# Supplementary material for: Playing the mirror game in virtual reality with an autonomous character
Source: Sci Rep. 2022 Dec 9;12:21329. doi: 10.1038/s41598-022-25197-z (PMC9734752; doi:10.1038/s41598-022-25197-z)
Supplement: Supplementary file 2 — Supplementary Information 1. [file 41598_2022_25197_MOESM2_ESM.zip › Data/Couple12/baseline_player1.json]

{
    "isFemale": false,
    "eyesLevel": 1.6691367626190186,
    "timestamps": [
        0.0,
        0.019989013671875,
        0.03997802734375,
        0.05999755859375,
        0.079986572265625,
        0.0999755859375,
        0.1199951171875,
        0.139984130859375,
        0.160003662109375,
        0.17999267578125,
        0.199981689453125,
        0.220001220703125,
        0.239990234375,
        0.259979248046875,
        0.279998779296875,
        0.29998779296875,
        0.319976806640625,
        0.339996337890625,
        0.3599853515625,
        0.3800048828125,
        0.399993896484375,
        0.41998291015625,
        0.44000244140625,
        0.459991455078125,
        0.47998046875,
        0.5,
        0.519989013671875,
        0.53997802734375,
        0.55999755859375,
        0.579986572265625,
        0.5999755859375,
        0.6199951171875,
        0.639984130859375,
        0.660003662109375,
        0.67999267578125,
        0.699981689453125,
        0.720001220703125,
        0.739990234375,
        0.759979248046875,
        0.779998779296875,
        0.79998779296875,
        0.819976806640625,
        0.839996337890625,
        0.8599853515625,
        0.8800048828125,
        0.899993896484375,
        0.91998291015625,
        0.94000244140625,
        0.959991455078125,
        0.97998046875,
        1.0,
        1.019989013671875,
        1.03997802734375,
        1.05999755859375,
        1.079986572265625,
        1.0999755859375,
        1.1199951171875,
        1.139984130859375,
        1.160003662109375,
        1.17999267578125,
        1.199981689453125,
        1.220001220703125,
        1.239990234375,
        1.259979248046875,
        1.279998779296875,
        1.29998779296875,
        1.319976806640625,
        1.339996337890625,
        1.3599853515625,
        1.3800048828125,
        1.399993896484375,
        1.41998291015625,
        1.44000244140625,
        1.459991455078125,
        1.47998046875,
        1.5,
        1.519989013671875,
        1.53997802734375,
        1.55999755859375,
        1.579986572265625,
        1.5999755859375,
        1.6199951171875,
        1.639984130859375,
        1.660003662109375,
        1.67999267578125,
        1.699981689453125,
        1.720001220703125,
        1.739990234375,
        1.759979248046875,
        1.779998779296875,
        1.79998779296875,
        1.819976806640625,
        1.839996337890625,
        1.8599853515625,
        1.8800048828125,
        1.899993896484375,
        1.91998291015625,
        1.94000244140625,
        1.959991455078125,
        1.97998046875,
        2.0,
        2.019989013671875,
        2.03997802734375,
        2.05999755859375,
        2.079986572265625,
        2.0999755859375,
        2.1199951171875,
        2.139984130859375,
        2.160003662109375,
        2.17999267578125,
        2.199981689453125,
        2.220001220703125,
        2.239990234375,
        2.259979248046875,
        2.279998779296875,
        2.29998779296875,
        2.319976806640625,
        2.339996337890625,
        2.3599853515625,
        2.3800048828125,
        2.399993896484375,
        2.41998291015625,
        2.44000244140625,
        2.459991455078125,
        2.47998046875,
        2.5,
        2.519989013671875,
        2.53997802734375,
        2.55999755859375,
        2.579986572265625,
        2.5999755859375,
        2.6199951171875,
        2.639984130859375,
        2.660003662109375,
        2.67999267578125,
        2.699981689453125,
        2.720001220703125,
        2.739990234375,
        2.759979248046875,
        2.779998779296875,
        2.79998779296875,
        2.819976806640625,
        2.839996337890625,
        2.8599853515625,
        2.8800048828125,
        2.899993896484375,
        2.91998291015625,
        2.94000244140625,
        2.959991455078125,
        2.97998046875,
        3.0,
        3.019989013671875,
        3.03997802734375,
        3.05999755859375,
        3.079986572265625,
        3.0999755859375,
        3.1199951171875,
        3.139984130859375,
        3.160003662109375,
        3.17999267578125,
        3.199981689453125,
        3.220001220703125,
        3.239990234375,
        3.259979248046875,
        3.279998779296875,
        3.29998779296875,
        3.319976806640625,
        3.339996337890625,
        3.3599853515625,
        3.3800048828125,
        3.399993896484375,
        3.41998291015625,
        3.44000244140625,
        3.459991455078125,
        3.47998046875,
        3.5,
        3.519989013671875,
        3.53997802734375,
        3.55999755859375,
        3.579986572265625,
        3.5999755859375,
        3.6199951171875,
        3.639984130859375,
        3.660003662109375,
        3.67999267578125,
        3.699981689453125,
        3.720001220703125,
        3.739990234375,
        3.759979248046875,
        3.779998779296875,
        3.79998779296875,
        3.819976806640625,
        3.839996337890625,
        3.8599853515625,
        3.8800048828125,
        3.899993896484375,
        3.91998291015625,
        3.94000244140625,
        3.959991455078125,
        3.97998046875,
        4.0,
        4.019989013671875,
        4.03997802734375,
        4.05999755859375,
        4.079986572265625,
        4.0999755859375,
        4.1199951171875,
        4.139984130859375,
        4.160003662109375,
        4.17999267578125,
        4.199981689453125,
        4.220001220703125,
        4.239990234375,
        4.259979248046875,
        4.279998779296875,
        4.29998779296875,
        4.319976806640625,
        4.339996337890625,
        4.3599853515625,
        4.3800048828125,
        4.399993896484375,
        4.41998291015625,
        4.44000244140625,
        4.459991455078125,
        4.47998046875,
        4.5,
        4.519989013671875,
        4.53997802734375,
        4.55999755859375,
        4.579986572265625,
        4.5999755859375,
        4.6199951171875,
        4.639984130859375,
        4.660003662109375,
        4.67999267578125,
        4.699981689453125,
        4.720001220703125,
        4.739990234375,
        4.759979248046875,
        4.779998779296875,
        4.79998779296875,
        4.819976806640625,
        4.839996337890625,
        4.8599853515625,
        4.8800048828125,
        4.899993896484375,
        4.91998291015625,
        4.94000244140625,
        4.959991455078125,
        4.97998046875,
        5.0,
        5.019989013671875,
        5.03997802734375,
        5.05999755859375,
        5.079986572265625,
        5.0999755859375,
        5.1199951171875,
        5.139984130859375,
        5.160003662109375,
        5.17999267578125,
        5.199981689453125,
        5.220001220703125,
        5.239990234375,
        5.259979248046875,
        5.279998779296875,
        5.29998779296875,
        5.319976806640625,
        5.339996337890625,
        5.3599853515625,
        5.3800048828125,
        5.399993896484375,
        5.41998291015625,
        5.44000244140625,
        5.459991455078125,
        5.47998046875,
        5.5,
        5.519989013671875,
        5.53997802734375,
        5.55999755859375,
        5.579986572265625,
        5.5999755859375,
        5.6199951171875,
        5.639984130859375,
        5.660003662109375,
        5.67999267578125,
        5.699981689453125,
        5.720001220703125,
        5.739990234375,
        5.759979248046875,
        5.779998779296875,
        5.79998779296875,
        5.819976806640625,
        5.839996337890625,
        5.8599853515625,
        5.8800048828125,
        5.899993896484375,
        5.91998291015625,
        5.94000244140625,
        5.959991455078125,
        5.97998046875,
        6.0,
        6.019989013671875,
        6.03997802734375,
        6.05999755859375,
        6.079986572265625,
        6.0999755859375,
        6.1199951171875,
        6.139984130859375,
        6.160003662109375,
        6.17999267578125,
        6.199981689453125,
        6.220001220703125,
        6.239990234375,
        6.259979248046875,
        6.279998779296875,
        6.29998779296875,
        6.319976806640625,
        6.339996337890625,
        6.3599853515625,
        6.3800048828125,
        6.399993896484375,
        6.41998291015625,
        6.44000244140625,
        6.459991455078125,
        6.47998046875,
        6.5,
        6.519989013671875,
        6.53997802734375,
        6.55999755859375,
        6.579986572265625,
        6.5999755859375,
        6.6199951171875,
        6.639984130859375,
        6.660003662109375,
        6.67999267578125,
        6.699981689453125,
        6.720001220703125,
        6.739990234375,
        6.759979248046875,
        6.779998779296875,
        6.79998779296875,
        6.819976806640625,
        6.839996337890625,
        6.8599853515625,
        6.8800048828125,
        6.899993896484375,
        6.91998291015625,
        6.94000244140625,
        6.959991455078125,
        6.97998046875,
        7.0,
        7.019989013671875,
        7.03997802734375,
        7.05999755859375,
        7.079986572265625,
        7.0999755859375,
        7.1199951171875,
        7.139984130859375,
        7.160003662109375,
        7.17999267578125,
        7.199981689453125,
        7.220001220703125,
        7.239990234375,
        7.259979248046875,
        7.279998779296875,
        7.29998779296875,
        7.319976806640625,
        7.339996337890625,
        7.3599853515625,
        7.3800048828125,
        7.399993896484375,
        7.41998291015625,
        7.44000244140625,
        7.459991455078125,
        7.47998046875,
        7.5,
        7.519989013671875,
        7.53997802734375,
        7.55999755859375,
        7.579986572265625,
        7.5999755859375,
        7.6199951171875,
        7.639984130859375,
        7.660003662109375,
        7.67999267578125,
        7.699981689453125,
        7.720001220703125,
        7.739990234375,
        7.759979248046875,
        7.779998779296875,
        7.79998779296875,
        7.819976806640625,
        7.839996337890625,
        7.8599853515625,
        7.8800048828125,
        7.899993896484375,
        7.91998291015625,
        7.94000244140625,
        7.959991455078125,
        7.97998046875,
        8.0,
        8.019989013671875,
        8.03997802734375,
        8.05999755859375,
        8.079986572265625,
        8.0999755859375,
        8.1199951171875,
        8.139984130859375,
        8.160003662109375,
        8.17999267578125,
        8.199981689453125,
        8.220001220703125,
        8.239990234375,
        8.259979248046875,
        8.279998779296875,
        8.29998779296875,
        8.319976806640625,
        8.339996337890625,
        8.3599853515625,
        8.3800048828125,
        8.399993896484375,
        8.41998291015625,
        8.44000244140625,
        8.459991455078125,
        8.47998046875,
        8.5,
        8.519989013671875,
        8.53997802734375,
        8.55999755859375,
        8.579986572265625,
        8.5999755859375,
        8.6199951171875,
        8.639984130859375,
        8.660003662109375,
        8.67999267578125,
        8.699981689453125,
        8.720001220703125,
        8.739990234375,
        8.759979248046875,
        8.779998779296875,
        8.79998779296875,
        8.819976806640625,
        8.839996337890625,
        8.8599853515625,
        8.8800048828125,
        8.899993896484375,
        8.91998291015625,
        8.94000244140625,
        8.959991455078125,
        8.97998046875,
        9.0,
        9.019989013671875,
        9.03997802734375,
        9.05999755859375,
        9.079986572265625,
        9.0999755859375,
        9.1199951171875,
        9.139984130859375,
        9.160003662109375,
        9.17999267578125,
        9.199981689453125,
        9.220001220703125,
        9.239990234375,
        9.259979248046875,
        9.279998779296875,
        9.29998779296875,
        9.319976806640625,
        9.339996337890625,
        9.3599853515625,
        9.3800048828125,
        9.399993896484375,
        9.41998291015625,
        9.44000244140625,
        9.459991455078125,
        9.47998046875,
        9.5,
        9.519989013671875,
        9.53997802734375,
        9.55999755859375,
        9.579986572265625,
        9.5999755859375,
        9.6199951171875,
        9.639984130859375,
        9.660003662109375,
        9.67999267578125,
        9.699981689453125,
        9.720001220703125,
        9.739990234375,
        9.759979248046875,
        9.779998779296875,
        9.79998779296875,
        9.819976806640625,
        9.839996337890625,
        9.8599853515625,
        9.8800048828125,
        9.899993896484375,
        9.91998291015625,
        9.94000244140625,
        9.959991455078125,
        9.97998046875,
        10.0,
        10.019989013671875,
        10.03997802734375,
        10.05999755859375,
        10.079986572265625,
        10.0999755859375,
        10.1199951171875,
        10.139984130859375,
        10.160003662109375,
        10.17999267578125,
        10.199981689453125,
        10.220001220703125,
        10.239990234375,
        10.259979248046875,
        10.279998779296875,
        10.29998779296875,
        10.319976806640625,
        10.339996337890625,
        10.3599853515625,
        10.3800048828125,
        10.399993896484375,
        10.41998291015625,
        10.44000244140625,
        10.459991455078125,
        10.47998046875,
        10.5,
        10.519989013671875,
        10.53997802734375,
        10.55999755859375,
        10.579986572265625,
        10.5999755859375,
        10.6199951171875,
        10.639984130859375,
        10.660003662109375,
        10.67999267578125,
        10.699981689453125,
        10.720001220703125,
        10.739990234375,
        10.759979248046875,
        10.779998779296875,
        10.79998779296875,
        10.819976806640625,
        10.839996337890625,
        10.8599853515625,
        10.8800048828125,
        10.899993896484375,
        10.91998291015625,
        10.94000244140625,
        10.959991455078125,
        10.97998046875,
        11.0,
        11.019989013671875,
        11.03997802734375,
        11.05999755859375,
        11.079986572265625,
        11.0999755859375,
        11.1199951171875,
        11.139984130859375,
        11.160003662109375,
        11.17999267578125,
        11.199981689453125,
        11.220001220703125,
        11.239990234375,
        11.259979248046875,
        11.279998779296875,
        11.29998779296875,
        11.319976806640625,
        11.339996337890625,
        11.3599853515625,
        11.3800048828125,
        11.399993896484375,
        11.41998291015625,
        11.44000244140625,
        11.459991455078125,
        11.47998046875,
        11.5,
        11.519989013671875,
        11.53997802734375,
        11.55999755859375,
        11.579986572265625,
        11.5999755859375,
        11.6199951171875,
        11.639984130859375,
        11.660003662109375,
        11.67999267578125,
        11.699981689453125,
        11.720001220703125,
        11.739990234375,
        11.759979248046875,
        11.779998779296875,
        11.79998779296875,
        11.819976806640625,
        11.839996337890625,
        11.8599853515625,
        11.8800048828125,
        11.899993896484375,
        11.91998291015625,
        11.94000244140625,
        11.959991455078125,
        11.97998046875,
        12.0,
        12.019989013671875,
        12.03997802734375,
        12.05999755859375,
        12.079986572265625,
        12.0999755859375,
        12.1199951171875,
        12.139984130859375,
        12.160003662109375,
        12.17999267578125,
        12.199981689453125,
        12.220001220703125,
        12.239990234375,
        12.259979248046875,
        12.279998779296875,
        12.29998779296875,
        12.319976806640625,
        12.339996337890625,
        12.3599853515625,
        12.3800048828125,
        12.399993896484375,
        12.41998291015625,
        12.44000244140625,
        12.459991455078125,
        12.47998046875,
        12.5,
        12.519989013671875,
        12.53997802734375,
        12.55999755859375,
        12.579986572265625,
        12.5999755859375,
        12.6199951171875,
        12.639984130859375,
        12.660003662109375,
        12.67999267578125,
        12.699981689453125,
        12.720001220703125,
        12.739990234375,
        12.759979248046875,
        12.779998779296875,
        12.79998779296875,
        12.819976806640625,
        12.839996337890625,
        12.8599853515625,
        12.8800048828125,
        12.899993896484375,
        12.91998291015625,
        12.94000244140625,
        12.959991455078125,
        12.97998046875,
        13.0,
        13.019989013671875,
        13.03997802734375,
        13.05999755859375,
        13.079986572265625,
        13.0999755859375,
        13.1199951171875,
        13.139984130859375,
        13.160003662109375,
        13.17999267578125,
        13.199981689453125,
        13.220001220703125,
        13.239990234375,
        13.259979248046875,
        13.279998779296875,
        13.29998779296875,
        13.319976806640625,
        13.339996337890625,
        13.3599853515625,
        13.3800048828125,
        13.399993896484375,
        13.41998291015625,
        13.44000244140625,
        13.459991455078125,
        13.47998046875,
        13.5,
        13.519989013671875,
        13.53997802734375,
        13.55999755859375,
        13.579986572265625,
        13.5999755859375,
        13.6199951171875,
        13.639984130859375,
        13.660003662109375,
        13.67999267578125,
        13.699981689453125,
        13.720001220703125,
        13.739990234375,
        13.759979248046875,
        13.779998779296875,
        13.79998779296875,
        13.819976806640625,
        13.839996337890625,
        13.8599853515625,
        13.8800048828125,
        13.899993896484375,
        13.91998291015625,
        13.94000244140625,
        13.959991455078125,
        13.97998046875,
        14.0,
        14.019989013671875,
        14.03997802734375,
        14.05999755859375,
        14.079986572265625,
        14.0999755859375,
        14.1199951171875,
        14.139984130859375,
        14.160003662109375,
        14.17999267578125,
        14.199981689453125,
        14.220001220703125,
        14.239990234375,
        14.259979248046875,
        14.279998779296875,
        14.29998779296875,
        14.319976806640625,
        14.339996337890625,
        14.3599853515625,
        14.3800048828125,
        14.399993896484375,
        14.41998291015625,
        14.44000244140625,
        14.459991455078125,
        14.47998046875,
        14.5,
        14.519989013671875,
        14.53997802734375,
        14.55999755859375,
        14.579986572265625,
        14.5999755859375,
        14.6199951171875,
        14.639984130859375,
        14.660003662109375,
        14.67999267578125,
        14.699981689453125,
        14.720001220703125,
        14.739990234375,
        14.759979248046875,
        14.779998779296875,
        14.79998779296875,
        14.819976806640625,
        14.839996337890625,
        14.8599853515625,
        14.8800048828125,
        14.899993896484375,
        14.91998291015625,
        14.94000244140625,
        14.959991455078125,
        14.97998046875,
        15.0,
        15.019989013671875,
        15.03997802734375,
        15.05999755859375,
        15.079986572265625,
        15.0999755859375,
        15.1199951171875,
        15.139984130859375,
        15.160003662109375,
        15.17999267578125,
        15.199981689453125,
        15.220001220703125,
        15.239990234375,
        15.259979248046875,
        15.279998779296875,
        15.29998779296875,
        15.319976806640625,
        15.339996337890625,
        15.3599853515625,
        15.3800048828125,
        15.399993896484375,
        15.41998291015625,
        15.44000244140625,
        15.459991455078125,
        15.47998046875,
        15.5,
        15.519989013671875,
        15.53997802734375,
        15.55999755859375,
        15.579986572265625,
        15.5999755859375,
        15.6199951171875,
        15.639984130859375,
        15.660003662109375,
        15.67999267578125,
        15.699981689453125,
        15.720001220703125,
        15.739990234375,
        15.759979248046875,
        15.779998779296875,
        15.79998779296875,
        15.819976806640625,
        15.839996337890625,
        15.8599853515625,
        15.8800048828125,
        15.899993896484375,
        15.91998291015625,
        15.94000244140625,
        15.959991455078125,
        15.97998046875,
        16.0,
        16.019989013671876,
        16.03997802734375,
        16.05999755859375,
        16.079986572265626,
        16.0999755859375,
        16.1199951171875,
        16.139984130859376,
        16.160003662109376,
        16.17999267578125,
        16.199981689453126,
        16.220001220703126,
        16.239990234375,
        16.259979248046876,
        16.279998779296876,
        16.29998779296875,
        16.319976806640626,
        16.339996337890626,
        16.3599853515625,
        16.3800048828125,
        16.399993896484376,
        16.41998291015625,
        16.44000244140625,
        16.459991455078126,
        16.47998046875,
        16.5,
        16.519989013671876,
        16.53997802734375,
        16.55999755859375,
        16.579986572265626,
        16.5999755859375,
        16.6199951171875,
        16.639984130859376,
        16.660003662109376,
        16.67999267578125,
        16.699981689453126,
        16.720001220703126,
        16.739990234375,
        16.759979248046876,
        16.779998779296876,
        16.79998779296875,
        16.819976806640626,
        16.839996337890626,
        16.8599853515625,
        16.8800048828125,
        16.899993896484376,
        16.91998291015625,
        16.94000244140625,
        16.959991455078126,
        16.97998046875,
        17.0,
        17.019989013671876,
        17.03997802734375,
        17.05999755859375,
        17.079986572265626,
        17.0999755859375,
        17.1199951171875,
        17.139984130859376,
        17.160003662109376,
        17.17999267578125,
        17.199981689453126,
        17.220001220703126,
        17.239990234375,
        17.259979248046876,
        17.279998779296876,
        17.29998779296875,
        17.319976806640626,
        17.339996337890626,
        17.3599853515625,
        17.3800048828125,
        17.399993896484376,
        17.41998291015625,
        17.44000244140625,
        17.459991455078126,
        17.47998046875,
        17.5,
        17.519989013671876,
        17.53997802734375,
        17.55999755859375,
        17.579986572265626,
        17.5999755859375,
        17.6199951171875,
        17.639984130859376,
        17.660003662109376,
        17.67999267578125,
        17.699981689453126,
        17.720001220703126,
        17.739990234375,
        17.759979248046876,
        17.779998779296876,
        17.79998779296875,
        17.819976806640626,
        17.839996337890626,
        17.8599853515625,
        17.8800048828125,
        17.899993896484376,
        17.91998291015625,
        17.94000244140625,
        17.959991455078126,
        17.97998046875,
        18.0,
        18.019989013671876,
        18.03997802734375,
        18.05999755859375,
        18.079986572265626,
        18.0999755859375,
        18.1199951171875,
        18.139984130859376,
        18.160003662109376,
        18.17999267578125,
        18.199981689453126,
        18.220001220703126,
        18.239990234375,
        18.259979248046876,
        18.279998779296876,
        18.29998779296875,
        18.319976806640626,
        18.339996337890626,
        18.3599853515625,
        18.3800048828125,
        18.399993896484376,
        18.41998291015625,
        18.44000244140625,
        18.459991455078126,
        18.47998046875,
        18.5,
        18.519989013671876,
        18.53997802734375,
        18.55999755859375,
        18.579986572265626,
        18.5999755859375,
        18.6199951171875,
        18.639984130859376,
        18.660003662109376,
        18.67999267578125,
        18.699981689453126,
        18.720001220703126,
        18.739990234375,
        18.759979248046876,
        18.779998779296876,
        18.79998779296875,
        18.819976806640626,
        18.839996337890626,
        18.8599853515625,
        18.8800048828125,
        18.899993896484376,
        18.91998291015625,
        18.94000244140625,
        18.959991455078126,
        18.97998046875,
        19.0,
        19.019989013671876,
        19.03997802734375,
        19.05999755859375,
        19.079986572265626,
        19.0999755859375,
        19.1199951171875,
        19.139984130859376,
        19.160003662109376,
        19.17999267578125,
        19.199981689453126,
        19.220001220703126,
        19.239990234375,
        19.259979248046876,
        19.279998779296876,
        19.29998779296875,
        19.319976806640626,
        19.339996337890626,
        19.3599853515625,
        19.3800048828125,
        19.399993896484376,
        19.41998291015625,
        19.44000244140625,
        19.459991455078126,
        19.47998046875,
        19.5,
        19.519989013671876,
        19.53997802734375,
        19.55999755859375,
        19.579986572265626,
        19.5999755859375,
        19.6199951171875,
        19.639984130859376,
        19.660003662109376,
        19.67999267578125,
        19.699981689453126,
        19.720001220703126,
        19.739990234375,
        19.759979248046876,
        19.779998779296876,
        19.79998779296875,
        19.819976806640626,
        19.839996337890626,
        19.8599853515625,
        19.8800048828125,
        19.899993896484376,
        19.91998291015625,
        19.94000244140625,
        19.959991455078126,
        19.97998046875,
        20.0,
        20.019989013671876,
        20.03997802734375,
        20.05999755859375,
        20.079986572265626,
        20.0999755859375,
        20.1199951171875,
        20.139984130859376,
        20.160003662109376,
        20.17999267578125,
        20.199981689453126,
        20.220001220703126,
        20.239990234375,
        20.259979248046876,
        20.279998779296876,
        20.29998779296875,
        20.319976806640626,
        20.339996337890626,
        20.3599853515625,
        20.3800048828125,
        20.399993896484376,
        20.41998291015625,
        20.44000244140625,
        20.459991455078126,
        20.47998046875,
        20.5,
        20.519989013671876,
        20.53997802734375,
        20.55999755859375,
        20.579986572265626,
        20.5999755859375,
        20.6199951171875,
        20.639984130859376,
        20.660003662109376,
        20.67999267578125,
        20.699981689453126,
        20.720001220703126,
        20.739990234375,
        20.759979248046876,
        20.779998779296876,
        20.79998779296875,
        20.819976806640626,
        20.839996337890626,
        20.8599853515625,
        20.8800048828125,
        20.899993896484376,
        20.91998291015625,
        20.94000244140625,
        20.959991455078126,
        20.97998046875,
        21.0,
        21.019989013671876,
        21.03997802734375,
        21.05999755859375,
        21.079986572265626,
        21.0999755859375,
        21.1199951171875,
        21.139984130859376,
        21.160003662109376,
        21.17999267578125,
        21.199981689453126,
        21.220001220703126,
        21.239990234375,
        21.259979248046876,
        21.279998779296876,
        21.29998779296875,
        21.319976806640626,
        21.339996337890626,
        21.3599853515625,
        21.379974365234376,
        21.399993896484376,
        21.41998291015625,
        21.44000244140625,
        21.459991455078126,
        21.47998046875,
        21.5,
        21.519989013671876,
        21.53997802734375,
        21.55999755859375,
        21.579986572265626,
        21.5999755859375,
        21.6199951171875,
        21.639984130859376,
        21.660003662109376,
        21.67999267578125,
        21.699981689453126,
        21.720001220703126,
        21.739990234375,
        21.759979248046876,
        21.779998779296876,
        21.79998779296875,
        21.819976806640626,
        21.839996337890626,
        21.8599853515625,
        21.879974365234376,
        21.899993896484376,
        21.91998291015625,
        21.94000244140625,
        21.959991455078126,
        21.97998046875,
        22.0,
        22.019989013671876,
        22.03997802734375,
        22.05999755859375,
        22.079986572265626,
        22.0999755859375,
        22.1199951171875,
        22.139984130859376,
        22.160003662109376,
        22.17999267578125,
        22.199981689453126,
        22.220001220703126,
        22.239990234375,
        22.259979248046876,
        22.279998779296876,
        22.29998779296875,
        22.319976806640626,
        22.339996337890626,
        22.3599853515625,
        22.379974365234376,
        22.399993896484376,
        22.41998291015625,
        22.44000244140625,
        22.459991455078126,
        22.47998046875,
        22.5,
        22.519989013671876,
        22.53997802734375,
        22.55999755859375,
        22.579986572265626,
        22.5999755859375,
        22.6199951171875,
        22.639984130859376,
        22.660003662109376,
        22.67999267578125,
        22.699981689453126,
        22.720001220703126,
        22.739990234375,
        22.759979248046876,
        22.779998779296876,
        22.79998779296875,
        22.819976806640626,
        22.839996337890626,
        22.8599853515625,
        22.879974365234376,
        22.899993896484376,
        22.91998291015625,
        22.94000244140625,
        22.959991455078126,
        22.97998046875,
        23.0,
        23.019989013671876,
        23.03997802734375,
        23.05999755859375,
        23.079986572265626,
        23.0999755859375,
        23.1199951171875,
        23.139984130859376,
        23.160003662109376,
        23.17999267578125,
        23.199981689453126,
        23.220001220703126,
        23.239990234375,
        23.259979248046876,
        23.279998779296876,
        23.29998779296875,
        23.319976806640626,
        23.339996337890626,
        23.3599853515625,
        23.379974365234376,
        23.399993896484376,
        23.41998291015625,
        23.44000244140625,
        23.459991455078126,
        23.47998046875,
        23.5,
        23.519989013671876,
        23.53997802734375,
        23.55999755859375,
        23.579986572265626,
        23.5999755859375,
        23.6199951171875,
        23.639984130859376,
        23.660003662109376,
        23.67999267578125,
        23.699981689453126,
        23.720001220703126,
        23.739990234375,
        23.759979248046876,
        23.779998779296876,
        23.79998779296875,
        23.819976806640626,
        23.839996337890626,
        23.8599853515625,
        23.879974365234376,
        23.899993896484376,
        23.91998291015625,
        23.94000244140625,
        23.959991455078126,
        23.97998046875,
        24.0,
        24.019989013671876,
        24.03997802734375,
        24.05999755859375,
        24.079986572265626,
        24.0999755859375,
        24.1199951171875,
        24.139984130859376,
        24.160003662109376,
        24.17999267578125,
        24.199981689453126,
        24.220001220703126,
        24.239990234375,
        24.259979248046876,
        24.279998779296876,
        24.29998779296875,
        24.319976806640626,
        24.339996337890626,
        24.3599853515625,
        24.379974365234376,
        24.399993896484376,
        24.41998291015625,
        24.44000244140625,
        24.459991455078126,
        24.47998046875,
        24.5,
        24.519989013671876,
        24.53997802734375,
        24.55999755859375,
        24.579986572265626,
        24.5999755859375,
        24.6199951171875,
        24.639984130859376,
        24.660003662109376,
        24.67999267578125,
        24.699981689453126,
        24.720001220703126,
        24.739990234375,
        24.759979248046876,
        24.779998779296876,
        24.79998779296875,
        24.819976806640626,
        24.839996337890626,
        24.8599853515625,
        24.879974365234376,
        24.899993896484376,
        24.91998291015625,
        24.94000244140625,
        24.959991455078126,
        24.97998046875,
        25.0,
        25.019989013671876,
        25.03997802734375,
        25.05999755859375,
        25.079986572265626,
        25.0999755859375,
        25.1199951171875,
        25.139984130859376,
        25.160003662109376,
        25.17999267578125,
        25.199981689453126,
        25.220001220703126,
        25.239990234375,
        25.259979248046876,
        25.279998779296876,
        25.29998779296875,
        25.319976806640626,
        25.339996337890626,
        25.3599853515625,
        25.379974365234376,
        25.399993896484376,
        25.41998291015625,
        25.44000244140625,
        25.459991455078126,
        25.47998046875,
        25.5,
        25.519989013671876,
        25.53997802734375,
        25.55999755859375,
        25.579986572265626,
        25.5999755859375,
        25.6199951171875,
        25.639984130859376,
        25.660003662109376,
        25.67999267578125,
        25.699981689453126,
        25.720001220703126,
        25.739990234375,
        25.759979248046876,
        25.779998779296876,
        25.79998779296875,
        25.819976806640626,
        25.839996337890626,
        25.8599853515625,
        25.879974365234376,
        25.899993896484376,
        25.91998291015625,
        25.94000244140625,
        25.959991455078126,
        25.97998046875,
        26.0,
        26.019989013671876,
        26.03997802734375,
        26.05999755859375,
        26.079986572265626,
        26.0999755859375,
        26.1199951171875,
        26.139984130859376,
        26.160003662109376,
        26.17999267578125,
        26.199981689453126,
        26.220001220703126,
        26.239990234375,
        26.259979248046876,
        26.279998779296876,
        26.29998779296875,
        26.319976806640626,
        26.339996337890626,
        26.3599853515625,
        26.379974365234376,
        26.399993896484376,
        26.41998291015625,
        26.44000244140625,
        26.459991455078126,
        26.47998046875,
        26.5,
        26.519989013671876,
        26.53997802734375,
        26.55999755859375,
        26.579986572265626,
        26.5999755859375,
        26.6199951171875,
        26.639984130859376,
        26.660003662109376,
        26.67999267578125,
        26.699981689453126,
        26.720001220703126,
        26.739990234375,
        26.759979248046876,
        26.779998779296876,
        26.79998779296875,
        26.819976806640626,
        26.839996337890626,
        26.8599853515625,
        26.879974365234376,
        26.899993896484376,
        26.91998291015625,
        26.94000244140625,
        26.959991455078126,
        26.97998046875,
        27.0,
        27.019989013671876,
        27.03997802734375,
        27.05999755859375,
        27.079986572265626,
        27.0999755859375,
        27.1199951171875,
        27.139984130859376,
        27.160003662109376,
        27.17999267578125,
        27.199981689453126,
        27.220001220703126,
        27.239990234375,
        27.259979248046876,
        27.279998779296876,
        27.29998779296875,
        27.319976806640626,
        27.339996337890626,
        27.3599853515625,
        27.379974365234376,
        27.399993896484376,
        27.41998291015625,
        27.44000244140625,
        27.459991455078126,
        27.47998046875,
        27.5,
        27.519989013671876,
        27.53997802734375,
        27.55999755859375,
        27.579986572265626,
        27.5999755859375,
        27.6199951171875,
        27.639984130859376,
        27.660003662109376,
        27.67999267578125,
        27.699981689453126,
        27.720001220703126,
        27.739990234375,
        27.759979248046876,
        27.779998779296876,
        27.79998779296875,
        27.819976806640626,
        27.839996337890626,
        27.8599853515625,
        27.879974365234376,
        27.899993896484376,
        27.91998291015625,
        27.94000244140625,
        27.959991455078126,
        27.97998046875,
        28.0,
        28.019989013671876,
        28.03997802734375,
        28.05999755859375,
        28.079986572265626,
        28.0999755859375,
        28.1199951171875,
        28.139984130859376,
        28.160003662109376,
        28.17999267578125,
        28.199981689453126,
        28.220001220703126,
        28.239990234375,
        28.259979248046876,
        28.279998779296876,
        28.29998779296875,
        28.319976806640626,
        28.339996337890626,
        28.3599853515625,
        28.379974365234376,
        28.399993896484376,
        28.41998291015625,
        28.44000244140625,
        28.459991455078126,
        28.47998046875,
        28.5,
        28.519989013671876,
        28.53997802734375,
        28.55999755859375,
        28.579986572265626,
        28.5999755859375,
        28.6199951171875,
        28.639984130859376,
        28.660003662109376,
        28.67999267578125,
        28.699981689453126,
        28.720001220703126,
        28.739990234375,
        28.759979248046876,
        28.779998779296876,
        28.79998779296875,
        28.819976806640626,
        28.839996337890626,
        28.8599853515625,
        28.879974365234376,
        28.899993896484376,
        28.91998291015625,
        28.94000244140625,
        28.959991455078126,
        28.97998046875,
        29.0,
        29.019989013671876,
        29.03997802734375,
        29.05999755859375,
        29.079986572265626,
        29.0999755859375,
        29.1199951171875,
        29.139984130859376,
        29.160003662109376,
        29.17999267578125,
        29.199981689453126,
        29.220001220703126,
        29.239990234375,
        29.259979248046876,
        29.279998779296876,
        29.29998779296875,
        29.319976806640626,
        29.339996337890626,
        29.3599853515625,
        29.379974365234376,
        29.399993896484376,
        29.41998291015625,
        29.44000244140625,
        29.459991455078126,
        29.47998046875,
        29.5,
        29.519989013671876,
        29.53997802734375,
        29.55999755859375,
        29.579986572265626,
        29.5999755859375,
        29.6199951171875,
        29.639984130859376,
        29.660003662109376,
        29.67999267578125,
        29.699981689453126,
        29.720001220703126,
        29.739990234375,
        29.759979248046876,
        29.779998779296876,
        29.79998779296875,
        29.819976806640626,
        29.839996337890626,
        29.8599853515625,
        29.879974365234376,
        29.899993896484376,
        29.91998291015625,
        29.94000244140625,
        29.959991455078126,
        29.97998046875,
        30.0,
        30.019989013671876,
        30.03997802734375,
        30.05999755859375,
        30.079986572265626,
        30.0999755859375,
        30.1199951171875,
        30.139984130859376,
        30.160003662109376,
        30.17999267578125,
        30.199981689453126,
        30.220001220703126,
        30.239990234375,
        30.259979248046876,
        30.279998779296876,
        30.29998779296875,
        30.319976806640626,
        30.339996337890626,
        30.3599853515625,
        30.379974365234376,
        30.399993896484376,
        30.41998291015625,
        30.44000244140625,
        30.459991455078126,
        30.47998046875,
        30.5,
        30.519989013671876,
        30.53997802734375,
        30.55999755859375,
        30.579986572265626,
        30.5999755859375,
        30.6199951171875,
        30.639984130859376,
        30.660003662109376,
        30.67999267578125,
        30.699981689453126,
        30.720001220703126,
        30.739990234375,
        30.759979248046876,
        30.779998779296876,
        30.79998779296875,
        30.819976806640626,
        30.839996337890626,
        30.8599853515625,
        30.879974365234376,
        30.899993896484376,
        30.91998291015625,
        30.94000244140625,
        30.959991455078126,
        30.97998046875,
        31.0,
        31.019989013671876,
        31.03997802734375,
        31.05999755859375,
        31.079986572265626,
        31.0999755859375,
        31.1199951171875,
        31.139984130859376,
        31.160003662109376,
        31.17999267578125,
        31.199981689453126,
        31.220001220703126,
        31.239990234375,
        31.259979248046876,
        31.279998779296876,
        31.29998779296875,
        31.319976806640626,
        31.339996337890626,
        31.3599853515625,
        31.379974365234376,
        31.399993896484376,
        31.41998291015625,
        31.44000244140625,
        31.459991455078126,
        31.47998046875,
        31.5,
        31.519989013671876,
        31.53997802734375,
        31.55999755859375,
        31.579986572265626,
        31.5999755859375,
        31.6199951171875,
        31.639984130859376,
        31.660003662109376,
        31.67999267578125,
        31.699981689453126,
        31.720001220703126,
        31.739990234375,
        31.759979248046876,
        31.779998779296876,
        31.79998779296875,
        31.819976806640626,
        31.839996337890626,
        31.8599853515625,
        31.879974365234376,
        31.899993896484376,
        31.91998291015625,
        31.94000244140625,
        31.959991455078126,
        31.97998046875,
        32.0,
        32.019989013671878,
        32.03997802734375,
        32.05999755859375,
        32.079986572265628,
        32.0999755859375,
        32.1199951171875,
        32.139984130859378,
        32.160003662109378,
        32.17999267578125,
        32.199981689453128,
        32.220001220703128,
        32.239990234375,
        32.259979248046878,
        32.279998779296878,
        32.29998779296875,
        32.319976806640628,
        32.339996337890628,
        32.3599853515625,
        32.379974365234378,
        32.399993896484378,
        32.41998291015625,
        32.44000244140625,
        32.459991455078128,
        32.47998046875,
        32.5,
        32.519989013671878,
        32.53997802734375,
        32.55999755859375,
        32.579986572265628,
        32.5999755859375,
        32.6199951171875,
        32.639984130859378,
        32.660003662109378,
        32.67999267578125,
        32.699981689453128,
        32.720001220703128,
        32.739990234375,
        32.759979248046878,
        32.779998779296878,
        32.79998779296875,
        32.819976806640628,
        32.839996337890628,
        32.8599853515625,
        32.879974365234378,
        32.899993896484378,
        32.91998291015625,
        32.94000244140625,
        32.959991455078128,
        32.97998046875,
        33.0,
        33.019989013671878,
        33.03997802734375,
        33.05999755859375,
        33.079986572265628,
        33.0999755859375,
        33.1199951171875,
        33.139984130859378,
        33.160003662109378,
        33.17999267578125,
        33.199981689453128,
        33.220001220703128,
        33.239990234375,
        33.259979248046878,
        33.279998779296878,
        33.29998779296875,
        33.319976806640628,
        33.339996337890628,
        33.3599853515625,
        33.379974365234378,
        33.399993896484378,
        33.41998291015625,
        33.44000244140625,
        33.459991455078128,
        33.47998046875,
        33.5,
        33.519989013671878,
        33.53997802734375,
        33.55999755859375,
        33.579986572265628,
        33.5999755859375,
        33.6199951171875,
        33.639984130859378,
        33.660003662109378,
        33.67999267578125,
        33.699981689453128,
        33.720001220703128,
        33.739990234375,
        33.759979248046878,
        33.779998779296878,
        33.79998779296875,
        33.819976806640628,
        33.839996337890628,
        33.8599853515625,
        33.879974365234378,
        33.899993896484378,
        33.91998291015625,
        33.94000244140625,
        33.959991455078128,
        33.97998046875,
        34.0,
        34.019989013671878,
        34.03997802734375,
        34.05999755859375,
        34.079986572265628,
        34.0999755859375,
        34.1199951171875,
        34.139984130859378,
        34.160003662109378,
        34.17999267578125,
        34.199981689453128,
        34.220001220703128,
        34.239990234375,
        34.259979248046878,
        34.279998779296878,
        34.29998779296875,
        34.319976806640628,
        34.339996337890628,
        34.3599853515625,
        34.379974365234378,
        34.399993896484378,
        34.41998291015625,
        34.44000244140625,
        34.459991455078128,
        34.47998046875,
        34.5,
        34.519989013671878,
        34.53997802734375,
        34.55999755859375,
        34.579986572265628,
        34.5999755859375,
        34.6199951171875,
        34.639984130859378,
        34.660003662109378,
        34.67999267578125,
        34.699981689453128,
        34.720001220703128,
        34.739990234375,
        34.759979248046878,
        34.779998779296878,
        34.79998779296875,
        34.819976806640628,
        34.839996337890628,
        34.8599853515625,
        34.879974365234378,
        34.899993896484378,
        34.91998291015625,
        34.94000244140625,
        34.959991455078128,
        34.97998046875,
        35.0,
        35.019989013671878,
        35.03997802734375,
        35.05999755859375,
        35.079986572265628,
        35.0999755859375,
        35.1199951171875,
        35.139984130859378,
        35.160003662109378,
        35.17999267578125,
        35.199981689453128,
        35.220001220703128,
        35.239990234375,
        35.259979248046878,
        35.279998779296878,
        35.29998779296875,
        35.319976806640628,
        35.339996337890628,
        35.3599853515625,
        35.379974365234378,
        35.399993896484378,
        35.41998291015625,
        35.44000244140625,
        35.459991455078128,
        35.47998046875,
        35.5,
        35.519989013671878,
        35.53997802734375,
        35.55999755859375,
        35.579986572265628,
        35.5999755859375,
        35.6199951171875,
        35.639984130859378,
        35.660003662109378,
        35.67999267578125,
        35.699981689453128,
        35.720001220703128,
        35.739990234375,
        35.759979248046878,
        35.779998779296878,
        35.79998779296875,
        35.819976806640628,
        35.839996337890628,
        35.8599853515625,
        35.879974365234378,
        35.899993896484378,
        35.91998291015625,
        35.94000244140625,
        35.959991455078128,
        35.97998046875,
        36.0,
        36.019989013671878,
        36.03997802734375,
        36.05999755859375,
        36.079986572265628,
        36.0999755859375,
        36.1199951171875,
        36.139984130859378,
        36.160003662109378,
        36.17999267578125,
        36.199981689453128,
        36.220001220703128,
        36.239990234375,
        36.259979248046878,
        36.279998779296878,
        36.29998779296875,
        36.319976806640628,
        36.339996337890628,
        36.3599853515625,
        36.379974365234378,
        36.399993896484378,
        36.41998291015625,
        36.44000244140625,
        36.459991455078128,
        36.47998046875,
        36.5,
        36.519989013671878,
        36.53997802734375,
        36.55999755859375,
        36.579986572265628,
        36.5999755859375,
        36.6199951171875,
        36.639984130859378,
        36.660003662109378,
        36.67999267578125,
        36.699981689453128,
        36.720001220703128,
        36.739990234375,
        36.759979248046878,
        36.779998779296878,
        36.79998779296875,
        36.819976806640628,
        36.839996337890628,
        36.8599853515625,
        36.879974365234378,
        36.899993896484378,
        36.91998291015625,
        36.94000244140625,
        36.959991455078128,
        36.97998046875,
        37.0,
        37.019989013671878,
        37.03997802734375,
        37.05999755859375,
        37.079986572265628,
        37.0999755859375,
        37.1199951171875,
        37.139984130859378,
        37.160003662109378,
        37.17999267578125,
        37.199981689453128,
        37.220001220703128,
        37.239990234375,
        37.259979248046878,
        37.279998779296878,
        37.29998779296875,
        37.319976806640628,
        37.339996337890628,
        37.3599853515625,
        37.379974365234378,
        37.399993896484378,
        37.41998291015625,
        37.44000244140625,
        37.459991455078128,
        37.47998046875,
        37.5,
        37.519989013671878,
        37.53997802734375,
        37.55999755859375,
        37.579986572265628,
        37.5999755859375,
        37.6199951171875,
        37.639984130859378,
        37.660003662109378,
        37.67999267578125,
        37.699981689453128,
        37.720001220703128,
        37.739990234375,
        37.759979248046878,
        37.779998779296878,
        37.79998779296875,
        37.819976806640628,
        37.839996337890628,
        37.8599853515625,
        37.879974365234378,
        37.899993896484378,
        37.91998291015625,
        37.94000244140625,
        37.959991455078128,
        37.97998046875,
        38.0,
        38.019989013671878,
        38.03997802734375,
        38.05999755859375,
        38.079986572265628,
        38.0999755859375,
        38.1199951171875,
        38.139984130859378,
        38.160003662109378,
        38.17999267578125,
        38.199981689453128,
        38.220001220703128,
        38.239990234375,
        38.259979248046878,
        38.279998779296878,
        38.29998779296875,
        38.319976806640628,
        38.339996337890628,
        38.3599853515625,
        38.379974365234378,
        38.399993896484378,
        38.41998291015625,
        38.44000244140625,
        38.459991455078128,
        38.47998046875,
        38.5,
        38.519989013671878,
        38.53997802734375,
        38.55999755859375,
        38.579986572265628,
        38.5999755859375,
        38.6199951171875,
        38.639984130859378,
        38.660003662109378,
        38.67999267578125,
        38.699981689453128,
        38.720001220703128,
        38.739990234375,
        38.759979248046878,
        38.779998779296878,
        38.79998779296875,
        38.819976806640628,
        38.839996337890628,
        38.8599853515625,
        38.879974365234378,
        38.899993896484378,
        38.91998291015625,
        38.94000244140625,
        38.959991455078128,
        38.97998046875,
        39.0,
        39.019989013671878,
        39.03997802734375,
        39.05999755859375,
        39.079986572265628,
        39.0999755859375,
        39.1199951171875,
        39.139984130859378,
        39.160003662109378,
        39.17999267578125,
        39.199981689453128,
        39.220001220703128,
        39.239990234375,
        39.259979248046878,
        39.279998779296878,
        39.29998779296875,
        39.319976806640628,
        39.339996337890628,
        39.3599853515625,
        39.379974365234378,
        39.399993896484378,
        39.41998291015625,
        39.44000244140625,
        39.459991455078128,
        39.47998046875,
        39.5,
        39.519989013671878,
        39.53997802734375,
        39.55999755859375,
        39.579986572265628,
        39.5999755859375,
        39.6199951171875,
        39.639984130859378,
        39.660003662109378,
        39.67999267578125,
        39.699981689453128,
        39.720001220703128,
        39.739990234375,
        39.759979248046878,
        39.779998779296878,
        39.79998779296875,
        39.819976806640628,
        39.839996337890628,
        39.8599853515625,
        39.879974365234378,
        39.899993896484378,
        39.91998291015625,
        39.94000244140625,
        39.959991455078128,
        39.97998046875,
        40.0,
        40.019989013671878,
        40.03997802734375,
        40.05999755859375,
        40.079986572265628,
        40.0999755859375,
        40.1199951171875,
        40.139984130859378,
        40.160003662109378,
        40.17999267578125,
        40.199981689453128,
        40.220001220703128,
        40.239990234375,
        40.259979248046878,
        40.279998779296878,
        40.29998779296875,
        40.319976806640628,
        40.339996337890628,
        40.3599853515625,
        40.379974365234378,
        40.399993896484378,
        40.41998291015625,
        40.44000244140625,
        40.459991455078128,
        40.47998046875,
        40.5,
        40.519989013671878,
        40.53997802734375,
        40.55999755859375,
        40.579986572265628,
        40.5999755859375,
        40.6199951171875,
        40.639984130859378,
        40.660003662109378,
        40.67999267578125,
        40.699981689453128,
        40.720001220703128,
        40.739990234375,
        40.759979248046878,
        40.779998779296878,
        40.79998779296875,
        40.819976806640628,
        40.839996337890628,
        40.8599853515625,
        40.879974365234378,
        40.899993896484378,
        40.91998291015625,
        40.94000244140625,
        40.959991455078128,
        40.97998046875,
        41.0,
        41.019989013671878,
        41.03997802734375,
        41.05999755859375,
        41.079986572265628,
        41.0999755859375,
        41.1199951171875,
        41.139984130859378,
        41.160003662109378,
        41.17999267578125,
        41.199981689453128,
        41.220001220703128,
        41.239990234375,
        41.259979248046878,
        41.279998779296878,
        41.29998779296875,
        41.319976806640628,
        41.339996337890628,
        41.3599853515625,
        41.379974365234378,
        41.399993896484378,
        41.41998291015625,
        41.44000244140625,
        41.459991455078128,
        41.47998046875,
        41.5,
        41.519989013671878,
        41.53997802734375,
        41.55999755859375,
        41.579986572265628,
        41.5999755859375,
        41.6199951171875,
        41.639984130859378,
        41.660003662109378,
        41.67999267578125,
        41.699981689453128,
        41.720001220703128,
        41.739990234375,
        41.759979248046878,
        41.779998779296878,
        41.79998779296875,
        41.819976806640628,
        41.839996337890628,
        41.8599853515625,
        41.879974365234378,
        41.899993896484378,
        41.91998291015625,
        41.94000244140625,
        41.959991455078128,
        41.97998046875,
        42.0,
        42.019989013671878,
        42.03997802734375,
        42.05999755859375,
        42.079986572265628,
        42.0999755859375,
        42.1199951171875,
        42.139984130859378,
        42.160003662109378,
        42.17999267578125,
        42.199981689453128,
        42.220001220703128,
        42.239990234375,
        42.259979248046878,
        42.279998779296878,
        42.29998779296875,
        42.319976806640628,
        42.339996337890628,
        42.3599853515625,
        42.379974365234378,
        42.399993896484378,
        42.41998291015625,
        42.44000244140625,
        42.459991455078128,
        42.47998046875,
        42.5,
        42.519989013671878,
        42.53997802734375,
        42.55999755859375,
        42.579986572265628,
        42.5999755859375,
        42.6199951171875,
        42.639984130859378,
        42.660003662109378,
        42.67999267578125,
        42.699981689453128,
        42.720001220703128,
        42.739990234375,
        42.759979248046878,
        42.779998779296878,
        42.79998779296875,
        42.819976806640628,
        42.839996337890628,
        42.8599853515625,
        42.879974365234378,
        42.899993896484378,
        42.91998291015625,
        42.94000244140625,
        42.959991455078128,
        42.97998046875,
        43.0,
        43.019989013671878,
        43.03997802734375,
        43.05999755859375,
        43.079986572265628,
        43.0999755859375,
        43.1199951171875,
        43.139984130859378,
        43.160003662109378,
        43.17999267578125,
        43.199981689453128,
        43.220001220703128,
        43.239990234375,
        43.259979248046878,
        43.279998779296878,
        43.29998779296875,
        43.319976806640628,
        43.339996337890628,
        43.3599853515625,
        43.379974365234378,
        43.399993896484378,
        43.41998291015625,
        43.44000244140625,
        43.459991455078128,
        43.47998046875,
        43.5,
        43.519989013671878,
        43.53997802734375,
        43.55999755859375,
        43.579986572265628,
        43.5999755859375,
        43.6199951171875,
        43.639984130859378,
        43.660003662109378,
        43.67999267578125,
        43.699981689453128,
        43.720001220703128,
        43.739990234375,
        43.759979248046878,
        43.779998779296878,
        43.79998779296875,
        43.819976806640628,
        43.839996337890628,
        43.8599853515625,
        43.879974365234378,
        43.899993896484378,
        43.91998291015625,
        43.94000244140625,
        43.959991455078128,
        43.97998046875,
        44.0,
        44.019989013671878,
        44.03997802734375,
        44.05999755859375,
        44.079986572265628,
        44.0999755859375,
        44.1199951171875,
        44.139984130859378,
        44.160003662109378,
        44.17999267578125,
        44.199981689453128,
        44.220001220703128,
        44.239990234375,
        44.259979248046878,
        44.279998779296878,
        44.29998779296875,
        44.319976806640628,
        44.339996337890628,
        44.3599853515625,
        44.379974365234378,
        44.399993896484378,
        44.41998291015625,
        44.44000244140625,
        44.459991455078128,
        44.47998046875,
        44.5,
        44.519989013671878,
        44.53997802734375,
        44.55999755859375,
        44.579986572265628,
        44.5999755859375,
        44.6199951171875,
        44.639984130859378,
        44.660003662109378,
        44.67999267578125,
        44.699981689453128,
        44.720001220703128,
        44.739990234375,
        44.759979248046878,
        44.779998779296878,
        44.79998779296875,
        44.819976806640628,
        44.839996337890628,
        44.8599853515625,
        44.879974365234378,
        44.899993896484378,
        44.91998291015625,
        44.94000244140625,
        44.959991455078128,
        44.97998046875,
        45.0,
        45.019989013671878,
        45.03997802734375,
        45.05999755859375,
        45.079986572265628,
        45.0999755859375,
        45.1199951171875,
        45.139984130859378,
        45.160003662109378,
        45.17999267578125,
        45.199981689453128,
        45.220001220703128,
        45.239990234375,
        45.259979248046878,
        45.279998779296878,
        45.29998779296875,
        45.319976806640628,
        45.339996337890628,
        45.3599853515625,
        45.379974365234378,
        45.399993896484378,
        45.41998291015625,
        45.44000244140625,
        45.459991455078128,
        45.47998046875,
        45.5,
        45.519989013671878,
        45.53997802734375,
        45.55999755859375,
        45.579986572265628,
        45.5999755859375,
        45.6199951171875,
        45.639984130859378,
        45.660003662109378,
        45.67999267578125,
        45.699981689453128,
        45.720001220703128,
        45.739990234375,
        45.759979248046878,
        45.779998779296878,
        45.79998779296875,
        45.819976806640628,
        45.839996337890628,
        45.8599853515625,
        45.879974365234378,
        45.899993896484378,
        45.91998291015625,
        45.94000244140625,
        45.959991455078128,
        45.97998046875,
        46.0,
        46.019989013671878,
        46.03997802734375,
        46.05999755859375,
        46.079986572265628,
        46.0999755859375,
        46.1199951171875,
        46.139984130859378,
        46.160003662109378,
        46.17999267578125,
        46.199981689453128,
        46.220001220703128,
        46.239990234375,
        46.259979248046878,
        46.279998779296878,
        46.29998779296875,
        46.319976806640628,
        46.339996337890628,
        46.3599853515625,
        46.379974365234378,
        46.399993896484378,
        46.41998291015625,
        46.44000244140625,
        46.459991455078128,
        46.47998046875,
        46.5,
        46.519989013671878,
        46.53997802734375,
        46.55999755859375,
        46.579986572265628,
        46.5999755859375,
        46.6199951171875,
        46.639984130859378,
        46.660003662109378,
        46.67999267578125,
        46.699981689453128,
        46.720001220703128,
        46.739990234375,
        46.759979248046878,
        46.779998779296878,
        46.79998779296875,
        46.819976806640628,
        46.839996337890628,
        46.8599853515625,
        46.879974365234378,
        46.899993896484378,
        46.91998291015625,
        46.94000244140625,
        46.959991455078128,
        46.97998046875,
        47.0,
        47.019989013671878,
        47.03997802734375,
        47.05999755859375,
        47.079986572265628,
        47.0999755859375,
        47.1199951171875,
        47.139984130859378,
        47.160003662109378,
        47.17999267578125,
        47.199981689453128,
        47.220001220703128,
        47.239990234375,
        47.259979248046878,
        47.279998779296878,
        47.29998779296875,
        47.319976806640628,
        47.339996337890628,
        47.3599853515625,
        47.379974365234378,
        47.399993896484378,
        47.41998291015625,
        47.44000244140625,
        47.459991455078128,
        47.47998046875,
        47.5,
        47.519989013671878,
        47.53997802734375,
        47.55999755859375,
        47.579986572265628,
        47.5999755859375,
        47.6199951171875,
        47.639984130859378,
        47.660003662109378,
        47.67999267578125,
        47.699981689453128,
        47.720001220703128,
        47.739990234375,
        47.759979248046878,
        47.779998779296878,
        47.79998779296875,
        47.819976806640628,
        47.839996337890628,
        47.8599853515625,
        47.879974365234378,
        47.899993896484378,
        47.91998291015625,
        47.94000244140625,
        47.959991455078128,
        47.97998046875,
        48.0,
        48.019989013671878,
        48.03997802734375,
        48.05999755859375,
        48.079986572265628,
        48.0999755859375,
        48.1199951171875,
        48.139984130859378,
        48.160003662109378,
        48.17999267578125,
        48.199981689453128,
        48.220001220703128,
        48.239990234375,
        48.259979248046878,
        48.279998779296878,
        48.29998779296875,
        48.319976806640628,
        48.339996337890628,
        48.3599853515625,
        48.379974365234378,
        48.399993896484378,
        48.41998291015625,
        48.44000244140625,
        48.459991455078128,
        48.47998046875,
        48.5,
        48.519989013671878,
        48.53997802734375,
        48.55999755859375,
        48.579986572265628,
        48.5999755859375,
        48.6199951171875,
        48.639984130859378,
        48.660003662109378,
        48.67999267578125,
        48.699981689453128,
        48.720001220703128,
        48.739990234375,
        48.759979248046878,
        48.779998779296878,
        48.79998779296875,
        48.819976806640628,
        48.839996337890628,
        48.8599853515625,
        48.879974365234378,
        48.899993896484378,
        48.91998291015625,
        48.94000244140625,
        48.959991455078128,
        48.97998046875,
        49.0,
        49.019989013671878,
        49.03997802734375,
        49.05999755859375,
        49.079986572265628,
        49.0999755859375,
        49.1199951171875,
        49.139984130859378,
        49.160003662109378,
        49.17999267578125,
        49.199981689453128,
        49.220001220703128,
        49.239990234375,
        49.259979248046878,
        49.279998779296878,
        49.29998779296875,
        49.319976806640628,
        49.339996337890628,
        49.3599853515625,
        49.379974365234378,
        49.399993896484378,
        49.41998291015625,
        49.44000244140625,
        49.459991455078128,
        49.47998046875,
        49.5,
        49.519989013671878,
        49.53997802734375,
        49.55999755859375,
        49.579986572265628,
        49.5999755859375,
        49.6199951171875,
        49.639984130859378,
        49.660003662109378,
        49.67999267578125,
        49.699981689453128,
        49.720001220703128,
        49.739990234375,
        49.759979248046878,
        49.779998779296878,
        49.79998779296875,
        49.819976806640628,
        49.839996337890628,
        49.8599853515625,
        49.879974365234378,
        49.899993896484378,
        49.91998291015625,
        49.94000244140625,
        49.959991455078128,
        49.97998046875,
        50.0,
        50.019989013671878,
        50.03997802734375,
        50.05999755859375,
        50.079986572265628,
        50.0999755859375,
        50.1199951171875,
        50.139984130859378,
        50.160003662109378,
        50.17999267578125,
        50.199981689453128,
        50.220001220703128,
        50.239990234375,
        50.259979248046878,
        50.279998779296878,
        50.29998779296875,
        50.319976806640628,
        50.339996337890628,
        50.3599853515625,
        50.379974365234378,
        50.399993896484378,
        50.41998291015625,
        50.44000244140625,
        50.459991455078128,
        50.47998046875,
        50.5,
        50.519989013671878,
        50.53997802734375,
        50.55999755859375,
        50.579986572265628,
        50.5999755859375,
        50.6199951171875,
        50.639984130859378,
        50.660003662109378,
        50.67999267578125,
        50.699981689453128,
        50.720001220703128,
        50.739990234375,
        50.759979248046878,
        50.779998779296878,
        50.79998779296875,
        50.819976806640628,
        50.839996337890628,
        50.8599853515625,
        50.879974365234378,
        50.899993896484378,
        50.91998291015625,
        50.94000244140625,
        50.959991455078128,
        50.97998046875,
        51.0,
        51.019989013671878,
        51.03997802734375,
        51.05999755859375,
        51.079986572265628,
        51.0999755859375,
        51.1199951171875,
        51.139984130859378,
        51.160003662109378,
        51.17999267578125,
        51.199981689453128,
        51.220001220703128,
        51.239990234375,
        51.259979248046878,
        51.279998779296878,
        51.29998779296875,
        51.319976806640628,
        51.339996337890628,
        51.3599853515625,
        51.379974365234378,
        51.399993896484378,
        51.41998291015625,
        51.44000244140625,
        51.459991455078128,
        51.47998046875,
        51.5,
        51.519989013671878,
        51.53997802734375,
        51.55999755859375,
        51.579986572265628,
        51.5999755859375,
        51.6199951171875,
        51.639984130859378,
        51.660003662109378,
        51.67999267578125,
        51.699981689453128,
        51.720001220703128,
        51.739990234375,
        51.759979248046878,
        51.779998779296878,
        51.79998779296875,
        51.819976806640628,
        51.839996337890628,
        51.8599853515625,
        51.879974365234378,
        51.899993896484378,
        51.91998291015625,
        51.94000244140625,
        51.959991455078128,
        51.97998046875,
        52.0,
        52.019989013671878,
        52.03997802734375,
        52.05999755859375,
        52.079986572265628,
        52.0999755859375,
        52.1199951171875,
        52.139984130859378,
        52.160003662109378,
        52.17999267578125,
        52.199981689453128,
        52.220001220703128,
        52.239990234375,
        52.259979248046878,
        52.279998779296878,
        52.29998779296875,
        52.319976806640628,
        52.339996337890628,
        52.3599853515625,
        52.379974365234378,
        52.399993896484378,
        52.41998291015625,
        52.44000244140625,
        52.459991455078128,
        52.47998046875,
        52.5,
        52.519989013671878,
        52.53997802734375,
        52.55999755859375,
        52.579986572265628,
        52.5999755859375,
        52.6199951171875,
        52.639984130859378,
        52.660003662109378,
        52.67999267578125,
        52.699981689453128,
        52.720001220703128,
        52.739990234375,
        52.759979248046878,
        52.779998779296878,
        52.79998779296875,
        52.819976806640628,
        52.839996337890628,
        52.8599853515625,
        52.879974365234378,
        52.899993896484378,
        52.91998291015625,
        52.94000244140625,
        52.959991455078128,
        52.97998046875,
        53.0,
        53.019989013671878,
        53.03997802734375,
        53.05999755859375,
        53.079986572265628,
        53.0999755859375,
        53.1199951171875,
        53.139984130859378,
        53.160003662109378,
        53.17999267578125,
        53.199981689453128,
        53.220001220703128,
        53.239990234375,
        53.259979248046878,
        53.279998779296878,
        53.29998779296875,
        53.319976806640628,
        53.339996337890628,
        53.3599853515625,
        53.379974365234378,
        53.399993896484378,
        53.41998291015625,
        53.44000244140625,
        53.459991455078128,
        53.47998046875,
        53.5,
        53.519989013671878,
        53.53997802734375,
        53.55999755859375,
        53.579986572265628,
        53.5999755859375,
        53.6199951171875,
        53.639984130859378,
        53.660003662109378,
        53.67999267578125,
        53.699981689453128,
        53.720001220703128,
        53.739990234375,
        53.759979248046878,
        53.779998779296878,
        53.79998779296875,
        53.819976806640628,
        53.839996337890628,
        53.8599853515625,
        53.879974365234378,
        53.899993896484378,
        53.91998291015625,
        53.94000244140625,
        53.959991455078128,
        53.97998046875,
        54.0,
        54.019989013671878,
        54.03997802734375,
        54.05999755859375,
        54.079986572265628,
        54.0999755859375,
        54.1199951171875,
        54.139984130859378,
        54.160003662109378,
        54.17999267578125,
        54.199981689453128,
        54.220001220703128,
        54.239990234375,
        54.259979248046878,
        54.279998779296878,
        54.29998779296875,
        54.319976806640628,
        54.339996337890628,
        54.3599853515625,
        54.379974365234378,
        54.399993896484378,
        54.41998291015625,
        54.44000244140625,
        54.459991455078128,
        54.47998046875,
        54.5,
        54.519989013671878,
        54.53997802734375,
        54.55999755859375,
        54.579986572265628,
        54.5999755859375,
        54.6199951171875,
        54.639984130859378,
        54.660003662109378,
        54.67999267578125,
        54.699981689453128,
        54.720001220703128,
        54.739990234375,
        54.759979248046878,
        54.779998779296878,
        54.79998779296875,
        54.819976806640628,
        54.839996337890628,
        54.8599853515625,
        54.879974365234378,
        54.899993896484378,
        54.91998291015625,
        54.94000244140625,
        54.959991455078128,
        54.97998046875,
        55.0,
        55.019989013671878,
        55.03997802734375,
        55.05999755859375,
        55.079986572265628,
        55.0999755859375,
        55.1199951171875,
        55.139984130859378,
        55.160003662109378,
        55.17999267578125,
        55.199981689453128,
        55.220001220703128,
        55.239990234375,
        55.259979248046878,
        55.279998779296878,
        55.29998779296875,
        55.319976806640628,
        55.339996337890628,
        55.3599853515625,
        55.379974365234378,
        55.399993896484378,
        55.41998291015625,
        55.44000244140625,
        55.459991455078128,
        55.47998046875,
        55.5,
        55.519989013671878,
        55.53997802734375,
        55.55999755859375,
        55.579986572265628,
        55.5999755859375,
        55.6199951171875,
        55.639984130859378,
        55.660003662109378,
        55.67999267578125,
        55.699981689453128,
        55.720001220703128,
        55.739990234375,
        55.759979248046878,
        55.779998779296878,
        55.79998779296875,
        55.819976806640628,
        55.839996337890628,
        55.8599853515625,
        55.879974365234378,
        55.899993896484378,
        55.91998291015625,
        55.94000244140625,
        55.959991455078128,
        55.97998046875,
        56.0,
        56.019989013671878,
        56.03997802734375,
        56.05999755859375,
        56.079986572265628,
        56.0999755859375,
        56.1199951171875,
        56.139984130859378,
        56.160003662109378,
        56.17999267578125,
        56.199981689453128,
        56.220001220703128,
        56.239990234375,
        56.259979248046878,
        56.279998779296878,
        56.29998779296875,
        56.319976806640628,
        56.339996337890628,
        56.3599853515625,
        56.379974365234378,
        56.399993896484378,
        56.41998291015625,
        56.44000244140625,
        56.459991455078128,
        56.47998046875,
        56.5,
        56.519989013671878,
        56.53997802734375,
        56.55999755859375,
        56.579986572265628,
        56.5999755859375,
        56.6199951171875,
        56.639984130859378,
        56.660003662109378,
        56.67999267578125,
        56.699981689453128,
        56.720001220703128,
        56.739990234375,
        56.759979248046878,
        56.779998779296878,
        56.79998779296875,
        56.819976806640628,
        56.839996337890628,
        56.8599853515625,
        56.879974365234378,
        56.899993896484378,
        56.91998291015625,
        56.94000244140625,
        56.959991455078128,
        56.97998046875,
        57.0,
        57.019989013671878,
        57.03997802734375,
        57.05999755859375,
        57.079986572265628,
        57.0999755859375,
        57.1199951171875,
        57.139984130859378,
        57.160003662109378,
        57.17999267578125,
        57.199981689453128,
        57.220001220703128,
        57.239990234375,
        57.259979248046878,
        57.279998779296878,
        57.29998779296875,
        57.319976806640628,
        57.339996337890628,
        57.3599853515625,
        57.379974365234378,
        57.399993896484378,
        57.41998291015625,
        57.44000244140625,
        57.459991455078128,
        57.47998046875,
        57.5,
        57.519989013671878,
        57.53997802734375,
        57.55999755859375,
        57.579986572265628,
        57.5999755859375,
        57.6199951171875,
        57.639984130859378,
        57.660003662109378,
        57.67999267578125,
        57.699981689453128,
        57.720001220703128,
        57.739990234375,
        57.759979248046878,
        57.779998779296878,
        57.79998779296875,
        57.819976806640628,
        57.839996337890628,
        57.8599853515625,
        57.879974365234378,
        57.899993896484378,
        57.91998291015625,
        57.94000244140625,
        57.959991455078128,
        57.97998046875,
        58.0,
        58.019989013671878,
        58.03997802734375,
        58.05999755859375,
        58.079986572265628,
        58.0999755859375,
        58.1199951171875,
        58.139984130859378,
        58.160003662109378,
        58.17999267578125,
        58.199981689453128,
        58.220001220703128,
        58.239990234375,
        58.259979248046878,
        58.279998779296878,
        58.29998779296875,
        58.319976806640628,
        58.339996337890628,
        58.3599853515625,
        58.379974365234378,
        58.399993896484378,
        58.41998291015625,
        58.44000244140625,
        58.459991455078128,
        58.47998046875,
        58.5,
        58.519989013671878,
        58.53997802734375,
        58.55999755859375,
        58.579986572265628,
        58.5999755859375,
        58.6199951171875,
        58.639984130859378,
        58.660003662109378,
        58.67999267578125,
        58.699981689453128,
        58.720001220703128,
        58.739990234375,
        58.759979248046878,
        58.779998779296878,
        58.79998779296875,
        58.819976806640628,
        58.839996337890628,
        58.8599853515625,
        58.879974365234378,
        58.899993896484378,
        58.91998291015625,
        58.94000244140625,
        58.959991455078128,
        58.97998046875,
        59.0,
        59.019989013671878,
        59.03997802734375,
        59.05999755859375,
        59.079986572265628,
        59.0999755859375,
        59.1199951171875,
        59.139984130859378,
        59.160003662109378,
        59.17999267578125,
        59.199981689453128,
        59.220001220703128,
        59.239990234375,
        59.259979248046878,
        59.279998779296878,
        59.29998779296875,
        59.319976806640628,
        59.339996337890628,
        59.3599853515625,
        59.379974365234378,
        59.399993896484378,
        59.41998291015625,
        59.44000244140625,
        59.459991455078128,
        59.47998046875,
        59.5,
        59.519989013671878,
        59.53997802734375,
        59.55999755859375,
        59.579986572265628,
        59.5999755859375,
        59.6199951171875,
        59.639984130859378,
        59.660003662109378,
        59.67999267578125,
        59.699981689453128,
        59.720001220703128,
        59.739990234375,
        59.759979248046878,
        59.779998779296878,
        59.79998779296875,
        59.819976806640628,
        59.839996337890628,
        59.8599853515625,
        59.879974365234378,
        59.899993896484378,
        59.91998291015625,
        59.94000244140625,
        59.959991455078128,
        59.97998046875
    ],
    "rightHandPositions": [
        "(-0.197540, 1.502290, -0.156369)",
        "(-0.199740, 1.499568, -0.157259)",
        "(-0.200025, 1.498235, -0.158684)",
        "(-0.200297, 1.497863, -0.159559)",
        "(-0.201899, 1.497295, -0.161610)",
        "(-0.206222, 1.498406, -0.161706)",
        "(-0.212305, 1.501752, -0.158645)",
        "(-0.220782, 1.505002, -0.153875)",
        "(-0.225192, 1.506377, -0.151155)",
        "(-0.233541, 1.508520, -0.144035)",
        "(-0.240612, 1.508402, -0.134788)",
        "(-0.244768, 1.505224, -0.124048)",
        "(-0.244971, 1.500111, -0.114178)",
        "(-0.244299, 1.497024, -0.110017)",
        "(-0.241249, 1.489869, -0.103905)",
        "(-0.236423, 1.482224, -0.099930)",
        "(-0.230717, 1.474107, -0.097848)",
        "(-0.224771, 1.465455, -0.097389)",
        "(-0.221684, 1.461083, -0.097602)",
        "(-0.215646, 1.452467, -0.099302)",
        "(-0.209857, 1.443363, -0.102186)",
        "(-0.204238, 1.433571, -0.105527)",
        "(-0.199036, 1.422775, -0.109416)",
        "(-0.196590, 1.417236, -0.111663)",
        "(-0.192345, 1.405851, -0.116360)",
        "(-0.189431, 1.394398, -0.121522)",
        "(-0.187476, 1.382994, -0.126885)",
        "(-0.186256, 1.372201, -0.131793)",
        "(-0.185993, 1.366856, -0.133991)",
        "(-0.185844, 1.355931, -0.137922)",
        "(-0.186087, 1.344906, -0.141137)",
        "(-0.186785, 1.334580, -0.143829)",
        "(-0.187361, 1.325125, -0.146217)",
        "(-0.187721, 1.320760, -0.147292)",
        "(-0.188512, 1.312748, -0.148918)",
        "(-0.189155, 1.305351, -0.150227)",
        "(-0.189873, 1.299330, -0.150997)",
        "(-0.190584, 1.294029, -0.151333)",
        "(-0.190827, 1.291955, -0.151281)",
        "(-0.190947, 1.287755, -0.151041)",
        "(-0.191288, 1.284837, -0.150989)",
        "(-0.191303, 1.283309, -0.150503)",
        "(-0.191616, 1.282913, -0.149889)",
        "(-0.191566, 1.282952, -0.149391)",
        "(-0.191726, 1.283221, -0.148310)",
        "(-0.191638, 1.284222, -0.146799)",
        "(-0.191773, 1.285974, -0.144980)",
        "(-0.192163, 1.288720, -0.142855)",
        "(-0.192394, 1.290335, -0.141739)",
        "(-0.192683, 1.294131, -0.139273)",
        "(-0.193062, 1.298276, -0.136591)",
        "(-0.193454, 1.302790, -0.133652)",
        "(-0.193780, 1.307652, -0.130663)",
        "(-0.194010, 1.310272, -0.129115)",
        "(-0.194349, 1.315408, -0.126213)",
        "(-0.194564, 1.320557, -0.123292)",
        "(-0.194615, 1.325161, -0.120587)",
        "(-0.195106, 1.328952, -0.118058)",
        "(-0.195258, 1.330732, -0.116818)",
        "(-0.195686, 1.333663, -0.114514)",
        "(-0.196171, 1.336229, -0.112351)",
        "(-0.196722, 1.338034, -0.110259)",
        "(-0.196924, 1.339075, -0.108444)",
        "(-0.196991, 1.339359, -0.107584)",
        "(-0.197040, 1.339569, -0.106048)",
        "(-0.197117, 1.339399, -0.104782)",
        "(-0.197268, 1.338968, -0.103590)",
        "(-0.197479, 1.338636, -0.102491)",
        "(-0.197577, 1.338474, -0.102003)",
        "(-0.197614, 1.338474, -0.100990)",
        "(-0.197420, 1.338911, -0.100192)",
        "(-0.197341, 1.339976, -0.099408)",
        "(-0.197442, 1.341234, -0.098680)",
        "(-0.197409, 1.341913, -0.098343)",
        "(-0.197333, 1.343225, -0.097760)",
        "(-0.197134, 1.344772, -0.097316)",
        "(-0.197134, 1.346473, -0.096917)",
        "(-0.197295, 1.348054, -0.096536)",
        "(-0.197370, 1.348757, -0.096364)",
        "(-0.197391, 1.350021, -0.096046)",
        "(-0.197040, 1.351736, -0.095634)",
        "(-0.197040, 1.351736, -0.095634)",
        "(-0.196441, 1.353378, -0.095337)",
        "(-0.196076, 1.353944, -0.095283)",
        "(-0.194952, 1.354920, -0.095314)",
        "(-0.192951, 1.355507, -0.095493)",
        "(-0.190092, 1.355657, -0.095597)",
        "(-0.187410, 1.355880, -0.095610)",
        "(-0.186094, 1.356016, -0.095596)",
        "(-0.182959, 1.356219, -0.095772)",
        "(-0.178792, 1.355820, -0.095928)",
        "(-0.174013, 1.354464, -0.096008)",
        "(-0.169234, 1.352755, -0.096013)",
        "(-0.166873, 1.351945, -0.096088)",
        "(-0.162256, 1.350445, -0.096526)",
        "(-0.157581, 1.348926, -0.097151)",
        "(-0.153490, 1.347571, -0.097759)",
        "(-0.150033, 1.346288, -0.098334)",
        "(-0.148522, 1.345694, -0.098591)",
        "(-0.146042, 1.344795, -0.098979)",
        "(-0.144290, 1.344335, -0.099150)",
        "(-0.142987, 1.344180, -0.099089)",
        "(-0.141822, 1.343709, -0.098790)",
        "(-0.141202, 1.343264, -0.098619)",
        "(-0.139995, 1.342256, -0.098241)",
        "(-0.139013, 1.341429, -0.097797)",
        "(-0.138183, 1.340865, -0.097363)",
        "(-0.137130, 1.340263, -0.097116)",
        "(-0.136574, 1.339851, -0.096993)",
        "(-0.135604, 1.339032, -0.096719)",
        "(-0.135061, 1.338517, -0.096265)",
        "(-0.134788, 1.338455, -0.096003)",
        "(-0.134626, 1.339181, -0.095909)",
        "(-0.134605, 1.339594, -0.095874)",
        "(-0.134778, 1.340770, -0.095702)",
        "(-0.135035, 1.341475, -0.095508)",
        "(-0.135306, 1.341628, -0.095064)",
        "(-0.135788, 1.341439, -0.094444)",
        "(-0.136126, 1.341371, -0.094127)",
        "(-0.136942, 1.341279, -0.093541)",
        "(-0.137820, 1.341271, -0.093121)",
        "(-0.138868, 1.341534, -0.092807)",
        "(-0.139898, 1.341830, -0.092565)",
        "(-0.140412, 1.341958, -0.092419)",
        "(-0.141464, 1.342304, -0.092116)",
        "(-0.142398, 1.342556, -0.091802)",
        "(-0.143222, 1.342770, -0.091457)",
        "(-0.143905, 1.342906, -0.091055)",
        "(-0.144221, 1.342993, -0.090862)",
        "(-0.144883, 1.343434, -0.090483)",
        "(-0.145493, 1.344076, -0.090174)",
        "(-0.145944, 1.344709, -0.089966)",
        "(-0.146304, 1.345372, -0.089769)",
        "(-0.146489, 1.345706, -0.089646)",
        "(-0.146930, 1.346405, -0.089345)",
        "(-0.147402, 1.347176, -0.089029)",
        "(-0.147867, 1.348031, -0.088758)",
        "(-0.148233, 1.348805, -0.088547)",
        "(-0.148380, 1.349151, -0.088461)",
        "(-0.148636, 1.349872, -0.088255)",
        "(-0.148928, 1.350605, -0.088120)",
        "(-0.149174, 1.351420, -0.088068)",
        "(-0.149345, 1.352328, -0.088115)",
        "(-0.149418, 1.352800, -0.088143)",
        "(-0.149462, 1.353583, -0.088260)",
        "(-0.149491, 1.354311, -0.088408)",
        "(-0.149681, 1.355015, -0.088464)",
        "(-0.149826, 1.355453, -0.088496)",
        "(-0.149880, 1.355603, -0.088474)",
        "(-0.150039, 1.355908, -0.088437)",
        "(-0.150246, 1.356205, -0.088417)",
        "(-0.150491, 1.356524, -0.088410)",
        "(-0.150761, 1.356897, -0.088411)",
        "(-0.150878, 1.357059, -0.088415)",
        "(-0.151048, 1.357299, -0.088354)",
        "(-0.151420, 1.357676, -0.088164)",
        "(-0.151878, 1.358318, -0.087810)",
        "(-0.152267, 1.359209, -0.087397)",
        "(-0.152482, 1.359722, -0.087172)",
        "(-0.153068, 1.361275, -0.086540)",
        "(-0.153724, 1.363021, -0.085866)",
        "(-0.154269, 1.365191, -0.085097)",
        "(-0.154834, 1.367541, -0.084280)",
        "(-0.155144, 1.368852, -0.083825)",
        "(-0.155744, 1.371524, -0.082906)",
        "(-0.156378, 1.374440, -0.081969)",
        "(-0.157023, 1.377364, -0.081064)",
        "(-0.157710, 1.380369, -0.080170)",
        "(-0.158028, 1.381843, -0.079727)",
        "(-0.158713, 1.384805, -0.078881)",
        "(-0.159469, 1.387719, -0.078034)",
        "(-0.160304, 1.390519, -0.077142)",
        "(-0.161173, 1.393167, -0.076163)",
        "(-0.161641, 1.394499, -0.075614)",
        "(-0.162598, 1.397131, -0.074556)",
        "(-0.163592, 1.399945, -0.073505)",
        "(-0.164679, 1.402896, -0.072476)",
        "(-0.165708, 1.405882, -0.071468)",
        "(-0.166217, 1.407373, -0.070988)",
        "(-0.167213, 1.410289, -0.070019)",
        "(-0.168274, 1.413262, -0.069088)",
        "(-0.169380, 1.416248, -0.068182)",
        "(-0.170394, 1.419187, -0.067316)",
        "(-0.170937, 1.420673, -0.066904)",
        "(-0.171994, 1.423616, -0.066123)",
        "(-0.172979, 1.426502, -0.065314)",
        "(-0.174017, 1.429356, -0.064566)",
        "(-0.175075, 1.432263, -0.063867)",
        "(-0.175562, 1.433644, -0.063548)",
        "(-0.176504, 1.436332, -0.062967)",
        "(-0.177445, 1.439054, -0.062435)",
        "(-0.178475, 1.441959, -0.061939)",
        "(-0.179507, 1.445014, -0.061526)",
        "(-0.179995, 1.446563, -0.061352)",
        "(-0.181007, 1.449660, -0.061020)",
        "(-0.182101, 1.452884, -0.060687)",
        "(-0.183197, 1.456300, -0.060370)",
        "(-0.184260, 1.459971, -0.060144)",
        "(-0.184811, 1.461869, -0.060069)",
        "(-0.185883, 1.465950, -0.059978)",
        "(-0.186961, 1.470291, -0.060002)",
        "(-0.188071, 1.474993, -0.060160)",
        "(-0.189339, 1.480189, -0.060541)",
        "(-0.189966, 1.482863, -0.060781)",
        "(-0.191270, 1.488480, -0.061365)",
        "(-0.192615, 1.494269, -0.061999)",
        "(-0.193944, 1.500110, -0.062678)",
        "(-0.195330, 1.505961, -0.063472)",
        "(-0.196058, 1.508905, -0.063892)",
        "(-0.197547, 1.514803, -0.064786)",
        "(-0.199101, 1.520714, -0.065797)",
        "(-0.200675, 1.526548, -0.066858)",
        "(-0.202279, 1.532255, -0.067941)",
        "(-0.203122, 1.535071, -0.068493)",
        "(-0.204733, 1.540587, -0.069645)",
        "(-0.206365, 1.545942, -0.070813)",
        "(-0.208085, 1.551131, -0.072012)",
        "(-0.209791, 1.556095, -0.073245)",
        "(-0.210650, 1.558518, -0.073871)",
        "(-0.212335, 1.563160, -0.075142)",
        "(-0.213967, 1.567578, -0.076447)",
        "(-0.215604, 1.571795, -0.077767)",
        "(-0.217193, 1.575754, -0.079148)",
        "(-0.217986, 1.577684, -0.079849)",
        "(-0.219577, 1.581344, -0.081239)",
        "(-0.221118, 1.584787, -0.082656)",
        "(-0.222531, 1.587965, -0.084069)",
        "(-0.223840, 1.590904, -0.085514)",
        "(-0.224478, 1.592306, -0.086229)",
        "(-0.225704, 1.594989, -0.087733)",
        "(-0.226815, 1.597499, -0.089290)",
        "(-0.227818, 1.599756, -0.090858)",
        "(-0.228759, 1.601846, -0.092414)",
        "(-0.229174, 1.602808, -0.093191)",
        "(-0.229914, 1.604625, -0.094747)",
        "(-0.230520, 1.606315, -0.096330)",
        "(-0.231173, 1.607931, -0.097942)",
        "(-0.231536, 1.608732, -0.098749)",
        "(-0.232291, 1.610309, -0.100371)",
        "(-0.233057, 1.611832, -0.102014)",
        "(-0.233762, 1.613345, -0.103746)",
        "(-0.234413, 1.614777, -0.105541)",
        "(-0.235086, 1.616211, -0.107342)",
        "(-0.235434, 1.616945, -0.108245)",
        "(-0.236156, 1.618497, -0.110121)",
        "(-0.236882, 1.620118, -0.112086)",
        "(-0.237565, 1.621753, -0.114133)",
        "(-0.238180, 1.623349, -0.116237)",
        "(-0.238459, 1.624112, -0.117324)",
        "(-0.238979, 1.625601, -0.119599)",
        "(-0.239409, 1.626978, -0.121987)",
        "(-0.239812, 1.628384, -0.124484)",
        "(-0.240170, 1.629653, -0.127173)",
        "(-0.240329, 1.630288, -0.128567)",
        "(-0.240669, 1.631603, -0.131496)",
        "(-0.240947, 1.632771, -0.134357)",
        "(-0.241130, 1.633887, -0.137410)",
        "(-0.241313, 1.634979, -0.140615)",
        "(-0.241407, 1.635520, -0.142260)",
        "(-0.241669, 1.636600, -0.145660)",
        "(-0.241836, 1.637615, -0.149182)",
        "(-0.241953, 1.638535, -0.152686)",
        "(-0.242006, 1.639394, -0.156263)",
        "(-0.242018, 1.639823, -0.158082)",
        "(-0.242002, 1.640595, -0.161776)",
        "(-0.241932, 1.641234, -0.165498)",
        "(-0.241780, 1.641719, -0.169206)",
        "(-0.241598, 1.642055, -0.172900)",
        "(-0.241532, 1.642202, -0.174753)",
        "(-0.241408, 1.642416, -0.178479)",
        "(-0.241379, 1.642561, -0.182263)",
        "(-0.241416, 1.642651, -0.186095)",
        "(-0.241428, 1.642575, -0.189905)",
        "(-0.241402, 1.642467, -0.191799)",
        "(-0.241362, 1.642126, -0.195603)",
        "(-0.241372, 1.641647, -0.199419)",
        "(-0.241400, 1.640992, -0.203278)",
        "(-0.241429, 1.640223, -0.207204)",
        "(-0.241431, 1.639774, -0.209224)",
        "(-0.241448, 1.638842, -0.213319)",
        "(-0.241371, 1.637774, -0.217483)",
        "(-0.241286, 1.636503, -0.221752)",
        "(-0.241190, 1.635126, -0.226057)",
        "(-0.241170, 1.634411, -0.228219)",
        "(-0.241088, 1.632927, -0.232573)",
        "(-0.240991, 1.631292, -0.236887)",
        "(-0.240829, 1.629492, -0.241166)",
        "(-0.240660, 1.627645, -0.245424)",
        "(-0.240603, 1.626667, -0.247514)",
        "(-0.240437, 1.624566, -0.251644)",
        "(-0.240286, 1.622390, -0.255716)",
        "(-0.240096, 1.620146, -0.259689)",
        "(-0.239775, 1.617779, -0.263498)",
        "(-0.239624, 1.616588, -0.265341)",
        "(-0.239221, 1.614150, -0.269072)",
        "(-0.238887, 1.611791, -0.272717)",
        "(-0.238655, 1.609516, -0.276285)",
        "(-0.238452, 1.607254, -0.279694)",
        "(-0.238339, 1.606095, -0.281376)",
        "(-0.238183, 1.603799, -0.284640)",
        "(-0.238163, 1.601605, -0.287791)",
        "(-0.238288, 1.599498, -0.290835)",
        "(-0.238410, 1.597277, -0.293811)",
        "(-0.238481, 1.596132, -0.295291)",
        "(-0.238702, 1.593800, -0.298170)",
        "(-0.238914, 1.591265, -0.300967)",
        "(-0.239030, 1.588536, -0.303821)",
        "(-0.239222, 1.585729, -0.306729)",
        "(-0.239326, 1.584276, -0.308203)",
        "(-0.239506, 1.581261, -0.311257)",
        "(-0.239685, 1.578095, -0.314458)",
        "(-0.239979, 1.574921, -0.317887)",
        "(-0.240257, 1.571651, -0.321357)",
        "(-0.240394, 1.569962, -0.323101)",
        "(-0.240631, 1.566487, -0.326691)",
        "(-0.240957, 1.562883, -0.330326)",
        "(-0.241320, 1.559142, -0.333977)",
        "(-0.241695, 1.555130, -0.337587)",
        "(-0.241869, 1.553037, -0.339381)",
        "(-0.242212, 1.548658, -0.342902)",
        "(-0.242572, 1.543904, -0.346409)",
        "(-0.242886, 1.539192, -0.349630)",
        "(-0.243272, 1.534205, -0.352763)",
        "(-0.243456, 1.531603, -0.354325)",
        "(-0.243790, 1.526151, -0.357385)",
        "(-0.244140, 1.520539, -0.360452)",
        "(-0.244547, 1.514806, -0.363414)",
        "(-0.244959, 1.508821, -0.366106)",
        "(-0.245167, 1.505746, -0.367350)",
        "(-0.245498, 1.499501, -0.369732)",
        "(-0.245763, 1.493041, -0.371829)",
        "(-0.245952, 1.486596, -0.373755)",
        "(-0.246136, 1.480342, -0.375504)",
        "(-0.246255, 1.477317, -0.376310)",
        "(-0.246453, 1.471319, -0.377868)",
        "(-0.246669, 1.465509, -0.379249)",
        "(-0.246827, 1.459849, -0.380426)",
        "(-0.246908, 1.454288, -0.381401)",
        "(-0.246925, 1.451562, -0.381814)",
        "(-0.246925, 1.446221, -0.382431)",
        "(-0.246905, 1.440996, -0.382815)",
        "(-0.246973, 1.435921, -0.382936)",
        "(-0.247053, 1.430857, -0.382932)",
        "(-0.247095, 1.428363, -0.382887)",
        "(-0.247129, 1.423460, -0.382790)",
        "(-0.247168, 1.418709, -0.382575)",
        "(-0.247225, 1.414092, -0.382201)",
        "(-0.247290, 1.409568, -0.381702)",
        "(-0.247318, 1.407302, -0.381384)",
        "(-0.247293, 1.402727, -0.380643)",
        "(-0.247272, 1.398295, -0.379769)",
        "(-0.247227, 1.393947, -0.378857)",
        "(-0.247202, 1.389719, -0.377763)",
        "(-0.247180, 1.387595, -0.377190)",
        "(-0.247133, 1.383451, -0.375956)",
        "(-0.247100, 1.379487, -0.374722)",
        "(-0.247069, 1.375638, -0.373457)",
        "(-0.247073, 1.371902, -0.372138)",
        "(-0.247073, 1.370054, -0.371437)",
        "(-0.247085, 1.366318, -0.369947)",
        "(-0.247091, 1.362516, -0.368413)",
        "(-0.247118, 1.358725, -0.366883)",
        "(-0.247125, 1.354883, -0.365259)",
        "(-0.247107, 1.352924, -0.364426)",
        "(-0.247138, 1.349126, -0.362744)",
        "(-0.247131, 1.345365, -0.361037)",
        "(-0.247164, 1.341556, -0.359251)",
        "(-0.247281, 1.337768, -0.357430)",
        "(-0.247366, 1.335895, -0.356528)",
        "(-0.247582, 1.332087, -0.354711)",
        "(-0.247763, 1.328116, -0.352828)",
        "(-0.247942, 1.323901, -0.350859)",
        "(-0.248102, 1.319524, -0.348988)",
        "(-0.248178, 1.317322, -0.348101)",
        "(-0.248434, 1.312889, -0.346296)",
        "(-0.248706, 1.308305, -0.344336)",
        "(-0.248983, 1.303719, -0.342324)",
        "(-0.249299, 1.298970, -0.340155)",
        "(-0.249489, 1.296529, -0.338992)",
        "(-0.249865, 1.291649, -0.336527)",
        "(-0.250231, 1.286651, -0.334063)",
        "(-0.250692, 1.281644, -0.331522)",
        "(-0.251218, 1.276720, -0.329004)",
        "(-0.251477, 1.274307, -0.327754)",
        "(-0.252007, 1.269517, -0.325226)",
        "(-0.252540, 1.264534, -0.322515)",
        "(-0.253030, 1.259792, -0.319821)",
        "(-0.253410, 1.255222, -0.317072)",
        "(-0.253615, 1.253035, -0.315672)",
        "(-0.254073, 1.248695, -0.312777)",
        "(-0.254553, 1.244479, -0.309751)",
        "(-0.254948, 1.240559, -0.306778)",
        "(-0.255362, 1.236967, -0.303734)",
        "(-0.255574, 1.235246, -0.302203)",
        "(-0.255932, 1.232013, -0.299101)",
        "(-0.256232, 1.228947, -0.295923)",
        "(-0.256490, 1.226039, -0.292603)",
        "(-0.256655, 1.223360, -0.289295)",
        "(-0.256706, 1.222197, -0.287644)",
        "(-0.256729, 1.219837, -0.284389)",
        "(-0.256694, 1.217613, -0.281070)",
        "(-0.256626, 1.215440, -0.277639)",
        "(-0.256372, 1.213537, -0.274222)",
        "(-0.256247, 1.212710, -0.272498)",
        "(-0.256044, 1.211079, -0.269019)",
        "(-0.255786, 1.209647, -0.265418)",
        "(-0.255467, 1.208263, -0.261760)",
        "(-0.255107, 1.207004, -0.258036)",
        "(-0.254917, 1.206436, -0.256181)",
        "(-0.254489, 1.205373, -0.252528)",
        "(-0.254015, 1.204468, -0.248943)",
        "(-0.253510, 1.203659, -0.245365)",
        "(-0.252942, 1.202846, -0.241745)",
        "(-0.252652, 1.202482, -0.239918)",
        "(-0.252130, 1.201771, -0.236297)",
        "(-0.251568, 1.201198, -0.232779)",
        "(-0.251002, 1.200765, -0.229358)",
        "(-0.250461, 1.200402, -0.225951)",
        "(-0.250201, 1.200186, -0.224260)",
        "(-0.249663, 1.199806, -0.220902)",
        "(-0.249194, 1.199545, -0.217529)",
        "(-0.248735, 1.199276, -0.214226)",
        "(-0.248243, 1.199011, -0.211001)",
        "(-0.248012, 1.198895, -0.209421)",
        "(-0.247582, 1.198726, -0.206301)",
        "(-0.247177, 1.198605, -0.203262)",
        "(-0.246756, 1.198444, -0.200234)",
        "(-0.246325, 1.198219, -0.197242)",
        "(-0.246131, 1.198089, -0.195762)",
        "(-0.245787, 1.197870, -0.192826)",
        "(-0.245492, 1.197532, -0.189853)",
        "(-0.245240, 1.197129, -0.186826)",
        "(-0.245017, 1.196704, -0.183705)",
        "(-0.244937, 1.196454, -0.182126)",
        "(-0.244797, 1.196013, -0.178890)",
        "(-0.244636, 1.195553, -0.175634)",
        "(-0.244504, 1.195259, -0.172262)",
        "(-0.244357, 1.195013, -0.168905)",
        "(-0.244276, 1.194936, -0.167246)",
        "(-0.244071, 1.194965, -0.163963)",
        "(-0.243857, 1.195127, -0.160669)",
        "(-0.243565, 1.195418, -0.157289)",
        "(-0.243315, 1.195819, -0.153888)",
        "(-0.243188, 1.196103, -0.152156)",
        "(-0.242975, 1.196935, -0.148575)",
        "(-0.242820, 1.198023, -0.144834)",
        "(-0.242671, 1.199453, -0.140969)",
        "(-0.242578, 1.201329, -0.137033)",
        "(-0.242521, 1.202488, -0.135049)",
        "(-0.242328, 1.205140, -0.131106)",
        "(-0.241974, 1.208354, -0.127132)",
        "(-0.241485, 1.212191, -0.123178)",
        "(-0.240872, 1.216581, -0.119217)",
        "(-0.240572, 1.218834, -0.117346)",
        "(-0.239913, 1.223677, -0.113520)",
        "(-0.239252, 1.229085, -0.109710)",
        "(-0.238593, 1.234956, -0.105976)",
        "(-0.238247, 1.238112, -0.104149)",
        "(-0.237578, 1.244362, -0.100499)",
        "(-0.236959, 1.250846, -0.096958)",
        "(-0.236342, 1.257457, -0.093556)",
        "(-0.235762, 1.264098, -0.090239)",
        "(-0.235266, 1.270729, -0.087095)",
        "(-0.234994, 1.274069, -0.085601)",
        "(-0.234520, 1.280751, -0.082806)",
        "(-0.234086, 1.287407, -0.080220)",
        "(-0.233648, 1.293920, -0.077848)",
        "(-0.233285, 1.300321, -0.075625)",
        "(-0.233151, 1.303420, -0.074581)",
        "(-0.232919, 1.309393, -0.072547)",
        "(-0.232717, 1.315104, -0.070607)",
        "(-0.232677, 1.320629, -0.068844)",
        "(-0.232689, 1.325866, -0.067146)",
        "(-0.232712, 1.328393, -0.066329)",
        "(-0.232797, 1.333356, -0.064750)",
        "(-0.232950, 1.338047, -0.063252)",
        "(-0.233148, 1.342503, -0.061837)",
        "(-0.233383, 1.346905, -0.060593)",
        "(-0.233498, 1.349084, -0.060025)",
        "(-0.233719, 1.353414, -0.059030)",
        "(-0.233920, 1.357687, -0.058148)",
        "(-0.234138, 1.361809, -0.057388)",
        "(-0.234316, 1.365832, -0.056685)",
        "(-0.234399, 1.367806, -0.056349)",
        "(-0.234579, 1.371740, -0.055719)",
        "(-0.234735, 1.375645, -0.055185)",
        "(-0.234866, 1.379561, -0.054781)",
        "(-0.234960, 1.383602, -0.054474)",
        "(-0.235028, 1.385653, -0.054342)",
        "(-0.235108, 1.389884, -0.054117)",
        "(-0.235088, 1.394238, -0.053990)",
        "(-0.235009, 1.398813, -0.053948)",
        "(-0.234896, 1.403510, -0.053944)",
        "(-0.234829, 1.405979, -0.053957)",
        "(-0.234693, 1.410999, -0.054000)",
        "(-0.234610, 1.416223, -0.054051)",
        "(-0.234596, 1.421613, -0.054110)",
        "(-0.234688, 1.427141, -0.054188)",
        "(-0.234754, 1.429931, -0.054237)",
        "(-0.234922, 1.435578, -0.054346)",
        "(-0.235160, 1.441226, -0.054477)",
        "(-0.235523, 1.446989, -0.054578)",
        "(-0.236002, 1.452700, -0.054670)",
        "(-0.236283, 1.455552, -0.054706)",
        "(-0.236865, 1.461183, -0.054730)",
        "(-0.237454, 1.466608, -0.054747)",
        "(-0.238033, 1.472004, -0.054849)",
        "(-0.238592, 1.477368, -0.055111)",
        "(-0.238881, 1.480094, -0.055329)",
        "(-0.239441, 1.485404, -0.055748)",
        "(-0.239987, 1.490530, -0.056251)",
        "(-0.240489, 1.495405, -0.056744)",
        "(-0.240983, 1.500056, -0.057242)",
        "(-0.241231, 1.502360, -0.057496)",
        "(-0.241806, 1.506771, -0.058040)",
        "(-0.242363, 1.510956, -0.058610)",
        "(-0.242926, 1.515023, -0.059176)",
        "(-0.243560, 1.518918, -0.059776)",
        "(-0.243896, 1.520950, -0.060102)",
        "(-0.244518, 1.524489, -0.060729)",
        "(-0.244975, 1.527915, -0.061343)",
        "(-0.245286, 1.531385, -0.062026)",
        "(-0.245604, 1.534840, -0.062771)",
        "(-0.245728, 1.536557, -0.063170)",
        "(-0.245967, 1.539955, -0.064002)",
        "(-0.246298, 1.543426, -0.064876)",
        "(-0.246606, 1.546859, -0.065772)",
        "(-0.246923, 1.550340, -0.066741)",
        "(-0.247099, 1.552105, -0.067259)",
        "(-0.247414, 1.555538, -0.068343)",
        "(-0.247670, 1.558991, -0.069557)",
        "(-0.247869, 1.562383, -0.070922)",
        "(-0.247990, 1.565678, -0.072348)",
        "(-0.247989, 1.567296, -0.073095)",
        "(-0.247939, 1.570502, -0.074692)",
        "(-0.247910, 1.573690, -0.076433)",
        "(-0.248005, 1.576838, -0.078279)",
        "(-0.248055, 1.579947, -0.080205)",
        "(-0.248081, 1.581440, -0.081196)",
        "(-0.248163, 1.584281, -0.083193)",
        "(-0.248212, 1.587007, -0.085227)",
        "(-0.248306, 1.589563, -0.087274)",
        "(-0.248445, 1.592017, -0.089362)",
        "(-0.248516, 1.593206, -0.090435)",
        "(-0.248709, 1.595518, -0.092605)",
        "(-0.248915, 1.597760, -0.094856)",
        "(-0.249018, 1.599963, -0.097235)",
        "(-0.249088, 1.602085, -0.099706)",
        "(-0.249114, 1.603102, -0.100979)",
        "(-0.249182, 1.605041, -0.103587)",
        "(-0.249287, 1.606879, -0.106287)",
        "(-0.249465, 1.608703, -0.109103)",
        "(-0.249624, 1.610518, -0.112128)",
        "(-0.249660, 1.611373, -0.113695)",
        "(-0.249703, 1.612975, -0.116918)",
        "(-0.249724, 1.614444, -0.120254)",
        "(-0.249719, 1.615864, -0.123766)",
        "(-0.249694, 1.617143, -0.127502)",
        "(-0.249669, 1.617733, -0.129462)",
        "(-0.249618, 1.618834, -0.133507)",
        "(-0.249497, 1.619726, -0.137667)",
        "(-0.249434, 1.620510, -0.141991)",
        "(-0.249345, 1.621110, -0.146423)",
        "(-0.249247, 1.621334, -0.148661)",
        "(-0.248990, 1.621611, -0.153216)",
        "(-0.248716, 1.621684, -0.157878)",
        "(-0.248448, 1.621597, -0.162615)",
        "(-0.248152, 1.621365, -0.167419)",
        "(-0.248035, 1.621195, -0.169856)",
        "(-0.247788, 1.620755, -0.174765)",
        "(-0.247584, 1.620201, -0.179739)",
        "(-0.247304, 1.619494, -0.184852)",
        "(-0.246959, 1.618646, -0.190016)",
        "(-0.246811, 1.618189, -0.192605)",
        "(-0.246527, 1.617133, -0.197842)",
        "(-0.246221, 1.615932, -0.203106)",
        "(-0.245889, 1.614568, -0.208329)",
        "(-0.245461, 1.612939, -0.213471)",
        "(-0.245247, 1.612053, -0.216015)",
        "(-0.244781, 1.610218, -0.221050)",
        "(-0.244328, 1.608253, -0.226030)",
        "(-0.243888, 1.606177, -0.230949)",
        "(-0.243477, 1.604012, -0.235791)",
        "(-0.243299, 1.602929, -0.238200)",
        "(-0.242915, 1.600610, -0.243155)",
        "(-0.242538, 1.598420, -0.247758)",
        "(-0.242056, 1.596178, -0.252207)",
        "(-0.241542, 1.593764, -0.256621)",
        "(-0.241297, 1.592513, -0.258803)",
        "(-0.240807, 1.589923, -0.263096)",
        "(-0.240321, 1.587232, -0.267333)",
        "(-0.239824, 1.584403, -0.271371)",
        "(-0.239312, 1.581468, -0.275231)",
        "(-0.238983, 1.579910, -0.277122)",
        "(-0.238363, 1.576775, -0.280855)",
        "(-0.237823, 1.573532, -0.284570)",
        "(-0.237251, 1.570239, -0.288344)",
        "(-0.236742, 1.566922, -0.292137)",
        "(-0.236455, 1.565228, -0.294047)",
        "(-0.235902, 1.561812, -0.297844)",
        "(-0.235452, 1.558285, -0.301588)",
        "(-0.234946, 1.554604, -0.305285)",
        "(-0.234392, 1.550671, -0.308894)",
        "(-0.234115, 1.548619, -0.310669)",
        "(-0.233600, 1.544502, -0.314258)",
        "(-0.233158, 1.540254, -0.317805)",
        "(-0.232738, 1.535786, -0.321289)",
        "(-0.232352, 1.531130, -0.324646)",
        "(-0.232190, 1.528744, -0.326262)",
        "(-0.231830, 1.523836, -0.329420)",
        "(-0.231483, 1.518687, -0.332409)",
        "(-0.231120, 1.513380, -0.335346)",
        "(-0.230666, 1.507776, -0.338134)",
        "(-0.230447, 1.504853, -0.339421)",
        "(-0.230013, 1.498900, -0.341809)",
        "(-0.229575, 1.492738, -0.343886)",
        "(-0.229167, 1.486451, -0.345785)",
        "(-0.228785, 1.480040, -0.347437)",
        "(-0.228589, 1.476839, -0.348227)",
        "(-0.228341, 1.470486, -0.349663)",
        "(-0.228089, 1.464103, -0.350874)",
        "(-0.227940, 1.457775, -0.351869)",
        "(-0.227880, 1.451442, -0.352713)",
        "(-0.227865, 1.448273, -0.353076)",
        "(-0.227815, 1.441842, -0.353502)",
        "(-0.227663, 1.435189, -0.353656)",
        "(-0.227577, 1.428451, -0.353528)",
        "(-0.227535, 1.421661, -0.353182)",
        "(-0.227518, 1.418286, -0.352958)",
        "(-0.227424, 1.411601, -0.352457)",
        "(-0.227328, 1.405138, -0.351963)",
        "(-0.227368, 1.398907, -0.351385)",
        "(-0.227478, 1.392915, -0.350774)",
        "(-0.227535, 1.389966, -0.350439)",
        "(-0.227674, 1.384238, -0.349693)",
        "(-0.227724, 1.378629, -0.348813)",
        "(-0.227691, 1.373117, -0.347961)",
        "(-0.227678, 1.367841, -0.347168)",
        "(-0.227700, 1.365310, -0.346734)",
        "(-0.227813, 1.360363, -0.345825)",
        "(-0.227863, 1.355445, -0.344815)",
        "(-0.227828, 1.350484, -0.343726)",
        "(-0.227837, 1.345572, -0.342501)",
        "(-0.227852, 1.343131, -0.341854)",
        "(-0.227858, 1.338174, -0.340531)",
        "(-0.227922, 1.333272, -0.339135)",
        "(-0.227989, 1.328454, -0.337773)",
        "(-0.228075, 1.323633, -0.336397)",
        "(-0.228135, 1.321208, -0.335667)",
        "(-0.228243, 1.316271, -0.334075)",
        "(-0.228328, 1.311023, -0.332168)",
        "(-0.228327, 1.305939, -0.330240)",
        "(-0.228336, 1.300945, -0.328315)",
        "(-0.228354, 1.298457, -0.327343)",
        "(-0.228432, 1.293536, -0.325270)",
        "(-0.228491, 1.288555, -0.323043)",
        "(-0.228564, 1.283565, -0.320593)",
        "(-0.228773, 1.278573, -0.317822)",
        "(-0.228874, 1.276079, -0.316307)",
        "(-0.229073, 1.271142, -0.313175)",
        "(-0.229348, 1.266272, -0.309932)",
        "(-0.229583, 1.261513, -0.306640)",
        "(-0.229814, 1.256841, -0.303339)",
        "(-0.229934, 1.254555, -0.301641)",
        "(-0.230139, 1.250034, -0.298250)",
        "(-0.230405, 1.245610, -0.294782)",
        "(-0.230687, 1.241260, -0.291165)",
        "(-0.230951, 1.236946, -0.287399)",
        "(-0.231083, 1.234822, -0.285475)",
        "(-0.231359, 1.230647, -0.281646)",
        "(-0.231620, 1.226625, -0.277823)",
        "(-0.231930, 1.222830, -0.273976)",
        "(-0.232256, 1.219115, -0.270146)",
        "(-0.232419, 1.217251, -0.268236)",
        "(-0.232831, 1.213569, -0.264263)",
        "(-0.233286, 1.209822, -0.260123)",
        "(-0.233691, 1.206025, -0.255860)",
        "(-0.234113, 1.202230, -0.251503)",
        "(-0.234343, 1.200344, -0.249312)",
        "(-0.234838, 1.196605, -0.244908)",
        "(-0.235370, 1.192847, -0.240444)",
        "(-0.235979, 1.189075, -0.235881)",
        "(-0.236645, 1.185371, -0.231312)",
        "(-0.236988, 1.183523, -0.229024)",
        "(-0.237689, 1.179850, -0.224396)",
        "(-0.238401, 1.176201, -0.219625)",
        "(-0.239252, 1.172460, -0.214533)",
        "(-0.240199, 1.168588, -0.209294)",
        "(-0.240685, 1.166699, -0.206655)",
        "(-0.241652, 1.163152, -0.201386)",
        "(-0.242645, 1.159753, -0.195926)",
        "(-0.243726, 1.156425, -0.190253)",
        "(-0.244751, 1.153344, -0.184514)",
        "(-0.245238, 1.151909, -0.181697)",
        "(-0.246211, 1.149298, -0.176137)",
        "(-0.247105, 1.146990, -0.170738)",
        "(-0.247820, 1.144913, -0.165517)",
        "(-0.248582, 1.143026, -0.160306)",
        "(-0.248960, 1.142234, -0.157687)",
        "(-0.249636, 1.140740, -0.152548)",
        "(-0.250258, 1.139511, -0.147504)",
        "(-0.250810, 1.138572, -0.142530)",
        "(-0.251382, 1.137660, -0.137497)",
        "(-0.251674, 1.137258, -0.134928)",
        "(-0.252290, 1.136523, -0.129858)",
        "(-0.252822, 1.136083, -0.124847)",
        "(-0.253299, 1.135787, -0.119849)",
        "(-0.253760, 1.135612, -0.114869)",
        "(-0.253958, 1.135615, -0.112400)",
        "(-0.254387, 1.135730, -0.107496)",
        "(-0.254806, 1.136100, -0.102705)",
        "(-0.255229, 1.136540, -0.097979)",
        "(-0.255499, 1.137152, -0.093310)",
        "(-0.255636, 1.137494, -0.091020)",
        "(-0.255914, 1.138462, -0.086442)",
        "(-0.256080, 1.139740, -0.081844)",
        "(-0.256169, 1.141152, -0.077530)",
        "(-0.256209, 1.142790, -0.073398)",
        "(-0.256182, 1.143711, -0.071330)",
        "(-0.256052, 1.145706, -0.067158)",
        "(-0.255850, 1.148171, -0.063029)",
        "(-0.255573, 1.150879, -0.058964)",
        "(-0.255236, 1.153945, -0.054918)",
        "(-0.255064, 1.155664, -0.052900)",
        "(-0.254626, 1.159269, -0.048918)",
        "(-0.254100, 1.163103, -0.045003)",
        "(-0.253527, 1.167296, -0.041178)",
        "(-0.252926, 1.171885, -0.037442)",
        "(-0.252610, 1.174368, -0.035628)",
        "(-0.251914, 1.179607, -0.032117)",
        "(-0.251095, 1.185275, -0.028759)",
        "(-0.250249, 1.191201, -0.025539)",
        "(-0.249254, 1.197539, -0.022578)",
        "(-0.248752, 1.200813, -0.021157)",
        "(-0.247702, 1.207685, -0.018483)",
        "(-0.246642, 1.214849, -0.016022)",
        "(-0.245610, 1.222128, -0.013731)",
        "(-0.244732, 1.229459, -0.011647)",
        "(-0.244303, 1.233141, -0.010709)",
        "(-0.243585, 1.240408, -0.008898)",
        "(-0.242858, 1.247481, -0.007309)",
        "(-0.242146, 1.254474, -0.005879)",
        "(-0.241498, 1.261323, -0.004611)",
        "(-0.241161, 1.264660, -0.004040)",
        "(-0.240564, 1.271203, -0.002969)",
        "(-0.240069, 1.277560, -0.002061)",
        "(-0.239560, 1.283732, -0.001303)",
        "(-0.239045, 1.289673, -0.000667)",
        "(-0.238804, 1.292574, -0.000388)",
        "(-0.238368, 1.298194, 0.000065)",
        "(-0.238053, 1.303644, 0.000389)",
        "(-0.237873, 1.309026, 0.000645)",
        "(-0.237774, 1.314269, 0.000841)",
        "(-0.237757, 1.316817, 0.000907)",
        "(-0.237803, 1.321802, 0.000976)",
        "(-0.237983, 1.326481, 0.000987)",
        "(-0.238102, 1.330907, 0.000985)",
        "(-0.238179, 1.334992, 0.000951)",
        "(-0.238216, 1.336941, 0.000905)",
        "(-0.238287, 1.340764, 0.000753)",
        "(-0.238353, 1.344411, 0.000536)",
        "(-0.238448, 1.347890, 0.000214)",
        "(-0.238496, 1.351285, -0.000175)",
        "(-0.238517, 1.352968, -0.000407)",
        "(-0.238585, 1.356322, -0.000922)",
        "(-0.238650, 1.359680, -0.001420)",
        "(-0.238723, 1.363088, -0.001949)",
        "(-0.238804, 1.366701, -0.002552)",
        "(-0.238833, 1.368654, -0.002853)",
        "(-0.238941, 1.372627, -0.003531)",
        "(-0.239016, 1.376734, -0.004213)",
        "(-0.239143, 1.381044, -0.004912)",
        "(-0.239292, 1.385672, -0.005667)",
        "(-0.239354, 1.388068, -0.006058)",
        "(-0.239523, 1.393095, -0.006870)",
        "(-0.239773, 1.398410, -0.007653)",
        "(-0.240064, 1.403872, -0.008453)",
        "(-0.240363, 1.409457, -0.009233)",
        "(-0.240529, 1.412295, -0.009657)",
        "(-0.240884, 1.418122, -0.010634)",
        "(-0.241262, 1.424047, -0.011765)",
        "(-0.241603, 1.430100, -0.013033)",
        "(-0.241826, 1.433383, -0.013779)",
        "(-0.242318, 1.439377, -0.015183)",
        "(-0.242886, 1.445371, -0.016668)",
        "(-0.243461, 1.451458, -0.018242)",
        "(-0.244065, 1.457566, -0.019938)",
        "(-0.244680, 1.463600, -0.021702)",
        "(-0.244995, 1.466560, -0.022606)",
        "(-0.245703, 1.472398, -0.024454)",
        "(-0.246451, 1.478054, -0.026351)",
        "(-0.247295, 1.483596, -0.028251)",
        "(-0.247744, 1.486294, -0.029192)",
        "(-0.248625, 1.491505, -0.031074)",
        "(-0.249520, 1.496529, -0.032942)",
        "(-0.250479, 1.501384, -0.034797)",
        "(-0.251527, 1.506038, -0.036624)",
        "(-0.252519, 1.510499, -0.038436)",
        "(-0.252978, 1.512623, -0.039341)",
        "(-0.253875, 1.516753, -0.041160)",
        "(-0.254648, 1.520667, -0.043043)",
        "(-0.255407, 1.524437, -0.044946)",
        "(-0.256163, 1.528003, -0.046853)",
        "(-0.256502, 1.529726, -0.047826)",
        "(-0.257182, 1.533027, -0.049863)",
        "(-0.257870, 1.536147, -0.052014)",
        "(-0.258395, 1.539080, -0.054261)",
        "(-0.258830, 1.541825, -0.056507)",
        "(-0.259003, 1.543106, -0.057660)",
        "(-0.259279, 1.545581, -0.060078)",
        "(-0.259482, 1.547986, -0.062677)",
        "(-0.259607, 1.550179, -0.065383)",
        "(-0.259625, 1.552137, -0.068186)",
        "(-0.259612, 1.553043, -0.069603)",
        "(-0.259567, 1.554676, -0.072484)",
        "(-0.259411, 1.556158, -0.075505)",
        "(-0.259061, 1.557464, -0.078652)",
        "(-0.258580, 1.558639, -0.081882)",
        "(-0.258312, 1.559194, -0.083551)",
        "(-0.257739, 1.560218, -0.086937)",
        "(-0.257244, 1.561182, -0.090413)",
        "(-0.256751, 1.562085, -0.093924)",
        "(-0.256198, 1.562881, -0.097460)",
        "(-0.255932, 1.563275, -0.099255)",
        "(-0.255440, 1.564024, -0.102952)",
        "(-0.254971, 1.564684, -0.106714)",
        "(-0.254505, 1.565279, -0.110452)",
        "(-0.254016, 1.565762, -0.114177)",
        "(-0.253783, 1.565975, -0.116018)",
        "(-0.253376, 1.566422, -0.119731)",
        "(-0.253059, 1.566901, -0.123470)",
        "(-0.252734, 1.567295, -0.127189)",
        "(-0.252433, 1.567636, -0.130910)",
        "(-0.252276, 1.567777, -0.132772)",
        "(-0.251976, 1.568005, -0.136484)",
        "(-0.251638, 1.568266, -0.140325)",
        "(-0.251343, 1.568493, -0.144174)",
        "(-0.251056, 1.568601, -0.147936)",
        "(-0.250850, 1.568563, -0.149773)",
        "(-0.250429, 1.568391, -0.153390)",
        "(-0.250080, 1.568141, -0.156959)",
        "(-0.249761, 1.567801, -0.160504)",
        "(-0.249387, 1.567266, -0.163999)",
        "(-0.249188, 1.566947, -0.165735)",
        "(-0.248863, 1.566197, -0.169226)",
        "(-0.248539, 1.565394, -0.172763)",
        "(-0.248160, 1.564474, -0.176379)",
        "(-0.247720, 1.563443, -0.180052)",
        "(-0.247469, 1.562841, -0.182038)",
        "(-0.246988, 1.561646, -0.185653)",
        "(-0.246434, 1.560311, -0.189287)",
        "(-0.245805, 1.558796, -0.193054)",
        "(-0.245160, 1.557174, -0.196822)",
        "(-0.244841, 1.556318, -0.198715)",
        "(-0.244308, 1.554552, -0.202478)",
        "(-0.243881, 1.552691, -0.206231)",
        "(-0.243363, 1.550699, -0.209957)",
        "(-0.242719, 1.548525, -0.213568)",
        "(-0.242467, 1.547430, -0.215346)",
        "(-0.242099, 1.545237, -0.218841)",
        "(-0.241775, 1.542950, -0.222279)",
        "(-0.241410, 1.540634, -0.225655)",
        "(-0.241002, 1.538222, -0.228957)",
        "(-0.240782, 1.536986, -0.230594)",
        "(-0.240375, 1.534450, -0.233749)",
        "(-0.239996, 1.531760, -0.236776)",
        "(-0.239729, 1.528822, -0.239538)",
        "(-0.239453, 1.525618, -0.242174)",
        "(-0.239323, 1.523988, -0.243468)",
        "(-0.239117, 1.520633, -0.245982)",
        "(-0.238945, 1.517107, -0.248429)",
        "(-0.238728, 1.513412, -0.250803)",
        "(-0.238473, 1.509514, -0.253093)",
        "(-0.238316, 1.507486, -0.254189)",
        "(-0.237933, 1.503391, -0.256364)",
        "(-0.237391, 1.499170, -0.258530)",
        "(-0.236890, 1.494920, -0.260628)",
        "(-0.236382, 1.490636, -0.262719)",
        "(-0.236140, 1.488470, -0.263743)",
        "(-0.235699, 1.484053, -0.265697)",
        "(-0.235304, 1.479484, -0.267473)",
        "(-0.234925, 1.474727, -0.269093)",
        "(-0.234511, 1.469867, -0.270617)",
        "(-0.234311, 1.467399, -0.271348)",
        "(-0.233965, 1.462386, -0.272745)",
        "(-0.233592, 1.457268, -0.274106)",
        "(-0.233276, 1.452039, -0.275333)",
        "(-0.232934, 1.446727, -0.276472)",
        "(-0.232754, 1.444015, -0.277028)",
        "(-0.232427, 1.438579, -0.278150)",
        "(-0.232134, 1.433061, -0.279224)",
        "(-0.231812, 1.427457, -0.280280)",
        "(-0.231518, 1.421816, -0.281310)",
        "(-0.231379, 1.419010, -0.281819)",
        "(-0.231088, 1.413468, -0.282837)",
        "(-0.230762, 1.407910, -0.283890)",
        "(-0.230424, 1.402342, -0.284964)",
        "(-0.230065, 1.396837, -0.286017)",
        "(-0.229915, 1.394130, -0.286510)",
        "(-0.229595, 1.388695, -0.287474)",
        "(-0.229300, 1.383254, -0.288318)",
        "(-0.229023, 1.377750, -0.289014)",
        "(-0.228834, 1.372370, -0.289549)",
        "(-0.228767, 1.369681, -0.289767)",
        "(-0.228736, 1.364320, -0.290092)",
        "(-0.228868, 1.358972, -0.290070)",
        "(-0.229178, 1.353673, -0.289662)",
        "(-0.229476, 1.348315, -0.288966)",
        "(-0.229665, 1.345613, -0.288425)",
        "(-0.230102, 1.340245, -0.287181)",
        "(-0.230583, 1.334980, -0.285732)",
        "(-0.231007, 1.329763, -0.284047)",
        "(-0.231406, 1.324547, -0.282182)",
        "(-0.231601, 1.321957, -0.281207)",
        "(-0.231999, 1.316639, -0.279185)",
        "(-0.232275, 1.311646, -0.277267)",
        "(-0.232542, 1.306769, -0.275285)",
        "(-0.232816, 1.301869, -0.273237)",
        "(-0.232951, 1.299411, -0.272158)",
        "(-0.233253, 1.294501, -0.269891)",
        "(-0.233576, 1.289645, -0.267525)",
        "(-0.233929, 1.284952, -0.265106)",
        "(-0.234301, 1.280316, -0.262583)",
        "(-0.234510, 1.278038, -0.261270)",
        "(-0.234900, 1.273538, -0.258608)",
        "(-0.235333, 1.269236, -0.255859)",
        "(-0.235572, 1.267207, -0.254505)",
        "(-0.236276, 1.261359, -0.250579)",
        "(-0.236494, 1.259558, -0.249306)",
        "(-0.236919, 1.256091, -0.246713)",
        "(-0.237328, 1.252744, -0.244073)",
        "(-0.237657, 1.249476, -0.241339)",
        "(-0.238035, 1.246383, -0.238401)",
        "(-0.238222, 1.244930, -0.236866)",
        "(-0.238561, 1.242047, -0.233760)",
        "(-0.238970, 1.239279, -0.230433)",
        "(-0.239448, 1.236648, -0.226979)",
        "(-0.239872, 1.234041, -0.223534)",
        "(-0.240064, 1.232740, -0.221804)",
        "(-0.240405, 1.230181, -0.218293)",
        "(-0.240692, 1.227663, -0.214724)",
        "(-0.240913, 1.225294, -0.211147)",
        "(-0.241126, 1.223133, -0.207605)",
        "(-0.241220, 1.222222, -0.205844)",
        "(-0.241447, 1.220544, -0.202338)",
        "(-0.241731, 1.219047, -0.198753)",
        "(-0.242012, 1.217662, -0.195109)",
        "(-0.242278, 1.216371, -0.191466)",
        "(-0.242423, 1.215757, -0.189627)",
        "(-0.242710, 1.214665, -0.185934)",
        "(-0.243031, 1.213756, -0.182221)",
        "(-0.243365, 1.212975, -0.178514)",
        "(-0.243722, 1.212276, -0.174811)",
        "(-0.243882, 1.211960, -0.172979)",
        "(-0.244175, 1.211308, -0.169384)",
        "(-0.244462, 1.210516, -0.165661)",
        "(-0.244735, 1.209472, -0.161815)",
        "(-0.244997, 1.208400, -0.157953)",
        "(-0.245137, 1.207929, -0.155968)",
        "(-0.245390, 1.207026, -0.152013)",
        "(-0.245576, 1.206178, -0.148053)",
        "(-0.245838, 1.205442, -0.144090)",
        "(-0.246087, 1.204929, -0.140141)",
        "(-0.246233, 1.204713, -0.138198)",
        "(-0.246520, 1.204429, -0.134289)",
        "(-0.246840, 1.204313, -0.130377)",
        "(-0.247175, 1.204254, -0.126442)",
        "(-0.247555, 1.204327, -0.122518)",
        "(-0.247740, 1.204379, -0.120556)",
        "(-0.248158, 1.204439, -0.116561)",
        "(-0.248598, 1.204464, -0.112503)",
        "(-0.249054, 1.204469, -0.108509)",
        "(-0.249509, 1.204339, -0.104590)",
        "(-0.249742, 1.204251, -0.102670)",
        "(-0.250213, 1.204063, -0.098828)",
        "(-0.250653, 1.203881, -0.095003)",
        "(-0.251115, 1.203688, -0.091271)",
        "(-0.251639, 1.203467, -0.087609)",
        "(-0.251899, 1.203344, -0.085813)",
        "(-0.252402, 1.203158, -0.082300)",
        "(-0.252955, 1.203081, -0.078822)",
        "(-0.253405, 1.203179, -0.075663)",
        "(-0.253844, 1.203516, -0.072470)",
        "(-0.254096, 1.203862, -0.070853)",
        "(-0.254608, 1.204828, -0.067609)",
        "(-0.255152, 1.206313, -0.064312)",
        "(-0.255687, 1.208196, -0.060975)",
        "(-0.256128, 1.210457, -0.057661)",
        "(-0.256310, 1.211753, -0.056017)",
        "(-0.256604, 1.214611, -0.052810)",
        "(-0.256888, 1.218201, -0.049699)",
        "(-0.257155, 1.222227, -0.046689)",
        "(-0.257347, 1.226657, -0.043754)",
        "(-0.257416, 1.229050, -0.042324)",
        "(-0.257574, 1.234110, -0.039549)",
        "(-0.257700, 1.239599, -0.036878)",
        "(-0.257776, 1.245305, -0.034298)",
        "(-0.257746, 1.251190, -0.031878)",
        "(-0.257780, 1.254213, -0.030693)",
        "(-0.257880, 1.260356, -0.028421)",
        "(-0.257997, 1.266567, -0.026244)",
        "(-0.258202, 1.272720, -0.024189)",
        "(-0.258509, 1.278855, -0.022270)",
        "(-0.258641, 1.281881, -0.021400)",
        "(-0.258947, 1.287767, -0.019719)",
        "(-0.259265, 1.293421, -0.018227)",
        "(-0.259600, 1.298778, -0.016846)",
        "(-0.259966, 1.303811, -0.015597)",
        "(-0.260125, 1.306182, -0.015001)",
        "(-0.260412, 1.310674, -0.013871)",
        "(-0.260672, 1.314957, -0.012867)",
        "(-0.260913, 1.319061, -0.012021)",
        "(-0.261050, 1.322911, -0.011282)",
        "(-0.261103, 1.324705, -0.010940)",
        "(-0.261142, 1.328152, -0.010289)",
        "(-0.261157, 1.331442, -0.009732)",
        "(-0.261256, 1.334725, -0.009237)",
        "(-0.261401, 1.338037, -0.008765)",
        "(-0.261501, 1.339716, -0.008529)",
        "(-0.261630, 1.343066, -0.008094)",
        "(-0.261710, 1.346696, -0.007692)",
        "(-0.261814, 1.350530, -0.007300)",
        "(-0.261937, 1.354723, -0.006952)",
        "(-0.262055, 1.356962, -0.006833)",
        "(-0.262341, 1.361674, -0.006657)",
        "(-0.262750, 1.366753, -0.006599)",
        "(-0.263179, 1.372109, -0.006615)",
        "(-0.263646, 1.377748, -0.006768)",
        "(-0.263897, 1.380646, -0.006865)",
        "(-0.264523, 1.386777, -0.007233)",
        "(-0.265182, 1.392946, -0.007646)",
        "(-0.265906, 1.399155, -0.008156)",
        "(-0.266639, 1.405357, -0.008759)",
        "(-0.267002, 1.408440, -0.009106)",
        "(-0.267757, 1.414567, -0.009903)",
        "(-0.268471, 1.420635, -0.010811)",
        "(-0.269165, 1.426517, -0.011784)",
        "(-0.269833, 1.432237, -0.012828)",
        "(-0.270250, 1.435060, -0.013380)",
        "(-0.271104, 1.440642, -0.014472)",
        "(-0.271988, 1.446079, -0.015548)",
        "(-0.272744, 1.451369, -0.016678)",
        "(-0.273615, 1.456367, -0.017762)",
        "(-0.273985, 1.458744, -0.018310)",
        "(-0.274609, 1.463351, -0.019407)",
        "(-0.275199, 1.467709, -0.020495)",
        "(-0.275709, 1.472010, -0.021623)",
        "(-0.276140, 1.475870, -0.022637)",
        "(-0.276329, 1.477787, -0.023140)",
        "(-0.276604, 1.481572, -0.024184)",
        "(-0.276820, 1.485227, -0.025197)",
        "(-0.276962, 1.488770, -0.026205)",
        "(-0.277030, 1.492223, -0.027259)",
        "(-0.277060, 1.493916, -0.027799)",
        "(-0.277097, 1.497260, -0.028950)",
        "(-0.277164, 1.500565, -0.030144)",
        "(-0.277396, 1.503887, -0.031413)",
        "(-0.277675, 1.507215, -0.032785)",
        "(-0.277792, 1.508864, -0.033499)",
        "(-0.277939, 1.512070, -0.035015)",
        "(-0.277938, 1.515169, -0.036635)",
        "(-0.277793, 1.518132, -0.038436)",
        "(-0.277641, 1.521092, -0.040385)",
        "(-0.277569, 1.522572, -0.041425)",
        "(-0.277433, 1.525463, -0.043611)",
        "(-0.277331, 1.528248, -0.045901)",
        "(-0.277174, 1.530799, -0.048231)",
        "(-0.276919, 1.533176, -0.050640)",
        "(-0.276778, 1.534304, -0.051892)",
        "(-0.276503, 1.536429, -0.054496)",
        "(-0.276245, 1.538400, -0.057155)",
        "(-0.276014, 1.540287, -0.059889)",
        "(-0.275892, 1.542073, -0.062695)",
        "(-0.275816, 1.542904, -0.064113)",
        "(-0.275578, 1.544466, -0.067029)",
        "(-0.275275, 1.545889, -0.070009)",
        "(-0.275002, 1.547222, -0.073041)",
        "(-0.274783, 1.548496, -0.076106)",
        "(-0.274723, 1.549108, -0.077617)",
        "(-0.274630, 1.550269, -0.080628)",
        "(-0.274555, 1.551299, -0.083612)",
        "(-0.274478, 1.552235, -0.086599)",
        "(-0.274377, 1.553128, -0.089574)",
        "(-0.274337, 1.553517, -0.091042)",
        "(-0.274340, 1.554299, -0.093967)",
        "(-0.274425, 1.555056, -0.096909)",
        "(-0.274458, 1.555809, -0.099799)",
        "(-0.274445, 1.556415, -0.102621)",
        "(-0.274434, 1.556692, -0.104072)",
        "(-0.274394, 1.557271, -0.107034)",
        "(-0.274301, 1.557792, -0.110142)",
        "(-0.274163, 1.558284, -0.113368)",
        "(-0.273995, 1.558744, -0.116679)",
        "(-0.273910, 1.558961, -0.118402)",
        "(-0.273750, 1.559337, -0.121859)",
        "(-0.273511, 1.559549, -0.125367)",
        "(-0.273207, 1.559689, -0.128954)",
        "(-0.272903, 1.559791, -0.132634)",
        "(-0.272763, 1.559826, -0.134499)",
        "(-0.272455, 1.559857, -0.138252)",
        "(-0.272138, 1.559775, -0.142041)",
        "(-0.271905, 1.559632, -0.145917)",
        "(-0.271698, 1.559415, -0.149907)",
        "(-0.271573, 1.559281, -0.151921)",
        "(-0.271312, 1.558911, -0.155909)",
        "(-0.271012, 1.558438, -0.159896)",
        "(-0.270718, 1.557886, -0.163843)",
        "(-0.270583, 1.557560, -0.165794)",
        "(-0.270275, 1.556802, -0.169677)",
        "(-0.269908, 1.555966, -0.173596)",
        "(-0.269580, 1.555084, -0.177529)",
        "(-0.269194, 1.554074, -0.181451)",
        "(-0.268758, 1.552834, -0.185364)",
        "(-0.268560, 1.552213, -0.187158)",
        "(-0.268173, 1.550911, -0.190741)",
        "(-0.267826, 1.549492, -0.194374)",
        "(-0.267482, 1.547964, -0.198129)",
        "(-0.266977, 1.546259, -0.201943)",
        "(-0.266683, 1.545336, -0.203841)",
        "(-0.266004, 1.543344, -0.207666)",
        "(-0.265274, 1.541117, -0.211416)",
        "(-0.264529, 1.538640, -0.215088)",
        "(-0.263801, 1.535951, -0.218760)",
        "(-0.263418, 1.534528, -0.220598)",
        "(-0.262613, 1.531587, -0.224276)",
        "(-0.261965, 1.528508, -0.227844)",
        "(-0.261285, 1.525287, -0.231343)",
        "(-0.260543, 1.521858, -0.234749)",
        "(-0.260169, 1.520020, -0.236380)",
        "(-0.259340, 1.516155, -0.239586)",
        "(-0.258491, 1.512038, -0.242666)",
        "(-0.257591, 1.507815, -0.245633)",
        "(-0.256699, 1.503539, -0.248503)",
        "(-0.256219, 1.501358, -0.249865)",
        "(-0.255228, 1.496911, -0.252497)",
        "(-0.254217, 1.492452, -0.254877)",
        "(-0.253199, 1.487933, -0.257009)",
        "(-0.252233, 1.483479, -0.258989)",
        "(-0.251750, 1.481309, -0.259966)",
        "(-0.250737, 1.477020, -0.261862)",
        "(-0.249693, 1.472691, -0.263612)",
        "(-0.248620, 1.468267, -0.265238)",
        "(-0.247504, 1.463730, -0.266743)",
        "(-0.246942, 1.461414, -0.267397)",
        "(-0.245809, 1.456722, -0.268638)",
        "(-0.244573, 1.451891, -0.269717)",
        "(-0.243298, 1.446923, -0.270594)",
        "(-0.242098, 1.441864, -0.271236)",
        "(-0.241496, 1.439262, -0.271474)",
        "(-0.240219, 1.433912, -0.271912)",
        "(-0.238961, 1.428433, -0.272183)",
        "(-0.237760, 1.422720, -0.272199)",
        "(-0.236638, 1.416819, -0.271913)",
        "(-0.236077, 1.413817, -0.271687)",
        "(-0.234915, 1.407809, -0.271152)",
        "(-0.233817, 1.401809, -0.270438)",
        "(-0.232798, 1.395915, -0.269533)",
        "(-0.231890, 1.390256, -0.268609)",
        "(-0.231439, 1.387482, -0.268138)",
        "(-0.230539, 1.381913, -0.267086)",
        "(-0.229694, 1.376487, -0.265844)",
        "(-0.228878, 1.371224, -0.264556)",
        "(-0.228106, 1.366025, -0.263128)",
        "(-0.227694, 1.363444, -0.262362)",
        "(-0.226851, 1.358319, -0.260767)",
        "(-0.225987, 1.353258, -0.259103)",
        "(-0.225227, 1.348216, -0.257269)",
        "(-0.224532, 1.343154, -0.255280)",
        "(-0.224193, 1.340599, -0.254233)",
        "(-0.223520, 1.335475, -0.252066)",
        "(-0.222897, 1.330309, -0.249708)",
        "(-0.222336, 1.325138, -0.247223)",
        "(-0.221813, 1.320059, -0.244710)",
        "(-0.221552, 1.317570, -0.243465)",
        "(-0.221097, 1.312819, -0.240895)",
        "(-0.220704, 1.308261, -0.238252)",
        "(-0.220293, 1.303790, -0.235589)",
        "(-0.219883, 1.299332, -0.232826)",
        "(-0.219716, 1.297314, -0.231514)",
        "(-0.219410, 1.293495, -0.228927)",
        "(-0.219157, 1.289763, -0.226293)",
        "(-0.218971, 1.286018, -0.223609)",
        "(-0.218808, 1.282278, -0.220816)",
        "(-0.218753, 1.280422, -0.219397)",
        "(-0.218699, 1.276758, -0.216479)",
        "(-0.218732, 1.273223, -0.213548)",
        "(-0.218779, 1.269781, -0.210653)",
        "(-0.218861, 1.266455, -0.207819)",
        "(-0.218898, 1.264869, -0.206442)",
        "(-0.218964, 1.261748, -0.203712)",
        "(-0.219040, 1.258616, -0.200948)",
        "(-0.219208, 1.255587, -0.198130)",
        "(-0.219298, 1.252596, -0.195316)",
        "(-0.219362, 1.251120, -0.193879)",
        "(-0.219505, 1.248216, -0.190969)",
        "(-0.219660, 1.245436, -0.188018)",
        "(-0.219847, 1.242806, -0.184970)",
        "(-0.220151, 1.240276, -0.181811)",
        "(-0.220281, 1.239060, -0.180207)",
        "(-0.220564, 1.236711, -0.176933)",
        "(-0.220898, 1.234486, -0.173581)",
        "(-0.221245, 1.232347, -0.170151)",
        "(-0.221648, 1.230345, -0.166636)",
        "(-0.221860, 1.229418, -0.164870)",
        "(-0.222257, 1.227703, -0.161408)",
        "(-0.222716, 1.226185, -0.158068)",
        "(-0.223114, 1.224745, -0.154794)",
        "(-0.223532, 1.223243, -0.151502)",
        "(-0.223755, 1.222462, -0.149859)",
        "(-0.224280, 1.220912, -0.146557)",
        "(-0.224890, 1.219329, -0.143276)",
        "(-0.225497, 1.217693, -0.140108)",
        "(-0.226116, 1.215958, -0.137025)",
        "(-0.226448, 1.215044, -0.135479)",
        "(-0.227152, 1.213182, -0.132410)",
        "(-0.227791, 1.211306, -0.129503)",
        "(-0.228426, 1.209386, -0.126673)",
        "(-0.229067, 1.207336, -0.123900)",
        "(-0.229372, 1.206302, -0.122606)",
        "(-0.229935, 1.204233, -0.120008)",
        "(-0.230556, 1.202049, -0.117410)",
        "(-0.231244, 1.199799, -0.114737)",
        "(-0.231918, 1.197652, -0.112068)",
        "(-0.232196, 1.196639, -0.110718)",
        "(-0.232816, 1.194737, -0.108048)",
        "(-0.233439, 1.192959, -0.105325)",
        "(-0.234040, 1.191431, -0.102553)",
        "(-0.234602, 1.190054, -0.099737)",
        "(-0.234856, 1.189530, -0.098272)",
        "(-0.235411, 1.188722, -0.095241)",
        "(-0.235933, 1.188374, -0.092138)",
        "(-0.236353, 1.188437, -0.089058)",
        "(-0.236731, 1.188925, -0.085935)",
        "(-0.236875, 1.189321, -0.084351)",
        "(-0.237188, 1.190414, -0.081181)",
        "(-0.237495, 1.192027, -0.078012)",
        "(-0.237699, 1.193999, -0.074921)",
        "(-0.237802, 1.196290, -0.071903)",
        "(-0.237856, 1.197533, -0.070438)",
        "(-0.237838, 1.200286, -0.067547)",
        "(-0.237756, 1.203126, -0.064729)",
        "(-0.237627, 1.206128, -0.062053)",
        "(-0.237532, 1.209450, -0.059496)",
        "(-0.237480, 1.211353, -0.058223)",
        "(-0.237415, 1.214886, -0.056004)",
        "(-0.237369, 1.218606, -0.053744)",
        "(-0.237218, 1.222433, -0.051481)",
        "(-0.237461, 1.226390, -0.049257)",
        "(-0.237504, 1.228335, -0.048141)",
        "(-0.237436, 1.232281, -0.046008)",
        "(-0.237342, 1.236421, -0.043979)",
        "(-0.237306, 1.240538, -0.042071)",
        "(-0.237169, 1.244680, -0.040220)",
        "(-0.237117, 1.246763, -0.039337)",
        "(-0.236982, 1.250994, -0.037685)",
        "(-0.236977, 1.255220, -0.036098)",
        "(-0.236978, 1.259471, -0.034557)",
        "(-0.236997, 1.263843, -0.033167)",
        "(-0.236912, 1.266106, -0.032504)",
        "(-0.236836, 1.270692, -0.031269)",
        "(-0.236844, 1.275342, -0.030094)",
        "(-0.236866, 1.279945, -0.028974)",
        "(-0.236833, 1.284500, -0.027841)",
        "(-0.236852, 1.286772, -0.027282)",
        "(-0.236885, 1.291307, -0.026244)",
        "(-0.236945, 1.295891, -0.025337)",
        "(-0.236962, 1.300463, -0.024529)",
        "(-0.236988, 1.305053, -0.023820)",
        "(-0.237010, 1.307339, -0.023471)",
        "(-0.237031, 1.311877, -0.022872)",
        "(-0.237079, 1.316368, -0.022364)",
        "(-0.237175, 1.320809, -0.021913)",
        "(-0.237315, 1.325170, -0.021488)",
        "(-0.237406, 1.327346, -0.021286)",
        "(-0.237599, 1.331583, -0.020953)",
        "(-0.237795, 1.335744, -0.020673)",
        "(-0.238025, 1.339834, -0.020425)",
        "(-0.238267, 1.343949, -0.020223)",
        "(-0.238395, 1.346022, -0.020125)",
        "(-0.238662, 1.350171, -0.019975)",
        "(-0.238943, 1.354391, -0.019862)",
        "(-0.239232, 1.358734, -0.019824)",
        "(-0.239353, 1.361017, -0.019828)",
        "(-0.239672, 1.365577, -0.019877)",
        "(-0.239990, 1.370220, -0.019966)",
        "(-0.240231, 1.374856, -0.020114)",
        "(-0.240444, 1.379532, -0.020329)",
        "(-0.240628, 1.384153, -0.020579)",
        "(-0.240714, 1.386439, -0.020719)",
        "(-0.240856, 1.390988, -0.021036)",
        "(-0.241030, 1.395456, -0.021336)",
        "(-0.241224, 1.399795, -0.021627)",
        "(-0.241388, 1.404045, -0.021949)",
        "(-0.241459, 1.406103, -0.022096)",
        "(-0.241668, 1.410197, -0.022416)",
        "(-0.241881, 1.414221, -0.022740)",
        "(-0.242151, 1.418120, -0.023024)",
        "(-0.242495, 1.422041, -0.023287)",
        "(-0.242668, 1.424019, -0.023400)",
        "(-0.243037, 1.427891, -0.023677)",
        "(-0.243403, 1.431731, -0.023988)",
        "(-0.243777, 1.435530, -0.024330)",
        "(-0.244121, 1.439290, -0.024724)",
        "(-0.244275, 1.441184, -0.024937)",
        "(-0.244657, 1.445016, -0.025345)",
        "(-0.245149, 1.448929, -0.025785)",
        "(-0.245752, 1.452843, -0.026285)",
        "(-0.246380, 1.456694, -0.026706)",
        "(-0.246705, 1.458581, -0.026928)",
        "(-0.247463, 1.462445, -0.027422)",
        "(-0.248265, 1.465957, -0.027947)",
        "(-0.248994, 1.469458, -0.028541)",
        "(-0.249738, 1.472935, -0.029171)",
        "(-0.250105, 1.474651, -0.029510)",
        "(-0.250789, 1.478028, -0.030232)",
        "(-0.251504, 1.481264, -0.031018)",
        "(-0.252203, 1.484363, -0.031796)",
        "(-0.252869, 1.487294, -0.032548)",
        "(-0.253237, 1.488690, -0.032937)",
        "(-0.254008, 1.491428, -0.033726)",
        "(-0.254709, 1.494028, -0.034537)",
        "(-0.255349, 1.496511, -0.035389)",
        "(-0.255655, 1.497701, -0.035816)",
        "(-0.256213, 1.499928, -0.036697)",
        "(-0.256595, 1.502017, -0.037676)",
        "(-0.256851, 1.504033, -0.038802)",
        "(-0.257031, 1.505927, -0.040047)",
        "(-0.257054, 1.507783, -0.041350)",
        "(-0.257081, 1.508687, -0.042044)",
        "(-0.257113, 1.510445, -0.043512)",
        "(-0.257075, 1.512200, -0.045113)",
        "(-0.257083, 1.513911, -0.046799)",
        "(-0.257029, 1.515517, -0.048605)",
        "(-0.256962, 1.516305, -0.049549)",
        "(-0.256750, 1.517824, -0.051499)",
        "(-0.256539, 1.519308, -0.053524)",
        "(-0.256416, 1.520724, -0.055517)",
        "(-0.256490, 1.522182, -0.057527)",
        "(-0.256531, 1.522986, -0.058570)",
        "(-0.256748, 1.524616, -0.060697)",
        "(-0.256885, 1.526218, -0.062927)",
        "(-0.256980, 1.527758, -0.065290)",
        "(-0.256887, 1.529364, -0.067712)",
        "(-0.256898, 1.530155, -0.068931)",
        "(-0.257014, 1.531781, -0.071435)",
        "(-0.257274, 1.533489, -0.073997)",
        "(-0.257694, 1.535253, -0.076555)",
        "(-0.257947, 1.536133, -0.077829)",
        "(-0.258365, 1.537906, -0.080441)",
        "(-0.258671, 1.539556, -0.083128)",
        "(-0.258911, 1.541093, -0.085798)",
        "(-0.259129, 1.542483, -0.088495)",
        "(-0.259339, 1.543624, -0.091109)",
        "(-0.259425, 1.544101, -0.092383)",
        "(-0.259593, 1.544971, -0.095014)",
        "(-0.259780, 1.545722, -0.097747)",
        "(-0.259894, 1.546378, -0.100614)",
        "(-0.259836, 1.546920, -0.103652)",
        "(-0.259790, 1.547132, -0.105162)",
        "(-0.259668, 1.547475, -0.108222)",
        "(-0.259570, 1.547803, -0.111353)",
        "(-0.259501, 1.548081, -0.114633)",
        "(-0.259350, 1.548305, -0.117993)",
        "(-0.259285, 1.548356, -0.119666)",
        "(-0.259143, 1.548381, -0.122997)",
        "(-0.259049, 1.548349, -0.126305)",
        "(-0.259001, 1.548221, -0.129642)",
        "(-0.258976, 1.547976, -0.133052)",
        "(-0.258945, 1.547803, -0.134770)",
        "(-0.258784, 1.547382, -0.138229)",
        "(-0.258642, 1.546887, -0.141693)",
        "(-0.258457, 1.546201, -0.145185)",
        "(-0.258232, 1.545319, -0.148708)",
        "(-0.258179, 1.544779, -0.150474)",
        "(-0.257898, 1.543598, -0.154141)",
        "(-0.257541, 1.542263, -0.157963)",
        "(-0.257286, 1.540797, -0.162034)",
        "(-0.257076, 1.539304, -0.166092)",
        "(-0.256915, 1.538421, -0.168178)",
        "(-0.256347, 1.536419, -0.172493)",
        "(-0.255752, 1.534253, -0.176872)",
        "(-0.255112, 1.531914, -0.181170)",
        "(-0.254387, 1.529366, -0.185392)",
        "(-0.254004, 1.528003, -0.187454)",
        "(-0.253245, 1.525230, -0.191543)",
        "(-0.252484, 1.522408, -0.195453)",
        "(-0.251655, 1.519502, -0.199191)",
        "(-0.250955, 1.516608, -0.202687)",
        "(-0.250660, 1.515136, -0.204345)",
        "(-0.250070, 1.512088, -0.207526)",
        "(-0.249407, 1.508945, -0.210579)",
        "(-0.248671, 1.505652, -0.213445)",
        "(-0.247947, 1.502262, -0.216126)",
        "(-0.247609, 1.500588, -0.217444)",
        "(-0.246963, 1.497218, -0.220055)",
        "(-0.246248, 1.493710, -0.222647)",
        "(-0.245450, 1.490048, -0.225186)",
        "(-0.244620, 1.486067, -0.227504)",
        "(-0.244220, 1.483989, -0.228576)",
        "(-0.243373, 1.479733, -0.230701)",
        "(-0.242538, 1.475395, -0.232754)",
        "(-0.241753, 1.470929, -0.234665)",
        "(-0.241007, 1.466383, -0.236454)",
        "(-0.240639, 1.464097, -0.237285)",
        "(-0.239826, 1.459427, -0.238994)",
        "(-0.238947, 1.454628, -0.240696)",
        "(-0.238039, 1.449696, -0.242301)",
        "(-0.237158, 1.444741, -0.243860)",
        "(-0.236728, 1.442294, -0.244642)",
        "(-0.235917, 1.437416, -0.246091)",
        "(-0.235132, 1.432472, -0.247352)",
        "(-0.234295, 1.427412, -0.248436)",
        "(-0.233878, 1.424872, -0.248952)",
        "(-0.233117, 1.419805, -0.249851)",
        "(-0.232321, 1.414770, -0.250688)",
        "(-0.231561, 1.409769, -0.251475)",
        "(-0.230810, 1.404789, -0.252122)",
        "(-0.230145, 1.399845, -0.252520)",
        "(-0.229840, 1.397395, -0.252627)",
        "(-0.229218, 1.392514, -0.252762)",
        "(-0.228699, 1.387756, -0.252692)",
        "(-0.228116, 1.383082, -0.252624)",
        "(-0.227621, 1.378549, -0.252429)",
        "(-0.227398, 1.376339, -0.252294)",
        "(-0.226981, 1.372033, -0.251980)",
        "(-0.226594, 1.367758, -0.251659)",
        "(-0.226321, 1.363663, -0.251244)",
        "(-0.226102, 1.359642, -0.250792)",
        "(-0.225987, 1.357632, -0.250546)",
        "(-0.225814, 1.353670, -0.249962)",
        "(-0.225661, 1.349782, -0.249307)",
        "(-0.225532, 1.345945, -0.248654)",
        "(-0.225414, 1.342133, -0.247940)",
        "(-0.225360, 1.340204, -0.247564)",
        "(-0.225350, 1.336341, -0.246697)",
        "(-0.225338, 1.332380, -0.245727)",
        "(-0.225358, 1.328399, -0.244712)",
        "(-0.225392, 1.324433, -0.243754)",
        "(-0.225427, 1.322423, -0.243251)",
        "(-0.225533, 1.318411, -0.242207)",
        "(-0.225733, 1.314356, -0.241036)",
        "(-0.225978, 1.309904, -0.239596)",
        "(-0.226169, 1.305562, -0.238057)",
        "(-0.226267, 1.303367, -0.237206)",
        "(-0.226497, 1.298810, -0.235365)",
        "(-0.226816, 1.294004, -0.233313)",
        "(-0.227140, 1.289055, -0.231149)",
        "(-0.227463, 1.283989, -0.228909)",
        "(-0.227644, 1.281431, -0.227774)",
        "(-0.228032, 1.276249, -0.225510)",
        "(-0.228440, 1.271001, -0.223271)",
        "(-0.228756, 1.265808, -0.221125)",
        "(-0.229074, 1.260740, -0.219041)",
        "(-0.229230, 1.258227, -0.218009)",
        "(-0.229540, 1.253286, -0.215875)",
        "(-0.229867, 1.248566, -0.213706)",
        "(-0.230247, 1.244106, -0.211511)",
        "(-0.230638, 1.239764, -0.209185)",
        "(-0.230841, 1.237601, -0.207947)",
        "(-0.231266, 1.233359, -0.205352)",
        "(-0.231707, 1.229279, -0.202642)",
        "(-0.232122, 1.225410, -0.199849)",
        "(-0.232550, 1.221774, -0.196917)",
        "(-0.232768, 1.220041, -0.195372)",
        "(-0.233216, 1.216729, -0.192207)",
        "(-0.233596, 1.213721, -0.188994)",
        "(-0.234008, 1.210929, -0.185617)",
        "(-0.234456, 1.208168, -0.181997)",
        "(-0.234693, 1.206843, -0.180070)",
        "(-0.235191, 1.204270, -0.176159)",
        "(-0.235620, 1.201959, -0.172344)",
        "(-0.236006, 1.200066, -0.168642)",
        "(-0.236385, 1.198417, -0.164924)",
        "(-0.236564, 1.197678, -0.163066)",
        "(-0.236979, 1.196237, -0.159366)",
        "(-0.237470, 1.194943, -0.155700)",
        "(-0.237786, 1.194421, -0.153865)",
        "(-0.238379, 1.193302, -0.150227)",
        "(-0.239005, 1.192233, -0.146621)",
        "(-0.239621, 1.191135, -0.143221)",
        "(-0.240196, 1.190130, -0.139960)",
        "(-0.240802, 1.189187, -0.136799)",
        "(-0.241385, 1.188295, -0.133751)",
        "(-0.241698, 1.187877, -0.132276)",
        "(-0.242232, 1.187099, -0.129452)",
        "(-0.242751, 1.186335, -0.126725)",
        "(-0.243242, 1.185544, -0.124054)",
        "(-0.243733, 1.184770, -0.121436)",
        "(-0.243969, 1.184391, -0.120158)",
        "(-0.244420, 1.183685, -0.117622)",
        "(-0.244808, 1.183141, -0.115080)",
        "(-0.245195, 1.182768, -0.112463)",
        "(-0.245606, 1.182777, -0.109719)",
        "(-0.245810, 1.182931, -0.108275)",
        "(-0.246187, 1.183440, -0.105325)",
        "(-0.246493, 1.184226, -0.102318)",
        "(-0.246795, 1.185324, -0.099227)",
        "(-0.247110, 1.186797, -0.096029)",
        "(-0.247250, 1.187684, -0.094401)",
        "(-0.247514, 1.189769, -0.091103)",
        "(-0.247702, 1.192255, -0.087813)",
        "(-0.247909, 1.195062, -0.084549)",
        "(-0.248021, 1.198118, -0.081359)",
        "(-0.248061, 1.199741, -0.079776)",
        "(-0.248109, 1.203151, -0.076651)",
        "(-0.248123, 1.206835, -0.073660)",
        "(-0.248029, 1.210642, -0.070727)",
        "(-0.247871, 1.214753, -0.067900)",
        "(-0.247773, 1.216768, -0.066639)",
        "(-0.247524, 1.220973, -0.064148)",
        "(-0.247284, 1.225390, -0.061788)",
        "(-0.246990, 1.229987, -0.059528)",
        "(-0.246697, 1.234729, -0.057405)",
        "(-0.246558, 1.237131, -0.056405)",
        "(-0.246315, 1.241905, -0.054456)",
        "(-0.246110, 1.246569, -0.052643)",
        "(-0.245910, 1.251174, -0.050962)",
        "(-0.245731, 1.255684, -0.049400)",
        "(-0.245643, 1.257886, -0.048669)",
        "(-0.245483, 1.262185, -0.047279)",
        "(-0.245401, 1.266368, -0.045954)",
        "(-0.245356, 1.270470, -0.044785)",
        "(-0.245297, 1.274492, -0.043763)",
        "(-0.245322, 1.276484, -0.043271)",
        "(-0.245346, 1.280420, -0.042339)",
        "(-0.245420, 1.284287, -0.041554)",
        "(-0.245526, 1.288086, -0.040863)",
        "(-0.245636, 1.291800, -0.040248)",
        "(-0.245691, 1.293619, -0.039960)",
        "(-0.245784, 1.297155, -0.039386)",
        "(-0.245945, 1.300622, -0.038810)",
        "(-0.246109, 1.303959, -0.038242)",
        "(-0.246235, 1.307211, -0.037687)",
        "(-0.246274, 1.308846, -0.037433)",
        "(-0.246443, 1.312138, -0.036958)",
        "(-0.246634, 1.315502, -0.036571)",
        "(-0.246833, 1.318979, -0.036285)",
        "(-0.247037, 1.322593, -0.036045)",
        "(-0.247160, 1.324422, -0.035906)",
        "(-0.247461, 1.328093, -0.035613)",
        "(-0.247791, 1.331849, -0.035312)",
        "(-0.248110, 1.335685, -0.035026)",
        "(-0.248442, 1.339606, -0.034737)",
        "(-0.248598, 1.341596, -0.034572)",
        "(-0.248930, 1.345548, -0.034227)",
        "(-0.249325, 1.349544, -0.033816)",
        "(-0.249803, 1.353692, -0.033359)",
        "(-0.250327, 1.357937, -0.032922)",
        "(-0.250581, 1.360144, -0.032758)",
        "(-0.251107, 1.364659, -0.032477)",
        "(-0.251614, 1.369263, -0.032222)",
        "(-0.252100, 1.373893, -0.032041)",
        "(-0.252623, 1.378546, -0.031952)",
        "(-0.252872, 1.380877, -0.031953)",
        "(-0.253407, 1.385602, -0.032045)",
        "(-0.253914, 1.390371, -0.032293)",
        "(-0.254355, 1.395175, -0.032773)",
        "(-0.254872, 1.399938, -0.033344)",
        "(-0.255149, 1.402297, -0.033688)",
        "(-0.255786, 1.407003, -0.034505)",
        "(-0.256406, 1.411642, -0.035470)",
        "(-0.257010, 1.416152, -0.036577)",
        "(-0.257665, 1.420616, -0.037840)",
        "(-0.258011, 1.422781, -0.038526)",
        "(-0.258667, 1.426928, -0.039927)",
        "(-0.259329, 1.430951, -0.041425)",
        "(-0.260035, 1.434858, -0.042993)",
        "(-0.260716, 1.438618, -0.044594)",
        "(-0.261034, 1.440443, -0.045428)",
        "(-0.261628, 1.443951, -0.047098)",
        "(-0.262152, 1.447260, -0.048790)",
        "(-0.262562, 1.450445, -0.050543)",
        "(-0.262959, 1.453638, -0.052412)",
        "(-0.263145, 1.455358, -0.053492)",
        "(-0.263463, 1.458394, -0.055423)",
        "(-0.263686, 1.461308, -0.057271)",
        "(-0.263997, 1.464211, -0.059054)",
        "(-0.264310, 1.467114, -0.060852)",
        "(-0.264456, 1.468562, -0.061765)",
        "(-0.264804, 1.471402, -0.063594)",
        "(-0.265005, 1.474135, -0.065422)",
        "(-0.265169, 1.476758, -0.067269)",
        "(-0.265280, 1.479236, -0.069182)",
        "(-0.265297, 1.480449, -0.070156)",
        "(-0.265333, 1.482826, -0.072115)",
        "(-0.265342, 1.485063, -0.074125)",
        "(-0.265360, 1.487241, -0.076212)",
        "(-0.265445, 1.489375, -0.078398)",
        "(-0.265468, 1.490418, -0.079556)",
        "(-0.265467, 1.492421, -0.082030)",
        "(-0.265361, 1.494317, -0.084637)",
        "(-0.265216, 1.496064, -0.087307)",
        "(-0.264981, 1.497679, -0.090092)",
        "(-0.264894, 1.498455, -0.091554)",
        "(-0.264765, 1.499953, -0.094536)",
        "(-0.264666, 1.501341, -0.097604)",
        "(-0.264531, 1.502590, -0.100770)",
        "(-0.264506, 1.503734, -0.104051)",
        "(-0.264547, 1.504281, -0.105717)",
        "(-0.264655, 1.505314, -0.109002)",
        "(-0.264792, 1.506271, -0.112206)",
        "(-0.264921, 1.507152, -0.115389)",
        "(-0.265047, 1.508034, -0.118606)",
        "(-0.265120, 1.508485, -0.120232)",
        "(-0.265237, 1.509349, -0.123448)",
        "(-0.265326, 1.510118, -0.126608)",
        "(-0.265371, 1.510828, -0.129762)",
        "(-0.265435, 1.511542, -0.132990)",
        "(-0.265467, 1.511873, -0.134638)",
        "(-0.265553, 1.512465, -0.137990)",
        "(-0.265545, 1.512925, -0.141471)",
        "(-0.265423, 1.513276, -0.145049)",
        "(-0.265369, 1.513485, -0.148600)",
        "(-0.265357, 1.513535, -0.150363)",
        "(-0.265354, 1.513575, -0.153913)",
        "(-0.265341, 1.513526, -0.157500)",
        "(-0.265264, 1.513308, -0.161093)",
        "(-0.265008, 1.512854, -0.164710)",
        "(-0.264899, 1.512590, -0.166509)",
        "(-0.264706, 1.511831, -0.170151)",
        "(-0.264483, 1.510911, -0.173861)",
        "(-0.264226, 1.509857, -0.177602)",
        "(-0.264095, 1.509303, -0.179491)",
        "(-0.263782, 1.508045, -0.183289)",
        "(-0.263480, 1.506526, -0.187105)",
        "(-0.263177, 1.504737, -0.190896)",
        "(-0.262827, 1.502704, -0.194574)",
        "(-0.262213, 1.500441, -0.198177)",
        "(-0.261796, 1.499196, -0.199932)",
        "(-0.260933, 1.496653, -0.203388)",
        "(-0.260099, 1.494168, -0.206871)",
        "(-0.259322, 1.491589, -0.210250)",
        "(-0.258404, 1.488841, -0.213632)",
        "(-0.257926, 1.487403, -0.215295)",
        "(-0.256860, 1.484349, -0.218581)",
        "(-0.255609, 1.481085, -0.221865)",
        "(-0.254385, 1.477815, -0.225196)",
        "(-0.253257, 1.474489, -0.228534)",
        "(-0.252686, 1.472777, -0.230205)",
        "(-0.251601, 1.469187, -0.233570)",
        "(-0.250650, 1.465719, -0.236551)",
        "(-0.249653, 1.462128, -0.239371)",
        "(-0.248617, 1.458415, -0.242119)",
        "(-0.248129, 1.456528, -0.243429)",
        "(-0.247220, 1.452743, -0.245915)",
        "(-0.246419, 1.448960, -0.248120)",
        "(-0.245645, 1.445117, -0.250235)",
        "(-0.244992, 1.441311, -0.252079)",
        "(-0.244669, 1.439408, -0.252937)",
        "(-0.244023, 1.435573, -0.254539)",
        "(-0.243390, 1.431676, -0.256022)",
        "(-0.242837, 1.427658, -0.257343)",
        "(-0.242428, 1.423513, -0.258440)",
        "(-0.242234, 1.421345, -0.258901)",
        "(-0.241799, 1.416794, -0.259696)",
        "(-0.241285, 1.411993, -0.260254)",
        "(-0.240742, 1.407009, -0.260585)",
        "(-0.240262, 1.402007, -0.260834)",
        "(-0.240023, 1.399472, -0.260958)",
        "(-0.239623, 1.394313, -0.261129)",
        "(-0.239295, 1.389070, -0.261146)",
        "(-0.238930, 1.383645, -0.261036)",
        "(-0.238522, 1.377931, -0.260741)",
        "(-0.238317, 1.374926, -0.260495)",
        "(-0.237849, 1.368722, -0.259915)",
        "(-0.237404, 1.362527, -0.259340)",
        "(-0.237067, 1.356487, -0.258814)",
        "(-0.236756, 1.350513, -0.258294)",
        "(-0.236603, 1.347556, -0.257987)",
        "(-0.236322, 1.341715, -0.257287)",
        "(-0.236003, 1.335904, -0.256544)",
        "(-0.235687, 1.330031, -0.255674)",
        "(-0.235431, 1.324138, -0.254480)",
        "(-0.235377, 1.321177, -0.253719)",
        "(-0.235270, 1.315334, -0.252166)",
        "(-0.235202, 1.309701, -0.250557)",
        "(-0.235219, 1.304246, -0.248804)",
        "(-0.235294, 1.299142, -0.246928)",
        "(-0.235323, 1.296670, -0.246001)",
        "(-0.235426, 1.292028, -0.244046)",
        "(-0.235605, 1.287547, -0.241956)",
        "(-0.235763, 1.283117, -0.239746)",
        "(-0.235868, 1.278643, -0.237534)",
        "(-0.235909, 1.276396, -0.236421)",
        "(-0.236027, 1.271968, -0.234155)",
        "(-0.236214, 1.267604, -0.231814)",
        "(-0.236367, 1.263325, -0.229496)",
        "(-0.236566, 1.259234, -0.227219)",
        "(-0.236639, 1.257173, -0.226100)",
        "(-0.236763, 1.253177, -0.223907)",
        "(-0.236926, 1.249383, -0.221729)",
        "(-0.237070, 1.245817, -0.219581)",
        "(-0.237101, 1.244117, -0.218516)",
        "(-0.237225, 1.240720, -0.216342)",
        "(-0.237396, 1.237445, -0.214084)",
        "(-0.237596, 1.234216, -0.211749)",
        "(-0.237819, 1.231019, -0.209361)",
        "(-0.238126, 1.227846, -0.206906)",
        "(-0.238299, 1.226263, -0.205666)",
        "(-0.238688, 1.223112, -0.203002)",
        "(-0.239201, 1.220048, -0.200108)",
        "(-0.239731, 1.217108, -0.197043)",
        "(-0.240271, 1.214299, -0.193831)",
        "(-0.240527, 1.212983, -0.192199)",
        "(-0.241001, 1.210416, -0.188875)",
        "(-0.241435, 1.208262, -0.185725)",
        "(-0.241845, 1.206268, -0.182515)",
        "(-0.242242, 1.204424, -0.179247)",
        "(-0.242452, 1.203562, -0.177564)",
        "(-0.242899, 1.201862, -0.174153)",
        "(-0.243377, 1.200232, -0.170693)",
        "(-0.243782, 1.198714, -0.167305)",
        "(-0.244127, 1.197425, -0.163951)",
        "(-0.244299, 1.196883, -0.162237)",
        "(-0.244702, 1.195737, -0.158716)",
        "(-0.245140, 1.194603, -0.155079)",
        "(-0.245591, 1.193680, -0.151396)",
        "(-0.246097, 1.192962, -0.147654)",
        "(-0.246328, 1.192661, -0.145756)",
        "(-0.246756, 1.192077, -0.141885)",
        "(-0.247103, 1.191648, -0.137958)",
        "(-0.247426, 1.191448, -0.133984)",
        "(-0.247713, 1.191500, -0.130001)",
        "(-0.247846, 1.191622, -0.128002)",
        "(-0.248188, 1.192041, -0.123904)",
        "(-0.248527, 1.192630, -0.119764)",
        "(-0.248830, 1.193375, -0.115691)",
        "(-0.249125, 1.194403, -0.111679)",
        "(-0.249272, 1.194981, -0.109732)",
        "(-0.249516, 1.196324, -0.105968)",
        "(-0.249761, 1.197879, -0.102293)",
        "(-0.249913, 1.199644, -0.098731)",
        "(-0.250029, 1.201499, -0.095259)",
        "(-0.250085, 1.202476, -0.093566)",
        "(-0.250169, 1.204608, -0.090248)",
        "(-0.250287, 1.206996, -0.087021)",
        "(-0.250380, 1.209650, -0.083884)",
        "(-0.250432, 1.212501, -0.080908)",
        "(-0.250439, 1.214034, -0.079473)",
        "(-0.250401, 1.217225, -0.076724)",
        "(-0.250325, 1.220601, -0.074018)",
        "(-0.250151, 1.224204, -0.071431)",
        "(-0.249940, 1.228194, -0.068917)",
        "(-0.249865, 1.230368, -0.067708)",
        "(-0.249622, 1.234958, -0.065388)",
        "(-0.249391, 1.239764, -0.063176)",
        "(-0.249217, 1.244738, -0.060957)",
        "(-0.249092, 1.249830, -0.058804)",
        "(-0.249030, 1.252409, -0.057738)",
        "(-0.248926, 1.257595, -0.055629)",
        "(-0.248911, 1.262828, -0.053548)",
        "(-0.248916, 1.268037, -0.051519)",
        "(-0.249007, 1.273208, -0.049535)",
        "(-0.249055, 1.275792, -0.048554)",
        "(-0.249230, 1.280924, -0.046649)",
        "(-0.249457, 1.286017, -0.044817)",
        "(-0.249695, 1.291085, -0.043075)",
        "(-0.249956, 1.296064, -0.041422)",
        "(-0.250078, 1.298526, -0.040644)",
        "(-0.250271, 1.303440, -0.039219)",
        "(-0.250396, 1.308466, -0.037991)",
        "(-0.250556, 1.313679, -0.036883)",
        "(-0.250698, 1.318824, -0.035771)",
        "(-0.250732, 1.321339, -0.035222)",
        "(-0.250953, 1.326302, -0.033992)",
        "(-0.251176, 1.331269, -0.032738)",
        "(-0.251342, 1.336185, -0.031538)",
        "(-0.251564, 1.341112, -0.030372)",
        "(-0.251702, 1.343593, -0.029793)",
        "(-0.251995, 1.348598, -0.028657)",
        "(-0.252316, 1.353780, -0.027533)",
        "(-0.252616, 1.358713, -0.026491)",
        "(-0.252778, 1.361127, -0.026002)",
        "(-0.253123, 1.366100, -0.025000)",
        "(-0.253503, 1.371151, -0.023967)",
        "(-0.253878, 1.376261, -0.022904)",
        "(-0.254262, 1.381390, -0.021880)",
        "(-0.254708, 1.386514, -0.020885)",
        "(-0.254950, 1.389039, -0.020421)",
        "(-0.255477, 1.394003, -0.019571)",
        "(-0.255980, 1.398823, -0.018837)",
        "(-0.256454, 1.403525, -0.018234)",
        "(-0.256932, 1.408044, -0.017651)",
        "(-0.257151, 1.410216, -0.017411)",
        "(-0.257542, 1.414436, -0.017047)",
        "(-0.257915, 1.418457, -0.016784)",
        "(-0.258379, 1.422326, -0.016634)",
        "(-0.258806, 1.426104, -0.016639)",
        "(-0.258999, 1.427898, -0.016675)",
        "(-0.259479, 1.431452, -0.016815)",
        "(-0.260007, 1.434951, -0.017108)",
        "(-0.260556, 1.438303, -0.017522)",
        "(-0.261133, 1.441437, -0.017949)",
        "(-0.261409, 1.442944, -0.018208)",
        "(-0.261864, 1.445903, -0.018838)",
        "(-0.262244, 1.448704, -0.019605)",
        "(-0.262465, 1.451531, -0.020611)",
        "(-0.262732, 1.454459, -0.021828)",
        "(-0.262869, 1.455973, -0.022517)",
        "(-0.263191, 1.459024, -0.023984)",
        "(-0.263548, 1.462098, -0.025618)",
        "(-0.263923, 1.465206, -0.027384)",
        "(-0.264266, 1.468353, -0.029303)",
        "(-0.264419, 1.469884, -0.030315)",
        "(-0.264616, 1.472882, -0.032439)",
        "(-0.264865, 1.475793, -0.034616)",
        "(-0.265151, 1.478627, -0.036922)",
        "(-0.265284, 1.480018, -0.038109)",
        "(-0.265543, 1.482703, -0.040557)",
        "(-0.265803, 1.485417, -0.043103)",
        "(-0.266093, 1.488118, -0.045752)",
        "(-0.266384, 1.490755, -0.048420)",
        "(-0.266773, 1.493371, -0.051188)",
        "(-0.266988, 1.494673, -0.052620)",
        "(-0.267321, 1.497162, -0.055557)",
        "(-0.267590, 1.499507, -0.058636)",
        "(-0.267790, 1.501728, -0.061800)",
        "(-0.267883, 1.503758, -0.065001)",
        "(-0.267866, 1.504636, -0.066606)",
        "(-0.267745, 1.506187, -0.069895)",
        "(-0.267481, 1.507502, -0.073299)",
        "(-0.267225, 1.508769, -0.076816)",
        "(-0.267070, 1.509337, -0.078651)",
        "(-0.266748, 1.510381, -0.082382)",
        "(-0.266319, 1.511220, -0.086230)",
        "(-0.265829, 1.511914, -0.090182)",
        "(-0.265398, 1.512411, -0.094207)",
        "(-0.264971, 1.512673, -0.098340)",
        "(-0.264743, 1.512787, -0.100452)",
        "(-0.264227, 1.512954, -0.104811)",
        "(-0.263774, 1.513037, -0.109245)",
        "(-0.263462, 1.512906, -0.113667)",
        "(-0.263170, 1.512695, -0.118198)",
        "(-0.263031, 1.512551, -0.120506)",
        "(-0.262703, 1.512123, -0.125144)",
        "(-0.262286, 1.511559, -0.129827)",
        "(-0.261856, 1.510841, -0.134691)",
        "(-0.261483, 1.509882, -0.139121)",
        "(-0.261224, 1.509317, -0.141416)",
        "(-0.260574, 1.508097, -0.146064)",
        "(-0.259860, 1.506826, -0.150764)",
        "(-0.259156, 1.505614, -0.155417)",
        "(-0.258616, 1.504335, -0.159892)",
        "(-0.258441, 1.503643, -0.162007)",
        "(-0.258077, 1.502296, -0.166177)",
        "(-0.257712, 1.500975, -0.170234)",
        "(-0.257372, 1.499605, -0.174094)",
        "(-0.257049, 1.498187, -0.177786)",
        "(-0.256902, 1.497418, -0.179590)",
        "(-0.256565, 1.495747, -0.183223)",
        "(-0.256089, 1.493879, -0.186930)",
        "(-0.255511, 1.491855, -0.190658)",
        "(-0.254943, 1.489684, -0.194309)",
        "(-0.254738, 1.488549, -0.196091)",
        "(-0.254353, 1.486093, -0.199585)",
        "(-0.253906, 1.483456, -0.203106)",
        "(-0.253393, 1.480770, -0.206704)",
        "(-0.252862, 1.477926, -0.210219)",
        "(-0.252594, 1.476482, -0.211953)",
        "(-0.252131, 1.473518, -0.215247)",
        "(-0.251735, 1.470433, -0.218317)",
        "(-0.251332, 1.467181, -0.221278)",
        "(-0.250912, 1.463792, -0.224189)",
        "(-0.250700, 1.462070, -0.225633)",
        "(-0.250320, 1.458478, -0.228458)",
        "(-0.249975, 1.454641, -0.231208)",
        "(-0.249675, 1.450482, -0.233857)",
        "(-0.249319, 1.446025, -0.236477)",
        "(-0.249139, 1.443691, -0.237736)",
        "(-0.248730, 1.438853, -0.240254)",
        "(-0.248313, 1.433813, -0.242708)",
        "(-0.247908, 1.428547, -0.245058)",
        "(-0.247554, 1.423015, -0.247230)",
        "(-0.247384, 1.420130, -0.248246)",
        "(-0.247053, 1.414106, -0.250143)",
        "(-0.246675, 1.407679, -0.251895)",
        "(-0.246519, 1.404306, -0.252664)",
        "(-0.246221, 1.397602, -0.254190)",
        "(-0.246054, 1.390636, -0.255487)",
        "(-0.245845, 1.383383, -0.256597)",
        "(-0.245587, 1.375914, -0.257586)",
        "(-0.245361, 1.368219, -0.258455)",
        "(-0.245192, 1.360325, -0.259245)",
        "(-0.245117, 1.356338, -0.259597)",
        "(-0.245055, 1.348317, -0.260190)",
        "(-0.244958, 1.340336, -0.260698)",
        "(-0.244974, 1.332441, -0.261088)",
        "(-0.245169, 1.324738, -0.261400)",
        "(-0.245273, 1.320924, -0.261466)",
        "(-0.245561, 1.313364, -0.261310)",
        "(-0.245841, 1.305946, -0.261002)",
        "(-0.246022, 1.298864, -0.260678)",
        "(-0.246206, 1.292149, -0.260324)",
        "(-0.246311, 1.288953, -0.260115)",
        "(-0.246495, 1.282685, -0.259643)",
        "(-0.246774, 1.276597, -0.258989)",
        "(-0.247143, 1.270759, -0.258181)",
        "(-0.247574, 1.265307, -0.257222)",
        "(-0.247835, 1.262678, -0.256643)",
        "(-0.248342, 1.257421, -0.255383)",
        "(-0.248823, 1.252272, -0.253997)",
        "(-0.249437, 1.247147, -0.252372)",
        "(-0.249983, 1.242427, -0.250746)",
        "(-0.250274, 1.240123, -0.249889)",
        "(-0.250784, 1.235270, -0.248067)",
        "(-0.251220, 1.230157, -0.246186)",
        "(-0.251686, 1.225011, -0.244371)",
        "(-0.251907, 1.222410, -0.243470)",
        "(-0.252262, 1.217242, -0.241596)",
        "(-0.252735, 1.212238, -0.239428)",
        "(-0.253299, 1.207367, -0.236949)",
        "(-0.253820, 1.202464, -0.234383)",
        "(-0.254340, 1.197687, -0.231587)",
        "(-0.254607, 1.195412, -0.230096)",
        "(-0.255113, 1.191006, -0.227048)",
        "(-0.255676, 1.186884, -0.223839)",
        "(-0.256230, 1.182992, -0.220447)",
        "(-0.256751, 1.179493, -0.216895)",
        "(-0.256990, 1.177906, -0.215020)",
        "(-0.257535, 1.174991, -0.211005)",
        "(-0.258037, 1.172336, -0.206665)",
        "(-0.258565, 1.170018, -0.202076)",
        "(-0.258979, 1.167984, -0.197404)",
        "(-0.259127, 1.167052, -0.195067)",
        "(-0.259370, 1.165267, -0.190331)",
        "(-0.259593, 1.163714, -0.185335)",
        "(-0.259804, 1.162389, -0.180126)",
        "(-0.259949, 1.161351, -0.174797)",
        "(-0.260013, 1.160920, -0.172101)",
        "(-0.260110, 1.160232, -0.166688)",
        "(-0.260146, 1.159911, -0.161284)",
        "(-0.259987, 1.159892, -0.155916)",
        "(-0.259815, 1.160156, -0.150609)",
        "(-0.259757, 1.160347, -0.147944)",
        "(-0.259621, 1.160847, -0.142596)",
        "(-0.259555, 1.161466, -0.137226)",
        "(-0.259465, 1.162231, -0.131893)",
        "(-0.259315, 1.163235, -0.126716)",
        "(-0.259218, 1.163856, -0.124185)",
        "(-0.259026, 1.165238, -0.119191)",
        "(-0.258804, 1.166705, -0.114252)",
        "(-0.258528, 1.168291, -0.109423)",
        "(-0.258124, 1.169938, -0.104834)",
        "(-0.257816, 1.170749, -0.102669)",
        "(-0.257139, 1.172332, -0.098395)",
        "(-0.256442, 1.174039, -0.094247)",
        "(-0.255782, 1.175948, -0.090229)",
        "(-0.255204, 1.177951, -0.086271)",
        "(-0.254963, 1.178955, -0.084295)",
        "(-0.254526, 1.180946, -0.080396)",
        "(-0.254115, 1.183008, -0.076629)",
        "(-0.253706, 1.185213, -0.073011)",
        "(-0.253372, 1.187523, -0.069480)",
        "(-0.253242, 1.188733, -0.067765)",
        "(-0.252952, 1.191181, -0.064493)",
        "(-0.252591, 1.193669, -0.061432)",
        "(-0.252284, 1.196317, -0.058514)",
        "(-0.251957, 1.199161, -0.055792)",
        "(-0.251785, 1.200691, -0.054472)",
        "(-0.251517, 1.203879, -0.051862)",
        "(-0.251192, 1.207199, -0.049373)",
        "(-0.250902, 1.210756, -0.047007)",
        "(-0.250634, 1.214569, -0.044670)",
        "(-0.250543, 1.216559, -0.043537)",
        "(-0.250353, 1.220770, -0.041326)",
        "(-0.250116, 1.225166, -0.039223)",
        "(-0.249831, 1.229830, -0.037241)",
        "(-0.249436, 1.234930, -0.035288)",
        "(-0.249293, 1.237422, -0.034363)",
        "(-0.249007, 1.242488, -0.032607)",
        "(-0.248701, 1.247871, -0.030898)",
        "(-0.248438, 1.253476, -0.029278)",
        "(-0.248191, 1.259254, -0.027737)",
        "(-0.248095, 1.262208, -0.026998)",
        "(-0.247903, 1.268137, -0.025591)",
        "(-0.247760, 1.274120, -0.024287)",
        "(-0.247660, 1.280097, -0.023090)",
        "(-0.247544, 1.285982, -0.021954)",
        "(-0.247524, 1.288923, -0.021407)",
        "(-0.247456, 1.294783, -0.020346)",
        "(-0.247408, 1.300606, -0.019353)",
        "(-0.247415, 1.306401, -0.018387)",
        "(-0.247476, 1.312229, -0.017518)",
        "(-0.247539, 1.315159, -0.017111)",
        "(-0.247694, 1.321105, -0.016375)",
        "(-0.247955, 1.327095, -0.015675)",
        "(-0.248238, 1.333091, -0.015012)",
        "(-0.248559, 1.339069, -0.014425)",
        "(-0.248724, 1.342072, -0.014155)",
        "(-0.249119, 1.348138, -0.013660)",
        "(-0.249578, 1.354218, -0.013221)",
        "(-0.250094, 1.360304, -0.012838)",
        "(-0.250383, 1.363360, -0.012680)",
        "(-0.250991, 1.369430, -0.012359)",
        "(-0.251696, 1.375435, -0.012019)",
        "(-0.252461, 1.381403, -0.011675)",
        "(-0.253348, 1.387331, -0.011367)",
        "(-0.253812, 1.390287, -0.011235)",
        "(-0.254765, 1.396161, -0.011079)",
        "(-0.255764, 1.402006, -0.011101)",
        "(-0.256823, 1.407772, -0.011272)",
        "(-0.257860, 1.413438, -0.011578)",
        "(-0.258941, 1.418972, -0.011974)",
        "(-0.259522, 1.421659, -0.012194)",
        "(-0.260671, 1.426922, -0.012708)",
        "(-0.261859, 1.431934, -0.013376)",
        "(-0.263043, 1.436769, -0.014109)",
        "(-0.264173, 1.441381, -0.014999)",
        "(-0.264763, 1.443648, -0.015507)",
        "(-0.265847, 1.448104, -0.016585)",
        "(-0.266813, 1.452341, -0.017747)",
        "(-0.267734, 1.456383, -0.018997)",
        "(-0.268565, 1.460234, -0.020309)",
        "(-0.268877, 1.462027, -0.021001)",
        "(-0.269450, 1.465539, -0.022457)",
        "(-0.269949, 1.468857, -0.024042)",
        "(-0.270450, 1.472104, -0.025700)",
        "(-0.270801, 1.475167, -0.027433)",
        "(-0.270936, 1.476660, -0.028343)",
        "(-0.271076, 1.479508, -0.030262)",
        "(-0.271072, 1.482199, -0.032288)",
        "(-0.270882, 1.484817, -0.034487)",
        "(-0.270527, 1.487493, -0.037021)",
        "(-0.270319, 1.488832, -0.038349)",
        "(-0.269903, 1.491495, -0.041079)",
        "(-0.269510, 1.494137, -0.043933)",
        "(-0.269190, 1.496776, -0.046925)",
        "(-0.268769, 1.499315, -0.050045)",
        "(-0.268514, 1.500553, -0.051654)",
        "(-0.267922, 1.502922, -0.054967)",
        "(-0.267116, 1.505226, -0.058408)",
        "(-0.266210, 1.507485, -0.062008)",
        "(-0.265220, 1.509680, -0.065775)",
        "(-0.264733, 1.510763, -0.067724)",
        "(-0.263649, 1.512978, -0.071975)",
        "(-0.262693, 1.515122, -0.076273)",
        "(-0.261697, 1.517274, -0.080893)",
        "(-0.260579, 1.519431, -0.085833)",
        "(-0.259998, 1.520474, -0.088356)",
        "(-0.258803, 1.522436, -0.093584)",
        "(-0.257612, 1.524249, -0.098977)",
        "(-0.256426, 1.525871, -0.104543)",
        "(-0.255885, 1.526636, -0.107391)",
        "(-0.254904, 1.528003, -0.113150)",
        "(-0.253906, 1.529130, -0.119017)",
        "(-0.252822, 1.530084, -0.125018)",
        "(-0.251718, 1.530801, -0.131098)",
        "(-0.250841, 1.531265, -0.137183)",
        "(-0.250567, 1.531395, -0.140185)",
        "(-0.250072, 1.531576, -0.146205)",
        "(-0.249648, 1.531558, -0.152307)",
        "(-0.249258, 1.531399, -0.158510)",
        "(-0.249060, 1.531286, -0.161611)",
        "(-0.248776, 1.530940, -0.167716)",
        "(-0.248579, 1.530354, -0.173682)",
        "(-0.248497, 1.529559, -0.179561)",
        "(-0.248401, 1.528617, -0.185405)",
        "(-0.248154, 1.527688, -0.191252)",
        "(-0.248040, 1.527236, -0.194145)",
        "(-0.247897, 1.526344, -0.199861)",
        "(-0.247957, 1.525379, -0.205348)",
        "(-0.248099, 1.524368, -0.210658)",
        "(-0.248186, 1.523378, -0.215939)",
        "(-0.248222, 1.522880, -0.218538)",
        "(-0.248309, 1.521754, -0.223603)",
        "(-0.248440, 1.520514, -0.228566)",
        "(-0.248727, 1.519176, -0.233385)",
        "(-0.248918, 1.517690, -0.238069)",
        "(-0.248938, 1.516860, -0.240378)",
        "(-0.248969, 1.515025, -0.244878)",
        "(-0.248927, 1.512935, -0.249308)",
        "(-0.248793, 1.510508, -0.253635)",
        "(-0.248569, 1.507695, -0.257839)",
        "(-0.248455, 1.506110, -0.259899)",
        "(-0.248190, 1.502713, -0.263960)",
        "(-0.247842, 1.498931, -0.267958)",
        "(-0.247399, 1.494869, -0.271978)",
        "(-0.246918, 1.490536, -0.276113)",
        "(-0.246695, 1.488305, -0.278236)",
        "(-0.246261, 1.483756, -0.282508)",
        "(-0.245935, 1.479032, -0.286737)",
        "(-0.245549, 1.474066, -0.290813)",
        "(-0.245028, 1.468668, -0.294640)",
        "(-0.244729, 1.465884, -0.296507)",
        "(-0.244210, 1.460267, -0.300190)",
        "(-0.243726, 1.454545, -0.303740)",
        "(-0.243135, 1.448611, -0.307060)",
        "(-0.242619, 1.442485, -0.310080)",
        "(-0.242344, 1.439384, -0.311574)",
        "(-0.241914, 1.433109, -0.314330)",
        "(-0.241549, 1.426680, -0.316689)",
        "(-0.241235, 1.420087, -0.318664)",
        "(-0.240977, 1.413280, -0.320314)",
        "(-0.240876, 1.409875, -0.321111)",
        "(-0.240679, 1.402967, -0.322613)",
        "(-0.240383, 1.395993, -0.323964)",
        "(-0.240026, 1.389018, -0.325185)",
        "(-0.239619, 1.382028, -0.326388)",
        "(-0.239414, 1.378523, -0.326948)",
        "(-0.238967, 1.371509, -0.327940)",
        "(-0.238543, 1.364693, -0.328677)",
        "(-0.238072, 1.357637, -0.329286)",
        "(-0.237498, 1.350429, -0.329772)",
        "(-0.237210, 1.346791, -0.329931)",
        "(-0.236600, 1.339647, -0.330232)",
        "(-0.236021, 1.332683, -0.330460)",
        "(-0.235399, 1.325762, -0.330599)",
        "(-0.235089, 1.322267, -0.330591)",
        "(-0.234505, 1.315311, -0.330456)",
        "(-0.233902, 1.308476, -0.330291)",
        "(-0.233228, 1.301563, -0.330099)",
        "(-0.232553, 1.294457, -0.329827)",
        "(-0.231974, 1.287406, -0.329314)",
        "(-0.231718, 1.283987, -0.329003)",
        "(-0.231214, 1.277308, -0.328289)",
        "(-0.230722, 1.270776, -0.327471)",
        "(-0.230244, 1.264352, -0.326583)",
        "(-0.229782, 1.257962, -0.325648)",
        "(-0.229541, 1.254771, -0.325149)",
        "(-0.229104, 1.248439, -0.324082)",
        "(-0.228724, 1.242230, -0.322895)",
        "(-0.228380, 1.236209, -0.321540)",
        "(-0.228094, 1.230373, -0.319926)",
        "(-0.227964, 1.227504, -0.319000)",
        "(-0.227701, 1.221822, -0.316975)",
        "(-0.227454, 1.216206, -0.314728)",
        "(-0.227215, 1.210611, -0.312199)",
        "(-0.227048, 1.205150, -0.309301)",
        "(-0.226961, 1.202487, -0.307748)",
        "(-0.226858, 1.197302, -0.304400)",
        "(-0.226738, 1.192226, -0.300854)",
        "(-0.226689, 1.187285, -0.297067)",
        "(-0.226693, 1.182436, -0.292961)",
        "(-0.226714, 1.180048, -0.290802)",
        "(-0.226723, 1.175403, -0.286296)",
        "(-0.226748, 1.170959, -0.281587)",
        "(-0.226798, 1.166899, -0.276812)",
        "(-0.226789, 1.163167, -0.272053)",
        "(-0.226804, 1.161531, -0.269621)",
        "(-0.226753, 1.158420, -0.264617)",
        "(-0.226685, 1.155639, -0.259486)",
        "(-0.226525, 1.153047, -0.254186)",
        "(-0.226345, 1.150735, -0.248718)",
        "(-0.226264, 1.149740, -0.245924)",
        "(-0.226082, 1.147934, -0.240324)",
        "(-0.225846, 1.146410, -0.234839)",
        "(-0.225493, 1.145300, -0.229488)",
        "(-0.225150, 1.144510, -0.224155)",
        "(-0.224991, 1.144257, -0.221459)",
        "(-0.224607, 1.143800, -0.216026)",
        "(-0.224151, 1.143646, -0.210592)",
        "(-0.223650, 1.143772, -0.205145)",
        "(-0.223158, 1.144080, -0.199634)",
        "(-0.222920, 1.144258, -0.196862)",
        "(-0.222410, 1.144701, -0.191318)",
        "(-0.221817, 1.145239, -0.185793)",
        "(-0.221285, 1.145759, -0.180184)",
        "(-0.220878, 1.146309, -0.174395)",
        "(-0.220702, 1.146619, -0.171472)",
        "(-0.220395, 1.147284, -0.165550)",
        "(-0.220160, 1.148003, -0.159535)",
        "(-0.219926, 1.148716, -0.153518)",
        "(-0.219705, 1.149445, -0.147544)",
        "(-0.219608, 1.149823, -0.144570)",
        "(-0.219459, 1.150662, -0.138680)",
        "(-0.219281, 1.151594, -0.132914)",
        "(-0.219140, 1.152793, -0.127165)",
        "(-0.219102, 1.154147, -0.121743)",
        "(-0.219103, 1.154894, -0.119001)",
        "(-0.219102, 1.156555, -0.113583)",
        "(-0.219051, 1.158382, -0.108300)",
        "(-0.218950, 1.160416, -0.103121)",
        "(-0.218847, 1.161548, -0.100655)",
        "(-0.218685, 1.164099, -0.095874)",
        "(-0.218490, 1.167136, -0.091363)",
        "(-0.218192, 1.170676, -0.087152)",
        "(-0.217857, 1.174592, -0.083264)",
        "(-0.217393, 1.178931, -0.079670)",
        "(-0.217127, 1.181230, -0.077968)",
        "(-0.216552, 1.186176, -0.074714)",
        "(-0.215881, 1.191467, -0.071732)",
        "(-0.215157, 1.197122, -0.068908)",
        "(-0.214435, 1.203113, -0.066327)",
        "(-0.214061, 1.206205, -0.065085)",
        "(-0.213336, 1.212637, -0.062770)",
        "(-0.212584, 1.219278, -0.060655)",
        "(-0.211821, 1.226079, -0.058692)",
        "(-0.211053, 1.233008, -0.056871)",
        "(-0.210671, 1.236531, -0.055990)",
        "(-0.209933, 1.243636, -0.054281)",
        "(-0.209307, 1.250831, -0.052631)",
        "(-0.208760, 1.258096, -0.051045)",
        "(-0.208267, 1.265407, -0.049503)",
        "(-0.208084, 1.269049, -0.048748)",
        "(-0.207834, 1.276256, -0.047223)",
        "(-0.207721, 1.283286, -0.045693)",
        "(-0.207685, 1.290229, -0.044155)",
        "(-0.207768, 1.297084, -0.042684)",
        "(-0.207836, 1.300508, -0.041962)",
        "(-0.208060, 1.307356, -0.040602)",
        "(-0.208319, 1.314175, -0.039396)",
        "(-0.208761, 1.321008, -0.038264)",
        "(-0.209303, 1.327751, -0.037236)",
        "(-0.209615, 1.331112, -0.036747)",
        "(-0.210365, 1.337788, -0.035815)",
        "(-0.211232, 1.344365, -0.034968)",
        "(-0.212204, 1.350837, -0.034182)",
        "(-0.213258, 1.357208, -0.033530)",
        "(-0.213807, 1.360369, -0.033230)",
        "(-0.215019, 1.366611, -0.032744)",
        "(-0.216291, 1.372775, -0.032360)",
        "(-0.217628, 1.378813, -0.032110)",
        "(-0.219004, 1.384760, -0.032050)",
        "(-0.219718, 1.387673, -0.032068)",
        "(-0.221189, 1.393350, -0.032180)",
        "(-0.222669, 1.398857, -0.032352)",
        "(-0.224021, 1.404246, -0.032696)",
        "(-0.225409, 1.409541, -0.033185)",
        "(-0.226067, 1.412152, -0.033495)",
        "(-0.227412, 1.417311, -0.034189)",
        "(-0.228729, 1.422371, -0.034984)",
        "(-0.230003, 1.427284, -0.035849)",
        "(-0.231230, 1.432101, -0.036793)",
        "(-0.231825, 1.434498, -0.037302)",
        "(-0.232935, 1.439286, -0.038369)",
        "(-0.234013, 1.443999, -0.039553)",
        "(-0.234937, 1.448647, -0.040875)",
        "(-0.235843, 1.453246, -0.042256)",
        "(-0.236252, 1.455505, -0.042969)",
        "(-0.236983, 1.459950, -0.044475)",
        "(-0.237686, 1.464454, -0.046089)",
        "(-0.238369, 1.468606, -0.047627)",
        "(-0.239042, 1.472561, -0.049088)",
        "(-0.239361, 1.474556, -0.049846)",
        "(-0.239935, 1.478520, -0.051412)",
        "(-0.240466, 1.482446, -0.053108)",
        "(-0.240951, 1.486276, -0.054968)",
        "(-0.241142, 1.488089, -0.055995)",
        "(-0.241534, 1.491638, -0.058085)",
        "(-0.241865, 1.495007, -0.060361)",
        "(-0.242040, 1.498175, -0.062875)",
        "(-0.242105, 1.501228, -0.065616)",
        "(-0.242138, 1.502725, -0.067091)",
        "(-0.242067, 1.505627, -0.070288)",
        "(-0.241954, 1.508402, -0.073735)",
        "(-0.241747, 1.511064, -0.077375)",
        "(-0.241525, 1.513586, -0.081173)",
        "(-0.241322, 1.515942, -0.085114)",
        "(-0.241212, 1.517079, -0.087123)",
        "(-0.240993, 1.519293, -0.091267)",
        "(-0.240832, 1.521363, -0.095485)",
        "(-0.240718, 1.523277, -0.099805)",
        "(-0.240645, 1.525060, -0.104221)",
        "(-0.240606, 1.525922, -0.106434)",
        "(-0.240514, 1.527445, -0.110841)",
        "(-0.240417, 1.528769, -0.115204)",
        "(-0.240369, 1.529909, -0.119545)",
        "(-0.240443, 1.530952, -0.123904)",
        "(-0.240455, 1.531425, -0.126092)",
        "(-0.240458, 1.532243, -0.130478)",
        "(-0.240391, 1.532979, -0.134914)",
        "(-0.240309, 1.533509, -0.139303)",
        "(-0.240330, 1.533945, -0.143595)",
        "(-0.240345, 1.534129, -0.145702)",
        "(-0.240368, 1.534370, -0.149865)",
        "(-0.240448, 1.534498, -0.153907)",
        "(-0.240529, 1.534632, -0.157999)",
        "(-0.240585, 1.534639, -0.162102)",
        "(-0.240589, 1.534594, -0.164159)",
        "(-0.240542, 1.534381, -0.168264)",
        "(-0.240543, 1.534010, -0.172326)",
        "(-0.240672, 1.533523, -0.176313)",
        "(-0.240936, 1.532871, -0.180245)",
        "(-0.241078, 1.532502, -0.182213)",
        "(-0.241336, 1.531675, -0.186183)",
        "(-0.241437, 1.530706, -0.190356)",
        "(-0.241471, 1.529707, -0.194642)",
        "(-0.241495, 1.528602, -0.199006)",
        "(-0.241545, 1.528039, -0.201160)",
        "(-0.241682, 1.526811, -0.205482)",
        "(-0.241804, 1.525464, -0.209835)",
        "(-0.241890, 1.524023, -0.214205)",
        "(-0.241805, 1.522427, -0.218620)",
        "(-0.241744, 1.521628, -0.220837)",
        "(-0.241664, 1.520009, -0.225266)",
        "(-0.241647, 1.518401, -0.229723)",
        "(-0.241658, 1.516787, -0.234205)",
        "(-0.241724, 1.515089, -0.238584)",
        "(-0.241744, 1.514234, -0.240754)",
        "(-0.241775, 1.512514, -0.245029)",
        "(-0.241833, 1.510697, -0.249187)",
        "(-0.242005, 1.508810, -0.253201)",
        "(-0.242251, 1.506896, -0.257087)",
        "(-0.242384, 1.505918, -0.259023)",
        "(-0.242659, 1.503895, -0.262940)",
        "(-0.242883, 1.501718, -0.266888)",
        "(-0.243096, 1.499291, -0.270879)",
        "(-0.243333, 1.497013, -0.274688)",
        "(-0.243451, 1.495842, -0.276581)",
        "(-0.243616, 1.493269, -0.280261)",
        "(-0.243682, 1.490446, -0.283909)",
        "(-0.243687, 1.487266, -0.287485)",
        "(-0.243571, 1.483675, -0.290865)",
        "(-0.243451, 1.481715, -0.292516)",
        "(-0.243117, 1.477529, -0.295691)",
        "(-0.242810, 1.473039, -0.298750)",
        "(-0.242586, 1.468267, -0.301551)",
        "(-0.242474, 1.465745, -0.302903)",
        "(-0.242168, 1.460454, -0.305567)",
        "(-0.241724, 1.454658, -0.308186)",
        "(-0.241174, 1.448477, -0.310754)",
        "(-0.240550, 1.441933, -0.313273)",
        "(-0.240202, 1.438520, -0.314548)",
        "(-0.239576, 1.431596, -0.317177)",
        "(-0.239019, 1.424478, -0.319797)",
        "(-0.238496, 1.417255, -0.322362)",
        "(-0.238009, 1.410007, -0.324829)",
        "(-0.237533, 1.402597, -0.327120)",
        "(-0.237309, 1.398835, -0.328196)",
        "(-0.236960, 1.391222, -0.330242)",
        "(-0.236702, 1.383657, -0.332183)",
        "(-0.236618, 1.376221, -0.333933)",
        "(-0.236675, 1.368988, -0.335449)",
        "(-0.236695, 1.365414, -0.336145)",
        "(-0.236807, 1.358394, -0.337288)",
        "(-0.236903, 1.351410, -0.338129)",
        "(-0.236923, 1.344565, -0.338710)",
        "(-0.236931, 1.337985, -0.339014)",
        "(-0.236916, 1.334746, -0.339127)",
        "(-0.236946, 1.328443, -0.339180)",
        "(-0.236986, 1.322380, -0.339080)",
        "(-0.237063, 1.316558, -0.338797)",
        "(-0.237059, 1.310878, -0.338392)",
        "(-0.237079, 1.308108, -0.338092)",
        "(-0.237156, 1.302609, -0.337332)",
        "(-0.237247, 1.297097, -0.336292)",
        "(-0.237241, 1.291559, -0.335056)",
        "(-0.237264, 1.286181, -0.333612)",
        "(-0.237253, 1.283508, -0.332838)",
        "(-0.237280, 1.278244, -0.331063)",
        "(-0.237359, 1.273065, -0.328925)",
        "(-0.237479, 1.267876, -0.326544)",
        "(-0.237533, 1.262782, -0.324075)",
        "(-0.237544, 1.260322, -0.322780)",
        "(-0.237563, 1.255481, -0.320063)",
        "(-0.237541, 1.250749, -0.317122)",
        "(-0.237479, 1.246096, -0.313953)",
        "(-0.237387, 1.241624, -0.310559)",
        "(-0.237354, 1.239438, -0.308800)",
        "(-0.237291, 1.235068, -0.304986)",
        "(-0.237197, 1.230703, -0.300861)",
        "(-0.237076, 1.226501, -0.296508)",
        "(-0.237028, 1.222390, -0.291821)",
        "(-0.237017, 1.220338, -0.289380)",
        "(-0.237011, 1.216201, -0.284138)",
        "(-0.237022, 1.211988, -0.278529)",
        "(-0.237036, 1.207864, -0.272831)",
        "(-0.237100, 1.203913, -0.267068)",
        "(-0.237115, 1.201964, -0.264181)",
        "(-0.237140, 1.198245, -0.258411)",
        "(-0.237199, 1.194783, -0.252741)",
        "(-0.237223, 1.191545, -0.247148)",
        "(-0.237295, 1.188400, -0.241344)",
        "(-0.237328, 1.186977, -0.238595)",
        "(-0.237436, 1.184300, -0.233072)",
        "(-0.237624, 1.181696, -0.227498)",
        "(-0.237884, 1.179158, -0.221893)",
        "(-0.238265, 1.176702, -0.216326)",
        "(-0.238446, 1.175506, -0.213585)",
        "(-0.238835, 1.173144, -0.208099)",
        "(-0.239274, 1.170779, -0.202682)",
        "(-0.239764, 1.168468, -0.197427)",
        "(-0.240291, 1.166303, -0.192381)",
        "(-0.240596, 1.165286, -0.189892)",
        "(-0.241331, 1.163421, -0.185006)",
        "(-0.242120, 1.161759, -0.180182)",
        "(-0.242985, 1.160225, -0.175417)",
        "(-0.243908, 1.158752, -0.170692)",
        "(-0.244391, 1.158018, -0.168319)",
        "(-0.245482, 1.156525, -0.163534)",
        "(-0.246622, 1.155022, -0.158749)",
        "(-0.247760, 1.153615, -0.154105)",
        "(-0.248300, 1.152956, -0.151803)",
        "(-0.249359, 1.151693, -0.147319)",
        "(-0.250320, 1.150514, -0.143001)",
        "(-0.251286, 1.149485, -0.138700)",
        "(-0.252182, 1.148664, -0.134510)",
        "(-0.253207, 1.148216, -0.130355)",
        "(-0.253725, 1.148136, -0.128252)",
        "(-0.254742, 1.148231, -0.124014)",
        "(-0.255796, 1.148641, -0.119754)",
        "(-0.256706, 1.149314, -0.115495)",
        "(-0.257117, 1.149760, -0.113388)",
        "(-0.257891, 1.150804, -0.109189)",
        "(-0.258503, 1.152370, -0.105083)",
        "(-0.258994, 1.154299, -0.101031)",
        "(-0.259375, 1.156554, -0.097031)",
        "(-0.259636, 1.159076, -0.093079)",
        "(-0.259791, 1.160403, -0.091145)",
        "(-0.259984, 1.163336, -0.087307)",
        "(-0.260146, 1.166698, -0.083563)",
        "(-0.260255, 1.170413, -0.079901)",
        "(-0.260317, 1.174458, -0.076281)",
        "(-0.260350, 1.176534, -0.074477)",
        "(-0.260375, 1.180867, -0.070920)",
        "(-0.260359, 1.185406, -0.067462)",
        "(-0.260331, 1.190231, -0.064071)",
        "(-0.260298, 1.195481, -0.060797)",
        "(-0.260296, 1.198261, -0.059187)",
        "(-0.260337, 1.203909, -0.056046)",
        "(-0.260357, 1.209774, -0.053058)",
        "(-0.260353, 1.215709, -0.050204)",
        "(-0.260447, 1.221815, -0.047501)",
        "(-0.260490, 1.224934, -0.046189)",
        "(-0.260617, 1.231233, -0.043638)",
        "(-0.260767, 1.237488, -0.041218)",
        "(-0.260883, 1.243692, -0.038991)",
        "(-0.261015, 1.249962, -0.036953)",
        "(-0.261117, 1.253115, -0.035980)",
        "(-0.261291, 1.259380, -0.034171)",
        "(-0.261471, 1.265580, -0.032456)",
        "(-0.261646, 1.271755, -0.030853)",
        "(-0.261776, 1.274852, -0.030104)",
        "(-0.262007, 1.281016, -0.028696)",
        "(-0.262311, 1.287111, -0.027358)",
        "(-0.262681, 1.293098, -0.026105)",
        "(-0.263052, 1.298966, -0.024954)",
        "(-0.263461, 1.304965, -0.023958)",
        "(-0.263657, 1.307805, -0.023567)",
        "(-0.264075, 1.313471, -0.022881)",
        "(-0.264445, 1.319218, -0.022214)",
        "(-0.264808, 1.325024, -0.021582)",
        "(-0.265154, 1.330860, -0.020964)",
        "(-0.265379, 1.333797, -0.020670)",
        "(-0.265888, 1.339716, -0.020141)",
        "(-0.266424, 1.345629, -0.019635)",
        "(-0.267004, 1.351465, -0.019122)",
        "(-0.267688, 1.357327, -0.018654)",
        "(-0.268025, 1.360248, -0.018432)",
        "(-0.268725, 1.366056, -0.017988)",
        "(-0.269365, 1.371754, -0.017601)",
        "(-0.270027, 1.377434, -0.017293)",
        "(-0.270604, 1.383147, -0.017141)",
        "(-0.270897, 1.386033, -0.017104)",
        "(-0.271515, 1.391785, -0.017091)",
        "(-0.272100, 1.397528, -0.017142)",
        "(-0.272745, 1.403230, -0.017264)",
        "(-0.273474, 1.408837, -0.017427)",
        "(-0.273821, 1.411573, -0.017525)",
        "(-0.274459, 1.416888, -0.017737)",
        "(-0.275051, 1.422018, -0.018002)",
        "(-0.275659, 1.427016, -0.018348)",
        "(-0.276276, 1.431886, -0.018749)",
        "(-0.276625, 1.434294, -0.018950)",
        "(-0.277305, 1.439043, -0.019396)",
        "(-0.277902, 1.443658, -0.019967)",
        "(-0.278424, 1.448174, -0.020678)",
        "(-0.278693, 1.450414, -0.021088)",
        "(-0.279204, 1.454842, -0.022062)",
        "(-0.279645, 1.459243, -0.023229)",
        "(-0.279999, 1.463528, -0.024540)",
        "(-0.280216, 1.467685, -0.025956)",
        "(-0.280292, 1.471765, -0.027587)",
        "(-0.280362, 1.473811, -0.028475)",
        "(-0.280487, 1.477924, -0.030388)",
        "(-0.280636, 1.481978, -0.032422)",
        "(-0.280597, 1.485932, -0.034644)",
        "(-0.280611, 1.487904, -0.035807)",
        "(-0.280628, 1.491833, -0.038259)",
        "(-0.280610, 1.495669, -0.040825)",
        "(-0.280600, 1.499310, -0.043468)",
        "(-0.280599, 1.502842, -0.046195)",
        "(-0.280680, 1.506149, -0.048967)",
        "(-0.280763, 1.507789, -0.050379)",
        "(-0.280947, 1.510998, -0.053249)",
        "(-0.281204, 1.514100, -0.056177)",
        "(-0.281432, 1.517000, -0.059170)",
        "(-0.281550, 1.519685, -0.062216)",
        "(-0.281565, 1.520963, -0.063741)",
        "(-0.281458, 1.523399, -0.066852)",
        "(-0.281420, 1.525654, -0.069997)",
        "(-0.281477, 1.527717, -0.073134)",
        "(-0.281482, 1.529553, -0.076300)",
        "(-0.281537, 1.530368, -0.077911)",
        "(-0.281561, 1.531934, -0.081162)",
        "(-0.281390, 1.533284, -0.084599)",
        "(-0.281044, 1.534494, -0.088196)",
        "(-0.280573, 1.535516, -0.091935)",
        "(-0.280399, 1.536013, -0.093808)",
        "(-0.280039, 1.536931, -0.097613)",
        "(-0.279693, 1.537703, -0.101401)",
        "(-0.279299, 1.538321, -0.105346)",
        "(-0.278914, 1.538987, -0.109424)",
        "(-0.278682, 1.539322, -0.111630)",
        "(-0.278175, 1.539828, -0.115714)",
        "(-0.277637, 1.540290, -0.119923)",
        "(-0.277161, 1.540716, -0.124224)",
        "(-0.276771, 1.541098, -0.128625)",
        "(-0.276587, 1.541275, -0.130865)",
        "(-0.276162, 1.541599, -0.135391)",
        "(-0.275697, 1.541857, -0.139948)",
        "(-0.275242, 1.542054, -0.144537)",
        "(-0.274826, 1.542136, -0.149106)",
        "(-0.274612, 1.542162, -0.151376)",
        "(-0.274203, 1.542148, -0.155921)",
        "(-0.273880, 1.542134, -0.160507)",
        "(-0.273640, 1.542051, -0.165108)",
        "(-0.273548, 1.541938, -0.167426)",
        "(-0.273296, 1.541557, -0.172076)",
        "(-0.272921, 1.541021, -0.176861)",
        "(-0.272495, 1.540294, -0.181756)",
        "(-0.272113, 1.539428, -0.186837)",
        "(-0.271830, 1.538418, -0.191919)",
        "(-0.271681, 1.537868, -0.194478)",
        "(-0.271435, 1.536701, -0.199699)",
        "(-0.271177, 1.535392, -0.204991)",
        "(-0.270989, 1.533845, -0.210369)",
        "(-0.270749, 1.532018, -0.215889)",
        "(-0.270578, 1.531013, -0.218711)",
        "(-0.270180, 1.528737, -0.224474)",
        "(-0.269688, 1.526032, -0.230358)",
        "(-0.269155, 1.522893, -0.236438)",
        "(-0.268605, 1.519404, -0.242687)",
        "(-0.268314, 1.517544, -0.245838)",
        "(-0.267696, 1.513528, -0.252286)",
        "(-0.267121, 1.509272, -0.258809)",
        "(-0.266643, 1.504667, -0.265284)",
        "(-0.266172, 1.499626, -0.271646)",
        "(-0.265916, 1.497039, -0.274825)",
        "(-0.265399, 1.491651, -0.281164)",
        "(-0.264896, 1.485982, -0.287461)",
        "(-0.264447, 1.480045, -0.293714)",
        "(-0.264002, 1.473832, -0.299817)",
        "(-0.263766, 1.470643, -0.302779)",
        "(-0.263302, 1.464086, -0.308583)",
        "(-0.262889, 1.457349, -0.314199)",
        "(-0.262479, 1.450453, -0.319579)",
        "(-0.261983, 1.443310, -0.324548)",
        "(-0.261728, 1.439698, -0.326924)",
        "(-0.261227, 1.432356, -0.331250)",
        "(-0.260698, 1.424951, -0.335358)",
        "(-0.260234, 1.417408, -0.338931)",
        "(-0.259654, 1.409776, -0.342121)",
        "(-0.259320, 1.405905, -0.343641)",
        "(-0.258543, 1.398043, -0.346461)",
        "(-0.257608, 1.389835, -0.348941)",
        "(-0.256682, 1.381393, -0.350933)",
        "(-0.255783, 1.372945, -0.352653)",
        "(-0.255342, 1.368714, -0.353406)",
        "(-0.254445, 1.360212, -0.354632)",
        "(-0.253496, 1.351652, -0.355703)",
        "(-0.252513, 1.342966, -0.356496)",
        "(-0.251578, 1.334249, -0.356799)",
        "(-0.251141, 1.329939, -0.356768)",
        "(-0.250246, 1.321278, -0.356381)",
        "(-0.249343, 1.312413, -0.355665)",
        "(-0.248500, 1.303545, -0.354715)",
        "(-0.247801, 1.295043, -0.353481)",
        "(-0.247487, 1.290895, -0.352732)",
        "(-0.246968, 1.282468, -0.350744)",
        "(-0.246517, 1.274770, -0.348592)",
        "(-0.246366, 1.271072, -0.347337)",
        "(-0.246039, 1.263667, -0.344776)",
        "(-0.245813, 1.256489, -0.341871)",
        "(-0.245690, 1.249458, -0.338648)",
        "(-0.245566, 1.242432, -0.335115)",
        "(-0.245532, 1.235397, -0.331276)",
        "(-0.245550, 1.231865, -0.329311)",
        "(-0.245566, 1.224788, -0.325254)",
        "(-0.245681, 1.217676, -0.320983)",
        "(-0.245874, 1.210555, -0.316481)",
        "(-0.246140, 1.203476, -0.311788)",
        "(-0.246597, 1.196546, -0.307007)",
        "(-0.246825, 1.193155, -0.304685)",
        "(-0.247362, 1.186542, -0.300061)",
        "(-0.248056, 1.180178, -0.295238)",
        "(-0.248851, 1.173966, -0.290228)",
        "(-0.249734, 1.168002, -0.285009)",
        "(-0.250217, 1.165099, -0.282360)",
        "(-0.251188, 1.159510, -0.276984)",
        "(-0.252076, 1.154329, -0.271594)",
        "(-0.252894, 1.149589, -0.266321)",
        "(-0.253625, 1.145287, -0.261043)",
        "(-0.253945, 1.143224, -0.258385)",
        "(-0.254608, 1.139501, -0.253061)",
        "(-0.255049, 1.136399, -0.247920)",
        "(-0.255331, 1.133899, -0.242843)",
        "(-0.255420, 1.131881, -0.237797)",
        "(-0.255421, 1.130974, -0.235202)",
        "(-0.255386, 1.129577, -0.229873)",
        "(-0.255171, 1.128586, -0.224547)",
        "(-0.254767, 1.128100, -0.219292)",
        "(-0.254254, 1.128196, -0.214044)",
        "(-0.253985, 1.128331, -0.211422)",
        "(-0.253371, 1.128867, -0.206201)",
        "(-0.252592, 1.129815, -0.201003)",
        "(-0.251732, 1.131115, -0.195812)",
        "(-0.251319, 1.131845, -0.193191)",
        "(-0.250487, 1.133484, -0.187912)",
        "(-0.249646, 1.135336, -0.182519)",
        "(-0.248818, 1.137242, -0.177064)",
        "(-0.248024, 1.139207, -0.171597)",
        "(-0.247215, 1.141349, -0.166192)",
        "(-0.246810, 1.142455, -0.163476)",
        "(-0.245974, 1.144686, -0.157995)",
        "(-0.245219, 1.146998, -0.152455)",
        "(-0.244544, 1.149381, -0.146973)",
        "(-0.243967, 1.151947, -0.141510)",
        "(-0.243663, 1.153281, -0.138800)",
        "(-0.243085, 1.156141, -0.133468)",
        "(-0.242604, 1.159067, -0.128195)",
        "(-0.242197, 1.162053, -0.123047)",
        "(-0.241822, 1.165195, -0.117981)",
        "(-0.241654, 1.166796, -0.115460)",
        "(-0.241388, 1.170116, -0.110602)",
        "(-0.241163, 1.173543, -0.105980)",
        "(-0.240923, 1.177071, -0.101589)",
        "(-0.240591, 1.180705, -0.097391)",
        "(-0.240407, 1.182648, -0.095391)",
        "(-0.240056, 1.186480, -0.091499)",
        "(-0.239684, 1.190376, -0.087776)",
        "(-0.239294, 1.194425, -0.084181)",
        "(-0.239098, 1.196507, -0.082425)",
        "(-0.238660, 1.200787, -0.079047)",
        "(-0.238190, 1.205448, -0.075708)",
        "(-0.237685, 1.210017, -0.072745)",
        "(-0.237168, 1.214837, -0.069955)",
        "(-0.236685, 1.219863, -0.067182)",
        "(-0.236413, 1.222468, -0.065837)",
        "(-0.235854, 1.227841, -0.063200)",
        "(-0.235331, 1.233397, -0.060638)",
        "(-0.234782, 1.239175, -0.058203)",
        "(-0.234290, 1.245089, -0.055908)",
        "(-0.234067, 1.248051, -0.054778)",
        "(-0.233612, 1.254086, -0.052578)",
        "(-0.233132, 1.260173, -0.050513)",
        "(-0.232699, 1.266268, -0.048534)",
        "(-0.232358, 1.272370, -0.046666)",
        "(-0.232216, 1.275417, -0.045778)",
        "(-0.231984, 1.281521, -0.044095)",
        "(-0.231866, 1.287635, -0.042559)",
        "(-0.231852, 1.293662, -0.041107)",
        "(-0.231913, 1.299640, -0.039710)",
        "(-0.231950, 1.302590, -0.039050)",
        "(-0.232093, 1.308484, -0.037826)",
        "(-0.232312, 1.314375, -0.036735)",
        "(-0.232599, 1.320061, -0.035741)",
        "(-0.232960, 1.325534, -0.034838)",
        "(-0.233135, 1.328189, -0.034426)",
        "(-0.233450, 1.333378, -0.033685)",
        "(-0.233748, 1.338439, -0.033101)",
        "(-0.234043, 1.343429, -0.032564)",
        "(-0.234395, 1.348398, -0.032131)",
        "(-0.234568, 1.350903, -0.031948)",
        "(-0.234940, 1.355900, -0.031603)",
        "(-0.235431, 1.360835, -0.031273)",
        "(-0.235916, 1.365770, -0.030988)",
        "(-0.236497, 1.370730, -0.030716)",
        "(-0.236802, 1.373232, -0.030627)",
        "(-0.237375, 1.378322, -0.030543)",
        "(-0.237957, 1.383425, -0.030547)",
        "(-0.238594, 1.388583, -0.030581)",
        "(-0.239308, 1.393752, -0.030656)",
        "(-0.239677, 1.396337, -0.030681)",
        "(-0.240490, 1.401499, -0.030764)",
        "(-0.241264, 1.406601, -0.030880)",
        "(-0.242057, 1.411609, -0.031009)",
        "(-0.242922, 1.416604, -0.031263)",
        "(-0.243324, 1.419148, -0.031452)",
        "(-0.244149, 1.424302, -0.031972)",
        "(-0.244980, 1.429541, -0.032692)",
        "(-0.245847, 1.434815, -0.033553)",
        "(-0.246752, 1.440018, -0.034520)",
        "(-0.247221, 1.442584, -0.035054)",
        "(-0.248157, 1.447662, -0.036192)",
        "(-0.249063, 1.452600, -0.037396)",
        "(-0.250029, 1.457481, -0.038745)",
        "(-0.250517, 1.459850, -0.039490)",
        "(-0.251478, 1.464419, -0.041047)",
        "(-0.252422, 1.468854, -0.042742)",
        "(-0.253302, 1.473154, -0.044542)",
        "(-0.254153, 1.477305, -0.046406)",
        "(-0.254621, 1.479351, -0.047352)",
        "(-0.255535, 1.483330, -0.049275)",
        "(-0.256373, 1.487104, -0.051267)",
        "(-0.257287, 1.490804, -0.053281)",
        "(-0.258164, 1.494410, -0.055368)",
        "(-0.258540, 1.496149, -0.056426)",
        "(-0.259264, 1.499483, -0.058538)",
        "(-0.259864, 1.502716, -0.060741)",
        "(-0.260380, 1.505838, -0.063073)",
        "(-0.260736, 1.508624, -0.065426)",
        "(-0.260875, 1.509977, -0.066621)",
        "(-0.261154, 1.512578, -0.069003)",
        "(-0.261369, 1.515083, -0.071413)",
        "(-0.261560, 1.517489, -0.073901)",
        "(-0.261663, 1.519755, -0.076512)",
        "(-0.261663, 1.521811, -0.079189)",
        "(-0.261625, 1.522784, -0.080572)",
        "(-0.261594, 1.524665, -0.083435)",
        "(-0.261544, 1.526338, -0.086339)",
        "(-0.261500, 1.527811, -0.089269)",
        "(-0.261456, 1.529115, -0.092296)",
        "(-0.261427, 1.529757, -0.093873)",
        "(-0.261273, 1.530921, -0.097169)",
        "(-0.261043, 1.531900, -0.100660)",
        "(-0.260754, 1.532711, -0.104303)",
        "(-0.260393, 1.533277, -0.108050)",
        "(-0.260175, 1.533511, -0.109969)",
        "(-0.259753, 1.533835, -0.113902)",
        "(-0.259173, 1.534005, -0.118048)",
        "(-0.258598, 1.534079, -0.122382)",
        "(-0.257965, 1.534124, -0.126978)",
        "(-0.257608, 1.534144, -0.129322)",
        "(-0.256811, 1.534160, -0.134087)",
        "(-0.255977, 1.534115, -0.138847)",
        "(-0.255182, 1.534001, -0.143523)",
        "(-0.254431, 1.533790, -0.148074)",
        "(-0.254077, 1.533673, -0.150321)",
        "(-0.253335, 1.533402, -0.154797)",
        "(-0.252558, 1.533021, -0.159195)",
        "(-0.251770, 1.532540, -0.163578)",
        "(-0.250976, 1.531905, -0.167932)",
        "(-0.250536, 1.531545, -0.170102)",
        "(-0.249619, 1.530746, -0.174520)",
        "(-0.248707, 1.529842, -0.179006)",
        "(-0.247782, 1.528795, -0.183554)",
        "(-0.246897, 1.527690, -0.188135)",
        "(-0.246459, 1.527116, -0.190461)",
        "(-0.245610, 1.525895, -0.195175)",
        "(-0.244745, 1.524564, -0.199987)",
        "(-0.243994, 1.523128, -0.204814)",
        "(-0.243634, 1.522369, -0.207222)",
        "(-0.242888, 1.520765, -0.212099)",
        "(-0.242152, 1.519017, -0.216995)",
        "(-0.241435, 1.517195, -0.221923)",
        "(-0.240896, 1.515334, -0.226906)",
        "(-0.240439, 1.513347, -0.231903)",
        "(-0.240225, 1.512228, -0.234451)",
        "(-0.239784, 1.509975, -0.239567)",
        "(-0.239374, 1.507546, -0.244760)",
        "(-0.239053, 1.504974, -0.249975)",
        "(-0.238903, 1.503613, -0.252605)",
        "(-0.238609, 1.500744, -0.257891)",
        "(-0.238313, 1.497642, -0.263200)",
        "(-0.237974, 1.494302, -0.268495)",
        "(-0.237645, 1.490735, -0.273803)",
        "(-0.237355, 1.487069, -0.279168)",
        "(-0.237225, 1.485165, -0.281837)",
        "(-0.236918, 1.481066, -0.287162)",
        "(-0.236553, 1.476616, -0.292465)",
        "(-0.236283, 1.471998, -0.297724)",
        "(-0.236129, 1.467226, -0.302975)",
        "(-0.236051, 1.464784, -0.305599)",
        "(-0.235938, 1.459695, -0.310720)",
        "(-0.235821, 1.454299, -0.315745)",
        "(-0.235727, 1.448465, -0.320765)",
        "(-0.235661, 1.442589, -0.325336)",
        "(-0.235592, 1.439488, -0.327582)",
        "(-0.235478, 1.432901, -0.331948)",
        "(-0.235331, 1.426089, -0.336255)",
        "(-0.235157, 1.419072, -0.340489)",
        "(-0.235026, 1.411856, -0.344472)",
        "(-0.234969, 1.408241, -0.346348)",
        "(-0.234874, 1.400878, -0.349895)",
        "(-0.234708, 1.393298, -0.353136)",
        "(-0.234620, 1.385638, -0.355952)",
        "(-0.234563, 1.378033, -0.358413)",
        "(-0.234531, 1.374230, -0.359542)",
        "(-0.234478, 1.366563, -0.361527)",
        "(-0.234353, 1.358903, -0.363269)",
        "(-0.234382, 1.351426, -0.364646)",
        "(-0.234347, 1.343996, -0.365740)",
        "(-0.234320, 1.340260, -0.366134)",
        "(-0.234330, 1.332785, -0.366564)",
        "(-0.234362, 1.325341, -0.366530)",
        "(-0.234351, 1.318077, -0.366215)",
        "(-0.234362, 1.311126, -0.365485)",
        "(-0.234362, 1.307753, -0.365012)",
        "(-0.234402, 1.301239, -0.363798)",
        "(-0.234460, 1.295013, -0.362273)",
        "(-0.234454, 1.288952, -0.360487)",
        "(-0.234406, 1.285946, -0.359448)",
        "(-0.234312, 1.280056, -0.357029)",
        "(-0.234187, 1.274297, -0.354304)",
        "(-0.234091, 1.268630, -0.351256)",
        "(-0.233937, 1.262936, -0.347927)",
        "(-0.233834, 1.260110, -0.346174)",
        "(-0.233583, 1.254503, -0.342554)",
        "(-0.233260, 1.248987, -0.338768)",
        "(-0.232929, 1.243584, -0.334893)",
        "(-0.232568, 1.238357, -0.330881)",
        "(-0.232390, 1.235833, -0.328749)",
        "(-0.232090, 1.230826, -0.324209)",
        "(-0.231830, 1.225738, -0.319457)",
        "(-0.231599, 1.220713, -0.314545)",
        "(-0.231388, 1.215741, -0.309409)",
        "(-0.231273, 1.213273, -0.306797)",
        "(-0.231054, 1.208349, -0.301351)",
        "(-0.230840, 1.203524, -0.295686)",
        "(-0.230682, 1.198896, -0.289897)",
        "(-0.230525, 1.194453, -0.283912)",
        "(-0.230417, 1.190211, -0.277819)",
        "(-0.230355, 1.188165, -0.274742)",
        "(-0.230211, 1.184186, -0.268564)",
        "(-0.230073, 1.180389, -0.262347)",
        "(-0.229924, 1.176893, -0.256066)",
        "(-0.229865, 1.175269, -0.252923)",
        "(-0.229771, 1.172294, -0.246732)",
        "(-0.229713, 1.169700, -0.240598)",
        "(-0.229693, 1.167483, -0.234522)",
        "(-0.229667, 1.165578, -0.228461)",
        "(-0.229670, 1.164757, -0.225444)",
        "(-0.229665, 1.163278, -0.219410)",
        "(-0.229700, 1.162118, -0.213368)",
        "(-0.229746, 1.161214, -0.207327)",
        "(-0.229802, 1.160564, -0.201284)",
        "(-0.229821, 1.160270, -0.198267)",
        "(-0.229845, 1.159904, -0.192268)",
        "(-0.229910, 1.159679, -0.186209)",
        "(-0.229921, 1.159701, -0.180186)",
        "(-0.229877, 1.160019, -0.174048)",
        "(-0.229787, 1.160514, -0.168254)",
        "(-0.229767, 1.160817, -0.165266)",
        "(-0.229814, 1.161641, -0.159128)",
        "(-0.229905, 1.162516, -0.152743)",
        "(-0.230052, 1.163458, -0.146095)",
        "(-0.230215, 1.164431, -0.139438)",
        "(-0.230321, 1.164968, -0.136097)",
        "(-0.230638, 1.166245, -0.129344)",
        "(-0.231037, 1.167815, -0.122537)",
        "(-0.231430, 1.169686, -0.115734)",
        "(-0.231925, 1.171769, -0.108954)",
        "(-0.232177, 1.172873, -0.105586)",
        "(-0.232712, 1.175233, -0.098914)",
        "(-0.233328, 1.177891, -0.092321)",
        "(-0.233856, 1.180853, -0.085891)",
        "(-0.234373, 1.183991, -0.079676)",
        "(-0.234608, 1.185634, -0.076661)",
        "(-0.235059, 1.189103, -0.070904)",
        "(-0.235518, 1.192822, -0.065460)",
        "(-0.236049, 1.196748, -0.060344)",
        "(-0.236334, 1.198756, -0.057864)",
        "(-0.236971, 1.202969, -0.053145)",
        "(-0.237490, 1.207203, -0.048692)",
        "(-0.238267, 1.211782, -0.044585)",
        "(-0.238854, 1.216422, -0.040880)",
        "(-0.239149, 1.218794, -0.039133)",
        "(-0.239583, 1.223738, -0.035992)",
        "(-0.239934, 1.228971, -0.033180)",
        "(-0.240295, 1.234492, -0.030584)",
        "(-0.240609, 1.240334, -0.028276)",
        "(-0.240801, 1.243314, -0.027169)",
        "(-0.241245, 1.249441, -0.025088)",
        "(-0.241752, 1.255580, -0.023211)",
        "(-0.242238, 1.261792, -0.021525)",
        "(-0.242651, 1.268199, -0.020096)",
        "(-0.242963, 1.274920, -0.018889)",
        "(-0.243098, 1.278390, -0.018329)",
        "(-0.243350, 1.285560, -0.017366)",
        "(-0.243501, 1.293026, -0.016547)",
        "(-0.243673, 1.300696, -0.015837)",
        "(-0.243780, 1.304585, -0.015510)",
        "(-0.244034, 1.312492, -0.014962)",
        "(-0.244400, 1.320522, -0.014524)",
        "(-0.244825, 1.328493, -0.014124)",
        "(-0.245308, 1.336410, -0.013731)",
        "(-0.245616, 1.340336, -0.013596)",
        "(-0.246286, 1.348169, -0.013290)",
        "(-0.247088, 1.355870, -0.013008)",
        "(-0.247890, 1.363396, -0.012760)",
        "(-0.248746, 1.370731, -0.012585)",
        "(-0.249213, 1.374341, -0.012540)",
        "(-0.250236, 1.381470, -0.012487)",
        "(-0.251327, 1.388363, -0.012515)",
        "(-0.252481, 1.395028, -0.012640)",
        "(-0.253706, 1.401492, -0.012954)",
        "(-0.254981, 1.407792, -0.013461)",
        "(-0.255591, 1.410825, -0.013773)",
        "(-0.256760, 1.416651, -0.014508)",
        "(-0.257864, 1.422262, -0.015415)",
        "(-0.258906, 1.427650, -0.016540)",
        "(-0.259447, 1.430284, -0.017152)",
        "(-0.260502, 1.435330, -0.018589)",
        "(-0.261456, 1.440088, -0.020225)",
        "(-0.262295, 1.444528, -0.021962)",
        "(-0.262901, 1.448625, -0.023853)",
        "(-0.263169, 1.450697, -0.024936)",
        "(-0.263614, 1.454357, -0.027148)",
        "(-0.263884, 1.457797, -0.029587)",
        "(-0.263988, 1.461033, -0.032195)",
        "(-0.263879, 1.464090, -0.035028)",
        "(-0.263802, 1.465588, -0.036527)",
        "(-0.263574, 1.468432, -0.039632)",
        "(-0.263362, 1.471136, -0.042813)",
        "(-0.263164, 1.473657, -0.046049)",
        "(-0.262989, 1.476161, -0.049369)",
        "(-0.262907, 1.477425, -0.051108)",
        "(-0.262690, 1.479927, -0.054690)",
        "(-0.262333, 1.482366, -0.058366)",
        "(-0.261877, 1.484769, -0.062144)",
        "(-0.261394, 1.487113, -0.065972)",
        "(-0.261136, 1.488271, -0.067918)",
        "(-0.260596, 1.490546, -0.071904)",
        "(-0.259923, 1.492696, -0.075997)",
        "(-0.259225, 1.494802, -0.080081)",
        "(-0.258550, 1.496808, -0.084094)",
        "(-0.258236, 1.497787, -0.086109)",
        "(-0.257740, 1.499757, -0.090132)",
        "(-0.257395, 1.501764, -0.094153)",
        "(-0.257020, 1.503661, -0.098181)",
        "(-0.256621, 1.505405, -0.102192)",
        "(-0.256449, 1.506240, -0.104204)",
        "(-0.256105, 1.507873, -0.108236)",
        "(-0.255725, 1.509376, -0.112352)",
        "(-0.255211, 1.510658, -0.116646)",
        "(-0.254619, 1.511852, -0.121104)",
        "(-0.254285, 1.512415, -0.123381)",
        "(-0.253592, 1.513407, -0.128020)",
        "(-0.253006, 1.514184, -0.132725)",
        "(-0.252526, 1.514830, -0.137535)",
        "(-0.252046, 1.515239, -0.142543)",
        "(-0.251785, 1.515367, -0.145050)",
        "(-0.251265, 1.515462, -0.150146)",
        "(-0.250791, 1.515391, -0.155300)",
        "(-0.250374, 1.514928, -0.160527)",
        "(-0.249991, 1.514231, -0.165794)",
        "(-0.249817, 1.513848, -0.168477)",
        "(-0.249549, 1.512797, -0.174012)",
        "(-0.249132, 1.511519, -0.179697)",
        "(-0.248573, 1.509989, -0.185573)",
        "(-0.248048, 1.508246, -0.191602)",
        "(-0.247844, 1.507303, -0.194644)",
        "(-0.247490, 1.505176, -0.200798)",
        "(-0.247067, 1.502790, -0.207160)",
        "(-0.246422, 1.500077, -0.213989)",
        "(-0.245685, 1.497238, -0.221008)",
        "(-0.245301, 1.495768, -0.224619)",
        "(-0.244639, 1.492725, -0.231921)",
        "(-0.244118, 1.489462, -0.239341)",
        "(-0.243627, 1.486020, -0.246779)",
        "(-0.243089, 1.482407, -0.254169)",
        "(-0.242803, 1.480527, -0.257802)",
        "(-0.242219, 1.476572, -0.264972)",
        "(-0.241737, 1.472499, -0.271878)",
        "(-0.241367, 1.468268, -0.278434)",
        "(-0.241057, 1.463935, -0.284717)",
        "(-0.240924, 1.461698, -0.287707)",
        "(-0.240648, 1.457086, -0.293415)",
        "(-0.240352, 1.452290, -0.298610)",
        "(-0.240030, 1.447521, -0.303619)",
        "(-0.239807, 1.442684, -0.308325)",
        "(-0.239654, 1.440010, -0.310663)",
        "(-0.239431, 1.435062, -0.314578)",
        "(-0.239243, 1.429873, -0.318281)",
        "(-0.239044, 1.424476, -0.321796)",
        "(-0.238916, 1.419019, -0.325046)",
        "(-0.238784, 1.416230, -0.326614)",
        "(-0.238524, 1.410556, -0.329592)",
        "(-0.238266, 1.404713, -0.332267)",
        "(-0.237894, 1.398597, -0.334598)",
        "(-0.237490, 1.392300, -0.336537)",
        "(-0.237308, 1.389121, -0.337406)",
        "(-0.236976, 1.382637, -0.338931)",
        "(-0.236678, 1.375956, -0.340180)",
        "(-0.236393, 1.369100, -0.341145)",
        "(-0.236062, 1.361994, -0.341806)",
        "(-0.235881, 1.358323, -0.342033)",
        "(-0.235565, 1.350894, -0.342261)",
        "(-0.235264, 1.343273, -0.342173)",
        "(-0.235025, 1.335644, -0.341771)",
        "(-0.234789, 1.328028, -0.341128)",
        "(-0.234690, 1.324241, -0.340746)",
        "(-0.234474, 1.316667, -0.339787)",
        "(-0.234235, 1.308901, -0.338356)",
        "(-0.234035, 1.301116, -0.336506)",
        "(-0.233852, 1.293404, -0.334410)",
        "(-0.233771, 1.289606, -0.333298)",
        "(-0.233559, 1.282209, -0.331078)",
        "(-0.233262, 1.275103, -0.328866)",
        "(-0.232971, 1.268314, -0.326544)",
        "(-0.232700, 1.261782, -0.324056)",
        "(-0.232611, 1.258619, -0.322732)",
        "(-0.232416, 1.252538, -0.319838)",
        "(-0.232260, 1.246690, -0.316436)",
        "(-0.232043, 1.240905, -0.312685)",
        "(-0.231811, 1.235254, -0.308670)",
        "(-0.231705, 1.232501, -0.306570)",
        "(-0.231521, 1.227210, -0.302260)",
        "(-0.231404, 1.222383, -0.297761)",
        "(-0.231264, 1.217881, -0.293121)",
        "(-0.231160, 1.213521, -0.288285)",
        "(-0.231086, 1.211417, -0.285800)",
        "(-0.230968, 1.207270, -0.280623)",
        "(-0.230872, 1.203262, -0.275065)",
        "(-0.230743, 1.199457, -0.269324)",
        "(-0.230583, 1.195917, -0.263382)",
        "(-0.230514, 1.194254, -0.260357)",
        "(-0.230300, 1.191018, -0.254281)",
        "(-0.230300, 1.191018, -0.254281)"
    ],
    "leftHandPositions": [
        "(-0.269304, 1.548605, 0.277099)",
        "(-0.272687, 1.548716, 0.274346)",
        "(-0.274411, 1.549268, 0.273707)",
        "(-0.274922, 1.549876, 0.273532)",
        "(-0.275741, 1.551309, 0.272559)",
        "(-0.276331, 1.552638, 0.270192)",
        "(-0.277329, 1.553842, 0.264626)",
        "(-0.279163, 1.554659, 0.255102)",
        "(-0.280035, 1.554615, 0.249921)",
        "(-0.280640, 1.552672, 0.238643)",
        "(-0.277783, 1.548859, 0.227581)",
        "(-0.273537, 1.543380, 0.217914)",
        "(-0.269162, 1.536555, 0.210021)",
        "(-0.266583, 1.532740, 0.206138)",
        "(-0.260546, 1.523997, 0.198904)",
        "(-0.253677, 1.514919, 0.193378)",
        "(-0.246346, 1.506436, 0.189970)",
        "(-0.239155, 1.496775, 0.187533)",
        "(-0.235966, 1.491793, 0.186346)",
        "(-0.230096, 1.482236, 0.184733)",
        "(-0.224470, 1.472654, 0.183842)",
        "(-0.219551, 1.462235, 0.183273)",
        "(-0.215223, 1.451690, 0.183142)",
        "(-0.213454, 1.446630, 0.183324)",
        "(-0.210680, 1.436914, 0.183833)",
        "(-0.208943, 1.426913, 0.184387)",
        "(-0.207731, 1.416374, 0.184789)",
        "(-0.206990, 1.406036, 0.185116)",
        "(-0.206986, 1.401140, 0.185261)",
        "(-0.207487, 1.391787, 0.185501)",
        "(-0.208409, 1.382525, 0.185310)",
        "(-0.209091, 1.372898, 0.184515)",
        "(-0.209620, 1.363479, 0.183264)",
        "(-0.209952, 1.359056, 0.182600)",
        "(-0.210718, 1.351070, 0.181259)",
        "(-0.211336, 1.343937, 0.179774)",
        "(-0.211723, 1.337080, 0.177920)",
        "(-0.211762, 1.330742, 0.175608)",
        "(-0.211726, 1.327804, 0.174370)",
        "(-0.211539, 1.322740, 0.171906)",
        "(-0.211470, 1.319060, 0.169588)",
        "(-0.211342, 1.316731, 0.167515)",
        "(-0.211042, 1.315669, 0.165650)",
        "(-0.210896, 1.315441, 0.164701)",
        "(-0.210657, 1.315521, 0.162771)",
        "(-0.210477, 1.316574, 0.160964)",
        "(-0.210148, 1.318574, 0.159313)",
        "(-0.209719, 1.321476, 0.157794)",
        "(-0.209556, 1.323122, 0.157051)",
        "(-0.209484, 1.327166, 0.155591)",
        "(-0.209479, 1.331873, 0.154321)",
        "(-0.209404, 1.337093, 0.153160)",
        "(-0.209284, 1.342424, 0.152095)",
        "(-0.209161, 1.344973, 0.151559)",
        "(-0.208697, 1.349665, 0.150389)",
        "(-0.208391, 1.353670, 0.149181)",
        "(-0.208235, 1.356970, 0.148043)",
        "(-0.208150, 1.359655, 0.147142)",
        "(-0.208131, 1.360808, 0.146731)",
        "(-0.208001, 1.362329, 0.146066)",
        "(-0.207826, 1.362909, 0.145465)",
        "(-0.208051, 1.362634, 0.144800)",
        "(-0.208350, 1.361602, 0.144165)",
        "(-0.208415, 1.361014, 0.143888)",
        "(-0.208637, 1.359351, 0.143300)",
        "(-0.209252, 1.357645, 0.142717)",
        "(-0.210067, 1.356556, 0.142339)",
        "(-0.210845, 1.355957, 0.142164)",
        "(-0.211216, 1.355890, 0.142125)",
        "(-0.211716, 1.356127, 0.142144)",
        "(-0.211900, 1.356299, 0.142060)",
        "(-0.212589, 1.356903, 0.141857)",
        "(-0.212892, 1.357825, 0.141700)",
        "(-0.213151, 1.358578, 0.141650)",
        "(-0.213511, 1.360639, 0.141693)",
        "(-0.213732, 1.362541, 0.141578)",
        "(-0.213697, 1.364540, 0.141508)",
        "(-0.213891, 1.366617, 0.141359)",
        "(-0.213949, 1.367589, 0.141266)",
        "(-0.213936, 1.369483, 0.141084)",
        "(-0.213045, 1.371929, 0.140817)",
        "(-0.213045, 1.371929, 0.140817)",
        "(-0.211735, 1.374176, 0.140386)",
        "(-0.211173, 1.374858, 0.140212)",
        "(-0.209710, 1.375980, 0.139818)",
        "(-0.207555, 1.376636, 0.139331)",
        "(-0.204339, 1.376644, 0.138652)",
        "(-0.201184, 1.376386, 0.137821)",
        "(-0.199361, 1.376065, 0.137391)",
        "(-0.194834, 1.374921, 0.136644)",
        "(-0.189359, 1.373213, 0.135962)",
        "(-0.184322, 1.371965, 0.135459)",
        "(-0.179300, 1.371192, 0.135254)",
        "(-0.176738, 1.370912, 0.135276)",
        "(-0.171669, 1.370193, 0.135360)",
        "(-0.166757, 1.369036, 0.135318)",
        "(-0.162502, 1.368128, 0.135117)",
        "(-0.158989, 1.367348, 0.134773)",
        "(-0.157424, 1.366966, 0.134583)",
        "(-0.154658, 1.366356, 0.134173)",
        "(-0.152442, 1.366136, 0.133690)",
        "(-0.150705, 1.366040, 0.133166)",
        "(-0.149043, 1.365484, 0.132709)",
        "(-0.148192, 1.365117, 0.132558)",
        "(-0.146412, 1.364023, 0.132431)",
        "(-0.144535, 1.363031, 0.132376)",
        "(-0.142801, 1.362071, 0.132557)",
        "(-0.140995, 1.360740, 0.133042)",
        "(-0.140120, 1.360106, 0.133328)",
        "(-0.138361, 1.358639, 0.134240)",
        "(-0.136453, 1.357265, 0.135408)",
        "(-0.134462, 1.356670, 0.136716)",
        "(-0.133345, 1.357332, 0.137729)",
        "(-0.133039, 1.358006, 0.138109)",
        "(-0.133075, 1.360802, 0.138811)",
        "(-0.133562, 1.363886, 0.139493)",
        "(-0.134368, 1.365983, 0.139756)",
        "(-0.135391, 1.366958, 0.139617)",
        "(-0.135887, 1.367400, 0.139472)",
        "(-0.137139, 1.368090, 0.139080)",
        "(-0.138543, 1.368880, 0.138723)",
        "(-0.140188, 1.369665, 0.138063)",
        "(-0.141988, 1.370154, 0.137113)",
        "(-0.142906, 1.370289, 0.136508)",
        "(-0.144885, 1.370497, 0.135209)",
        "(-0.146871, 1.370430, 0.133824)",
        "(-0.148162, 1.369990, 0.132584)",
        "(-0.149127, 1.369629, 0.131618)",
        "(-0.149595, 1.369531, 0.131234)",
        "(-0.150395, 1.369414, 0.130726)",
        "(-0.150929, 1.369341, 0.130529)",
        "(-0.151373, 1.369224, 0.130567)",
        "(-0.151607, 1.369013, 0.130639)",
        "(-0.151734, 1.368997, 0.130682)",
        "(-0.151941, 1.369109, 0.130870)",
        "(-0.152324, 1.369453, 0.130976)",
        "(-0.152856, 1.369999, 0.131056)",
        "(-0.153314, 1.370586, 0.131124)",
        "(-0.153472, 1.370840, 0.131142)",
        "(-0.153694, 1.371340, 0.131232)",
        "(-0.153833, 1.371907, 0.131249)",
        "(-0.153852, 1.372541, 0.131388)",
        "(-0.153984, 1.373134, 0.131497)",
        "(-0.154001, 1.373378, 0.131522)",
        "(-0.154022, 1.373653, 0.131502)",
        "(-0.154194, 1.374010, 0.131450)",
        "(-0.154213, 1.374288, 0.131479)",
        "(-0.154199, 1.374655, 0.131562)",
        "(-0.154185, 1.374815, 0.131620)",
        "(-0.154207, 1.375134, 0.131763)",
        "(-0.154210, 1.375228, 0.131880)",
        "(-0.154217, 1.375235, 0.131954)",
        "(-0.154236, 1.375443, 0.132085)",
        "(-0.154230, 1.375539, 0.132109)",
        "(-0.154248, 1.375663, 0.132133)",
        "(-0.154472, 1.376276, 0.132063)",
        "(-0.154703, 1.376997, 0.131886)",
        "(-0.155026, 1.378108, 0.131597)",
        "(-0.155200, 1.378763, 0.131443)",
        "(-0.155733, 1.380709, 0.131010)",
        "(-0.156583, 1.383350, 0.130439)",
        "(-0.157604, 1.386517, 0.129701)",
        "(-0.158682, 1.389942, 0.128853)",
        "(-0.159255, 1.391723, 0.128404)",
        "(-0.160440, 1.395433, 0.127459)",
        "(-0.161450, 1.399119, 0.126554)",
        "(-0.162374, 1.402620, 0.125581)",
        "(-0.163293, 1.406053, 0.124629)",
        "(-0.163766, 1.407745, 0.124201)",
        "(-0.164652, 1.411083, 0.123438)",
        "(-0.165535, 1.414323, 0.122838)",
        "(-0.166314, 1.417476, 0.122403)",
        "(-0.167156, 1.420483, 0.122005)",
        "(-0.167576, 1.421953, 0.121824)",
        "(-0.168299, 1.424847, 0.121515)",
        "(-0.169079, 1.427726, 0.121307)",
        "(-0.169832, 1.430584, 0.121302)",
        "(-0.170461, 1.433400, 0.121419)",
        "(-0.170744, 1.434812, 0.121523)",
        "(-0.171270, 1.437577, 0.121756)",
        "(-0.171792, 1.440245, 0.122023)",
        "(-0.172402, 1.442842, 0.122301)",
        "(-0.173031, 1.445370, 0.122556)",
        "(-0.173348, 1.446649, 0.122708)",
        "(-0.173994, 1.449186, 0.123066)",
        "(-0.174597, 1.451639, 0.123448)",
        "(-0.175226, 1.454049, 0.123875)",
        "(-0.175888, 1.456402, 0.124292)",
        "(-0.176242, 1.457577, 0.124474)",
        "(-0.177001, 1.459899, 0.124757)",
        "(-0.177755, 1.462197, 0.125000)",
        "(-0.178507, 1.464542, 0.125226)",
        "(-0.179368, 1.467001, 0.125441)",
        "(-0.179856, 1.468277, 0.125530)",
        "(-0.180771, 1.470894, 0.125717)",
        "(-0.181681, 1.473751, 0.125998)",
        "(-0.182459, 1.476904, 0.126441)",
        "(-0.183125, 1.480296, 0.127002)",
        "(-0.183488, 1.482082, 0.127294)",
        "(-0.184224, 1.485852, 0.127954)",
        "(-0.185009, 1.489840, 0.128637)",
        "(-0.185887, 1.494060, 0.129331)",
        "(-0.186877, 1.498606, 0.130061)",
        "(-0.187376, 1.500963, 0.130419)",
        "(-0.188438, 1.505905, 0.131174)",
        "(-0.189691, 1.511181, 0.131957)",
        "(-0.191008, 1.516775, 0.132855)",
        "(-0.192483, 1.522541, 0.133725)",
        "(-0.193283, 1.525434, 0.134150)",
        "(-0.194929, 1.531279, 0.134998)",
        "(-0.196528, 1.537107, 0.135850)",
        "(-0.198166, 1.542908, 0.136732)",
        "(-0.199897, 1.548560, 0.137501)",
        "(-0.200757, 1.551387, 0.137864)",
        "(-0.202452, 1.556956, 0.138616)",
        "(-0.204176, 1.562422, 0.139304)",
        "(-0.205804, 1.567623, 0.139940)",
        "(-0.207474, 1.572537, 0.140483)",
        "(-0.208365, 1.574939, 0.140727)",
        "(-0.210022, 1.579635, 0.141265)",
        "(-0.211568, 1.584125, 0.141857)",
        "(-0.213075, 1.588339, 0.142448)",
        "(-0.214502, 1.592305, 0.143059)",
        "(-0.215202, 1.594208, 0.143357)",
        "(-0.216528, 1.597779, 0.143926)",
        "(-0.217748, 1.601080, 0.144483)",
        "(-0.218896, 1.603995, 0.144943)",
        "(-0.219943, 1.606537, 0.145249)",
        "(-0.220465, 1.607726, 0.145374)",
        "(-0.221410, 1.609838, 0.145516)",
        "(-0.222325, 1.611735, 0.145656)",
        "(-0.223118, 1.613518, 0.145825)",
        "(-0.223832, 1.615123, 0.145986)",
        "(-0.224182, 1.615903, 0.146078)",
        "(-0.224764, 1.617371, 0.146358)",
        "(-0.225237, 1.618833, 0.146776)",
        "(-0.225714, 1.620303, 0.147288)",
        "(-0.225932, 1.621044, 0.147579)",
        "(-0.226325, 1.622488, 0.148258)",
        "(-0.226735, 1.623862, 0.148963)",
        "(-0.227150, 1.625208, 0.149715)",
        "(-0.227493, 1.626529, 0.150579)",
        "(-0.227782, 1.627722, 0.151469)",
        "(-0.227922, 1.628284, 0.151944)",
        "(-0.228188, 1.629473, 0.152977)",
        "(-0.228535, 1.630702, 0.154190)",
        "(-0.228901, 1.632006, 0.155531)",
        "(-0.229258, 1.633261, 0.157020)",
        "(-0.229471, 1.633899, 0.157817)",
        "(-0.229895, 1.635242, 0.159603)",
        "(-0.230360, 1.636611, 0.161558)",
        "(-0.230806, 1.637911, 0.163656)",
        "(-0.231202, 1.639033, 0.165872)",
        "(-0.231419, 1.639587, 0.167001)",
        "(-0.231914, 1.640691, 0.169487)",
        "(-0.232480, 1.641821, 0.172122)",
        "(-0.232959, 1.642939, 0.174969)",
        "(-0.233344, 1.643859, 0.177939)",
        "(-0.233559, 1.644310, 0.179441)",
        "(-0.233985, 1.645112, 0.182542)",
        "(-0.234423, 1.645866, 0.185748)",
        "(-0.234799, 1.646580, 0.189015)",
        "(-0.235199, 1.647258, 0.192367)",
        "(-0.235361, 1.647588, 0.194073)",
        "(-0.235691, 1.648149, 0.197456)",
        "(-0.236041, 1.648631, 0.200858)",
        "(-0.236464, 1.649143, 0.204378)",
        "(-0.236960, 1.649655, 0.207973)",
        "(-0.237167, 1.649879, 0.209783)",
        "(-0.237548, 1.650261, 0.213469)",
        "(-0.237954, 1.650606, 0.217182)",
        "(-0.238356, 1.650931, 0.221036)",
        "(-0.238757, 1.651190, 0.224938)",
        "(-0.238942, 1.651313, 0.226903)",
        "(-0.239266, 1.651387, 0.230821)",
        "(-0.239555, 1.651145, 0.234746)",
        "(-0.239816, 1.650737, 0.238768)",
        "(-0.240187, 1.650318, 0.242883)",
        "(-0.240348, 1.650118, 0.245036)",
        "(-0.240547, 1.649624, 0.249459)",
        "(-0.240693, 1.648848, 0.253886)",
        "(-0.240798, 1.647812, 0.258272)",
        "(-0.240770, 1.646546, 0.262719)",
        "(-0.240780, 1.645854, 0.264936)",
        "(-0.240809, 1.644354, 0.269412)",
        "(-0.240709, 1.642765, 0.273993)",
        "(-0.240500, 1.641068, 0.278581)",
        "(-0.240246, 1.639206, 0.283125)",
        "(-0.240099, 1.638264, 0.285392)",
        "(-0.239848, 1.636368, 0.289901)",
        "(-0.239604, 1.634421, 0.294453)",
        "(-0.239329, 1.632385, 0.298971)",
        "(-0.239008, 1.630263, 0.303395)",
        "(-0.238819, 1.629113, 0.305726)",
        "(-0.238520, 1.627049, 0.309948)",
        "(-0.238155, 1.624942, 0.314082)",
        "(-0.237800, 1.622751, 0.318187)",
        "(-0.237506, 1.620530, 0.322207)",
        "(-0.237386, 1.619397, 0.324144)",
        "(-0.237176, 1.617088, 0.327885)",
        "(-0.236947, 1.614765, 0.331579)",
        "(-0.236610, 1.612332, 0.335229)",
        "(-0.236418, 1.609838, 0.338677)",
        "(-0.236386, 1.608578, 0.340332)",
        "(-0.236376, 1.605954, 0.343509)",
        "(-0.236279, 1.603097, 0.346568)",
        "(-0.236204, 1.600032, 0.349463)",
        "(-0.236124, 1.596769, 0.352227)",
        "(-0.236109, 1.595050, 0.353577)",
        "(-0.236093, 1.591568, 0.356260)",
        "(-0.236101, 1.587961, 0.358987)",
        "(-0.235990, 1.584100, 0.361761)",
        "(-0.235795, 1.580029, 0.364507)",
        "(-0.235653, 1.577928, 0.365918)",
        "(-0.235415, 1.573583, 0.368712)",
        "(-0.235119, 1.569023, 0.371586)",
        "(-0.234901, 1.564416, 0.374599)",
        "(-0.234701, 1.559696, 0.377612)",
        "(-0.234617, 1.557289, 0.379128)",
        "(-0.234432, 1.552356, 0.382129)",
        "(-0.234166, 1.547190, 0.385134)",
        "(-0.233878, 1.541814, 0.388055)",
        "(-0.233589, 1.536380, 0.391011)",
        "(-0.233515, 1.533692, 0.392468)",
        "(-0.233418, 1.528366, 0.395390)",
        "(-0.233402, 1.522998, 0.398161)",
        "(-0.233394, 1.517610, 0.400867)",
        "(-0.233411, 1.512184, 0.403489)",
        "(-0.233390, 1.509506, 0.404778)",
        "(-0.233398, 1.504224, 0.407325)",
        "(-0.233467, 1.499060, 0.409720)",
        "(-0.233548, 1.494082, 0.412031)",
        "(-0.233615, 1.489301, 0.414204)",
        "(-0.233692, 1.486988, 0.415199)",
        "(-0.233905, 1.482500, 0.417107)",
        "(-0.234100, 1.478200, 0.418733)",
        "(-0.234265, 1.474008, 0.420075)",
        "(-0.234450, 1.469951, 0.421169)",
        "(-0.234576, 1.467994, 0.421597)",
        "(-0.234852, 1.464228, 0.422198)",
        "(-0.235154, 1.460610, 0.422552)",
        "(-0.235485, 1.457108, 0.422684)",
        "(-0.235795, 1.453539, 0.422649)",
        "(-0.235958, 1.451716, 0.422533)",
        "(-0.236315, 1.448043, 0.422177)",
        "(-0.236608, 1.444306, 0.421700)",
        "(-0.236938, 1.440625, 0.421120)",
        "(-0.237287, 1.437017, 0.420495)",
        "(-0.237500, 1.435232, 0.420133)",
        "(-0.237859, 1.431619, 0.419211)",
        "(-0.238097, 1.427865, 0.418164)",
        "(-0.238366, 1.424126, 0.417039)",
        "(-0.238737, 1.420485, 0.415910)",
        "(-0.238934, 1.418693, 0.415324)",
        "(-0.239255, 1.415080, 0.414209)",
        "(-0.239526, 1.411456, 0.413048)",
        "(-0.239815, 1.407897, 0.411767)",
        "(-0.239993, 1.404283, 0.410454)",
        "(-0.240096, 1.402506, 0.409791)",
        "(-0.240340, 1.399045, 0.408516)",
        "(-0.240594, 1.395572, 0.407231)",
        "(-0.240794, 1.391963, 0.405924)",
        "(-0.240903, 1.388348, 0.404711)",
        "(-0.240994, 1.386582, 0.404075)",
        "(-0.241188, 1.383101, 0.402839)",
        "(-0.241435, 1.379721, 0.401652)",
        "(-0.241694, 1.376390, 0.400477)",
        "(-0.241947, 1.372896, 0.399205)",
        "(-0.242081, 1.371079, 0.398517)",
        "(-0.242297, 1.367229, 0.397140)",
        "(-0.242587, 1.363453, 0.395855)",
        "(-0.242918, 1.359516, 0.394455)",
        "(-0.243188, 1.355282, 0.392826)",
        "(-0.243324, 1.353149, 0.391990)",
        "(-0.243658, 1.348942, 0.390339)",
        "(-0.244085, 1.344710, 0.388627)",
        "(-0.244431, 1.340359, 0.386856)",
        "(-0.244792, 1.335888, 0.384969)",
        "(-0.244980, 1.333622, 0.383975)",
        "(-0.245363, 1.328997, 0.381952)",
        "(-0.245779, 1.324325, 0.379861)",
        "(-0.246202, 1.319587, 0.377713)",
        "(-0.246693, 1.314824, 0.375429)",
        "(-0.246959, 1.312441, 0.374257)",
        "(-0.247469, 1.307498, 0.371842)",
        "(-0.247923, 1.302448, 0.369316)",
        "(-0.248411, 1.297442, 0.366747)",
        "(-0.248859, 1.292552, 0.364254)",
        "(-0.249114, 1.290201, 0.363045)",
        "(-0.249650, 1.285662, 0.360627)",
        "(-0.250114, 1.281279, 0.358218)",
        "(-0.250574, 1.277119, 0.355671)",
        "(-0.250979, 1.273091, 0.353086)",
        "(-0.251173, 1.271193, 0.351741)",
        "(-0.251551, 1.267623, 0.349072)",
        "(-0.251906, 1.264329, 0.346361)",
        "(-0.252222, 1.261173, 0.343539)",
        "(-0.252521, 1.258158, 0.340543)",
        "(-0.252668, 1.256765, 0.338998)",
        "(-0.252971, 1.254071, 0.335886)",
        "(-0.253171, 1.251488, 0.332710)",
        "(-0.253383, 1.249030, 0.329383)",
        "(-0.253587, 1.246765, 0.325910)",
        "(-0.253673, 1.245673, 0.324163)",
        "(-0.253742, 1.243513, 0.320673)",
        "(-0.253766, 1.241515, 0.317196)",
        "(-0.253750, 1.239655, 0.313691)",
        "(-0.253610, 1.237869, 0.310207)",
        "(-0.253505, 1.237070, 0.308492)",
        "(-0.253309, 1.235577, 0.304963)",
        "(-0.253103, 1.234141, 0.301285)",
        "(-0.252779, 1.232781, 0.297600)",
        "(-0.252377, 1.231730, 0.294085)",
        "(-0.252159, 1.231269, 0.292368)",
        "(-0.251724, 1.230578, 0.288801)",
        "(-0.251286, 1.230067, 0.285142)",
        "(-0.250811, 1.229752, 0.281516)",
        "(-0.250258, 1.229617, 0.277914)",
        "(-0.250028, 1.229594, 0.276065)",
        "(-0.249463, 1.229696, 0.272413)",
        "(-0.248875, 1.230026, 0.268877)",
        "(-0.248308, 1.230460, 0.265461)",
        "(-0.247752, 1.230912, 0.262089)",
        "(-0.247458, 1.231151, 0.260426)",
        "(-0.246910, 1.231759, 0.257165)",
        "(-0.246452, 1.232437, 0.253878)",
        "(-0.246028, 1.233034, 0.250563)",
        "(-0.245595, 1.233624, 0.247316)",
        "(-0.245398, 1.233912, 0.245683)",
        "(-0.245068, 1.234418, 0.242423)",
        "(-0.244740, 1.234803, 0.239068)",
        "(-0.244429, 1.234949, 0.235863)",
        "(-0.244188, 1.234952, 0.232704)",
        "(-0.244079, 1.234914, 0.231072)",
        "(-0.243902, 1.234681, 0.227741)",
        "(-0.243779, 1.234311, 0.224322)",
        "(-0.243608, 1.233854, 0.220951)",
        "(-0.243433, 1.233522, 0.217624)",
        "(-0.243367, 1.233367, 0.215971)",
        "(-0.243236, 1.233057, 0.212679)",
        "(-0.243033, 1.232798, 0.209438)",
        "(-0.242799, 1.232725, 0.206275)",
        "(-0.242556, 1.232966, 0.203120)",
        "(-0.242417, 1.233190, 0.201555)",
        "(-0.242137, 1.233942, 0.198407)",
        "(-0.241907, 1.235022, 0.195140)",
        "(-0.241701, 1.236346, 0.191789)",
        "(-0.241476, 1.238054, 0.188391)",
        "(-0.241374, 1.239094, 0.186659)",
        "(-0.241188, 1.241560, 0.183178)",
        "(-0.240917, 1.244588, 0.179731)",
        "(-0.240502, 1.248187, 0.176390)",
        "(-0.240006, 1.252305, 0.173142)",
        "(-0.239762, 1.254534, 0.171538)",
        "(-0.239271, 1.259214, 0.168260)",
        "(-0.238836, 1.264198, 0.164939)",
        "(-0.238440, 1.269487, 0.161616)",
        "(-0.238264, 1.272358, 0.159992)",
        "(-0.237850, 1.278161, 0.156796)",
        "(-0.237407, 1.284172, 0.153634)",
        "(-0.237003, 1.290256, 0.150551)",
        "(-0.236645, 1.296427, 0.147580)",
        "(-0.236339, 1.302600, 0.144668)",
        "(-0.236199, 1.305637, 0.143247)",
        "(-0.235923, 1.311621, 0.140453)",
        "(-0.235670, 1.317556, 0.137776)",
        "(-0.235474, 1.323345, 0.135198)",
        "(-0.235321, 1.329017, 0.132694)",
        "(-0.235259, 1.331795, 0.131512)",
        "(-0.235161, 1.337236, 0.129222)",
        "(-0.235065, 1.342496, 0.127038)",
        "(-0.235021, 1.347552, 0.124923)",
        "(-0.235006, 1.352411, 0.122940)",
        "(-0.235033, 1.354748, 0.121969)",
        "(-0.235122, 1.359301, 0.120076)",
        "(-0.235284, 1.363717, 0.118270)",
        "(-0.235455, 1.367986, 0.116555)",
        "(-0.235690, 1.372140, 0.114950)",
        "(-0.235788, 1.374216, 0.114159)",
        "(-0.236041, 1.378367, 0.112682)",
        "(-0.236347, 1.382448, 0.111297)",
        "(-0.236732, 1.386453, 0.109951)",
        "(-0.237153, 1.390324, 0.108627)",
        "(-0.237355, 1.392235, 0.107954)",
        "(-0.237802, 1.396072, 0.106695)",
        "(-0.238263, 1.399991, 0.105564)",
        "(-0.238620, 1.403878, 0.104479)",
        "(-0.238890, 1.407729, 0.103447)",
        "(-0.239018, 1.409706, 0.102937)",
        "(-0.239206, 1.413856, 0.102034)",
        "(-0.239402, 1.418221, 0.101185)",
        "(-0.239652, 1.422747, 0.100293)",
        "(-0.239707, 1.427369, 0.099352)",
        "(-0.239760, 1.429736, 0.098921)",
        "(-0.239953, 1.434561, 0.098069)",
        "(-0.240164, 1.439454, 0.097229)",
        "(-0.240474, 1.444538, 0.096444)",
        "(-0.240851, 1.449790, 0.095715)",
        "(-0.241035, 1.452429, 0.095373)",
        "(-0.241478, 1.457726, 0.094706)",
        "(-0.241966, 1.462993, 0.094044)",
        "(-0.242532, 1.468136, 0.093421)",
        "(-0.242961, 1.473182, 0.092843)",
        "(-0.243149, 1.475680, 0.092603)",
        "(-0.243551, 1.480527, 0.092179)",
        "(-0.243945, 1.485252, 0.091864)",
        "(-0.244273, 1.489902, 0.091664)",
        "(-0.244580, 1.494422, 0.091498)",
        "(-0.244784, 1.496634, 0.091480)",
        "(-0.245177, 1.501038, 0.091460)",
        "(-0.245674, 1.505296, 0.091545)",
        "(-0.246139, 1.509352, 0.091699)",
        "(-0.246491, 1.513286, 0.091951)",
        "(-0.246668, 1.515251, 0.092131)",
        "(-0.247048, 1.519203, 0.092621)",
        "(-0.247443, 1.523175, 0.093214)",
        "(-0.247872, 1.527064, 0.093903)",
        "(-0.248317, 1.530796, 0.094478)",
        "(-0.248517, 1.532625, 0.094757)",
        "(-0.248907, 1.536278, 0.095372)",
        "(-0.249249, 1.539858, 0.096059)",
        "(-0.249612, 1.543334, 0.096724)",
        "(-0.249997, 1.546744, 0.097350)",
        "(-0.250198, 1.548437, 0.097678)",
        "(-0.250526, 1.551829, 0.098357)",
        "(-0.250911, 1.555179, 0.099035)",
        "(-0.251286, 1.558491, 0.099690)",
        "(-0.251645, 1.561769, 0.100329)",
        "(-0.251837, 1.563418, 0.100708)",
        "(-0.252174, 1.566751, 0.101498)",
        "(-0.252485, 1.570015, 0.102384)",
        "(-0.252679, 1.573226, 0.103292)",
        "(-0.252795, 1.576273, 0.104285)",
        "(-0.252818, 1.577732, 0.104817)",
        "(-0.252806, 1.580641, 0.105899)",
        "(-0.252731, 1.583431, 0.107076)",
        "(-0.252690, 1.586063, 0.108232)",
        "(-0.252663, 1.588509, 0.109397)",
        "(-0.252630, 1.589769, 0.110026)",
        "(-0.252632, 1.592371, 0.111407)",
        "(-0.252710, 1.594863, 0.112808)",
        "(-0.252752, 1.597114, 0.114106)",
        "(-0.252769, 1.599315, 0.115416)",
        "(-0.252782, 1.600398, 0.116074)",
        "(-0.252766, 1.602507, 0.117449)",
        "(-0.252761, 1.604529, 0.118846)",
        "(-0.252783, 1.606473, 0.120257)",
        "(-0.252870, 1.608408, 0.121735)",
        "(-0.252916, 1.609376, 0.122505)",
        "(-0.252981, 1.611321, 0.124146)",
        "(-0.252946, 1.613292, 0.125897)",
        "(-0.252925, 1.615169, 0.127723)",
        "(-0.252892, 1.616996, 0.129709)",
        "(-0.252860, 1.617927, 0.130766)",
        "(-0.252817, 1.619733, 0.133037)",
        "(-0.252587, 1.621378, 0.135399)",
        "(-0.252251, 1.622809, 0.137847)",
        "(-0.251933, 1.624155, 0.140437)",
        "(-0.251778, 1.624825, 0.141783)",
        "(-0.251415, 1.626057, 0.144586)",
        "(-0.251023, 1.627129, 0.147521)",
        "(-0.250697, 1.628065, 0.150585)",
        "(-0.250292, 1.628863, 0.153724)",
        "(-0.250059, 1.629193, 0.155322)",
        "(-0.249482, 1.629652, 0.158605)",
        "(-0.248855, 1.629969, 0.162022)",
        "(-0.248196, 1.630197, 0.165529)",
        "(-0.247569, 1.630262, 0.169217)",
        "(-0.247238, 1.630246, 0.170990)",
        "(-0.246600, 1.630045, 0.174688)",
        "(-0.245937, 1.629780, 0.178702)",
        "(-0.245167, 1.629391, 0.182982)",
        "(-0.244492, 1.628797, 0.187327)",
        "(-0.244168, 1.628438, 0.189568)",
        "(-0.243438, 1.627628, 0.194176)",
        "(-0.242629, 1.626719, 0.199011)",
        "(-0.241742, 1.625643, 0.203973)",
        "(-0.240804, 1.624401, 0.208987)",
        "(-0.240327, 1.623729, 0.211542)",
        "(-0.239321, 1.622328, 0.216728)",
        "(-0.238238, 1.620758, 0.221981)",
        "(-0.237164, 1.619040, 0.227244)",
        "(-0.236217, 1.617182, 0.232530)",
        "(-0.235767, 1.616210, 0.235218)",
        "(-0.234839, 1.614263, 0.240630)",
        "(-0.233969, 1.612290, 0.246095)",
        "(-0.233104, 1.610292, 0.251533)",
        "(-0.232302, 1.608316, 0.256896)",
        "(-0.231960, 1.607285, 0.259542)",
        "(-0.231463, 1.605147, 0.264704)",
        "(-0.231068, 1.602969, 0.269815)",
        "(-0.230661, 1.600887, 0.274950)",
        "(-0.230237, 1.598866, 0.280031)",
        "(-0.230084, 1.597826, 0.282503)",
        "(-0.229928, 1.595703, 0.287326)",
        "(-0.229937, 1.593488, 0.291966)",
        "(-0.230070, 1.591059, 0.296372)",
        "(-0.230081, 1.588529, 0.300737)",
        "(-0.230013, 1.587190, 0.302865)",
        "(-0.229792, 1.584320, 0.307039)",
        "(-0.229327, 1.581125, 0.310931)",
        "(-0.228939, 1.577678, 0.314653)",
        "(-0.228820, 1.574276, 0.318573)",
        "(-0.228771, 1.572520, 0.320588)",
        "(-0.228638, 1.568914, 0.324630)",
        "(-0.228488, 1.565043, 0.328787)",
        "(-0.228445, 1.560951, 0.333015)",
        "(-0.228470, 1.556803, 0.337319)",
        "(-0.228418, 1.554618, 0.339503)",
        "(-0.228097, 1.549965, 0.343792)",
        "(-0.227509, 1.544844, 0.347773)",
        "(-0.226910, 1.539443, 0.351532)",
        "(-0.226303, 1.533829, 0.355345)",
        "(-0.226008, 1.530938, 0.357217)",
        "(-0.225381, 1.525002, 0.360859)",
        "(-0.224800, 1.518814, 0.364198)",
        "(-0.224180, 1.512463, 0.367281)",
        "(-0.223505, 1.505933, 0.370127)",
        "(-0.223166, 1.502599, 0.371429)",
        "(-0.222425, 1.495866, 0.373788)",
        "(-0.221803, 1.488998, 0.375741)",
        "(-0.221385, 1.482169, 0.377381)",
        "(-0.221009, 1.475300, 0.378615)",
        "(-0.220804, 1.471903, 0.379074)",
        "(-0.220528, 1.465203, 0.379741)",
        "(-0.220472, 1.458708, 0.380166)",
        "(-0.220493, 1.452345, 0.380330)",
        "(-0.220471, 1.446006, 0.380144)",
        "(-0.220427, 1.442856, 0.379917)",
        "(-0.220412, 1.436682, 0.379270)",
        "(-0.220753, 1.430624, 0.378412)",
        "(-0.220972, 1.425197, 0.377309)",
        "(-0.221170, 1.420050, 0.376244)",
        "(-0.221274, 1.417530, 0.375688)",
        "(-0.221442, 1.412561, 0.374353)",
        "(-0.221440, 1.407580, 0.372673)",
        "(-0.221339, 1.402716, 0.371041)",
        "(-0.221299, 1.398025, 0.369652)",
        "(-0.221306, 1.395688, 0.369014)",
        "(-0.221186, 1.390920, 0.367731)",
        "(-0.220961, 1.386003, 0.366266)",
        "(-0.220908, 1.380923, 0.364519)",
        "(-0.220815, 1.375733, 0.362763)",
        "(-0.220809, 1.373101, 0.361945)",
        "(-0.221025, 1.367803, 0.360295)",
        "(-0.221355, 1.362428, 0.358520)",
        "(-0.221822, 1.356799, 0.356475)",
        "(-0.222394, 1.350881, 0.354119)",
        "(-0.222691, 1.347845, 0.352846)",
        "(-0.223472, 1.341630, 0.349917)",
        "(-0.224418, 1.335456, 0.346987)",
        "(-0.225434, 1.329376, 0.344243)",
        "(-0.226385, 1.323286, 0.341514)",
        "(-0.226800, 1.320220, 0.340114)",
        "(-0.227478, 1.314097, 0.337229)",
        "(-0.228274, 1.308185, 0.334282)",
        "(-0.229370, 1.302402, 0.331247)",
        "(-0.230528, 1.296768, 0.328199)",
        "(-0.230982, 1.294001, 0.326632)",
        "(-0.231762, 1.288585, 0.323629)",
        "(-0.232496, 1.283334, 0.320723)",
        "(-0.233356, 1.278289, 0.317815)",
        "(-0.234348, 1.273399, 0.314895)",
        "(-0.234839, 1.270931, 0.313385)",
        "(-0.235980, 1.266021, 0.310154)",
        "(-0.237266, 1.261203, 0.306743)",
        "(-0.238669, 1.256525, 0.303301)",
        "(-0.240019, 1.251947, 0.299902)",
        "(-0.240650, 1.249743, 0.298303)",
        "(-0.241637, 1.245331, 0.295024)",
        "(-0.242630, 1.240895, 0.291641)",
        "(-0.243883, 1.236601, 0.288121)",
        "(-0.245250, 1.232354, 0.284658)",
        "(-0.245932, 1.230185, 0.282953)",
        "(-0.247119, 1.225723, 0.279392)",
        "(-0.248316, 1.221066, 0.275425)",
        "(-0.249717, 1.216362, 0.271296)",
        "(-0.250989, 1.211767, 0.267376)",
        "(-0.251537, 1.209527, 0.265545)",
        "(-0.252547, 1.205239, 0.262231)",
        "(-0.253573, 1.201005, 0.259070)",
        "(-0.254672, 1.196579, 0.255726)",
        "(-0.255942, 1.191864, 0.251837)",
        "(-0.256630, 1.189467, 0.249709)",
        "(-0.258268, 1.184721, 0.245217)",
        "(-0.259948, 1.180129, 0.240903)",
        "(-0.261293, 1.175607, 0.236788)",
        "(-0.262556, 1.171182, 0.232784)",
        "(-0.263197, 1.169045, 0.230845)",
        "(-0.264304, 1.164911, 0.227008)",
        "(-0.265303, 1.160955, 0.222882)",
        "(-0.266481, 1.157261, 0.218488)",
        "(-0.267709, 1.153995, 0.213991)",
        "(-0.268260, 1.152458, 0.211827)",
        "(-0.269209, 1.149614, 0.207583)",
        "(-0.270033, 1.146952, 0.203438)",
        "(-0.270711, 1.144555, 0.199278)",
        "(-0.271279, 1.142533, 0.195137)",
        "(-0.271543, 1.141725, 0.193121)",
        "(-0.271941, 1.140359, 0.189190)",
        "(-0.272142, 1.139338, 0.185411)",
        "(-0.272238, 1.138615, 0.181714)",
        "(-0.272260, 1.138145, 0.178009)",
        "(-0.272295, 1.138008, 0.176156)",
        "(-0.272303, 1.137913, 0.172378)",
        "(-0.272381, 1.138070, 0.168613)",
        "(-0.272404, 1.138338, 0.164845)",
        "(-0.272414, 1.138669, 0.161152)",
        "(-0.272428, 1.138906, 0.159286)",
        "(-0.272424, 1.139537, 0.155663)",
        "(-0.272240, 1.140326, 0.152224)",
        "(-0.271952, 1.141217, 0.148935)",
        "(-0.271640, 1.142351, 0.145892)",
        "(-0.271446, 1.142977, 0.144417)",
        "(-0.270974, 1.144409, 0.141609)",
        "(-0.270489, 1.146079, 0.138934)",
        "(-0.269989, 1.147940, 0.136341)",
        "(-0.269438, 1.149957, 0.133796)",
        "(-0.269155, 1.151054, 0.132555)",
        "(-0.268550, 1.153413, 0.130123)",
        "(-0.267843, 1.156014, 0.127798)",
        "(-0.266997, 1.158867, 0.125523)",
        "(-0.266125, 1.162018, 0.123267)",
        "(-0.265632, 1.163710, 0.122147)",
        "(-0.264538, 1.167285, 0.119903)",
        "(-0.263403, 1.171181, 0.117680)",
        "(-0.262267, 1.175463, 0.115476)",
        "(-0.261112, 1.180081, 0.113392)",
        "(-0.260480, 1.182529, 0.112384)",
        "(-0.259155, 1.187631, 0.110351)",
        "(-0.257871, 1.193027, 0.108301)",
        "(-0.256622, 1.198673, 0.106271)",
        "(-0.255342, 1.204561, 0.104314)",
        "(-0.254705, 1.207589, 0.103338)",
        "(-0.253544, 1.213875, 0.101507)",
        "(-0.252317, 1.220380, 0.099816)",
        "(-0.251070, 1.227053, 0.098272)",
        "(-0.249854, 1.233918, 0.096879)",
        "(-0.249275, 1.237398, 0.096212)",
        "(-0.248157, 1.244333, 0.094806)",
        "(-0.247116, 1.251313, 0.093426)",
        "(-0.246203, 1.258344, 0.092077)",
        "(-0.245401, 1.265348, 0.090759)",
        "(-0.245017, 1.268811, 0.090128)",
        "(-0.244256, 1.275615, 0.088831)",
        "(-0.243685, 1.282255, 0.087484)",
        "(-0.243364, 1.288738, 0.086135)",
        "(-0.243126, 1.295136, 0.084815)",
        "(-0.243078, 1.298264, 0.084152)",
        "(-0.243069, 1.304316, 0.082741)",
        "(-0.243077, 1.310124, 0.081349)",
        "(-0.243068, 1.315749, 0.079991)",
        "(-0.243081, 1.321227, 0.078595)",
        "(-0.243169, 1.323904, 0.077920)",
        "(-0.243379, 1.329138, 0.076611)",
        "(-0.243617, 1.334130, 0.075300)",
        "(-0.243830, 1.339036, 0.074059)",
        "(-0.243963, 1.343806, 0.072922)",
        "(-0.244028, 1.346117, 0.072404)",
        "(-0.244254, 1.350663, 0.071475)",
        "(-0.244383, 1.355006, 0.070600)",
        "(-0.244590, 1.359123, 0.069732)",
        "(-0.244902, 1.363118, 0.068906)",
        "(-0.245096, 1.365091, 0.068529)",
        "(-0.245461, 1.369068, 0.067852)",
        "(-0.245875, 1.373089, 0.067322)",
        "(-0.246172, 1.377050, 0.066791)",
        "(-0.246301, 1.381001, 0.066175)",
        "(-0.246385, 1.383033, 0.065905)",
        "(-0.246538, 1.387248, 0.065541)",
        "(-0.246648, 1.391758, 0.065427)",
        "(-0.246689, 1.396569, 0.065497)",
        "(-0.246744, 1.401519, 0.065664)",
        "(-0.246767, 1.404026, 0.065745)",
        "(-0.246786, 1.409290, 0.066081)",
        "(-0.246889, 1.414708, 0.066566)",
        "(-0.247136, 1.420178, 0.067106)",
        "(-0.247493, 1.425593, 0.067599)",
        "(-0.247648, 1.428290, 0.067864)",
        "(-0.248003, 1.433644, 0.068368)",
        "(-0.248409, 1.438995, 0.068888)",
        "(-0.248903, 1.444366, 0.069565)",
        "(-0.249123, 1.447067, 0.069954)",
        "(-0.249559, 1.452436, 0.070766)",
        "(-0.250029, 1.457697, 0.071610)",
        "(-0.250696, 1.462894, 0.072415)",
        "(-0.251501, 1.468024, 0.073293)",
        "(-0.252343, 1.473055, 0.074222)",
        "(-0.252727, 1.475532, 0.074726)",
        "(-0.253467, 1.480459, 0.075821)",
        "(-0.254266, 1.485182, 0.076882)",
        "(-0.255023, 1.489687, 0.077794)",
        "(-0.255473, 1.491859, 0.078231)",
        "(-0.256210, 1.496181, 0.079234)",
        "(-0.256894, 1.500500, 0.080381)",
        "(-0.257477, 1.504718, 0.081679)",
        "(-0.258044, 1.508895, 0.083099)",
        "(-0.258615, 1.513019, 0.084592)",
        "(-0.258919, 1.515040, 0.085375)",
        "(-0.259521, 1.519012, 0.086935)",
        "(-0.260105, 1.522850, 0.088619)",
        "(-0.260528, 1.526620, 0.090413)",
        "(-0.260732, 1.530270, 0.092286)",
        "(-0.260817, 1.532055, 0.093238)",
        "(-0.261074, 1.535514, 0.095141)",
        "(-0.261295, 1.538779, 0.097033)",
        "(-0.261516, 1.541890, 0.098935)",
        "(-0.261761, 1.544912, 0.100986)",
        "(-0.261870, 1.546408, 0.102082)",
        "(-0.262043, 1.549360, 0.104387)",
        "(-0.262286, 1.552183, 0.106691)",
        "(-0.262571, 1.554763, 0.108977)",
        "(-0.262842, 1.557166, 0.111272)",
        "(-0.262958, 1.558336, 0.112465)",
        "(-0.263152, 1.560627, 0.114963)",
        "(-0.263287, 1.562805, 0.117582)",
        "(-0.263470, 1.564796, 0.120260)",
        "(-0.263589, 1.566638, 0.122915)",
        "(-0.263651, 1.567497, 0.124242)",
        "(-0.263739, 1.569106, 0.126958)",
        "(-0.263851, 1.570591, 0.129785)",
        "(-0.263787, 1.571998, 0.132820)",
        "(-0.263586, 1.573306, 0.136055)",
        "(-0.263494, 1.573889, 0.137735)",
        "(-0.263278, 1.574933, 0.141161)",
        "(-0.262948, 1.575881, 0.144715)",
        "(-0.262469, 1.576696, 0.148401)",
        "(-0.262101, 1.577371, 0.152181)",
        "(-0.261915, 1.577613, 0.154072)",
        "(-0.261465, 1.578053, 0.157883)",
        "(-0.260901, 1.578499, 0.161813)",
        "(-0.260442, 1.578833, 0.165822)",
        "(-0.260018, 1.579073, 0.169829)",
        "(-0.259796, 1.579142, 0.171825)",
        "(-0.259319, 1.579129, 0.175859)",
        "(-0.258721, 1.578957, 0.180053)",
        "(-0.258069, 1.578714, 0.184323)",
        "(-0.257439, 1.578458, 0.188805)",
        "(-0.257143, 1.578313, 0.191078)",
        "(-0.256624, 1.578009, 0.195671)",
        "(-0.256175, 1.577667, 0.200291)",
        "(-0.255829, 1.577143, 0.204880)",
        "(-0.255414, 1.576550, 0.209464)",
        "(-0.255210, 1.576184, 0.211859)",
        "(-0.254878, 1.575411, 0.216239)",
        "(-0.254670, 1.574590, 0.220763)",
        "(-0.254547, 1.573666, 0.225432)",
        "(-0.254438, 1.572589, 0.230090)",
        "(-0.254373, 1.572005, 0.232384)",
        "(-0.254157, 1.570814, 0.236913)",
        "(-0.253954, 1.569566, 0.241374)",
        "(-0.253875, 1.568243, 0.245782)",
        "(-0.253769, 1.566818, 0.250138)",
        "(-0.253727, 1.566029, 0.252268)",
        "(-0.253614, 1.564331, 0.256413)",
        "(-0.253449, 1.562391, 0.260331)",
        "(-0.253245, 1.560298, 0.264232)",
        "(-0.252960, 1.558053, 0.268179)",
        "(-0.252811, 1.556905, 0.270183)",
        "(-0.252489, 1.554480, 0.274160)",
        "(-0.252090, 1.551926, 0.278173)",
        "(-0.251662, 1.549341, 0.282247)",
        "(-0.251218, 1.546758, 0.286317)",
        "(-0.251004, 1.545435, 0.288308)",
        "(-0.250538, 1.542615, 0.292070)",
        "(-0.250030, 1.539607, 0.295506)",
        "(-0.249508, 1.536509, 0.298708)",
        "(-0.248843, 1.533333, 0.301697)",
        "(-0.248524, 1.531732, 0.303116)",
        "(-0.247997, 1.528527, 0.305813)",
        "(-0.247547, 1.525248, 0.308272)",
        "(-0.247071, 1.521824, 0.310491)",
        "(-0.246525, 1.518273, 0.312425)",
        "(-0.246243, 1.516417, 0.313271)",
        "(-0.245647, 1.512550, 0.314798)",
        "(-0.245052, 1.508502, 0.315997)",
        "(-0.244435, 1.504231, 0.316771)",
        "(-0.243902, 1.499793, 0.317089)",
        "(-0.243662, 1.497580, 0.317185)",
        "(-0.243220, 1.493204, 0.317284)",
        "(-0.242700, 1.488878, 0.317450)",
        "(-0.242114, 1.484562, 0.317664)",
        "(-0.241467, 1.480251, 0.317854)",
        "(-0.241149, 1.478093, 0.317946)",
        "(-0.240494, 1.473769, 0.318173)",
        "(-0.239756, 1.469368, 0.318416)",
        "(-0.239009, 1.464932, 0.318678)",
        "(-0.238331, 1.460516, 0.319011)",
        "(-0.238009, 1.458317, 0.319193)",
        "(-0.237356, 1.453887, 0.319567)",
        "(-0.236713, 1.449398, 0.319890)",
        "(-0.236051, 1.444844, 0.320183)",
        "(-0.235467, 1.440271, 0.320406)",
        "(-0.235208, 1.438002, 0.320481)",
        "(-0.234738, 1.433425, 0.320551)",
        "(-0.234321, 1.428824, 0.320543)",
        "(-0.233946, 1.424241, 0.320515)",
        "(-0.233589, 1.419789, 0.320550)",
        "(-0.233453, 1.417621, 0.320608)",
        "(-0.233246, 1.413372, 0.320739)",
        "(-0.233051, 1.409169, 0.320867)",
        "(-0.232879, 1.404984, 0.320935)",
        "(-0.232720, 1.400831, 0.320925)",
        "(-0.232626, 1.398743, 0.320909)",
        "(-0.232435, 1.394529, 0.320799)",
        "(-0.232305, 1.390254, 0.320550)",
        "(-0.232272, 1.385935, 0.320179)",
        "(-0.232274, 1.381451, 0.319607)",
        "(-0.232277, 1.379139, 0.319222)",
        "(-0.232338, 1.374481, 0.318448)",
        "(-0.232470, 1.369792, 0.317607)",
        "(-0.232609, 1.365150, 0.316767)",
        "(-0.232720, 1.360617, 0.315947)",
        "(-0.232789, 1.358352, 0.315529)",
        "(-0.233005, 1.353770, 0.314528)",
        "(-0.233299, 1.349119, 0.313287)",
        "(-0.233604, 1.344507, 0.311901)",
        "(-0.233929, 1.339991, 0.310493)",
        "(-0.234105, 1.337767, 0.309787)",
        "(-0.234494, 1.333389, 0.308279)",
        "(-0.234934, 1.329165, 0.306685)",
        "(-0.235341, 1.325152, 0.305217)",
        "(-0.235801, 1.321321, 0.303727)",
        "(-0.236065, 1.319442, 0.302944)",
        "(-0.236593, 1.315755, 0.301260)",
        "(-0.237105, 1.312158, 0.299438)",
        "(-0.237391, 1.310419, 0.298418)",
        "(-0.238329, 1.305188, 0.295289)",
        "(-0.238642, 1.303472, 0.294216)",
        "(-0.239275, 1.300214, 0.292137)",
        "(-0.239918, 1.297062, 0.290051)",
        "(-0.240529, 1.293915, 0.287827)",
        "(-0.241095, 1.290850, 0.285573)",
        "(-0.241334, 1.289418, 0.284514)",
        "(-0.241738, 1.286598, 0.282339)",
        "(-0.242137, 1.283767, 0.279964)",
        "(-0.242627, 1.280985, 0.277376)",
        "(-0.243101, 1.278278, 0.274692)",
        "(-0.243323, 1.276913, 0.273291)",
        "(-0.243645, 1.274100, 0.270251)",
        "(-0.243817, 1.271266, 0.266870)",
        "(-0.243999, 1.268704, 0.263476)",
        "(-0.244162, 1.266533, 0.260311)",
        "(-0.244203, 1.265620, 0.258821)",
        "(-0.244230, 1.263870, 0.255788)",
        "(-0.244205, 1.262262, 0.252645)",
        "(-0.244279, 1.260824, 0.249282)",
        "(-0.244365, 1.259526, 0.245794)",
        "(-0.244430, 1.258907, 0.244016)",
        "(-0.244516, 1.257801, 0.240433)",
        "(-0.244550, 1.256729, 0.236761)",
        "(-0.244560, 1.255663, 0.233015)",
        "(-0.244615, 1.254663, 0.229272)",
        "(-0.244616, 1.254155, 0.227352)",
        "(-0.244502, 1.253058, 0.223350)",
        "(-0.244315, 1.251842, 0.219009)",
        "(-0.244192, 1.250729, 0.214585)",
        "(-0.243946, 1.249955, 0.210430)",
        "(-0.243802, 1.249713, 0.208433)",
        "(-0.243482, 1.249342, 0.204446)",
        "(-0.243158, 1.248968, 0.200294)",
        "(-0.242964, 1.248618, 0.195996)",
        "(-0.242862, 1.248361, 0.191732)",
        "(-0.242787, 1.248253, 0.189596)",
        "(-0.242644, 1.248099, 0.185319)",
        "(-0.242573, 1.247939, 0.181008)",
        "(-0.242594, 1.247611, 0.176618)",
        "(-0.242703, 1.247163, 0.172225)",
        "(-0.242787, 1.246900, 0.170047)",
        "(-0.242934, 1.246227, 0.165692)",
        "(-0.243121, 1.245331, 0.161284)",
        "(-0.243356, 1.244362, 0.156852)",
        "(-0.243663, 1.243318, 0.152483)",
        "(-0.243838, 1.242762, 0.150304)",
        "(-0.244169, 1.241612, 0.146019)",
        "(-0.244445, 1.240374, 0.141827)",
        "(-0.244789, 1.239111, 0.137697)",
        "(-0.245169, 1.237924, 0.133654)",
        "(-0.245385, 1.237393, 0.131686)",
        "(-0.245820, 1.236463, 0.127872)",
        "(-0.246257, 1.235623, 0.124049)",
        "(-0.246704, 1.235011, 0.120601)",
        "(-0.247113, 1.234704, 0.117199)",
        "(-0.247274, 1.234659, 0.115544)",
        "(-0.247581, 1.234816, 0.112276)",
        "(-0.247785, 1.235390, 0.109159)",
        "(-0.247937, 1.236362, 0.106200)",
        "(-0.247969, 1.237838, 0.103406)",
        "(-0.248002, 1.238834, 0.102085)",
        "(-0.248045, 1.241109, 0.099530)",
        "(-0.248045, 1.244012, 0.097184)",
        "(-0.248039, 1.247334, 0.094933)",
        "(-0.248090, 1.251106, 0.092720)",
        "(-0.248158, 1.253155, 0.091647)",
        "(-0.248246, 1.257429, 0.089536)",
        "(-0.248280, 1.262034, 0.087510)",
        "(-0.248382, 1.266838, 0.085558)",
        "(-0.248444, 1.271881, 0.083734)",
        "(-0.248444, 1.274481, 0.082884)",
        "(-0.248473, 1.279693, 0.081228)",
        "(-0.248513, 1.284924, 0.079670)",
        "(-0.248630, 1.290150, 0.078197)",
        "(-0.248787, 1.295292, 0.076787)",
        "(-0.248911, 1.297796, 0.076115)",
        "(-0.249123, 1.302695, 0.074770)",
        "(-0.249463, 1.307425, 0.073528)",
        "(-0.249782, 1.312014, 0.072336)",
        "(-0.250086, 1.316485, 0.071272)",
        "(-0.250262, 1.318646, 0.070778)",
        "(-0.250566, 1.322823, 0.069806)",
        "(-0.250878, 1.326859, 0.068878)",
        "(-0.251211, 1.330786, 0.068001)",
        "(-0.251506, 1.334612, 0.067223)",
        "(-0.251627, 1.336467, 0.066854)",
        "(-0.251812, 1.340135, 0.066122)",
        "(-0.252024, 1.343791, 0.065443)",
        "(-0.252363, 1.347398, 0.064761)",
        "(-0.252806, 1.350895, 0.064004)",
        "(-0.253013, 1.352620, 0.063575)",
        "(-0.253349, 1.356050, 0.062715)",
        "(-0.253658, 1.359600, 0.061977)",
        "(-0.253973, 1.363333, 0.061473)",
        "(-0.254265, 1.367071, 0.060971)",
        "(-0.254393, 1.368927, 0.060651)",
        "(-0.254654, 1.372691, 0.059969)",
        "(-0.254915, 1.376576, 0.059186)",
        "(-0.255274, 1.380692, 0.058491)",
        "(-0.255644, 1.385142, 0.057840)",
        "(-0.255812, 1.387454, 0.057535)",
        "(-0.256223, 1.392407, 0.057117)",
        "(-0.256632, 1.397644, 0.056872)",
        "(-0.257096, 1.403115, 0.056765)",
        "(-0.257691, 1.408724, 0.056731)",
        "(-0.257993, 1.411549, 0.056719)",
        "(-0.258603, 1.417217, 0.056715)",
        "(-0.259277, 1.422920, 0.056858)",
        "(-0.259956, 1.428575, 0.057104)",
        "(-0.260659, 1.434174, 0.057445)",
        "(-0.260997, 1.436902, 0.057644)",
        "(-0.261664, 1.442277, 0.058081)",
        "(-0.262296, 1.447557, 0.058612)",
        "(-0.262913, 1.452703, 0.059185)",
        "(-0.263558, 1.457721, 0.059840)",
        "(-0.263901, 1.460152, 0.060192)",
        "(-0.264524, 1.464824, 0.060833)",
        "(-0.265090, 1.469232, 0.061390)",
        "(-0.265756, 1.473382, 0.061862)",
        "(-0.266349, 1.477408, 0.062369)",
        "(-0.266589, 1.479368, 0.062632)",
        "(-0.267018, 1.483186, 0.063256)",
        "(-0.267345, 1.486933, 0.064024)",
        "(-0.267610, 1.490580, 0.064896)",
        "(-0.267784, 1.494114, 0.065816)",
        "(-0.267858, 1.495883, 0.066310)",
        "(-0.268015, 1.499409, 0.067390)",
        "(-0.268144, 1.502871, 0.068528)",
        "(-0.268239, 1.506247, 0.069661)",
        "(-0.268334, 1.509494, 0.070815)",
        "(-0.268395, 1.511115, 0.071480)",
        "(-0.268439, 1.514379, 0.072898)",
        "(-0.268439, 1.517533, 0.074345)",
        "(-0.268476, 1.520550, 0.075768)",
        "(-0.268562, 1.523529, 0.077302)",
        "(-0.268654, 1.525011, 0.078149)",
        "(-0.268725, 1.527944, 0.079870)",
        "(-0.268715, 1.530782, 0.081623)",
        "(-0.268745, 1.533538, 0.083531)",
        "(-0.268785, 1.536283, 0.085528)",
        "(-0.268781, 1.537618, 0.086528)",
        "(-0.268805, 1.540139, 0.088577)",
        "(-0.268833, 1.542510, 0.090648)",
        "(-0.268831, 1.544680, 0.092712)",
        "(-0.268753, 1.546681, 0.094720)",
        "(-0.268726, 1.547620, 0.095726)",
        "(-0.268690, 1.549409, 0.097820)",
        "(-0.268597, 1.551004, 0.099951)",
        "(-0.268467, 1.552501, 0.102045)",
        "(-0.268317, 1.553777, 0.104028)",
        "(-0.268302, 1.554329, 0.104970)",
        "(-0.268248, 1.555364, 0.106800)",
        "(-0.268151, 1.556376, 0.108616)",
        "(-0.268142, 1.557274, 0.110469)",
        "(-0.268199, 1.558084, 0.112313)",
        "(-0.268180, 1.558473, 0.113254)",
        "(-0.268165, 1.559247, 0.115184)",
        "(-0.268138, 1.559946, 0.117087)",
        "(-0.268051, 1.560599, 0.118932)",
        "(-0.268017, 1.561224, 0.120826)",
        "(-0.268009, 1.561544, 0.121822)",
        "(-0.267946, 1.562197, 0.123878)",
        "(-0.267833, 1.562857, 0.126060)",
        "(-0.267762, 1.563362, 0.128205)",
        "(-0.267656, 1.563792, 0.130366)",
        "(-0.267623, 1.564004, 0.131509)",
        "(-0.267539, 1.564335, 0.133793)",
        "(-0.267436, 1.564618, 0.136173)",
        "(-0.267372, 1.564868, 0.138639)",
        "(-0.267209, 1.565066, 0.141187)",
        "(-0.267062, 1.565101, 0.142464)",
        "(-0.266796, 1.565076, 0.145019)",
        "(-0.266577, 1.565041, 0.147765)",
        "(-0.266268, 1.564986, 0.150724)",
        "(-0.265825, 1.564872, 0.153829)",
        "(-0.265558, 1.564758, 0.155380)",
        "(-0.264944, 1.564376, 0.158436)",
        "(-0.264343, 1.563905, 0.161562)",
        "(-0.263758, 1.563446, 0.164804)",
        "(-0.263447, 1.563191, 0.166442)",
        "(-0.262809, 1.562557, 0.169642)",
        "(-0.262083, 1.561750, 0.172722)",
        "(-0.261393, 1.560883, 0.175808)",
        "(-0.260817, 1.559962, 0.178970)",
        "(-0.260100, 1.558982, 0.182149)",
        "(-0.259710, 1.558428, 0.183711)",
        "(-0.258943, 1.557169, 0.186738)",
        "(-0.258191, 1.555911, 0.189863)",
        "(-0.257586, 1.554585, 0.193063)",
        "(-0.256912, 1.553011, 0.196306)",
        "(-0.256582, 1.552194, 0.197811)",
        "(-0.255827, 1.550421, 0.200869)",
        "(-0.254978, 1.548364, 0.203975)",
        "(-0.254128, 1.546059, 0.207136)",
        "(-0.253148, 1.543582, 0.210422)",
        "(-0.252680, 1.542289, 0.212092)",
        "(-0.251725, 1.539599, 0.215548)",
        "(-0.250684, 1.536715, 0.218990)",
        "(-0.249573, 1.533601, 0.222261)",
        "(-0.248332, 1.530280, 0.225420)",
        "(-0.247670, 1.528556, 0.226971)",
        "(-0.246316, 1.525017, 0.230055)",
        "(-0.244991, 1.521412, 0.233124)",
        "(-0.243685, 1.517880, 0.236257)",
        "(-0.242412, 1.514365, 0.239347)",
        "(-0.241769, 1.512581, 0.240795)",
        "(-0.240535, 1.508945, 0.243520)",
        "(-0.239308, 1.505243, 0.246087)",
        "(-0.238109, 1.501431, 0.248425)",
        "(-0.236867, 1.497545, 0.250642)",
        "(-0.236240, 1.495549, 0.251688)",
        "(-0.235039, 1.491558, 0.253720)",
        "(-0.233863, 1.487464, 0.255597)",
        "(-0.232618, 1.483251, 0.257276)",
        "(-0.231385, 1.478997, 0.258805)",
        "(-0.230816, 1.476869, 0.259504)",
        "(-0.229718, 1.472595, 0.260763)",
        "(-0.228563, 1.468304, 0.261833)",
        "(-0.227415, 1.464045, 0.262756)",
        "(-0.226354, 1.459793, 0.263604)",
        "(-0.225873, 1.457671, 0.263994)",
        "(-0.225005, 1.453354, 0.264663)",
        "(-0.224158, 1.448874, 0.265189)",
        "(-0.223342, 1.444226, 0.265521)",
        "(-0.222489, 1.439415, 0.265656)",
        "(-0.222086, 1.436954, 0.265655)",
        "(-0.221370, 1.432091, 0.265628)",
        "(-0.220680, 1.427281, 0.265657)",
        "(-0.219917, 1.422464, 0.265710)",
        "(-0.219136, 1.417658, 0.265674)",
        "(-0.218773, 1.415261, 0.265603)",
        "(-0.218098, 1.410382, 0.265297)",
        "(-0.217535, 1.405494, 0.264782)",
        "(-0.216992, 1.400717, 0.264247)",
        "(-0.216415, 1.396065, 0.263735)",
        "(-0.216156, 1.393735, 0.263474)",
        "(-0.215650, 1.389095, 0.262927)",
        "(-0.215295, 1.384515, 0.262350)",
        "(-0.214992, 1.379937, 0.261793)",
        "(-0.214745, 1.375284, 0.261081)",
        "(-0.214660, 1.372936, 0.260664)",
        "(-0.214536, 1.368226, 0.259806)",
        "(-0.214439, 1.363534, 0.258916)",
        "(-0.214342, 1.358792, 0.257928)",
        "(-0.214263, 1.354044, 0.256835)",
        "(-0.214208, 1.351684, 0.256296)",
        "(-0.214057, 1.346998, 0.255213)",
        "(-0.213924, 1.342339, 0.254110)",
        "(-0.213804, 1.337686, 0.252874)",
        "(-0.213698, 1.333167, 0.251622)",
        "(-0.213655, 1.330994, 0.251042)",
        "(-0.213556, 1.326792, 0.249941)",
        "(-0.213504, 1.322744, 0.248812)",
        "(-0.213523, 1.318822, 0.247591)",
        "(-0.213630, 1.315031, 0.246224)",
        "(-0.213696, 1.313179, 0.245468)",
        "(-0.213848, 1.309513, 0.243879)",
        "(-0.214038, 1.305959, 0.242227)",
        "(-0.214287, 1.302572, 0.240593)",
        "(-0.214496, 1.299349, 0.238986)",
        "(-0.214618, 1.297757, 0.238161)",
        "(-0.214837, 1.294569, 0.236437)",
        "(-0.215063, 1.291329, 0.234602)",
        "(-0.215339, 1.288182, 0.232813)",
        "(-0.215625, 1.285106, 0.231029)",
        "(-0.215763, 1.283565, 0.230087)",
        "(-0.216049, 1.280435, 0.228087)",
        "(-0.216412, 1.277398, 0.226024)",
        "(-0.216787, 1.274469, 0.223990)",
        "(-0.217173, 1.271528, 0.221873)",
        "(-0.217376, 1.270045, 0.220733)",
        "(-0.217824, 1.267070, 0.218358)",
        "(-0.218336, 1.264106, 0.215865)",
        "(-0.218820, 1.261073, 0.213264)",
        "(-0.219309, 1.258035, 0.210586)",
        "(-0.219550, 1.256552, 0.209244)",
        "(-0.220030, 1.253597, 0.206586)",
        "(-0.220533, 1.250782, 0.204024)",
        "(-0.221059, 1.248031, 0.201463)",
        "(-0.221678, 1.245111, 0.198710)",
        "(-0.222051, 1.243524, 0.197207)",
        "(-0.222881, 1.240222, 0.194102)",
        "(-0.223679, 1.236948, 0.191156)",
        "(-0.224364, 1.233774, 0.188454)",
        "(-0.224971, 1.230637, 0.185944)",
        "(-0.225233, 1.229118, 0.184779)",
        "(-0.225736, 1.226148, 0.182679)",
        "(-0.226188, 1.223169, 0.180619)",
        "(-0.226794, 1.220033, 0.178417)",
        "(-0.227365, 1.216785, 0.176106)",
        "(-0.227673, 1.215217, 0.174974)",
        "(-0.228323, 1.212228, 0.172776)",
        "(-0.229039, 1.209441, 0.170601)",
        "(-0.229767, 1.206759, 0.168395)",
        "(-0.230411, 1.204234, 0.166228)",
        "(-0.230696, 1.203048, 0.165162)",
        "(-0.231270, 1.200748, 0.162927)",
        "(-0.231941, 1.198498, 0.160497)",
        "(-0.232656, 1.196515, 0.157980)",
        "(-0.233272, 1.194922, 0.155493)",
        "(-0.233526, 1.194291, 0.154262)",
        "(-0.233989, 1.193327, 0.151771)",
        "(-0.234474, 1.192716, 0.149147)",
        "(-0.234905, 1.192484, 0.146392)",
        "(-0.235221, 1.192679, 0.143629)",
        "(-0.235353, 1.192931, 0.142239)",
        "(-0.235470, 1.193728, 0.139523)",
        "(-0.235421, 1.195052, 0.136897)",
        "(-0.235253, 1.196714, 0.134302)",
        "(-0.235045, 1.198828, 0.131749)",
        "(-0.234894, 1.200016, 0.130507)",
        "(-0.234569, 1.202712, 0.128061)",
        "(-0.234310, 1.205689, 0.125600)",
        "(-0.234014, 1.208983, 0.123152)",
        "(-0.233687, 1.212561, 0.120733)",
        "(-0.233512, 1.214435, 0.119524)",
        "(-0.233123, 1.218283, 0.117107)",
        "(-0.232702, 1.222413, 0.114759)",
        "(-0.232273, 1.226761, 0.112498)",
        "(-0.231795, 1.231279, 0.110320)",
        "(-0.231522, 1.233604, 0.109250)",
        "(-0.231012, 1.238423, 0.107185)",
        "(-0.230477, 1.243565, 0.105229)",
        "(-0.229942, 1.248870, 0.103301)",
        "(-0.229550, 1.254208, 0.101293)",
        "(-0.229392, 1.256874, 0.100272)",
        "(-0.229189, 1.262431, 0.098143)",
        "(-0.229141, 1.267732, 0.096143)",
        "(-0.229125, 1.273123, 0.094174)",
        "(-0.229146, 1.278610, 0.092166)",
        "(-0.229201, 1.281418, 0.091159)",
        "(-0.229329, 1.287136, 0.089233)",
        "(-0.229529, 1.292911, 0.087354)",
        "(-0.229776, 1.298580, 0.085546)",
        "(-0.230007, 1.304142, 0.083865)",
        "(-0.230125, 1.306886, 0.083079)",
        "(-0.230460, 1.312363, 0.081627)",
        "(-0.230802, 1.317798, 0.080309)",
        "(-0.231080, 1.323082, 0.079111)",
        "(-0.231438, 1.328133, 0.077960)",
        "(-0.231611, 1.330582, 0.077396)",
        "(-0.232042, 1.335339, 0.076279)",
        "(-0.232651, 1.339934, 0.075172)",
        "(-0.233374, 1.344404, 0.074106)",
        "(-0.234066, 1.348752, 0.073108)",
        "(-0.234432, 1.350942, 0.072700)",
        "(-0.235113, 1.355363, 0.072043)",
        "(-0.235804, 1.359835, 0.071576)",
        "(-0.236441, 1.364163, 0.071150)",
        "(-0.237125, 1.368420, 0.070739)",
        "(-0.237523, 1.370543, 0.070565)",
        "(-0.238238, 1.374791, 0.070235)",
        "(-0.238966, 1.378978, 0.069921)",
        "(-0.239729, 1.383202, 0.069617)",
        "(-0.240144, 1.385324, 0.069492)",
        "(-0.240903, 1.389634, 0.069333)",
        "(-0.241645, 1.394076, 0.069308)",
        "(-0.242326, 1.398604, 0.069449)",
        "(-0.242936, 1.403114, 0.069631)",
        "(-0.243470, 1.407588, 0.069841)",
        "(-0.243696, 1.409832, 0.069939)",
        "(-0.244170, 1.414281, 0.070119)",
        "(-0.244613, 1.418685, 0.070325)",
        "(-0.244901, 1.423036, 0.070579)",
        "(-0.245123, 1.427363, 0.070904)",
        "(-0.245256, 1.429500, 0.071090)",
        "(-0.245535, 1.433717, 0.071454)",
        "(-0.245884, 1.437825, 0.071778)",
        "(-0.246195, 1.441802, 0.072069)",
        "(-0.246509, 1.445786, 0.072407)",
        "(-0.246668, 1.447761, 0.072620)",
        "(-0.246870, 1.451646, 0.073006)",
        "(-0.247094, 1.455388, 0.073364)",
        "(-0.247355, 1.459033, 0.073691)",
        "(-0.247634, 1.462611, 0.074000)",
        "(-0.247794, 1.464390, 0.074164)",
        "(-0.248050, 1.467950, 0.074516)",
        "(-0.248348, 1.471482, 0.074940)",
        "(-0.248586, 1.475015, 0.075418)",
        "(-0.248965, 1.478532, 0.075929)",
        "(-0.249192, 1.480273, 0.076192)",
        "(-0.249655, 1.483694, 0.076737)",
        "(-0.250144, 1.486957, 0.077247)",
        "(-0.250718, 1.490165, 0.077867)",
        "(-0.251306, 1.493332, 0.078557)",
        "(-0.251567, 1.494876, 0.078883)",
        "(-0.252182, 1.497871, 0.079512)",
        "(-0.252838, 1.500711, 0.080124)",
        "(-0.253483, 1.503425, 0.080708)",
        "(-0.254145, 1.506095, 0.081349)",
        "(-0.254450, 1.507415, 0.081707)",
        "(-0.254987, 1.510021, 0.082460)",
        "(-0.255494, 1.512504, 0.083234)",
        "(-0.255981, 1.514842, 0.084025)",
        "(-0.256227, 1.515972, 0.084423)",
        "(-0.256652, 1.518218, 0.085269)",
        "(-0.256983, 1.520490, 0.086238)",
        "(-0.257247, 1.522645, 0.087287)",
        "(-0.257502, 1.524643, 0.088389)",
        "(-0.257722, 1.526554, 0.089512)",
        "(-0.257827, 1.527461, 0.090130)",
        "(-0.258003, 1.529276, 0.091480)",
        "(-0.258041, 1.531129, 0.093002)",
        "(-0.258087, 1.532970, 0.094677)",
        "(-0.258178, 1.534639, 0.096402)",
        "(-0.258186, 1.535432, 0.097278)",
        "(-0.258144, 1.536968, 0.099082)",
        "(-0.258150, 1.538385, 0.100916)",
        "(-0.258178, 1.539714, 0.102768)",
        "(-0.258249, 1.540983, 0.104634)",
        "(-0.258323, 1.541598, 0.105600)",
        "(-0.258491, 1.542814, 0.107568)",
        "(-0.258566, 1.543960, 0.109550)",
        "(-0.258635, 1.545064, 0.111628)",
        "(-0.258674, 1.546186, 0.113841)",
        "(-0.258667, 1.546742, 0.114987)",
        "(-0.258667, 1.547805, 0.117283)",
        "(-0.258730, 1.548792, 0.119569)",
        "(-0.258859, 1.549762, 0.121934)",
        "(-0.258916, 1.550239, 0.123130)",
        "(-0.259018, 1.551112, 0.125526)",
        "(-0.259068, 1.551768, 0.127881)",
        "(-0.258989, 1.552380, 0.130290)",
        "(-0.258832, 1.552900, 0.132720)",
        "(-0.258653, 1.553241, 0.135097)",
        "(-0.258528, 1.553381, 0.136260)",
        "(-0.258345, 1.553560, 0.138511)",
        "(-0.258263, 1.553689, 0.140814)",
        "(-0.258098, 1.553801, 0.143159)",
        "(-0.257916, 1.553852, 0.145478)",
        "(-0.257813, 1.553836, 0.146610)",
        "(-0.257603, 1.553710, 0.148796)",
        "(-0.257403, 1.553501, 0.150950)",
        "(-0.257201, 1.553232, 0.153111)",
        "(-0.256959, 1.552888, 0.155260)",
        "(-0.256787, 1.552697, 0.156317)",
        "(-0.256417, 1.552157, 0.158358)",
        "(-0.256108, 1.551432, 0.160285)",
        "(-0.255793, 1.550675, 0.162227)",
        "(-0.255492, 1.549798, 0.164198)",
        "(-0.255312, 1.549301, 0.165179)",
        "(-0.254843, 1.548200, 0.167186)",
        "(-0.254306, 1.547022, 0.169218)",
        "(-0.253694, 1.545731, 0.171339)",
        "(-0.253040, 1.544392, 0.173637)",
        "(-0.252717, 1.543687, 0.174880)",
        "(-0.252091, 1.542162, 0.177437)",
        "(-0.251420, 1.540460, 0.179971)",
        "(-0.250586, 1.538502, 0.182508)",
        "(-0.249754, 1.536371, 0.185078)",
        "(-0.249283, 1.535267, 0.186395)",
        "(-0.248334, 1.533000, 0.189110)",
        "(-0.247372, 1.530645, 0.191889)",
        "(-0.246376, 1.528140, 0.194591)",
        "(-0.245255, 1.525504, 0.197265)",
        "(-0.244674, 1.524102, 0.198529)",
        "(-0.243517, 1.521252, 0.201025)",
        "(-0.242410, 1.518383, 0.203445)",
        "(-0.241330, 1.515533, 0.205811)",
        "(-0.240144, 1.512688, 0.208122)",
        "(-0.239585, 1.511248, 0.209231)",
        "(-0.238516, 1.508295, 0.211329)",
        "(-0.237472, 1.505254, 0.213259)",
        "(-0.236368, 1.502002, 0.215101)",
        "(-0.235210, 1.498857, 0.216769)",
        "(-0.234598, 1.497289, 0.217557)",
        "(-0.233408, 1.493997, 0.219195)",
        "(-0.232305, 1.490576, 0.220904)",
        "(-0.231244, 1.486920, 0.222624)",
        "(-0.230174, 1.483013, 0.224229)",
        "(-0.229613, 1.480957, 0.225037)",
        "(-0.228445, 1.476746, 0.226677)",
        "(-0.227288, 1.472394, 0.228287)",
        "(-0.226151, 1.468023, 0.229904)",
        "(-0.225078, 1.463659, 0.231593)",
        "(-0.224573, 1.461421, 0.232412)",
        "(-0.223622, 1.456874, 0.233982)",
        "(-0.222794, 1.452377, 0.235567)",
        "(-0.222096, 1.447950, 0.237131)",
        "(-0.221384, 1.443492, 0.238556)",
        "(-0.221049, 1.441272, 0.239230)",
        "(-0.220472, 1.436901, 0.240451)",
        "(-0.220040, 1.432589, 0.241524)",
        "(-0.219673, 1.428348, 0.242501)",
        "(-0.219483, 1.426245, 0.242932)",
        "(-0.219049, 1.422018, 0.243658)",
        "(-0.218647, 1.417885, 0.244232)",
        "(-0.218287, 1.413894, 0.244735)",
        "(-0.218039, 1.410093, 0.245208)",
        "(-0.217839, 1.406372, 0.245575)",
        "(-0.217774, 1.404540, 0.245705)",
        "(-0.217668, 1.400893, 0.245884)",
        "(-0.217598, 1.397244, 0.245927)",
        "(-0.217563, 1.393573, 0.245815)",
        "(-0.217538, 1.389896, 0.245536)",
        "(-0.217511, 1.388088, 0.245329)",
        "(-0.217516, 1.384514, 0.244862)",
        "(-0.217601, 1.380976, 0.244353)",
        "(-0.217680, 1.377537, 0.243809)",
        "(-0.217787, 1.374114, 0.243231)",
        "(-0.217858, 1.372404, 0.242938)",
        "(-0.217948, 1.368924, 0.242362)",
        "(-0.217966, 1.365403, 0.241771)",
        "(-0.217980, 1.361921, 0.241207)",
        "(-0.218106, 1.358543, 0.240652)",
        "(-0.218206, 1.356843, 0.240309)",
        "(-0.218409, 1.353369, 0.239509)",
        "(-0.218678, 1.349867, 0.238670)",
        "(-0.218939, 1.346310, 0.237836)",
        "(-0.219294, 1.342639, 0.236930)",
        "(-0.219483, 1.340722, 0.236445)",
        "(-0.219837, 1.336845, 0.235436)",
        "(-0.220186, 1.332875, 0.234442)",
        "(-0.220588, 1.328751, 0.233353)",
        "(-0.221052, 1.324513, 0.232195)",
        "(-0.221278, 1.322310, 0.231546)",
        "(-0.221801, 1.317735, 0.230065)",
        "(-0.222478, 1.312987, 0.228413)",
        "(-0.223216, 1.308000, 0.226651)",
        "(-0.224118, 1.302900, 0.224835)",
        "(-0.224568, 1.300298, 0.223915)",
        "(-0.225387, 1.295081, 0.222101)",
        "(-0.226215, 1.289944, 0.220385)",
        "(-0.227072, 1.284842, 0.218702)",
        "(-0.227838, 1.279851, 0.216985)",
        "(-0.228247, 1.277442, 0.216136)",
        "(-0.229112, 1.272685, 0.214419)",
        "(-0.229967, 1.268086, 0.212690)",
        "(-0.230797, 1.263635, 0.210925)",
        "(-0.231646, 1.259477, 0.209205)",
        "(-0.232067, 1.257502, 0.208365)",
        "(-0.232850, 1.253672, 0.206687)",
        "(-0.233596, 1.250025, 0.204874)",
        "(-0.234374, 1.246589, 0.202945)",
        "(-0.235171, 1.243509, 0.201070)",
        "(-0.235554, 1.242059, 0.200149)",
        "(-0.236244, 1.239110, 0.198122)",
        "(-0.236941, 1.236130, 0.195713)",
        "(-0.237690, 1.233281, 0.192989)",
        "(-0.238386, 1.230618, 0.190195)",
        "(-0.238678, 1.229353, 0.188814)",
        "(-0.239255, 1.226881, 0.185933)",
        "(-0.239843, 1.224452, 0.182770)",
        "(-0.240431, 1.222191, 0.179437)",
        "(-0.240952, 1.220225, 0.176161)",
        "(-0.241203, 1.219332, 0.174578)",
        "(-0.241624, 1.217653, 0.171533)",
        "(-0.241981, 1.216121, 0.168724)",
        "(-0.242064, 1.215452, 0.167480)",
        "(-0.242205, 1.214234, 0.164981)",
        "(-0.242339, 1.213249, 0.162587)",
        "(-0.242614, 1.212407, 0.160151)",
        "(-0.242884, 1.211650, 0.157722)",
        "(-0.243140, 1.210999, 0.155402)",
        "(-0.243443, 1.210491, 0.153296)",
        "(-0.243569, 1.210260, 0.152279)",
        "(-0.243825, 1.209798, 0.150247)",
        "(-0.244160, 1.209220, 0.148066)",
        "(-0.244584, 1.208601, 0.145812)",
        "(-0.244936, 1.207979, 0.143667)",
        "(-0.245052, 1.207661, 0.142657)",
        "(-0.245211, 1.207169, 0.140852)",
        "(-0.245184, 1.206852, 0.139352)",
        "(-0.245141, 1.206685, 0.137834)",
        "(-0.245158, 1.206744, 0.136126)",
        "(-0.245165, 1.206831, 0.135218)",
        "(-0.245161, 1.207210, 0.133331)",
        "(-0.245182, 1.207849, 0.131401)",
        "(-0.245165, 1.208786, 0.129510)",
        "(-0.245095, 1.210105, 0.127637)",
        "(-0.245096, 1.210889, 0.126698)",
        "(-0.245122, 1.212643, 0.124701)",
        "(-0.245167, 1.214628, 0.122597)",
        "(-0.245203, 1.216896, 0.120457)",
        "(-0.245197, 1.219404, 0.118312)",
        "(-0.245145, 1.220754, 0.117231)",
        "(-0.245030, 1.223618, 0.115082)",
        "(-0.244850, 1.226760, 0.112967)",
        "(-0.244788, 1.230189, 0.110818)",
        "(-0.244786, 1.233871, 0.108640)",
        "(-0.244768, 1.235833, 0.107559)",
        "(-0.244735, 1.239897, 0.105376)",
        "(-0.244770, 1.244136, 0.103092)",
        "(-0.244842, 1.248603, 0.100812)",
        "(-0.244899, 1.253298, 0.098602)",
        "(-0.244935, 1.255713, 0.097515)",
        "(-0.245041, 1.260643, 0.095423)",
        "(-0.245107, 1.265599, 0.093401)",
        "(-0.245280, 1.270485, 0.091360)",
        "(-0.245493, 1.275271, 0.089267)",
        "(-0.245592, 1.277626, 0.088229)",
        "(-0.245781, 1.282257, 0.086192)",
        "(-0.246011, 1.286812, 0.084258)",
        "(-0.246265, 1.291259, 0.082446)",
        "(-0.246557, 1.295614, 0.080739)",
        "(-0.246719, 1.297741, 0.079936)",
        "(-0.247079, 1.301996, 0.078373)",
        "(-0.247481, 1.306185, 0.076873)",
        "(-0.247909, 1.310283, 0.075524)",
        "(-0.248298, 1.314272, 0.074279)",
        "(-0.248502, 1.316347, 0.073653)",
        "(-0.248941, 1.320024, 0.072584)",
        "(-0.249307, 1.323717, 0.071595)",
        "(-0.249650, 1.327381, 0.070610)",
        "(-0.249988, 1.331063, 0.069695)",
        "(-0.250153, 1.332943, 0.069300)",
        "(-0.250474, 1.336739, 0.068575)",
        "(-0.250832, 1.340476, 0.067915)",
        "(-0.251135, 1.344135, 0.067253)",
        "(-0.251498, 1.347702, 0.066629)",
        "(-0.251677, 1.349454, 0.066340)",
        "(-0.251989, 1.352931, 0.065815)",
        "(-0.252388, 1.356342, 0.065318)",
        "(-0.252915, 1.359673, 0.064754)",
        "(-0.253513, 1.363055, 0.064167)",
        "(-0.253853, 1.364736, 0.063864)",
        "(-0.254444, 1.368098, 0.063255)",
        "(-0.254986, 1.371489, 0.062700)",
        "(-0.255455, 1.374936, 0.062202)",
        "(-0.255874, 1.378495, 0.061785)",
        "(-0.256106, 1.380356, 0.061647)",
        "(-0.256587, 1.384205, 0.061505)",
        "(-0.257011, 1.388152, 0.061431)",
        "(-0.257540, 1.392144, 0.061415)",
        "(-0.258053, 1.396168, 0.061434)",
        "(-0.258237, 1.398183, 0.061443)",
        "(-0.258677, 1.402274, 0.061583)",
        "(-0.259129, 1.406410, 0.061874)",
        "(-0.259558, 1.410489, 0.062256)",
        "(-0.259929, 1.414546, 0.062731)",
        "(-0.260079, 1.416579, 0.063040)",
        "(-0.260344, 1.420617, 0.063760)",
        "(-0.260603, 1.424561, 0.064618)",
        "(-0.260796, 1.428443, 0.065641)",
        "(-0.260879, 1.432263, 0.066846)",
        "(-0.260919, 1.434101, 0.067502)",
        "(-0.261007, 1.437644, 0.068807)",
        "(-0.261070, 1.441035, 0.070197)",
        "(-0.261078, 1.444296, 0.071740)",
        "(-0.261011, 1.447377, 0.073369)",
        "(-0.260945, 1.448875, 0.074199)",
        "(-0.260839, 1.451747, 0.075865)",
        "(-0.260726, 1.454437, 0.077436)",
        "(-0.260672, 1.456989, 0.078960)",
        "(-0.260610, 1.459515, 0.080488)",
        "(-0.260600, 1.460780, 0.081242)",
        "(-0.260596, 1.463271, 0.082754)",
        "(-0.260587, 1.465730, 0.084181)",
        "(-0.260823, 1.468218, 0.085532)",
        "(-0.261021, 1.470767, 0.086884)",
        "(-0.261091, 1.472077, 0.087540)",
        "(-0.261309, 1.474615, 0.088784)",
        "(-0.261564, 1.477129, 0.090024)",
        "(-0.261809, 1.479688, 0.091313)",
        "(-0.262035, 1.482271, 0.092700)",
        "(-0.262171, 1.483590, 0.093442)",
        "(-0.262377, 1.486264, 0.094971)",
        "(-0.262575, 1.488888, 0.096522)",
        "(-0.262809, 1.491497, 0.098240)",
        "(-0.262922, 1.494099, 0.100128)",
        "(-0.262982, 1.495379, 0.101100)",
        "(-0.263097, 1.497880, 0.103149)",
        "(-0.263187, 1.500292, 0.105343)",
        "(-0.263207, 1.502620, 0.107694)",
        "(-0.263162, 1.504742, 0.110096)",
        "(-0.263132, 1.505726, 0.111304)",
        "(-0.263098, 1.507568, 0.113806)",
        "(-0.262988, 1.509299, 0.116465)",
        "(-0.262854, 1.510936, 0.119266)",
        "(-0.262759, 1.512336, 0.122037)",
        "(-0.262703, 1.512961, 0.123375)",
        "(-0.262609, 1.514075, 0.126017)",
        "(-0.262641, 1.515123, 0.128766)",
        "(-0.262570, 1.516155, 0.131600)",
        "(-0.262549, 1.517045, 0.134373)",
        "(-0.262519, 1.517435, 0.135703)",
        "(-0.262488, 1.518192, 0.138359)",
        "(-0.262340, 1.518992, 0.141017)",
        "(-0.262236, 1.519786, 0.143609)",
        "(-0.262249, 1.520519, 0.146122)",
        "(-0.262276, 1.520882, 0.147417)",
        "(-0.262285, 1.521662, 0.150115)",
        "(-0.262283, 1.522449, 0.152912)",
        "(-0.262225, 1.523052, 0.155677)",
        "(-0.262170, 1.523558, 0.158390)",
        "(-0.262153, 1.523791, 0.159800)",
        "(-0.262134, 1.524182, 0.162734)",
        "(-0.262036, 1.524439, 0.165775)",
        "(-0.261782, 1.524485, 0.168831)",
        "(-0.261455, 1.524227, 0.171890)",
        "(-0.261250, 1.524062, 0.173414)",
        "(-0.260756, 1.523382, 0.176560)",
        "(-0.260146, 1.522442, 0.179860)",
        "(-0.259370, 1.521381, 0.183441)",
        "(-0.258968, 1.520789, 0.185258)",
        "(-0.258080, 1.519256, 0.188879)",
        "(-0.257203, 1.517377, 0.192430)",
        "(-0.256197, 1.515191, 0.196046)",
        "(-0.255147, 1.512793, 0.199750)",
        "(-0.253954, 1.510035, 0.203437)",
        "(-0.253258, 1.508537, 0.205190)",
        "(-0.251570, 1.505180, 0.208361)",
        "(-0.249786, 1.501572, 0.211381)",
        "(-0.248064, 1.498078, 0.214624)",
        "(-0.246553, 1.494729, 0.218085)",
        "(-0.245847, 1.493122, 0.219852)",
        "(-0.244443, 1.489970, 0.223381)",
        "(-0.243100, 1.486834, 0.226830)",
        "(-0.241823, 1.483699, 0.230142)",
        "(-0.240676, 1.480525, 0.233264)",
        "(-0.240141, 1.478915, 0.234742)",
        "(-0.239123, 1.475647, 0.237612)",
        "(-0.238128, 1.472313, 0.240384)",
        "(-0.236985, 1.468893, 0.242987)",
        "(-0.235959, 1.465418, 0.245351)",
        "(-0.235480, 1.463659, 0.246447)",
        "(-0.234530, 1.460151, 0.248538)",
        "(-0.233615, 1.456638, 0.250466)",
        "(-0.232710, 1.453085, 0.252228)",
        "(-0.231745, 1.449527, 0.253896)",
        "(-0.231306, 1.447730, 0.254639)",
        "(-0.230504, 1.444117, 0.255956)",
        "(-0.229749, 1.440472, 0.257075)",
        "(-0.229026, 1.436779, 0.258037)",
        "(-0.228349, 1.432961, 0.258818)",
        "(-0.228001, 1.430974, 0.259105)",
        "(-0.227288, 1.426779, 0.259492)",
        "(-0.226557, 1.422292, 0.259639)",
        "(-0.225861, 1.417637, 0.259715)",
        "(-0.225151, 1.412807, 0.259700)",
        "(-0.224821, 1.410307, 0.259618)",
        "(-0.224179, 1.405129, 0.259307)",
        "(-0.223578, 1.399773, 0.258834)",
        "(-0.223044, 1.394405, 0.258378)",
        "(-0.222575, 1.388974, 0.257968)",
        "(-0.222337, 1.386203, 0.257714)",
        "(-0.221911, 1.380541, 0.257047)",
        "(-0.221440, 1.374626, 0.256217)",
        "(-0.220962, 1.369129, 0.255386)",
        "(-0.220536, 1.363710, 0.254536)",
        "(-0.220354, 1.361010, 0.254089)",
        "(-0.220092, 1.355619, 0.253126)",
        "(-0.219849, 1.350268, 0.252035)",
        "(-0.219634, 1.344967, 0.250775)",
        "(-0.219497, 1.339745, 0.249394)",
        "(-0.219506, 1.337175, 0.248658)",
        "(-0.219604, 1.331990, 0.247086)",
        "(-0.219706, 1.326767, 0.245314)",
        "(-0.219817, 1.321503, 0.243448)",
        "(-0.219850, 1.316243, 0.241619)",
        "(-0.219869, 1.313654, 0.240738)",
        "(-0.219905, 1.308606, 0.238993)",
        "(-0.219994, 1.303715, 0.237189)",
        "(-0.220222, 1.299220, 0.235449)",
        "(-0.220493, 1.295108, 0.233801)",
        "(-0.220639, 1.293122, 0.232937)",
        "(-0.220960, 1.289102, 0.230974)",
        "(-0.221367, 1.285124, 0.228745)",
        "(-0.221821, 1.281330, 0.226507)",
        "(-0.222313, 1.277785, 0.224364)",
        "(-0.222586, 1.276057, 0.223294)",
        "(-0.223151, 1.272643, 0.221162)",
        "(-0.223620, 1.269305, 0.219138)",
        "(-0.224041, 1.266017, 0.217239)",
        "(-0.224276, 1.264355, 0.216284)",
        "(-0.224754, 1.261012, 0.214361)",
        "(-0.225332, 1.257760, 0.212562)",
        "(-0.225968, 1.254572, 0.210844)",
        "(-0.226573, 1.251205, 0.209038)",
        "(-0.227245, 1.247665, 0.207134)",
        "(-0.227593, 1.245904, 0.206228)",
        "(-0.228212, 1.242524, 0.204697)",
        "(-0.228807, 1.239254, 0.203424)",
        "(-0.229393, 1.235914, 0.202138)",
        "(-0.229916, 1.232563, 0.200793)",
        "(-0.230189, 1.230921, 0.200097)",
        "(-0.230783, 1.227778, 0.198721)",
        "(-0.231403, 1.224869, 0.197387)",
        "(-0.232059, 1.222049, 0.195992)",
        "(-0.232775, 1.219380, 0.194492)",
        "(-0.233125, 1.218138, 0.193736)",
        "(-0.233823, 1.215796, 0.192125)",
        "(-0.234621, 1.213620, 0.190347)",
        "(-0.235347, 1.211673, 0.188533)",
        "(-0.235969, 1.209979, 0.186678)",
        "(-0.236285, 1.209189, 0.185689)",
        "(-0.236975, 1.207658, 0.183457)",
        "(-0.237653, 1.206354, 0.180982)",
        "(-0.238249, 1.205357, 0.178426)",
        "(-0.238833, 1.204541, 0.175768)",
        "(-0.239094, 1.204170, 0.174373)",
        "(-0.239591, 1.203498, 0.171397)",
        "(-0.240051, 1.202967, 0.168256)",
        "(-0.240473, 1.202618, 0.165056)",
        "(-0.240747, 1.202456, 0.161884)",
        "(-0.240846, 1.202426, 0.160251)",
        "(-0.241030, 1.202467, 0.156928)",
        "(-0.241185, 1.202747, 0.153589)",
        "(-0.241336, 1.203293, 0.150200)",
        "(-0.241477, 1.204028, 0.146706)",
        "(-0.241534, 1.204437, 0.144913)",
        "(-0.241685, 1.205503, 0.141314)",
        "(-0.241785, 1.206916, 0.137844)",
        "(-0.241812, 1.208654, 0.134476)",
        "(-0.241827, 1.210650, 0.131132)",
        "(-0.241838, 1.211807, 0.129464)",
        "(-0.241927, 1.214219, 0.126027)",
        "(-0.242107, 1.216852, 0.122535)",
        "(-0.242262, 1.219696, 0.119074)",
        "(-0.242349, 1.222715, 0.115684)",
        "(-0.242423, 1.224307, 0.114015)",
        "(-0.242613, 1.227614, 0.110725)",
        "(-0.242751, 1.231091, 0.107516)",
        "(-0.242807, 1.234777, 0.104500)",
        "(-0.242798, 1.238686, 0.101676)",
        "(-0.242789, 1.240741, 0.100323)",
        "(-0.242828, 1.244999, 0.097692)",
        "(-0.242786, 1.249445, 0.095144)",
        "(-0.242832, 1.254115, 0.092700)",
        "(-0.242981, 1.258963, 0.090321)",
        "(-0.243106, 1.261439, 0.089162)",
        "(-0.243358, 1.266392, 0.086833)",
        "(-0.243645, 1.271414, 0.084611)",
        "(-0.243949, 1.276448, 0.082453)",
        "(-0.244208, 1.281544, 0.080395)",
        "(-0.244373, 1.284096, 0.079403)",
        "(-0.244697, 1.289194, 0.077438)",
        "(-0.245036, 1.294266, 0.075526)",
        "(-0.245372, 1.299318, 0.073720)",
        "(-0.245728, 1.304475, 0.072077)",
        "(-0.245923, 1.307109, 0.071346)",
        "(-0.246310, 1.312469, 0.069986)",
        "(-0.246683, 1.317850, 0.068770)",
        "(-0.246973, 1.323174, 0.067568)",
        "(-0.247439, 1.328448, 0.066351)",
        "(-0.247660, 1.331066, 0.065740)",
        "(-0.248112, 1.336333, 0.064585)",
        "(-0.248610, 1.341635, 0.063523)",
        "(-0.249085, 1.346897, 0.062471)",
        "(-0.249595, 1.352116, 0.061409)",
        "(-0.249859, 1.354700, 0.060891)",
        "(-0.250384, 1.359841, 0.059900)",
        "(-0.250904, 1.364972, 0.058922)",
        "(-0.251553, 1.370064, 0.057912)",
        "(-0.251928, 1.372583, 0.057410)",
        "(-0.252577, 1.377623, 0.056415)",
        "(-0.253186, 1.382758, 0.055558)",
        "(-0.253838, 1.387935, 0.054926)",
        "(-0.254458, 1.393008, 0.054342)",
        "(-0.255117, 1.397887, 0.053773)",
        "(-0.255484, 1.400223, 0.053503)",
        "(-0.256319, 1.404802, 0.053024)",
        "(-0.257284, 1.409232, 0.052702)",
        "(-0.258153, 1.413589, 0.052514)",
        "(-0.258923, 1.417656, 0.052354)",
        "(-0.259301, 1.419597, 0.052296)",
        "(-0.260061, 1.423358, 0.052304)",
        "(-0.260668, 1.426953, 0.052359)",
        "(-0.261162, 1.430349, 0.052500)",
        "(-0.261617, 1.433608, 0.052778)",
        "(-0.261788, 1.435223, 0.052996)",
        "(-0.261945, 1.438502, 0.053561)",
        "(-0.262053, 1.441675, 0.054247)",
        "(-0.262354, 1.444790, 0.055035)",
        "(-0.262648, 1.447975, 0.055959)",
        "(-0.262764, 1.449597, 0.056462)",
        "(-0.263065, 1.452826, 0.057599)",
        "(-0.263304, 1.456098, 0.058882)",
        "(-0.263501, 1.459416, 0.060272)",
        "(-0.263805, 1.462757, 0.061626)",
        "(-0.264100, 1.464445, 0.062332)",
        "(-0.264672, 1.467820, 0.063743)",
        "(-0.265324, 1.471208, 0.065093)",
        "(-0.266140, 1.474769, 0.066521)",
        "(-0.266872, 1.478186, 0.067950)",
        "(-0.267206, 1.479894, 0.068707)",
        "(-0.267958, 1.483317, 0.070284)",
        "(-0.268719, 1.486621, 0.071853)",
        "(-0.269268, 1.489906, 0.073454)",
        "(-0.269510, 1.491504, 0.074276)",
        "(-0.269923, 1.494639, 0.076058)",
        "(-0.270289, 1.497756, 0.078015)",
        "(-0.270622, 1.500808, 0.080161)",
        "(-0.270846, 1.503779, 0.082393)",
        "(-0.270951, 1.506572, 0.084661)",
        "(-0.270986, 1.507939, 0.085841)",
        "(-0.271062, 1.510610, 0.088373)",
        "(-0.271004, 1.513166, 0.091053)",
        "(-0.270742, 1.515438, 0.093725)",
        "(-0.270450, 1.517493, 0.096460)",
        "(-0.270293, 1.518454, 0.097912)",
        "(-0.269986, 1.520351, 0.100965)",
        "(-0.269639, 1.522046, 0.104172)",
        "(-0.269229, 1.523636, 0.107371)",
        "(-0.269009, 1.524387, 0.109019)",
        "(-0.268548, 1.525791, 0.112378)",
        "(-0.268190, 1.527028, 0.115890)",
        "(-0.267890, 1.528066, 0.119591)",
        "(-0.267528, 1.528918, 0.123451)",
        "(-0.266958, 1.529483, 0.127463)",
        "(-0.266683, 1.529641, 0.129488)",
        "(-0.266140, 1.529656, 0.133666)",
        "(-0.265625, 1.529253, 0.137982)",
        "(-0.265022, 1.528483, 0.142417)",
        "(-0.264242, 1.527346, 0.146953)",
        "(-0.263828, 1.526668, 0.149297)",
        "(-0.263009, 1.525328, 0.154138)",
        "(-0.262227, 1.523889, 0.159133)",
        "(-0.261451, 1.522348, 0.164232)",
        "(-0.260601, 1.520731, 0.169480)",
        "(-0.260207, 1.519944, 0.172141)",
        "(-0.259479, 1.518459, 0.177521)",
        "(-0.258816, 1.517012, 0.182843)",
        "(-0.258349, 1.515528, 0.187986)",
        "(-0.257953, 1.514028, 0.192918)",
        "(-0.257781, 1.513265, 0.195300)",
        "(-0.257552, 1.511671, 0.199888)",
        "(-0.257316, 1.509984, 0.204210)",
        "(-0.257124, 1.508264, 0.208338)",
        "(-0.257003, 1.506361, 0.212280)",
        "(-0.256925, 1.505386, 0.214171)",
        "(-0.256690, 1.503366, 0.217975)",
        "(-0.256415, 1.501225, 0.221712)",
        "(-0.256278, 1.498934, 0.225325)",
        "(-0.256233, 1.496474, 0.228811)",
        "(-0.256217, 1.495195, 0.230558)",
        "(-0.256079, 1.492598, 0.234211)",
        "(-0.255884, 1.489844, 0.237938)",
        "(-0.255722, 1.486898, 0.241577)",
        "(-0.255567, 1.483916, 0.245109)",
        "(-0.255510, 1.482366, 0.246833)",
        "(-0.255316, 1.479082, 0.250103)",
        "(-0.255004, 1.475683, 0.253150)",
        "(-0.254732, 1.472141, 0.255991)",
        "(-0.254473, 1.468424, 0.258563)",
        "(-0.254339, 1.466520, 0.259800)",
        "(-0.254158, 1.462637, 0.262156)",
        "(-0.254057, 1.458591, 0.264324)",
        "(-0.253790, 1.454331, 0.266218)",
        "(-0.253517, 1.449885, 0.267868)",
        "(-0.253387, 1.447603, 0.268615)",
        "(-0.253187, 1.442993, 0.270048)",
        "(-0.253014, 1.438267, 0.271309)",
        "(-0.252742, 1.433444, 0.272425)",
        "(-0.252377, 1.428602, 0.273496)",
        "(-0.252123, 1.426186, 0.273992)",
        "(-0.251747, 1.421286, 0.274851)",
        "(-0.251520, 1.416246, 0.275470)",
        "(-0.251387, 1.413622, 0.275622)",
        "(-0.251123, 1.408337, 0.275856)",
        "(-0.250807, 1.402962, 0.275824)",
        "(-0.250513, 1.397570, 0.275642)",
        "(-0.250397, 1.392088, 0.275226)",
        "(-0.250440, 1.386477, 0.274562)",
        "(-0.250556, 1.380678, 0.273798)",
        "(-0.250617, 1.377706, 0.273401)",
        "(-0.250771, 1.371680, 0.272615)",
        "(-0.250831, 1.365574, 0.272012)",
        "(-0.250906, 1.359400, 0.271607)",
        "(-0.250967, 1.353131, 0.271230)",
        "(-0.251005, 1.349943, 0.271030)",
        "(-0.251162, 1.343634, 0.270621)",
        "(-0.251284, 1.337386, 0.270144)",
        "(-0.251544, 1.331190, 0.269531)",
        "(-0.251833, 1.325229, 0.268941)",
        "(-0.251955, 1.322356, 0.268646)",
        "(-0.252207, 1.316744, 0.267985)",
        "(-0.252496, 1.311265, 0.267091)",
        "(-0.252870, 1.305916, 0.265965)",
        "(-0.253335, 1.300817, 0.264533)",
        "(-0.253533, 1.298319, 0.263728)",
        "(-0.253992, 1.293485, 0.261938)",
        "(-0.254582, 1.288906, 0.260067)",
        "(-0.255330, 1.284578, 0.258162)",
        "(-0.256163, 1.280391, 0.256274)",
        "(-0.256598, 1.278297, 0.255297)",
        "(-0.257452, 1.274005, 0.253193)",
        "(-0.258289, 1.269644, 0.250885)",
        "(-0.259189, 1.265312, 0.248514)",
        "(-0.259613, 1.263163, 0.247403)",
        "(-0.260374, 1.258854, 0.245323)",
        "(-0.261236, 1.254365, 0.243257)",
        "(-0.262046, 1.249749, 0.241109)",
        "(-0.262881, 1.245090, 0.238860)",
        "(-0.263807, 1.240400, 0.236528)",
        "(-0.264279, 1.238059, 0.235368)",
        "(-0.265228, 1.233493, 0.233130)",
        "(-0.266107, 1.228931, 0.230963)",
        "(-0.266888, 1.224212, 0.228529)",
        "(-0.267663, 1.219404, 0.225702)",
        "(-0.268043, 1.217076, 0.224212)",
        "(-0.268818, 1.212656, 0.221294)",
        "(-0.269538, 1.208431, 0.218362)",
        "(-0.270084, 1.204357, 0.215337)",
        "(-0.270504, 1.200508, 0.212163)",
        "(-0.270720, 1.198683, 0.210483)",
        "(-0.271170, 1.195169, 0.207038)",
        "(-0.271583, 1.192024, 0.203520)",
        "(-0.271953, 1.189356, 0.200115)",
        "(-0.272139, 1.187131, 0.196867)",
        "(-0.272209, 1.186116, 0.195244)",
        "(-0.272303, 1.184454, 0.192020)",
        "(-0.272252, 1.183250, 0.188875)",
        "(-0.272165, 1.182529, 0.185851)",
        "(-0.271920, 1.182198, 0.182948)",
        "(-0.271770, 1.182114, 0.181464)",
        "(-0.271465, 1.182256, 0.178389)",
        "(-0.271159, 1.182789, 0.175293)",
        "(-0.270800, 1.183717, 0.172226)",
        "(-0.270342, 1.184968, 0.169275)",
        "(-0.270063, 1.185758, 0.167728)",
        "(-0.269569, 1.187305, 0.164987)",
        "(-0.269042, 1.189138, 0.162207)",
        "(-0.268475, 1.191097, 0.159327)",
        "(-0.267910, 1.193142, 0.156422)",
        "(-0.267614, 1.194235, 0.154985)",
        "(-0.266883, 1.196433, 0.152166)",
        "(-0.266125, 1.198729, 0.149370)",
        "(-0.265394, 1.201071, 0.146501)",
        "(-0.264671, 1.203444, 0.143542)",
        "(-0.264330, 1.204652, 0.142076)",
        "(-0.263701, 1.207107, 0.139168)",
        "(-0.263189, 1.209595, 0.136282)",
        "(-0.262620, 1.212056, 0.133411)",
        "(-0.262098, 1.214565, 0.130477)",
        "(-0.261872, 1.215843, 0.128991)",
        "(-0.261458, 1.218479, 0.126041)",
        "(-0.261096, 1.221233, 0.123167)",
        "(-0.260718, 1.224057, 0.120374)",
        "(-0.260330, 1.226979, 0.117691)",
        "(-0.260126, 1.228502, 0.116390)",
        "(-0.259734, 1.231594, 0.113771)",
        "(-0.259435, 1.234883, 0.111233)",
        "(-0.259093, 1.238312, 0.108714)",
        "(-0.258790, 1.241954, 0.106236)",
        "(-0.258604, 1.243836, 0.105003)",
        "(-0.258199, 1.247724, 0.102563)",
        "(-0.257955, 1.251947, 0.100286)",
        "(-0.257570, 1.256338, 0.098076)",
        "(-0.257217, 1.260951, 0.095866)",
        "(-0.257063, 1.263318, 0.094778)",
        "(-0.256729, 1.268214, 0.092685)",
        "(-0.256307, 1.273244, 0.090642)",
        "(-0.255973, 1.278373, 0.088596)",
        "(-0.255784, 1.283568, 0.086569)",
        "(-0.255647, 1.286202, 0.085581)",
        "(-0.255345, 1.291529, 0.083691)",
        "(-0.255012, 1.296833, 0.081893)",
        "(-0.254686, 1.302194, 0.080123)",
        "(-0.254490, 1.307631, 0.078474)",
        "(-0.254383, 1.310341, 0.077685)",
        "(-0.254209, 1.315754, 0.076202)",
        "(-0.253987, 1.321170, 0.074845)",
        "(-0.253797, 1.326549, 0.073612)",
        "(-0.253682, 1.331926, 0.072491)",
        "(-0.253628, 1.334615, 0.071913)",
        "(-0.253639, 1.339948, 0.070736)",
        "(-0.253721, 1.345296, 0.069661)",
        "(-0.253874, 1.350713, 0.068749)",
        "(-0.254138, 1.356129, 0.067952)",
        "(-0.254295, 1.358825, 0.067551)",
        "(-0.254703, 1.364155, 0.066751)",
        "(-0.255172, 1.369418, 0.065953)",
        "(-0.255725, 1.374649, 0.065197)",
        "(-0.255960, 1.377272, 0.064857)",
        "(-0.256395, 1.382495, 0.064258)",
        "(-0.256898, 1.387632, 0.063767)",
        "(-0.257422, 1.392697, 0.063343)",
        "(-0.258020, 1.397682, 0.062940)",
        "(-0.258345, 1.400152, 0.062748)",
        "(-0.258977, 1.405099, 0.062497)",
        "(-0.259572, 1.410049, 0.062309)",
        "(-0.260114, 1.414905, 0.062185)",
        "(-0.260639, 1.419734, 0.062106)",
        "(-0.261146, 1.424540, 0.062165)",
        "(-0.261417, 1.426888, 0.062205)",
        "(-0.261979, 1.431450, 0.062278)",
        "(-0.262482, 1.435926, 0.062389)",
        "(-0.262912, 1.440298, 0.062609)",
        "(-0.263344, 1.444632, 0.062990)",
        "(-0.263506, 1.446796, 0.063209)",
        "(-0.263895, 1.451078, 0.063708)",
        "(-0.264359, 1.455161, 0.064185)",
        "(-0.264821, 1.459140, 0.064679)",
        "(-0.265210, 1.463048, 0.065226)",
        "(-0.265424, 1.464987, 0.065549)",
        "(-0.265778, 1.468766, 0.066260)",
        "(-0.266105, 1.472362, 0.066980)",
        "(-0.266406, 1.475795, 0.067695)",
        "(-0.266669, 1.479131, 0.068525)",
        "(-0.266761, 1.480824, 0.068996)",
        "(-0.266899, 1.484205, 0.070111)",
        "(-0.266891, 1.487514, 0.071288)",
        "(-0.266858, 1.490700, 0.072486)",
        "(-0.266797, 1.493794, 0.073816)",
        "(-0.266729, 1.495330, 0.074514)",
        "(-0.266501, 1.498368, 0.076072)",
        "(-0.266249, 1.501353, 0.077783)",
        "(-0.265907, 1.504271, 0.079725)",
        "(-0.265530, 1.507187, 0.081895)",
        "(-0.265314, 1.508603, 0.083011)",
        "(-0.264863, 1.511296, 0.085317)",
        "(-0.264422, 1.513829, 0.087774)",
        "(-0.263935, 1.516298, 0.090456)",
        "(-0.263227, 1.518627, 0.093380)",
        "(-0.262800, 1.519758, 0.094898)",
        "(-0.261809, 1.521904, 0.098142)",
        "(-0.260585, 1.523908, 0.101663)",
        "(-0.259300, 1.525849, 0.105530)",
        "(-0.258089, 1.527497, 0.109532)",
        "(-0.257523, 1.528210, 0.111532)",
        "(-0.256495, 1.529589, 0.115648)",
        "(-0.255495, 1.530955, 0.120028)",
        "(-0.254443, 1.532189, 0.124643)",
        "(-0.253983, 1.532696, 0.127006)",
        "(-0.253093, 1.533545, 0.131894)",
        "(-0.252009, 1.534292, 0.137129)",
        "(-0.250838, 1.534825, 0.142583)",
        "(-0.249677, 1.535120, 0.148123)",
        "(-0.248625, 1.535245, 0.153745)",
        "(-0.248153, 1.535254, 0.156601)",
        "(-0.247245, 1.535150, 0.162354)",
        "(-0.246544, 1.534724, 0.168192)",
        "(-0.245783, 1.534199, 0.174210)",
        "(-0.245295, 1.533920, 0.177308)",
        "(-0.244242, 1.533240, 0.183629)",
        "(-0.243273, 1.532310, 0.189895)",
        "(-0.242573, 1.531261, 0.196073)",
        "(-0.241989, 1.530017, 0.202148)",
        "(-0.241413, 1.528604, 0.208079)",
        "(-0.241149, 1.527869, 0.211029)",
        "(-0.240570, 1.526355, 0.216955)",
        "(-0.239753, 1.524787, 0.222840)",
        "(-0.238970, 1.523028, 0.228532)",
        "(-0.238152, 1.521150, 0.234043)",
        "(-0.237819, 1.520177, 0.236709)",
        "(-0.237250, 1.518110, 0.241874)",
        "(-0.236679, 1.515984, 0.246766)",
        "(-0.236156, 1.513677, 0.251397)",
        "(-0.235629, 1.511210, 0.255891)",
        "(-0.235394, 1.510010, 0.258186)",
        "(-0.234890, 1.507680, 0.262891)",
        "(-0.234341, 1.505254, 0.267590)",
        "(-0.233830, 1.502639, 0.272149)",
        "(-0.233202, 1.499765, 0.276488)",
        "(-0.232933, 1.498273, 0.278559)",
        "(-0.232425, 1.495057, 0.282438)",
        "(-0.231984, 1.491377, 0.286114)",
        "(-0.231635, 1.487753, 0.289557)",
        "(-0.231178, 1.483879, 0.293213)",
        "(-0.230937, 1.481806, 0.295019)",
        "(-0.230458, 1.477290, 0.298462)",
        "(-0.229860, 1.472423, 0.301597)",
        "(-0.229181, 1.467320, 0.304423)",
        "(-0.228378, 1.462164, 0.307139)",
        "(-0.227958, 1.459555, 0.308438)",
        "(-0.227161, 1.454388, 0.311037)",
        "(-0.226348, 1.449245, 0.313555)",
        "(-0.225564, 1.444027, 0.315862)",
        "(-0.224675, 1.438691, 0.317844)",
        "(-0.224220, 1.436013, 0.318787)",
        "(-0.223238, 1.430601, 0.320690)",
        "(-0.222315, 1.425171, 0.322498)",
        "(-0.221583, 1.419745, 0.324072)",
        "(-0.220803, 1.414378, 0.325526)",
        "(-0.220401, 1.411656, 0.326155)",
        "(-0.219589, 1.406110, 0.327131)",
        "(-0.218781, 1.400531, 0.327865)",
        "(-0.218052, 1.395003, 0.328430)",
        "(-0.217384, 1.389445, 0.328768)",
        "(-0.217049, 1.386629, 0.328827)",
        "(-0.216311, 1.381039, 0.328800)",
        "(-0.215579, 1.375658, 0.328780)",
        "(-0.214911, 1.370361, 0.328833)",
        "(-0.214265, 1.364954, 0.328807)",
        "(-0.213887, 1.362141, 0.328722)",
        "(-0.213123, 1.356485, 0.328514)",
        "(-0.212463, 1.350888, 0.328341)",
        "(-0.211853, 1.345332, 0.328206)",
        "(-0.211588, 1.342535, 0.328111)",
        "(-0.211145, 1.336908, 0.327813)",
        "(-0.210688, 1.331224, 0.327526)",
        "(-0.210234, 1.325484, 0.327361)",
        "(-0.209768, 1.319671, 0.327257)",
        "(-0.209377, 1.313903, 0.327124)",
        "(-0.209202, 1.311019, 0.327027)",
        "(-0.208982, 1.305217, 0.326609)",
        "(-0.208861, 1.299384, 0.326107)",
        "(-0.208784, 1.293548, 0.325706)",
        "(-0.208652, 1.287630, 0.325352)",
        "(-0.208593, 1.284633, 0.325143)",
        "(-0.208538, 1.278606, 0.324653)",
        "(-0.208558, 1.272635, 0.324217)",
        "(-0.208692, 1.266633, 0.323670)",
        "(-0.208959, 1.260449, 0.322818)",
        "(-0.209117, 1.257221, 0.322307)",
        "(-0.209347, 1.250688, 0.321268)",
        "(-0.209669, 1.244232, 0.320234)",
        "(-0.210052, 1.237692, 0.318979)",
        "(-0.210529, 1.231062, 0.317422)",
        "(-0.210791, 1.227798, 0.316577)",
        "(-0.211332, 1.221417, 0.314911)",
        "(-0.211921, 1.215152, 0.313037)",
        "(-0.212500, 1.208998, 0.310892)",
        "(-0.213054, 1.203107, 0.308487)",
        "(-0.213360, 1.200347, 0.307178)",
        "(-0.214007, 1.195222, 0.304560)",
        "(-0.214508, 1.190614, 0.302099)",
        "(-0.214731, 1.186549, 0.299733)",
        "(-0.214974, 1.182920, 0.297255)",
        "(-0.215038, 1.181376, 0.295911)",
        "(-0.215069, 1.178565, 0.292909)",
        "(-0.214982, 1.176060, 0.289408)",
        "(-0.214947, 1.173946, 0.285435)",
        "(-0.214774, 1.172153, 0.281132)",
        "(-0.214643, 1.171397, 0.278848)",
        "(-0.214377, 1.169993, 0.274017)",
        "(-0.214102, 1.168837, 0.268897)",
        "(-0.213782, 1.167902, 0.263702)",
        "(-0.213413, 1.167189, 0.258515)",
        "(-0.213228, 1.166927, 0.255928)",
        "(-0.212843, 1.166496, 0.250766)",
        "(-0.212340, 1.166180, 0.245630)",
        "(-0.211789, 1.165841, 0.240369)",
        "(-0.211233, 1.165581, 0.235113)",
        "(-0.210947, 1.165509, 0.232491)",
        "(-0.210372, 1.165474, 0.227223)",
        "(-0.209905, 1.165679, 0.221913)",
        "(-0.209445, 1.165848, 0.216539)",
        "(-0.209017, 1.166018, 0.211076)",
        "(-0.208806, 1.166120, 0.208318)",
        "(-0.208414, 1.166358, 0.202825)",
        "(-0.208043, 1.166704, 0.197394)",
        "(-0.207695, 1.167155, 0.192084)",
        "(-0.207313, 1.167633, 0.186882)",
        "(-0.207135, 1.167922, 0.184322)",
        "(-0.206821, 1.168629, 0.179295)",
        "(-0.206499, 1.169554, 0.174364)",
        "(-0.206228, 1.170731, 0.169530)",
        "(-0.206056, 1.172172, 0.164823)",
        "(-0.205961, 1.172932, 0.162496)",
        "(-0.205807, 1.174542, 0.157885)",
        "(-0.205692, 1.176388, 0.153370)",
        "(-0.205564, 1.178508, 0.149030)",
        "(-0.205503, 1.179708, 0.146954)",
        "(-0.205447, 1.182296, 0.142861)",
        "(-0.205528, 1.185305, 0.138852)",
        "(-0.205657, 1.188577, 0.134912)",
        "(-0.205806, 1.192087, 0.131101)",
        "(-0.205880, 1.195958, 0.127402)",
        "(-0.205920, 1.198006, 0.125553)",
        "(-0.206196, 1.202487, 0.121904)",
        "(-0.206548, 1.207457, 0.118391)",
        "(-0.206762, 1.212669, 0.114949)",
        "(-0.206939, 1.218068, 0.111578)",
        "(-0.207024, 1.220816, 0.109933)",
        "(-0.207127, 1.226605, 0.106812)",
        "(-0.207109, 1.232689, 0.103924)",
        "(-0.207097, 1.239030, 0.101169)",
        "(-0.206995, 1.245547, 0.098556)",
        "(-0.206944, 1.248874, 0.097275)",
        "(-0.206861, 1.255650, 0.094744)",
        "(-0.206746, 1.262589, 0.092436)",
        "(-0.206555, 1.269616, 0.090229)",
        "(-0.206541, 1.276843, 0.088064)",
        "(-0.206550, 1.280474, 0.087014)",
        "(-0.206592, 1.287701, 0.084929)",
        "(-0.206744, 1.294842, 0.082768)",
        "(-0.207058, 1.301946, 0.080676)",
        "(-0.207403, 1.309093, 0.078807)",
        "(-0.207579, 1.312700, 0.077930)",
        "(-0.208044, 1.319830, 0.076264)",
        "(-0.208545, 1.326785, 0.074645)",
        "(-0.209108, 1.333585, 0.073094)",
        "(-0.209857, 1.340259, 0.071636)",
        "(-0.210236, 1.343611, 0.070975)",
        "(-0.211151, 1.350234, 0.069809)",
        "(-0.212093, 1.356698, 0.068711)",
        "(-0.213125, 1.363007, 0.067664)",
        "(-0.214375, 1.369313, 0.066922)",
        "(-0.214959, 1.372427, 0.066616)",
        "(-0.216186, 1.378611, 0.066204)",
        "(-0.217587, 1.384687, 0.066012)",
        "(-0.219017, 1.390807, 0.066025)",
        "(-0.220359, 1.396254, 0.066150)",
        "(-0.221024, 1.398935, 0.066225)",
        "(-0.222338, 1.404148, 0.066493)",
        "(-0.223513, 1.409229, 0.066919)",
        "(-0.224540, 1.414252, 0.067518)",
        "(-0.225567, 1.419118, 0.068274)",
        "(-0.226048, 1.421454, 0.068691)",
        "(-0.226872, 1.425922, 0.069557)",
        "(-0.227526, 1.430089, 0.070473)",
        "(-0.227995, 1.434030, 0.071516)",
        "(-0.228434, 1.437974, 0.072763)",
        "(-0.228679, 1.439938, 0.073439)",
        "(-0.229132, 1.443867, 0.074903)",
        "(-0.229494, 1.447703, 0.076377)",
        "(-0.229904, 1.451367, 0.077778)",
        "(-0.230196, 1.455057, 0.079176)",
        "(-0.230367, 1.456926, 0.079892)",
        "(-0.230859, 1.460611, 0.081398)",
        "(-0.231224, 1.464188, 0.082878)",
        "(-0.231482, 1.467642, 0.084255)",
        "(-0.231776, 1.470958, 0.085495)",
        "(-0.231928, 1.472581, 0.086087)",
        "(-0.232381, 1.475770, 0.087220)",
        "(-0.232913, 1.478944, 0.088394)",
        "(-0.233433, 1.482200, 0.089666)",
        "(-0.233714, 1.483789, 0.090321)",
        "(-0.234200, 1.486864, 0.091648)",
        "(-0.234716, 1.489891, 0.093091)",
        "(-0.235344, 1.492914, 0.094704)",
        "(-0.235884, 1.495888, 0.096460)",
        "(-0.236122, 1.497315, 0.097369)",
        "(-0.236570, 1.500081, 0.099342)",
        "(-0.236901, 1.502820, 0.101508)",
        "(-0.237195, 1.505449, 0.103861)",
        "(-0.237553, 1.507997, 0.106330)",
        "(-0.237787, 1.510411, 0.108952)",
        "(-0.237847, 1.511583, 0.110288)",
        "(-0.237886, 1.513700, 0.113043)",
        "(-0.237901, 1.515674, 0.115939)",
        "(-0.237838, 1.517550, 0.119048)",
        "(-0.237728, 1.519411, 0.122432)",
        "(-0.237679, 1.520351, 0.124183)",
        "(-0.237524, 1.522073, 0.127748)",
        "(-0.237412, 1.523613, 0.131273)",
        "(-0.237205, 1.525041, 0.134849)",
        "(-0.236995, 1.526345, 0.138477)",
        "(-0.236898, 1.526954, 0.140317)",
        "(-0.236729, 1.528166, 0.144045)",
        "(-0.236627, 1.529256, 0.147790)",
        "(-0.236480, 1.530166, 0.151415)",
        "(-0.236344, 1.530815, 0.154863)",
        "(-0.236250, 1.531082, 0.156522)",
        "(-0.235959, 1.531487, 0.159715)",
        "(-0.235702, 1.531803, 0.162901)",
        "(-0.235466, 1.532042, 0.166086)",
        "(-0.235124, 1.532293, 0.169398)",
        "(-0.234976, 1.532358, 0.171048)",
        "(-0.234695, 1.532335, 0.174310)",
        "(-0.234469, 1.532174, 0.177497)",
        "(-0.234262, 1.531878, 0.180743)",
        "(-0.234059, 1.531411, 0.184122)",
        "(-0.233962, 1.531112, 0.185844)",
        "(-0.233773, 1.530450, 0.189414)",
        "(-0.233466, 1.529669, 0.193150)",
        "(-0.233104, 1.528675, 0.196815)",
        "(-0.232695, 1.527438, 0.200408)",
        "(-0.232472, 1.526778, 0.202205)",
        "(-0.231924, 1.525379, 0.205893)",
        "(-0.231247, 1.523893, 0.209735)",
        "(-0.230651, 1.522364, 0.213620)",
        "(-0.230164, 1.520825, 0.217536)",
        "(-0.229925, 1.520055, 0.219509)",
        "(-0.229490, 1.518447, 0.223480)",
        "(-0.229086, 1.516797, 0.227469)",
        "(-0.228677, 1.515106, 0.231525)",
        "(-0.228307, 1.513438, 0.235537)",
        "(-0.228105, 1.512577, 0.237537)",
        "(-0.227719, 1.510818, 0.241523)",
        "(-0.227314, 1.508984, 0.245542)",
        "(-0.226875, 1.507144, 0.249638)",
        "(-0.226459, 1.505220, 0.253693)",
        "(-0.226256, 1.504200, 0.255693)",
        "(-0.225918, 1.502081, 0.259556)",
        "(-0.225684, 1.499782, 0.263254)",
        "(-0.225348, 1.497247, 0.266677)",
        "(-0.224940, 1.494622, 0.269901)",
        "(-0.224782, 1.493297, 0.271466)",
        "(-0.224498, 1.490674, 0.274643)",
        "(-0.224297, 1.487975, 0.277782)",
        "(-0.223954, 1.485084, 0.280878)",
        "(-0.223534, 1.481894, 0.283769)",
        "(-0.223307, 1.480187, 0.285126)",
        "(-0.222846, 1.476550, 0.287606)",
        "(-0.222315, 1.472527, 0.289783)",
        "(-0.221687, 1.468215, 0.291806)",
        "(-0.221346, 1.465949, 0.292798)",
        "(-0.220641, 1.461315, 0.294795)",
        "(-0.219849, 1.456374, 0.296793)",
        "(-0.218953, 1.451102, 0.298755)",
        "(-0.218068, 1.445597, 0.300638)",
        "(-0.217602, 1.442725, 0.301552)",
        "(-0.216628, 1.436804, 0.303266)",
        "(-0.215597, 1.430657, 0.304857)",
        "(-0.214502, 1.424275, 0.306360)",
        "(-0.213527, 1.417810, 0.307849)",
        "(-0.212652, 1.411395, 0.309294)",
        "(-0.212270, 1.408227, 0.310023)",
        "(-0.211615, 1.401990, 0.311477)",
        "(-0.211050, 1.395851, 0.312906)",
        "(-0.210505, 1.389788, 0.314187)",
        "(-0.210010, 1.383772, 0.315235)",
        "(-0.209814, 1.380814, 0.315732)",
        "(-0.209466, 1.375061, 0.316688)",
        "(-0.209183, 1.369461, 0.317579)",
        "(-0.208868, 1.363945, 0.318274)",
        "(-0.208557, 1.358484, 0.318700)",
        "(-0.208413, 1.355785, 0.318872)",
        "(-0.208127, 1.350496, 0.319148)",
        "(-0.207925, 1.345293, 0.319248)",
        "(-0.207778, 1.340173, 0.319111)",
        "(-0.207713, 1.335082, 0.318727)",
        "(-0.207700, 1.332538, 0.318503)",
        "(-0.207689, 1.327480, 0.318014)",
        "(-0.207687, 1.322401, 0.317383)",
        "(-0.207811, 1.317357, 0.316581)",
        "(-0.207978, 1.312456, 0.315729)",
        "(-0.208084, 1.310043, 0.315256)",
        "(-0.208395, 1.305366, 0.314190)",
        "(-0.208733, 1.300788, 0.312995)",
        "(-0.209026, 1.296183, 0.311534)",
        "(-0.209391, 1.291685, 0.309901)",
        "(-0.209598, 1.289480, 0.309059)",
        "(-0.210033, 1.285168, 0.307234)",
        "(-0.210523, 1.280876, 0.305167)",
        "(-0.210917, 1.276569, 0.302902)",
        "(-0.211254, 1.272354, 0.300465)",
        "(-0.211454, 1.270147, 0.299108)",
        "(-0.211828, 1.266204, 0.296537)",
        "(-0.212307, 1.262383, 0.293920)",
        "(-0.212869, 1.258581, 0.291093)",
        "(-0.213425, 1.254592, 0.287874)",
        "(-0.213678, 1.252528, 0.286115)",
        "(-0.214256, 1.248412, 0.282343)",
        "(-0.214815, 1.244466, 0.278601)",
        "(-0.215368, 1.240768, 0.274934)",
        "(-0.215875, 1.237110, 0.271018)",
        "(-0.216131, 1.235314, 0.268984)",
        "(-0.216709, 1.231876, 0.264786)",
        "(-0.217358, 1.228660, 0.260525)",
        "(-0.217953, 1.225535, 0.256299)",
        "(-0.218528, 1.222478, 0.252083)",
        "(-0.218828, 1.220999, 0.249958)",
        "(-0.219484, 1.218244, 0.245757)",
        "(-0.220124, 1.215604, 0.241564)",
        "(-0.220744, 1.212919, 0.237200)",
        "(-0.221392, 1.210238, 0.232907)",
        "(-0.221698, 1.208923, 0.230819)",
        "(-0.222318, 1.206438, 0.226761)",
        "(-0.223072, 1.204129, 0.222723)",
        "(-0.223822, 1.201850, 0.218657)",
        "(-0.224627, 1.199563, 0.214505)",
        "(-0.225076, 1.198435, 0.212391)",
        "(-0.226004, 1.196248, 0.208202)",
        "(-0.226817, 1.194073, 0.204154)",
        "(-0.227608, 1.191954, 0.200148)",
        "(-0.228475, 1.189939, 0.196203)",
        "(-0.228915, 1.188987, 0.194240)",
        "(-0.229857, 1.187242, 0.190337)",
        "(-0.230863, 1.185563, 0.186328)",
        "(-0.232025, 1.183899, 0.181979)",
        "(-0.232633, 1.183011, 0.179682)",
        "(-0.233752, 1.181176, 0.175021)",
        "(-0.234886, 1.179420, 0.170451)",
        "(-0.235957, 1.177959, 0.166249)",
        "(-0.236953, 1.176831, 0.162297)",
        "(-0.237835, 1.175942, 0.158391)",
        "(-0.238294, 1.175572, 0.156387)",
        "(-0.239214, 1.175109, 0.152252)",
        "(-0.240226, 1.175050, 0.148092)",
        "(-0.241199, 1.175515, 0.144030)",
        "(-0.241642, 1.175874, 0.142012)",
        "(-0.242528, 1.176939, 0.137984)",
        "(-0.243387, 1.178430, 0.133911)",
        "(-0.244232, 1.180306, 0.129718)",
        "(-0.245098, 1.182508, 0.125438)",
        "(-0.245932, 1.185196, 0.121228)",
        "(-0.246267, 1.186662, 0.119161)",
        "(-0.246859, 1.189958, 0.115105)",
        "(-0.247410, 1.193698, 0.111170)",
        "(-0.247853, 1.197880, 0.107385)",
        "(-0.248301, 1.202483, 0.103722)",
        "(-0.248560, 1.204877, 0.101910)",
        "(-0.249132, 1.209886, 0.098393)",
        "(-0.249755, 1.214996, 0.094941)",
        "(-0.250491, 1.220245, 0.091567)",
        "(-0.251239, 1.225641, 0.088376)",
        "(-0.251611, 1.228414, 0.086908)",
        "(-0.252365, 1.234010, 0.084100)",
        "(-0.253094, 1.239588, 0.081385)",
        "(-0.253890, 1.245219, 0.078815)",
        "(-0.254676, 1.250939, 0.076431)",
        "(-0.255034, 1.253824, 0.075267)",
        "(-0.255845, 1.259657, 0.072994)",
        "(-0.256734, 1.265538, 0.070770)",
        "(-0.257490, 1.271463, 0.068658)",
        "(-0.258268, 1.277450, 0.066650)",
        "(-0.258668, 1.280474, 0.065672)",
        "(-0.259414, 1.286566, 0.063890)",
        "(-0.260136, 1.292693, 0.062293)",
        "(-0.260935, 1.298830, 0.060789)",
        "(-0.261326, 1.301872, 0.060035)",
        "(-0.262163, 1.307906, 0.058620)",
        "(-0.263052, 1.313958, 0.057276)",
        "(-0.264092, 1.319939, 0.055967)",
        "(-0.265187, 1.325796, 0.054674)",
        "(-0.266226, 1.331502, 0.053483)",
        "(-0.266721, 1.334312, 0.052910)",
        "(-0.267659, 1.339783, 0.051859)",
        "(-0.268446, 1.345251, 0.050910)",
        "(-0.269144, 1.350752, 0.050263)",
        "(-0.269812, 1.356252, 0.049716)",
        "(-0.270136, 1.359010, 0.049492)",
        "(-0.270771, 1.364419, 0.049046)",
        "(-0.271466, 1.369714, 0.048561)",
        "(-0.272243, 1.374994, 0.048084)",
        "(-0.273106, 1.380235, 0.047604)",
        "(-0.273543, 1.382838, 0.047365)",
        "(-0.274419, 1.388017, 0.046908)",
        "(-0.275297, 1.393191, 0.046482)",
        "(-0.276146, 1.398280, 0.046086)",
        "(-0.276942, 1.403400, 0.045806)",
        "(-0.277337, 1.405978, 0.045737)",
        "(-0.278081, 1.411136, 0.045679)",
        "(-0.278791, 1.416341, 0.045815)",
        "(-0.279371, 1.421383, 0.045990)",
        "(-0.279868, 1.426064, 0.046151)",
        "(-0.280020, 1.428203, 0.046252)",
        "(-0.280072, 1.432328, 0.046560)",
        "(-0.279799, 1.436183, 0.047154)",
        "(-0.279501, 1.440140, 0.048087)",
        "(-0.279209, 1.444272, 0.049259)",
        "(-0.279111, 1.446369, 0.049932)",
        "(-0.279063, 1.450615, 0.051369)",
        "(-0.278991, 1.454896, 0.052793)",
        "(-0.278967, 1.459339, 0.054286)",
        "(-0.279027, 1.461641, 0.055089)",
        "(-0.279319, 1.466519, 0.056795)",
        "(-0.279824, 1.471666, 0.058595)",
        "(-0.280464, 1.476988, 0.060419)",
        "(-0.281223, 1.482286, 0.062121)",
        "(-0.282169, 1.487488, 0.063726)",
        "(-0.282659, 1.490075, 0.064522)",
        "(-0.283763, 1.495223, 0.066152)",
        "(-0.284889, 1.500326, 0.067800)",
        "(-0.286098, 1.505302, 0.069562)",
        "(-0.286678, 1.507757, 0.070464)",
        "(-0.287782, 1.512578, 0.072359)",
        "(-0.288896, 1.517237, 0.074477)",
        "(-0.289882, 1.521693, 0.076715)",
        "(-0.290717, 1.525784, 0.079020)",
        "(-0.291471, 1.529589, 0.081387)",
        "(-0.291815, 1.531425, 0.082591)",
        "(-0.292441, 1.534869, 0.085080)",
        "(-0.292970, 1.538111, 0.087701)",
        "(-0.293417, 1.541154, 0.090421)",
        "(-0.293758, 1.543911, 0.093193)",
        "(-0.293892, 1.545179, 0.094563)",
        "(-0.294063, 1.547489, 0.097335)",
        "(-0.294062, 1.549576, 0.100200)",
        "(-0.293987, 1.551581, 0.103183)",
        "(-0.293881, 1.553462, 0.106271)",
        "(-0.293839, 1.554315, 0.107793)",
        "(-0.293699, 1.555842, 0.110950)",
        "(-0.293481, 1.557068, 0.113947)",
        "(-0.293295, 1.558143, 0.117057)",
        "(-0.293054, 1.559164, 0.120363)",
        "(-0.292912, 1.559680, 0.122069)",
        "(-0.292532, 1.560598, 0.125597)",
        "(-0.291990, 1.561338, 0.129133)",
        "(-0.291204, 1.561849, 0.132647)",
        "(-0.290403, 1.562376, 0.136273)",
        "(-0.290022, 1.562707, 0.138168)",
        "(-0.289219, 1.563442, 0.142098)",
        "(-0.288504, 1.564042, 0.146011)",
        "(-0.287868, 1.564475, 0.149771)",
        "(-0.287369, 1.564952, 0.153593)",
        "(-0.287166, 1.565213, 0.155531)",
        "(-0.286837, 1.565632, 0.159397)",
        "(-0.286439, 1.565933, 0.163260)",
        "(-0.285953, 1.566247, 0.167152)",
        "(-0.285364, 1.566470, 0.171075)",
        "(-0.285041, 1.566542, 0.173009)",
        "(-0.284277, 1.566564, 0.176798)",
        "(-0.283408, 1.566490, 0.180616)",
        "(-0.282564, 1.566350, 0.184477)",
        "(-0.282160, 1.566222, 0.186382)",
        "(-0.281428, 1.565871, 0.190173)",
        "(-0.280762, 1.565315, 0.193856)",
        "(-0.280075, 1.564589, 0.197539)",
        "(-0.279332, 1.563769, 0.201349)",
        "(-0.278478, 1.562935, 0.205362)",
        "(-0.278026, 1.562457, 0.207388)",
        "(-0.277092, 1.561350, 0.211411)",
        "(-0.276179, 1.560082, 0.215374)",
        "(-0.275344, 1.558653, 0.219380)",
        "(-0.274553, 1.557099, 0.223403)",
        "(-0.274193, 1.556249, 0.225437)",
        "(-0.273353, 1.554372, 0.229570)",
        "(-0.272338, 1.552260, 0.233853)",
        "(-0.271260, 1.549873, 0.238302)",
        "(-0.270200, 1.547379, 0.243005)",
        "(-0.269703, 1.546066, 0.245377)",
        "(-0.268661, 1.543119, 0.250117)",
        "(-0.267434, 1.539823, 0.254837)",
        "(-0.266114, 1.536295, 0.259672)",
        "(-0.264872, 1.532481, 0.264427)",
        "(-0.264227, 1.530468, 0.266756)",
        "(-0.262761, 1.526100, 0.271347)",
        "(-0.261204, 1.521489, 0.275953)",
        "(-0.259508, 1.516769, 0.280711)",
        "(-0.257733, 1.511904, 0.285596)",
        "(-0.256877, 1.509396, 0.287992)",
        "(-0.255180, 1.504142, 0.292590)",
        "(-0.253459, 1.498702, 0.297026)",
        "(-0.251746, 1.493229, 0.301447)",
        "(-0.250041, 1.487592, 0.305726)",
        "(-0.249209, 1.484706, 0.307766)",
        "(-0.247531, 1.478807, 0.311556)",
        "(-0.245877, 1.472728, 0.315046)",
        "(-0.244341, 1.466503, 0.318193)",
        "(-0.242898, 1.459975, 0.320817)",
        "(-0.242146, 1.456641, 0.322033)",
        "(-0.240668, 1.449984, 0.324394)",
        "(-0.239288, 1.443287, 0.326545)",
        "(-0.237990, 1.436400, 0.328258)",
        "(-0.236673, 1.429462, 0.329670)",
        "(-0.236003, 1.426013, 0.330313)",
        "(-0.234732, 1.419159, 0.331435)",
        "(-0.233578, 1.412280, 0.332322)",
        "(-0.232423, 1.405393, 0.332961)",
        "(-0.231413, 1.398520, 0.333418)",
        "(-0.230955, 1.395083, 0.333529)",
        "(-0.230173, 1.388115, 0.333410)",
        "(-0.229389, 1.380893, 0.332840)",
        "(-0.228598, 1.373586, 0.331982)",
        "(-0.227997, 1.366405, 0.331131)",
        "(-0.227781, 1.362859, 0.330690)",
        "(-0.227349, 1.355666, 0.329542)",
        "(-0.226984, 1.348211, 0.327767)",
        "(-0.226831, 1.344455, 0.326728)",
        "(-0.226626, 1.337054, 0.324600)",
        "(-0.226566, 1.329816, 0.322360)",
        "(-0.226602, 1.322805, 0.320139)",
        "(-0.226624, 1.315889, 0.317949)",
        "(-0.226685, 1.308901, 0.315571)",
        "(-0.226783, 1.305386, 0.314277)",
        "(-0.227103, 1.298500, 0.311555)",
        "(-0.227377, 1.291892, 0.308915)",
        "(-0.227760, 1.285453, 0.306292)",
        "(-0.228279, 1.278990, 0.303441)",
        "(-0.228936, 1.272567, 0.300420)",
        "(-0.229249, 1.269415, 0.298942)",
        "(-0.229784, 1.263310, 0.296217)",
        "(-0.230270, 1.257551, 0.293869)",
        "(-0.230725, 1.252070, 0.291709)",
        "(-0.231045, 1.246297, 0.289251)",
        "(-0.231193, 1.243336, 0.287856)",
        "(-0.231440, 1.237372, 0.284759)",
        "(-0.231848, 1.231664, 0.281508)",
        "(-0.232071, 1.226380, 0.278302)",
        "(-0.232211, 1.221541, 0.275036)",
        "(-0.232315, 1.219209, 0.273295)",
        "(-0.232567, 1.214655, 0.269492)",
        "(-0.232908, 1.210423, 0.265262)",
        "(-0.233297, 1.206618, 0.260877)",
        "(-0.233593, 1.203404, 0.256420)",
        "(-0.233676, 1.201924, 0.254157)",
        "(-0.233721, 1.199285, 0.249517)",
        "(-0.233652, 1.197095, 0.244777)",
        "(-0.233479, 1.195378, 0.239978)",
        "(-0.233304, 1.194084, 0.235041)",
        "(-0.233232, 1.193624, 0.232516)",
        "(-0.232987, 1.193126, 0.227425)",
        "(-0.232600, 1.193007, 0.222333)",
        "(-0.232148, 1.193177, 0.217265)",
        "(-0.231931, 1.193370, 0.214732)",
        "(-0.231438, 1.194023, 0.209696)",
        "(-0.230967, 1.194932, 0.204586)",
        "(-0.230600, 1.196096, 0.199422)",
        "(-0.230187, 1.197541, 0.194412)",
        "(-0.229810, 1.199169, 0.189460)",
        "(-0.229697, 1.199975, 0.186918)",
        "(-0.229585, 1.201608, 0.181731)",
        "(-0.229531, 1.203287, 0.176562)",
        "(-0.229541, 1.204963, 0.171500)",
        "(-0.229729, 1.206664, 0.166566)",
        "(-0.229801, 1.207549, 0.164162)",
        "(-0.229929, 1.209321, 0.159513)",
        "(-0.230129, 1.211049, 0.154981)",
        "(-0.230471, 1.212785, 0.150532)",
        "(-0.230768, 1.214591, 0.146425)",
        "(-0.230886, 1.215502, 0.144440)",
        "(-0.231170, 1.217410, 0.140587)",
        "(-0.231488, 1.219369, 0.136861)",
        "(-0.231752, 1.221473, 0.133362)",
        "(-0.231992, 1.223721, 0.130051)",
        "(-0.232160, 1.224941, 0.128471)",
        "(-0.232486, 1.227437, 0.125328)",
        "(-0.232798, 1.230144, 0.122258)",
        "(-0.233036, 1.232911, 0.119499)",
        "(-0.233123, 1.234379, 0.118173)",
        "(-0.233290, 1.237548, 0.115563)",
        "(-0.233456, 1.240975, 0.112954)",
        "(-0.233636, 1.244661, 0.110377)",
        "(-0.233844, 1.248627, 0.107933)",
        "(-0.234042, 1.252747, 0.105549)",
        "(-0.234122, 1.254833, 0.104387)",
        "(-0.234321, 1.259111, 0.102096)",
        "(-0.234575, 1.263533, 0.099839)",
        "(-0.234854, 1.268061, 0.097600)",
        "(-0.235090, 1.272676, 0.095345)",
        "(-0.235199, 1.275043, 0.094234)",
        "(-0.235417, 1.279898, 0.092130)",
        "(-0.235490, 1.284924, 0.090202)",
        "(-0.235550, 1.290217, 0.088452)",
        "(-0.235586, 1.295693, 0.086814)",
        "(-0.235613, 1.298477, 0.086019)",
        "(-0.235786, 1.304013, 0.084435)",
        "(-0.235975, 1.309511, 0.082941)",
        "(-0.236264, 1.315025, 0.081455)",
        "(-0.236623, 1.320503, 0.079963)",
        "(-0.236802, 1.323197, 0.079211)",
        "(-0.237264, 1.328490, 0.077729)",
        "(-0.237739, 1.333733, 0.076315)",
        "(-0.238220, 1.338955, 0.075005)",
        "(-0.238688, 1.344065, 0.073809)",
        "(-0.238894, 1.346572, 0.073227)",
        "(-0.239344, 1.351488, 0.072099)",
        "(-0.239950, 1.356210, 0.070978)",
        "(-0.240667, 1.360760, 0.069947)",
        "(-0.241456, 1.365160, 0.068911)",
        "(-0.241895, 1.367285, 0.068409)",
        "(-0.242788, 1.371415, 0.067331)",
        "(-0.243744, 1.375373, 0.066218)",
        "(-0.244666, 1.379273, 0.065109)",
        "(-0.245481, 1.383191, 0.064150)",
        "(-0.245811, 1.385242, 0.063769)",
        "(-0.246374, 1.389560, 0.063243)",
        "(-0.246854, 1.394046, 0.062885)",
        "(-0.247330, 1.398555, 0.062615)",
        "(-0.247797, 1.403058, 0.062389)",
        "(-0.248045, 1.405348, 0.062311)",
        "(-0.248528, 1.410012, 0.062243)",
        "(-0.248958, 1.414657, 0.062232)",
        "(-0.249519, 1.419281, 0.062257)",
        "(-0.250059, 1.423902, 0.062333)",
        "(-0.250351, 1.426184, 0.062386)",
        "(-0.251022, 1.430698, 0.062515)",
        "(-0.251673, 1.435242, 0.062775)",
        "(-0.252366, 1.439680, 0.063131)",
        "(-0.253081, 1.444018, 0.063570)",
        "(-0.253412, 1.446196, 0.063830)",
        "(-0.254023, 1.450549, 0.064474)",
        "(-0.254645, 1.454880, 0.065301)",
        "(-0.255420, 1.459238, 0.066302)",
        "(-0.255797, 1.461468, 0.066900)",
        "(-0.256600, 1.465911, 0.068130)",
        "(-0.257444, 1.470221, 0.069425)",
        "(-0.258261, 1.474271, 0.070684)",
        "(-0.259101, 1.478083, 0.071881)",
        "(-0.259506, 1.479941, 0.072464)",
        "(-0.260189, 1.483482, 0.073635)",
        "(-0.260724, 1.486929, 0.074806)",
        "(-0.261190, 1.490226, 0.076002)",
        "(-0.261558, 1.493366, 0.077140)",
        "(-0.261721, 1.494921, 0.077723)",
        "(-0.262083, 1.497929, 0.078864)",
        "(-0.262489, 1.500806, 0.080044)",
        "(-0.262803, 1.503739, 0.081358)",
        "(-0.263125, 1.506646, 0.082736)",
        "(-0.263280, 1.508093, 0.083452)",
        "(-0.263566, 1.510962, 0.084879)",
        "(-0.263939, 1.513629, 0.086232)",
        "(-0.264291, 1.516193, 0.087554)",
        "(-0.264698, 1.518696, 0.088900)",
        "(-0.265125, 1.521093, 0.090364)",
        "(-0.265287, 1.522258, 0.091149)",
        "(-0.265526, 1.524552, 0.092834)",
        "(-0.265718, 1.526813, 0.094762)",
        "(-0.265816, 1.529004, 0.096912)",
        "(-0.265791, 1.530951, 0.099286)",
        "(-0.265719, 1.531855, 0.100549)",
        "(-0.265558, 1.533641, 0.103230)",
        "(-0.265320, 1.535270, 0.106159)",
        "(-0.265019, 1.536826, 0.109172)",
        "(-0.264723, 1.538121, 0.112293)",
        "(-0.264573, 1.538710, 0.113866)",
        "(-0.264226, 1.539685, 0.117066)",
        "(-0.263830, 1.540431, 0.120411)",
        "(-0.263327, 1.541036, 0.123918)",
        "(-0.262738, 1.541496, 0.127596)",
        "(-0.262409, 1.541647, 0.129484)",
        "(-0.261688, 1.541810, 0.133304)",
        "(-0.260871, 1.541849, 0.137137)",
        "(-0.259978, 1.541759, 0.141009)",
        "(-0.258961, 1.541622, 0.145050)",
        "(-0.258412, 1.541589, 0.147125)",
        "(-0.257317, 1.541444, 0.151381)",
        "(-0.256227, 1.541165, 0.155678)",
        "(-0.255210, 1.540837, 0.159996)",
        "(-0.254282, 1.540412, 0.164320)",
        "(-0.253819, 1.540180, 0.166481)",
        "(-0.252877, 1.539579, 0.170830)",
        "(-0.251840, 1.538761, 0.175171)",
        "(-0.250651, 1.537802, 0.179658)",
        "(-0.249512, 1.536793, 0.184320)",
        "(-0.248951, 1.536284, 0.186693)",
        "(-0.247873, 1.535175, 0.191514)",
        "(-0.246889, 1.534004, 0.196385)",
        "(-0.245980, 1.532776, 0.201360)",
        "(-0.245567, 1.532116, 0.203834)",
        "(-0.244725, 1.530676, 0.208732)",
        "(-0.243910, 1.529155, 0.213649)",
        "(-0.243115, 1.527458, 0.218507)",
        "(-0.242347, 1.525627, 0.223399)",
        "(-0.241521, 1.523617, 0.228361)",
        "(-0.241058, 1.522476, 0.230851)",
        "(-0.240127, 1.520174, 0.235938)",
        "(-0.239143, 1.517761, 0.241154)",
        "(-0.238254, 1.515140, 0.246263)",
        "(-0.237814, 1.513724, 0.248776)",
        "(-0.236934, 1.510716, 0.253671)",
        "(-0.236034, 1.507469, 0.258434)",
        "(-0.234998, 1.504116, 0.263207)",
        "(-0.234034, 1.500646, 0.267941)",
        "(-0.233122, 1.497180, 0.272665)",
        "(-0.232676, 1.495396, 0.275011)",
        "(-0.231744, 1.491750, 0.279595)",
        "(-0.230777, 1.487904, 0.283928)",
        "(-0.229861, 1.483815, 0.288011)",
        "(-0.228953, 1.479514, 0.291839)",
        "(-0.228556, 1.477327, 0.293662)",
        "(-0.227827, 1.472838, 0.297146)",
        "(-0.227047, 1.468086, 0.300402)",
        "(-0.226095, 1.462930, 0.303602)",
        "(-0.225178, 1.457913, 0.306533)",
        "(-0.224735, 1.455375, 0.307938)",
        "(-0.223804, 1.450041, 0.310641)",
        "(-0.222789, 1.444382, 0.313211)",
        "(-0.221781, 1.438506, 0.315635)",
        "(-0.220778, 1.432556, 0.317933)",
        "(-0.220252, 1.429520, 0.319020)",
        "(-0.219222, 1.423402, 0.321075)",
        "(-0.218305, 1.417251, 0.322969)",
        "(-0.217335, 1.411007, 0.324640)",
        "(-0.216406, 1.404739, 0.326081)",
        "(-0.215995, 1.401610, 0.326717)",
        "(-0.215239, 1.395330, 0.327730)",
        "(-0.214398, 1.388925, 0.328570)",
        "(-0.213509, 1.382515, 0.329357)",
        "(-0.212815, 1.376187, 0.329884)",
        "(-0.212512, 1.373026, 0.330023)",
        "(-0.211853, 1.366714, 0.330088)",
        "(-0.211249, 1.360546, 0.329960)",
        "(-0.210843, 1.354641, 0.329786)",
        "(-0.210554, 1.349048, 0.329568)",
        "(-0.210401, 1.346298, 0.329444)",
        "(-0.210132, 1.340914, 0.329024)",
        "(-0.209998, 1.335666, 0.328300)",
        "(-0.210075, 1.330537, 0.327255)",
        "(-0.210215, 1.327988, 0.326627)",
        "(-0.210531, 1.322905, 0.325163)",
        "(-0.210934, 1.317788, 0.323373)",
        "(-0.211370, 1.312763, 0.321482)",
        "(-0.211798, 1.307861, 0.319652)",
        "(-0.212023, 1.305400, 0.318685)",
        "(-0.212459, 1.300420, 0.316657)",
        "(-0.212915, 1.295465, 0.314564)",
        "(-0.213397, 1.290589, 0.312469)",
        "(-0.213855, 1.285665, 0.310269)",
        "(-0.214107, 1.283169, 0.309079)",
        "(-0.214600, 1.278087, 0.306501)",
        "(-0.215080, 1.272931, 0.303721)",
        "(-0.215478, 1.267852, 0.300908)",
        "(-0.215883, 1.262906, 0.298026)",
        "(-0.216127, 1.260450, 0.296538)",
        "(-0.216565, 1.255503, 0.293235)",
        "(-0.217060, 1.250449, 0.289461)",
        "(-0.217747, 1.245191, 0.285138)",
        "(-0.218515, 1.240097, 0.280721)",
        "(-0.219221, 1.235419, 0.276574)",
        "(-0.219521, 1.233290, 0.274612)",
        "(-0.220037, 1.229187, 0.270766)",
        "(-0.220445, 1.225229, 0.266895)",
        "(-0.220871, 1.221481, 0.262858)",
        "(-0.221112, 1.219703, 0.260786)",
        "(-0.221663, 1.216426, 0.256571)",
        "(-0.222263, 1.213501, 0.252178)",
        "(-0.222893, 1.210965, 0.247778)",
        "(-0.223433, 1.208863, 0.243470)",
        "(-0.223693, 1.207855, 0.241292)",
        "(-0.224292, 1.205900, 0.236731)",
        "(-0.224949, 1.204001, 0.231946)",
        "(-0.225639, 1.202185, 0.227017)",
        "(-0.226339, 1.200502, 0.222100)",
        "(-0.226642, 1.199742, 0.219701)",
        "(-0.227137, 1.198468, 0.215011)",
        "(-0.227591, 1.197406, 0.210312)",
        "(-0.228085, 1.196481, 0.205471)",
        "(-0.228581, 1.195601, 0.200485)",
        "(-0.229149, 1.194829, 0.195358)",
        "(-0.229468, 1.194492, 0.192778)",
        "(-0.230160, 1.193843, 0.187567)",
        "(-0.230953, 1.193016, 0.182243)",
        "(-0.231773, 1.191922, 0.176765)",
        "(-0.232589, 1.190650, 0.171166)",
        "(-0.232995, 1.189993, 0.168322)",
        "(-0.233875, 1.188684, 0.162622)",
        "(-0.234678, 1.187574, 0.156853)",
        "(-0.235372, 1.186814, 0.151135)",
        "(-0.235976, 1.186516, 0.145501)",
        "(-0.236272, 1.186479, 0.142711)",
        "(-0.236740, 1.187065, 0.137316)",
        "(-0.237062, 1.188178, 0.132047)",
        "(-0.237294, 1.190059, 0.127008)",
        "(-0.237469, 1.192472, 0.122074)",
        "(-0.237582, 1.193883, 0.119660)",
        "(-0.237869, 1.197074, 0.114911)",
        "(-0.238243, 1.200644, 0.110268)",
        "(-0.238748, 1.204571, 0.105856)",
        "(-0.239025, 1.206625, 0.103712)",
        "(-0.239639, 1.210989, 0.099611)",
        "(-0.240280, 1.215536, 0.095761)",
        "(-0.240896, 1.220271, 0.092162)",
        "(-0.241581, 1.225213, 0.088791)",
        "(-0.241940, 1.227823, 0.087237)",
        "(-0.242610, 1.233098, 0.084225)",
        "(-0.243181, 1.238578, 0.081517)",
        "(-0.243684, 1.244254, 0.079142)",
        "(-0.244126, 1.250150, 0.076999)",
        "(-0.244295, 1.253165, 0.076007)",
        "(-0.244663, 1.259421, 0.074255)",
        "(-0.244960, 1.265909, 0.072629)",
        "(-0.245255, 1.272755, 0.071222)",
        "(-0.245455, 1.279807, 0.070005)",
        "(-0.245662, 1.287084, 0.068910)",
        "(-0.245824, 1.290779, 0.068389)",
        "(-0.246150, 1.298282, 0.067363)",
        "(-0.246533, 1.305895, 0.066344)",
        "(-0.246975, 1.313715, 0.065336)",
        "(-0.247231, 1.317681, 0.064833)",
        "(-0.247790, 1.325652, 0.063842)",
        "(-0.248370, 1.333668, 0.062902)",
        "(-0.249086, 1.341773, 0.062042)",
        "(-0.249847, 1.349721, 0.061166)",
        "(-0.250225, 1.353629, 0.060724)",
        "(-0.251062, 1.361378, 0.059864)",
        "(-0.251972, 1.368913, 0.059036)",
        "(-0.252887, 1.376235, 0.058219)",
        "(-0.253835, 1.383338, 0.057440)",
        "(-0.254344, 1.386761, 0.057078)",
        "(-0.255347, 1.393392, 0.056392)",
        "(-0.256362, 1.399683, 0.055874)",
        "(-0.257286, 1.405661, 0.055581)",
        "(-0.258090, 1.411288, 0.055535)",
        "(-0.258733, 1.416672, 0.055672)",
        "(-0.259006, 1.419263, 0.055806)",
        "(-0.259496, 1.424161, 0.056218)",
        "(-0.259941, 1.428769, 0.056787)",
        "(-0.260275, 1.433136, 0.057572)",
        "(-0.260398, 1.435233, 0.058016)",
        "(-0.260552, 1.439188, 0.059073)",
        "(-0.260684, 1.442974, 0.060389)",
        "(-0.260660, 1.446500, 0.061844)",
        "(-0.260617, 1.449763, 0.063413)",
        "(-0.260574, 1.451327, 0.064245)",
        "(-0.260309, 1.454228, 0.066013)",
        "(-0.260024, 1.456931, 0.067976)",
        "(-0.259683, 1.459639, 0.070228)",
        "(-0.259202, 1.462402, 0.072816)",
        "(-0.258965, 1.463769, 0.074158)",
        "(-0.258506, 1.466480, 0.077018)",
        "(-0.258123, 1.469045, 0.079777)",
        "(-0.257785, 1.471694, 0.082686)",
        "(-0.257425, 1.474457, 0.085807)",
        "(-0.257251, 1.475905, 0.087443)",
        "(-0.256868, 1.478876, 0.090818)",
        "(-0.256560, 1.481832, 0.094256)",
        "(-0.256310, 1.484762, 0.097669)",
        "(-0.256116, 1.487641, 0.101036)",
        "(-0.256017, 1.489039, 0.102710)",
        "(-0.255800, 1.491744, 0.106094)",
        "(-0.255492, 1.494417, 0.109552)",
        "(-0.255184, 1.497029, 0.113115)",
        "(-0.254891, 1.499574, 0.116661)",
        "(-0.254778, 1.500793, 0.118411)",
        "(-0.254589, 1.503097, 0.121878)",
        "(-0.254381, 1.505309, 0.125294)",
        "(-0.254216, 1.507311, 0.128618)",
        "(-0.254089, 1.509145, 0.131932)",
        "(-0.253992, 1.510020, 0.133589)",
        "(-0.253749, 1.511673, 0.136903)",
        "(-0.253514, 1.513121, 0.140219)",
        "(-0.253285, 1.514326, 0.143464)",
        "(-0.252991, 1.515271, 0.146671)",
        "(-0.252806, 1.515687, 0.148296)",
        "(-0.252287, 1.516263, 0.151601)",
        "(-0.251633, 1.516630, 0.155043)",
        "(-0.250906, 1.516890, 0.158675)",
        "(-0.250167, 1.516971, 0.162351)",
        "(-0.249794, 1.516915, 0.164175)",
        "(-0.249082, 1.516524, 0.167760)",
        "(-0.248273, 1.515815, 0.171319)",
        "(-0.247347, 1.514796, 0.174898)",
        "(-0.246309, 1.513588, 0.178614)",
        "(-0.245765, 1.512921, 0.180545)",
        "(-0.244615, 1.511309, 0.184449)",
        "(-0.243352, 1.509351, 0.188367)",
        "(-0.242170, 1.507106, 0.192330)",
        "(-0.240993, 1.504664, 0.196381)",
        "(-0.240347, 1.503395, 0.198466)",
        "(-0.238878, 1.500642, 0.202768)",
        "(-0.237385, 1.497589, 0.207130)",
        "(-0.235931, 1.494365, 0.211566)",
        "(-0.234476, 1.490984, 0.216081)",
        "(-0.233739, 1.489213, 0.218344)",
        "(-0.232147, 1.485544, 0.222956)",
        "(-0.230471, 1.481821, 0.227769)",
        "(-0.228697, 1.478160, 0.232948)",
        "(-0.226825, 1.474501, 0.238381)",
        "(-0.225843, 1.472624, 0.241144)",
        "(-0.223862, 1.468825, 0.246784)",
        "(-0.222078, 1.465029, 0.252468)",
        "(-0.220502, 1.461263, 0.258046)",
        "(-0.219062, 1.457499, 0.263447)",
        "(-0.218402, 1.455591, 0.266047)",
        "(-0.217069, 1.451707, 0.271094)",
        "(-0.215807, 1.447541, 0.275787)",
        "(-0.214571, 1.443174, 0.280176)",
        "(-0.213359, 1.438777, 0.284388)",
        "(-0.212767, 1.436567, 0.286433)",
        "(-0.211629, 1.432033, 0.290278)",
        "(-0.210642, 1.427464, 0.293816)",
        "(-0.209866, 1.422993, 0.297079)",
        "(-0.209149, 1.418398, 0.299922)",
        "(-0.208801, 1.416052, 0.301197)",
        "(-0.208076, 1.411281, 0.303423)",
        "(-0.207336, 1.406399, 0.305368)",
        "(-0.206705, 1.401484, 0.307060)",
        "(-0.206156, 1.396422, 0.308255)",
        "(-0.205900, 1.393832, 0.308746)",
        "(-0.205444, 1.388385, 0.309251)",
        "(-0.205045, 1.382725, 0.309435)",
        "(-0.204802, 1.376843, 0.309332)",
        "(-0.204712, 1.370588, 0.308748)",
        "(-0.204672, 1.367255, 0.308208)",
        "(-0.204541, 1.360291, 0.306862)",
        "(-0.204418, 1.352950, 0.305045)",
        "(-0.204314, 1.345608, 0.303255)",
        "(-0.204279, 1.338272, 0.301506)",
        "(-0.204241, 1.334536, 0.300563)",
        "(-0.204163, 1.326880, 0.298415)",
        "(-0.204170, 1.319001, 0.295797)",
        "(-0.204248, 1.310907, 0.292773)",
        "(-0.204333, 1.302676, 0.289473)",
        "(-0.204325, 1.298447, 0.287668)",
        "(-0.204378, 1.289944, 0.283951)",
        "(-0.204508, 1.281420, 0.280092)",
        "(-0.204684, 1.273137, 0.276238)",
        "(-0.204883, 1.265293, 0.272652)",
        "(-0.204933, 1.261637, 0.271000)",
        "(-0.205059, 1.254611, 0.267737)",
        "(-0.205262, 1.248248, 0.264515)",
        "(-0.205513, 1.242278, 0.261191)",
        "(-0.205858, 1.236910, 0.257977)",
        "(-0.205989, 1.234621, 0.256531)",
        "(-0.206236, 1.230325, 0.253755)",
        "(-0.206520, 1.226455, 0.250983)",
        "(-0.206889, 1.222793, 0.248044)",
        "(-0.207298, 1.219309, 0.244961)",
        "(-0.207526, 1.217663, 0.243339)",
        "(-0.208082, 1.214380, 0.239948)",
        "(-0.208794, 1.211155, 0.236190)",
        "(-0.209535, 1.208080, 0.232294)",
        "(-0.210297, 1.205258, 0.228262)",
        "(-0.210685, 1.203882, 0.226209)",
        "(-0.211408, 1.201270, 0.222105)",
        "(-0.211408, 1.201270, 0.222105)"
    ],
    "rightHandRotations": [
        "(326.183200, 96.717750, 224.393300)",
        "(326.062500, 97.534290, 225.781600)",
        "(327.726700, 98.401750, 226.715700)",
        "(329.090200, 99.246960, 226.467700)",
        "(331.770500, 101.202300, 224.992100)",
        "(333.082700, 102.635200, 224.152600)",
        "(332.539900, 102.519800, 225.950100)",
        "(328.251300, 101.430000, 229.170100)",
        "(326.324200, 101.381800, 231.038200)",
        "(322.576800, 101.602900, 236.744300)",
        "(317.629700, 102.191500, 245.340800)",
        "(311.283300, 101.463800, 257.829000)",
        "(305.738400, 98.631520, 273.206700)",
        "(303.200400, 96.979930, 280.874800)",
        "(298.308200, 93.589720, 294.723700)",
        "(294.623400, 88.159340, 308.331600)",
        "(292.467300, 81.102050, 321.965700)",
        "(291.582000, 73.258460, 333.903800)",
        "(291.576000, 69.948290, 338.760200)",
        "(292.153500, 67.114880, 343.476300)",
        "(293.033400, 66.546080, 345.444200)",
        "(293.893600, 65.803340, 347.838200)",
        "(295.224900, 64.407880, 350.767100)",
        "(296.153700, 64.350140, 351.511100)",
        "(298.049900, 64.691970, 352.477900)",
        "(299.757700, 65.027760, 352.869800)",
        "(300.717100, 65.835850, 353.072600)",
        "(301.407100, 67.426160, 352.156200)",
        "(301.868600, 67.951360, 351.745200)",
        "(302.983000, 68.685840, 351.439300)",
        "(304.390400, 69.009950, 351.698500)",
        "(305.467100, 68.681810, 352.505400)",
        "(306.652800, 69.245510, 352.359600)",
        "(307.168500, 69.890460, 351.764000)",
        "(308.277900, 70.632090, 350.715100)",
        "(309.315500, 71.367430, 349.931300)",
        "(310.293900, 72.272740, 348.919600)",
        "(311.091500, 72.765540, 348.313700)",
        "(311.347200, 72.887090, 348.120400)",
        "(312.014000, 73.027160, 348.070200)",
        "(312.609700, 73.435800, 347.745700)",
        "(313.082500, 74.250850, 346.566300)",
        "(313.328600, 75.115240, 345.143000)",
        "(313.551800, 75.532880, 344.641900)",
        "(313.574400, 75.499180, 344.398900)",
        "(313.276400, 75.339350, 344.655600)",
        "(313.119700, 74.832050, 345.005900)",
        "(312.939400, 74.385930, 345.143200)",
        "(312.830800, 74.132240, 345.170400)",
        "(312.518900, 73.991780, 345.147300)",
        "(311.995800, 73.049870, 345.820500)",
        "(311.451800, 72.025500, 346.894400)",
        "(310.803700, 71.123590, 347.959600)",
        "(310.486100, 70.710750, 348.324000)",
        "(309.980300, 70.309560, 348.652200)",
        "(309.444700, 70.134990, 348.876600)",
        "(309.003500, 70.660030, 348.722600)",
        "(308.614600, 69.555370, 349.683700)",
        "(308.548400, 69.204410, 350.069900)",
        "(308.434000, 68.254300, 351.115400)",
        "(308.294400, 67.524620, 352.035100)",
        "(308.242100, 66.678150, 352.827000)",
        "(308.268900, 66.127560, 353.488700)",
        "(308.292300, 65.840160, 353.916600)",
        "(308.446500, 65.431530, 354.617700)",
        "(308.703000, 65.055370, 355.195000)",
        "(308.951700, 64.444810, 355.918300)",
        "(309.247300, 63.827200, 356.594100)",
        "(309.304600, 63.496100, 356.980500)",
        "(309.459300, 63.078170, 357.630600)",
        "(309.579200, 63.103310, 357.918300)",
        "(309.560300, 63.543030, 357.390300)",
        "(309.493400, 63.765590, 356.931500)",
        "(309.432400, 63.965610, 356.737700)",
        "(309.317700, 64.203490, 356.637700)",
        "(309.133600, 64.665420, 356.405900)",
        "(308.884700, 65.069560, 356.013100)",
        "(308.731400, 65.229170, 355.652000)",
        "(308.722400, 65.284250, 355.488500)",
        "(308.867200, 65.463650, 355.108000)",
        "(309.243300, 65.845440, 354.532200)",
        "(309.243300, 65.845440, 354.532200)",
        "(309.598500, 66.340550, 353.695100)",
        "(309.778400, 66.681210, 353.168900)",
        "(310.398700, 67.651070, 351.889600)",
        "(311.439500, 69.121750, 350.416700)",
        "(313.312000, 71.109250, 348.170500)",
        "(315.070000, 72.725110, 345.704300)",
        "(315.737100, 73.387750, 344.612300)",
        "(316.936900, 74.912790, 342.542700)",
        "(318.659000, 76.189260, 341.114900)",
        "(320.580600, 76.891350, 340.636400)",
        "(321.890200, 76.977990, 340.977000)",
        "(322.336900, 76.919780, 341.241000)",
        "(322.997800, 77.081040, 341.778400)",
        "(323.710400, 77.581410, 342.457800)",
        "(324.373300, 78.027900, 342.944100)",
        "(324.761600, 78.187350, 343.523500)",
        "(324.861600, 78.257920, 343.940200)",
        "(324.942500, 78.385380, 344.688400)",
        "(324.998000, 78.522030, 345.019800)",
        "(324.826500, 78.580570, 345.171400)",
        "(324.642600, 78.301740, 345.750100)",
        "(324.631200, 78.100520, 346.179600)",
        "(324.811100, 77.763730, 346.881900)",
        "(324.959500, 77.608390, 347.062000)",
        "(325.061700, 77.579860, 346.871100)",
        "(325.103200, 77.751640, 346.698500)",
        "(325.208300, 77.840580, 346.628800)",
        "(325.539400, 77.956240, 346.348600)",
        "(325.874600, 78.091160, 345.631700)",
        "(326.047300, 78.493970, 344.649200)",
        "(325.873900, 79.446930, 343.175000)",
        "(325.817900, 79.922320, 342.318900)",
        "(325.680900, 80.892250, 340.402000)",
        "(325.525100, 81.383420, 339.442400)",
        "(325.293600, 81.406440, 339.526500)",
        "(325.230600, 81.013430, 339.876000)",
        "(325.159900, 80.809050, 339.972400)",
        "(324.886000, 80.333890, 340.260600)",
        "(324.609800, 79.905720, 340.557200)",
        "(324.164100, 79.553810, 340.848300)",
        "(323.762300, 79.208500, 341.177100)",
        "(323.545300, 78.999530, 341.403400)",
        "(323.074600, 78.621640, 341.777800)",
        "(322.684200, 78.234890, 342.190800)",
        "(322.399500, 77.870970, 342.466200)",
        "(322.238800, 77.488950, 342.802900)",
        "(322.147300, 77.307420, 342.969100)",
        "(321.885700, 77.032140, 343.086200)",
        "(321.659800, 76.882180, 342.973600)",
        "(321.525800, 76.844970, 342.872800)",
        "(321.448000, 76.909970, 342.772600)",
        "(321.392500, 76.914030, 342.722400)",
        "(321.246800, 76.836490, 342.706400)",
        "(321.079100, 76.697480, 342.713000)",
        "(320.894800, 76.588660, 342.676800)",
        "(320.784500, 76.460510, 342.752500)",
        "(320.739700, 76.403170, 342.832000)",
        "(320.695800, 76.245710, 343.030900)",
        "(320.595500, 76.046260, 343.264000)",
        "(320.423700, 75.951920, 343.427100)",
        "(320.314900, 76.010940, 343.323100)",
        "(320.280600, 76.055760, 343.227200)",
        "(320.231400, 76.160700, 343.129100)",
        "(320.154800, 76.261670, 343.155200)",
        "(320.001200, 76.241780, 343.179500)",
        "(319.943800, 76.203370, 343.259100)",
        "(319.940600, 76.195330, 343.275200)",
        "(319.942500, 76.139110, 343.301000)",
        "(319.968500, 76.073330, 343.345800)",
        "(319.933200, 75.996170, 343.413400)",
        "(319.860200, 75.986150, 343.424200)",
        "(319.823300, 76.009520, 343.386400)",
        "(319.821100, 75.998820, 343.367800)",
        "(319.825800, 75.867410, 343.409900)",
        "(319.773500, 75.651890, 343.539200)",
        "(319.719700, 75.527320, 343.606000)",
        "(319.666900, 75.466210, 343.593900)",
        "(319.496600, 75.286420, 343.540200)",
        "(319.257600, 74.961100, 343.640900)",
        "(318.938200, 74.709360, 343.849600)",
        "(318.634100, 74.468670, 344.027300)",
        "(318.502300, 74.338680, 344.067100)",
        "(318.219900, 74.131310, 344.118600)",
        "(317.882700, 73.916560, 344.214500)",
        "(317.487200, 73.672700, 344.415300)",
        "(317.119100, 73.499630, 344.507700)",
        "(316.951500, 73.436160, 344.538800)",
        "(316.611700, 73.344550, 344.454800)",
        "(316.265200, 73.244830, 344.352900)",
        "(315.880600, 73.101200, 344.455600)",
        "(315.575600, 72.828840, 344.663500)",
        "(315.473600, 72.653680, 344.753600)",
        "(315.247200, 72.254150, 344.981100)",
        "(314.964000, 71.912480, 345.191600)",
        "(314.627600, 71.603620, 345.270500)",
        "(314.318500, 71.328550, 345.449900)",
        "(314.154900, 71.158710, 345.605600)",
        "(313.887000, 70.831650, 345.892900)",
        "(313.593400, 70.510730, 346.114900)",
        "(313.218000, 70.194330, 346.308200)",
        "(312.920900, 69.915790, 346.492400)",
        "(312.745900, 69.789920, 346.530800)",
        "(312.442700, 69.597580, 346.554800)",
        "(312.214800, 69.434030, 346.591900)",
        "(311.927200, 69.215570, 346.696200)",
        "(311.605100, 68.948970, 346.894700)",
        "(311.445700, 68.810540, 347.002800)",
        "(311.182900, 68.553010, 347.184500)",
        "(310.906600, 68.271580, 347.425500)",
        "(310.608000, 68.016620, 347.555100)",
        "(310.286500, 67.814130, 347.638600)",
        "(310.121200, 67.722380, 347.700300)",
        "(309.804600, 67.487170, 347.895100)",
        "(309.481100, 67.185870, 348.100500)",
        "(309.146100, 66.845600, 348.309100)",
        "(308.810400, 66.465260, 348.701100)",
        "(308.622900, 66.241510, 348.936700)",
        "(308.256500, 65.863880, 349.326000)",
        "(307.883800, 65.490260, 349.717500)",
        "(307.454400, 65.095630, 350.143000)",
        "(306.930200, 64.727360, 350.568900)",
        "(306.646600, 64.567050, 350.772200)",
        "(306.067000, 64.297160, 351.114000)",
        "(305.473000, 64.058590, 351.411700)",
        "(304.932300, 63.832180, 351.749600)",
        "(304.360500, 63.569920, 352.099200)",
        "(304.064900, 63.443670, 352.265700)",
        "(303.479100, 63.152450, 352.630600)",
        "(302.861100, 62.838290, 353.044000)",
        "(302.223800, 62.500660, 353.553300)",
        "(301.657100, 62.183280, 353.961900)",
        "(301.391700, 62.029990, 354.143400)",
        "(300.845300, 61.743830, 354.522400)",
        "(300.320300, 61.483170, 354.905200)",
        "(299.804300, 61.232820, 355.212400)",
        "(299.274100, 60.964780, 355.588300)",
        "(299.013400, 60.810190, 355.787300)",
        "(298.504800, 60.503640, 356.225600)",
        "(298.056300, 60.209760, 356.646900)",
        "(297.598900, 59.960710, 357.001200)",
        "(297.190600, 59.780400, 357.241100)",
        "(296.977400, 59.725990, 357.341500)",
        "(296.573900, 59.543830, 357.575000)",
        "(296.205700, 59.321570, 357.866300)",
        "(295.830400, 59.054920, 358.276700)",
        "(295.502700, 58.835650, 358.650400)",
        "(295.354500, 58.692620, 358.838900)",
        "(295.061800, 58.474540, 359.127700)",
        "(294.804400, 58.331270, 359.409200)",
        "(294.582700, 58.199670, 359.697100)",
        "(294.357100, 58.034730, 0.000306)",
        "(294.253400, 57.990720, 0.112299)",
        "(294.115400, 57.852800, 0.438008)",
        "(294.023600, 57.804770, 0.717234)",
        "(293.898400, 57.768280, 0.886593)",
        "(293.830000, 57.733520, 0.986883)",
        "(293.641400, 57.572440, 1.311688)",
        "(293.505400, 57.399220, 1.640892)",
        "(293.356700, 57.369070, 1.876199)",
        "(293.216900, 57.391120, 2.048446)",
        "(293.115100, 57.415590, 2.183995)",
        "(293.052500, 57.404700, 2.268592)",
        "(292.873500, 57.403820, 2.403632)",
        "(292.654500, 57.384280, 2.593377)",
        "(292.435600, 57.418840, 2.759512)",
        "(292.271700, 57.484130, 2.909954)",
        "(292.188800, 57.514900, 3.002324)",
        "(292.000900, 57.609790, 3.144859)",
        "(291.878700, 57.765410, 3.223730)",
        "(291.717000, 58.009980, 3.222436)",
        "(291.572900, 58.211060, 3.281939)",
        "(291.476600, 58.346390, 3.292121)",
        "(291.294400, 58.598360, 3.329931)",
        "(291.148300, 58.918180, 3.302505)",
        "(291.011000, 59.344300, 3.191993)",
        "(290.875800, 59.758990, 3.082736)",
        "(290.782000, 59.986870, 3.006350)",
        "(290.602600, 60.511360, 2.773523)",
        "(290.417400, 61.124210, 2.506284)",
        "(290.280100, 61.685520, 2.275284)",
        "(290.137100, 62.211060, 2.123029)",
        "(290.048400, 62.562580, 1.948372)",
        "(289.904400, 63.289660, 1.539221)",
        "(289.773400, 64.116580, 1.038262)",
        "(289.695400, 64.827630, 0.710377)",
        "(289.623800, 65.467580, 0.491944)",
        "(289.606300, 65.780700, 0.368127)",
        "(289.579800, 66.524110, 359.987800)",
        "(289.513500, 67.263260, 359.602900)",
        "(289.384200, 68.178550, 359.038800)",
        "(289.323000, 69.114360, 358.422800)",
        "(289.323500, 69.584430, 358.125500)",
        "(289.297100, 70.467700, 357.586800)",
        "(289.272300, 71.320840, 357.082500)",
        "(289.267100, 72.083000, 356.670100)",
        "(289.276300, 72.922950, 356.195800)",
        "(289.295500, 73.367100, 355.943200)",
        "(289.314100, 74.474460, 355.163600)",
        "(289.360700, 75.553760, 354.415600)",
        "(289.450700, 76.489980, 353.902900)",
        "(289.539500, 77.518740, 353.294300)",
        "(289.612200, 78.062950, 352.920200)",
        "(289.682300, 79.229230, 352.113900)",
        "(289.804800, 80.458530, 351.259100)",
        "(289.991100, 81.512770, 350.593200)",
        "(290.151900, 82.743230, 349.756300)",
        "(290.241700, 83.316280, 349.346200)",
        "(290.465600, 84.403320, 348.578200)",
        "(290.654000, 85.374680, 348.003400)",
        "(290.842100, 86.396940, 347.327600)",
        "(291.154200, 87.351680, 346.670200)",
        "(291.317100, 87.747650, 346.446600)",
        "(291.580800, 88.613440, 345.998600)",
        "(291.840600, 89.526950, 345.433200)",
        "(292.083800, 90.611850, 344.640100)",
        "(292.362100, 91.569540, 343.963300)",
        "(292.497900, 91.976960, 343.710400)",
        "(292.741700, 92.770290, 343.261100)",
        "(292.952300, 93.585620, 342.744000)",
        "(293.148300, 94.406140, 342.109100)",
        "(293.354600, 95.134550, 341.649700)",
        "(293.451300, 95.479100, 341.446500)",
        "(293.623200, 96.193890, 340.976900)",
        "(293.879800, 96.756310, 340.607000)",
        "(294.155900, 97.162220, 340.485000)",
        "(294.371800, 97.634090, 340.335900)",
        "(294.492200, 97.916430, 340.194300)",
        "(294.781400, 98.476110, 339.875600)",
        "(295.112400, 99.087400, 339.549100)",
        "(295.408200, 99.932190, 338.977300)",
        "(295.776800, 100.745200, 338.415500)",
        "(295.957500, 101.070700, 338.243800)",
        "(296.294000, 101.816300, 337.842200)",
        "(296.680500, 102.615800, 337.355200)",
        "(297.084800, 103.519100, 336.697000)",
        "(297.499100, 104.328400, 336.198200)",
        "(297.712100, 104.691000, 336.000500)",
        "(298.182700, 105.396000, 335.609900)",
        "(298.694500, 106.119800, 335.174200)",
        "(299.200000, 106.753200, 334.844100)",
        "(299.705000, 107.406500, 334.538600)",
        "(299.976100, 107.697400, 334.371900)",
        "(300.604600, 108.108900, 334.188000)",
        "(301.182800, 108.623300, 333.997900)",
        "(301.798600, 109.247900, 333.621200)",
        "(302.435500, 109.835200, 333.215400)",
        "(302.727400, 110.072000, 333.052400)",
        "(303.378100, 110.465500, 332.855700)",
        "(304.051000, 110.688100, 332.899600)",
        "(304.747500, 110.928000, 332.874000)",
        "(305.461300, 111.182200, 332.748300)",
        "(305.781200, 111.305700, 332.680100)",
        "(306.395500, 111.529900, 332.632000)",
        "(306.993000, 111.793100, 332.542300)",
        "(307.596300, 112.028300, 332.403800)",
        "(308.200200, 112.190500, 332.342500)",
        "(308.485400, 112.259700, 332.342900)",
        "(309.056900, 112.293300, 332.407100)",
        "(309.607500, 112.243700, 332.554900)",
        "(310.087200, 112.171900, 332.714800)",
        "(310.579400, 112.063000, 332.855700)",
        "(310.826200, 112.000800, 332.931900)",
        "(311.299000, 111.979900, 332.983800)",
        "(311.781300, 112.014700, 332.896000)",
        "(312.256700, 112.039600, 332.774800)",
        "(312.661600, 112.091800, 332.676200)",
        "(312.875400, 112.116800, 332.627800)",
        "(313.324200, 112.024700, 332.641100)",
        "(313.813000, 111.915400, 332.699300)",
        "(314.211500, 111.885100, 332.626600)",
        "(314.651800, 111.806400, 332.551200)",
        "(314.860900, 111.738800, 332.549300)",
        "(315.264400, 111.528000, 332.672100)",
        "(315.622300, 111.401700, 332.711000)",
        "(316.002300, 111.273100, 332.727700)",
        "(316.360000, 111.192200, 332.655600)",
        "(316.534900, 111.150700, 332.618000)",
        "(316.909900, 110.984800, 332.609100)",
        "(317.286200, 110.757900, 332.716900)",
        "(317.645500, 110.614100, 332.738200)",
        "(318.051400, 110.421400, 332.761000)",
        "(318.261300, 110.281500, 332.825300)",
        "(318.628900, 110.068100, 332.923600)",
        "(318.984900, 109.896600, 332.936200)",
        "(319.397000, 109.722200, 332.932800)",
        "(319.777400, 109.485200, 333.003800)",
        "(319.932900, 109.413400, 333.022000)",
        "(320.275500, 109.306300, 332.939800)",
        "(320.671700, 109.204900, 332.848100)",
        "(321.116000, 108.985000, 332.888600)",
        "(321.560400, 108.748200, 333.025500)",
        "(321.761500, 108.701000, 333.047500)",
        "(322.202800, 108.669700, 332.918200)",
        "(322.772300, 108.569200, 332.743900)",
        "(323.246900, 108.468300, 332.688200)",
        "(323.701200, 108.326300, 332.699300)",
        "(323.979000, 108.195900, 332.729200)",
        "(324.494800, 107.808300, 332.852100)",
        "(324.976300, 107.511400, 333.061400)",
        "(325.523300, 107.147000, 333.200500)",
        "(326.023600, 106.880800, 333.264500)",
        "(326.271400, 106.755200, 333.269300)",
        "(326.768900, 106.530500, 333.254700)",
        "(327.308300, 106.330200, 333.233000)",
        "(327.866400, 105.977300, 333.309900)",
        "(328.391900, 105.660100, 333.428800)",
        "(328.628300, 105.524600, 333.457700)",
        "(329.083700, 105.291500, 333.426700)",
        "(329.556000, 104.899700, 333.484000)",
        "(329.947400, 104.567300, 333.623700)",
        "(330.310500, 104.280700, 333.652900)",
        "(330.477400, 104.106800, 333.639500)",
        "(330.823600, 103.806200, 333.612500)",
        "(331.127200, 103.487200, 333.623400)",
        "(331.467800, 103.058900, 333.710200)",
        "(331.730500, 102.633000, 333.838300)",
        "(331.823000, 102.421900, 333.891400)",
        "(332.041300, 102.108900, 333.896200)",
        "(332.315100, 101.811100, 333.814200)",
        "(332.573700, 101.353100, 333.869000)",
        "(332.742600, 100.971000, 334.005700)",
        "(332.823000, 100.816500, 333.973200)",
        "(333.026900, 100.465400, 333.874100)",
        "(333.139700, 100.087900, 333.891800)",
        "(333.245600, 99.649490, 333.965500)",
        "(333.374500, 99.196680, 334.020500)",
        "(333.438200, 98.939910, 334.081100)",
        "(333.508100, 98.531030, 334.142700)",
        "(333.617200, 98.199260, 334.038400)",
        "(333.692900, 97.870370, 333.938200)",
        "(333.755200, 97.424800, 334.048700)",
        "(333.800300, 97.205270, 334.118100)",
        "(333.869100, 96.742650, 334.195600)",
        "(333.961000, 96.340330, 334.253300)",
        "(334.008300, 95.982180, 334.243700)",
        "(334.066700, 95.622210, 334.218200)",
        "(334.092800, 95.419990, 334.244100)",
        "(334.140400, 95.068050, 334.278300)",
        "(334.157600, 94.686340, 334.262800)",
        "(334.184800, 94.294160, 334.316500)",
        "(334.200300, 93.908810, 334.400700)",
        "(334.214400, 93.742610, 334.404100)",
        "(334.239700, 93.441250, 334.319100)",
        "(334.272200, 93.157940, 334.239300)",
        "(334.282800, 92.867550, 334.235800)",
        "(334.315900, 92.604350, 334.188700)",
        "(334.340300, 92.468310, 334.140600)",
        "(334.377600, 92.231860, 334.031100)",
        "(334.425300, 91.928150, 334.003600)",
        "(334.486100, 91.608480, 334.036700)",
        "(334.571300, 91.295080, 333.998800)",
        "(334.615500, 91.130420, 333.974000)",
        "(334.688300, 90.779150, 333.935600)",
        "(334.736800, 90.440270, 333.966100)",
        "(334.797500, 90.083560, 333.914500)",
        "(334.859600, 89.678120, 333.926900)",
        "(334.850400, 89.474830, 333.978300)",
        "(334.808400, 89.149280, 333.972600)",
        "(334.830100, 88.846930, 333.830400)",
        "(334.836400, 88.532300, 333.762800)",
        "(334.820900, 88.185430, 333.718400)",
        "(334.796600, 88.014110, 333.686200)",
        "(334.727100, 87.626370, 333.632100)",
        "(334.623900, 87.161990, 333.618900)",
        "(334.472300, 86.627950, 333.683400)",
        "(334.241500, 86.042410, 333.732200)",
        "(334.091800, 85.738100, 333.766900)",
        "(333.785800, 85.159120, 333.846500)",
        "(333.417600, 84.599600, 333.881000)",
        "(332.944900, 84.056790, 333.887800)",
        "(332.398500, 83.522410, 333.926300)",
        "(332.126400, 83.245190, 333.952600)",
        "(331.586200, 82.689170, 334.021000)",
        "(330.979900, 82.137780, 334.045700)",
        "(330.291000, 81.601780, 334.077500)",
        "(329.898800, 81.342990, 334.115600)",
        "(329.169400, 80.774020, 334.215500)",
        "(328.434700, 80.227440, 334.327100)",
        "(327.685900, 79.701390, 334.438100)",
        "(326.928600, 79.134910, 334.602500)",
        "(326.195500, 78.530530, 334.824400)",
        "(325.809800, 78.260460, 334.948600)",
        "(325.047000, 77.756840, 335.110200)",
        "(324.307800, 77.327620, 335.227200)",
        "(323.594400, 76.940480, 335.335400)",
        "(322.887500, 76.599550, 335.409700)",
        "(322.528700, 76.441200, 335.424100)",
        "(321.877400, 76.065720, 335.518800)",
        "(321.285600, 75.665010, 335.724100)",
        "(320.667100, 75.277760, 335.891600)",
        "(320.097400, 74.898010, 336.088100)",
        "(319.833100, 74.724000, 336.171100)",
        "(319.299100, 74.354620, 336.336700)",
        "(318.820300, 73.933590, 336.593500)",
        "(318.397200, 73.460990, 336.934000)",
        "(317.909600, 73.010890, 337.300900)",
        "(317.665700, 72.807970, 337.461500)",
        "(317.210900, 72.472800, 337.669300)",
        "(316.776300, 72.178840, 337.824500)",
        "(316.320400, 71.852520, 338.078200)",
        "(315.895000, 71.509580, 338.386900)",
        "(315.699500, 71.340020, 338.539900)",
        "(315.319100, 70.998460, 338.802400)",
        "(314.947300, 70.662230, 339.090700)",
        "(314.532700, 70.303610, 339.463000)",
        "(314.135200, 70.035860, 339.722800)",
        "(313.918800, 69.894780, 339.830700)",
        "(313.489500, 69.636600, 340.060100)",
        "(313.052500, 69.389630, 340.349700)",
        "(312.601400, 69.169560, 340.602200)",
        "(312.137200, 68.931250, 340.862900)",
        "(311.904100, 68.824870, 340.985700)",
        "(311.392100, 68.595090, 341.270300)",
        "(310.885200, 68.339940, 341.591200)",
        "(310.364800, 68.061150, 341.940800)",
        "(309.800900, 67.749760, 342.312600)",
        "(309.521000, 67.577280, 342.526100)",
        "(308.966500, 67.239430, 342.948500)",
        "(308.407700, 66.884590, 343.362500)",
        "(307.835800, 66.559630, 343.749600)",
        "(307.243600, 66.156620, 344.182900)",
        "(306.938000, 65.961520, 344.413500)",
        "(306.344800, 65.530200, 344.910100)",
        "(305.810100, 65.029370, 345.455000)",
        "(305.288300, 64.541080, 346.037800)",
        "(304.741600, 64.116990, 346.551100)",
        "(304.426400, 63.987730, 346.702200)",
        "(303.859900, 63.763160, 346.966200)",
        "(303.327700, 63.535000, 347.228700)",
        "(302.810200, 63.283050, 347.587000)",
        "(302.359400, 62.872940, 348.080200)",
        "(302.134200, 62.726730, 348.286300)",
        "(301.684600, 62.429470, 348.648700)",
        "(301.294100, 62.052770, 349.102500)",
        "(300.877600, 61.628020, 349.658200)",
        "(300.498700, 61.167610, 350.194900)",
        "(300.293700, 60.956260, 350.451800)",
        "(299.913700, 60.512860, 350.984700)",
        "(299.670200, 59.955640, 351.651200)",
        "(299.372400, 59.594550, 352.187000)",
        "(299.074700, 59.219240, 352.648900)",
        "(298.926200, 59.054760, 352.879800)",
        "(298.634900, 58.740290, 353.367900)",
        "(298.297900, 58.400390, 353.815100)",
        "(298.011500, 58.039120, 354.312400)",
        "(297.677300, 57.705080, 354.786400)",
        "(297.491800, 57.565800, 354.976300)",
        "(297.155600, 57.221160, 355.445000)",
        "(296.827600, 56.884100, 355.976700)",
        "(296.457600, 56.698140, 356.351300)",
        "(296.186500, 56.572640, 356.600700)",
        "(296.049900, 56.506820, 356.772800)",
        "(295.745600, 56.352050, 357.173500)",
        "(295.446500, 56.355260, 357.390900)",
        "(295.111600, 56.357790, 357.538300)",
        "(294.789800, 56.422440, 357.704500)",
        "(294.629400, 56.464200, 357.772000)",
        "(294.345300, 56.454290, 357.965200)",
        "(294.064900, 56.512230, 358.179600)",
        "(293.827500, 56.471210, 358.438200)",
        "(293.583700, 56.452790, 358.689200)",
        "(293.443900, 56.447530, 358.823300)",
        "(293.161300, 56.442480, 359.093600)",
        "(292.935200, 56.420890, 359.333900)",
        "(292.674500, 56.555190, 359.491200)",
        "(292.446300, 56.794080, 359.495400)",
        "(292.336000, 56.966030, 359.440600)",
        "(292.128900, 57.245080, 359.442500)",
        "(291.896000, 57.485070, 359.528200)",
        "(291.682000, 57.744880, 359.537900)",
        "(291.389800, 58.186340, 359.369900)",
        "(291.256500, 58.478280, 359.216000)",
        "(291.070200, 58.975320, 359.008000)",
        "(290.862800, 59.449240, 358.889800)",
        "(290.665900, 60.031210, 358.646900)",
        "(290.459800, 60.693270, 358.321000)",
        "(290.335600, 61.079430, 358.104800)",
        "(290.124700, 61.980310, 357.537800)",
        "(289.982200, 62.738010, 357.172600)",
        "(289.788700, 63.622390, 356.722700)",
        "(289.629000, 64.436580, 356.263000)",
        "(289.576200, 64.894920, 356.024200)",
        "(289.516100, 65.718960, 355.689500)",
        "(289.445400, 66.510140, 355.365600)",
        "(289.432900, 67.391400, 354.954800)",
        "(289.400000, 68.299940, 354.516400)",
        "(289.360700, 68.786960, 354.268200)",
        "(289.337700, 69.807600, 353.697400)",
        "(289.338300, 70.881880, 353.060600)",
        "(289.308700, 71.983090, 352.451100)",
        "(289.336400, 73.160740, 351.771300)",
        "(289.351500, 73.755070, 351.416400)",
        "(289.365400, 74.931690, 350.697100)",
        "(289.431600, 76.305180, 349.756500)",
        "(289.522300, 77.797440, 348.658600)",
        "(289.668700, 79.177420, 347.711100)",
        "(289.765700, 79.729560, 347.400600)",
        "(289.885600, 80.910710, 346.748200)",
        "(290.096500, 82.027670, 346.100600)",
        "(290.302300, 83.205960, 345.410200)",
        "(290.518500, 84.303820, 344.788300)",
        "(290.642200, 84.935190, 344.397300)",
        "(290.894000, 86.125970, 343.663300)",
        "(291.110200, 87.350620, 342.864300)",
        "(291.370800, 88.548940, 342.089600)",
        "(291.668700, 89.644940, 341.435000)",
        "(291.816300, 90.145300, 341.140400)",
        "(292.119800, 91.138350, 340.566400)",
        "(292.423500, 92.204790, 339.931000)",
        "(292.769800, 93.155020, 339.340200)",
        "(293.127300, 93.977840, 338.902800)",
        "(293.324600, 94.329760, 338.777700)",
        "(293.705300, 95.048460, 338.500700)",
        "(294.102000, 95.697250, 338.207800)",
        "(294.524400, 96.531070, 337.799800)",
        "(294.898900, 97.391110, 337.296200)",
        "(295.134700, 97.806080, 337.067500)",
        "(295.561100, 98.754420, 336.527200)",
        "(296.003700, 99.654460, 335.936100)",
        "(296.432900, 100.551500, 335.378700)",
        "(296.933000, 101.226000, 335.108300)",
        "(297.193300, 101.514800, 335.036000)",
        "(297.704400, 102.262200, 334.705800)",
        "(298.227300, 103.040700, 334.284200)",
        "(298.766600, 103.780200, 333.829000)",
        "(299.329100, 104.408000, 333.544300)",
        "(299.597800, 104.714400, 333.426800)",
        "(300.169600, 105.366800, 333.121700)",
        "(300.811700, 105.871800, 332.878200)",
        "(301.439500, 106.480800, 332.587400)",
        "(302.120500, 106.981500, 332.378600)",
        "(302.465200, 107.202000, 332.310900)",
        "(303.200800, 107.559300, 332.236300)",
        "(303.937700, 107.858800, 332.159100)",
        "(304.686200, 108.168600, 332.106100)",
        "(305.414400, 108.217100, 332.301000)",
        "(305.773600, 108.301400, 332.344600)",
        "(306.478500, 108.514000, 332.374500)",
        "(307.216900, 108.687100, 332.296100)",
        "(307.916200, 108.822800, 332.235700)",
        "(308.591800, 109.047400, 332.128100)",
        "(308.926800, 109.163900, 332.028600)",
        "(309.639200, 109.264500, 331.884800)",
        "(310.368200, 109.215100, 332.026600)",
        "(311.083900, 109.070000, 332.243200)",
        "(311.804000, 108.933100, 332.381400)",
        "(312.190800, 108.823500, 332.467700)",
        "(312.918500, 108.582500, 332.742700)",
        "(313.627700, 108.537800, 332.852800)",
        "(314.343700, 108.547900, 332.745500)",
        "(314.991000, 108.632500, 332.601100)",
        "(315.293200, 108.676900, 332.547500)",
        "(315.897900, 108.713400, 332.436200)",
        "(316.500400, 108.641600, 332.433200)",
        "(317.091700, 108.474600, 332.598400)",
        "(317.600900, 108.447900, 332.711900)",
        "(317.868700, 108.474200, 332.632200)",
        "(318.419900, 108.591700, 332.334900)",
        "(318.963000, 108.618000, 332.183900)",
        "(319.478900, 108.584200, 332.192600)",
        "(320.023300, 108.433800, 332.279700)",
        "(320.294000, 108.363500, 332.329600)",
        "(320.811300, 108.201500, 332.476900)",
        "(321.345500, 108.118000, 332.412100)",
        "(321.865100, 108.080300, 332.258000)",
        "(322.358900, 108.131800, 332.105200)",
        "(322.619200, 108.163500, 331.995600)",
        "(323.160500, 108.223600, 331.723400)",
        "(323.731400, 108.153600, 331.549300)",
        "(324.321500, 107.931000, 331.599200)",
        "(324.873200, 107.768200, 331.647100)",
        "(325.145100, 107.742300, 331.612900)",
        "(325.718300, 107.710000, 331.365800)",
        "(326.279800, 107.622500, 331.217900)",
        "(326.837000, 107.502800, 331.147200)",
        "(327.376200, 107.261800, 331.112500)",
        "(327.658400, 107.096800, 331.119500)",
        "(328.177300, 106.707300, 331.202700)",
        "(328.668800, 106.290800, 331.315500)",
        "(329.184200, 105.942700, 331.339700)",
        "(329.693100, 105.616200, 331.319200)",
        "(329.934100, 105.431300, 331.320500)",
        "(330.403900, 105.085800, 331.300400)",
        "(330.890400, 104.750700, 331.263500)",
        "(331.347200, 104.412200, 331.227000)",
        "(331.794000, 103.946900, 331.252200)",
        "(332.017600, 103.681200, 331.328400)",
        "(332.459000, 103.140300, 331.525300)",
        "(332.849300, 102.664500, 331.680600)",
        "(333.242000, 102.252100, 331.643400)",
        "(333.658200, 101.857400, 331.560700)",
        "(333.841300, 101.700600, 331.526800)",
        "(334.226600, 101.325300, 331.438300)",
        "(334.641400, 100.843900, 331.432100)",
        "(335.011600, 100.351500, 331.502800)",
        "(335.413400, 99.851830, 331.539700)",
        "(335.607800, 99.587040, 331.573200)",
        "(336.012500, 99.071600, 331.614100)",
        "(336.419100, 98.579170, 331.627700)",
        "(336.900900, 98.061680, 331.642000)",
        "(337.291400, 97.548470, 331.620100)",
        "(337.480100, 97.308920, 331.601300)",
        "(337.887500, 96.886350, 331.526800)",
        "(338.322800, 96.432910, 331.412400)",
        "(338.722400, 95.868990, 331.408400)",
        "(339.198800, 95.167340, 331.543500)",
        "(339.418000, 94.810600, 331.599100)",
        "(339.793300, 94.287250, 331.537800)",
        "(340.245500, 93.774960, 331.357900)",
        "(340.693500, 93.097160, 331.372800)",
        "(341.043200, 92.295840, 331.569100)",
        "(341.196800, 91.945610, 331.639100)",
        "(341.498500, 91.254460, 331.664700)",
        "(341.764500, 90.619490, 331.608400)",
        "(341.982500, 90.002460, 331.599200)",
        "(342.180100, 89.458090, 331.508400)",
        "(342.308200, 89.139650, 331.427600)",
        "(342.511300, 88.543110, 331.401600)",
        "(342.633500, 87.969990, 331.401800)",
        "(342.720300, 87.522090, 331.232800)",
        "(342.903100, 86.992230, 331.117800)",
        "(342.957800, 86.667170, 331.139600)",
        "(343.031700, 86.014560, 331.204100)",
        "(343.079300, 85.452670, 331.121100)",
        "(343.128700, 84.905950, 331.016900)",
        "(343.147200, 84.324550, 330.961300)",
        "(343.132800, 84.025030, 330.942600)",
        "(343.129300, 83.459950, 330.908100)",
        "(343.075700, 82.918450, 330.842300)",
        "(343.007400, 82.363430, 330.787800)",
        "(342.958300, 81.817650, 330.782000)",
        "(342.926100, 81.546030, 330.765200)",
        "(342.840600, 81.010270, 330.690600)",
        "(342.684800, 80.504000, 330.625900)",
        "(342.570400, 80.037320, 330.522300)",
        "(342.380600, 79.528490, 330.420900)",
        "(342.252900, 79.280700, 330.396500)",
        "(342.049300, 78.825650, 330.333400)",
        "(341.777400, 78.400540, 330.128400)",
        "(341.475100, 78.033250, 329.917300)",
        "(341.185600, 77.704590, 329.632000)",
        "(341.009000, 77.527540, 329.434500)",
        "(340.633900, 77.160440, 329.123400)",
        "(340.195600, 76.737140, 328.965000)",
        "(339.660200, 76.296640, 328.888700)",
        "(339.104900, 75.889420, 328.772900)",
        "(338.823300, 75.716480, 328.648100)",
        "(338.257700, 75.432210, 328.264300)",
        "(337.662300, 75.176020, 327.833600)",
        "(336.960800, 74.890440, 327.575600)",
        "(336.172500, 74.593190, 327.473900)",
        "(335.758700, 74.457240, 327.427900)",
        "(334.885400, 74.255550, 327.261700)",
        "(334.016200, 74.080280, 327.006700)",
        "(333.141900, 73.937520, 326.786200)",
        "(332.285700, 73.784600, 326.560300)",
        "(331.869400, 73.772580, 326.452000)",
        "(330.976800, 73.514670, 326.353200)",
        "(330.079700, 73.263430, 326.478900)",
        "(329.248100, 73.067110, 326.502100)",
        "(328.471400, 72.859890, 326.481000)",
        "(328.098600, 72.765980, 326.516300)",
        "(327.330700, 72.558780, 326.633700)",
        "(326.568100, 72.352290, 326.753700)",
        "(325.845500, 72.192300, 326.841000)",
        "(325.184600, 72.032590, 326.947100)",
        "(324.850500, 71.953870, 327.007800)",
        "(324.260700, 71.825440, 327.134200)",
        "(323.668800, 71.736940, 327.223700)",
        "(323.072100, 71.660640, 327.253100)",
        "(322.508500, 71.586680, 327.266100)",
        "(322.229900, 71.542720, 327.287000)",
        "(321.619500, 71.465000, 327.389500)",
        "(321.058500, 71.386700, 327.451800)",
        "(320.574900, 71.269330, 327.535900)",
        "(320.148700, 71.102840, 327.745000)",
        "(319.931900, 71.035450, 327.852700)",
        "(319.511400, 70.944640, 327.993700)",
        "(319.136400, 70.819890, 328.140400)",
        "(318.717400, 70.749920, 328.292400)",
        "(318.399200, 70.678150, 328.412400)",
        "(318.228500, 70.679740, 328.469500)",
        "(317.875200, 70.696460, 328.518400)",
        "(317.548400, 70.654910, 328.602900)",
        "(317.190700, 70.536230, 328.819900)",
        "(316.782000, 70.478470, 329.003700)",
        "(316.585000, 70.468840, 329.024900)",
        "(316.153500, 70.405780, 329.156000)",
        "(315.714500, 70.352030, 329.342900)",
        "(315.269700, 70.204770, 329.568200)",
        "(314.755400, 70.068870, 329.807000)",
        "(314.487800, 69.998520, 329.945300)",
        "(313.916800, 69.922490, 330.146900)",
        "(313.332300, 69.878250, 330.250300)",
        "(312.716700, 69.755690, 330.473100)",
        "(312.094100, 69.579730, 330.785800)",
        "(311.788900, 69.475930, 330.946900)",
        "(311.121700, 69.346950, 331.222500)",
        "(310.450500, 69.183460, 331.510900)",
        "(309.782500, 69.098720, 331.759800)",
        "(309.411700, 69.055910, 331.871700)",
        "(308.714800, 69.072620, 331.989600)",
        "(308.002700, 69.017160, 332.174100)",
        "(307.321700, 68.956720, 332.440400)",
        "(306.580500, 68.912250, 332.656400)",
        "(305.917100, 68.860540, 332.868500)",
        "(305.580300, 68.834410, 332.997800)",
        "(304.905900, 68.774860, 333.242800)",
        "(304.256700, 68.720630, 333.495100)",
        "(303.610300, 68.660460, 333.690400)",
        "(303.298900, 68.622490, 333.802800)",
        "(302.687200, 68.517330, 334.087100)",
        "(302.112500, 68.303570, 334.495000)",
        "(301.523900, 68.136420, 334.880700)",
        "(300.957900, 67.887450, 335.285900)",
        "(300.396900, 67.644380, 335.712900)",
        "(300.141200, 67.538150, 335.940000)",
        "(299.651900, 67.256030, 336.446800)",
        "(299.198500, 67.118510, 336.787500)",
        "(298.761300, 67.032780, 337.039600)",
        "(298.323700, 66.891650, 337.375500)",
        "(298.119400, 66.841560, 337.543900)",
        "(297.726300, 66.781440, 337.828900)",
        "(297.302100, 66.808110, 337.969400)",
        "(296.932800, 66.963700, 338.015700)",
        "(296.588400, 67.125290, 338.053800)",
        "(296.443300, 67.151660, 338.138000)",
        "(296.126500, 67.250540, 338.319600)",
        "(295.795300, 67.610470, 338.219300)",
        "(295.530900, 67.991770, 338.021700)",
        "(295.279400, 68.370230, 337.910000)",
        "(295.164000, 68.556990, 337.892500)",
        "(294.947100, 68.863880, 337.886300)",
        "(294.732600, 69.242100, 337.815700)",
        "(294.552200, 69.717760, 337.677100)",
        "(294.449200, 70.231940, 337.524400)",
        "(294.388200, 70.513360, 337.437000)",
        "(294.302200, 71.112720, 337.236000)",
        "(294.168000, 71.746880, 336.960900)",
        "(294.025600, 72.427260, 336.640200)",
        "(293.965500, 73.014660, 336.466600)",
        "(293.924700, 73.316640, 336.377300)",
        "(293.834200, 73.956770, 336.137700)",
        "(293.762900, 74.595510, 335.868100)",
        "(293.677100, 75.202700, 335.669100)",
        "(293.626600, 75.755740, 335.565200)",
        "(293.622200, 76.014010, 335.523700)",
        "(293.570900, 76.546080, 335.404800)",
        "(293.477400, 77.243520, 335.130000)",
        "(293.435700, 77.814800, 334.935400)",
        "(293.378200, 78.443310, 334.742800)",
        "(293.346200, 78.719170, 334.678000)",
        "(293.325300, 79.198170, 334.631700)",
        "(293.272900, 79.932780, 334.351600)",
        "(293.247400, 80.783840, 333.865300)",
        "(293.216100, 81.550150, 333.449700)",
        "(293.227000, 81.830610, 333.397600)",
        "(293.268100, 82.340780, 333.367200)",
        "(293.306200, 82.818070, 333.309400)",
        "(293.350400, 83.378180, 333.135400)",
        "(293.442500, 83.786670, 333.156900)",
        "(293.484400, 84.021240, 333.165800)",
        "(293.554000, 84.473870, 333.129900)",
        "(293.649700, 85.056600, 332.938900)",
        "(293.754500, 85.739320, 332.633900)",
        "(293.922900, 86.369300, 332.430600)",
        "(293.983300, 86.748080, 332.279300)",
        "(294.136100, 87.417340, 332.004200)",
        "(294.324400, 87.956620, 331.887600)",
        "(294.515400, 88.678270, 331.631700)",
        "(294.761600, 89.331860, 331.375900)",
        "(294.894200, 89.694040, 331.231100)",
        "(295.121300, 90.314460, 331.038500)",
        "(295.306300, 90.870750, 330.903100)",
        "(295.533100, 91.486270, 330.739500)",
        "(295.838500, 92.020540, 330.697600)",
        "(296.008300, 92.285390, 330.630900)",
        "(296.284700, 92.833030, 330.447400)",
        "(296.525400, 93.275500, 330.413500)",
        "(296.774000, 93.750610, 330.392900)",
        "(297.082600, 94.152750, 330.406700)",
        "(297.253400, 94.397250, 330.377400)",
        "(297.594400, 94.871280, 330.296100)",
        "(297.996300, 95.404470, 330.047100)",
        "(298.425400, 95.817090, 329.845300)",
        "(298.864700, 96.106020, 329.841500)",
        "(299.060200, 96.284290, 329.826700)",
        "(299.448900, 96.731220, 329.648700)",
        "(299.888600, 97.239690, 329.299300)",
        "(300.330600, 97.686920, 329.064600)",
        "(300.766100, 98.123380, 328.890000)",
        "(301.021600, 98.312550, 328.810600)",
        "(301.555700, 98.606330, 328.694500)",
        "(302.030300, 99.053580, 328.583900)",
        "(302.574000, 99.377490, 328.459600)",
        "(303.140100, 99.862330, 328.172900)",
        "(303.431400, 100.107800, 327.996100)",
        "(304.013800, 100.574500, 327.670300)",
        "(304.619200, 100.956200, 327.417700)",
        "(305.247000, 101.162800, 327.393500)",
        "(305.862500, 101.398800, 327.399900)",
        "(306.145500, 101.501000, 327.410400)",
        "(306.722500, 101.671800, 327.416000)",
        "(307.340000, 101.923700, 327.368600)",
        "(307.991500, 102.155900, 327.292800)",
        "(308.630000, 102.314300, 327.267200)",
        "(308.951800, 102.372700, 327.286500)",
        "(309.575700, 102.584300, 327.277900)",
        "(310.245200, 102.731200, 327.266500)",
        "(310.913600, 102.904700, 327.278900)",
        "(311.587400, 102.998600, 327.359700)",
        "(311.926300, 103.062600, 327.373900)",
        "(312.579300, 103.232300, 327.367600)",
        "(313.239200, 103.401300, 327.425300)",
        "(313.877100, 103.581300, 327.517200)",
        "(314.579600, 103.788500, 327.479600)",
        "(314.926100, 103.902300, 327.409000)",
        "(315.626700, 104.123100, 327.316400)",
        "(316.285300, 104.287200, 327.358000)",
        "(316.978000, 104.397700, 327.444200)",
        "(317.687900, 104.513100, 327.421100)",
        "(318.020200, 104.590900, 327.370100)",
        "(318.699200, 104.788300, 327.247300)",
        "(319.381500, 104.959400, 327.073700)",
        "(320.000100, 105.083300, 326.862500)",
        "(320.651600, 105.201300, 326.708300)",
        "(320.943100, 105.136400, 326.715500)",
        "(321.549700, 104.963500, 326.773600)",
        "(322.062000, 104.841100, 326.793000)",
        "(322.604400, 104.680500, 326.742800)",
        "(323.200100, 104.432200, 326.775100)",
        "(323.479700, 104.325300, 326.800400)",
        "(324.063800, 104.084500, 326.876100)",
        "(324.601200, 103.923900, 326.909000)",
        "(325.183200, 103.731200, 326.894600)",
        "(325.726300, 103.557500, 326.886400)",
        "(325.985000, 103.489600, 326.888200)",
        "(326.554800, 103.257400, 326.895400)",
        "(327.104500, 103.044000, 326.895800)",
        "(327.618000, 102.831800, 326.883900)",
        "(328.176800, 102.599400, 326.885300)",
        "(328.430000, 102.415100, 326.921900)",
        "(328.931100, 102.046200, 327.079400)",
        "(329.411300, 101.623600, 327.349200)",
        "(329.615800, 101.412600, 327.470600)",
        "(330.238800, 100.899000, 327.649000)",
        "(330.442100, 100.799300, 327.609400)",
        "(330.876700, 100.586800, 327.462200)",
        "(331.255200, 100.305900, 327.441900)",
        "(331.606800, 100.034100, 327.516300)",
        "(331.971100, 99.677470, 327.527700)",
        "(332.142000, 99.498470, 327.518900)",
        "(332.470900, 99.144390, 327.549600)",
        "(332.789200, 98.725560, 327.663500)",
        "(333.064700, 98.259710, 327.728800)",
        "(333.351700, 97.849300, 327.770000)",
        "(333.508900, 97.652020, 327.802900)",
        "(333.782000, 97.234310, 327.888500)",
        "(334.069800, 96.761280, 328.056900)",
        "(334.369400, 96.274110, 328.247700)",
        "(334.620200, 95.823880, 328.420200)",
        "(334.741800, 95.622090, 328.465800)",
        "(334.923100, 95.213400, 328.537600)",
        "(335.116600, 94.795450, 328.607700)",
        "(335.264600, 94.340600, 328.690000)",
        "(335.367100, 93.906340, 328.823200)",
        "(335.441800, 93.674420, 328.889500)",
        "(335.577600, 93.183110, 329.011500)",
        "(335.634700, 92.737440, 329.165200)",
        "(335.681900, 92.361080, 329.221300)",
        "(335.787100, 91.995990, 329.139700)",
        "(335.839600, 91.857910, 329.061500)",
        "(335.905100, 91.701290, 328.803500)",
        "(336.100100, 91.488840, 328.451000)",
        "(336.286800, 91.098650, 328.419500)",
        "(336.464800, 90.706400, 328.491900)",
        "(336.547500, 90.503080, 328.483900)",
        "(336.704300, 90.074830, 328.438300)",
        "(336.845400, 89.697880, 328.436200)",
        "(336.960600, 89.273510, 328.431400)",
        "(337.073600, 88.862460, 328.418300)",
        "(337.112000, 88.676680, 328.380500)",
        "(337.160800, 88.328540, 328.262700)",
        "(337.188300, 87.987580, 328.126400)",
        "(337.204200, 87.654280, 327.985000)",
        "(337.215500, 87.296080, 327.798000)",
        "(337.199500, 87.158610, 327.701000)",
        "(337.184200, 86.850190, 327.512600)",
        "(337.231700, 86.477120, 327.347400)",
        "(337.217300, 86.078670, 327.246300)",
        "(337.221900, 85.715900, 327.195900)",
        "(337.260100, 85.529140, 327.149300)",
        "(337.324300, 85.170990, 327.025500)",
        "(337.384700, 84.820600, 326.887600)",
        "(337.431600, 84.511550, 326.777000)",
        "(337.469700, 84.133060, 326.683400)",
        "(337.495000, 83.954590, 326.669600)",
        "(337.551700, 83.566770, 326.635300)",
        "(337.618600, 83.171520, 326.566200)",
        "(337.653100, 82.826850, 326.496500)",
        "(337.701700, 82.485690, 326.420000)",
        "(337.713900, 82.311060, 326.337000)",
        "(337.665500, 81.986560, 326.117400)",
        "(337.513000, 81.654270, 325.945800)",
        "(337.333100, 81.251970, 325.771900)",
        "(337.070500, 80.828220, 325.673700)",
        "(336.926800, 80.597790, 325.640700)",
        "(336.613700, 80.202550, 325.572800)",
        "(336.181300, 79.852030, 325.312500)",
        "(335.729300, 79.502710, 325.055100)",
        "(335.201200, 79.170920, 324.856100)",
        "(334.913800, 78.991200, 324.782400)",
        "(334.271800, 78.675130, 324.604600)",
        "(333.597600, 78.349000, 324.381100)",
        "(332.877000, 78.034210, 324.150900)",
        "(332.129800, 77.779910, 323.957900)",
        "(331.774400, 77.657040, 323.847700)",
        "(331.038800, 77.363360, 323.605000)",
        "(330.253800, 77.123780, 323.432900)",
        "(329.499100, 76.832080, 323.337200)",
        "(328.684100, 76.540340, 323.234800)",
        "(328.293600, 76.433710, 323.171600)",
        "(327.560600, 76.197180, 323.025300)",
        "(326.876800, 75.963560, 322.877000)",
        "(326.195500, 75.760840, 322.763900)",
        "(325.550300, 75.563780, 322.667300)",
        "(325.242600, 75.431880, 322.666600)",
        "(324.688300, 75.189630, 322.715500)",
        "(324.171600, 74.976040, 322.751500)",
        "(323.650800, 74.817000, 322.716700)",
        "(323.188000, 74.684450, 322.690100)",
        "(322.977800, 74.592380, 322.714500)",
        "(322.585000, 74.432210, 322.791900)",
        "(322.210100, 74.282230, 322.883300)",
        "(321.862600, 74.168190, 322.861100)",
        "(321.487100, 74.058650, 322.819700)",
        "(321.278700, 73.995790, 322.810000)",
        "(320.908700, 73.753080, 322.975700)",
        "(320.468800, 73.615070, 323.064600)",
        "(320.030600, 73.423560, 323.147300)",
        "(319.538600, 73.256470, 323.263800)",
        "(319.262900, 73.169860, 323.306400)",
        "(318.696600, 73.003750, 323.395000)",
        "(318.079000, 72.793980, 323.504900)",
        "(317.411100, 72.582080, 323.641900)",
        "(316.747700, 72.352420, 323.828400)",
        "(316.406400, 72.240950, 323.910700)",
        "(315.619800, 72.079680, 324.030100)",
        "(314.828400, 71.895610, 324.182700)",
        "(314.066200, 71.657620, 324.374400)",
        "(313.307200, 71.390710, 324.611900)",
        "(312.931000, 71.247340, 324.784600)",
        "(312.125500, 70.983760, 325.104300)",
        "(311.387700, 70.857650, 325.262500)",
        "(310.678900, 70.680630, 325.428400)",
        "(310.019000, 70.572830, 325.603500)",
        "(309.667300, 70.500600, 325.678300)",
        "(308.978400, 70.370850, 325.811700)",
        "(308.329000, 70.301280, 325.854000)",
        "(307.770900, 70.486740, 325.682200)",
        "(307.174300, 70.256210, 325.783000)",
        "(306.858600, 70.161010, 325.891300)",
        "(306.226400, 70.081410, 326.142800)",
        "(305.693900, 69.927700, 326.361400)",
        "(305.187100, 69.837030, 326.553900)",
        "(304.694600, 69.712100, 326.778400)",
        "(304.469800, 69.640960, 326.888500)",
        "(303.985500, 69.596950, 327.041200)",
        "(303.559700, 69.481670, 327.263200)",
        "(303.156100, 69.252970, 327.635100)",
        "(302.771900, 69.143650, 327.918500)",
        "(302.594100, 69.053560, 328.070300)",
        "(302.264500, 68.965390, 328.317600)",
        "(301.923500, 68.900340, 328.546100)",
        "(301.530800, 68.791050, 328.798600)",
        "(301.119800, 68.743290, 329.020000)",
        "(300.917800, 68.736570, 329.100800)",
        "(300.542500, 68.668360, 329.312900)",
        "(300.190700, 68.667860, 329.530700)",
        "(299.887000, 68.698520, 329.747300)",
        "(299.545000, 68.841730, 329.862900)",
        "(299.382600, 68.976830, 329.841300)",
        "(299.055100, 69.273480, 329.746900)",
        "(298.710800, 69.596260, 329.644200)",
        "(298.408700, 69.847350, 329.668200)",
        "(298.159400, 70.062610, 329.741000)",
        "(298.037500, 70.224580, 329.733600)",
        "(297.795700, 70.595750, 329.640700)",
        "(297.601500, 70.903220, 329.628100)",
        "(297.380100, 71.319640, 329.535200)",
        "(297.158500, 71.690150, 329.441000)",
        "(297.056900, 71.894190, 329.384900)",
        "(296.873500, 72.298680, 329.302200)",
        "(296.735700, 72.797280, 329.128700)",
        "(296.600700, 73.272090, 328.960300)",
        "(296.457000, 73.859390, 328.712000)",
        "(296.391600, 74.090050, 328.622600)",
        "(296.250500, 74.597240, 328.424800)",
        "(296.115400, 74.992000, 328.341800)",
        "(296.025700, 75.403300, 328.221000)",
        "(295.970200, 75.894060, 328.027100)",
        "(295.932400, 76.120920, 327.963300)",
        "(295.848700, 76.428220, 327.914600)",
        "(295.723200, 76.866060, 327.714900)",
        "(295.648100, 77.297000, 327.540300)",
        "(295.589500, 77.520100, 327.640500)",
        "(295.555000, 77.639400, 327.713700)",
        "(295.510700, 77.957920, 327.734700)",
        "(295.466600, 78.247920, 327.794300)",
        "(295.389600, 78.650860, 327.781100)",
        "(295.354800, 79.146390, 327.657900)",
        "(295.336700, 79.469780, 327.527200)",
        "(295.301200, 80.026890, 327.333700)",
        "(295.252700, 80.434990, 327.350300)",
        "(295.208900, 80.905940, 327.395600)",
        "(295.172900, 81.460620, 327.327300)",
        "(295.175200, 81.785260, 327.204300)",
        "(295.184800, 82.462270, 326.904100)",
        "(295.242100, 83.123690, 326.675700)",
        "(295.241500, 83.715750, 326.554500)",
        "(295.234900, 84.344720, 326.441700)",
        "(295.218400, 84.709780, 326.356000)",
        "(295.205000, 85.394490, 326.186100)",
        "(295.273600, 86.255260, 325.809200)",
        "(295.400600, 87.110420, 325.333300)",
        "(295.447400, 87.441650, 325.175400)",
        "(295.520900, 88.014650, 325.086900)",
        "(295.612800, 88.694690, 324.936700)",
        "(295.723100, 89.420930, 324.633200)",
        "(295.873200, 90.222700, 324.239000)",
        "(296.073900, 90.929510, 323.966400)",
        "(296.167000, 91.177350, 323.939700)",
        "(296.327000, 91.711890, 323.866600)",
        "(296.498100, 92.213510, 323.768300)",
        "(296.665400, 92.824970, 323.584300)",
        "(296.829500, 93.467660, 323.436200)",
        "(296.959000, 93.740400, 323.389400)",
        "(297.227700, 94.329970, 323.300900)",
        "(297.513300, 94.944660, 323.162800)",
        "(297.844000, 95.404910, 323.188300)",
        "(298.145500, 95.769620, 323.355300)",
        "(298.285200, 95.937800, 323.478500)",
        "(298.633200, 96.490120, 323.514900)",
        "(299.047600, 97.066300, 323.291600)",
        "(299.452900, 97.656840, 323.043900)",
        "(299.861000, 98.216370, 322.921300)",
        "(300.053000, 98.417370, 322.954100)",
        "(300.500500, 98.753090, 323.125200)",
        "(300.960900, 99.066800, 323.307800)",
        "(301.490400, 99.517700, 323.250200)",
        "(302.122500, 100.050900, 322.882200)",
        "(302.449000, 100.309300, 322.737500)",
        "(303.030700, 100.744200, 322.633300)",
        "(303.584400, 101.128100, 322.581900)",
        "(304.218400, 101.376500, 322.561300)",
        "(304.844800, 101.524700, 322.634300)",
        "(305.098900, 101.674200, 322.620800)",
        "(305.613400, 102.052000, 322.515900)",
        "(306.177400, 102.340200, 322.467800)",
        "(306.711300, 102.602500, 322.465200)",
        "(307.280100, 102.842600, 322.488600)",
        "(307.576900, 102.973100, 322.468700)",
        "(308.197900, 103.172900, 322.426600)",
        "(308.819200, 103.310800, 322.468200)",
        "(309.440000, 103.412700, 322.627100)",
        "(310.041000, 103.474700, 322.716500)",
        "(310.349400, 103.459300, 322.817000)",
        "(310.974700, 103.471300, 323.056300)",
        "(311.633100, 103.541300, 323.184600)",
        "(312.358000, 103.559900, 323.243900)",
        "(313.060900, 103.441200, 323.437100)",
        "(313.403900, 103.324700, 323.612500)",
        "(314.054600, 103.160800, 323.986300)",
        "(314.738300, 103.021700, 324.254600)",
        "(315.513900, 102.901100, 324.296300)",
        "(316.242400, 102.897300, 324.175300)",
        "(316.550500, 102.945400, 324.101300)",
        "(317.250100, 102.916200, 324.059000)",
        "(317.924100, 102.799300, 324.094800)",
        "(318.515600, 102.765500, 324.070900)",
        "(319.119800, 102.688300, 323.988100)",
        "(319.445500, 102.621500, 323.982200)",
        "(320.068800, 102.470400, 324.025200)",
        "(320.674400, 102.350500, 324.079200)",
        "(321.284400, 102.170800, 324.098000)",
        "(321.890200, 101.935000, 324.194400)",
        "(322.177700, 101.795000, 324.315900)",
        "(322.748300, 101.530000, 324.532300)",
        "(323.356400, 101.180500, 324.755400)",
        "(323.941800, 100.701400, 325.198900)",
        "(324.431900, 100.245000, 325.733400)",
        "(324.683800, 100.054300, 325.931900)",
        "(325.247900, 99.741400, 326.118900)",
        "(325.878800, 99.492560, 326.037500)",
        "(326.484700, 99.184270, 326.069100)",
        "(327.010600, 98.893740, 326.228300)",
        "(327.268600, 98.741960, 326.294100)",
        "(327.734300, 98.469290, 326.308800)",
        "(328.181600, 98.253070, 326.258700)",
        "(328.629900, 98.014210, 326.250000)",
        "(329.096100, 97.768820, 326.286100)",
        "(329.319500, 97.625600, 326.309400)",
        "(329.785400, 97.279220, 326.398200)",
        "(330.184900, 96.879110, 326.558600)",
        "(330.567400, 96.508050, 326.712500)",
        "(330.982800, 96.174100, 326.796000)",
        "(331.182700, 96.043730, 326.794300)",
        "(331.570700, 95.824710, 326.743800)",
        "(331.977300, 95.563870, 326.774300)",
        "(332.301900, 95.227410, 326.825100)",
        "(332.669600, 94.974720, 326.845100)",
        "(332.860000, 94.823360, 326.835700)",
        "(333.236100, 94.493680, 326.876700)",
        "(333.567100, 94.235040, 326.909900)",
        "(333.941200, 93.965470, 326.879400)",
        "(334.265800, 93.622130, 326.901500)",
        "(334.422300, 93.436640, 326.916700)",
        "(334.719600, 93.110450, 326.933300)",
        "(334.996700, 92.723080, 326.968900)",
        "(335.255200, 92.318290, 327.064600)",
        "(335.517900, 91.852420, 327.177900)",
        "(335.645800, 91.613780, 327.225600)",
        "(335.912200, 91.172650, 327.314800)",
        "(336.061100, 90.792570, 327.354000)",
        "(336.236000, 90.420680, 327.365300)",
        "(336.446400, 90.042640, 327.415200)",
        "(336.571300, 89.842000, 327.451300)",
        "(336.814100, 89.406150, 327.530600)",
        "(337.037300, 88.953750, 327.621600)",
        "(337.287200, 88.550460, 327.694200)",
        "(337.561000, 88.226880, 327.747800)",
        "(337.736600, 88.016590, 327.771500)",
        "(338.076200, 87.555930, 327.878100)",
        "(338.361300, 87.194620, 328.004000)",
        "(338.662600, 86.823820, 328.081700)",
        "(339.037600, 86.423970, 328.201400)",
        "(339.213700, 86.261210, 328.274500)",
        "(339.576100, 85.974800, 328.328100)",
        "(340.043900, 85.685300, 328.362000)",
        "(340.537600, 85.269960, 328.521400)",
        "(340.925400, 84.812480, 328.710700)",
        "(341.107300, 84.634720, 328.795800)",
        "(341.501300, 84.255260, 328.889600)",
        "(341.928400, 83.863030, 328.953900)",
        "(342.340300, 83.476830, 329.002700)",
        "(342.737900, 83.109070, 329.057600)",
        "(342.938000, 82.899690, 329.061200)",
        "(343.299800, 82.467300, 329.009900)",
        "(343.564100, 82.021600, 328.946200)",
        "(343.727800, 81.592910, 328.951200)",
        "(343.816700, 81.167610, 328.946600)",
        "(343.870200, 80.954250, 328.904100)",
        "(343.942900, 80.527830, 328.752100)",
        "(343.998400, 80.049470, 328.492000)",
        "(343.898500, 79.601230, 328.364000)",
        "(343.730700, 79.155720, 328.332900)",
        "(343.622400, 78.939950, 328.313600)",
        "(343.384100, 78.514180, 328.287900)",
        "(343.176200, 78.125880, 328.247100)",
        "(343.007600, 77.737950, 328.146500)",
        "(342.778300, 77.354800, 327.942900)",
        "(342.596800, 77.178890, 327.803700)",
        "(342.273400, 76.800600, 327.531200)",
        "(341.837200, 76.447140, 327.355800)",
        "(341.481300, 76.212300, 327.201500)",
        "(340.967500, 75.653350, 327.074100)",
        "(340.806800, 75.337650, 327.059100)",
        "(340.483300, 74.948580, 327.102100)",
        "(340.063000, 74.597340, 327.035600)",
        "(339.570300, 74.269130, 327.036300)",
        "(339.127800, 73.962200, 327.114600)",
        "(338.897300, 73.820250, 327.132200)",
        "(338.397400, 73.564530, 327.144800)",
        "(337.968100, 73.236150, 327.094900)",
        "(337.548800, 72.910100, 327.127600)",
        "(336.968800, 72.586620, 327.228800)",
        "(336.732100, 72.486280, 327.246600)",
[truncated: 265,051 more chars]
