# Supplementary material for: Playing the mirror game in virtual reality with an autonomous character
Source: Sci Rep. 2022 Dec 9;12:21329. doi: 10.1038/s41598-022-25197-z (PMC9734752; doi:10.1038/s41598-022-25197-z)
Supplement: Supplementary file 2 — Supplementary Information 1. [file 41598_2022_25197_MOESM2_ESM.zip › Data/Couple12/baseline_player2.json]

{
    "isFemale": false,
    "eyesLevel": 1.6826345920562745,
    "timestamps": [
        0.0,
        0.019989013671875,
        0.03997802734375,
        0.05999755859375,
        0.079986572265625,
        0.0999755859375,
        0.1199951171875,
        0.139984130859375,
        0.160003662109375,
        0.17999267578125,
        0.199981689453125,
        0.220001220703125,
        0.239990234375,
        0.259979248046875,
        0.279998779296875,
        0.29998779296875,
        0.319976806640625,
        0.339996337890625,
        0.3599853515625,
        0.3800048828125,
        0.399993896484375,
        0.41998291015625,
        0.44000244140625,
        0.459991455078125,
        0.47998046875,
        0.5,
        0.519989013671875,
        0.53997802734375,
        0.55999755859375,
        0.579986572265625,
        0.5999755859375,
        0.6199951171875,
        0.639984130859375,
        0.660003662109375,
        0.67999267578125,
        0.699981689453125,
        0.720001220703125,
        0.739990234375,
        0.759979248046875,
        0.779998779296875,
        0.79998779296875,
        0.819976806640625,
        0.839996337890625,
        0.8599853515625,
        0.8800048828125,
        0.899993896484375,
        0.91998291015625,
        0.94000244140625,
        0.959991455078125,
        0.97998046875,
        1.0,
        1.019989013671875,
        1.03997802734375,
        1.05999755859375,
        1.079986572265625,
        1.0999755859375,
        1.1199951171875,
        1.139984130859375,
        1.160003662109375,
        1.17999267578125,
        1.199981689453125,
        1.220001220703125,
        1.239990234375,
        1.259979248046875,
        1.279998779296875,
        1.29998779296875,
        1.319976806640625,
        1.339996337890625,
        1.3599853515625,
        1.3800048828125,
        1.399993896484375,
        1.41998291015625,
        1.44000244140625,
        1.459991455078125,
        1.47998046875,
        1.5,
        1.519989013671875,
        1.53997802734375,
        1.55999755859375,
        1.579986572265625,
        1.5999755859375,
        1.6199951171875,
        1.639984130859375,
        1.660003662109375,
        1.67999267578125,
        1.699981689453125,
        1.720001220703125,
        1.739990234375,
        1.759979248046875,
        1.779998779296875,
        1.79998779296875,
        1.819976806640625,
        1.839996337890625,
        1.8599853515625,
        1.8800048828125,
        1.899993896484375,
        1.91998291015625,
        1.94000244140625,
        1.959991455078125,
        1.97998046875,
        2.0,
        2.019989013671875,
        2.03997802734375,
        2.05999755859375,
        2.079986572265625,
        2.0999755859375,
        2.1199951171875,
        2.139984130859375,
        2.160003662109375,
        2.17999267578125,
        2.199981689453125,
        2.220001220703125,
        2.239990234375,
        2.259979248046875,
        2.279998779296875,
        2.29998779296875,
        2.319976806640625,
        2.339996337890625,
        2.3599853515625,
        2.3800048828125,
        2.399993896484375,
        2.41998291015625,
        2.44000244140625,
        2.459991455078125,
        2.47998046875,
        2.5,
        2.519989013671875,
        2.53997802734375,
        2.55999755859375,
        2.579986572265625,
        2.5999755859375,
        2.6199951171875,
        2.639984130859375,
        2.660003662109375,
        2.67999267578125,
        2.699981689453125,
        2.720001220703125,
        2.739990234375,
        2.759979248046875,
        2.779998779296875,
        2.79998779296875,
        2.819976806640625,
        2.839996337890625,
        2.8599853515625,
        2.8800048828125,
        2.899993896484375,
        2.91998291015625,
        2.94000244140625,
        2.959991455078125,
        2.97998046875,
        3.0,
        3.019989013671875,
        3.03997802734375,
        3.05999755859375,
        3.079986572265625,
        3.0999755859375,
        3.1199951171875,
        3.139984130859375,
        3.160003662109375,
        3.17999267578125,
        3.199981689453125,
        3.220001220703125,
        3.239990234375,
        3.259979248046875,
        3.279998779296875,
        3.29998779296875,
        3.319976806640625,
        3.339996337890625,
        3.3599853515625,
        3.3800048828125,
        3.399993896484375,
        3.41998291015625,
        3.44000244140625,
        3.459991455078125,
        3.47998046875,
        3.5,
        3.519989013671875,
        3.53997802734375,
        3.55999755859375,
        3.579986572265625,
        3.5999755859375,
        3.6199951171875,
        3.639984130859375,
        3.660003662109375,
        3.67999267578125,
        3.699981689453125,
        3.720001220703125,
        3.739990234375,
        3.759979248046875,
        3.779998779296875,
        3.79998779296875,
        3.819976806640625,
        3.839996337890625,
        3.8599853515625,
        3.8800048828125,
        3.899993896484375,
        3.91998291015625,
        3.94000244140625,
        3.959991455078125,
        3.97998046875,
        4.0,
        4.019989013671875,
        4.03997802734375,
        4.05999755859375,
        4.079986572265625,
        4.0999755859375,
        4.1199951171875,
        4.139984130859375,
        4.160003662109375,
        4.17999267578125,
        4.199981689453125,
        4.220001220703125,
        4.239990234375,
        4.259979248046875,
        4.279998779296875,
        4.29998779296875,
        4.319976806640625,
        4.339996337890625,
        4.3599853515625,
        4.3800048828125,
        4.399993896484375,
        4.41998291015625,
        4.44000244140625,
        4.459991455078125,
        4.47998046875,
        4.5,
        4.519989013671875,
        4.53997802734375,
        4.55999755859375,
        4.579986572265625,
        4.5999755859375,
        4.6199951171875,
        4.639984130859375,
        4.660003662109375,
        4.67999267578125,
        4.699981689453125,
        4.720001220703125,
        4.739990234375,
        4.759979248046875,
        4.779998779296875,
        4.79998779296875,
        4.819976806640625,
        4.839996337890625,
        4.8599853515625,
        4.8800048828125,
        4.899993896484375,
        4.91998291015625,
        4.94000244140625,
        4.959991455078125,
        4.97998046875,
        5.0,
        5.019989013671875,
        5.03997802734375,
        5.05999755859375,
        5.079986572265625,
        5.0999755859375,
        5.1199951171875,
        5.139984130859375,
        5.160003662109375,
        5.17999267578125,
        5.199981689453125,
        5.220001220703125,
        5.239990234375,
        5.259979248046875,
        5.279998779296875,
        5.29998779296875,
        5.319976806640625,
        5.339996337890625,
        5.3599853515625,
        5.3800048828125,
        5.399993896484375,
        5.41998291015625,
        5.44000244140625,
        5.459991455078125,
        5.47998046875,
        5.5,
        5.519989013671875,
        5.53997802734375,
        5.55999755859375,
        5.579986572265625,
        5.5999755859375,
        5.6199951171875,
        5.639984130859375,
        5.660003662109375,
        5.67999267578125,
        5.699981689453125,
        5.720001220703125,
        5.739990234375,
        5.759979248046875,
        5.779998779296875,
        5.79998779296875,
        5.819976806640625,
        5.839996337890625,
        5.8599853515625,
        5.8800048828125,
        5.899993896484375,
        5.91998291015625,
        5.94000244140625,
        5.959991455078125,
        5.97998046875,
        6.0,
        6.019989013671875,
        6.03997802734375,
        6.05999755859375,
        6.079986572265625,
        6.0999755859375,
        6.1199951171875,
        6.139984130859375,
        6.160003662109375,
        6.17999267578125,
        6.199981689453125,
        6.220001220703125,
        6.239990234375,
        6.259979248046875,
        6.279998779296875,
        6.29998779296875,
        6.319976806640625,
        6.339996337890625,
        6.3599853515625,
        6.3800048828125,
        6.399993896484375,
        6.41998291015625,
        6.44000244140625,
        6.459991455078125,
        6.47998046875,
        6.5,
        6.519989013671875,
        6.53997802734375,
        6.55999755859375,
        6.579986572265625,
        6.5999755859375,
        6.6199951171875,
        6.639984130859375,
        6.660003662109375,
        6.67999267578125,
        6.699981689453125,
        6.720001220703125,
        6.739990234375,
        6.759979248046875,
        6.779998779296875,
        6.79998779296875,
        6.819976806640625,
        6.839996337890625,
        6.8599853515625,
        6.8800048828125,
        6.899993896484375,
        6.91998291015625,
        6.94000244140625,
        6.959991455078125,
        6.97998046875,
        7.0,
        7.019989013671875,
        7.03997802734375,
        7.05999755859375,
        7.079986572265625,
        7.0999755859375,
        7.1199951171875,
        7.139984130859375,
        7.160003662109375,
        7.17999267578125,
        7.199981689453125,
        7.220001220703125,
        7.239990234375,
        7.259979248046875,
        7.279998779296875,
        7.29998779296875,
        7.319976806640625,
        7.339996337890625,
        7.3599853515625,
        7.3800048828125,
        7.399993896484375,
        7.41998291015625,
        7.44000244140625,
        7.459991455078125,
        7.47998046875,
        7.5,
        7.519989013671875,
        7.53997802734375,
        7.55999755859375,
        7.579986572265625,
        7.5999755859375,
        7.6199951171875,
        7.639984130859375,
        7.660003662109375,
        7.67999267578125,
        7.699981689453125,
        7.720001220703125,
        7.739990234375,
        7.759979248046875,
        7.779998779296875,
        7.79998779296875,
        7.819976806640625,
        7.839996337890625,
        7.8599853515625,
        7.8800048828125,
        7.899993896484375,
        7.91998291015625,
        7.94000244140625,
        7.959991455078125,
        7.97998046875,
        8.0,
        8.019989013671875,
        8.03997802734375,
        8.05999755859375,
        8.079986572265625,
        8.0999755859375,
        8.1199951171875,
        8.139984130859375,
        8.160003662109375,
        8.17999267578125,
        8.199981689453125,
        8.220001220703125,
        8.239990234375,
        8.259979248046875,
        8.279998779296875,
        8.29998779296875,
        8.319976806640625,
        8.339996337890625,
        8.3599853515625,
        8.3800048828125,
        8.399993896484375,
        8.41998291015625,
        8.44000244140625,
        8.459991455078125,
        8.47998046875,
        8.5,
        8.519989013671875,
        8.53997802734375,
        8.55999755859375,
        8.579986572265625,
        8.5999755859375,
        8.6199951171875,
        8.639984130859375,
        8.660003662109375,
        8.67999267578125,
        8.699981689453125,
        8.720001220703125,
        8.739990234375,
        8.759979248046875,
        8.779998779296875,
        8.79998779296875,
        8.819976806640625,
        8.839996337890625,
        8.8599853515625,
        8.8800048828125,
        8.899993896484375,
        8.91998291015625,
        8.94000244140625,
        8.959991455078125,
        8.97998046875,
        9.0,
        9.019989013671875,
        9.03997802734375,
        9.05999755859375,
        9.079986572265625,
        9.0999755859375,
        9.1199951171875,
        9.139984130859375,
        9.160003662109375,
        9.17999267578125,
        9.199981689453125,
        9.220001220703125,
        9.239990234375,
        9.259979248046875,
        9.279998779296875,
        9.29998779296875,
        9.319976806640625,
        9.339996337890625,
        9.3599853515625,
        9.3800048828125,
        9.399993896484375,
        9.41998291015625,
        9.44000244140625,
        9.459991455078125,
        9.47998046875,
        9.5,
        9.519989013671875,
        9.53997802734375,
        9.55999755859375,
        9.579986572265625,
        9.5999755859375,
        9.6199951171875,
        9.639984130859375,
        9.660003662109375,
        9.67999267578125,
        9.699981689453125,
        9.720001220703125,
        9.739990234375,
        9.759979248046875,
        9.779998779296875,
        9.79998779296875,
        9.819976806640625,
        9.839996337890625,
        9.8599853515625,
        9.8800048828125,
        9.899993896484375,
        9.91998291015625,
        9.94000244140625,
        9.959991455078125,
        9.97998046875,
        10.0,
        10.019989013671875,
        10.03997802734375,
        10.05999755859375,
        10.079986572265625,
        10.0999755859375,
        10.1199951171875,
        10.139984130859375,
        10.160003662109375,
        10.17999267578125,
        10.199981689453125,
        10.220001220703125,
        10.239990234375,
        10.259979248046875,
        10.279998779296875,
        10.29998779296875,
        10.319976806640625,
        10.339996337890625,
        10.3599853515625,
        10.3800048828125,
        10.399993896484375,
        10.41998291015625,
        10.44000244140625,
        10.459991455078125,
        10.47998046875,
        10.5,
        10.519989013671875,
        10.53997802734375,
        10.55999755859375,
        10.579986572265625,
        10.5999755859375,
        10.6199951171875,
        10.639984130859375,
        10.660003662109375,
        10.67999267578125,
        10.699981689453125,
        10.720001220703125,
        10.739990234375,
        10.759979248046875,
        10.779998779296875,
        10.79998779296875,
        10.819976806640625,
        10.839996337890625,
        10.8599853515625,
        10.8800048828125,
        10.899993896484375,
        10.91998291015625,
        10.94000244140625,
        10.959991455078125,
        10.97998046875,
        11.0,
        11.019989013671875,
        11.03997802734375,
        11.05999755859375,
        11.079986572265625,
        11.0999755859375,
        11.1199951171875,
        11.139984130859375,
        11.160003662109375,
        11.17999267578125,
        11.199981689453125,
        11.220001220703125,
        11.239990234375,
        11.259979248046875,
        11.279998779296875,
        11.29998779296875,
        11.319976806640625,
        11.339996337890625,
        11.3599853515625,
        11.3800048828125,
        11.399993896484375,
        11.41998291015625,
        11.44000244140625,
        11.459991455078125,
        11.47998046875,
        11.5,
        11.519989013671875,
        11.53997802734375,
        11.55999755859375,
        11.579986572265625,
        11.5999755859375,
        11.6199951171875,
        11.639984130859375,
        11.660003662109375,
        11.67999267578125,
        11.699981689453125,
        11.720001220703125,
        11.739990234375,
        11.759979248046875,
        11.779998779296875,
        11.79998779296875,
        11.819976806640625,
        11.839996337890625,
        11.8599853515625,
        11.8800048828125,
        11.899993896484375,
        11.91998291015625,
        11.94000244140625,
        11.959991455078125,
        11.97998046875,
        12.0,
        12.019989013671875,
        12.03997802734375,
        12.05999755859375,
        12.079986572265625,
        12.0999755859375,
        12.1199951171875,
        12.139984130859375,
        12.160003662109375,
        12.17999267578125,
        12.199981689453125,
        12.220001220703125,
        12.239990234375,
        12.259979248046875,
        12.279998779296875,
        12.29998779296875,
        12.319976806640625,
        12.339996337890625,
        12.3599853515625,
        12.3800048828125,
        12.399993896484375,
        12.41998291015625,
        12.44000244140625,
        12.459991455078125,
        12.47998046875,
        12.5,
        12.519989013671875,
        12.53997802734375,
        12.55999755859375,
        12.579986572265625,
        12.5999755859375,
        12.6199951171875,
        12.639984130859375,
        12.660003662109375,
        12.67999267578125,
        12.699981689453125,
        12.720001220703125,
        12.739990234375,
        12.759979248046875,
        12.779998779296875,
        12.79998779296875,
        12.819976806640625,
        12.839996337890625,
        12.8599853515625,
        12.8800048828125,
        12.899993896484375,
        12.91998291015625,
        12.94000244140625,
        12.959991455078125,
        12.97998046875,
        13.0,
        13.019989013671875,
        13.03997802734375,
        13.05999755859375,
        13.079986572265625,
        13.0999755859375,
        13.1199951171875,
        13.139984130859375,
        13.160003662109375,
        13.17999267578125,
        13.199981689453125,
        13.220001220703125,
        13.239990234375,
        13.259979248046875,
        13.279998779296875,
        13.29998779296875,
        13.319976806640625,
        13.339996337890625,
        13.3599853515625,
        13.3800048828125,
        13.399993896484375,
        13.41998291015625,
        13.44000244140625,
        13.459991455078125,
        13.47998046875,
        13.5,
        13.519989013671875,
        13.53997802734375,
        13.55999755859375,
        13.579986572265625,
        13.5999755859375,
        13.6199951171875,
        13.639984130859375,
        13.660003662109375,
        13.67999267578125,
        13.699981689453125,
        13.720001220703125,
        13.739990234375,
        13.759979248046875,
        13.779998779296875,
        13.79998779296875,
        13.819976806640625,
        13.839996337890625,
        13.8599853515625,
        13.8800048828125,
        13.899993896484375,
        13.91998291015625,
        13.94000244140625,
        13.959991455078125,
        13.97998046875,
        14.0,
        14.019989013671875,
        14.03997802734375,
        14.05999755859375,
        14.079986572265625,
        14.0999755859375,
        14.1199951171875,
        14.139984130859375,
        14.160003662109375,
        14.17999267578125,
        14.199981689453125,
        14.220001220703125,
        14.239990234375,
        14.259979248046875,
        14.279998779296875,
        14.29998779296875,
        14.319976806640625,
        14.339996337890625,
        14.3599853515625,
        14.3800048828125,
        14.399993896484375,
        14.41998291015625,
        14.44000244140625,
        14.459991455078125,
        14.47998046875,
        14.5,
        14.519989013671875,
        14.53997802734375,
        14.55999755859375,
        14.579986572265625,
        14.5999755859375,
        14.6199951171875,
        14.639984130859375,
        14.660003662109375,
        14.67999267578125,
        14.699981689453125,
        14.720001220703125,
        14.739990234375,
        14.759979248046875,
        14.779998779296875,
        14.79998779296875,
        14.819976806640625,
        14.839996337890625,
        14.8599853515625,
        14.8800048828125,
        14.899993896484375,
        14.91998291015625,
        14.94000244140625,
        14.959991455078125,
        14.97998046875,
        15.0,
        15.019989013671875,
        15.03997802734375,
        15.05999755859375,
        15.079986572265625,
        15.0999755859375,
        15.1199951171875,
        15.139984130859375,
        15.160003662109375,
        15.17999267578125,
        15.199981689453125,
        15.220001220703125,
        15.239990234375,
        15.259979248046875,
        15.279998779296875,
        15.29998779296875,
        15.319976806640625,
        15.339996337890625,
        15.3599853515625,
        15.3800048828125,
        15.399993896484375,
        15.41998291015625,
        15.44000244140625,
        15.459991455078125,
        15.47998046875,
        15.5,
        15.519989013671875,
        15.53997802734375,
        15.55999755859375,
        15.579986572265625,
        15.5999755859375,
        15.6199951171875,
        15.639984130859375,
        15.660003662109375,
        15.67999267578125,
        15.699981689453125,
        15.720001220703125,
        15.739990234375,
        15.759979248046875,
        15.779998779296875,
        15.79998779296875,
        15.819976806640625,
        15.839996337890625,
        15.8599853515625,
        15.8800048828125,
        15.899993896484375,
        15.91998291015625,
        15.94000244140625,
        15.959991455078125,
        15.97998046875,
        16.0,
        16.019989013671876,
        16.03997802734375,
        16.05999755859375,
        16.079986572265626,
        16.0999755859375,
        16.1199951171875,
        16.139984130859376,
        16.160003662109376,
        16.17999267578125,
        16.199981689453126,
        16.220001220703126,
        16.239990234375,
        16.259979248046876,
        16.279998779296876,
        16.29998779296875,
        16.319976806640626,
        16.339996337890626,
        16.3599853515625,
        16.3800048828125,
        16.399993896484376,
        16.41998291015625,
        16.44000244140625,
        16.459991455078126,
        16.47998046875,
        16.5,
        16.519989013671876,
        16.53997802734375,
        16.55999755859375,
        16.579986572265626,
        16.5999755859375,
        16.6199951171875,
        16.639984130859376,
        16.660003662109376,
        16.67999267578125,
        16.699981689453126,
        16.720001220703126,
        16.739990234375,
        16.759979248046876,
        16.779998779296876,
        16.79998779296875,
        16.819976806640626,
        16.839996337890626,
        16.8599853515625,
        16.8800048828125,
        16.899993896484376,
        16.91998291015625,
        16.94000244140625,
        16.959991455078126,
        16.97998046875,
        17.0,
        17.019989013671876,
        17.03997802734375,
        17.05999755859375,
        17.079986572265626,
        17.0999755859375,
        17.1199951171875,
        17.139984130859376,
        17.160003662109376,
        17.17999267578125,
        17.199981689453126,
        17.220001220703126,
        17.239990234375,
        17.259979248046876,
        17.279998779296876,
        17.29998779296875,
        17.319976806640626,
        17.339996337890626,
        17.3599853515625,
        17.3800048828125,
        17.399993896484376,
        17.41998291015625,
        17.44000244140625,
        17.459991455078126,
        17.47998046875,
        17.5,
        17.519989013671876,
        17.53997802734375,
        17.55999755859375,
        17.579986572265626,
        17.5999755859375,
        17.6199951171875,
        17.639984130859376,
        17.660003662109376,
        17.67999267578125,
        17.699981689453126,
        17.720001220703126,
        17.739990234375,
        17.759979248046876,
        17.779998779296876,
        17.79998779296875,
        17.819976806640626,
        17.839996337890626,
        17.8599853515625,
        17.8800048828125,
        17.899993896484376,
        17.91998291015625,
        17.94000244140625,
        17.959991455078126,
        17.97998046875,
        18.0,
        18.019989013671876,
        18.03997802734375,
        18.05999755859375,
        18.079986572265626,
        18.0999755859375,
        18.1199951171875,
        18.139984130859376,
        18.160003662109376,
        18.17999267578125,
        18.199981689453126,
        18.220001220703126,
        18.239990234375,
        18.259979248046876,
        18.279998779296876,
        18.29998779296875,
        18.319976806640626,
        18.339996337890626,
        18.3599853515625,
        18.3800048828125,
        18.399993896484376,
        18.41998291015625,
        18.44000244140625,
        18.459991455078126,
        18.47998046875,
        18.5,
        18.519989013671876,
        18.53997802734375,
        18.55999755859375,
        18.579986572265626,
        18.5999755859375,
        18.6199951171875,
        18.639984130859376,
        18.660003662109376,
        18.67999267578125,
        18.699981689453126,
        18.720001220703126,
        18.739990234375,
        18.759979248046876,
        18.779998779296876,
        18.79998779296875,
        18.819976806640626,
        18.839996337890626,
        18.8599853515625,
        18.8800048828125,
        18.899993896484376,
        18.91998291015625,
        18.94000244140625,
        18.959991455078126,
        18.97998046875,
        19.0,
        19.019989013671876,
        19.03997802734375,
        19.05999755859375,
        19.079986572265626,
        19.0999755859375,
        19.1199951171875,
        19.139984130859376,
        19.160003662109376,
        19.17999267578125,
        19.199981689453126,
        19.220001220703126,
        19.239990234375,
        19.259979248046876,
        19.279998779296876,
        19.29998779296875,
        19.319976806640626,
        19.339996337890626,
        19.3599853515625,
        19.3800048828125,
        19.399993896484376,
        19.41998291015625,
        19.44000244140625,
        19.459991455078126,
        19.47998046875,
        19.5,
        19.519989013671876,
        19.53997802734375,
        19.55999755859375,
        19.579986572265626,
        19.5999755859375,
        19.6199951171875,
        19.639984130859376,
        19.660003662109376,
        19.67999267578125,
        19.699981689453126,
        19.720001220703126,
        19.739990234375,
        19.759979248046876,
        19.779998779296876,
        19.79998779296875,
        19.819976806640626,
        19.839996337890626,
        19.8599853515625,
        19.8800048828125,
        19.899993896484376,
        19.91998291015625,
        19.94000244140625,
        19.959991455078126,
        19.97998046875,
        20.0,
        20.019989013671876,
        20.03997802734375,
        20.05999755859375,
        20.079986572265626,
        20.0999755859375,
        20.1199951171875,
        20.139984130859376,
        20.160003662109376,
        20.17999267578125,
        20.199981689453126,
        20.220001220703126,
        20.239990234375,
        20.259979248046876,
        20.279998779296876,
        20.29998779296875,
        20.319976806640626,
        20.339996337890626,
        20.3599853515625,
        20.3800048828125,
        20.399993896484376,
        20.41998291015625,
        20.44000244140625,
        20.459991455078126,
        20.47998046875,
        20.5,
        20.519989013671876,
        20.53997802734375,
        20.55999755859375,
        20.579986572265626,
        20.5999755859375,
        20.6199951171875,
        20.639984130859376,
        20.660003662109376,
        20.67999267578125,
        20.699981689453126,
        20.720001220703126,
        20.739990234375,
        20.759979248046876,
        20.779998779296876,
        20.79998779296875,
        20.819976806640626,
        20.839996337890626,
        20.8599853515625,
        20.8800048828125,
        20.899993896484376,
        20.91998291015625,
        20.94000244140625,
        20.959991455078126,
        20.97998046875,
        21.0,
        21.019989013671876,
        21.03997802734375,
        21.05999755859375,
        21.079986572265626,
        21.0999755859375,
        21.1199951171875,
        21.139984130859376,
        21.160003662109376,
        21.17999267578125,
        21.199981689453126,
        21.220001220703126,
        21.239990234375,
        21.259979248046876,
        21.279998779296876,
        21.29998779296875,
        21.319976806640626,
        21.339996337890626,
        21.3599853515625,
        21.379974365234376,
        21.399993896484376,
        21.41998291015625,
        21.44000244140625,
        21.459991455078126,
        21.47998046875,
        21.5,
        21.519989013671876,
        21.53997802734375,
        21.55999755859375,
        21.579986572265626,
        21.5999755859375,
        21.6199951171875,
        21.639984130859376,
        21.660003662109376,
        21.67999267578125,
        21.699981689453126,
        21.720001220703126,
        21.739990234375,
        21.759979248046876,
        21.779998779296876,
        21.79998779296875,
        21.819976806640626,
        21.839996337890626,
        21.8599853515625,
        21.879974365234376,
        21.899993896484376,
        21.91998291015625,
        21.94000244140625,
        21.959991455078126,
        21.97998046875,
        22.0,
        22.019989013671876,
        22.03997802734375,
        22.05999755859375,
        22.079986572265626,
        22.0999755859375,
        22.1199951171875,
        22.139984130859376,
        22.160003662109376,
        22.17999267578125,
        22.199981689453126,
        22.220001220703126,
        22.239990234375,
        22.259979248046876,
        22.279998779296876,
        22.29998779296875,
        22.319976806640626,
        22.339996337890626,
        22.3599853515625,
        22.379974365234376,
        22.399993896484376,
        22.41998291015625,
        22.44000244140625,
        22.459991455078126,
        22.47998046875,
        22.5,
        22.519989013671876,
        22.53997802734375,
        22.55999755859375,
        22.579986572265626,
        22.5999755859375,
        22.6199951171875,
        22.639984130859376,
        22.660003662109376,
        22.67999267578125,
        22.699981689453126,
        22.720001220703126,
        22.739990234375,
        22.759979248046876,
        22.779998779296876,
        22.79998779296875,
        22.819976806640626,
        22.839996337890626,
        22.8599853515625,
        22.879974365234376,
        22.899993896484376,
        22.91998291015625,
        22.94000244140625,
        22.959991455078126,
        22.97998046875,
        23.0,
        23.019989013671876,
        23.03997802734375,
        23.05999755859375,
        23.079986572265626,
        23.0999755859375,
        23.1199951171875,
        23.139984130859376,
        23.160003662109376,
        23.17999267578125,
        23.199981689453126,
        23.220001220703126,
        23.239990234375,
        23.259979248046876,
        23.279998779296876,
        23.29998779296875,
        23.319976806640626,
        23.339996337890626,
        23.3599853515625,
        23.379974365234376,
        23.399993896484376,
        23.41998291015625,
        23.44000244140625,
        23.459991455078126,
        23.47998046875,
        23.5,
        23.519989013671876,
        23.53997802734375,
        23.55999755859375,
        23.579986572265626,
        23.5999755859375,
        23.6199951171875,
        23.639984130859376,
        23.660003662109376,
        23.67999267578125,
        23.699981689453126,
        23.720001220703126,
        23.739990234375,
        23.759979248046876,
        23.779998779296876,
        23.79998779296875,
        23.819976806640626,
        23.839996337890626,
        23.8599853515625,
        23.879974365234376,
        23.899993896484376,
        23.91998291015625,
        23.94000244140625,
        23.959991455078126,
        23.97998046875,
        24.0,
        24.019989013671876,
        24.03997802734375,
        24.05999755859375,
        24.079986572265626,
        24.0999755859375,
        24.1199951171875,
        24.139984130859376,
        24.160003662109376,
        24.17999267578125,
        24.199981689453126,
        24.220001220703126,
        24.239990234375,
        24.259979248046876,
        24.279998779296876,
        24.29998779296875,
        24.319976806640626,
        24.339996337890626,
        24.3599853515625,
        24.379974365234376,
        24.399993896484376,
        24.41998291015625,
        24.44000244140625,
        24.459991455078126,
        24.47998046875,
        24.5,
        24.519989013671876,
        24.53997802734375,
        24.55999755859375,
        24.579986572265626,
        24.5999755859375,
        24.6199951171875,
        24.639984130859376,
        24.660003662109376,
        24.67999267578125,
        24.699981689453126,
        24.720001220703126,
        24.739990234375,
        24.759979248046876,
        24.779998779296876,
        24.79998779296875,
        24.819976806640626,
        24.839996337890626,
        24.8599853515625,
        24.879974365234376,
        24.899993896484376,
        24.91998291015625,
        24.94000244140625,
        24.959991455078126,
        24.97998046875,
        25.0,
        25.019989013671876,
        25.03997802734375,
        25.05999755859375,
        25.079986572265626,
        25.0999755859375,
        25.1199951171875,
        25.139984130859376,
        25.160003662109376,
        25.17999267578125,
        25.199981689453126,
        25.220001220703126,
        25.239990234375,
        25.259979248046876,
        25.279998779296876,
        25.29998779296875,
        25.319976806640626,
        25.339996337890626,
        25.3599853515625,
        25.379974365234376,
        25.399993896484376,
        25.41998291015625,
        25.44000244140625,
        25.459991455078126,
        25.47998046875,
        25.5,
        25.519989013671876,
        25.53997802734375,
        25.55999755859375,
        25.579986572265626,
        25.5999755859375,
        25.6199951171875,
        25.639984130859376,
        25.660003662109376,
        25.67999267578125,
        25.699981689453126,
        25.720001220703126,
        25.739990234375,
        25.759979248046876,
        25.779998779296876,
        25.79998779296875,
        25.819976806640626,
        25.839996337890626,
        25.8599853515625,
        25.879974365234376,
        25.899993896484376,
        25.91998291015625,
        25.94000244140625,
        25.959991455078126,
        25.97998046875,
        26.0,
        26.019989013671876,
        26.03997802734375,
        26.05999755859375,
        26.079986572265626,
        26.0999755859375,
        26.1199951171875,
        26.139984130859376,
        26.160003662109376,
        26.17999267578125,
        26.199981689453126,
        26.220001220703126,
        26.239990234375,
        26.259979248046876,
        26.279998779296876,
        26.29998779296875,
        26.319976806640626,
        26.339996337890626,
        26.3599853515625,
        26.379974365234376,
        26.399993896484376,
        26.41998291015625,
        26.44000244140625,
        26.459991455078126,
        26.47998046875,
        26.5,
        26.519989013671876,
        26.53997802734375,
        26.55999755859375,
        26.579986572265626,
        26.5999755859375,
        26.6199951171875,
        26.639984130859376,
        26.660003662109376,
        26.67999267578125,
        26.699981689453126,
        26.720001220703126,
        26.739990234375,
        26.759979248046876,
        26.779998779296876,
        26.79998779296875,
        26.819976806640626,
        26.839996337890626,
        26.8599853515625,
        26.879974365234376,
        26.899993896484376,
        26.91998291015625,
        26.94000244140625,
        26.959991455078126,
        26.97998046875,
        27.0,
        27.019989013671876,
        27.03997802734375,
        27.05999755859375,
        27.079986572265626,
        27.0999755859375,
        27.1199951171875,
        27.139984130859376,
        27.160003662109376,
        27.17999267578125,
        27.199981689453126,
        27.220001220703126,
        27.239990234375,
        27.259979248046876,
        27.279998779296876,
        27.29998779296875,
        27.319976806640626,
        27.339996337890626,
        27.3599853515625,
        27.379974365234376,
        27.399993896484376,
        27.41998291015625,
        27.44000244140625,
        27.459991455078126,
        27.47998046875,
        27.5,
        27.519989013671876,
        27.53997802734375,
        27.55999755859375,
        27.579986572265626,
        27.5999755859375,
        27.6199951171875,
        27.639984130859376,
        27.660003662109376,
        27.67999267578125,
        27.699981689453126,
        27.720001220703126,
        27.739990234375,
        27.759979248046876,
        27.779998779296876,
        27.79998779296875,
        27.819976806640626,
        27.839996337890626,
        27.8599853515625,
        27.879974365234376,
        27.899993896484376,
        27.91998291015625,
        27.94000244140625,
        27.959991455078126,
        27.97998046875,
        28.0,
        28.019989013671876,
        28.03997802734375,
        28.05999755859375,
        28.079986572265626,
        28.0999755859375,
        28.1199951171875,
        28.139984130859376,
        28.160003662109376,
        28.17999267578125,
        28.199981689453126,
        28.220001220703126,
        28.239990234375,
        28.259979248046876,
        28.279998779296876,
        28.29998779296875,
        28.319976806640626,
        28.339996337890626,
        28.3599853515625,
        28.379974365234376,
        28.399993896484376,
        28.41998291015625,
        28.44000244140625,
        28.459991455078126,
        28.47998046875,
        28.5,
        28.519989013671876,
        28.53997802734375,
        28.55999755859375,
        28.579986572265626,
        28.5999755859375,
        28.6199951171875,
        28.639984130859376,
        28.660003662109376,
        28.67999267578125,
        28.699981689453126,
        28.720001220703126,
        28.739990234375,
        28.759979248046876,
        28.779998779296876,
        28.79998779296875,
        28.819976806640626,
        28.839996337890626,
        28.8599853515625,
        28.879974365234376,
        28.899993896484376,
        28.91998291015625,
        28.94000244140625,
        28.959991455078126,
        28.97998046875,
        29.0,
        29.019989013671876,
        29.03997802734375,
        29.05999755859375,
        29.079986572265626,
        29.0999755859375,
        29.1199951171875,
        29.139984130859376,
        29.160003662109376,
        29.17999267578125,
        29.199981689453126,
        29.220001220703126,
        29.239990234375,
        29.259979248046876,
        29.279998779296876,
        29.29998779296875,
        29.319976806640626,
        29.339996337890626,
        29.3599853515625,
        29.379974365234376,
        29.399993896484376,
        29.41998291015625,
        29.44000244140625,
        29.459991455078126,
        29.47998046875,
        29.5,
        29.519989013671876,
        29.53997802734375,
        29.55999755859375,
        29.579986572265626,
        29.5999755859375,
        29.6199951171875,
        29.639984130859376,
        29.660003662109376,
        29.67999267578125,
        29.699981689453126,
        29.720001220703126,
        29.739990234375,
        29.759979248046876,
        29.779998779296876,
        29.79998779296875,
        29.819976806640626,
        29.839996337890626,
        29.8599853515625,
        29.879974365234376,
        29.899993896484376,
        29.91998291015625,
        29.94000244140625,
        29.959991455078126,
        29.97998046875,
        30.0,
        30.019989013671876,
        30.03997802734375,
        30.05999755859375,
        30.079986572265626,
        30.0999755859375,
        30.1199951171875,
        30.139984130859376,
        30.160003662109376,
        30.17999267578125,
        30.199981689453126,
        30.220001220703126,
        30.239990234375,
        30.259979248046876,
        30.279998779296876,
        30.29998779296875,
        30.319976806640626,
        30.339996337890626,
        30.3599853515625,
        30.379974365234376,
        30.399993896484376,
        30.41998291015625,
        30.44000244140625,
        30.459991455078126,
        30.47998046875,
        30.5,
        30.519989013671876,
        30.53997802734375,
        30.55999755859375,
        30.579986572265626,
        30.5999755859375,
        30.6199951171875,
        30.639984130859376,
        30.660003662109376,
        30.67999267578125,
        30.699981689453126,
        30.720001220703126,
        30.739990234375,
        30.759979248046876,
        30.779998779296876,
        30.79998779296875,
        30.819976806640626,
        30.839996337890626,
        30.8599853515625,
        30.879974365234376,
        30.899993896484376,
        30.91998291015625,
        30.94000244140625,
        30.959991455078126,
        30.97998046875,
        31.0,
        31.019989013671876,
        31.03997802734375,
        31.05999755859375,
        31.079986572265626,
        31.0999755859375,
        31.1199951171875,
        31.139984130859376,
        31.160003662109376,
        31.17999267578125,
        31.199981689453126,
        31.220001220703126,
        31.239990234375,
        31.259979248046876,
        31.279998779296876,
        31.29998779296875,
        31.319976806640626,
        31.339996337890626,
        31.3599853515625,
        31.379974365234376,
        31.399993896484376,
        31.41998291015625,
        31.44000244140625,
        31.459991455078126,
        31.47998046875,
        31.5,
        31.519989013671876,
        31.53997802734375,
        31.55999755859375,
        31.579986572265626,
        31.5999755859375,
        31.6199951171875,
        31.639984130859376,
        31.660003662109376,
        31.67999267578125,
        31.699981689453126,
        31.720001220703126,
        31.739990234375,
        31.759979248046876,
        31.779998779296876,
        31.79998779296875,
        31.819976806640626,
        31.839996337890626,
        31.8599853515625,
        31.879974365234376,
        31.899993896484376,
        31.91998291015625,
        31.94000244140625,
        31.959991455078126,
        31.97998046875,
        32.0,
        32.019989013671878,
        32.03997802734375,
        32.05999755859375,
        32.079986572265628,
        32.0999755859375,
        32.1199951171875,
        32.139984130859378,
        32.160003662109378,
        32.17999267578125,
        32.199981689453128,
        32.220001220703128,
        32.239990234375,
        32.259979248046878,
        32.279998779296878,
        32.29998779296875,
        32.319976806640628,
        32.339996337890628,
        32.3599853515625,
        32.379974365234378,
        32.399993896484378,
        32.41998291015625,
        32.44000244140625,
        32.459991455078128,
        32.47998046875,
        32.5,
        32.519989013671878,
        32.53997802734375,
        32.55999755859375,
        32.579986572265628,
        32.5999755859375,
        32.6199951171875,
        32.639984130859378,
        32.660003662109378,
        32.67999267578125,
        32.699981689453128,
        32.720001220703128,
        32.739990234375,
        32.759979248046878,
        32.779998779296878,
        32.79998779296875,
        32.819976806640628,
        32.839996337890628,
        32.8599853515625,
        32.879974365234378,
        32.899993896484378,
        32.91998291015625,
        32.94000244140625,
        32.959991455078128,
        32.97998046875,
        33.0,
        33.019989013671878,
        33.03997802734375,
        33.05999755859375,
        33.079986572265628,
        33.0999755859375,
        33.1199951171875,
        33.139984130859378,
        33.160003662109378,
        33.17999267578125,
        33.199981689453128,
        33.220001220703128,
        33.239990234375,
        33.259979248046878,
        33.279998779296878,
        33.29998779296875,
        33.319976806640628,
        33.339996337890628,
        33.3599853515625,
        33.379974365234378,
        33.399993896484378,
        33.41998291015625,
        33.44000244140625,
        33.459991455078128,
        33.47998046875,
        33.5,
        33.519989013671878,
        33.53997802734375,
        33.55999755859375,
        33.579986572265628,
        33.5999755859375,
        33.6199951171875,
        33.639984130859378,
        33.660003662109378,
        33.67999267578125,
        33.699981689453128,
        33.720001220703128,
        33.739990234375,
        33.759979248046878,
        33.779998779296878,
        33.79998779296875,
        33.819976806640628,
        33.839996337890628,
        33.8599853515625,
        33.879974365234378,
        33.899993896484378,
        33.91998291015625,
        33.94000244140625,
        33.959991455078128,
        33.97998046875,
        34.0,
        34.019989013671878,
        34.03997802734375,
        34.05999755859375,
        34.079986572265628,
        34.0999755859375,
        34.1199951171875,
        34.139984130859378,
        34.160003662109378,
        34.17999267578125,
        34.199981689453128,
        34.220001220703128,
        34.239990234375,
        34.259979248046878,
        34.279998779296878,
        34.29998779296875,
        34.319976806640628,
        34.339996337890628,
        34.3599853515625,
        34.379974365234378,
        34.399993896484378,
        34.41998291015625,
        34.44000244140625,
        34.459991455078128,
        34.47998046875,
        34.5,
        34.519989013671878,
        34.53997802734375,
        34.55999755859375,
        34.579986572265628,
        34.5999755859375,
        34.6199951171875,
        34.639984130859378,
        34.660003662109378,
        34.67999267578125,
        34.699981689453128,
        34.720001220703128,
        34.739990234375,
        34.759979248046878,
        34.779998779296878,
        34.79998779296875,
        34.819976806640628,
        34.839996337890628,
        34.8599853515625,
        34.879974365234378,
        34.899993896484378,
        34.91998291015625,
        34.94000244140625,
        34.959991455078128,
        34.97998046875,
        35.0,
        35.019989013671878,
        35.03997802734375,
        35.05999755859375,
        35.079986572265628,
        35.0999755859375,
        35.1199951171875,
        35.139984130859378,
        35.160003662109378,
        35.17999267578125,
        35.199981689453128,
        35.220001220703128,
        35.239990234375,
        35.259979248046878,
        35.279998779296878,
        35.29998779296875,
        35.319976806640628,
        35.339996337890628,
        35.3599853515625,
        35.379974365234378,
        35.399993896484378,
        35.41998291015625,
        35.44000244140625,
        35.459991455078128,
        35.47998046875,
        35.5,
        35.519989013671878,
        35.53997802734375,
        35.55999755859375,
        35.579986572265628,
        35.5999755859375,
        35.6199951171875,
        35.639984130859378,
        35.660003662109378,
        35.67999267578125,
        35.699981689453128,
        35.720001220703128,
        35.739990234375,
        35.759979248046878,
        35.779998779296878,
        35.79998779296875,
        35.819976806640628,
        35.839996337890628,
        35.8599853515625,
        35.879974365234378,
        35.899993896484378,
        35.91998291015625,
        35.94000244140625,
        35.959991455078128,
        35.97998046875,
        36.0,
        36.019989013671878,
        36.03997802734375,
        36.05999755859375,
        36.079986572265628,
        36.0999755859375,
        36.1199951171875,
        36.139984130859378,
        36.160003662109378,
        36.17999267578125,
        36.199981689453128,
        36.220001220703128,
        36.239990234375,
        36.259979248046878,
        36.279998779296878,
        36.29998779296875,
        36.319976806640628,
        36.339996337890628,
        36.3599853515625,
        36.379974365234378,
        36.399993896484378,
        36.41998291015625,
        36.44000244140625,
        36.459991455078128,
        36.47998046875,
        36.5,
        36.519989013671878,
        36.53997802734375,
        36.55999755859375,
        36.579986572265628,
        36.5999755859375,
        36.6199951171875,
        36.639984130859378,
        36.660003662109378,
        36.67999267578125,
        36.699981689453128,
        36.720001220703128,
        36.739990234375,
        36.759979248046878,
        36.779998779296878,
        36.79998779296875,
        36.819976806640628,
        36.839996337890628,
        36.8599853515625,
        36.879974365234378,
        36.899993896484378,
        36.91998291015625,
        36.94000244140625,
        36.959991455078128,
        36.97998046875,
        37.0,
        37.019989013671878,
        37.03997802734375,
        37.05999755859375,
        37.079986572265628,
        37.0999755859375,
        37.1199951171875,
        37.139984130859378,
        37.160003662109378,
        37.17999267578125,
        37.199981689453128,
        37.220001220703128,
        37.239990234375,
        37.259979248046878,
        37.279998779296878,
        37.29998779296875,
        37.319976806640628,
        37.339996337890628,
        37.3599853515625,
        37.379974365234378,
        37.399993896484378,
        37.41998291015625,
        37.44000244140625,
        37.459991455078128,
        37.47998046875,
        37.5,
        37.519989013671878,
        37.53997802734375,
        37.55999755859375,
        37.579986572265628,
        37.5999755859375,
        37.6199951171875,
        37.639984130859378,
        37.660003662109378,
        37.67999267578125,
        37.699981689453128,
        37.720001220703128,
        37.739990234375,
        37.759979248046878,
        37.779998779296878,
        37.79998779296875,
        37.819976806640628,
        37.839996337890628,
        37.8599853515625,
        37.879974365234378,
        37.899993896484378,
        37.91998291015625,
        37.94000244140625,
        37.959991455078128,
        37.97998046875,
        38.0,
        38.019989013671878,
        38.03997802734375,
        38.05999755859375,
        38.079986572265628,
        38.0999755859375,
        38.1199951171875,
        38.139984130859378,
        38.160003662109378,
        38.17999267578125,
        38.199981689453128,
        38.220001220703128,
        38.239990234375,
        38.259979248046878,
        38.279998779296878,
        38.29998779296875,
        38.319976806640628,
        38.339996337890628,
        38.3599853515625,
        38.379974365234378,
        38.399993896484378,
        38.41998291015625,
        38.44000244140625,
        38.459991455078128,
        38.47998046875,
        38.5,
        38.519989013671878,
        38.53997802734375,
        38.55999755859375,
        38.579986572265628,
        38.5999755859375,
        38.6199951171875,
        38.639984130859378,
        38.660003662109378,
        38.67999267578125,
        38.699981689453128,
        38.720001220703128,
        38.739990234375,
        38.759979248046878,
        38.779998779296878,
        38.79998779296875,
        38.819976806640628,
        38.839996337890628,
        38.8599853515625,
        38.879974365234378,
        38.899993896484378,
        38.91998291015625,
        38.94000244140625,
        38.959991455078128,
        38.97998046875,
        39.0,
        39.019989013671878,
        39.03997802734375,
        39.05999755859375,
        39.079986572265628,
        39.0999755859375,
        39.1199951171875,
        39.139984130859378,
        39.160003662109378,
        39.17999267578125,
        39.199981689453128,
        39.220001220703128,
        39.239990234375,
        39.259979248046878,
        39.279998779296878,
        39.29998779296875,
        39.319976806640628,
        39.339996337890628,
        39.3599853515625,
        39.379974365234378,
        39.399993896484378,
        39.41998291015625,
        39.44000244140625,
        39.459991455078128,
        39.47998046875,
        39.5,
        39.519989013671878,
        39.53997802734375,
        39.55999755859375,
        39.579986572265628,
        39.5999755859375,
        39.6199951171875,
        39.639984130859378,
        39.660003662109378,
        39.67999267578125,
        39.699981689453128,
        39.720001220703128,
        39.739990234375,
        39.759979248046878,
        39.779998779296878,
        39.79998779296875,
        39.819976806640628,
        39.839996337890628,
        39.8599853515625,
        39.879974365234378,
        39.899993896484378,
        39.91998291015625,
        39.94000244140625,
        39.959991455078128,
        39.97998046875,
        40.0,
        40.019989013671878,
        40.03997802734375,
        40.05999755859375,
        40.079986572265628,
        40.0999755859375,
        40.1199951171875,
        40.139984130859378,
        40.160003662109378,
        40.17999267578125,
        40.199981689453128,
        40.220001220703128,
        40.239990234375,
        40.259979248046878,
        40.279998779296878,
        40.29998779296875,
        40.319976806640628,
        40.339996337890628,
        40.3599853515625,
        40.379974365234378,
        40.399993896484378,
        40.41998291015625,
        40.44000244140625,
        40.459991455078128,
        40.47998046875,
        40.5,
        40.519989013671878,
        40.53997802734375,
        40.55999755859375,
        40.579986572265628,
        40.5999755859375,
        40.6199951171875,
        40.639984130859378,
        40.660003662109378,
        40.67999267578125,
        40.699981689453128,
        40.720001220703128,
        40.739990234375,
        40.759979248046878,
        40.779998779296878,
        40.79998779296875,
        40.819976806640628,
        40.839996337890628,
        40.8599853515625,
        40.879974365234378,
        40.899993896484378,
        40.91998291015625,
        40.94000244140625,
        40.959991455078128,
        40.97998046875,
        41.0,
        41.019989013671878,
        41.03997802734375,
        41.05999755859375,
        41.079986572265628,
        41.0999755859375,
        41.1199951171875,
        41.139984130859378,
        41.160003662109378,
        41.17999267578125,
        41.199981689453128,
        41.220001220703128,
        41.239990234375,
        41.259979248046878,
        41.279998779296878,
        41.29998779296875,
        41.319976806640628,
        41.339996337890628,
        41.3599853515625,
        41.379974365234378,
        41.399993896484378,
        41.41998291015625,
        41.44000244140625,
        41.459991455078128,
        41.47998046875,
        41.5,
        41.519989013671878,
        41.53997802734375,
        41.55999755859375,
        41.579986572265628,
        41.5999755859375,
        41.6199951171875,
        41.639984130859378,
        41.660003662109378,
        41.67999267578125,
        41.699981689453128,
        41.720001220703128,
        41.739990234375,
        41.759979248046878,
        41.779998779296878,
        41.79998779296875,
        41.819976806640628,
        41.839996337890628,
        41.8599853515625,
        41.879974365234378,
        41.899993896484378,
        41.91998291015625,
        41.94000244140625,
        41.959991455078128,
        41.97998046875,
        42.0,
        42.019989013671878,
        42.03997802734375,
        42.05999755859375,
        42.079986572265628,
        42.0999755859375,
        42.1199951171875,
        42.139984130859378,
        42.160003662109378,
        42.17999267578125,
        42.199981689453128,
        42.220001220703128,
        42.239990234375,
        42.259979248046878,
        42.279998779296878,
        42.29998779296875,
        42.319976806640628,
        42.339996337890628,
        42.3599853515625,
        42.379974365234378,
        42.399993896484378,
        42.41998291015625,
        42.44000244140625,
        42.459991455078128,
        42.47998046875,
        42.5,
        42.519989013671878,
        42.53997802734375,
        42.55999755859375,
        42.579986572265628,
        42.5999755859375,
        42.6199951171875,
        42.639984130859378,
        42.660003662109378,
        42.67999267578125,
        42.699981689453128,
        42.720001220703128,
        42.739990234375,
        42.759979248046878,
        42.779998779296878,
        42.79998779296875,
        42.819976806640628,
        42.839996337890628,
        42.8599853515625,
        42.879974365234378,
        42.899993896484378,
        42.91998291015625,
        42.94000244140625,
        42.959991455078128,
        42.97998046875,
        43.0,
        43.019989013671878,
        43.03997802734375,
        43.05999755859375,
        43.079986572265628,
        43.0999755859375,
        43.1199951171875,
        43.139984130859378,
        43.160003662109378,
        43.17999267578125,
        43.199981689453128,
        43.220001220703128,
        43.239990234375,
        43.259979248046878,
        43.279998779296878,
        43.29998779296875,
        43.319976806640628,
        43.339996337890628,
        43.3599853515625,
        43.379974365234378,
        43.399993896484378,
        43.41998291015625,
        43.44000244140625,
        43.459991455078128,
        43.47998046875,
        43.5,
        43.519989013671878,
        43.53997802734375,
        43.55999755859375,
        43.579986572265628,
        43.5999755859375,
        43.6199951171875,
        43.639984130859378,
        43.660003662109378,
        43.67999267578125,
        43.699981689453128,
        43.720001220703128,
        43.739990234375,
        43.759979248046878,
        43.779998779296878,
        43.79998779296875,
        43.819976806640628,
        43.839996337890628,
        43.8599853515625,
        43.879974365234378,
        43.899993896484378,
        43.91998291015625,
        43.94000244140625,
        43.959991455078128,
        43.97998046875,
        44.0,
        44.019989013671878,
        44.03997802734375,
        44.05999755859375,
        44.079986572265628,
        44.0999755859375,
        44.1199951171875,
        44.139984130859378,
        44.160003662109378,
        44.17999267578125,
        44.199981689453128,
        44.220001220703128,
        44.239990234375,
        44.259979248046878,
        44.279998779296878,
        44.29998779296875,
        44.319976806640628,
        44.339996337890628,
        44.3599853515625,
        44.379974365234378,
        44.399993896484378,
        44.41998291015625,
        44.44000244140625,
        44.459991455078128,
        44.47998046875,
        44.5,
        44.519989013671878,
        44.53997802734375,
        44.55999755859375,
        44.579986572265628,
        44.5999755859375,
        44.6199951171875,
        44.639984130859378,
        44.660003662109378,
        44.67999267578125,
        44.699981689453128,
        44.720001220703128,
        44.739990234375,
        44.759979248046878,
        44.779998779296878,
        44.79998779296875,
        44.819976806640628,
        44.839996337890628,
        44.8599853515625,
        44.879974365234378,
        44.899993896484378,
        44.91998291015625,
        44.94000244140625,
        44.959991455078128,
        44.97998046875,
        45.0,
        45.019989013671878,
        45.03997802734375,
        45.05999755859375,
        45.079986572265628,
        45.0999755859375,
        45.1199951171875,
        45.139984130859378,
        45.160003662109378,
        45.17999267578125,
        45.199981689453128,
        45.220001220703128,
        45.239990234375,
        45.259979248046878,
        45.279998779296878,
        45.29998779296875,
        45.319976806640628,
        45.339996337890628,
        45.3599853515625,
        45.379974365234378,
        45.399993896484378,
        45.41998291015625,
        45.44000244140625,
        45.459991455078128,
        45.47998046875,
        45.5,
        45.519989013671878,
        45.53997802734375,
        45.55999755859375,
        45.579986572265628,
        45.5999755859375,
        45.6199951171875,
        45.639984130859378,
        45.660003662109378,
        45.67999267578125,
        45.699981689453128,
        45.720001220703128,
        45.739990234375,
        45.759979248046878,
        45.779998779296878,
        45.79998779296875,
        45.819976806640628,
        45.839996337890628,
        45.8599853515625,
        45.879974365234378,
        45.899993896484378,
        45.91998291015625,
        45.94000244140625,
        45.959991455078128,
        45.97998046875,
        46.0,
        46.019989013671878,
        46.03997802734375,
        46.05999755859375,
        46.079986572265628,
        46.0999755859375,
        46.1199951171875,
        46.139984130859378,
        46.160003662109378,
        46.17999267578125,
        46.199981689453128,
        46.220001220703128,
        46.239990234375,
        46.259979248046878,
        46.279998779296878,
        46.29998779296875,
        46.319976806640628,
        46.339996337890628,
        46.3599853515625,
        46.379974365234378,
        46.399993896484378,
        46.41998291015625,
        46.44000244140625,
        46.459991455078128,
        46.47998046875,
        46.5,
        46.519989013671878,
        46.53997802734375,
        46.55999755859375,
        46.579986572265628,
        46.5999755859375,
        46.6199951171875,
        46.639984130859378,
        46.660003662109378,
        46.67999267578125,
        46.699981689453128,
        46.720001220703128,
        46.739990234375,
        46.759979248046878,
        46.779998779296878,
        46.79998779296875,
        46.819976806640628,
        46.839996337890628,
        46.8599853515625,
        46.879974365234378,
        46.899993896484378,
        46.91998291015625,
        46.94000244140625,
        46.959991455078128,
        46.97998046875,
        47.0,
        47.019989013671878,
        47.03997802734375,
        47.05999755859375,
        47.079986572265628,
        47.0999755859375,
        47.1199951171875,
        47.139984130859378,
        47.160003662109378,
        47.17999267578125,
        47.199981689453128,
        47.220001220703128,
        47.239990234375,
        47.259979248046878,
        47.279998779296878,
        47.29998779296875,
        47.319976806640628,
        47.339996337890628,
        47.3599853515625,
        47.379974365234378,
        47.399993896484378,
        47.41998291015625,
        47.44000244140625,
        47.459991455078128,
        47.47998046875,
        47.5,
        47.519989013671878,
        47.53997802734375,
        47.55999755859375,
        47.579986572265628,
        47.5999755859375,
        47.6199951171875,
        47.639984130859378,
        47.660003662109378,
        47.67999267578125,
        47.699981689453128,
        47.720001220703128,
        47.739990234375,
        47.759979248046878,
        47.779998779296878,
        47.79998779296875,
        47.819976806640628,
        47.839996337890628,
        47.8599853515625,
        47.879974365234378,
        47.899993896484378,
        47.91998291015625,
        47.94000244140625,
        47.959991455078128,
        47.97998046875,
        48.0,
        48.019989013671878,
        48.03997802734375,
        48.05999755859375,
        48.079986572265628,
        48.0999755859375,
        48.1199951171875,
        48.139984130859378,
        48.160003662109378,
        48.17999267578125,
        48.199981689453128,
        48.220001220703128,
        48.239990234375,
        48.259979248046878,
        48.279998779296878,
        48.29998779296875,
        48.319976806640628,
        48.339996337890628,
        48.3599853515625,
        48.379974365234378,
        48.399993896484378,
        48.41998291015625,
        48.44000244140625,
        48.459991455078128,
        48.47998046875,
        48.5,
        48.519989013671878,
        48.53997802734375,
        48.55999755859375,
        48.579986572265628,
        48.5999755859375,
        48.6199951171875,
        48.639984130859378,
        48.660003662109378,
        48.67999267578125,
        48.699981689453128,
        48.720001220703128,
        48.739990234375,
        48.759979248046878,
        48.779998779296878,
        48.79998779296875,
        48.819976806640628,
        48.839996337890628,
        48.8599853515625,
        48.879974365234378,
        48.899993896484378,
        48.91998291015625,
        48.94000244140625,
        48.959991455078128,
        48.97998046875,
        49.0,
        49.019989013671878,
        49.03997802734375,
        49.05999755859375,
        49.079986572265628,
        49.0999755859375,
        49.1199951171875,
        49.139984130859378,
        49.160003662109378,
        49.17999267578125,
        49.199981689453128,
        49.220001220703128,
        49.239990234375,
        49.259979248046878,
        49.279998779296878,
        49.29998779296875,
        49.319976806640628,
        49.339996337890628,
        49.3599853515625,
        49.379974365234378,
        49.399993896484378,
        49.41998291015625,
        49.44000244140625,
        49.459991455078128,
        49.47998046875,
        49.5,
        49.519989013671878,
        49.53997802734375,
        49.55999755859375,
        49.579986572265628,
        49.5999755859375,
        49.6199951171875,
        49.639984130859378,
        49.660003662109378,
        49.67999267578125,
        49.699981689453128,
        49.720001220703128,
        49.739990234375,
        49.759979248046878,
        49.779998779296878,
        49.79998779296875,
        49.819976806640628,
        49.839996337890628,
        49.8599853515625,
        49.879974365234378,
        49.899993896484378,
        49.91998291015625,
        49.94000244140625,
        49.959991455078128,
        49.97998046875,
        50.0,
        50.019989013671878,
        50.03997802734375,
        50.05999755859375,
        50.079986572265628,
        50.0999755859375,
        50.1199951171875,
        50.139984130859378,
        50.160003662109378,
        50.17999267578125,
        50.199981689453128,
        50.220001220703128,
        50.239990234375,
        50.259979248046878,
        50.279998779296878,
        50.29998779296875,
        50.319976806640628,
        50.339996337890628,
        50.3599853515625,
        50.379974365234378,
        50.399993896484378,
        50.41998291015625,
        50.44000244140625,
        50.459991455078128,
        50.47998046875,
        50.5,
        50.519989013671878,
        50.53997802734375,
        50.55999755859375,
        50.579986572265628,
        50.5999755859375,
        50.6199951171875,
        50.639984130859378,
        50.660003662109378,
        50.67999267578125,
        50.699981689453128,
        50.720001220703128,
        50.739990234375,
        50.759979248046878,
        50.779998779296878,
        50.79998779296875,
        50.819976806640628,
        50.839996337890628,
        50.8599853515625,
        50.879974365234378,
        50.899993896484378,
        50.91998291015625,
        50.94000244140625,
        50.959991455078128,
        50.97998046875,
        51.0,
        51.019989013671878,
        51.03997802734375,
        51.05999755859375,
        51.079986572265628,
        51.0999755859375,
        51.1199951171875,
        51.139984130859378,
        51.160003662109378,
        51.17999267578125,
        51.199981689453128,
        51.220001220703128,
        51.239990234375,
        51.259979248046878,
        51.279998779296878,
        51.29998779296875,
        51.319976806640628,
        51.339996337890628,
        51.3599853515625,
        51.379974365234378,
        51.399993896484378,
        51.41998291015625,
        51.44000244140625,
        51.459991455078128,
        51.47998046875,
        51.5,
        51.519989013671878,
        51.53997802734375,
        51.55999755859375,
        51.579986572265628,
        51.5999755859375,
        51.6199951171875,
        51.639984130859378,
        51.660003662109378,
        51.67999267578125,
        51.699981689453128,
        51.720001220703128,
        51.739990234375,
        51.759979248046878,
        51.779998779296878,
        51.79998779296875,
        51.819976806640628,
        51.839996337890628,
        51.8599853515625,
        51.879974365234378,
        51.899993896484378,
        51.91998291015625,
        51.94000244140625,
        51.959991455078128,
        51.97998046875,
        52.0,
        52.019989013671878,
        52.03997802734375,
        52.05999755859375,
        52.079986572265628,
        52.0999755859375,
        52.1199951171875,
        52.139984130859378,
        52.160003662109378,
        52.17999267578125,
        52.199981689453128,
        52.220001220703128,
        52.239990234375,
        52.259979248046878,
        52.279998779296878,
        52.29998779296875,
        52.319976806640628,
        52.339996337890628,
        52.3599853515625,
        52.379974365234378,
        52.399993896484378,
        52.41998291015625,
        52.44000244140625,
        52.459991455078128,
        52.47998046875,
        52.5,
        52.519989013671878,
        52.53997802734375,
        52.55999755859375,
        52.579986572265628,
        52.5999755859375,
        52.6199951171875,
        52.639984130859378,
        52.660003662109378,
        52.67999267578125,
        52.699981689453128,
        52.720001220703128,
        52.739990234375,
        52.759979248046878,
        52.779998779296878,
        52.79998779296875,
        52.819976806640628,
        52.839996337890628,
        52.8599853515625,
        52.879974365234378,
        52.899993896484378,
        52.91998291015625,
        52.94000244140625,
        52.959991455078128,
        52.97998046875,
        53.0,
        53.019989013671878,
        53.03997802734375,
        53.05999755859375,
        53.079986572265628,
        53.0999755859375,
        53.1199951171875,
        53.139984130859378,
        53.160003662109378,
        53.17999267578125,
        53.199981689453128,
        53.220001220703128,
        53.239990234375,
        53.259979248046878,
        53.279998779296878,
        53.29998779296875,
        53.319976806640628,
        53.339996337890628,
        53.3599853515625,
        53.379974365234378,
        53.399993896484378,
        53.41998291015625,
        53.44000244140625,
        53.459991455078128,
        53.47998046875,
        53.5,
        53.519989013671878,
        53.53997802734375,
        53.55999755859375,
        53.579986572265628,
        53.5999755859375,
        53.6199951171875,
        53.639984130859378,
        53.660003662109378,
        53.67999267578125,
        53.699981689453128,
        53.720001220703128,
        53.739990234375,
        53.759979248046878,
        53.779998779296878,
        53.79998779296875,
        53.819976806640628,
        53.839996337890628,
        53.8599853515625,
        53.879974365234378,
        53.899993896484378,
        53.91998291015625,
        53.94000244140625,
        53.959991455078128,
        53.97998046875,
        54.0,
        54.019989013671878,
        54.03997802734375,
        54.05999755859375,
        54.079986572265628,
        54.0999755859375,
        54.1199951171875,
        54.139984130859378,
        54.160003662109378,
        54.17999267578125,
        54.199981689453128,
        54.220001220703128,
        54.239990234375,
        54.259979248046878,
        54.279998779296878,
        54.29998779296875,
        54.319976806640628,
        54.339996337890628,
        54.3599853515625,
        54.379974365234378,
        54.399993896484378,
        54.41998291015625,
        54.44000244140625,
        54.459991455078128,
        54.47998046875,
        54.5,
        54.519989013671878,
        54.53997802734375,
        54.55999755859375,
        54.579986572265628,
        54.5999755859375,
        54.6199951171875,
        54.639984130859378,
        54.660003662109378,
        54.67999267578125,
        54.699981689453128,
        54.720001220703128,
        54.739990234375,
        54.759979248046878,
        54.779998779296878,
        54.79998779296875,
        54.819976806640628,
        54.839996337890628,
        54.8599853515625,
        54.879974365234378,
        54.899993896484378,
        54.91998291015625,
        54.94000244140625,
        54.959991455078128,
        54.97998046875,
        55.0,
        55.019989013671878,
        55.03997802734375,
        55.05999755859375,
        55.079986572265628,
        55.0999755859375,
        55.1199951171875,
        55.139984130859378,
        55.160003662109378,
        55.17999267578125,
        55.199981689453128,
        55.220001220703128,
        55.239990234375,
        55.259979248046878,
        55.279998779296878,
        55.29998779296875,
        55.319976806640628,
        55.339996337890628,
        55.3599853515625,
        55.379974365234378,
        55.399993896484378,
        55.41998291015625,
        55.44000244140625,
        55.459991455078128,
        55.47998046875,
        55.5,
        55.519989013671878,
        55.53997802734375,
        55.55999755859375,
        55.579986572265628,
        55.5999755859375,
        55.6199951171875,
        55.639984130859378,
        55.660003662109378,
        55.67999267578125,
        55.699981689453128,
        55.720001220703128,
        55.739990234375,
        55.759979248046878,
        55.779998779296878,
        55.79998779296875,
        55.819976806640628,
        55.839996337890628,
        55.8599853515625,
        55.879974365234378,
        55.899993896484378,
        55.91998291015625,
        55.94000244140625,
        55.959991455078128,
        55.97998046875,
        56.0,
        56.019989013671878,
        56.03997802734375,
        56.05999755859375,
        56.079986572265628,
        56.0999755859375,
        56.1199951171875,
        56.139984130859378,
        56.160003662109378,
        56.17999267578125,
        56.199981689453128,
        56.220001220703128,
        56.239990234375,
        56.259979248046878,
        56.279998779296878,
        56.29998779296875,
        56.319976806640628,
        56.339996337890628,
        56.3599853515625,
        56.379974365234378,
        56.399993896484378,
        56.41998291015625,
        56.44000244140625,
        56.459991455078128,
        56.47998046875,
        56.5,
        56.519989013671878,
        56.53997802734375,
        56.55999755859375,
        56.579986572265628,
        56.5999755859375,
        56.6199951171875,
        56.639984130859378,
        56.660003662109378,
        56.67999267578125,
        56.699981689453128,
        56.720001220703128,
        56.739990234375,
        56.759979248046878,
        56.779998779296878,
        56.79998779296875,
        56.819976806640628,
        56.839996337890628,
        56.8599853515625,
        56.879974365234378,
        56.899993896484378,
        56.91998291015625,
        56.94000244140625,
        56.959991455078128,
        56.97998046875,
        57.0,
        57.019989013671878,
        57.03997802734375,
        57.05999755859375,
        57.079986572265628,
        57.0999755859375,
        57.1199951171875,
        57.139984130859378,
        57.160003662109378,
        57.17999267578125,
        57.199981689453128,
        57.220001220703128,
        57.239990234375,
        57.259979248046878,
        57.279998779296878,
        57.29998779296875,
        57.319976806640628,
        57.339996337890628,
        57.3599853515625,
        57.379974365234378,
        57.399993896484378,
        57.41998291015625,
        57.44000244140625,
        57.459991455078128,
        57.47998046875,
        57.5,
        57.519989013671878,
        57.53997802734375,
        57.55999755859375,
        57.579986572265628,
        57.5999755859375,
        57.6199951171875,
        57.639984130859378,
        57.660003662109378,
        57.67999267578125,
        57.699981689453128,
        57.720001220703128,
        57.739990234375,
        57.759979248046878,
        57.779998779296878,
        57.79998779296875,
        57.819976806640628,
        57.839996337890628,
        57.8599853515625,
        57.879974365234378,
        57.899993896484378,
        57.91998291015625,
        57.94000244140625,
        57.959991455078128,
        57.97998046875,
        58.0,
        58.019989013671878,
        58.03997802734375,
        58.05999755859375,
        58.079986572265628,
        58.0999755859375,
        58.1199951171875,
        58.139984130859378,
        58.160003662109378,
        58.17999267578125,
        58.199981689453128,
        58.220001220703128,
        58.239990234375,
        58.259979248046878,
        58.279998779296878,
        58.29998779296875,
        58.319976806640628,
        58.339996337890628,
        58.3599853515625,
        58.379974365234378,
        58.399993896484378,
        58.41998291015625,
        58.44000244140625,
        58.459991455078128,
        58.47998046875,
        58.5,
        58.519989013671878,
        58.53997802734375,
        58.55999755859375,
        58.579986572265628,
        58.5999755859375,
        58.6199951171875,
        58.639984130859378,
        58.660003662109378,
        58.67999267578125,
        58.699981689453128,
        58.720001220703128,
        58.739990234375,
        58.759979248046878,
        58.779998779296878,
        58.79998779296875,
        58.819976806640628,
        58.839996337890628,
        58.8599853515625,
        58.879974365234378,
        58.899993896484378,
        58.91998291015625,
        58.94000244140625,
        58.959991455078128,
        58.97998046875,
        59.0,
        59.019989013671878,
        59.03997802734375,
        59.05999755859375,
        59.079986572265628,
        59.0999755859375,
        59.1199951171875,
        59.139984130859378,
        59.160003662109378,
        59.17999267578125,
        59.199981689453128,
        59.220001220703128,
        59.239990234375,
        59.259979248046878,
        59.279998779296878,
        59.29998779296875,
        59.319976806640628,
        59.339996337890628,
        59.3599853515625,
        59.379974365234378,
        59.399993896484378,
        59.41998291015625,
        59.44000244140625,
        59.459991455078128,
        59.47998046875,
        59.5,
        59.519989013671878,
        59.53997802734375,
        59.55999755859375,
        59.579986572265628,
        59.5999755859375,
        59.6199951171875,
        59.639984130859378,
        59.660003662109378,
        59.67999267578125,
        59.699981689453128,
        59.720001220703128,
        59.739990234375,
        59.759979248046878,
        59.779998779296878,
        59.79998779296875,
        59.819976806640628,
        59.839996337890628,
        59.8599853515625,
        59.879974365234378,
        59.899993896484378,
        59.91998291015625,
        59.94000244140625,
        59.959991455078128,
        59.97998046875
    ],
    "rightHandPositions": [
        "(0.349899, 1.191382, 0.130463)",
        "(0.349904, 1.191371, 0.130470)",
        "(0.349968, 1.191345, 0.130473)",
        "(0.350044, 1.191330, 0.130489)",
        "(0.350134, 1.191324, 0.130517)",
        "(0.350164, 1.191320, 0.130525)",
        "(0.350200, 1.191320, 0.130523)",
        "(0.350242, 1.191373, 0.130519)",
        "(0.350301, 1.191479, 0.130483)",
        "(0.350384, 1.191671, 0.130410)",
        "(0.350417, 1.191817, 0.130371)",
        "(0.350424, 1.191890, 0.130352)",
        "(0.350410, 1.191974, 0.130348)",
        "(0.350385, 1.192070, 0.130384)",
        "(0.350354, 1.192217, 0.130480)",
        "(0.350353, 1.192357, 0.130557)",
        "(0.350367, 1.192412, 0.130587)",
        "(0.350383, 1.192447, 0.130623)",
        "(0.350329, 1.192281, 0.130658)",
        "(0.350290, 1.191978, 0.130648)",
        "(0.350285, 1.191706, 0.130586)",
        "(0.350246, 1.191601, 0.130531)",
        "(0.349757, 1.191333, 0.130122)",
        "(0.348499, 1.191445, 0.129252)",
        "(0.346625, 1.192413, 0.128172)",
        "(0.344010, 1.194164, 0.126743)",
        "(0.342347, 1.195300, 0.125948)",
        "(0.338233, 1.198155, 0.124299)",
        "(0.332730, 1.201655, 0.122636)",
        "(0.325956, 1.205662, 0.121506)",
        "(0.318678, 1.210879, 0.121008)",
        "(0.314924, 1.213770, 0.120826)",
        "(0.306860, 1.219679, 0.120516)",
        "(0.298382, 1.225311, 0.120033)",
        "(0.289768, 1.230557, 0.119821)",
        "(0.281305, 1.235505, 0.119983)",
        "(0.277003, 1.237762, 0.120087)",
        "(0.268811, 1.242508, 0.120568)",
        "(0.262021, 1.248352, 0.121331)",
        "(0.256159, 1.254445, 0.121735)",
        "(0.250948, 1.260083, 0.121793)",
        "(0.248252, 1.262621, 0.121854)",
        "(0.242915, 1.267296, 0.122495)",
        "(0.237777, 1.271838, 0.124012)",
        "(0.232913, 1.276128, 0.125932)",
        "(0.227834, 1.279748, 0.127663)",
        "(0.225221, 1.281332, 0.128462)",
        "(0.219725, 1.283881, 0.129854)",
        "(0.213570, 1.285411, 0.131194)",
        "(0.207157, 1.286580, 0.132868)",
        "(0.201119, 1.288277, 0.134971)",
        "(0.198317, 1.289361, 0.135881)",
        "(0.193138, 1.291998, 0.137147)",
        "(0.188445, 1.295255, 0.137919)",
        "(0.183924, 1.298587, 0.138252)",
        "(0.179125, 1.301688, 0.138560)",
        "(0.176710, 1.303252, 0.138813)",
        "(0.171805, 1.306092, 0.139100)",
        "(0.166834, 1.308715, 0.138975)",
        "(0.161967, 1.311449, 0.138738)",
        "(0.156991, 1.314013, 0.138229)",
        "(0.154638, 1.315415, 0.137973)",
        "(0.150127, 1.318788, 0.137891)",
        "(0.145543, 1.322564, 0.138105)",
        "(0.140842, 1.326373, 0.138111)",
        "(0.136172, 1.330118, 0.138003)",
        "(0.133798, 1.331968, 0.137912)",
        "(0.129096, 1.335563, 0.137444)",
        "(0.124615, 1.339363, 0.136823)",
        "(0.120589, 1.343676, 0.136312)",
        "(0.116801, 1.348090, 0.135385)",
        "(0.114987, 1.350316, 0.134752)",
        "(0.111609, 1.354888, 0.133274)",
        "(0.108412, 1.359263, 0.131473)",
        "(0.105247, 1.363371, 0.129622)",
        "(0.102331, 1.367581, 0.128167)",
        "(0.100937, 1.369821, 0.127662)",
        "(0.098281, 1.374357, 0.126985)",
        "(0.095828, 1.378731, 0.126488)",
        "(0.093589, 1.382552, 0.125776)",
        "(0.091639, 1.385748, 0.124570)",
        "(0.090741, 1.387190, 0.123899)",
        "(0.088984, 1.389707, 0.122736)",
        "(0.087339, 1.391894, 0.121968)",
        "(0.085952, 1.393704, 0.121341)",
        "(0.084630, 1.395066, 0.120352)",
        "(0.084027, 1.395714, 0.119840)",
        "(0.082924, 1.396945, 0.119069)",
        "(0.081860, 1.398044, 0.118812)",
        "(0.080950, 1.398961, 0.118569)",
        "(0.080224, 1.400005, 0.118241)",
        "(0.079871, 1.400558, 0.118166)",
        "(0.079182, 1.401575, 0.118238)",
        "(0.078480, 1.402414, 0.118471)",
        "(0.077802, 1.403129, 0.118702)",
        "(0.077197, 1.403811, 0.119094)",
        "(0.076844, 1.404123, 0.119410)",
        "(0.076017, 1.404354, 0.120036)",
        "(0.075355, 1.404329, 0.120154)",
        "(0.074727, 1.403909, 0.119647)",
        "(0.074046, 1.402920, 0.118802)",
        "(0.073632, 1.402186, 0.118211)",
        "(0.072966, 1.400581, 0.116889)",
        "(0.072443, 1.399339, 0.116069)",
        "(0.072104, 1.398404, 0.115462)",
        "(0.071570, 1.397274, 0.114990)",
        "(0.071180, 1.396556, 0.114800)",
        "(0.070286, 1.395001, 0.114455)",
        "(0.069442, 1.393398, 0.113945)",
        "(0.068589, 1.391737, 0.113285)",
        "(0.067819, 1.390223, 0.112724)",
        "(0.067464, 1.389535, 0.112582)",
        "(0.066824, 1.388435, 0.112567)",
        "(0.066130, 1.387322, 0.112567)",
        "(0.065448, 1.386078, 0.112422)",
        "(0.064711, 1.384817, 0.112255)",
        "(0.064375, 1.384235, 0.112194)",
        "(0.063794, 1.383275, 0.112141)",
        "(0.063345, 1.382464, 0.112033)",
        "(0.063044, 1.381805, 0.111796)",
        "(0.062640, 1.380960, 0.111472)",
        "(0.062346, 1.380629, 0.111375)",
        "(0.062300, 1.380608, 0.111318)",
        "(0.062100, 1.380337, 0.111041)",
        "(0.062033, 1.380455, 0.110767)",
        "(0.061923, 1.380672, 0.110514)",
        "(0.061897, 1.380786, 0.110470)",
        "(0.061807, 1.381192, 0.110401)",
        "(0.061247, 1.382276, 0.110284)",
        "(0.060965, 1.382707, 0.110063)",
        "(0.060689, 1.383167, 0.109637)",
        "(0.060558, 1.383518, 0.109388)",
        "(0.060378, 1.384292, 0.108837)",
        "(0.060274, 1.384786, 0.108212)",
        "(0.060181, 1.385520, 0.107435)",
        "(0.060206, 1.386298, 0.106699)",
        "(0.060190, 1.386689, 0.106293)",
        "(0.060097, 1.387498, 0.105435)",
        "(0.060122, 1.388692, 0.104607)",
        "(0.060156, 1.390083, 0.103974)",
        "(0.060047, 1.391352, 0.103464)",
        "(0.060008, 1.391992, 0.103218)",
        "(0.059892, 1.393298, 0.102698)",
        "(0.059870, 1.394801, 0.102175)",
        "(0.060030, 1.396575, 0.101660)",
        "(0.060216, 1.398423, 0.101199)",
        "(0.060266, 1.399316, 0.100996)",
        "(0.060333, 1.401175, 0.100602)",
        "(0.060433, 1.403171, 0.100313)",
        "(0.060481, 1.405244, 0.100108)",
        "(0.060534, 1.407509, 0.100024)",
        "(0.060561, 1.408652, 0.099978)",
        "(0.060564, 1.410853, 0.099870)",
        "(0.060562, 1.413061, 0.099788)",
        "(0.060526, 1.415221, 0.099750)",
        "(0.060567, 1.417381, 0.099667)",
        "(0.060589, 1.418485, 0.099641)",
        "(0.060539, 1.420675, 0.099721)",
        "(0.060368, 1.422861, 0.100038)",
        "(0.060149, 1.424919, 0.100276)",
        "(0.059997, 1.426980, 0.100477)",
        "(0.059937, 1.428077, 0.100642)",
        "(0.059750, 1.430181, 0.101127)",
        "(0.059632, 1.432443, 0.101721)",
        "(0.059507, 1.434578, 0.102233)",
        "(0.059412, 1.436546, 0.102567)",
        "(0.059327, 1.437401, 0.102702)",
        "(0.059151, 1.438955, 0.102885)",
        "(0.059053, 1.440279, 0.102891)",
        "(0.058979, 1.441389, 0.102742)",
        "(0.058956, 1.442479, 0.102707)",
        "(0.058939, 1.442983, 0.102722)",
        "(0.058882, 1.443727, 0.102655)",
        "(0.058906, 1.443850, 0.102483)",
        "(0.058823, 1.444355, 0.102114)",
        "(0.058774, 1.444884, 0.101814)",
        "(0.058756, 1.445089, 0.101768)",
        "(0.058724, 1.445746, 0.101654)",
        "(0.058750, 1.445992, 0.101494)",
        "(0.058732, 1.446467, 0.101126)",
        "(0.058727, 1.446984, 0.100998)",
        "(0.058696, 1.447308, 0.101011)",
        "(0.058542, 1.448228, 0.101141)",
        "(0.058472, 1.449144, 0.101216)",
        "(0.058483, 1.450237, 0.101170)",
        "(0.058560, 1.451540, 0.101165)",
        "(0.058638, 1.452338, 0.101256)",
        "(0.058777, 1.454216, 0.101572)",
        "(0.058727, 1.456080, 0.101857)",
        "(0.058734, 1.458016, 0.102021)",
        "(0.058934, 1.460274, 0.102269)",
        "(0.059035, 1.461437, 0.102400)",
        "(0.059223, 1.463846, 0.102694)",
        "(0.059431, 1.466378, 0.103064)",
        "(0.059705, 1.468983, 0.103410)",
        "(0.059980, 1.471469, 0.103618)",
        "(0.060125, 1.472701, 0.103707)",
        "(0.060488, 1.475287, 0.103997)",
        "(0.060860, 1.477897, 0.104391)",
        "(0.061302, 1.480424, 0.104749)",
        "(0.061742, 1.482808, 0.105021)",
        "(0.061930, 1.483926, 0.105136)",
        "(0.062270, 1.486133, 0.105403)",
        "(0.062668, 1.488463, 0.105822)",
        "(0.063092, 1.490877, 0.106348)",
        "(0.063438, 1.493270, 0.106944)",
        "(0.063571, 1.494447, 0.107209)",
        "(0.063906, 1.496750, 0.107677)",
        "(0.064327, 1.499154, 0.108143)",
        "(0.064818, 1.501656, 0.108646)",
        "(0.065366, 1.504252, 0.109323)",
        "(0.065647, 1.505566, 0.109679)",
        "(0.066354, 1.508171, 0.110239)",
        "(0.067189, 1.510796, 0.110708)",
        "(0.068028, 1.513545, 0.111476)",
        "(0.068893, 1.516643, 0.112766)",
        "(0.069314, 1.518289, 0.113561)",
        "(0.070007, 1.521512, 0.115199)",
        "(0.070627, 1.524698, 0.116894)",
        "(0.071165, 1.527713, 0.118547)",
        "(0.071717, 1.530561, 0.119930)",
        "(0.071948, 1.531862, 0.120542)",
        "(0.072510, 1.534490, 0.121743)",
        "(0.073200, 1.537239, 0.123150)",
        "(0.073901, 1.539871, 0.124451)",
        "(0.074731, 1.542313, 0.125571)",
        "(0.075241, 1.543518, 0.126115)",
        "(0.076328, 1.545686, 0.127112)",
        "(0.077303, 1.547329, 0.127655)",
        "(0.077989, 1.548641, 0.128104)",
        "(0.078796, 1.550305, 0.129063)",
        "(0.079181, 1.551236, 0.129763)",
        "(0.079864, 1.553171, 0.131293)",
        "(0.080312, 1.554816, 0.132641)",
        "(0.080729, 1.556279, 0.133915)",
        "(0.081192, 1.557836, 0.135470)",
        "(0.081396, 1.558648, 0.136373)",
        "(0.081756, 1.560331, 0.138317)",
        "(0.082063, 1.561820, 0.140068)",
        "(0.082470, 1.563292, 0.141725)",
        "(0.082913, 1.564814, 0.143584)",
        "(0.083125, 1.565584, 0.144532)",
        "(0.083463, 1.567065, 0.146395)",
        "(0.083783, 1.568490, 0.148189)",
        "(0.084183, 1.569896, 0.149930)",
        "(0.084651, 1.571363, 0.151674)",
        "(0.084878, 1.572043, 0.152528)",
        "(0.085309, 1.573338, 0.154307)",
        "(0.085678, 1.574650, 0.156335)",
        "(0.086097, 1.576064, 0.158517)",
        "(0.086276, 1.576678, 0.159561)",
        "(0.086720, 1.577812, 0.161663)",
        "(0.087198, 1.578871, 0.163917)",
        "(0.087562, 1.579823, 0.166442)",
        "(0.087889, 1.580763, 0.169167)",
        "(0.088081, 1.581562, 0.172100)",
        "(0.088190, 1.581939, 0.173508)",
        "(0.088517, 1.582652, 0.176248)",
        "(0.088982, 1.583446, 0.178999)",
        "(0.089573, 1.584373, 0.181955)",
        "(0.090092, 1.585188, 0.184879)",
        "(0.090338, 1.585588, 0.186498)",
        "(0.090736, 1.586379, 0.189961)",
        "(0.091159, 1.587100, 0.193485)",
        "(0.091628, 1.587719, 0.196767)",
        "(0.092103, 1.588171, 0.199689)",
        "(0.092374, 1.588317, 0.201009)",
        "(0.092824, 1.588507, 0.203506)",
        "(0.093137, 1.588841, 0.206063)",
        "(0.093481, 1.589345, 0.208754)",
        "(0.093906, 1.589969, 0.211452)",
        "(0.094254, 1.590333, 0.212786)",
        "(0.094866, 1.590912, 0.215378)",
        "(0.095350, 1.591288, 0.217839)",
        "(0.095722, 1.591607, 0.220334)",
        "(0.096227, 1.592052, 0.222907)",
        "(0.096477, 1.592302, 0.224242)",
        "(0.096886, 1.592739, 0.226931)",
        "(0.097321, 1.593193, 0.229741)",
        "(0.097817, 1.593478, 0.232453)",
        "(0.098107, 1.593292, 0.234654)",
        "(0.098174, 1.593081, 0.235631)",
        "(0.098476, 1.592986, 0.238131)",
        "(0.099092, 1.593340, 0.241350)",
        "(0.099836, 1.593938, 0.245179)",
        "(0.100472, 1.594483, 0.249019)",
        "(0.100688, 1.594644, 0.250764)",
        "(0.101186, 1.594790, 0.253850)",
        "(0.102002, 1.594930, 0.256819)",
        "(0.102983, 1.595106, 0.260276)",
        "(0.103448, 1.595127, 0.262125)",
        "(0.104254, 1.594963, 0.265873)",
        "(0.105034, 1.594532, 0.269637)",
        "(0.105814, 1.593665, 0.273317)",
        "(0.106362, 1.592349, 0.276800)",
        "(0.106699, 1.590652, 0.280274)",
        "(0.106871, 1.589698, 0.282095)",
        "(0.107388, 1.587870, 0.285852)",
        "(0.108060, 1.586011, 0.289539)",
        "(0.108689, 1.583888, 0.292984)",
        "(0.108941, 1.582717, 0.294607)",
        "(0.109253, 1.580072, 0.297563)",
        "(0.109496, 1.577368, 0.300209)",
        "(0.109973, 1.574907, 0.303029)",
        "(0.110681, 1.572586, 0.306373)",
        "(0.110912, 1.571356, 0.308162)",
        "(0.111141, 1.568729, 0.311708)",
        "(0.111226, 1.566019, 0.314842)",
        "(0.111536, 1.563437, 0.317609)",
        "(0.112038, 1.560894, 0.320320)",
        "(0.112192, 1.559546, 0.321690)",
        "(0.112408, 1.556887, 0.324276)",
        "(0.112500, 1.554243, 0.326389)",
        "(0.112648, 1.551746, 0.328351)",
        "(0.112811, 1.549356, 0.330228)",
        "(0.112877, 1.548205, 0.331108)",
        "(0.112948, 1.546032, 0.332651)",
        "(0.113012, 1.543965, 0.333934)",
        "(0.113237, 1.541863, 0.335028)",
        "(0.113438, 1.539506, 0.336126)",
        "(0.113460, 1.536839, 0.337097)",
        "(0.113498, 1.535425, 0.337531)",
        "(0.113672, 1.532501, 0.338531)",
        "(0.113819, 1.529350, 0.339435)",
        "(0.113758, 1.525813, 0.340149)",
        "(0.113581, 1.522025, 0.340708)",
        "(0.113591, 1.520200, 0.340954)",
        "(0.113529, 1.516462, 0.341414)",
        "(0.113394, 1.512786, 0.341684)",
        "(0.113444, 1.509324, 0.342060)",
        "(0.113497, 1.507649, 0.342338)",
        "(0.113651, 1.504487, 0.342966)",
        "(0.113619, 1.501177, 0.343338)",
        "(0.113656, 1.497905, 0.343408)",
        "(0.113699, 1.494663, 0.343518)",
        "(0.113734, 1.491383, 0.343791)",
        "(0.113781, 1.489722, 0.343998)",
        "(0.113997, 1.486374, 0.344442)",
        "(0.114221, 1.482889, 0.344750)",
        "(0.114330, 1.479131, 0.345089)",
        "(0.114577, 1.475363, 0.345595)",
        "(0.114712, 1.473470, 0.345951)",
        "(0.115007, 1.469627, 0.346652)",
        "(0.115215, 1.465654, 0.347380)",
        "(0.115295, 1.461600, 0.348111)",
        "(0.115250, 1.457641, 0.348855)",
        "(0.115230, 1.455692, 0.349258)",
        "(0.115221, 1.451960, 0.350009)",
        "(0.115216, 1.448378, 0.350582)",
        "(0.115282, 1.445007, 0.351069)",
        "(0.115395, 1.443420, 0.351309)",
        "(0.115653, 1.440266, 0.351812)",
        "(0.115692, 1.436930, 0.352155)",
        "(0.115527, 1.433345, 0.352254)",
        "(0.115463, 1.429734, 0.352243)",
        "(0.115453, 1.426184, 0.352207)",
        "(0.115464, 1.424392, 0.352164)",
        "(0.115391, 1.420662, 0.352073)",
        "(0.115198, 1.416756, 0.351810)",
        "(0.114925, 1.412770, 0.351384)",
        "(0.114796, 1.410784, 0.351137)",
        "(0.114600, 1.406837, 0.350639)",
        "(0.114572, 1.403108, 0.350233)",
        "(0.114373, 1.399286, 0.349575)",
        "(0.114146, 1.395274, 0.348448)",
        "(0.113827, 1.391068, 0.347068)",
        "(0.113726, 1.389009, 0.346421)",
        "(0.113958, 1.385040, 0.345060)",
        "(0.114064, 1.380588, 0.343444)",
        "(0.113929, 1.375749, 0.341384)",
        "(0.113718, 1.370819, 0.339215)",
        "(0.113667, 1.368435, 0.338192)",
        "(0.113556, 1.363688, 0.336322)",
        "(0.113283, 1.358888, 0.334659)",
        "(0.112952, 1.354079, 0.332755)",
        "(0.112770, 1.351676, 0.331726)",
        "(0.112544, 1.347131, 0.329525)",
        "(0.112350, 1.342901, 0.327238)",
        "(0.112039, 1.338716, 0.324737)",
        "(0.111768, 1.334691, 0.322029)",
        "(0.111473, 1.330853, 0.319253)",
        "(0.111394, 1.329107, 0.317860)",
        "(0.111291, 1.325789, 0.315089)",
        "(0.111083, 1.322313, 0.312229)",
        "(0.110683, 1.318737, 0.309281)",
        "(0.110506, 1.316970, 0.307745)",
        "(0.110327, 1.313832, 0.304831)",
        "(0.110220, 1.311040, 0.302302)",
        "(0.110140, 1.308354, 0.300249)",
        "(0.110012, 1.305626, 0.298249)",
        "(0.109954, 1.304253, 0.297199)",
        "(0.109920, 1.301601, 0.295090)",
        "(0.110003, 1.298932, 0.293036)",
        "(0.110139, 1.296294, 0.291059)",
        "(0.110306, 1.293555, 0.288992)",
        "(0.110493, 1.290640, 0.286718)",
        "(0.110616, 1.289114, 0.285541)",
        "(0.110797, 1.285949, 0.283188)",
        "(0.111023, 1.282862, 0.280969)",
        "(0.111260, 1.279872, 0.278807)",
        "(0.111363, 1.278391, 0.277693)",
        "(0.111512, 1.275475, 0.275529)",
        "(0.111613, 1.272698, 0.273468)",
        "(0.111787, 1.270115, 0.271346)",
        "(0.111986, 1.267771, 0.269200)",
        "(0.112079, 1.266797, 0.268308)",
        "(0.112326, 1.264831, 0.266392)",
        "(0.112602, 1.262743, 0.264172)",
        "(0.112837, 1.260686, 0.261809)",
        "(0.113073, 1.258752, 0.259503)",
        "(0.113136, 1.257758, 0.258400)",
        "(0.113200, 1.255781, 0.256160)",
        "(0.113303, 1.253874, 0.253997)",
        "(0.113552, 1.252065, 0.251714)",
        "(0.113893, 1.250363, 0.249253)",
        "(0.114049, 1.249470, 0.247941)",
        "(0.114422, 1.247606, 0.244919)",
        "(0.114803, 1.245658, 0.241442)",
        "(0.115155, 1.243934, 0.238028)",
        "(0.115363, 1.242421, 0.234946)",
        "(0.115473, 1.241731, 0.233490)",
        "(0.115636, 1.240448, 0.230704)",
        "(0.115670, 1.239197, 0.227824)",
        "(0.115640, 1.238246, 0.225159)",
        "(0.115695, 1.237758, 0.222831)",
        "(0.115700, 1.237569, 0.221661)",
        "(0.115692, 1.237154, 0.219175)",
        "(0.115616, 1.236677, 0.216343)",
        "(0.115551, 1.236436, 0.213481)",
        "(0.115505, 1.236486, 0.210661)",
        "(0.115462, 1.236507, 0.209255)",
        "(0.115301, 1.236535, 0.206535)",
        "(0.115067, 1.236920, 0.204149)",
        "(0.114770, 1.237496, 0.202009)",
        "(0.114383, 1.238213, 0.199726)",
        "(0.114184, 1.238647, 0.198508)",
        "(0.113792, 1.239905, 0.195934)",
        "(0.113336, 1.241556, 0.193348)",
        "(0.112824, 1.243265, 0.190569)",
        "(0.112304, 1.245045, 0.187608)",
        "(0.112049, 1.245956, 0.186097)",
        "(0.111611, 1.247785, 0.182977)",
        "(0.111196, 1.249538, 0.179880)",
        "(0.110670, 1.251388, 0.177095)",
        "(0.110118, 1.253358, 0.174476)",
        "(0.109852, 1.254338, 0.173182)",
        "(0.109483, 1.256482, 0.170548)",
        "(0.109187, 1.258589, 0.167891)",
        "(0.108874, 1.260533, 0.165278)",
        "(0.108507, 1.262355, 0.162972)",
        "(0.108332, 1.263255, 0.161918)",
        "(0.107985, 1.265043, 0.160029)",
        "(0.107633, 1.266537, 0.158165)",
        "(0.107362, 1.267982, 0.156279)",
        "(0.107050, 1.269563, 0.154572)",
        "(0.106873, 1.270421, 0.153758)",
        "(0.106523, 1.272139, 0.151981)",
        "(0.106230, 1.274091, 0.150063)",
        "(0.106053, 1.276380, 0.148015)",
        "(0.105832, 1.278754, 0.145852)",
        "(0.105682, 1.279982, 0.144741)",
        "(0.105294, 1.282516, 0.142479)",
        "(0.104805, 1.285165, 0.140202)",
        "(0.104358, 1.287954, 0.137883)",
        "(0.103870, 1.290806, 0.135482)",
        "(0.103621, 1.292264, 0.134230)",
        "(0.103124, 1.295350, 0.131716)",
        "(0.102635, 1.298663, 0.129275)",
        "(0.102164, 1.302120, 0.126863)",
        "(0.101613, 1.305667, 0.124431)",
        "(0.101381, 1.307500, 0.123208)",
        "(0.100883, 1.311217, 0.120873)",
        "(0.100425, 1.315194, 0.118727)",
        "(0.099900, 1.319124, 0.116607)",
        "(0.099323, 1.323049, 0.114519)",
        "(0.099101, 1.325101, 0.113521)",
        "(0.098743, 1.329351, 0.111642)",
        "(0.098274, 1.333659, 0.109828)",
        "(0.097872, 1.337892, 0.108042)",
        "(0.097497, 1.342116, 0.106382)",
        "(0.097405, 1.344233, 0.105592)",
        "(0.097184, 1.348468, 0.104099)",
        "(0.097070, 1.352787, 0.102893)",
        "(0.097010, 1.356964, 0.101750)",
        "(0.097113, 1.361097, 0.100647)",
        "(0.097147, 1.363149, 0.100195)",
        "(0.097089, 1.367341, 0.099728)",
        "(0.096953, 1.371708, 0.099910)",
        "(0.096707, 1.375840, 0.100071)",
        "(0.096457, 1.379653, 0.099914)",
        "(0.096312, 1.381471, 0.099814)",
        "(0.096007, 1.385264, 0.099766)",
        "(0.095645, 1.389404, 0.100051)",
        "(0.095427, 1.393773, 0.100366)",
        "(0.095311, 1.398062, 0.100518)",
        "(0.095288, 1.400091, 0.100518)",
        "(0.095321, 1.403993, 0.100423)",
        "(0.095375, 1.407821, 0.100496)",
        "(0.095321, 1.411506, 0.100621)",
        "(0.095243, 1.415154, 0.100757)",
        "(0.095202, 1.417004, 0.100843)",
        "(0.095068, 1.420682, 0.100916)",
        "(0.094885, 1.424369, 0.100866)",
        "(0.094858, 1.428328, 0.100819)",
        "(0.094895, 1.432300, 0.100554)",
        "(0.094927, 1.434255, 0.100310)",
        "(0.095060, 1.438333, 0.099896)",
        "(0.095191, 1.442641, 0.099826)",
        "(0.095284, 1.446921, 0.099720)",
        "(0.095387, 1.451000, 0.099425)",
        "(0.095411, 1.453052, 0.099331)",
        "(0.095589, 1.457346, 0.099327)",
        "(0.095729, 1.461524, 0.099256)",
        "(0.095889, 1.465624, 0.098980)",
        "(0.096081, 1.469653, 0.098727)",
        "(0.096217, 1.471659, 0.098600)",
        "(0.096475, 1.475579, 0.098314)",
        "(0.096916, 1.479390, 0.097804)",
        "(0.097402, 1.483123, 0.097260)",
        "(0.097911, 1.486877, 0.096923)",
        "(0.098124, 1.488690, 0.096765)",
        "(0.098389, 1.491914, 0.096282)",
        "(0.098526, 1.494904, 0.095686)",
        "(0.098860, 1.498086, 0.095193)",
        "(0.099128, 1.501286, 0.094864)",
        "(0.099237, 1.502874, 0.094742)",
        "(0.099294, 1.505768, 0.094376)",
        "(0.099415, 1.508530, 0.093947)",
        "(0.099666, 1.511487, 0.093705)",
        "(0.100161, 1.514606, 0.093583)",
        "(0.100465, 1.516214, 0.093581)",
        "(0.101035, 1.519814, 0.093928)",
        "(0.101554, 1.523822, 0.094807)",
        "(0.101937, 1.527542, 0.095566)",
        "(0.102236, 1.531100, 0.096195)",
        "(0.102422, 1.532852, 0.096530)",
        "(0.102757, 1.536342, 0.097243)",
        "(0.103185, 1.539910, 0.098094)",
        "(0.103807, 1.543451, 0.098971)",
        "(0.104408, 1.546738, 0.099655)",
        "(0.104704, 1.548358, 0.099994)",
        "(0.105381, 1.551478, 0.100770)",
        "(0.106067, 1.554620, 0.101763)",
        "(0.106676, 1.557477, 0.102644)",
        "(0.107238, 1.560183, 0.103547)",
        "(0.107505, 1.561511, 0.104035)",
        "(0.108081, 1.564048, 0.105085)",
        "(0.108412, 1.566324, 0.106105)",
        "(0.108609, 1.568403, 0.107114)",
        "(0.108958, 1.570573, 0.108276)",
        "(0.109177, 1.571681, 0.108918)",
        "(0.109559, 1.573762, 0.110231)",
        "(0.109867, 1.575780, 0.111657)",
        "(0.110198, 1.577878, 0.113396)",
        "(0.110382, 1.579799, 0.115088)",
        "(0.110494, 1.580724, 0.115969)",
        "(0.110809, 1.582739, 0.118105)",
        "(0.111003, 1.584764, 0.120454)",
        "(0.111102, 1.586582, 0.122691)",
        "(0.111251, 1.588273, 0.124983)",
        "(0.111292, 1.589125, 0.126233)",
        "(0.111359, 1.590937, 0.129138)",
        "(0.111444, 1.592908, 0.132420)",
        "(0.111671, 1.594631, 0.135422)",
        "(0.111618, 1.595966, 0.138064)",
        "(0.111554, 1.596568, 0.139294)",
        "(0.111677, 1.598015, 0.142056)",
        "(0.111828, 1.599547, 0.145061)",
        "(0.111882, 1.600991, 0.148144)",
        "(0.111983, 1.602326, 0.151312)",
        "(0.112186, 1.603023, 0.153099)",
        "(0.112492, 1.604313, 0.156915)",
        "(0.112527, 1.605102, 0.160784)",
        "(0.112626, 1.605618, 0.164676)",
        "(0.112825, 1.605997, 0.168771)",
        "(0.112842, 1.606127, 0.170930)",
        "(0.112706, 1.606161, 0.175452)",
        "(0.112672, 1.605974, 0.179920)",
        "(0.112966, 1.605586, 0.184213)",
        "(0.113307, 1.604886, 0.188554)",
        "(0.113445, 1.604487, 0.190845)",
        "(0.113568, 1.603488, 0.195292)",
        "(0.113420, 1.602143, 0.199781)",
        "(0.112907, 1.600481, 0.204350)",
        "(0.112598, 1.598783, 0.209056)",
        "(0.112590, 1.597990, 0.211496)",
        "(0.112534, 1.596349, 0.216416)",
        "(0.112102, 1.594134, 0.220703)",
        "(0.111716, 1.591790, 0.224477)",
        "(0.111575, 1.589521, 0.228071)",
        "(0.111482, 1.588380, 0.229863)",
        "(0.111190, 1.586055, 0.233305)",
        "(0.110966, 1.583703, 0.236417)",
        "(0.110975, 1.581235, 0.239220)",
        "(0.110699, 1.578236, 0.241723)",
        "(0.110548, 1.576619, 0.242973)",
        "(0.110103, 1.573226, 0.245440)",
        "(0.109279, 1.569561, 0.247698)",
        "(0.108209, 1.565694, 0.249539)",
        "(0.107217, 1.562131, 0.251159)",
        "(0.106815, 1.560480, 0.251912)",
        "(0.106112, 1.557356, 0.253182)",
        "(0.105715, 1.554476, 0.254466)",
        "(0.105580, 1.551647, 0.255693)",
        "(0.105383, 1.548591, 0.256617)",
        "(0.105187, 1.546920, 0.257027)",
        "(0.104725, 1.543208, 0.257702)",
        "(0.104071, 1.539231, 0.258494)",
        "(0.103492, 1.535396, 0.259804)",
        "(0.103040, 1.531918, 0.261480)",
        "(0.102727, 1.530209, 0.262367)",
        "(0.102169, 1.527006, 0.264092)",
        "(0.101793, 1.523875, 0.265608)",
        "(0.101533, 1.520724, 0.267043)",
        "(0.101282, 1.517442, 0.268012)",
        "(0.101189, 1.515831, 0.268447)",
        "(0.101063, 1.512703, 0.269406)",
        "(0.100830, 1.509567, 0.270538)",
        "(0.100823, 1.506509, 0.272064)",
        "(0.100850, 1.503304, 0.273672)",
        "(0.100807, 1.501614, 0.274491)",
        "(0.100684, 1.498075, 0.276010)",
        "(0.100700, 1.494201, 0.277486)",
        "(0.100751, 1.489964, 0.279141)",
        "(0.100874, 1.485430, 0.281094)",
        "(0.100946, 1.482979, 0.282032)",
        "(0.101098, 1.477550, 0.283703)",
        "(0.101181, 1.471547, 0.285059)",
        "(0.100971, 1.465019, 0.286318)",
        "(0.100771, 1.458191, 0.287444)",
        "(0.100693, 1.454790, 0.287973)",
        "(0.100744, 1.448192, 0.289025)",
        "(0.100888, 1.441784, 0.290179)",
        "(0.101154, 1.435552, 0.291360)",
        "(0.101352, 1.429206, 0.291994)",
        "(0.101388, 1.425933, 0.292042)",
        "(0.101289, 1.419227, 0.291774)",
        "(0.101389, 1.412729, 0.291478)",
        "(0.101630, 1.406479, 0.291247)",
        "(0.101833, 1.400286, 0.290752)",
        "(0.101943, 1.397217, 0.290390)",
        "(0.102288, 1.391278, 0.289621)",
        "(0.102808, 1.385500, 0.288552)",
        "(0.103130, 1.379519, 0.287015)",
        "(0.103399, 1.373432, 0.285051)",
        "(0.103558, 1.370445, 0.284033)",
        "(0.103915, 1.364810, 0.282157)",
        "(0.104241, 1.359519, 0.280442)",
        "(0.104654, 1.354582, 0.278933)",
        "(0.105061, 1.350082, 0.277801)",
        "(0.105217, 1.347902, 0.277172)",
        "(0.105436, 1.343527, 0.275547)",
        "(0.105764, 1.339375, 0.273701)",
        "(0.106163, 1.335457, 0.272064)",
        "(0.106625, 1.331699, 0.270346)",
        "(0.106826, 1.329765, 0.269373)",
        "(0.107318, 1.325951, 0.267277)",
        "(0.107898, 1.322306, 0.265484)",
        "(0.108416, 1.318405, 0.263589)",
        "(0.108785, 1.314013, 0.261119)",
        "(0.108851, 1.311660, 0.259562)",
        "(0.109101, 1.307192, 0.256468)",
        "(0.109614, 1.303287, 0.254098)",
        "(0.110009, 1.299469, 0.252108)",
        "(0.110160, 1.295558, 0.249769)",
        "(0.110233, 1.293661, 0.248459)",
        "(0.110501, 1.290167, 0.245816)",
        "(0.110883, 1.287073, 0.243427)",
        "(0.111268, 1.284067, 0.241011)",
        "(0.111713, 1.281022, 0.238113)",
        "(0.111962, 1.279560, 0.236585)",
        "(0.112532, 1.276813, 0.233808)",
        "(0.113191, 1.274222, 0.231363)",
        "(0.113784, 1.271303, 0.228683)",
        "(0.114341, 1.268082, 0.225619)",
        "(0.114674, 1.266441, 0.224040)",
        "(0.115383, 1.263311, 0.221164)",
        "(0.116156, 1.260390, 0.218662)",
        "(0.116893, 1.257359, 0.215978)",
        "(0.117659, 1.254352, 0.212833)",
        "(0.118069, 1.252991, 0.211271)",
        "(0.118838, 1.250485, 0.208340)",
        "(0.119692, 1.248141, 0.205359)",
        "(0.120568, 1.245677, 0.201884)",
        "(0.121471, 1.243138, 0.197879)",
        "(0.121910, 1.241907, 0.195933)",
        "(0.122783, 1.239523, 0.192235)",
        "(0.123583, 1.237230, 0.188749)",
        "(0.124351, 1.234830, 0.185034)",
        "(0.125194, 1.232434, 0.181031)",
        "(0.125669, 1.231355, 0.179072)",
        "(0.126503, 1.229452, 0.175489)",
        "(0.127236, 1.227666, 0.172156)",
        "(0.127914, 1.225800, 0.168799)",
        "(0.128491, 1.224147, 0.165559)",
        "(0.128709, 1.223433, 0.164178)",
        "(0.129113, 1.222250, 0.161751)",
        "(0.129402, 1.221111, 0.159374)",
        "(0.129717, 1.220076, 0.156888)",
        "(0.130134, 1.218938, 0.153866)",
        "(0.130382, 1.218372, 0.152184)",
        "(0.130943, 1.217466, 0.148662)",
        "(0.131499, 1.216850, 0.145063)",
        "(0.131989, 1.216225, 0.141285)",
        "(0.132519, 1.215885, 0.137401)",
        "(0.132731, 1.215827, 0.135561)",
        "(0.133099, 1.215916, 0.132010)",
        "(0.133410, 1.215985, 0.128491)",
        "(0.133698, 1.216172, 0.124975)",
        "(0.133893, 1.216679, 0.121704)",
        "(0.133984, 1.217002, 0.120057)",
        "(0.134243, 1.217825, 0.116672)",
        "(0.134518, 1.218904, 0.113272)",
        "(0.134770, 1.220128, 0.110017)",
        "(0.134919, 1.221289, 0.106684)",
        "(0.135011, 1.221921, 0.104980)",
        "(0.135153, 1.223325, 0.101757)",
        "(0.135185, 1.224981, 0.098998)",
        "(0.134993, 1.226600, 0.096402)",
        "(0.134822, 1.228326, 0.093937)",
        "(0.134777, 1.229187, 0.092683)",
        "(0.134785, 1.230981, 0.090236)",
        "(0.134660, 1.232757, 0.088036)",
        "(0.134402, 1.234542, 0.086096)",
        "(0.134097, 1.236443, 0.084228)",
        "(0.133923, 1.237447, 0.083310)",
        "(0.133624, 1.239660, 0.081515)",
        "(0.133215, 1.242072, 0.080010)",
        "(0.132671, 1.244432, 0.078557)",
        "(0.132090, 1.246851, 0.077073)",
        "(0.131837, 1.248116, 0.076316)",
        "(0.131348, 1.250718, 0.074882)",
        "(0.130856, 1.253447, 0.073506)",
        "(0.130315, 1.256266, 0.072170)",
        "(0.129727, 1.259323, 0.070950)",
        "(0.129431, 1.260917, 0.070400)",
        "(0.128771, 1.264115, 0.069348)",
        "(0.128179, 1.267221, 0.068219)",
        "(0.127554, 1.270440, 0.067329)",
        "(0.126922, 1.273939, 0.066922)",
        "(0.126586, 1.275606, 0.066691)",
        "(0.125951, 1.279006, 0.066193)",
        "(0.125392, 1.282310, 0.065618)",
        "(0.124707, 1.285422, 0.064923)",
        "(0.123972, 1.288663, 0.064442)",
        "(0.123543, 1.290356, 0.064267)",
        "(0.122670, 1.293810, 0.063896)",
        "(0.121866, 1.297528, 0.063541)",
        "(0.121083, 1.301497, 0.063113)",
        "(0.120137, 1.305585, 0.062509)",
        "(0.119530, 1.307777, 0.062204)",
        "(0.118278, 1.312976, 0.062177)",
        "(0.116889, 1.318993, 0.062778)",
        "(0.115541, 1.325277, 0.063186)",
        "(0.114559, 1.331622, 0.063085)",
        "(0.114125, 1.334779, 0.062873)",
        "(0.113331, 1.341134, 0.062537)",
        "(0.112501, 1.347387, 0.062222)",
        "(0.111772, 1.353454, 0.061731)",
        "(0.111117, 1.359590, 0.061453)",
        "(0.110840, 1.362640, 0.061328)",
        "(0.110357, 1.368522, 0.060809)",
        "(0.110092, 1.374224, 0.060095)",
        "(0.109879, 1.379930, 0.059560)",
        "(0.109703, 1.385672, 0.059279)",
        "(0.109633, 1.388556, 0.059262)",
        "(0.109516, 1.394183, 0.059182)",
        "(0.109487, 1.399406, 0.058787)",
        "(0.109437, 1.404301, 0.058115)",
        "(0.109430, 1.409143, 0.057610)",
        "(0.109406, 1.411517, 0.057428)",
        "(0.109287, 1.416048, 0.057040)",
        "(0.109322, 1.420536, 0.056805)",
        "(0.109450, 1.424856, 0.056665)",
        "(0.109548, 1.428778, 0.056319)",
        "(0.109610, 1.430624, 0.056066)",
        "(0.109708, 1.434103, 0.055586)",
        "(0.109863, 1.437444, 0.055161)",
        "(0.110050, 1.440597, 0.054765)",
        "(0.110262, 1.443762, 0.054615)",
        "(0.110209, 1.445239, 0.054548)",
        "(0.110020, 1.448203, 0.054542)",
        "(0.109822, 1.451376, 0.054818)",
        "(0.109594, 1.454624, 0.055028)",
        "(0.109334, 1.457951, 0.055034)",
        "(0.109282, 1.459727, 0.055085)",
        "(0.109285, 1.463489, 0.055335)",
        "(0.109302, 1.467125, 0.055233)",
        "(0.109390, 1.470691, 0.055044)",
        "(0.109337, 1.474487, 0.055308)",
        "(0.109288, 1.476512, 0.055686)",
        "(0.109213, 1.480544, 0.056429)",
        "(0.109178, 1.484475, 0.056860)",
        "(0.109258, 1.488374, 0.057151)",
        "(0.109366, 1.492179, 0.057290)",
        "(0.109445, 1.494147, 0.057474)",
        "(0.109567, 1.498145, 0.058009)",
        "(0.109583, 1.502217, 0.058659)",
        "(0.109738, 1.506444, 0.059612)",
        "(0.109916, 1.510514, 0.060470)",
        "(0.109995, 1.512438, 0.060881)",
        "(0.110264, 1.516182, 0.061808)",
        "(0.110480, 1.519741, 0.062874)",
        "(0.110578, 1.523187, 0.064289)",
        "(0.110536, 1.526445, 0.065844)",
        "(0.110466, 1.527951, 0.066591)",
        "(0.110373, 1.530772, 0.067862)",
        "(0.110381, 1.533348, 0.069119)",
        "(0.110300, 1.535849, 0.070603)",
        "(0.110180, 1.538146, 0.072267)",
        "(0.110098, 1.539195, 0.073069)",
        "(0.109923, 1.540974, 0.074503)",
        "(0.109593, 1.542604, 0.076032)",
        "(0.109228, 1.544333, 0.077994)",
        "(0.108758, 1.546212, 0.080456)",
        "(0.108541, 1.547065, 0.081575)",
        "(0.107922, 1.548565, 0.083608)",
        "(0.107422, 1.550097, 0.085839)",
        "(0.107090, 1.551850, 0.088404)",
        "(0.106659, 1.553501, 0.091019)",
        "(0.106441, 1.554292, 0.092348)",
        "(0.106075, 1.555930, 0.095176)",
        "(0.105627, 1.557564, 0.098260)",
        "(0.104878, 1.559019, 0.101437)",
        "(0.104315, 1.560385, 0.104558)",
        "(0.104144, 1.561112, 0.106111)",
        "(0.103870, 1.562595, 0.109231)",
        "(0.103422, 1.563965, 0.112438)",
        "(0.103161, 1.565264, 0.115516)",
        "(0.103079, 1.566452, 0.118316)",
        "(0.103010, 1.566978, 0.119682)",
        "(0.102674, 1.567891, 0.122691)",
        "(0.102613, 1.568986, 0.126113)",
        "(0.102995, 1.570350, 0.129845)",
        "(0.103135, 1.571470, 0.133437)",
        "(0.103113, 1.571908, 0.135240)",
        "(0.103012, 1.572712, 0.139022)",
        "(0.103141, 1.573541, 0.142842)",
        "(0.103250, 1.574002, 0.146390)",
        "(0.103301, 1.574239, 0.150113)",
        "(0.103271, 1.574350, 0.152188)",
        "(0.103168, 1.574562, 0.156396)",
        "(0.103138, 1.574626, 0.160410)",
        "(0.103137, 1.574265, 0.164049)",
        "(0.103110, 1.573667, 0.167693)",
        "(0.103040, 1.573228, 0.169339)",
        "(0.103010, 1.572295, 0.172362)",
        "(0.103095, 1.571446, 0.175650)",
        "(0.103192, 1.570569, 0.179137)",
        "(0.103370, 1.569608, 0.182192)",
        "(0.103528, 1.569082, 0.183617)",
        "(0.103974, 1.567926, 0.186545)",
        "(0.104440, 1.566635, 0.189607)",
        "(0.104734, 1.565324, 0.192918)",
        "(0.104869, 1.563742, 0.196049)",
        "(0.104814, 1.562791, 0.197477)",
        "(0.104860, 1.560938, 0.200318)",
        "(0.105107, 1.559297, 0.203547)",
        "(0.105303, 1.557765, 0.207218)",
        "(0.105266, 1.555993, 0.210714)",
        "(0.105252, 1.555047, 0.212231)",
        "(0.105376, 1.553221, 0.215121)",
        "(0.105530, 1.551223, 0.217957)",
        "(0.105790, 1.549270, 0.221162)",
        "(0.106172, 1.547335, 0.224696)",
        "(0.106308, 1.546267, 0.226374)",
        "(0.106463, 1.543871, 0.229474)",
        "(0.106683, 1.541347, 0.232741)",
        "(0.106837, 1.538733, 0.236379)",
        "(0.106713, 1.535955, 0.240110)",
        "(0.106711, 1.534613, 0.241926)",
        "(0.106858, 1.532056, 0.245270)",
        "(0.107099, 1.529443, 0.248288)",
        "(0.107354, 1.526638, 0.250810)",
        "(0.107518, 1.523683, 0.252891)",
        "(0.107667, 1.522221, 0.253904)",
        "(0.108007, 1.519282, 0.256266)",
        "(0.108284, 1.516187, 0.258929)",
        "(0.108447, 1.512930, 0.261510)",
        "(0.108658, 1.509457, 0.263791)",
        "(0.108838, 1.507598, 0.264771)",
        "(0.109212, 1.503613, 0.266463)",
        "(0.109436, 1.499339, 0.267950)",
        "(0.109731, 1.495091, 0.269622)",
        "(0.109998, 1.490779, 0.271765)",
        "(0.110127, 1.488564, 0.273009)",
        "(0.110376, 1.484043, 0.275515)",
        "(0.110574, 1.479364, 0.277899)",
        "(0.110798, 1.474398, 0.279854)",
        "(0.110951, 1.469250, 0.281443)",
        "(0.110971, 1.466687, 0.282105)",
        "(0.111198, 1.461828, 0.283468)",
        "(0.111412, 1.457103, 0.284757)",
        "(0.111634, 1.452492, 0.285823)",
        "(0.111847, 1.447982, 0.286485)",
        "(0.112002, 1.445761, 0.286610)",
        "(0.112320, 1.441302, 0.286585)",
        "(0.112529, 1.436732, 0.286175)",
        "(0.112668, 1.432035, 0.285778)",
        "(0.113007, 1.427481, 0.285704)",
        "(0.113191, 1.425186, 0.285778)",
        "(0.113256, 1.420338, 0.285950)",
        "(0.113280, 1.415292, 0.286063)",
        "(0.113315, 1.410256, 0.286043)",
        "(0.113511, 1.405460, 0.285948)",
        "(0.113601, 1.403135, 0.285872)",
        "(0.113785, 1.398680, 0.285582)",
        "(0.113900, 1.394620, 0.285121)",
        "(0.114102, 1.391109, 0.284834)",
        "(0.114174, 1.387854, 0.284587)",
        "(0.114171, 1.386306, 0.284323)",
        "(0.114273, 1.383356, 0.283608)",
        "(0.114551, 1.380421, 0.282587)",
        "(0.114738, 1.377217, 0.281239)",
        "(0.114779, 1.373547, 0.279387)",
        "(0.114716, 1.371538, 0.278272)",
        "(0.114676, 1.367579, 0.276211)",
        "(0.114638, 1.363677, 0.274380)",
        "(0.114585, 1.359764, 0.272477)",
        "(0.114623, 1.356220, 0.270622)",
        "(0.114677, 1.354620, 0.269735)",
        "(0.114791, 1.351505, 0.267811)",
        "(0.114771, 1.348420, 0.265752)",
        "(0.114626, 1.345485, 0.263721)",
        "(0.114563, 1.342785, 0.261976)",
        "(0.114545, 1.341435, 0.261204)",
        "(0.114463, 1.338573, 0.259560)",
        "(0.114343, 1.335464, 0.257583)",
        "(0.114351, 1.332288, 0.255495)",
        "(0.114347, 1.328885, 0.253614)",
        "(0.114386, 1.327104, 0.252696)",
        "(0.114448, 1.323413, 0.250734)",
        "(0.114695, 1.319807, 0.248820)",
        "(0.115169, 1.316417, 0.247120)",
        "(0.115749, 1.313042, 0.245247)",
        "(0.116038, 1.311289, 0.244153)",
        "(0.116612, 1.307615, 0.241688)",
        "(0.117199, 1.303861, 0.238941)",
        "(0.117805, 1.299976, 0.235927)",
        "(0.118359, 1.295927, 0.232700)",
        "(0.118632, 1.293894, 0.231093)",
        "(0.119207, 1.289930, 0.227892)",
        "(0.119803, 1.285909, 0.224492)",
        "(0.120357, 1.281668, 0.220680)",
        "(0.121102, 1.277539, 0.216660)",
        "(0.121573, 1.275700, 0.214849)",
        "(0.122499, 1.272295, 0.211693)",
        "(0.123406, 1.268903, 0.208517)",
        "(0.124322, 1.265549, 0.204904)",
        "(0.125216, 1.262343, 0.201015)",
        "(0.125705, 1.260932, 0.199136)",
        "(0.126614, 1.258307, 0.195770)",
        "(0.127408, 1.255739, 0.192589)",
        "(0.128138, 1.253074, 0.189114)",
        "(0.128879, 1.250235, 0.185030)",
        "(0.129242, 1.248845, 0.182878)",
        "(0.130076, 1.246485, 0.179116)",
        "(0.130819, 1.244466, 0.175814)",
        "(0.131588, 1.242455, 0.172181)",
        "(0.132418, 1.240469, 0.168012)",
        "(0.132890, 1.239635, 0.165972)",
        "(0.133726, 1.238256, 0.162504)",
        "(0.134322, 1.237082, 0.159557)",
        "(0.134699, 1.235987, 0.156766)",
        "(0.135134, 1.235312, 0.153888)",
        "(0.135391, 1.235112, 0.152360)",
        "(0.135913, 1.234751, 0.149095)",
        "(0.136298, 1.234482, 0.145672)",
        "(0.136562, 1.234464, 0.142524)",
        "(0.136627, 1.234732, 0.139611)",
        "(0.136657, 1.235076, 0.138152)",
        "(0.136782, 1.236106, 0.135068)",
        "(0.137014, 1.237422, 0.131701)",
        "(0.137112, 1.238857, 0.128337)",
        "(0.137032, 1.240640, 0.125160)",
        "(0.136933, 1.241707, 0.123672)",
        "(0.136711, 1.244153, 0.120804)",
        "(0.136463, 1.246788, 0.118000)",
        "(0.136245, 1.249372, 0.115045)",
        "(0.136039, 1.251876, 0.111935)",
        "(0.135970, 1.253151, 0.110426)",
        "(0.135868, 1.255670, 0.107438)",
        "(0.135754, 1.258221, 0.104708)",
        "(0.135579, 1.260749, 0.102114)",
        "(0.135338, 1.263120, 0.099491)",
        "(0.135231, 1.264301, 0.098193)",
        "(0.135027, 1.266807, 0.095735)",
        "(0.134786, 1.269373, 0.093461)",
        "(0.134461, 1.271921, 0.091081)",
        "(0.134229, 1.274568, 0.088585)",
        "(0.134158, 1.275973, 0.087298)",
        "(0.133949, 1.278907, 0.084802)",
        "(0.133689, 1.282013, 0.082505)",
        "(0.133389, 1.285179, 0.080168)",
        "(0.133143, 1.288264, 0.077625)",
        "(0.133033, 1.289862, 0.076340)",
        "(0.132874, 1.293139, 0.073831)",
        "(0.132630, 1.296667, 0.071598)",
        "(0.132265, 1.300454, 0.069687)",
        "(0.131817, 1.304304, 0.067886)",
        "(0.131584, 1.306240, 0.066958)",
        "(0.131128, 1.310151, 0.065075)",
        "(0.130633, 1.314484, 0.063286)",
        "(0.130234, 1.319073, 0.061657)",
        "(0.129818, 1.323658, 0.060038)",
        "(0.129660, 1.326007, 0.059242)",
        "(0.129428, 1.330991, 0.057868)",
        "(0.129169, 1.336127, 0.056760)",
        "(0.128849, 1.341082, 0.055512)",
        "(0.128560, 1.345883, 0.054171)",
        "(0.128410, 1.348274, 0.053600)",
        "(0.128131, 1.353122, 0.052703)",
        "(0.127803, 1.357975, 0.051941)",
        "(0.127413, 1.362845, 0.051389)",
        "(0.126848, 1.367734, 0.051099)",
        "(0.126563, 1.370147, 0.050969)",
        "(0.126086, 1.374911, 0.050656)",
        "(0.125703, 1.379568, 0.050269)",
        "(0.125375, 1.384275, 0.050001)",
        "(0.125149, 1.388997, 0.049775)",
        "(0.125060, 1.391371, 0.049710)",
        "(0.124805, 1.396096, 0.049860)",
        "(0.124469, 1.400628, 0.050155)",
        "(0.124492, 1.405194, 0.050515)",
        "(0.124535, 1.409833, 0.051252)",
        "(0.124531, 1.411996, 0.051562)",
        "(0.124337, 1.415965, 0.051854)",
        "(0.123984, 1.419762, 0.052182)",
        "(0.123513, 1.423402, 0.052583)",
        "(0.123190, 1.426802, 0.052581)",
        "(0.123148, 1.428468, 0.052408)",
        "(0.123216, 1.431987, 0.052212)",
        "(0.123345, 1.435528, 0.052186)",
        "(0.123455, 1.438676, 0.051817)",
        "(0.123427, 1.441472, 0.051206)",
        "(0.123421, 1.442849, 0.050933)",
        "(0.123424, 1.445656, 0.050580)",
        "(0.123440, 1.448494, 0.050293)",
        "(0.123388, 1.451206, 0.049731)",
        "(0.123459, 1.454043, 0.049206)",
        "(0.123458, 1.455516, 0.049045)",
        "(0.123361, 1.458550, 0.048957)",
        "(0.123147, 1.461716, 0.049148)",
        "(0.122994, 1.464852, 0.049271)",
        "(0.122960, 1.468058, 0.049292)",
        "(0.122960, 1.469795, 0.049416)",
        "(0.122859, 1.473513, 0.049927)",
        "(0.122711, 1.477471, 0.050642)",
        "(0.122588, 1.481614, 0.051236)",
        "(0.122583, 1.485765, 0.051511)",
        "(0.122730, 1.487889, 0.051571)",
        "(0.123106, 1.492405, 0.051989)",
        "(0.123435, 1.497060, 0.052715)",
        "(0.123653, 1.501398, 0.053328)",
        "(0.124023, 1.505630, 0.053940)",
        "(0.124189, 1.507761, 0.054388)",
        "(0.124417, 1.512135, 0.055588)",
        "(0.124520, 1.516472, 0.056963)",
        "(0.124741, 1.520748, 0.058266)",
        "(0.125002, 1.524746, 0.059257)",
        "(0.125164, 1.526618, 0.059671)",
        "(0.125647, 1.530116, 0.060239)",
        "(0.126176, 1.533441, 0.060682)",
        "(0.126672, 1.536813, 0.061621)",
        "(0.127177, 1.540097, 0.062870)",
        "(0.127314, 1.541539, 0.063362)",
        "(0.127614, 1.544136, 0.064146)",
        "(0.127874, 1.546451, 0.064894)",
        "(0.128236, 1.548456, 0.065579)",
        "(0.128600, 1.550215, 0.066384)",
        "(0.128753, 1.551096, 0.066902)",
        "(0.129043, 1.552981, 0.068295)",
        "(0.129188, 1.555011, 0.070109)",
        "(0.129288, 1.557032, 0.072163)",
        "(0.129291, 1.558906, 0.074279)",
        "(0.129311, 1.559821, 0.075338)",
        "(0.129445, 1.561625, 0.077656)",
        "(0.129469, 1.563283, 0.079935)",
        "(0.129212, 1.564824, 0.082335)",
        "(0.128974, 1.566410, 0.084982)",
        "(0.128915, 1.567188, 0.086267)",
        "(0.128669, 1.568703, 0.088773)",
        "(0.128567, 1.570328, 0.091340)",
        "(0.128728, 1.572132, 0.094015)",
        "(0.128883, 1.574107, 0.096764)",
        "(0.128973, 1.575047, 0.098100)",
        "(0.129088, 1.576800, 0.100610)",
        "(0.129166, 1.578327, 0.102997)",
        "(0.129102, 1.579610, 0.105502)",
        "(0.129047, 1.580917, 0.108535)",
        "(0.129022, 1.581576, 0.110236)",
        "(0.128997, 1.582770, 0.113853)",
        "(0.128878, 1.583796, 0.117753)",
        "(0.128522, 1.584667, 0.121991)",
        "(0.128311, 1.585499, 0.126241)",
        "(0.128250, 1.585888, 0.128368)",
        "(0.127972, 1.586438, 0.132551)",
        "(0.127734, 1.586812, 0.136658)",
        "(0.127656, 1.587098, 0.140300)",
        "(0.127767, 1.587231, 0.143611)",
        "(0.128045, 1.587174, 0.145286)",
        "(0.128321, 1.587058, 0.149167)",
        "(0.128488, 1.586856, 0.153508)",
        "(0.128641, 1.586421, 0.157849)",
        "(0.128681, 1.585686, 0.162339)",
        "(0.128553, 1.585210, 0.164626)",
        "(0.128188, 1.584101, 0.169069)",
        "(0.127949, 1.583040, 0.173440)",
        "(0.127653, 1.581948, 0.177769)",
        "(0.127394, 1.580884, 0.182231)",
        "(0.127347, 1.580446, 0.184533)",
        "(0.127478, 1.579636, 0.188978)",
        "(0.127634, 1.578645, 0.193083)",
        "(0.128102, 1.577578, 0.197000)",
        "(0.128457, 1.576402, 0.201178)",
        "(0.128582, 1.575817, 0.203430)",
        "(0.128456, 1.574503, 0.207764)",
        "(0.128166, 1.573123, 0.211726)",
        "(0.127719, 1.571661, 0.215524)",
        "(0.127647, 1.570134, 0.219092)",
        "(0.127861, 1.569420, 0.220855)",
        "(0.128599, 1.567917, 0.224437)",
        "(0.128982, 1.565951, 0.227990)",
        "(0.128929, 1.563335, 0.231190)",
        "(0.128677, 1.560304, 0.234047)",
        "(0.128449, 1.558584, 0.235222)",
        "(0.127965, 1.554928, 0.237370)",
        "(0.127565, 1.551345, 0.239756)",
        "(0.127234, 1.547882, 0.242233)",
        "(0.127030, 1.544446, 0.244668)",
        "(0.126846, 1.542523, 0.245632)",
        "(0.126419, 1.538361, 0.247244)",
        "(0.125823, 1.533837, 0.248575)",
        "(0.125184, 1.529280, 0.249772)",
        "(0.124730, 1.524847, 0.251158)",
        "(0.124573, 1.522614, 0.251798)",
        "(0.124162, 1.517883, 0.252810)",
        "(0.123830, 1.513038, 0.253897)",
        "(0.123431, 1.507892, 0.254748)",
        "(0.123017, 1.502422, 0.255353)",
        "(0.122797, 1.499643, 0.255740)",
        "(0.122400, 1.494010, 0.256626)",
        "(0.122104, 1.488367, 0.257615)",
        "(0.121719, 1.482573, 0.258283)",
        "(0.121210, 1.476644, 0.258785)",
        "(0.121033, 1.473767, 0.259067)",
        "(0.120807, 1.468251, 0.259820)",
        "(0.120546, 1.462951, 0.260470)",
        "(0.120390, 1.457938, 0.260997)",
        "(0.120510, 1.453228, 0.261738)",
        "(0.120617, 1.450901, 0.262133)",
        "(0.120773, 1.446086, 0.262766)",
        "(0.120902, 1.441012, 0.262906)",
        "(0.121189, 1.435772, 0.262314)",
        "(0.121513, 1.430444, 0.261705)",
        "(0.121674, 1.427702, 0.261381)",
        "(0.121872, 1.422051, 0.260675)",
        "(0.122274, 1.416591, 0.260108)",
        "(0.122575, 1.411191, 0.259731)",
        "(0.122676, 1.405799, 0.259421)",
        "(0.122617, 1.403032, 0.259260)",
        "(0.122460, 1.397449, 0.258760)",
        "(0.122297, 1.392090, 0.258137)",
        "(0.122268, 1.387131, 0.257797)",
        "(0.122259, 1.382471, 0.257772)",
        "(0.122292, 1.380336, 0.257894)",
        "(0.122571, 1.376407, 0.258241)",
        "(0.122884, 1.372618, 0.258399)",
        "(0.123226, 1.368724, 0.258259)",
        "(0.123578, 1.364678, 0.257769)",
        "(0.123789, 1.362570, 0.257348)",
        "(0.124157, 1.358156, 0.256344)",
        "(0.124361, 1.353420, 0.255028)",
        "(0.124567, 1.348618, 0.253705)",
        "(0.124787, 1.343818, 0.252482)",
        "(0.124925, 1.341385, 0.251820)",
        "(0.125132, 1.336350, 0.250302)",
        "(0.125301, 1.331304, 0.248647)",
        "(0.125454, 1.326457, 0.247057)",
        "(0.125664, 1.321792, 0.245164)",
        "(0.125733, 1.319396, 0.243954)",
        "(0.125887, 1.314559, 0.241193)",
        "(0.126005, 1.309738, 0.238168)",
        "(0.126128, 1.305075, 0.235052)",
        "(0.126266, 1.300399, 0.231572)",
        "(0.126398, 1.298052, 0.229534)",
        "(0.126622, 1.293427, 0.225425)",
        "(0.127098, 1.289119, 0.221568)",
        "(0.127581, 1.284907, 0.217903)",
        "(0.127963, 1.280827, 0.214534)",
        "(0.128223, 1.278899, 0.212967)",
        "(0.128830, 1.275087, 0.209711)",
        "(0.129542, 1.271190, 0.206112)",
        "(0.130269, 1.267207, 0.202362)",
        "(0.130968, 1.263272, 0.198895)",
        "(0.131355, 1.261330, 0.197191)",
        "(0.132065, 1.257455, 0.193776)",
        "(0.132818, 1.253680, 0.190307)",
        "(0.133566, 1.250194, 0.187007)",
        "(0.134377, 1.247020, 0.183934)",
        "(0.134727, 1.245490, 0.182340)",
        "(0.135422, 1.242561, 0.178930)",
        "(0.136129, 1.239705, 0.175396)",
        "(0.136704, 1.236944, 0.172330)",
        "(0.137269, 1.234344, 0.169460)",
        "(0.137576, 1.233095, 0.167939)",
        "(0.138108, 1.230544, 0.164712)",
        "(0.138663, 1.228239, 0.161481)",
        "(0.139080, 1.226200, 0.158361)",
        "(0.139427, 1.224551, 0.155434)",
        "(0.139605, 1.223860, 0.153914)",
        "(0.140027, 1.222608, 0.150518)",
        "(0.140433, 1.221534, 0.147148)",
        "(0.140689, 1.220685, 0.144116)",
        "(0.140889, 1.220091, 0.141377)",
        "(0.140954, 1.219821, 0.140016)",
        "(0.141182, 1.219234, 0.136926)",
        "(0.141464, 1.218871, 0.133510)",
        "(0.141707, 1.218848, 0.130022)",
        "(0.141905, 1.219049, 0.126399)",
        "(0.142024, 1.219269, 0.124473)",
        "(0.142200, 1.219818, 0.120438)",
        "(0.142536, 1.220784, 0.116296)",
        "(0.142888, 1.222020, 0.112101)",
        "(0.143222, 1.223524, 0.108125)",
        "(0.143337, 1.224397, 0.106301)",
        "(0.143493, 1.226134, 0.102770)",
        "(0.143641, 1.227777, 0.099133)",
        "(0.143787, 1.229329, 0.095249)",
        "(0.143876, 1.230989, 0.091495)",
        "(0.143839, 1.231999, 0.089896)",
        "(0.143696, 1.234228, 0.087002)",
        "(0.143596, 1.236714, 0.084276)",
        "(0.143565, 1.239110, 0.081367)",
        "(0.143551, 1.241388, 0.078395)",
        "(0.143560, 1.242526, 0.076939)",
        "(0.143508, 1.245003, 0.074365)",
        "(0.143264, 1.247692, 0.072321)",
        "(0.142957, 1.250190, 0.070255)",
        "(0.142687, 1.252565, 0.068048)",
        "(0.142644, 1.253848, 0.066980)",
        "(0.142468, 1.256407, 0.064984)",
        "(0.142215, 1.258893, 0.063029)",
        "(0.141856, 1.261500, 0.061268)",
        "(0.141545, 1.264246, 0.059580)",
        "(0.141431, 1.265647, 0.058650)",
        "(0.141252, 1.268631, 0.056700)",
        "(0.140937, 1.272041, 0.054913)",
        "(0.140412, 1.276040, 0.053675)",
        "(0.139686, 1.280329, 0.052638)",
        "(0.139332, 1.282442, 0.052030)",
        "(0.138795, 1.286640, 0.050610)",
        "(0.138355, 1.290777, 0.048979)",
        "(0.137965, 1.295020, 0.047438)",
        "(0.137481, 1.299418, 0.046251)",
        "(0.137236, 1.301607, 0.045730)",
        "(0.136844, 1.305832, 0.044662)",
        "(0.136495, 1.309721, 0.043419)",
        "(0.136096, 1.313673, 0.042463)",
        "(0.135630, 1.317944, 0.042039)",
        "(0.135398, 1.320123, 0.041931)",
        "(0.134984, 1.324370, 0.041704)",
        "(0.134649, 1.328580, 0.041462)",
        "(0.134417, 1.332865, 0.041290)",
        "(0.134078, 1.337139, 0.041237)",
        "(0.133856, 1.339349, 0.041319)",
        "(0.133344, 1.343773, 0.041680)",
        "(0.132818, 1.348046, 0.042014)",
        "(0.132365, 1.352125, 0.042247)",
        "(0.132056, 1.356226, 0.042457)",
        "(0.131910, 1.358269, 0.042574)",
        "(0.131646, 1.362403, 0.042864)",
        "(0.131365, 1.366479, 0.043195)",
        "(0.130935, 1.370136, 0.043355)",
        "(0.130572, 1.373439, 0.043302)",
        "(0.130468, 1.375093, 0.043238)",
        "(0.130351, 1.378420, 0.043073)",
        "(0.130177, 1.381782, 0.042807)",
        "(0.130027, 1.385268, 0.042553)",
        "(0.129802, 1.389014, 0.042427)",
        "(0.129735, 1.390945, 0.042350)",
        "(0.129654, 1.394789, 0.042040)",
        "(0.129506, 1.398563, 0.041651)",
        "(0.129255, 1.402482, 0.041480)",
        "(0.128928, 1.406642, 0.041491)",
        "(0.128822, 1.408884, 0.041546)",
        "(0.128690, 1.413409, 0.041575)",
        "(0.128480, 1.417868, 0.041476)",
        "(0.128435, 1.422437, 0.041303)",
        "(0.128457, 1.427119, 0.041226)",
        "(0.128575, 1.429500, 0.041177)",
        "(0.128973, 1.434142, 0.040981)",
        "(0.129563, 1.438683, 0.040654)",
        "(0.130099, 1.443069, 0.040352)",
        "(0.130627, 1.447359, 0.040093)",
        "(0.130876, 1.449541, 0.040121)",
        "(0.131519, 1.453858, 0.040155)",
        "(0.132187, 1.457708, 0.039896)",
        "(0.133108, 1.461456, 0.039639)",
        "(0.134127, 1.465326, 0.039692)",
        "(0.134651, 1.467296, 0.039829)",
        "(0.135440, 1.471331, 0.040536)",
        "(0.136006, 1.475339, 0.041672)",
        "(0.136348, 1.478747, 0.042535)",
        "(0.136695, 1.481673, 0.043090)",
        "(0.136891, 1.483017, 0.043313)",
        "(0.137409, 1.485858, 0.044001)",
        "(0.137959, 1.488738, 0.044820)",
        "(0.138537, 1.491723, 0.045740)",
        "(0.139298, 1.494914, 0.046881)",
        "(0.139734, 1.496586, 0.047472)",
        "(0.140563, 1.499717, 0.048530)",
        "(0.141132, 1.502442, 0.049314)",
        "(0.141425, 1.504840, 0.049963)",
        "(0.141768, 1.507366, 0.050866)",
        "(0.141903, 1.508731, 0.051376)",
        "(0.142176, 1.511519, 0.052415)",
        "(0.142421, 1.514595, 0.053682)",
        "(0.142801, 1.518027, 0.055260)",
        "(0.143207, 1.521534, 0.056814)",
        "(0.143424, 1.523157, 0.057413)",
        "(0.143942, 1.526293, 0.058512)",
        "(0.144686, 1.529562, 0.059822)",
        "(0.145271, 1.532789, 0.061322)",
        "(0.145823, 1.535811, 0.062684)",
        "(0.146144, 1.537282, 0.063413)",
        "(0.146956, 1.540328, 0.065025)",
        "(0.147497, 1.543226, 0.066826)",
        "(0.147835, 1.545751, 0.068587)",
        "(0.148176, 1.547999, 0.070356)",
        "(0.148379, 1.549127, 0.071340)",
        "(0.148676, 1.551516, 0.073572)",
        "(0.148810, 1.553960, 0.076117)",
        "(0.149032, 1.556345, 0.078584)",
        "(0.149575, 1.558341, 0.080687)",
        "(0.149855, 1.559193, 0.081628)",
        "(0.150362, 1.560842, 0.083743)",
        "(0.150765, 1.562711, 0.086443)",
        "(0.151006, 1.564604, 0.089276)",
        "(0.151168, 1.566332, 0.091988)",
        "(0.151321, 1.567194, 0.093332)",
        "(0.151572, 1.568877, 0.095996)",
        "(0.151929, 1.570574, 0.098923)",
        "(0.152480, 1.572441, 0.102382)",
        "(0.152889, 1.574227, 0.105875)",
        "(0.153063, 1.575006, 0.107535)",
        "(0.153392, 1.576398, 0.110867)",
        "(0.153956, 1.577721, 0.114379)",
        "(0.154599, 1.578934, 0.117968)",
        "(0.155116, 1.579861, 0.121571)",
        "(0.155378, 1.580289, 0.123429)",
        "(0.155989, 1.581258, 0.127551)",
        "(0.156512, 1.582166, 0.131872)",
        "(0.156878, 1.582771, 0.135972)",
        "(0.157153, 1.582854, 0.139769)",
        "(0.157295, 1.582764, 0.141680)",
        "(0.157406, 1.582740, 0.145688)",
        "(0.157239, 1.582649, 0.149771)",
        "(0.157440, 1.582618, 0.153702)",
        "(0.157994, 1.582621, 0.157455)",
        "(0.158218, 1.582474, 0.159107)",
        "(0.158547, 1.581770, 0.162139)",
        "(0.158753, 1.580665, 0.164740)",
        "(0.158729, 1.579380, 0.167158)",
        "(0.158818, 1.578275, 0.169953)",
        "(0.158868, 1.577793, 0.171540)",
        "(0.158901, 1.576843, 0.174880)",
        "(0.158914, 1.575787, 0.178276)",
        "(0.158842, 1.574258, 0.181408)",
        "(0.158694, 1.572587, 0.184663)",
        "(0.158485, 1.571713, 0.186373)",
        "(0.157949, 1.569859, 0.189695)",
        "(0.157557, 1.568074, 0.193017)",
        "(0.157217, 1.566291, 0.196445)",
        "(0.156750, 1.564523, 0.200269)",
        "(0.156556, 1.563648, 0.202366)",
        "(0.156359, 1.561840, 0.206550)",
        "(0.156043, 1.559755, 0.210624)",
        "(0.155536, 1.557323, 0.214479)",
        "(0.155001, 1.554762, 0.218222)",
        "(0.154840, 1.553493, 0.220004)",
        "(0.154747, 1.550968, 0.223389)",
        "(0.154611, 1.548181, 0.226563)",
        "(0.154273, 1.545235, 0.229934)",
        "(0.154182, 1.542264, 0.233220)",
        "(0.154193, 1.540640, 0.234592)",
        "(0.154116, 1.537169, 0.237031)",
        "(0.154194, 1.533635, 0.239632)",
        "(0.154109, 1.530105, 0.242536)",
        "(0.153689, 1.526386, 0.245262)",
        "(0.153453, 1.524459, 0.246464)",
        "(0.153243, 1.520691, 0.248615)",
        "(0.153280, 1.517099, 0.250531)",
        "(0.153316, 1.513537, 0.252315)",
        "(0.153279, 1.510051, 0.254487)",
        "(0.153266, 1.508362, 0.255769)",
        "(0.153217, 1.505045, 0.258457)",
        "(0.153132, 1.501623, 0.261248)",
        "(0.152938, 1.498072, 0.264043)",
        "(0.152756, 1.494459, 0.266761)",
        "(0.152673, 1.492669, 0.268032)",
        "(0.152446, 1.489018, 0.270400)",
        "(0.152200, 1.485246, 0.272526)",
        "(0.152338, 1.481773, 0.274837)",
        "(0.152573, 1.478542, 0.277577)",
        "(0.152684, 1.476911, 0.278989)",
        "(0.152625, 1.473250, 0.281567)",
        "(0.152309, 1.469179, 0.283655)",
        "(0.152035, 1.464988, 0.285192)",
        "(0.151789, 1.460804, 0.286372)",
        "(0.151751, 1.458737, 0.286852)",
        "(0.151550, 1.454641, 0.287936)",
        "(0.151330, 1.450608, 0.289118)",
        "(0.151173, 1.446694, 0.290424)",
        "(0.151038, 1.442708, 0.291645)",
        "(0.150983, 1.440626, 0.292079)",
        "(0.150694, 1.436268, 0.292682)",
        "(0.150403, 1.431798, 0.293209)",
        "(0.150060, 1.427052, 0.293845)",
        "(0.149674, 1.422092, 0.294396)",
        "(0.149620, 1.419634, 0.294622)",
        "(0.149491, 1.414596, 0.295013)",
        "(0.149216, 1.409246, 0.295021)",
        "(0.148713, 1.403434, 0.294588)",
        "(0.148103, 1.397380, 0.293801)",
        "(0.147835, 1.394422, 0.293506)",
        "(0.147156, 1.388567, 0.292966)",
        "(0.146458, 1.382731, 0.292117)",
        "(0.145915, 1.377136, 0.291180)",
        "(0.145614, 1.371888, 0.290350)",
        "(0.145523, 1.369353, 0.289959)",
        "(0.145291, 1.364261, 0.288934)",
        "(0.144923, 1.359042, 0.287257)",
        "(0.144449, 1.353922, 0.285423)",
        "(0.144065, 1.349177, 0.283913)",
        "(0.143860, 1.346853, 0.283206)",
        "(0.143470, 1.342377, 0.281737)",
        "(0.143158, 1.337972, 0.279919)",
        "(0.142822, 1.333503, 0.277658)",
        "(0.142576, 1.329024, 0.275199)",
        "(0.142449, 1.326751, 0.273949)",
        "(0.142245, 1.322153, 0.271269)",
        "(0.141977, 1.317487, 0.268524)",
        "(0.141803, 1.312814, 0.265631)",
        "(0.141598, 1.308066, 0.262446)",
        "(0.141577, 1.305743, 0.260832)",
        "(0.141601, 1.301158, 0.257376)",
        "(0.141458, 1.296527, 0.253605)",
        "(0.141287, 1.292169, 0.249823)",
        "(0.141009, 1.288073, 0.246228)",
        "(0.140863, 1.286115, 0.244393)",
        "(0.140553, 1.282222, 0.240405)",
        "(0.140306, 1.278507, 0.236181)",
        "(0.140164, 1.274943, 0.231752)",
        "(0.140132, 1.271473, 0.227115)",
        "(0.140161, 1.269775, 0.224752)",
        "(0.140346, 1.266274, 0.219885)",
        "(0.140526, 1.262689, 0.214974)",
        "(0.140618, 1.259249, 0.210558)",
        "(0.140789, 1.255974, 0.206385)",
        "(0.140896, 1.254367, 0.204280)",
        "(0.141042, 1.251026, 0.200008)",
        "(0.141245, 1.247638, 0.195720)",
        "(0.141524, 1.244324, 0.191387)",
        "(0.141863, 1.241026, 0.186999)",
        "(0.142042, 1.239276, 0.184672)",
        "(0.142451, 1.235705, 0.179811)",
        "(0.142998, 1.232180, 0.174588)",
        "(0.143448, 1.228619, 0.168962)",
        "(0.143716, 1.225455, 0.163779)",
        "(0.143787, 1.224143, 0.161481)",
        "(0.143951, 1.222191, 0.157437)",
        "(0.144096, 1.220515, 0.153368)",
        "(0.144264, 1.218905, 0.149017)",
        "(0.144496, 1.217515, 0.144585)",
        "(0.144637, 1.216996, 0.142469)",
        "(0.144896, 1.216183, 0.138419)",
        "(0.145187, 1.215857, 0.134626)",
        "(0.145561, 1.215711, 0.130860)",
        "(0.146020, 1.215369, 0.126828)",
        "(0.146310, 1.215110, 0.124606)",
        "(0.147001, 1.214560, 0.120079)",
        "(0.147668, 1.214069, 0.115689)",
        "(0.148171, 1.213849, 0.111722)",
        "(0.148577, 1.213879, 0.107989)",
        "(0.148807, 1.213955, 0.106095)",
        "(0.149210, 1.214128, 0.102277)",
        "(0.149550, 1.214487, 0.098524)",
        "(0.149730, 1.215226, 0.095085)",
        "(0.149790, 1.216544, 0.091953)",
        "(0.149825, 1.217349, 0.090414)",
        "(0.149789, 1.219035, 0.087263)",
        "(0.149678, 1.221047, 0.084198)",
        "(0.149531, 1.223460, 0.081246)",
        "(0.149414, 1.226003, 0.078166)",
        "(0.149361, 1.227301, 0.076552)",
        "(0.149308, 1.229988, 0.073311)",
        "(0.149262, 1.232795, 0.070108)",
        "(0.149148, 1.235774, 0.067135)",
        "(0.148940, 1.238715, 0.064263)",
        "(0.148853, 1.240143, 0.062800)",
        "(0.148781, 1.242933, 0.059760)",
        "(0.148727, 1.245611, 0.056686)",
        "(0.148585, 1.248568, 0.053959)",
        "(0.148329, 1.251910, 0.051674)",
        "(0.148193, 1.253602, 0.050587)",
        "(0.147832, 1.257023, 0.048452)",
        "(0.147514, 1.260518, 0.046320)",
        "(0.147240, 1.264175, 0.044377)",
        "(0.146937, 1.268028, 0.042712)",
        "(0.146741, 1.269950, 0.041908)",
        "(0.146365, 1.273813, 0.040361)",
        "(0.145854, 1.277736, 0.038948)",
        "(0.145257, 1.281867, 0.037672)",
        "(0.144568, 1.286322, 0.036740)",
        "(0.144227, 1.288630, 0.036341)",
        "(0.143561, 1.293138, 0.035373)",
        "(0.143035, 1.297525, 0.034201)",
        "(0.142526, 1.301907, 0.033070)",
        "(0.142071, 1.306343, 0.032038)",
        "(0.141872, 1.308597, 0.031548)",
        "(0.141614, 1.313225, 0.030710)",
        "(0.141424, 1.317834, 0.029893)",
        "(0.141341, 1.322159, 0.028819)",
        "(0.141408, 1.326401, 0.027734)",
        "(0.141403, 1.328511, 0.027251)",
        "(0.141377, 1.332674, 0.026338)",
        "(0.141118, 1.336860, 0.025604)",
        "(0.140745, 1.341060, 0.025008)",
        "(0.140278, 1.345087, 0.024368)",
        "(0.140071, 1.347095, 0.024023)",
        "(0.139845, 1.351214, 0.023337)",
        "(0.139667, 1.355413, 0.022699)",
        "(0.139474, 1.359856, 0.022380)",
        "(0.139175, 1.364541, 0.022358)",
        "(0.139003, 1.366882, 0.022350)",
        "(0.138630, 1.371546, 0.022377)",
        "(0.138319, 1.376210, 0.022429)",
        "(0.137995, 1.380836, 0.022413)",
        "(0.137786, 1.385669, 0.022582)",
        "(0.137702, 1.388235, 0.022859)",
        "(0.137558, 1.393336, 0.023456)",
        "(0.137478, 1.398212, 0.023942)",
        "(0.137573, 1.402683, 0.024164)",
        "(0.137655, 1.406842, 0.024242)",
        "(0.137703, 1.408860, 0.024292)",
        "(0.137745, 1.412778, 0.024361)",
        "(0.137819, 1.416651, 0.024469)",
        "(0.137899, 1.420583, 0.024647)",
        "(0.137776, 1.424697, 0.025011)",
        "(0.137664, 1.426813, 0.025239)",
        "(0.137494, 1.431072, 0.025696)",
        "(0.137358, 1.435314, 0.025935)",
        "(0.137296, 1.439403, 0.025823)",
        "(0.137484, 1.443607, 0.025685)",
        "(0.137641, 1.445787, 0.025715)",
        "(0.137941, 1.450137, 0.025845)",
        "(0.138125, 1.454188, 0.025837)",
        "(0.138404, 1.458119, 0.025715)",
        "(0.138764, 1.462094, 0.025580)",
        "(0.138930, 1.464073, 0.025548)",
        "(0.139218, 1.467959, 0.025444)",
        "(0.139554, 1.471815, 0.025332)",
        "(0.139824, 1.475777, 0.025393)",
        "(0.140251, 1.479744, 0.025334)",
        "(0.140482, 1.481674, 0.025220)",
        "(0.140981, 1.485716, 0.025190)",
        "(0.141396, 1.489860, 0.025444)",
        "(0.141830, 1.493913, 0.025785)",
        "(0.142394, 1.497781, 0.026093)",
        "(0.142638, 1.499624, 0.026227)",
        "(0.142907, 1.503214, 0.026619)",
        "(0.143196, 1.506903, 0.027520)",
        "(0.143470, 1.510817, 0.028973)",
        "(0.143536, 1.514594, 0.030399)",
        "(0.143586, 1.516388, 0.031066)",
        "(0.143670, 1.519888, 0.032347)",
        "(0.143607, 1.523105, 0.033409)",
        "(0.143657, 1.526352, 0.034624)",
        "(0.143986, 1.530055, 0.036507)",
        "(0.144047, 1.531997, 0.037633)",
        "(0.144130, 1.535778, 0.039882)",
        "(0.144444, 1.539327, 0.042050)",
        "(0.144894, 1.542626, 0.044079)",
        "(0.145101, 1.545777, 0.046274)",
        "(0.145155, 1.547288, 0.047472)",
        "(0.145247, 1.550349, 0.049912)",
        "(0.145417, 1.553404, 0.052281)",
        "(0.145778, 1.556459, 0.054620)",
        "(0.146065, 1.559482, 0.057128)",
        "(0.146203, 1.560922, 0.058407)",
        "(0.146373, 1.563678, 0.060938)",
        "(0.146502, 1.566250, 0.063457)",
        "(0.146775, 1.568635, 0.065999)",
        "(0.147068, 1.570719, 0.068537)",
        "(0.147144, 1.571680, 0.069886)",
        "(0.147275, 1.573483, 0.072788)",
        "(0.147463, 1.575114, 0.075853)",
        "(0.147575, 1.576320, 0.078788)",
        "(0.147613, 1.577072, 0.081640)",
        "(0.147460, 1.577296, 0.083078)",
        "(0.147267, 1.577746, 0.086243)",
        "(0.147195, 1.578331, 0.089801)",
        "(0.147144, 1.578889, 0.093743)",
        "(0.146748, 1.579234, 0.098163)",
        "(0.146457, 1.579325, 0.100461)",
        "(0.145775, 1.579217, 0.105073)",
        "(0.145053, 1.578920, 0.109611)",
        "(0.144477, 1.578422, 0.113973)",
        "(0.143965, 1.577837, 0.118264)",
        "(0.143809, 1.577535, 0.120498)",
        "(0.143529, 1.576909, 0.125129)",
        "(0.142823, 1.576220, 0.130352)",
        "(0.141982, 1.575405, 0.135688)",
        "(0.141696, 1.574688, 0.140941)",
        "(0.141673, 1.574360, 0.143390)",
        "(0.141520, 1.573494, 0.148078)",
        "(0.141076, 1.572493, 0.152932)",
        "(0.140639, 1.571535, 0.158154)",
        "(0.140034, 1.570374, 0.163003)",
        "(0.139811, 1.569700, 0.165224)",
        "(0.139622, 1.568315, 0.169257)",
        "(0.139578, 1.566714, 0.172809)",
        "(0.139448, 1.565000, 0.176363)",
        "(0.139254, 1.563274, 0.180130)",
        "(0.139131, 1.562391, 0.182008)",
        "(0.138978, 1.560544, 0.185618)",
        "(0.138831, 1.558563, 0.188986)",
        "(0.138603, 1.556419, 0.192168)",
        "(0.138381, 1.554107, 0.195167)",
        "(0.138286, 1.552894, 0.196603)",
        "(0.138245, 1.550326, 0.199338)",
        "(0.138255, 1.547696, 0.202306)",
        "(0.138124, 1.544987, 0.205694)",
        "(0.137657, 1.541824, 0.208762)",
        "(0.137339, 1.539999, 0.210045)",
        "(0.136896, 1.536305, 0.212500)",
        "(0.136568, 1.532508, 0.215076)",
        "(0.136040, 1.528547, 0.217724)",
        "(0.135282, 1.524266, 0.220038)",
        "(0.134974, 1.522099, 0.221073)",
        "(0.134517, 1.517846, 0.223186)",
        "(0.134255, 1.513577, 0.225358)",
        "(0.133881, 1.509100, 0.227544)",
        "(0.133371, 1.504190, 0.229677)",
        "(0.133054, 1.501613, 0.230729)",
        "(0.132334, 1.496040, 0.232911)",
        "(0.131633, 1.490036, 0.234763)",
        "(0.131037, 1.483561, 0.236128)",
        "(0.130454, 1.476647, 0.237305)",
        "(0.130182, 1.473075, 0.237870)",
        "(0.129639, 1.465859, 0.239185)",
        "(0.129311, 1.458650, 0.240705)",
        "(0.129085, 1.451240, 0.242140)",
        "(0.128570, 1.443341, 0.243061)",
        "(0.128263, 1.439251, 0.243315)",
        "(0.127726, 1.431059, 0.243734)",
        "(0.127389, 1.423042, 0.244111)",
        "(0.126897, 1.415152, 0.244259)",
        "(0.126556, 1.407699, 0.244382)",
        "(0.126518, 1.404261, 0.244525)",
        "(0.126677, 1.397666, 0.244695)",
        "(0.126967, 1.391331, 0.244177)",
        "(0.127107, 1.384909, 0.242978)",
        "(0.127237, 1.378674, 0.241948)",
        "(0.127300, 1.375604, 0.241538)",
        "(0.127385, 1.369574, 0.240721)",
        "(0.127594, 1.363927, 0.239891)",
        "(0.127929, 1.358855, 0.239027)",
        "(0.128294, 1.354220, 0.238318)",
        "(0.128465, 1.351948, 0.238015)",
        "(0.128667, 1.347518, 0.237409)",
        "(0.128908, 1.343337, 0.236736)",
        "(0.129098, 1.339264, 0.235996)",
        "(0.129518, 1.335397, 0.235194)",
        "(0.129774, 1.333436, 0.234761)",
        "(0.130166, 1.329296, 0.233575)",
        "(0.130386, 1.324808, 0.231905)",
        "(0.130646, 1.320382, 0.230367)",
        "(0.130951, 1.316168, 0.229199)",
        "(0.131052, 1.314046, 0.228610)",
        "(0.131142, 1.309747, 0.227487)",
        "(0.131234, 1.305513, 0.226383)",
        "(0.131444, 1.301493, 0.225337)",
        "(0.131760, 1.297492, 0.224121)",
        "(0.131889, 1.295443, 0.223312)",
        "(0.132065, 1.291176, 0.221311)",
        "(0.132317, 1.287080, 0.219321)",
        "(0.132553, 1.283296, 0.217776)",
        "(0.132818, 1.279737, 0.216421)",
        "(0.132955, 1.277956, 0.215639)",
        "(0.133270, 1.274260, 0.213712)",
        "(0.133765, 1.270420, 0.211300)",
        "(0.134328, 1.266518, 0.208684)",
        "(0.134985, 1.262455, 0.205612)",
        "(0.135323, 1.260392, 0.203997)",
        "(0.135757, 1.256126, 0.200828)",
        "(0.135979, 1.252161, 0.197850)",
        "(0.135903, 1.248064, 0.194662)",
        "(0.136019, 1.244092, 0.191062)",
        "(0.136138, 1.242058, 0.188919)",
        "(0.136779, 1.238050, 0.184374)",
        "(0.137207, 1.234182, 0.179634)",
        "(0.137937, 1.230680, 0.174965)",
        "(0.138850, 1.227041, 0.169878)",
        "(0.139263, 1.225180, 0.167125)",
        "(0.140195, 1.221728, 0.161714)",
        "(0.141367, 1.218793, 0.156579)",
        "(0.142705, 1.215982, 0.151344)",
        "(0.144136, 1.213216, 0.145806)",
        "(0.144795, 1.211898, 0.143103)",
        "(0.145976, 1.209434, 0.137867)",
        "(0.146880, 1.207598, 0.133071)",
        "(0.147443, 1.206772, 0.128677)",
        "(0.147991, 1.206771, 0.124407)",
        "(0.148195, 1.207073, 0.122280)",
        "(0.148645, 1.208132, 0.118027)",
        "(0.148952, 1.209754, 0.113988)",
        "(0.149014, 1.211697, 0.110167)",
        "(0.148825, 1.214054, 0.106709)",
        "(0.148673, 1.215411, 0.105110)",
        "(0.148341, 1.218228, 0.102056)",
        "(0.147986, 1.221057, 0.099183)",
        "(0.147522, 1.223720, 0.096378)",
        "(0.147086, 1.226508, 0.093811)",
        "(0.146874, 1.227913, 0.092618)",
        "(0.146402, 1.230646, 0.090256)",
        "(0.145909, 1.233392, 0.087940)",
        "(0.145436, 1.236384, 0.085883)",
        "(0.144920, 1.239455, 0.083860)",
        "(0.144681, 1.241057, 0.082921)",
        "(0.144167, 1.244290, 0.080960)",
        "(0.143729, 1.247623, 0.078977)",
        "(0.143201, 1.251098, 0.077183)",
        "(0.142705, 1.254738, 0.075493)",
        "(0.142510, 1.256555, 0.074591)",
        "(0.142139, 1.260024, 0.072513)",
        "(0.141753, 1.263327, 0.070390)",
        "(0.141386, 1.266743, 0.068587)",
        "(0.140965, 1.270451, 0.066942)",
        "(0.140860, 1.272419, 0.066128)",
        "(0.141007, 1.276358, 0.064359)",
        "(0.141238, 1.280049, 0.062527)",
        "(0.140573, 1.283347, 0.060794)",
        "(0.140124, 1.286678, 0.059113)",
        "(0.139850, 1.288480, 0.058514)",
        "(0.139233, 1.292056, 0.057333)",
        "(0.138730, 1.295869, 0.056272)",
        "(0.138317, 1.299983, 0.055232)",
        "(0.138114, 1.304033, 0.054007)",
        "(0.138064, 1.306020, 0.053300)",
        "(0.138047, 1.309983, 0.051954)",
        "(0.137981, 1.313723, 0.050648)",
        "(0.137737, 1.317441, 0.049538)",
        "(0.137389, 1.321070, 0.048704)",
        "(0.137127, 1.322827, 0.048369)",
        "(0.136650, 1.326435, 0.047867)",
        "(0.136300, 1.329994, 0.047539)",
        "(0.136056, 1.333288, 0.047068)",
        "(0.135888, 1.336342, 0.046369)",
        "(0.135795, 1.337990, 0.046104)",
        "(0.135498, 1.341445, 0.045785)",
        "(0.135266, 1.345048, 0.045477)",
        "(0.134968, 1.348671, 0.045177)",
        "(0.134630, 1.352386, 0.044944)",
        "(0.134428, 1.354320, 0.044927)",
        "(0.133894, 1.358540, 0.045144)",
        "(0.133322, 1.363034, 0.045330)",
        "(0.132694, 1.367703, 0.045275)",
        "(0.132112, 1.372614, 0.045085)",
        "(0.131857, 1.375333, 0.045154)",
        "(0.131433, 1.380886, 0.045389)",
        "(0.131172, 1.386641, 0.045656)",
        "(0.131017, 1.392363, 0.045655)",
        "(0.131000, 1.398137, 0.045565)",
        "(0.131021, 1.401106, 0.045563)",
        "(0.131134, 1.407346, 0.045859)",
        "(0.131215, 1.413514, 0.046247)",
        "(0.131342, 1.419702, 0.046887)",
        "(0.131543, 1.426022, 0.047852)",
        "(0.131719, 1.429161, 0.048288)",
        "(0.132257, 1.435302, 0.048956)",
        "(0.133019, 1.441246, 0.049402)",
        "(0.133970, 1.447094, 0.049755)",
        "(0.135326, 1.452756, 0.050132)",
        "(0.136033, 1.455562, 0.050347)",
        "(0.137264, 1.461047, 0.050834)",
        "(0.138341, 1.466420, 0.051481)",
        "(0.139211, 1.471692, 0.052237)",
        "(0.139995, 1.476629, 0.052549)",
        "(0.140379, 1.479037, 0.052598)",
        "(0.141223, 1.483523, 0.052560)",
        "(0.142230, 1.487830, 0.052583)",
        "(0.143409, 1.492069, 0.052815)",
        "(0.144399, 1.496501, 0.053564)",
        "(0.144862, 1.498844, 0.054225)",
        "(0.145775, 1.503532, 0.055791)",
        "(0.146672, 1.507886, 0.056732)",
        "(0.147485, 1.511879, 0.057290)",
        "(0.148213, 1.515688, 0.057927)",
        "(0.148535, 1.517662, 0.058464)",
        "(0.149064, 1.521675, 0.059838)",
        "(0.149582, 1.525501, 0.061251)",
        "(0.150141, 1.529197, 0.062921)",
        "(0.150630, 1.532704, 0.064767)",
        "(0.150861, 1.534390, 0.065839)",
        "(0.151371, 1.537697, 0.068353)",
        "(0.151665, 1.540995, 0.071173)",
        "(0.151580, 1.544018, 0.074126)",
        "(0.151422, 1.546935, 0.076910)",
        "(0.151456, 1.548369, 0.078320)",
        "(0.151937, 1.551213, 0.081109)",
        "(0.152382, 1.553839, 0.083911)",
        "(0.152560, 1.556163, 0.086736)",
        "(0.152634, 1.558292, 0.089684)",
        "(0.152668, 1.559314, 0.091124)",
        "(0.152629, 1.561234, 0.093926)",
        "(0.152657, 1.563286, 0.097077)",
        "(0.152909, 1.565479, 0.100563)",
        "(0.152883, 1.567543, 0.103837)",
        "(0.152766, 1.568497, 0.105396)",
        "(0.152713, 1.570520, 0.108578)",
        "(0.152923, 1.572717, 0.111860)",
        "(0.153460, 1.574945, 0.115253)",
        "(0.153889, 1.577273, 0.119467)",
        "(0.153974, 1.578341, 0.121713)",
        "(0.154102, 1.580379, 0.126602)",
        "(0.154496, 1.582235, 0.131771)",
        "(0.154426, 1.583692, 0.136821)",
        "(0.153980, 1.584703, 0.141629)",
        "(0.153898, 1.585160, 0.143980)",
        "(0.154075, 1.586043, 0.148529)",
        "(0.154035, 1.586594, 0.152719)",
        "(0.153784, 1.586726, 0.156553)",
        "(0.153627, 1.586730, 0.160201)",
        "(0.153653, 1.586733, 0.162103)",
        "(0.153688, 1.586743, 0.166291)",
        "(0.153910, 1.586649, 0.170707)",
        "(0.154023, 1.586159, 0.174582)",
        "(0.153923, 1.585073, 0.178029)",
        "(0.153818, 1.584458, 0.179733)",
        "(0.153454, 1.582921, 0.183109)",
        "(0.153249, 1.581415, 0.186580)",
        "(0.153338, 1.579795, 0.190719)",
        "(0.153707, 1.578077, 0.195707)",
        "(0.153681, 1.577030, 0.198166)",
        "(0.153299, 1.574417, 0.202656)",
        "(0.152785, 1.571082, 0.206438)",
        "(0.152254, 1.567247, 0.209738)",
        "(0.151752, 1.563098, 0.212897)",
        "(0.151482, 1.560998, 0.214544)",
        "(0.150862, 1.556656, 0.217929)",
        "(0.150072, 1.552132, 0.221356)",
        "(0.148958, 1.547248, 0.224432)",
        "(0.147781, 1.542038, 0.226869)",
        "(0.147317, 1.539331, 0.227844)",
        "(0.146731, 1.533923, 0.229706)",
        "(0.146238, 1.528373, 0.231664)",
        "(0.145347, 1.522393, 0.233807)",
        "(0.144290, 1.516358, 0.236041)",
        "(0.143775, 1.513364, 0.237182)",
        "(0.142823, 1.507445, 0.239439)",
        "(0.141842, 1.501092, 0.241208)",
        "(0.141117, 1.494493, 0.242860)",
        "(0.140598, 1.487639, 0.244523)",
        "(0.140309, 1.484126, 0.245330)",
        "(0.139504, 1.476777, 0.246591)",
        "(0.138633, 1.469391, 0.247686)",
        "(0.137598, 1.462194, 0.248948)",
        "(0.136678, 1.455405, 0.250332)",
        "(0.136377, 1.452323, 0.251062)",
        "(0.136146, 1.446672, 0.252830)",
        "(0.136207, 1.442003, 0.255053)",
        "(0.136359, 1.437517, 0.256750)",
        "(0.136768, 1.433293, 0.257887)",
        "(0.136927, 1.431143, 0.258490)",
        "(0.137007, 1.426660, 0.259590)",
        "(0.136745, 1.421755, 0.260256)",
        "(0.136586, 1.416778, 0.260131)",
        "(0.136733, 1.411968, 0.259708)",
        "(0.136935, 1.409609, 0.259418)",
        "(0.137365, 1.404814, 0.258863)",
        "(0.137707, 1.399977, 0.258535)",
        "(0.138065, 1.394964, 0.258521)",
        "(0.138355, 1.389580, 0.258260)",
        "(0.138515, 1.386766, 0.258017)",
        "(0.138916, 1.381230, 0.257581)",
        "(0.139266, 1.375529, 0.257106)",
        "(0.139589, 1.369473, 0.256325)",
        "(0.139881, 1.363190, 0.255250)",
        "(0.140059, 1.359975, 0.254574)",
        "(0.140502, 1.353544, 0.253215)",
        "(0.140945, 1.346966, 0.251845)",
        "(0.141166, 1.340104, 0.249951)",
        "(0.141255, 1.333207, 0.247570)",
        "(0.141361, 1.330033, 0.246459)",
        "(0.141441, 1.323962, 0.244647)",
        "(0.141532, 1.318277, 0.242800)",
        "(0.141617, 1.312816, 0.240402)",
        "(0.141787, 1.307585, 0.237336)",
        "(0.141949, 1.305060, 0.235664)",
        "(0.142259, 1.300210, 0.232219)",
        "(0.142633, 1.295606, 0.228650)",
        "(0.142932, 1.290966, 0.224867)",
        "(0.143311, 1.286863, 0.221324)",
        "(0.143522, 1.285013, 0.219702)",
        "(0.143929, 1.281475, 0.216514)",
        "(0.144379, 1.278066, 0.213200)",
        "(0.144757, 1.274588, 0.209503)",
        "(0.145129, 1.271133, 0.205416)",
        "(0.145345, 1.269494, 0.203402)",
        "(0.145768, 1.266371, 0.199311)",
        "(0.146113, 1.263221, 0.194938)",
        "(0.146359, 1.260320, 0.190624)",
        "(0.146416, 1.257617, 0.186633)",
        "(0.146443, 1.256416, 0.184746)",
        "(0.146517, 1.254183, 0.181061)",
        "(0.146586, 1.252344, 0.177581)",
        "(0.146664, 1.250917, 0.174603)",
        "(0.146711, 1.249620, 0.171810)",
        "(0.146728, 1.249023, 0.170376)",
        "(0.146829, 1.247968, 0.167415)",
        "(0.146870, 1.247109, 0.164428)",
        "(0.146829, 1.246356, 0.161448)",
        "(0.146890, 1.245846, 0.158332)",
        "(0.146866, 1.245613, 0.156769)",
        "(0.146878, 1.245258, 0.153564)",
        "(0.146884, 1.244918, 0.150291)",
        "(0.146901, 1.244607, 0.146975)",
        "(0.146990, 1.244366, 0.143783)",
        "(0.147017, 1.244293, 0.142341)",
        "(0.147027, 1.244050, 0.139633)",
        "(0.147085, 1.243832, 0.137296)",
        "(0.147093, 1.243455, 0.135049)",
        "(0.147090, 1.243072, 0.132626)",
        "(0.147051, 1.242875, 0.131303)",
        "(0.146927, 1.242527, 0.128581)",
        "(0.146823, 1.242680, 0.126141)",
        "(0.146616, 1.242998, 0.123600)",
        "(0.146553, 1.243498, 0.120668)",
        "(0.146542, 1.243738, 0.118967)",
        "(0.146494, 1.244340, 0.115364)",
        "(0.146432, 1.245242, 0.111886)",
        "(0.146159, 1.246587, 0.108586)",
        "(0.145830, 1.248129, 0.105455)",
        "(0.145678, 1.248909, 0.103789)",
        "(0.145482, 1.250563, 0.100223)",
        "(0.145341, 1.252328, 0.096441)",
        "(0.145158, 1.254205, 0.092768)",
        "(0.144907, 1.256206, 0.089162)",
        "(0.144755, 1.257214, 0.087361)",
        "(0.144379, 1.259470, 0.083938)",
        "(0.143945, 1.262008, 0.080869)",
        "(0.143338, 1.264381, 0.077715)",
        "(0.142877, 1.266927, 0.074568)",
        "(0.142727, 1.268324, 0.073040)",
        "(0.142437, 1.271275, 0.070113)",
        "(0.142158, 1.274360, 0.067333)",
        "(0.141830, 1.277568, 0.064744)",
        "(0.141501, 1.280787, 0.062245)",
        "(0.141349, 1.282409, 0.061038)",
        "(0.141060, 1.285801, 0.058837)",
        "(0.140784, 1.289221, 0.056748)",
        "(0.140392, 1.292649, 0.054730)",
        "(0.139923, 1.296309, 0.053037)",
        "(0.139653, 1.298199, 0.052258)",
        "(0.139127, 1.302069, 0.050701)",
        "(0.138627, 1.306078, 0.049191)",
        "(0.138036, 1.310613, 0.048208)",
        "(0.137525, 1.315410, 0.047452)",
        "(0.137288, 1.317789, 0.047042)",
        "(0.136943, 1.322414, 0.046032)",
        "(0.136738, 1.326970, 0.044986)",
        "(0.136559, 1.331438, 0.044046)",
        "(0.136429, 1.335852, 0.043266)",
        "(0.136352, 1.337981, 0.042895)",
        "(0.136219, 1.342129, 0.042098)",
        "(0.136076, 1.346244, 0.041427)",
        "(0.135937, 1.350334, 0.040840)",
        "(0.135644, 1.354356, 0.040203)",
        "(0.135443, 1.356407, 0.039933)",
        "(0.134908, 1.360831, 0.039758)",
        "(0.134268, 1.365703, 0.039985)",
        "(0.133866, 1.370931, 0.040213)",
        "(0.133651, 1.376080, 0.040111)",
        "(0.133580, 1.378611, 0.039974)",
        "(0.133498, 1.383560, 0.039515)",
        "(0.133508, 1.388468, 0.039028)",
        "(0.133645, 1.393625, 0.038690)",
        "(0.133771, 1.398605, 0.038159)",
        "(0.133800, 1.401005, 0.037810)",
        "(0.133876, 1.405803, 0.037243)",
        "(0.133979, 1.410323, 0.036586)",
        "(0.134120, 1.414638, 0.035869)",
        "(0.134261, 1.419011, 0.035346)",
        "(0.134345, 1.421252, 0.035185)",
        "(0.134507, 1.425724, 0.034969)",
        "(0.134627, 1.430213, 0.034941)",
        "(0.134883, 1.434714, 0.034979)",
        "(0.135155, 1.439000, 0.034712)",
        "(0.135299, 1.441111, 0.034520)",
        "(0.135543, 1.445441, 0.034335)",
        "(0.135766, 1.449991, 0.034563)",
        "(0.135850, 1.454529, 0.034779)",
        "(0.135923, 1.458961, 0.034796)",
        "(0.136119, 1.461231, 0.034788)",
        "(0.136622, 1.465809, 0.034736)",
        "(0.137242, 1.470277, 0.034591)",
        "(0.137799, 1.474703, 0.034561)",
        "(0.138317, 1.478906, 0.034513)",
        "(0.138586, 1.480933, 0.034365)",
        "(0.139240, 1.484781, 0.033826)",
        "(0.140099, 1.488705, 0.033410)",
        "(0.141094, 1.492956, 0.033569)",
        "(0.141794, 1.496947, 0.033640)",
        "(0.142194, 1.498917, 0.033690)",
        "(0.143066, 1.502878, 0.033957)",
        "(0.143894, 1.506776, 0.034349)",
        "(0.144733, 1.510859, 0.035200)",
        "(0.145368, 1.515175, 0.036701)",
        "(0.145588, 1.517353, 0.037622)",
        "(0.145807, 1.521673, 0.039739)",
        "(0.146036, 1.525440, 0.041416)",
        "(0.146421, 1.528902, 0.042579)",
        "(0.147200, 1.532450, 0.043747)",
        "(0.147632, 1.534323, 0.044531)",
        "(0.148324, 1.538156, 0.046399)",
        "(0.148958, 1.541814, 0.048278)",
        "(0.149911, 1.545146, 0.050034)",
        "(0.150995, 1.548260, 0.051776)",
        "(0.151440, 1.549773, 0.052776)",
        "(0.152047, 1.552787, 0.055244)",
        "(0.152652, 1.555730, 0.058070)",
        "(0.153160, 1.558426, 0.060917)",
        "(0.153704, 1.561036, 0.064063)",
        "(0.153903, 1.562333, 0.065688)",
        "(0.154179, 1.564729, 0.069253)",
        "(0.154584, 1.566920, 0.072792)",
        "(0.154983, 1.568766, 0.076267)",
        "(0.155389, 1.570504, 0.079893)",
        "(0.155598, 1.571327, 0.081870)",
        "(0.156050, 1.572859, 0.085639)",
        "(0.156596, 1.574132, 0.089409)",
        "(0.157374, 1.575321, 0.093458)",
        "(0.157832, 1.576432, 0.097767)",
        "(0.157965, 1.576962, 0.100014)",
        "(0.158227, 1.577924, 0.104580)",
        "(0.158293, 1.578543, 0.108855)",
        "(0.158515, 1.579042, 0.113204)",
        "(0.158854, 1.579543, 0.117820)",
        "(0.159002, 1.579784, 0.120182)",
        "(0.159278, 1.580323, 0.125100)",
        "(0.159514, 1.581039, 0.130476)",
        "(0.159973, 1.581839, 0.136012)",
        "(0.160791, 1.582287, 0.141162)",
        "(0.161240, 1.582336, 0.143718)",
        "(0.162420, 1.582330, 0.149116)",
        "(0.163127, 1.582026, 0.155017)",
        "(0.163655, 1.581395, 0.160927)",
        "(0.163967, 1.580317, 0.166473)",
        "(0.163966, 1.579642, 0.169019)",
        "(0.163796, 1.578156, 0.173929)",
        "(0.163942, 1.576775, 0.178570)",
        "(0.164471, 1.575494, 0.182616)",
        "(0.165186, 1.573940, 0.186210)",
        "(0.165562, 1.573087, 0.188057)",
        "(0.165953, 1.571243, 0.192024)",
        "(0.165969, 1.569028, 0.195840)",
        "(0.165521, 1.566167, 0.198875)",
        "(0.165542, 1.563310, 0.201864)",
        "(0.165654, 1.561868, 0.203421)",
        "(0.165809, 1.558679, 0.206821)",
        "(0.165951, 1.555377, 0.210506)",
        "(0.165348, 1.551534, 0.214024)",
        "(0.164353, 1.547185, 0.217316)",
        "(0.163958, 1.545047, 0.218914)",
        "(0.163315, 1.540753, 0.221923)",
        "(0.162993, 1.536505, 0.224873)",
        "(0.162798, 1.532217, 0.227970)",
        "(0.162376, 1.527675, 0.231055)",
        "(0.162193, 1.525333, 0.232541)",
        "(0.161769, 1.520506, 0.235561)",
        "(0.161084, 1.515423, 0.238631)",
        "(0.160106, 1.510035, 0.240964)",
        "(0.159213, 1.504895, 0.242998)",
        "(0.158897, 1.502469, 0.244000)",
        "(0.158488, 1.497799, 0.245854)",
        "(0.158291, 1.493340, 0.247541)",
        "(0.158259, 1.489028, 0.249133)",
        "(0.158196, 1.484308, 0.250224)",
        "(0.158142, 1.481788, 0.250676)",
        "(0.158099, 1.476724, 0.251694)",
        "(0.157724, 1.471410, 0.252722)",
        "(0.157031, 1.465853, 0.253735)",
        "(0.156527, 1.460437, 0.254943)",
        "(0.156178, 1.457710, 0.255622)",
        "(0.155627, 1.452412, 0.256951)",
        "(0.155055, 1.447193, 0.257957)",
        "(0.154596, 1.442275, 0.258799)",
        "(0.154322, 1.437736, 0.259703)",
        "(0.154310, 1.435641, 0.260196)",
        "(0.154323, 1.431384, 0.261061)",
        "(0.154291, 1.426975, 0.261554)",
        "(0.154320, 1.422485, 0.262035)",
        "(0.154429, 1.417874, 0.262538)",
        "(0.154424, 1.415464, 0.262729)",
        "(0.154476, 1.410407, 0.262780)",
        "(0.154625, 1.405189, 0.262568)",
        "(0.154796, 1.399881, 0.262260)",
        "(0.154944, 1.394413, 0.261830)",
        "(0.154970, 1.391583, 0.261529)",
        "(0.154860, 1.385722, 0.260762)",
        "(0.154581, 1.379759, 0.259857)",
        "(0.154551, 1.374399, 0.259224)",
        "(0.154694, 1.369429, 0.258703)",
        "(0.154772, 1.366950, 0.258283)",
        "(0.155016, 1.362105, 0.257152)",
        "(0.155251, 1.357436, 0.255832)",
        "(0.155460, 1.352786, 0.254517)",
        "(0.155540, 1.348010, 0.253178)",
        "(0.155544, 1.345644, 0.252519)",
        "(0.155477, 1.340936, 0.251187)",
        "(0.155451, 1.336304, 0.249450)",
        "(0.155432, 1.331805, 0.247633)",
        "(0.155547, 1.327691, 0.245896)",
        "(0.155641, 1.325727, 0.245012)",
        "(0.155895, 1.321647, 0.242926)",
        "(0.156064, 1.317345, 0.240452)",
        "(0.156206, 1.313057, 0.238172)",
        "(0.156337, 1.308682, 0.236050)",
        "(0.156384, 1.306406, 0.234974)",
        "(0.156377, 1.301530, 0.232613)",
        "(0.156394, 1.296344, 0.229874)",
        "(0.156545, 1.291126, 0.227011)",
        "(0.156871, 1.286202, 0.224276)",
        "(0.157007, 1.283714, 0.222849)",
        "(0.157205, 1.278642, 0.219678)",
        "(0.157410, 1.273480, 0.216098)",
        "(0.157600, 1.268455, 0.212403)",
        "(0.157869, 1.263639, 0.208528)",
        "(0.158070, 1.261222, 0.206414)",
        "(0.158423, 1.256252, 0.201966)",
        "(0.158799, 1.251181, 0.197418)",
        "(0.159341, 1.246096, 0.192874)",
        "(0.159978, 1.240691, 0.188239)",
        "(0.160350, 1.237935, 0.185971)",
        "(0.161074, 1.232183, 0.181453)",
        "(0.162102, 1.226031, 0.176646)",
        "(0.163365, 1.219464, 0.171115)",
        "(0.164897, 1.213113, 0.165051)",
        "(0.165631, 1.210057, 0.162016)",
        "(0.166947, 1.204415, 0.156273)",
        "(0.168005, 1.199776, 0.151153)",
        "(0.168952, 1.196082, 0.146520)",
        "(0.169967, 1.192405, 0.141701)",
        "(0.170519, 1.190540, 0.139211)",
        "(0.171670, 1.186657, 0.133890)",
        "(0.172951, 1.183105, 0.128361)",
        "(0.174135, 1.180337, 0.123276)",
        "(0.175235, 1.178127, 0.118239)",
        "(0.175886, 1.177285, 0.115554)",
        "(0.177080, 1.176019, 0.110061)",
        "(0.178004, 1.175450, 0.104715)",
        "(0.178401, 1.175525, 0.099698)",
        "(0.178480, 1.176210, 0.094860)",
        "(0.178441, 1.176729, 0.092485)",
        "(0.178284, 1.178136, 0.087795)",
        "(0.178145, 1.179829, 0.083045)",
        "(0.178003, 1.182091, 0.078427)",
        "(0.177743, 1.184788, 0.074082)",
        "(0.177590, 1.186198, 0.071960)",
        "(0.177100, 1.189466, 0.068025)",
        "(0.176565, 1.193233, 0.064362)",
        "(0.176033, 1.197517, 0.060865)",
        "(0.175337, 1.202342, 0.057667)",
        "(0.174883, 1.204984, 0.056234)",
        "(0.173933, 1.210564, 0.053623)",
        "(0.172927, 1.216490, 0.051226)",
        "(0.171891, 1.222707, 0.048996)",
        "(0.170750, 1.229049, 0.047122)",
        "(0.170169, 1.232148, 0.046206)",
        "(0.168965, 1.238364, 0.044509)",
        "(0.167706, 1.244662, 0.043159)",
        "(0.166440, 1.250808, 0.041907)",
        "(0.165024, 1.256849, 0.040898)",
        "(0.164254, 1.259887, 0.040591)",
        "(0.162707, 1.265945, 0.040000)",
        "(0.161250, 1.271958, 0.039400)",
        "(0.159942, 1.277955, 0.038940)",
        "(0.158846, 1.284123, 0.038523)",
        "(0.158353, 1.287184, 0.038288)",
        "(0.157565, 1.293254, 0.037616)",
        "(0.156843, 1.299421, 0.037009)",
        "(0.156318, 1.305718, 0.036438)",
        "(0.155692, 1.312016, 0.036101)",
        "(0.155393, 1.315081, 0.035965)",
        "(0.154968, 1.320992, 0.035505)",
        "(0.154400, 1.326717, 0.035039)",
        "(0.153543, 1.332310, 0.034750)",
        "(0.152475, 1.338071, 0.034719)",
        "(0.151943, 1.341038, 0.034806)",
        "(0.150890, 1.347172, 0.035103)",
        "(0.149962, 1.353476, 0.035438)",
        "(0.149103, 1.359996, 0.035803)",
        "(0.148490, 1.366640, 0.036048)",
        "(0.148276, 1.370007, 0.036114)",
        "(0.148054, 1.376782, 0.036106)",
        "(0.148004, 1.383587, 0.036140)",
        "(0.147925, 1.390292, 0.036230)",
        "(0.147869, 1.396802, 0.036301)",
        "(0.147792, 1.399997, 0.036378)",
        "(0.147556, 1.406403, 0.036802)",
        "(0.147223, 1.412463, 0.037228)",
        "(0.146965, 1.418080, 0.037325)",
        "(0.146603, 1.423400, 0.037209)",
        "(0.146452, 1.426054, 0.037205)",
        "(0.146298, 1.431420, 0.037394)",
        "(0.146318, 1.436845, 0.037797)",
        "(0.146393, 1.441871, 0.038037)",
        "(0.146453, 1.446477, 0.038245)",
        "(0.146475, 1.448701, 0.038388)",
        "(0.146449, 1.452848, 0.038787)",
        "(0.146289, 1.456720, 0.039338)",
        "(0.146003, 1.460425, 0.040246)",
        "(0.145890, 1.464181, 0.041445)",
        "(0.145805, 1.465955, 0.042080)",
        "(0.145488, 1.469163, 0.043201)",
        "(0.144981, 1.472037, 0.044394)",
        "(0.144436, 1.474888, 0.045869)",
        "(0.144209, 1.477888, 0.047545)",
        "(0.144083, 1.479401, 0.048412)",
        "(0.143794, 1.482264, 0.050152)",
        "(0.143346, 1.485101, 0.052135)",
        "(0.142922, 1.487995, 0.054406)",
        "(0.142486, 1.490566, 0.056386)",
        "(0.142218, 1.491750, 0.057326)",
        "(0.141649, 1.494115, 0.059326)",
        "(0.141072, 1.496842, 0.061791)",
        "(0.140630, 1.499642, 0.064160)",
        "(0.140515, 1.502368, 0.066333)",
        "(0.140502, 1.503783, 0.067575)",
        "(0.140320, 1.506638, 0.070325)",
        "(0.139724, 1.509221, 0.073065)",
        "(0.139279, 1.511561, 0.075486)",
        "(0.138950, 1.513779, 0.077661)",
        "(0.138865, 1.514919, 0.078779)",
        "(0.138602, 1.517154, 0.081087)",
        "(0.138417, 1.519332, 0.083449)",
        "(0.138325, 1.521497, 0.085950)",
        "(0.138540, 1.523495, 0.088369)",
        "(0.138600, 1.524396, 0.089608)",
        "(0.138624, 1.526108, 0.092374)",
        "(0.138505, 1.527571, 0.095408)",
        "(0.138126, 1.528553, 0.098040)",
        "(0.137652, 1.529262, 0.100540)",
        "(0.137440, 1.529672, 0.101941)",
        "(0.137146, 1.530873, 0.105217)",
        "(0.136889, 1.532071, 0.108346)",
        "(0.136819, 1.533053, 0.111207)",
        "(0.136739, 1.534035, 0.114274)",
        "(0.136801, 1.534540, 0.116002)",
        "(0.136885, 1.535585, 0.119630)",
        "(0.136726, 1.536440, 0.123308)",
        "(0.136544, 1.537072, 0.126982)",
        "(0.136380, 1.537630, 0.130707)",
        "(0.136323, 1.537868, 0.132602)",
        "(0.136089, 1.538128, 0.136527)",
        "(0.135818, 1.538161, 0.140741)",
        "(0.135450, 1.538158, 0.145254)",
        "(0.134999, 1.538159, 0.150033)",
        "(0.134730, 1.538139, 0.152390)",
        "(0.134250, 1.538037, 0.156805)",
        "(0.133975, 1.537659, 0.160534)",
        "(0.133945, 1.537084, 0.163885)",
        "(0.133972, 1.536707, 0.167703)",
        "(0.133888, 1.536519, 0.169750)",
        "(0.133634, 1.536022, 0.173655)",
        "(0.133384, 1.535293, 0.177143)",
        "(0.133413, 1.534378, 0.180556)",
        "(0.133469, 1.533433, 0.184289)",
        "(0.133347, 1.532824, 0.186103)",
        "(0.133010, 1.531441, 0.189437)",
        "(0.132861, 1.529973, 0.192401)",
        "(0.132837, 1.528302, 0.194964)",
        "(0.132673, 1.526066, 0.197044)",
        "(0.132601, 1.524853, 0.198025)",
        "(0.132633, 1.522417, 0.199944)",
        "(0.132657, 1.519869, 0.201909)",
        "(0.132478, 1.517324, 0.204488)",
        "(0.132128, 1.514609, 0.207420)",
        "(0.131793, 1.513122, 0.208809)",
        "(0.131112, 1.509842, 0.211199)",
        "(0.130623, 1.506369, 0.213256)",
        "(0.130368, 1.502862, 0.215392)",
        "(0.130162, 1.499183, 0.217456)",
        "(0.130085, 1.497243, 0.218389)",
        "(0.129775, 1.493119, 0.220299)",
        "(0.129288, 1.488921, 0.222725)",
        "(0.128855, 1.484815, 0.225543)",
        "(0.128149, 1.480344, 0.228215)",
        "(0.127809, 1.477990, 0.229443)",
        "(0.127187, 1.473213, 0.231602)",
        "(0.126493, 1.468302, 0.233464)",
        "(0.125964, 1.463524, 0.235323)",
        "(0.125575, 1.459037, 0.237320)",
        "(0.125443, 1.456874, 0.238321)",
        "(0.125257, 1.452681, 0.240062)",
        "(0.125187, 1.448626, 0.241360)",
        "(0.124943, 1.444506, 0.242264)",
        "(0.124664, 1.440274, 0.242965)",
        "(0.124550, 1.438148, 0.243253)",
        "(0.124391, 1.433918, 0.243907)",
        "(0.124344, 1.429717, 0.244649)",
        "(0.124470, 1.425320, 0.245341)",
        "(0.124578, 1.420658, 0.246100)",
        "(0.124597, 1.418224, 0.246472)",
        "(0.124466, 1.412974, 0.247050)",
        "(0.124239, 1.407441, 0.247763)",
        "(0.124059, 1.401890, 0.248713)",
        "(0.123936, 1.396377, 0.249586)",
        "(0.123963, 1.393704, 0.249967)",
        "(0.124140, 1.388615, 0.250759)",
        "(0.124524, 1.383832, 0.251646)",
        "(0.124866, 1.379037, 0.252281)",
        "(0.125234, 1.374072, 0.252542)",
        "(0.125418, 1.371518, 0.252578)",
        "(0.125813, 1.366271, 0.252578)",
        "(0.125922, 1.360667, 0.252396)",
        "(0.125947, 1.354930, 0.251813)",
        "(0.125960, 1.349262, 0.251176)",
        "(0.126074, 1.346537, 0.250837)",
        "(0.126426, 1.341196, 0.250110)",
        "(0.126914, 1.335983, 0.249315)",
        "(0.127472, 1.330954, 0.248474)",
        "(0.127927, 1.325859, 0.247394)",
        "(0.128092, 1.323299, 0.246805)",
        "(0.128503, 1.318375, 0.245613)",
        "(0.129017, 1.313607, 0.244488)",
        "(0.129441, 1.308831, 0.243132)",
        "(0.129826, 1.304142, 0.241477)",
        "(0.130013, 1.301857, 0.240618)",
        "(0.130428, 1.297456, 0.238739)",
        "(0.130824, 1.293191, 0.236624)",
        "(0.131211, 1.288902, 0.233962)",
        "(0.131605, 1.284856, 0.231146)",
        "(0.131817, 1.283078, 0.229894)",
        "(0.132168, 1.279607, 0.227526)",
        "(0.132470, 1.276197, 0.224995)",
        "(0.132821, 1.272904, 0.222159)",
        "(0.133263, 1.269754, 0.219172)",
        "(0.133503, 1.268225, 0.217692)",
        "(0.134079, 1.265283, 0.214619)",
        "(0.134568, 1.262405, 0.211411)",
        "(0.135041, 1.259668, 0.208560)",
        "(0.135503, 1.257029, 0.206014)",
        "(0.135731, 1.255639, 0.204665)",
        "(0.136283, 1.252758, 0.201679)",
        "(0.137028, 1.250118, 0.198730)",
        "(0.137767, 1.247659, 0.196271)",
        "(0.138503, 1.245170, 0.193975)",
        "(0.138891, 1.243893, 0.192787)",
        "(0.139750, 1.241184, 0.190061)",
        "(0.140700, 1.238292, 0.186827)",
        "(0.141832, 1.235110, 0.182957)",
        "(0.142918, 1.231867, 0.178956)",
        "(0.143428, 1.230334, 0.177027)",
        "(0.144406, 1.227304, 0.173015)",
        "(0.145449, 1.224343, 0.168542)",
        "(0.146592, 1.221400, 0.163822)",
        "(0.147691, 1.218837, 0.159570)",
        "(0.148132, 1.217574, 0.157574)",
        "(0.148957, 1.215228, 0.153669)",
        "(0.149859, 1.213072, 0.149728)",
        "(0.150718, 1.211063, 0.145823)",
        "(0.151449, 1.209456, 0.142339)",
        "(0.151793, 1.208755, 0.140600)",
        "(0.152506, 1.207465, 0.136880)",
        "(0.153218, 1.206490, 0.133148)",
        "(0.153885, 1.206028, 0.129582)",
        "(0.154499, 1.205825, 0.126025)",
        "(0.154803, 1.205718, 0.124168)",
        "(0.155432, 1.205469, 0.120290)",
        "(0.155970, 1.205409, 0.116526)",
        "(0.156425, 1.205641, 0.112976)",
        "(0.156735, 1.206264, 0.109700)",
        "(0.156839, 1.206613, 0.108090)",
        "(0.157033, 1.207363, 0.104778)",
        "(0.157352, 1.208044, 0.101096)",
        "(0.157586, 1.209025, 0.097585)",
        "(0.157658, 1.210368, 0.094529)",
        "(0.157642, 1.211064, 0.093065)",
        "(0.157588, 1.212455, 0.090119)",
        "(0.157558, 1.213909, 0.087174)",
        "(0.157447, 1.215543, 0.084526)",
        "(0.157161, 1.217100, 0.082001)",
        "(0.157034, 1.217861, 0.080663)",
        "(0.156908, 1.219700, 0.077816)",
        "(0.156949, 1.222021, 0.074821)",
        "(0.156984, 1.224887, 0.072021)",
        "(0.156852, 1.228015, 0.069445)",
        "(0.156777, 1.229577, 0.068143)",
        "(0.156751, 1.232806, 0.065372)",
        "(0.156766, 1.236214, 0.062512)",
        "(0.156730, 1.240071, 0.059897)",
        "(0.156552, 1.244074, 0.057414)",
        "(0.156407, 1.246098, 0.056227)",
        "(0.155952, 1.250205, 0.053991)",
        "(0.155394, 1.254413, 0.051933)",
        "(0.154884, 1.258687, 0.049964)",
        "(0.154204, 1.262812, 0.048158)",
        "(0.153877, 1.264875, 0.047288)",
        "(0.153249, 1.269153, 0.045685)",
        "(0.152735, 1.273727, 0.044214)",
        "(0.152202, 1.278296, 0.042738)",
        "(0.151652, 1.283010, 0.041423)",
        "(0.151392, 1.285419, 0.040804)",
        "(0.150880, 1.290175, 0.039550)",
        "(0.150396, 1.294978, 0.038372)",
        "(0.149846, 1.299691, 0.037268)",
        "(0.149314, 1.304347, 0.036270)",
        "(0.149009, 1.306742, 0.035904)",
        "(0.148286, 1.311740, 0.035525)",
        "(0.147605, 1.316755, 0.035167)",
        "(0.146978, 1.321814, 0.034772)",
        "(0.146440, 1.326969, 0.034429)",
        "(0.146200, 1.329563, 0.034218)",
        "(0.145810, 1.334879, 0.033746)",
        "(0.145656, 1.340755, 0.033558)",
        "(0.145555, 1.346606, 0.033279)",
        "(0.145626, 1.352312, 0.032888)",
        "(0.145706, 1.355129, 0.032711)",
        "(0.145892, 1.360636, 0.032333)",
        "(0.146133, 1.365950, 0.031949)",
        "(0.146405, 1.371104, 0.031685)",
        "(0.146565, 1.376053, 0.031554)",
        "(0.146609, 1.378511, 0.031552)",
        "(0.146828, 1.383470, 0.031713)",
        "(0.147183, 1.388247, 0.031813)",
        "(0.147526, 1.392835, 0.031957)",
        "(0.147852, 1.397465, 0.032352)",
        "(0.148022, 1.399714, 0.032508)",
        "(0.148386, 1.404015, 0.032688)",
        "(0.148911, 1.408181, 0.032756)",
        "(0.149357, 1.412157, 0.032676)",
        "(0.149855, 1.416141, 0.032606)",
        "(0.150092, 1.418199, 0.032634)",
        "(0.150539, 1.422335, 0.032763)",
        "(0.151009, 1.426309, 0.032812)",
        "(0.151516, 1.430262, 0.032959)",
        "(0.152061, 1.434168, 0.033020)",
        "(0.152314, 1.436155, 0.033088)",
        "(0.152767, 1.440501, 0.033626)",
        "(0.153214, 1.445039, 0.034235)",
        "(0.153899, 1.449677, 0.034802)",
        "(0.154626, 1.454348, 0.035241)",
        "(0.154993, 1.456716, 0.035501)",
        "(0.155882, 1.461551, 0.036022)",
        "(0.157002, 1.466449, 0.036530)",
        "(0.158147, 1.471121, 0.036893)",
        "(0.159399, 1.475749, 0.037338)",
        "(0.160004, 1.478137, 0.037709)",
        "(0.161008, 1.483020, 0.038814)",
        "(0.161835, 1.488086, 0.040627)",
        "(0.162651, 1.493201, 0.042988)",
        "(0.163276, 1.497888, 0.045310)",
        "(0.163411, 1.499998, 0.046395)",
        "(0.163565, 1.504056, 0.048627)",
        "(0.163840, 1.508064, 0.051051)",
        "(0.164238, 1.511885, 0.053442)",
        "(0.164871, 1.515556, 0.055706)",
        "(0.165210, 1.517350, 0.056864)",
        "(0.165972, 1.520837, 0.059284)",
        "(0.166612, 1.524186, 0.061923)",
        "(0.167144, 1.527156, 0.064634)",
        "(0.167567, 1.529863, 0.067641)",
        "(0.167619, 1.531186, 0.069258)",
        "(0.167279, 1.533676, 0.072663)",
        "(0.167061, 1.535971, 0.075967)",
        "(0.167171, 1.538278, 0.079053)",
        "(0.167485, 1.540652, 0.082275)",
        "(0.167638, 1.541831, 0.083981)",
        "(0.167759, 1.544067, 0.087539)",
        "(0.167863, 1.546192, 0.091255)",
        "(0.167930, 1.548184, 0.094957)",
        "(0.167903, 1.550021, 0.098653)",
        "(0.167930, 1.550927, 0.100521)",
        "(0.168010, 1.552589, 0.104318)",
        "(0.167951, 1.553995, 0.107976)",
        "(0.168063, 1.555305, 0.111603)",
        "(0.168258, 1.556520, 0.115296)",
        "(0.168268, 1.557132, 0.117192)",
        "(0.168121, 1.558313, 0.121207)",
        "(0.168019, 1.559353, 0.125235)",
        "(0.168280, 1.560187, 0.129033)",
        "(0.168745, 1.560838, 0.132734)",
        "(0.169018, 1.561116, 0.134687)",
        "(0.169565, 1.561559, 0.138708)",
        "(0.169816, 1.561841, 0.142875)",
        "(0.169800, 1.561929, 0.147220)",
        "(0.169687, 1.561841, 0.151770)",
        "(0.169568, 1.561750, 0.154091)",
        "(0.169154, 1.561420, 0.158432)",
        "(0.168988, 1.560833, 0.162249)",
        "(0.169284, 1.560133, 0.165585)",
        "(0.169926, 1.559337, 0.169030)",
        "(0.170187, 1.558855, 0.170893)",
        "(0.170714, 1.557826, 0.174944)",
        "(0.170941, 1.556698, 0.179323)",
        "(0.170847, 1.555286, 0.183396)",
        "(0.170555, 1.553706, 0.187278)",
        "(0.170425, 1.552913, 0.189246)",
        "(0.170213, 1.551238, 0.193073)",
        "(0.170218, 1.549438, 0.196694)",
        "(0.170309, 1.547539, 0.200164)",
        "(0.170249, 1.545615, 0.203799)",
        "(0.170193, 1.544701, 0.205712)",
        "(0.169891, 1.542864, 0.209416)",
        "(0.169916, 1.541080, 0.212717)",
        "(0.169744, 1.539125, 0.215532)",
        "(0.169550, 1.537196, 0.218253)",
        "(0.169507, 1.536299, 0.219652)",
        "(0.169619, 1.534616, 0.222499)",
        "(0.169997, 1.532888, 0.225733)",
        "(0.170332, 1.530924, 0.229610)",
        "(0.170169, 1.528506, 0.233633)",
        "(0.169911, 1.527112, 0.235532)",
        "(0.169313, 1.524034, 0.238774)",
        "(0.168865, 1.520917, 0.241519)",
        "(0.168711, 1.517840, 0.244160)",
        "(0.168844, 1.514851, 0.246923)",
        "(0.168947, 1.513368, 0.248324)",
        "(0.168936, 1.510179, 0.250893)",
        "(0.168732, 1.506718, 0.253441)",
        "(0.168566, 1.503274, 0.256325)",
        "(0.168226, 1.499627, 0.259120)",
        "(0.168106, 1.497757, 0.260362)",
        "(0.167936, 1.494031, 0.262799)",
        "(0.167602, 1.490230, 0.265328)",
        "(0.167137, 1.486094, 0.267448)",
        "(0.166955, 1.481929, 0.269367)",
        "(0.167013, 1.479892, 0.270380)",
        "(0.167256, 1.475550, 0.272311)",
        "(0.167390, 1.470662, 0.274244)",
        "(0.167367, 1.465299, 0.276381)",
        "(0.167226, 1.459306, 0.278842)",
        "(0.167132, 1.456094, 0.280221)",
        "(0.166754, 1.449172, 0.283463)",
        "(0.166160, 1.441377, 0.286580)",
        "(0.165374, 1.432944, 0.289007)",
        "(0.164760, 1.424066, 0.291013)",
        "(0.164470, 1.419418, 0.291939)",
        "(0.163890, 1.409995, 0.293914)",
        "(0.163443, 1.400402, 0.295597)",
        "(0.163187, 1.390907, 0.296726)",
        "(0.162941, 1.381447, 0.297272)",
        "(0.162810, 1.376712, 0.297382)",
        "(0.162489, 1.367307, 0.297238)",
        "(0.162330, 1.358321, 0.296921)",
        "(0.162285, 1.349772, 0.296540)",
        "(0.162270, 1.341353, 0.295682)",
        "(0.162210, 1.337131, 0.295112)",
        "(0.162025, 1.328715, 0.293649)",
        "(0.161900, 1.320675, 0.292188)",
        "(0.161848, 1.312917, 0.290579)",
        "(0.161950, 1.305276, 0.288575)",
        "(0.161965, 1.301446, 0.287430)",
        "(0.162074, 1.294017, 0.285052)",
        "(0.162271, 1.286746, 0.282612)",
        "(0.162410, 1.279488, 0.279952)",
        "(0.162457, 1.272214, 0.277060)",
        "(0.162483, 1.268654, 0.275537)",
        "(0.162766, 1.261728, 0.272263)",
        "(0.163168, 1.254843, 0.268699)",
        "(0.163678, 1.248053, 0.264749)",
        "(0.164216, 1.241391, 0.260560)",
        "(0.164484, 1.238060, 0.258345)",
        "(0.165072, 1.231458, 0.253503)",
        "(0.165733, 1.225344, 0.248407)",
        "(0.166360, 1.219502, 0.243244)",
        "(0.167059, 1.213901, 0.237969)",
        "(0.167412, 1.211117, 0.235206)",
        "(0.168062, 1.205688, 0.229409)",
        "(0.168800, 1.200668, 0.223455)",
        "(0.169661, 1.196191, 0.217669)",
        "(0.170479, 1.192185, 0.212195)",
        "(0.170899, 1.190345, 0.209539)",
        "(0.171768, 1.186715, 0.204172)",
        "(0.172688, 1.183296, 0.198573)",
        "(0.173627, 1.180079, 0.192902)",
        "(0.174546, 1.176944, 0.187246)",
        "(0.174955, 1.175532, 0.184669)",
        "(0.175649, 1.172947, 0.179973)",
        "(0.176201, 1.170522, 0.175491)",
        "(0.176868, 1.168197, 0.170742)",
        "(0.177569, 1.165827, 0.165492)",
        "(0.177940, 1.164725, 0.162778)",
        "(0.178649, 1.162867, 0.157440)",
        "(0.179200, 1.161747, 0.152653)",
        "(0.179462, 1.161461, 0.148446)",
        "(0.179485, 1.161531, 0.144392)",
        "(0.179474, 1.161609, 0.142260)",
        "(0.179530, 1.162068, 0.137631)",
        "(0.179570, 1.162836, 0.132745)",
        "(0.179535, 1.164131, 0.127889)",
        "(0.179234, 1.166063, 0.123475)",
        "(0.178994, 1.167217, 0.121394)",
        "(0.178279, 1.169811, 0.117341)",
        "(0.177593, 1.172698, 0.113211)",
        "(0.176880, 1.175973, 0.109093)",
        "(0.176273, 1.179558, 0.104929)",
        "(0.175956, 1.181423, 0.102782)",
        "(0.175324, 1.185400, 0.098638)",
        "(0.174523, 1.189850, 0.094949)",
        "(0.173660, 1.194398, 0.091457)",
        "(0.172773, 1.199031, 0.088029)",
        "(0.172373, 1.201411, 0.086307)",
        "(0.171569, 1.206258, 0.082986)",
        "(0.170734, 1.211282, 0.079867)",
        "(0.169882, 1.216532, 0.076896)",
        "(0.168999, 1.221870, 0.073988)",
        "(0.168538, 1.224643, 0.072602)",
        "(0.167535, 1.230389, 0.070027)",
        "(0.166547, 1.236366, 0.067560)",
        "(0.165601, 1.242519, 0.065108)",
        "(0.164813, 1.248831, 0.062640)",
        "(0.164437, 1.252045, 0.061463)",
        "(0.163749, 1.258503, 0.059177)",
        "(0.163053, 1.265069, 0.057163)",
        "(0.162433, 1.271873, 0.055418)",
        "(0.161960, 1.278806, 0.053768)",
        "(0.161751, 1.282268, 0.052929)",
        "(0.161344, 1.289106, 0.051248)",
        "(0.161069, 1.295945, 0.049650)",
        "(0.160828, 1.302926, 0.048299)",
        "(0.160453, 1.309920, 0.047216)",
        "(0.160237, 1.313338, 0.046711)",
        "(0.159796, 1.320062, 0.045724)",
        "(0.159282, 1.326597, 0.044822)",
        "(0.158788, 1.332983, 0.044148)",
        "(0.158380, 1.339203, 0.043620)",
        "(0.158220, 1.342279, 0.043386)",
        "(0.158084, 1.348192, 0.042857)",
        "(0.158130, 1.353840, 0.042201)",
        "(0.158254, 1.359352, 0.041703)",
        "(0.158494, 1.364504, 0.041180)",
        "(0.158627, 1.366995, 0.040916)",
        "(0.158887, 1.371885, 0.040465)",
        "(0.158986, 1.376485, 0.040176)",
        "(0.158872, 1.380994, 0.040264)",
        "(0.158670, 1.385544, 0.040711)",
        "(0.158567, 1.387747, 0.040924)",
        "(0.158332, 1.391898, 0.041226)",
        "(0.158033, 1.395845, 0.041593)",
        "(0.157667, 1.399638, 0.041997)",
        "(0.157351, 1.403317, 0.042290)",
        "(0.157233, 1.405171, 0.042450)",
        "(0.157097, 1.409175, 0.043128)",
        "(0.156773, 1.413252, 0.043989)",
        "(0.156550, 1.417181, 0.044577)",
        "(0.156512, 1.421092, 0.045001)",
        "(0.156505, 1.423086, 0.045253)",
        "(0.156539, 1.427145, 0.045624)",
        "(0.156635, 1.431110, 0.045626)",
        "(0.156742, 1.435212, 0.045636)",
        "(0.156803, 1.439678, 0.046157)",
        "(0.156822, 1.441967, 0.046458)",
        "(0.156884, 1.446583, 0.046899)",
        "(0.157357, 1.451266, 0.046980)",
        "(0.157984, 1.455939, 0.047026)",
        "(0.158643, 1.460479, 0.047121)",
        "(0.158971, 1.462645, 0.047137)",
        "(0.159586, 1.466818, 0.046978)",
        "(0.160203, 1.470686, 0.046671)",
        "(0.160643, 1.474550, 0.046778)",
        "(0.160880, 1.478286, 0.047019)",
        "(0.160977, 1.480089, 0.047119)",
        "(0.161219, 1.483657, 0.047335)",
        "(0.161257, 1.487152, 0.047579)",
        "(0.161174, 1.490614, 0.047892)",
        "(0.161389, 1.494306, 0.048438)",
        "(0.161540, 1.496257, 0.048702)",
        "(0.161930, 1.500123, 0.048980)",
        "(0.162411, 1.503857, 0.048824)",
        "(0.163000, 1.507597, 0.048683)",
        "(0.163472, 1.511520, 0.048955)",
        "(0.163618, 1.513496, 0.049288)",
        "(0.163577, 1.517611, 0.050607)",
        "(0.163571, 1.521901, 0.052691)",
        "(0.163493, 1.525844, 0.054771)",
        "(0.163386, 1.529381, 0.056739)",
        "(0.163288, 1.531007, 0.057740)",
        "(0.163041, 1.534186, 0.059845)",
        "(0.162957, 1.537229, 0.062112)",
        "(0.162910, 1.540003, 0.064275)",
        "(0.163082, 1.542708, 0.066538)",
        "(0.163194, 1.544016, 0.067698)",
        "(0.163450, 1.546433, 0.069854)",
        "(0.163497, 1.548501, 0.072017)",
        "(0.163404, 1.550434, 0.074464)",
        "(0.163209, 1.552274, 0.077139)",
        "(0.163111, 1.553087, 0.078442)",
        "(0.162908, 1.554500, 0.080885)",
        "(0.162809, 1.555711, 0.083371)",
        "(0.162683, 1.556801, 0.086044)",
        "(0.162392, 1.557785, 0.089031)",
        "(0.162182, 1.558202, 0.090530)",
        "(0.161801, 1.558756, 0.093342)",
        "(0.161413, 1.558985, 0.095812)",
        "(0.161004, 1.559263, 0.098524)",
        "(0.160638, 1.559764, 0.101596)",
        "(0.160529, 1.559999, 0.103097)",
        "(0.160190, 1.560286, 0.105788)",
        "(0.159729, 1.560288, 0.108205)",
        "(0.159471, 1.560415, 0.111021)",
        "(0.159028, 1.560685, 0.114175)",
        "(0.158661, 1.560731, 0.115720)",
        "(0.157967, 1.560633, 0.118509)",
        "(0.157486, 1.560661, 0.121288)",
        "(0.157084, 1.560875, 0.124127)",
        "(0.156756, 1.560974, 0.126874)",
        "(0.156685, 1.561059, 0.128287)",
        "(0.156994, 1.561309, 0.131234)",
        "(0.156945, 1.561145, 0.134290)",
        "(0.156591, 1.560474, 0.137735)",
        "(0.156020, 1.559371, 0.141657)",
        "(0.155656, 1.558730, 0.143771)",
        "(0.154502, 1.557214, 0.148257)",
        "(0.153360, 1.555459, 0.152873)",
        "(0.152514, 1.553682, 0.157596)",
        "(0.151901, 1.551577, 0.162119)",
        "(0.151549, 1.550375, 0.164302)",
        "(0.150829, 1.547583, 0.168692)",
        "(0.150176, 1.544317, 0.173372)",
        "(0.149093, 1.540668, 0.178476)",
        "(0.147557, 1.536543, 0.183633)",
        "(0.146845, 1.534384, 0.186094)",
        "(0.145572, 1.530018, 0.190791)",
        "(0.144631, 1.525447, 0.195008)",
        "(0.143808, 1.520646, 0.199256)",
        "(0.143133, 1.516002, 0.203796)",
        "(0.142757, 1.513645, 0.206032)",
        "(0.141864, 1.508710, 0.210104)",
        "(0.141134, 1.503736, 0.213925)",
        "(0.140460, 1.498584, 0.217532)",
        "(0.139803, 1.493359, 0.221143)",
        "(0.139531, 1.490741, 0.222968)",
        "(0.139108, 1.485409, 0.226390)",
        "(0.138766, 1.479926, 0.229229)",
        "(0.138592, 1.474395, 0.231775)",
        "(0.138292, 1.468770, 0.234211)",
        "(0.138118, 1.465964, 0.235443)",
        "(0.137587, 1.460297, 0.237997)",
        "(0.137106, 1.454759, 0.240614)",
        "(0.136772, 1.449481, 0.243318)",
        "(0.136470, 1.444225, 0.245791)",
        "(0.136307, 1.441485, 0.246769)",
        "(0.135849, 1.435815, 0.248281)",
        "(0.135377, 1.429985, 0.249490)",
        "(0.134825, 1.424043, 0.250583)",
        "(0.134186, 1.418004, 0.251513)",
        "(0.133889, 1.414986, 0.252013)",
        "(0.133337, 1.408980, 0.253115)",
        "(0.132881, 1.402860, 0.254084)",
        "(0.132428, 1.396528, 0.254822)",
        "(0.132236, 1.390193, 0.255500)",
        "(0.132195, 1.386974, 0.255767)",
        "(0.132125, 1.380165, 0.255920)",
        "(0.131898, 1.372758, 0.255443)",
        "(0.131671, 1.365207, 0.254938)",
        "(0.131640, 1.357746, 0.254664)",
        "(0.131624, 1.354034, 0.254499)",
        "(0.131674, 1.346593, 0.253779)",
        "(0.131682, 1.339164, 0.252716)",
        "(0.131848, 1.331992, 0.251784)",
        "(0.131978, 1.325008, 0.250904)",
        "(0.132079, 1.321611, 0.250538)",
        "(0.132325, 1.314955, 0.249984)",
        "(0.132627, 1.308639, 0.249528)",
        "(0.133010, 1.302610, 0.248985)",
        "(0.133437, 1.296913, 0.248345)",
        "(0.133722, 1.294253, 0.248017)",
        "(0.134224, 1.289165, 0.247171)",
        "(0.134574, 1.284117, 0.245925)",
        "(0.134763, 1.279075, 0.244352)",
        "(0.134938, 1.274397, 0.242753)",
        "(0.135100, 1.272288, 0.241916)",
        "(0.135441, 1.268228, 0.239987)",
        "(0.135681, 1.264262, 0.237634)",
        "(0.135979, 1.260531, 0.234914)",
        "(0.136315, 1.257242, 0.232330)",
        "(0.136473, 1.255705, 0.231071)",
        "(0.136628, 1.252634, 0.228579)",
        "(0.136599, 1.249714, 0.226507)",
        "(0.136423, 1.246703, 0.224619)",
        "(0.136218, 1.243768, 0.222634)",
        "(0.136155, 1.242364, 0.221530)",
        "(0.136111, 1.239664, 0.218980)",
        "(0.136190, 1.237194, 0.216028)",
        "(0.136311, 1.234787, 0.212635)",
        "(0.136411, 1.232311, 0.208768)",
        "(0.136491, 1.231061, 0.206626)",
        "(0.136676, 1.228617, 0.202126)",
        "(0.136877, 1.226270, 0.197504)",
        "(0.136997, 1.224032, 0.192983)",
        "(0.136990, 1.221827, 0.188609)",
        "(0.136891, 1.220764, 0.186556)",
        "(0.136738, 1.218731, 0.182505)",
        "(0.136657, 1.216826, 0.178334)",
        "(0.136685, 1.215078, 0.173935)",
        "(0.136754, 1.213578, 0.169435)",
        "(0.136772, 1.213025, 0.167273)",
        "(0.136853, 1.211940, 0.162903)",
        "(0.136982, 1.210815, 0.158133)",
        "(0.137054, 1.209948, 0.153319)",
        "(0.137199, 1.209574, 0.148826)",
        "(0.137322, 1.209480, 0.146542)",
        "(0.137655, 1.209201, 0.141758)",
        "(0.137917, 1.208750, 0.136794)",
        "(0.137961, 1.208384, 0.132278)",
        "(0.137893, 1.208450, 0.128353)",
        "(0.137879, 1.208592, 0.126361)",
        "(0.137998, 1.208838, 0.122022)",
        "(0.138268, 1.209139, 0.117343)",
        "(0.138623, 1.209920, 0.112793)",
        "(0.138930, 1.211306, 0.108541)",
        "(0.139034, 1.212182, 0.106470)",
        "(0.139175, 1.213937, 0.102217)",
        "(0.139327, 1.216001, 0.097768)",
        "(0.139310, 1.218593, 0.093673)",
        "(0.139082, 1.221628, 0.090032)",
        "(0.138935, 1.223174, 0.088151)",
        "(0.138673, 1.226400, 0.084171)",
        "(0.138605, 1.230156, 0.080145)",
        "(0.138600, 1.234179, 0.076023)",
        "(0.138736, 1.238634, 0.071892)",
        "(0.138776, 1.241022, 0.069940)",
        "(0.138705, 1.245817, 0.066162)",
        "(0.138542, 1.250693, 0.062506)",
        "(0.138399, 1.255862, 0.059081)",
        "(0.138281, 1.261113, 0.055794)",
        "(0.138278, 1.263734, 0.054167)",
        "(0.138264, 1.268897, 0.050904)",
        "(0.138245, 1.274385, 0.048013)",
        "(0.138190, 1.280235, 0.045681)",
        "(0.138181, 1.286064, 0.043543)",
        "(0.138209, 1.288924, 0.042469)",
        "(0.138253, 1.294818, 0.040573)",
        "(0.138256, 1.300917, 0.039118)",
        "(0.138139, 1.306872, 0.037993)",
        "(0.137876, 1.312660, 0.036929)",
        "(0.137697, 1.315545, 0.036466)",
        "(0.137345, 1.321505, 0.035807)",
        "(0.137000, 1.327442, 0.035347)",
        "(0.136824, 1.333215, 0.034754)",
        "(0.136917, 1.338948, 0.034120)",
        "(0.137034, 1.341777, 0.033803)",
        "(0.137333, 1.347396, 0.033299)",
        "(0.137774, 1.352997, 0.032881)",
        "(0.138293, 1.358271, 0.032221)",
        "(0.138731, 1.363424, 0.031589)",
        "(0.138888, 1.366072, 0.031489)",
        "(0.139039, 1.371515, 0.031619)",
        "(0.139088, 1.376906, 0.031914)",
        "(0.138907, 1.382061, 0.032223)",
        "(0.138786, 1.387054, 0.032413)",
        "(0.138720, 1.389454, 0.032414)",
        "(0.138659, 1.394019, 0.032166)",
        "(0.138752, 1.398619, 0.031936)",
        "(0.138894, 1.403482, 0.032208)",
        "(0.139079, 1.408111, 0.032379)",
        "(0.139296, 1.410279, 0.032279)",
        "(0.139834, 1.414572, 0.031980)",
        "(0.140312, 1.418945, 0.031768)",
        "(0.140772, 1.423369, 0.031717)",
        "(0.141218, 1.427751, 0.031656)",
        "(0.141381, 1.429919, 0.031603)",
        "(0.141664, 1.434219, 0.031522)",
        "(0.142032, 1.438683, 0.031665)",
        "(0.142438, 1.443656, 0.032327)",
        "(0.142708, 1.448551, 0.032886)",
        "(0.142845, 1.450857, 0.033054)",
        "(0.143191, 1.455347, 0.033309)",
        "(0.143781, 1.459834, 0.033630)",
        "(0.144480, 1.464227, 0.034067)",
        "(0.145093, 1.468658, 0.034937)",
        "(0.145299, 1.470897, 0.035519)",
        "(0.145659, 1.475123, 0.036540)",
        "(0.146069, 1.479072, 0.037374)",
        "(0.146596, 1.482906, 0.038231)",
        "(0.147157, 1.486582, 0.039037)",
        "(0.147461, 1.488445, 0.039570)",
        "(0.148061, 1.492233, 0.040872)",
        "(0.148556, 1.495851, 0.042131)",
        "(0.149033, 1.499175, 0.043147)",
        "(0.149516, 1.502449, 0.044207)",
        "(0.149680, 1.504130, 0.044779)",
        "(0.149952, 1.507576, 0.046216)",
        "(0.150250, 1.511297, 0.048220)",
        "(0.150571, 1.515254, 0.050590)",
        "(0.150973, 1.519309, 0.053254)",
        "(0.151220, 1.521311, 0.054612)",
        "(0.151742, 1.525098, 0.057208)",
        "(0.152038, 1.528483, 0.059686)",
        "(0.152438, 1.531687, 0.062245)",
        "(0.152931, 1.534923, 0.065240)",
        "(0.153116, 1.536451, 0.066853)",
        "(0.153475, 1.539300, 0.070208)",
        "(0.153956, 1.541892, 0.073720)",
        "(0.154374, 1.544104, 0.077162)",
        "(0.154571, 1.545833, 0.080565)",
        "(0.154601, 1.546562, 0.082353)",
        "(0.154682, 1.547891, 0.086298)",
        "(0.154709, 1.548961, 0.090452)",
        "(0.154646, 1.549614, 0.094507)",
        "(0.154320, 1.549898, 0.098549)",
        "(0.154163, 1.549941, 0.100588)",
        "(0.153953, 1.550071, 0.104689)",
        "(0.153658, 1.550114, 0.108741)",
        "(0.153473, 1.549811, 0.112708)",
        "(0.153551, 1.549539, 0.116854)",
        "(0.153570, 1.549532, 0.119130)",
        "(0.153400, 1.549345, 0.123802)",
        "(0.153205, 1.548989, 0.128569)",
        "(0.153190, 1.548528, 0.133415)",
        "(0.153221, 1.547970, 0.138572)",
        "(0.153193, 1.547595, 0.141316)",
        "(0.153186, 1.546796, 0.146949)",
        "(0.153107, 1.545906, 0.152549)",
        "(0.152956, 1.544672, 0.157928)",
        "(0.152658, 1.543182, 0.163399)",
        "(0.152432, 1.542403, 0.166242)",
        "(0.152054, 1.540796, 0.171706)",
        "(0.151893, 1.539208, 0.176941)",
        "(0.151775, 1.537585, 0.181757)",
        "(0.151647, 1.535824, 0.185988)",
        "(0.151600, 1.534890, 0.187887)",
        "(0.151686, 1.533003, 0.191500)",
        "(0.151901, 1.530960, 0.195205)",
        "(0.152096, 1.528831, 0.199404)",
        "(0.151978, 1.526394, 0.203717)",
        "(0.151888, 1.525013, 0.205701)",
        "(0.151859, 1.522153, 0.209396)",
        "(0.151944, 1.519088, 0.212654)",
        "(0.151937, 1.515493, 0.215284)",
        "(0.151864, 1.511696, 0.217726)",
        "(0.151845, 1.509796, 0.219044)",
        "(0.151732, 1.505865, 0.221796)",
        "(0.151520, 1.501525, 0.224422)",
        "(0.151148, 1.496693, 0.226658)",
        "(0.150778, 1.491529, 0.228832)",
        "(0.150581, 1.488808, 0.229967)",
        "(0.150102, 1.483046, 0.232172)",
        "(0.149317, 1.476625, 0.234181)",
        "(0.148400, 1.469832, 0.236265)",
        "(0.147602, 1.462722, 0.238313)",
        "(0.147254, 1.459047, 0.239332)",
        "(0.146479, 1.451280, 0.241206)",
        "(0.145767, 1.443313, 0.243281)",
        "(0.144968, 1.435294, 0.245624)",
        "(0.144156, 1.427175, 0.247820)",
        "(0.143800, 1.423106, 0.248751)",
        "(0.143063, 1.415096, 0.250221)",
        "(0.142514, 1.407474, 0.251489)",
        "(0.142269, 1.400372, 0.252657)",
        "(0.142242, 1.393773, 0.253578)",
        "(0.142255, 1.390694, 0.254067)",
        "(0.142260, 1.384886, 0.255181)",
        "(0.142277, 1.379517, 0.256427)",
        "(0.142382, 1.374393, 0.257508)",
        "(0.142662, 1.369425, 0.258226)",
        "(0.142839, 1.366868, 0.258350)",
        "(0.143138, 1.361469, 0.258118)",
        "(0.143309, 1.355795, 0.257489)",
        "(0.143394, 1.350037, 0.256814)",
        "(0.143459, 1.344246, 0.256143)",
        "(0.143522, 1.341271, 0.255663)",
        "(0.143668, 1.335144, 0.254436)",
        "(0.143791, 1.328645, 0.252484)",
        "(0.144038, 1.322204, 0.250061)",
        "(0.144528, 1.316044, 0.247748)",
        "(0.144751, 1.312834, 0.246458)",
        "(0.145152, 1.306045, 0.243358)",
        "(0.145527, 1.298883, 0.239640)",
        "(0.145982, 1.291629, 0.235541)",
        "(0.146451, 1.284383, 0.231410)",
        "(0.146702, 1.280833, 0.229409)",
        "(0.147274, 1.273953, 0.225436)",
        "(0.147964, 1.267190, 0.221299)",
        "(0.148708, 1.260692, 0.217071)",
        "(0.149470, 1.254481, 0.212666)",
        "(0.149960, 1.251517, 0.210374)",
        "(0.150832, 1.245563, 0.205512)",
        "(0.151683, 1.239728, 0.200374)",
        "(0.152423, 1.234508, 0.195608)",
        "(0.153079, 1.229996, 0.191287)",
        "(0.153366, 1.227938, 0.189231)",
        "(0.154034, 1.224096, 0.185139)",
        "(0.154921, 1.220285, 0.180553)",
        "(0.156073, 1.216181, 0.175017)",
        "(0.157242, 1.212325, 0.169664)"
    ],
    "leftHandPositions": [
        "(0.335208, 1.239179, -0.138058)",
        "(0.335248, 1.239248, -0.138033)",
        "(0.335285, 1.239312, -0.138040)",
        "(0.335315, 1.239362, -0.138055)",
        "(0.335352, 1.239416, -0.138057)",
        "(0.335364, 1.239437, -0.138061)",
        "(0.335371, 1.239489, -0.138090)",
        "(0.335379, 1.239566, -0.138191)",
        "(0.335371, 1.239607, -0.138254)",
        "(0.335369, 1.239682, -0.138313)",
        "(0.335398, 1.239804, -0.138354)",
        "(0.335410, 1.239863, -0.138367)",
        "(0.335464, 1.240023, -0.138398)",
        "(0.335500, 1.240154, -0.138418)",
        "(0.335545, 1.240304, -0.138461)",
        "(0.335564, 1.240376, -0.138487)",
        "(0.335574, 1.240404, -0.138495)",
        "(0.335603, 1.240418, -0.138486)",
        "(0.335651, 1.240348, -0.138421)",
        "(0.335635, 1.240151, -0.138370)",
        "(0.335375, 1.239808, -0.138244)",
        "(0.335044, 1.239558, -0.138033)",
        "(0.333732, 1.239106, -0.137005)",
        "(0.331647, 1.239294, -0.135226)",
        "(0.328714, 1.240839, -0.133075)",
        "(0.324874, 1.243613, -0.130861)",
        "(0.322577, 1.245390, -0.129807)",
        "(0.316893, 1.250001, -0.128002)",
        "(0.310245, 1.255117, -0.126679)",
        "(0.302767, 1.260596, -0.125176)",
        "(0.294735, 1.266306, -0.123309)",
        "(0.290685, 1.269363, -0.122364)",
        "(0.282454, 1.275720, -0.120562)",
        "(0.273897, 1.281911, -0.118896)",
        "(0.264879, 1.287475, -0.117622)",
        "(0.255481, 1.292147, -0.116394)",
        "(0.250777, 1.294239, -0.115721)",
        "(0.241837, 1.298338, -0.114383)",
        "(0.234292, 1.303446, -0.113660)",
        "(0.227309, 1.308927, -0.113039)",
        "(0.220562, 1.314375, -0.112685)",
        "(0.217150, 1.316937, -0.112510)",
        "(0.210101, 1.321509, -0.112128)",
        "(0.202884, 1.325374, -0.111933)",
        "(0.195842, 1.328868, -0.111846)",
        "(0.189275, 1.332385, -0.111987)",
        "(0.186000, 1.334105, -0.112250)",
        "(0.179341, 1.337095, -0.112759)",
        "(0.172620, 1.339338, -0.113064)",
        "(0.165563, 1.340859, -0.113790)",
        "(0.158369, 1.341606, -0.114904)",
        "(0.154907, 1.341815, -0.115344)",
        "(0.148738, 1.342144, -0.116070)",
        "(0.143286, 1.342559, -0.116707)",
        "(0.138307, 1.342899, -0.117161)",
        "(0.133458, 1.343038, -0.117463)",
        "(0.131024, 1.343104, -0.117623)",
        "(0.126190, 1.343103, -0.117818)",
        "(0.121677, 1.343226, -0.117848)",
        "(0.117476, 1.343429, -0.117631)",
        "(0.113630, 1.344173, -0.117452)",
        "(0.111874, 1.344822, -0.117383)",
        "(0.108591, 1.346641, -0.117067)",
        "(0.105543, 1.348718, -0.116196)",
        "(0.102723, 1.351351, -0.115448)",
        "(0.099878, 1.354589, -0.115230)",
        "(0.098430, 1.356233, -0.115084)",
        "(0.095734, 1.359865, -0.114590)",
        "(0.093114, 1.363723, -0.113747)",
        "(0.090417, 1.367698, -0.112885)",
        "(0.087845, 1.371997, -0.112160)",
        "(0.086567, 1.374153, -0.111802)",
        "(0.083936, 1.378325, -0.111049)",
        "(0.081171, 1.382160, -0.110212)",
        "(0.078479, 1.385652, -0.109318)",
        "(0.076113, 1.389334, -0.108643)",
        "(0.074995, 1.391227, -0.108402)",
        "(0.072927, 1.394885, -0.108083)",
        "(0.071053, 1.398194, -0.107771)",
        "(0.069199, 1.400707, -0.107121)",
        "(0.067548, 1.402687, -0.105955)",
        "(0.066823, 1.403602, -0.105283)",
        "(0.065631, 1.405323, -0.103974)",
        "(0.064718, 1.406834, -0.102686)",
        "(0.064016, 1.408395, -0.101411)",
        "(0.063543, 1.410000, -0.100110)",
        "(0.063354, 1.410795, -0.099489)",
        "(0.063018, 1.412235, -0.098431)",
        "(0.062781, 1.413468, -0.097317)",
        "(0.062737, 1.414478, -0.095983)",
        "(0.062701, 1.415355, -0.094581)",
        "(0.062752, 1.415787, -0.093941)",
        "(0.062845, 1.416827, -0.092872)",
        "(0.062828, 1.417990, -0.092246)",
        "(0.062673, 1.419026, -0.091710)",
        "(0.062554, 1.420177, -0.091411)",
        "(0.062530, 1.420795, -0.091341)",
        "(0.062596, 1.422004, -0.091284)",
        "(0.062722, 1.422822, -0.090942)",
        "(0.062887, 1.422638, -0.089843)",
        "(0.063094, 1.421497, -0.088172)",
        "(0.063162, 1.420723, -0.087295)",
        "(0.063411, 1.419032, -0.085470)",
        "(0.063920, 1.417704, -0.083837)",
        "(0.064570, 1.416522, -0.082459)",
        "(0.064975, 1.415302, -0.081381)",
        "(0.065115, 1.414640, -0.080822)",
        "(0.065221, 1.413162, -0.079567)",
        "(0.065148, 1.411784, -0.078565)",
        "(0.064989, 1.410493, -0.077660)",
        "(0.064936, 1.409284, -0.076666)",
        "(0.064893, 1.408748, -0.076210)",
        "(0.064810, 1.407909, -0.075449)",
        "(0.064786, 1.407172, -0.074765)",
        "(0.064580, 1.406395, -0.074345)",
        "(0.064401, 1.405616, -0.074004)",
        "(0.064363, 1.405255, -0.073866)",
        "(0.064216, 1.404414, -0.073522)",
        "(0.064090, 1.403790, -0.073251)",
        "(0.063928, 1.403405, -0.073245)",
        "(0.063727, 1.403096, -0.073255)",
        "(0.063732, 1.403107, -0.073255)",
        "(0.063315, 1.402242, -0.072878)",
        "(0.063146, 1.401893, -0.072585)",
        "(0.063022, 1.401798, -0.072607)",
        "(0.062902, 1.401772, -0.072756)",
        "(0.062635, 1.401717, -0.072914)",
        "(0.062112, 1.401716, -0.073322)",
        "(0.061591, 1.401779, -0.073608)",
        "(0.061536, 1.401851, -0.073622)",
        "(0.061220, 1.402116, -0.073671)",
        "(0.061175, 1.402170, -0.073647)",
        "(0.060809, 1.402540, -0.073451)",
        "(0.060676, 1.402769, -0.073334)",
        "(0.060460, 1.403250, -0.073159)",
        "(0.060310, 1.403644, -0.072985)",
        "(0.060189, 1.404022, -0.072795)",
        "(0.060038, 1.404782, -0.072443)",
        "(0.059927, 1.405296, -0.072366)",
        "(0.059736, 1.406290, -0.072251)",
        "(0.059601, 1.407614, -0.072196)",
        "(0.059574, 1.408213, -0.072186)",
        "(0.059539, 1.409456, -0.072142)",
        "(0.059473, 1.410825, -0.072065)",
        "(0.059405, 1.412354, -0.072160)",
        "(0.059308, 1.413968, -0.072301)",
        "(0.059253, 1.414805, -0.072356)",
        "(0.059179, 1.416644, -0.072490)",
        "(0.059071, 1.418627, -0.072798)",
        "(0.058922, 1.420672, -0.073215)",
        "(0.058777, 1.422726, -0.073621)",
        "(0.058707, 1.423749, -0.073789)",
        "(0.058626, 1.425838, -0.074077)",
        "(0.058507, 1.427951, -0.074369)",
        "(0.058391, 1.430127, -0.074767)",
        "(0.058331, 1.432361, -0.075210)",
        "(0.058314, 1.433464, -0.075412)",
        "(0.058269, 1.435688, -0.075741)",
        "(0.058307, 1.438013, -0.076135)",
        "(0.058331, 1.440399, -0.076518)",
        "(0.058365, 1.442717, -0.076819)",
        "(0.058405, 1.443852, -0.076977)",
        "(0.058469, 1.446215, -0.077240)",
        "(0.058628, 1.448414, -0.077508)",
        "(0.058802, 1.450469, -0.077699)",
        "(0.058930, 1.452404, -0.077811)",
        "(0.058994, 1.453331, -0.077833)",
        "(0.059122, 1.454962, -0.077712)",
        "(0.059319, 1.456382, -0.077448)",
        "(0.059521, 1.457590, -0.077152)",
        "(0.059701, 1.458519, -0.076807)",
        "(0.059749, 1.458829, -0.076604)",
        "(0.059845, 1.459379, -0.076206)",
        "(0.059875, 1.459848, -0.075939)",
        "(0.059898, 1.460211, -0.075835)",
        "(0.059881, 1.460491, -0.075672)",
        "(0.059882, 1.460614, -0.075581)",
        "(0.059864, 1.460915, -0.075431)",
        "(0.059870, 1.461417, -0.075342)",
        "(0.059907, 1.461890, -0.075374)",
        "(0.059887, 1.462349, -0.075450)",
        "(0.059880, 1.462612, -0.075506)",
        "(0.059804, 1.462842, -0.075606)",
        "(0.059760, 1.463493, -0.075744)",
        "(0.059778, 1.464305, -0.075904)",
        "(0.059848, 1.465361, -0.076152)",
        "(0.059896, 1.465913, -0.076266)",
        "(0.059985, 1.467149, -0.076367)",
        "(0.060120, 1.468607, -0.076151)",
        "(0.060310, 1.470333, -0.075799)",
        "(0.060628, 1.472432, -0.075505)",
        "(0.060803, 1.473571, -0.075387)",
        "(0.061265, 1.476090, -0.075187)",
        "(0.061760, 1.478845, -0.075107)",
        "(0.062267, 1.481624, -0.075060)",
        "(0.062797, 1.484327, -0.074927)",
        "(0.063052, 1.485676, -0.074879)",
        "(0.063515, 1.488384, -0.074833)",
        "(0.063980, 1.491050, -0.074793)",
        "(0.064534, 1.493664, -0.074654)",
        "(0.065081, 1.496158, -0.074422)",
        "(0.065342, 1.497398, -0.074306)",
        "(0.065877, 1.499790, -0.074059)",
        "(0.066418, 1.502053, -0.073777)",
        "(0.066983, 1.504200, -0.073523)",
        "(0.067585, 1.506310, -0.073371)",
        "(0.067868, 1.507322, -0.073308)",
        "(0.068384, 1.509290, -0.073168)",
        "(0.068834, 1.511276, -0.073178)",
        "(0.069350, 1.513413, -0.073436)",
        "(0.069879, 1.515555, -0.073735)",
        "(0.070112, 1.516566, -0.073837)",
        "(0.070597, 1.518524, -0.074005)",
        "(0.071098, 1.520551, -0.074372)",
        "(0.071546, 1.522633, -0.074843)",
        "(0.071943, 1.524827, -0.075382)",
        "(0.072147, 1.526017, -0.075756)",
        "(0.072582, 1.528532, -0.076631)",
        "(0.073037, 1.531244, -0.077709)",
        "(0.073480, 1.533991, -0.078729)",
        "(0.073955, 1.536736, -0.079676)",
        "(0.074203, 1.538083, -0.080086)",
        "(0.074742, 1.540866, -0.080928)",
        "(0.075422, 1.543813, -0.081893)",
        "(0.076103, 1.546675, -0.082743)",
        "(0.076851, 1.549406, -0.083424)",
        "(0.077230, 1.550760, -0.083783)",
        "(0.078039, 1.553420, -0.084559)",
        "(0.078880, 1.555933, -0.085408)",
        "(0.079627, 1.558265, -0.086328)",
        "(0.080240, 1.560305, -0.087235)",
        "(0.080486, 1.561221, -0.087678)",
        "(0.080933, 1.562975, -0.088761)",
        "(0.081371, 1.564685, -0.090034)",
        "(0.081717, 1.566155, -0.091461)",
        "(0.082039, 1.567496, -0.092941)",
        "(0.082168, 1.568116, -0.093752)",
        "(0.082449, 1.569301, -0.095492)",
        "(0.082677, 1.570389, -0.097335)",
        "(0.082817, 1.571388, -0.099041)",
        "(0.082914, 1.572389, -0.100746)",
        "(0.082948, 1.572945, -0.101642)",
        "(0.083071, 1.574248, -0.103578)",
        "(0.083306, 1.575779, -0.105578)",
        "(0.083562, 1.577247, -0.107300)",
        "(0.083957, 1.578680, -0.108853)",
        "(0.084196, 1.579395, -0.109625)",
        "(0.084627, 1.580872, -0.111213)",
        "(0.084954, 1.582254, -0.112801)",
        "(0.085285, 1.583588, -0.114379)",
        "(0.085474, 1.584235, -0.115176)",
        "(0.085888, 1.585553, -0.116917)",
        "(0.086280, 1.586850, -0.118757)",
        "(0.086722, 1.588072, -0.120593)",
        "(0.087156, 1.589235, -0.122341)",
        "(0.087612, 1.590331, -0.124134)",
        "(0.087775, 1.590827, -0.125018)",
        "(0.088084, 1.591731, -0.126852)",
        "(0.088436, 1.592664, -0.128881)",
        "(0.088737, 1.593611, -0.131005)",
        "(0.089015, 1.594469, -0.133254)",
        "(0.089149, 1.594883, -0.134497)",
        "(0.089337, 1.595693, -0.137035)",
        "(0.089405, 1.596440, -0.139687)",
        "(0.089396, 1.597093, -0.142370)",
        "(0.089434, 1.597876, -0.145287)",
        "(0.089500, 1.598355, -0.146873)",
        "(0.089580, 1.599456, -0.150222)",
        "(0.089660, 1.600546, -0.153497)",
        "(0.089765, 1.601676, -0.156565)",
        "(0.089956, 1.602839, -0.159478)",
        "(0.090089, 1.603391, -0.160927)",
        "(0.090332, 1.604378, -0.163836)",
        "(0.090555, 1.605238, -0.166851)",
        "(0.090709, 1.606025, -0.169873)",
        "(0.090889, 1.606799, -0.172971)",
        "(0.091001, 1.607182, -0.174584)",
        "(0.091302, 1.607849, -0.177866)",
        "(0.091579, 1.608355, -0.180985)",
        "(0.091869, 1.608614, -0.183938)",
        "(0.092176, 1.608637, -0.186787)",
        "(0.092306, 1.608557, -0.188134)",
        "(0.092505, 1.608387, -0.190811)",
        "(0.092810, 1.608343, -0.193978)",
        "(0.093098, 1.608222, -0.197479)",
        "(0.093209, 1.607863, -0.200974)",
        "(0.093251, 1.607603, -0.202664)",
        "(0.093298, 1.606926, -0.205986)",
        "(0.093397, 1.606170, -0.209390)",
        "(0.093720, 1.605484, -0.213167)",
        "(0.093934, 1.605139, -0.215180)",
        "(0.094256, 1.604255, -0.219298)",
        "(0.094528, 1.603123, -0.223377)",
        "(0.094710, 1.601807, -0.227349)",
        "(0.094941, 1.600446, -0.231214)",
        "(0.095230, 1.599062, -0.235106)",
        "(0.095429, 1.598394, -0.237127)",
        "(0.095845, 1.596927, -0.241512)",
        "(0.096119, 1.595260, -0.245394)",
        "(0.096351, 1.593376, -0.249165)",
        "(0.096482, 1.592384, -0.251043)",
        "(0.096833, 1.590324, -0.254722)",
        "(0.097188, 1.588061, -0.258538)",
        "(0.097488, 1.585596, -0.262318)",
        "(0.097838, 1.582988, -0.266134)",
        "(0.098098, 1.581718, -0.268044)",
        "(0.098737, 1.579078, -0.271563)",
        "(0.099433, 1.576177, -0.274735)",
        "(0.100019, 1.572979, -0.277637)",
        "(0.100545, 1.569524, -0.280276)",
        "(0.100896, 1.567758, -0.281596)",
        "(0.101473, 1.564118, -0.284292)",
        "(0.101427, 1.560149, -0.286794)",
        "(0.101088, 1.555992, -0.289281)",
        "(0.100997, 1.552166, -0.292042)",
        "(0.101054, 1.550385, -0.293395)",
        "(0.101101, 1.546870, -0.295652)",
        "(0.101141, 1.543394, -0.297127)",
        "(0.101379, 1.540130, -0.298410)",
        "(0.101722, 1.537115, -0.299699)",
        "(0.102213, 1.534197, -0.300966)",
        "(0.102480, 1.532724, -0.301571)",
        "(0.102919, 1.529761, -0.302787)",
        "(0.103280, 1.526681, -0.303993)",
        "(0.103693, 1.523530, -0.305107)",
        "(0.104019, 1.520300, -0.306101)",
        "(0.104033, 1.518582, -0.306477)",
        "(0.103851, 1.515062, -0.307114)",
        "(0.103704, 1.511743, -0.308181)",
        "(0.103658, 1.508503, -0.309468)",
        "(0.103586, 1.506876, -0.310030)",
        "(0.103328, 1.503579, -0.310860)",
        "(0.103081, 1.500278, -0.311291)",
        "(0.103010, 1.497148, -0.311740)",
        "(0.102895, 1.493883, -0.312075)",
        "(0.102757, 1.490519, -0.312273)",
        "(0.102731, 1.488843, -0.312381)",
        "(0.102777, 1.485402, -0.312516)",
        "(0.102744, 1.481817, -0.312728)",
        "(0.102728, 1.478042, -0.313026)",
        "(0.102648, 1.474065, -0.313408)",
        "(0.102628, 1.472001, -0.313629)",
        "(0.102541, 1.467890, -0.314113)",
        "(0.102555, 1.463806, -0.314493)",
        "(0.102582, 1.459713, -0.314974)",
        "(0.102575, 1.455569, -0.315564)",
        "(0.102542, 1.453451, -0.315788)",
        "(0.102404, 1.449183, -0.316188)",
        "(0.102353, 1.444903, -0.316427)",
        "(0.102351, 1.440571, -0.316605)",
        "(0.102366, 1.438390, -0.316678)",
        "(0.102300, 1.434004, -0.316793)",
        "(0.102048, 1.429530, -0.316993)",
        "(0.101783, 1.425057, -0.317349)",
        "(0.101632, 1.420669, -0.317875)",
        "(0.101562, 1.416302, -0.318462)",
        "(0.101497, 1.414085, -0.318659)",
        "(0.101418, 1.409636, -0.318848)",
        "(0.101517, 1.405303, -0.318884)",
        "(0.101743, 1.400981, -0.318808)",
        "(0.101830, 1.398785, -0.318686)",
        "(0.101844, 1.394319, -0.318310)",
        "(0.101834, 1.389924, -0.318065)",
        "(0.102083, 1.385828, -0.318186)",
        "(0.102405, 1.381728, -0.318377)",
        "(0.102719, 1.377459, -0.318327)",
        "(0.102769, 1.375209, -0.318153)",
        "(0.102740, 1.370622, -0.317639)",
        "(0.102756, 1.366072, -0.316792)",
        "(0.102772, 1.361633, -0.316134)",
        "(0.102890, 1.357326, -0.315693)",
        "(0.102938, 1.355211, -0.315646)",
        "(0.102980, 1.350950, -0.315214)",
        "(0.102948, 1.346848, -0.314573)",
        "(0.102934, 1.342923, -0.313809)",
        "(0.102962, 1.341003, -0.313339)",
        "(0.103010, 1.337512, -0.312111)",
        "(0.103142, 1.334150, -0.310578)",
        "(0.103376, 1.330756, -0.308621)",
        "(0.103533, 1.327280, -0.306253)",
        "(0.103549, 1.323931, -0.303764)",
        "(0.103479, 1.322370, -0.302737)",
        "(0.103520, 1.319376, -0.300934)",
        "(0.103662, 1.316326, -0.299101)",
        "(0.103774, 1.313196, -0.297254)",
        "(0.103793, 1.311615, -0.296260)",
        "(0.103782, 1.308282, -0.294209)",
        "(0.103861, 1.304999, -0.292345)",
        "(0.104110, 1.301874, -0.290873)",
        "(0.104497, 1.298805, -0.289553)",
        "(0.104723, 1.297224, -0.288814)",
        "(0.105009, 1.293871, -0.287159)",
        "(0.105227, 1.290499, -0.285595)",
        "(0.105467, 1.287229, -0.284295)",
        "(0.105715, 1.284029, -0.283076)",
        "(0.106070, 1.281071, -0.281992)",
        "(0.106238, 1.279632, -0.281486)",
        "(0.106550, 1.276732, -0.280131)",
        "(0.106844, 1.273857, -0.278349)",
        "(0.107108, 1.271170, -0.276643)",
        "(0.107288, 1.269922, -0.275902)",
        "(0.107656, 1.267685, -0.274622)",
        "(0.107915, 1.265499, -0.273094)",
        "(0.108221, 1.263406, -0.271452)",
        "(0.108690, 1.261382, -0.269512)",
        "(0.108888, 1.260433, -0.268545)",
        "(0.109225, 1.258510, -0.266369)",
        "(0.109453, 1.256679, -0.264225)",
        "(0.109771, 1.254971, -0.262174)",
        "(0.110111, 1.253288, -0.260103)",
        "(0.110294, 1.252463, -0.259047)",
        "(0.110725, 1.250760, -0.256835)",
        "(0.111329, 1.248903, -0.254233)",
        "(0.111916, 1.246866, -0.251279)",
        "(0.112307, 1.244750, -0.248167)",
        "(0.112524, 1.243748, -0.246640)",
        "(0.112971, 1.241728, -0.243658)",
        "(0.113244, 1.239639, -0.240561)",
        "(0.113532, 1.237756, -0.237356)",
        "(0.113817, 1.236176, -0.234324)",
        "(0.113964, 1.235525, -0.232816)",
        "(0.114267, 1.234370, -0.229746)",
        "(0.114557, 1.233402, -0.226655)",
        "(0.114878, 1.232659, -0.223575)",
        "(0.115062, 1.232097, -0.220613)",
        "(0.115124, 1.231858, -0.219152)",
        "(0.115176, 1.231539, -0.216229)",
        "(0.115192, 1.231444, -0.213343)",
        "(0.115205, 1.231584, -0.210334)",
        "(0.115252, 1.231890, -0.207064)",
        "(0.115283, 1.232146, -0.205352)",
        "(0.115299, 1.232728, -0.201763)",
        "(0.115261, 1.233391, -0.198015)",
        "(0.115145, 1.234148, -0.194549)",
        "(0.114858, 1.235089, -0.191137)",
        "(0.114673, 1.235639, -0.189447)",
        "(0.114249, 1.236998, -0.186233)",
        "(0.113849, 1.238516, -0.182872)",
        "(0.113521, 1.240158, -0.179170)",
        "(0.113283, 1.242121, -0.175297)",
        "(0.113194, 1.243179, -0.173371)",
        "(0.112970, 1.245395, -0.169596)",
        "(0.112618, 1.247568, -0.165820)",
        "(0.112221, 1.249840, -0.162076)",
        "(0.111777, 1.252271, -0.158424)",
        "(0.111570, 1.253574, -0.156653)",
        "(0.111065, 1.256366, -0.153429)",
        "(0.110608, 1.259312, -0.150176)",
        "(0.110156, 1.262275, -0.146969)",
        "(0.109823, 1.265260, -0.143922)",
        "(0.109689, 1.266717, -0.142411)",
        "(0.109349, 1.269467, -0.139461)",
        "(0.109014, 1.272138, -0.136733)",
        "(0.108669, 1.274841, -0.134275)",
        "(0.108299, 1.277487, -0.132017)",
        "(0.108083, 1.278760, -0.130893)",
        "(0.107720, 1.281302, -0.128616)",
        "(0.107470, 1.283770, -0.126280)",
        "(0.107223, 1.286221, -0.124038)",
        "(0.106902, 1.288694, -0.121951)",
        "(0.106702, 1.289902, -0.120913)",
        "(0.106264, 1.292211, -0.118782)",
        "(0.105824, 1.294573, -0.116527)",
        "(0.105406, 1.297048, -0.114198)",
        "(0.104897, 1.299662, -0.111833)",
        "(0.104673, 1.301104, -0.110653)",
        "(0.104099, 1.304367, -0.108694)",
        "(0.103440, 1.307883, -0.106952)",
        "(0.102848, 1.311372, -0.105021)",
        "(0.102368, 1.315042, -0.103084)",
        "(0.102150, 1.316919, -0.102121)",
        "(0.101843, 1.320826, -0.100004)",
        "(0.101512, 1.324902, -0.098057)",
        "(0.101105, 1.329086, -0.096471)",
        "(0.100593, 1.333177, -0.094915)",
        "(0.100361, 1.335243, -0.094071)",
        "(0.099989, 1.339487, -0.092394)",
        "(0.099621, 1.343944, -0.091110)",
        "(0.099232, 1.348500, -0.090103)",
        "(0.098760, 1.353021, -0.089108)",
        "(0.098542, 1.355258, -0.088592)",
        "(0.098198, 1.359728, -0.087464)",
        "(0.098009, 1.364374, -0.086507)",
        "(0.097959, 1.369142, -0.085634)",
        "(0.097862, 1.373757, -0.084775)",
        "(0.097804, 1.376047, -0.084369)",
        "(0.097768, 1.380678, -0.083730)",
        "(0.097761, 1.385307, -0.083270)",
        "(0.097679, 1.389795, -0.082842)",
        "(0.097526, 1.394041, -0.082369)",
        "(0.097410, 1.396143, -0.082118)",
        "(0.097176, 1.400306, -0.081710)",
        "(0.096980, 1.404446, -0.081286)",
        "(0.096878, 1.408585, -0.080858)",
        "(0.096800, 1.412684, -0.080448)",
        "(0.096739, 1.414704, -0.080244)",
        "(0.096523, 1.418601, -0.079953)",
        "(0.096308, 1.422357, -0.079661)",
        "(0.096054, 1.426124, -0.079437)",
        "(0.095836, 1.429836, -0.079189)",
        "(0.095743, 1.431662, -0.079016)",
        "(0.095649, 1.435253, -0.078486)",
        "(0.095705, 1.438946, -0.077760)",
        "(0.095810, 1.442769, -0.077067)",
        "(0.095895, 1.446538, -0.076374)",
        "(0.095911, 1.448371, -0.076038)",
        "(0.095956, 1.452062, -0.075471)",
        "(0.096001, 1.455886, -0.075202)",
        "(0.096124, 1.459758, -0.075014)",
        "(0.096185, 1.463552, -0.074813)",
        "(0.096202, 1.465397, -0.074696)",
        "(0.096327, 1.469077, -0.074478)",
        "(0.096531, 1.472783, -0.074421)",
        "(0.096711, 1.476509, -0.074539)",
        "(0.096858, 1.480079, -0.074619)",
        "(0.096939, 1.481857, -0.074645)",
        "(0.097005, 1.485432, -0.074732)",
        "(0.097112, 1.489129, -0.074961)",
        "(0.097310, 1.492906, -0.075169)",
        "(0.097618, 1.496797, -0.075419)",
        "(0.097786, 1.498746, -0.075553)",
        "(0.098172, 1.502615, -0.075734)",
        "(0.098602, 1.506491, -0.075809)",
        "(0.099121, 1.510392, -0.075796)",
        "(0.099706, 1.514338, -0.075723)",
        "(0.100021, 1.516317, -0.075717)",
        "(0.100745, 1.520297, -0.075751)",
        "(0.101310, 1.524184, -0.075753)",
        "(0.101905, 1.528075, -0.075748)",
        "(0.102597, 1.532032, -0.075856)",
        "(0.102939, 1.534010, -0.075931)",
        "(0.103678, 1.537953, -0.076150)",
        "(0.104377, 1.541697, -0.076175)",
        "(0.105086, 1.545414, -0.076352)",
        "(0.105666, 1.549118, -0.076826)",
        "(0.105884, 1.550919, -0.077127)",
        "(0.106347, 1.554460, -0.077744)",
        "(0.106798, 1.557794, -0.078363)",
        "(0.107342, 1.560876, -0.078733)",
        "(0.107924, 1.563863, -0.079056)",
        "(0.108214, 1.565364, -0.079288)",
        "(0.108655, 1.568294, -0.079889)",
        "(0.108999, 1.571132, -0.080707)",
        "(0.109366, 1.573843, -0.081616)",
        "(0.109727, 1.576368, -0.082395)",
        "(0.109852, 1.577559, -0.082777)",
        "(0.110036, 1.579774, -0.083524)",
        "(0.110280, 1.581994, -0.084355)",
        "(0.110632, 1.584177, -0.085161)",
        "(0.110937, 1.586213, -0.085919)",
        "(0.111048, 1.587209, -0.086382)",
        "(0.111185, 1.589195, -0.087541)",
        "(0.111241, 1.591164, -0.088947)",
        "(0.111291, 1.593133, -0.090520)",
        "(0.111405, 1.595114, -0.092200)",
        "(0.111505, 1.596099, -0.093019)",
        "(0.111734, 1.598147, -0.094862)",
        "(0.111841, 1.600137, -0.097027)",
        "(0.111877, 1.601985, -0.099313)",
        "(0.111941, 1.603821, -0.101765)",
        "(0.112040, 1.604773, -0.103090)",
        "(0.112213, 1.606690, -0.105997)",
        "(0.112272, 1.608523, -0.109133)",
        "(0.112225, 1.610243, -0.112352)",
        "(0.112179, 1.611863, -0.115626)",
        "(0.112136, 1.612608, -0.117260)",
        "(0.112085, 1.613965, -0.120500)",
        "(0.111989, 1.615136, -0.123815)",
        "(0.111771, 1.615997, -0.126935)",
        "(0.111501, 1.616878, -0.130452)",
        "(0.111374, 1.617319, -0.132525)",
        "(0.111118, 1.618082, -0.136678)",
        "(0.110934, 1.618614, -0.141072)",
        "(0.110751, 1.619002, -0.145701)",
        "(0.110408, 1.619097, -0.150401)",
        "(0.110159, 1.619021, -0.152750)",
        "(0.109662, 1.618756, -0.157535)",
        "(0.109285, 1.618443, -0.162575)",
        "(0.109128, 1.618073, -0.168119)",
        "(0.108505, 1.617286, -0.173944)",
        "(0.107919, 1.616626, -0.176745)",
        "(0.106751, 1.615192, -0.182150)",
        "(0.105938, 1.613788, -0.187467)",
        "(0.105600, 1.612480, -0.192659)",
        "(0.105278, 1.610900, -0.197796)",
        "(0.105010, 1.609969, -0.200384)",
        "(0.104302, 1.607817, -0.205567)",
        "(0.103430, 1.605426, -0.210531)",
        "(0.102646, 1.602904, -0.215346)",
        "(0.102082, 1.600182, -0.219978)",
        "(0.101850, 1.598788, -0.222266)",
        "(0.101165, 1.595717, -0.226417)",
        "(0.100354, 1.592291, -0.229882)",
        "(0.099951, 1.588857, -0.232979)",
        "(0.100020, 1.585544, -0.236117)",
        "(0.100048, 1.583835, -0.237694)",
        "(0.099769, 1.580137, -0.240607)",
        "(0.099153, 1.576072, -0.243114)",
        "(0.098623, 1.571948, -0.245491)",
        "(0.097686, 1.567540, -0.247485)",
        "(0.097083, 1.565210, -0.248277)",
        "(0.096078, 1.560700, -0.249825)",
        "(0.095855, 1.556728, -0.251732)",
        "(0.095650, 1.552839, -0.253700)",
        "(0.095153, 1.548835, -0.255531)",
        "(0.094857, 1.546772, -0.256363)",
        "(0.094338, 1.542706, -0.257893)",
        "(0.094047, 1.538822, -0.259491)",
        "(0.093831, 1.535084, -0.261405)",
        "(0.093388, 1.531251, -0.263332)",
        "(0.093095, 1.529310, -0.264219)",
        "(0.092569, 1.525645, -0.265912)",
        "(0.092310, 1.522293, -0.267549)",
        "(0.092105, 1.519013, -0.269064)",
        "(0.091867, 1.515691, -0.270408)",
        "(0.091790, 1.514048, -0.271011)",
        "(0.091767, 1.510874, -0.272272)",
        "(0.091681, 1.507643, -0.273594)",
        "(0.091574, 1.504316, -0.274864)",
        "(0.091364, 1.500879, -0.276051)",
        "(0.091285, 1.499138, -0.276638)",
        "(0.091183, 1.495638, -0.277877)",
        "(0.091173, 1.492147, -0.279258)",
        "(0.091178, 1.488520, -0.280623)",
        "(0.091352, 1.484695, -0.281868)",
        "(0.091488, 1.482695, -0.282462)",
        "(0.091707, 1.478500, -0.283630)",
        "(0.091587, 1.473906, -0.284562)",
        "(0.091274, 1.469050, -0.285256)",
        "(0.091144, 1.464185, -0.285975)",
        "(0.091177, 1.461769, -0.286360)",
        "(0.091236, 1.456855, -0.286984)",
        "(0.091253, 1.451817, -0.287361)",
        "(0.091294, 1.446667, -0.287697)",
        "(0.091284, 1.441233, -0.287642)",
        "(0.091239, 1.438441, -0.287462)",
        "(0.091130, 1.432847, -0.286959)",
        "(0.091118, 1.427259, -0.286499)",
        "(0.091000, 1.421525, -0.285897)",
        "(0.091034, 1.415825, -0.285392)",
        "(0.091122, 1.413018, -0.285241)",
        "(0.091338, 1.407408, -0.284832)",
        "(0.091467, 1.401521, -0.283798)",
        "(0.091644, 1.395610, -0.282628)",
        "(0.091776, 1.389747, -0.281579)",
        "(0.091847, 1.386857, -0.281077)",
        "(0.091924, 1.381153, -0.279980)",
        "(0.092002, 1.375688, -0.278829)",
        "(0.092246, 1.370580, -0.277802)",
        "(0.092677, 1.365893, -0.277080)",
        "(0.092951, 1.363651, -0.276771)",
        "(0.093408, 1.359224, -0.275970)",
        "(0.093828, 1.354874, -0.274701)",
        "(0.094329, 1.350701, -0.273314)",
        "(0.094996, 1.346673, -0.271956)",
        "(0.095315, 1.344613, -0.271150)",
        "(0.095822, 1.340450, -0.269338)",
        "(0.096154, 1.336315, -0.267407)",
        "(0.096671, 1.332476, -0.265647)",
        "(0.097336, 1.328795, -0.264038)",
        "(0.097675, 1.326928, -0.263135)",
        "(0.098284, 1.323097, -0.260920)",
        "(0.098860, 1.319322, -0.258323)",
        "(0.099533, 1.315710, -0.255779)",
        "(0.100361, 1.312186, -0.253530)",
        "(0.100779, 1.310407, -0.252425)",
        "(0.101515, 1.306657, -0.250135)",
        "(0.102161, 1.302630, -0.247452)",
        "(0.102952, 1.298479, -0.244361)",
        "(0.103760, 1.294263, -0.240931)",
        "(0.104174, 1.292184, -0.239194)",
        "(0.105033, 1.288134, -0.235849)",
        "(0.105923, 1.284251, -0.232835)",
        "(0.106850, 1.280617, -0.230234)",
        "(0.107723, 1.277009, -0.227582)",
        "(0.108120, 1.275181, -0.226135)",
        "(0.108919, 1.271588, -0.223019)",
        "(0.109815, 1.268181, -0.219739)",
        "(0.110741, 1.265121, -0.216642)",
        "(0.111574, 1.262321, -0.213761)",
        "(0.112006, 1.260996, -0.212356)",
        "(0.112944, 1.258466, -0.209617)",
        "(0.114053, 1.256122, -0.206761)",
        "(0.115116, 1.253790, -0.203449)",
        "(0.116159, 1.251487, -0.199860)",
        "(0.116702, 1.250352, -0.197984)",
        "(0.117718, 1.248194, -0.194359)",
        "(0.118743, 1.246218, -0.190944)",
        "(0.119614, 1.244103, -0.187276)",
        "(0.120391, 1.242127, -0.183594)",
        "(0.120770, 1.241212, -0.181926)",
        "(0.121479, 1.239444, -0.178817)",
        "(0.122120, 1.237651, -0.175656)",
        "(0.122847, 1.236065, -0.172279)",
        "(0.123637, 1.234800, -0.168969)",
        "(0.124058, 1.234315, -0.167410)",
        "(0.124896, 1.233631, -0.164468)",
        "(0.125772, 1.233146, -0.161450)",
        "(0.126610, 1.232603, -0.158101)",
        "(0.127485, 1.232026, -0.154305)",
        "(0.127839, 1.231796, -0.152371)",
        "(0.128443, 1.231436, -0.148757)",
        "(0.128828, 1.231098, -0.145096)",
        "(0.129224, 1.230783, -0.141379)",
        "(0.129558, 1.230461, -0.137378)",
        "(0.129736, 1.230394, -0.135366)",
        "(0.130088, 1.230543, -0.131492)",
        "(0.130433, 1.231050, -0.127798)",
        "(0.130742, 1.231755, -0.124093)",
        "(0.131172, 1.232780, -0.120348)",
        "(0.131408, 1.233314, -0.118434)",
        "(0.131902, 1.234475, -0.114520)",
        "(0.132303, 1.235685, -0.110748)",
        "(0.132653, 1.236971, -0.107127)",
        "(0.132946, 1.238401, -0.103703)",
        "(0.133062, 1.239098, -0.102056)",
        "(0.133254, 1.240424, -0.098745)",
        "(0.133372, 1.241795, -0.095549)",
        "(0.133422, 1.243514, -0.092730)",
        "(0.133401, 1.245425, -0.090404)",
        "(0.133354, 1.246380, -0.089331)",
        "(0.133289, 1.248218, -0.087043)",
        "(0.133240, 1.250108, -0.084698)",
        "(0.133271, 1.252338, -0.082468)",
        "(0.133277, 1.254699, -0.080350)",
        "(0.133268, 1.255898, -0.079284)",
        "(0.133216, 1.258353, -0.077195)",
        "(0.133108, 1.260815, -0.075125)",
        "(0.132934, 1.263332, -0.073227)",
        "(0.132641, 1.265826, -0.071651)",
        "(0.132442, 1.267072, -0.070975)",
        "(0.132006, 1.269460, -0.069716)",
        "(0.131704, 1.271929, -0.068249)",
        "(0.131382, 1.274471, -0.066872)",
        "(0.130954, 1.277134, -0.065736)",
        "(0.130727, 1.278499, -0.065238)",
        "(0.130180, 1.281199, -0.064407)",
        "(0.129619, 1.283970, -0.063602)",
        "(0.129062, 1.286826, -0.062879)",
        "(0.128408, 1.289841, -0.062411)",
        "(0.128085, 1.291413, -0.062272)",
        "(0.127423, 1.294538, -0.061934)",
        "(0.126848, 1.297712, -0.061451)",
        "(0.126323, 1.300854, -0.060758)",
        "(0.125783, 1.303962, -0.059864)",
        "(0.125517, 1.305605, -0.059505)",
        "(0.124977, 1.308918, -0.058889)",
        "(0.124496, 1.312299, -0.058279)",
        "(0.123967, 1.315727, -0.057557)",
        "(0.123293, 1.319391, -0.056983)",
        "(0.122868, 1.321335, -0.056825)",
        "(0.121867, 1.325344, -0.056558)",
        "(0.120853, 1.329694, -0.056351)",
        "(0.119793, 1.334511, -0.056218)",
        "(0.118789, 1.339727, -0.055990)",
        "(0.118290, 1.342473, -0.055833)",
        "(0.117342, 1.348234, -0.055477)",
        "(0.116506, 1.354470, -0.055204)",
        "(0.115787, 1.360970, -0.054949)",
        "(0.115212, 1.367440, -0.054522)",
        "(0.114983, 1.370673, -0.054317)",
        "(0.114597, 1.377120, -0.053891)",
        "(0.114345, 1.383417, -0.053317)",
        "(0.114223, 1.389648, -0.052752)",
        "(0.114055, 1.395744, -0.052438)",
        "(0.113951, 1.398681, -0.052327)",
        "(0.113805, 1.404169, -0.051979)",
        "(0.113830, 1.409390, -0.051455)",
        "(0.113822, 1.414317, -0.051030)",
        "(0.113728, 1.419052, -0.050780)",
        "(0.113712, 1.421279, -0.050729)",
        "(0.113639, 1.425612, -0.050689)",
        "(0.113551, 1.429627, -0.050622)",
        "(0.113535, 1.433408, -0.050468)",
        "(0.113577, 1.436876, -0.050149)",
        "(0.113589, 1.438563, -0.049920)",
        "(0.113596, 1.441866, -0.049570)",
        "(0.113618, 1.445228, -0.049609)",
        "(0.113662, 1.448410, -0.049640)",
        "(0.113785, 1.451344, -0.049444)",
        "(0.113879, 1.452742, -0.049303)",
        "(0.114067, 1.455547, -0.049100)",
        "(0.114115, 1.458417, -0.049087)",
        "(0.113977, 1.461378, -0.049187)",
        "(0.113553, 1.464594, -0.049595)",
        "(0.113335, 1.466318, -0.049913)",
        "(0.112886, 1.469951, -0.050605)",
        "(0.112658, 1.473640, -0.050908)",
        "(0.112705, 1.477500, -0.050911)",
        "(0.112962, 1.481506, -0.050744)",
        "(0.113144, 1.483585, -0.050621)",
        "(0.113450, 1.487753, -0.050460)",
        "(0.113816, 1.491964, -0.050339)",
        "(0.114172, 1.496134, -0.050310)",
        "(0.114562, 1.500264, -0.050436)",
        "(0.114703, 1.502321, -0.050564)",
        "(0.114968, 1.506364, -0.050914)",
        "(0.115146, 1.510314, -0.051291)",
        "(0.115270, 1.514274, -0.051894)",
        "(0.115318, 1.518098, -0.052618)",
        "(0.115320, 1.519963, -0.052980)",
        "(0.115368, 1.523570, -0.053782)",
        "(0.115445, 1.527198, -0.054660)",
        "(0.115520, 1.530855, -0.055765)",
        "(0.115599, 1.534364, -0.056980)",
        "(0.115599, 1.536025, -0.057632)",
        "(0.115544, 1.539229, -0.058830)",
        "(0.115587, 1.542326, -0.060057)",
        "(0.115728, 1.545328, -0.061390)",
        "(0.115782, 1.548122, -0.062733)",
        "(0.115736, 1.549338, -0.063378)",
        "(0.115563, 1.551630, -0.064720)",
        "(0.115417, 1.553790, -0.066310)",
        "(0.115122, 1.555889, -0.068046)",
        "(0.114584, 1.557573, -0.069613)",
        "(0.114266, 1.558370, -0.070402)",
        "(0.113768, 1.560110, -0.072189)",
        "(0.113278, 1.561934, -0.074162)",
        "(0.112834, 1.563654, -0.076162)",
        "(0.112630, 1.565359, -0.078352)",
        "(0.112518, 1.566192, -0.079480)",
        "(0.112289, 1.567765, -0.081751)",
        "(0.111995, 1.569191, -0.084054)",
        "(0.111681, 1.570546, -0.086555)",
        "(0.111236, 1.571759, -0.089171)",
        "(0.110988, 1.572274, -0.090476)",
        "(0.110537, 1.573206, -0.093109)",
        "(0.110276, 1.574037, -0.095802)",
        "(0.109748, 1.574630, -0.098463)",
        "(0.109048, 1.574920, -0.100921)",
        "(0.108788, 1.575060, -0.102190)",
        "(0.108529, 1.575500, -0.104906)",
        "(0.108544, 1.576040, -0.107932)",
        "(0.108412, 1.576331, -0.111214)",
        "(0.107934, 1.576331, -0.114465)",
        "(0.107630, 1.576312, -0.116116)",
        "(0.107069, 1.576393, -0.119656)",
        "(0.106528, 1.576557, -0.123311)",
        "(0.106034, 1.576634, -0.127015)",
        "(0.105567, 1.576716, -0.130503)",
        "(0.105419, 1.576805, -0.132223)",
        "(0.105200, 1.577036, -0.135743)",
        "(0.104853, 1.577203, -0.139156)",
        "(0.104524, 1.577324, -0.142424)",
        "(0.104516, 1.577646, -0.145828)",
        "(0.104552, 1.577840, -0.147582)",
        "(0.104598, 1.578099, -0.151013)",
        "(0.104841, 1.578284, -0.154502)",
        "(0.105097, 1.578400, -0.158177)",
        "(0.105317, 1.578313, -0.161994)",
        "(0.105419, 1.578114, -0.163900)",
        "(0.105709, 1.577536, -0.167790)",
        "(0.105914, 1.576730, -0.171645)",
        "(0.105833, 1.575630, -0.175328)",
        "(0.105784, 1.574401, -0.179010)",
        "(0.105797, 1.573771, -0.180866)",
        "(0.105685, 1.572427, -0.184504)",
        "(0.105533, 1.570985, -0.188090)",
        "(0.105730, 1.569592, -0.191728)",
        "(0.106195, 1.568225, -0.195487)",
        "(0.106358, 1.567409, -0.197255)",
        "(0.106529, 1.565574, -0.200663)",
        "(0.106823, 1.563684, -0.204226)",
        "(0.107263, 1.561636, -0.207940)",
        "(0.107716, 1.559419, -0.211683)",
        "(0.107785, 1.558171, -0.213456)",
        "(0.107696, 1.555391, -0.216678)",
        "(0.107560, 1.552391, -0.219768)",
        "(0.107617, 1.549389, -0.222883)",
        "(0.107641, 1.546369, -0.226092)",
        "(0.107555, 1.544770, -0.227694)",
        "(0.107341, 1.541539, -0.230827)",
        "(0.107354, 1.538339, -0.233803)",
        "(0.107309, 1.535080, -0.236388)",
        "(0.107155, 1.531738, -0.238664)",
        "(0.107102, 1.530089, -0.239753)",
        "(0.107079, 1.526826, -0.241847)",
        "(0.107178, 1.523621, -0.243780)",
        "(0.107099, 1.520367, -0.245506)",
        "(0.107041, 1.517076, -0.247028)",
        "(0.107095, 1.515446, -0.247784)",
        "(0.107328, 1.512138, -0.249375)",
        "(0.107452, 1.508669, -0.250988)",
        "(0.107319, 1.504937, -0.252596)",
        "(0.107257, 1.501097, -0.254197)",
        "(0.107308, 1.499251, -0.255061)",
        "(0.107427, 1.495611, -0.256722)",
        "(0.107553, 1.491796, -0.258114)",
        "(0.107716, 1.487821, -0.259365)",
        "(0.107886, 1.483665, -0.260503)",
        "(0.107890, 1.481471, -0.260892)",
        "(0.107765, 1.476903, -0.261318)",
        "(0.107673, 1.472157, -0.261580)",
        "(0.107641, 1.467186, -0.261724)",
        "(0.107626, 1.462172, -0.261860)",
        "(0.107612, 1.459710, -0.262005)",
        "(0.107485, 1.454642, -0.262141)",
        "(0.107095, 1.449511, -0.261757)",
        "(0.107081, 1.444526, -0.261427)",
        "(0.107255, 1.439890, -0.261418)",
        "(0.107300, 1.437638, -0.261487)",
        "(0.107302, 1.433156, -0.261556)",
        "(0.107288, 1.428838, -0.261504)",
        "(0.107353, 1.424732, -0.261425)",
        "(0.107462, 1.420835, -0.261394)",
        "(0.107516, 1.418936, -0.261390)",
        "(0.107482, 1.415384, -0.261293)",
        "(0.107277, 1.412037, -0.261062)",
        "(0.107018, 1.408968, -0.260830)",
        "(0.106947, 1.406162, -0.260664)",
        "(0.106994, 1.404861, -0.260571)",
        "(0.107256, 1.402369, -0.260415)",
        "(0.107516, 1.399678, -0.259923)",
        "(0.107833, 1.396697, -0.259059)",
        "(0.108099, 1.393490, -0.258180)",
        "(0.108153, 1.391731, -0.257751)",
        "(0.108120, 1.388110, -0.256874)",
        "(0.107934, 1.384290, -0.255914)",
        "(0.107838, 1.380601, -0.255115)",
        "(0.107770, 1.377153, -0.254433)",
        "(0.107761, 1.375555, -0.254085)",
        "(0.107978, 1.372737, -0.253276)",
        "(0.108167, 1.370207, -0.252305)",
        "(0.108209, 1.367730, -0.251076)",
        "(0.108175, 1.365188, -0.249613)",
        "(0.108156, 1.363915, -0.248917)",
        "(0.108197, 1.361406, -0.247583)",
        "(0.108382, 1.358902, -0.246311)",
        "(0.108660, 1.356248, -0.244953)",
        "(0.108982, 1.353382, -0.243283)",
        "(0.109141, 1.351905, -0.242417)",
        "(0.109551, 1.348982, -0.240587)",
        "(0.110080, 1.346045, -0.238571)",
        "(0.110557, 1.343055, -0.236503)",
        "(0.111014, 1.339952, -0.234386)",
        "(0.111258, 1.338307, -0.233248)",
        "(0.111759, 1.334762, -0.230645)",
        "(0.112158, 1.330862, -0.227574)",
        "(0.112724, 1.326785, -0.224222)",
        "(0.113371, 1.322606, -0.220698)",
        "(0.113715, 1.320382, -0.218733)",
        "(0.114297, 1.316025, -0.214922)",
        "(0.114937, 1.311853, -0.211637)",
        "(0.115766, 1.307816, -0.208735)",
        "(0.116754, 1.303676, -0.205550)",
        "(0.117212, 1.301523, -0.203682)",
        "(0.117938, 1.297074, -0.199450)",
        "(0.118630, 1.292756, -0.195264)",
        "(0.119385, 1.289016, -0.191789)",
        "(0.120252, 1.285733, -0.189044)",
        "(0.120714, 1.284194, -0.187772)",
        "(0.121690, 1.281087, -0.184858)",
        "(0.122880, 1.277926, -0.181170)",
        "(0.124075, 1.274931, -0.177121)",
        "(0.125295, 1.272304, -0.173339)",
        "(0.125893, 1.271071, -0.171531)",
        "(0.127043, 1.268528, -0.167758)",
        "(0.128170, 1.266029, -0.163742)",
        "(0.129202, 1.263682, -0.159872)",
        "(0.129996, 1.261581, -0.156578)",
        "(0.130280, 1.260518, -0.154997)",
        "(0.130756, 1.258520, -0.151557)",
        "(0.131277, 1.257014, -0.147851)",
        "(0.132081, 1.256172, -0.144177)",
        "(0.133196, 1.255865, -0.140432)",
        "(0.133801, 1.255770, -0.138556)",
        "(0.135025, 1.255419, -0.134548)",
        "(0.136192, 1.255056, -0.130154)",
        "(0.137137, 1.255019, -0.126114)",
        "(0.137794, 1.255248, -0.122574)",
        "(0.138032, 1.255396, -0.120970)",
        "(0.138448, 1.255681, -0.117815)",
        "(0.138878, 1.255982, -0.114279)",
        "(0.139333, 1.256473, -0.110599)",
        "(0.139816, 1.257317, -0.107061)",
        "(0.140016, 1.257885, -0.105385)",
        "(0.140313, 1.259191, -0.102216)",
        "(0.140408, 1.260716, -0.099308)",
        "(0.140520, 1.262347, -0.096278)",
        "(0.140609, 1.264231, -0.093359)",
        "(0.140602, 1.265207, -0.092069)",
        "(0.140570, 1.267082, -0.089463)",
        "(0.140536, 1.268924, -0.086757)",
        "(0.140523, 1.270882, -0.084071)",
        "(0.140448, 1.272876, -0.081438)",
        "(0.140368, 1.273899, -0.080184)",
        "(0.140203, 1.275985, -0.077746)",
        "(0.140113, 1.278196, -0.075221)",
        "(0.139895, 1.280460, -0.072876)",
        "(0.139691, 1.282911, -0.070444)",
        "(0.139563, 1.284175, -0.069237)",
        "(0.139185, 1.286727, -0.067007)",
        "(0.138767, 1.289430, -0.064732)",
        "(0.138374, 1.292243, -0.062523)",
        "(0.137945, 1.295329, -0.060469)",
        "(0.137706, 1.296951, -0.059474)",
        "(0.137220, 1.300359, -0.057407)",
        "(0.136790, 1.304017, -0.055419)",
        "(0.136427, 1.307955, -0.053689)",
        "(0.136097, 1.311892, -0.051925)",
        "(0.135933, 1.313828, -0.051024)",
        "(0.135602, 1.317747, -0.049297)",
        "(0.135229, 1.321757, -0.047853)",
        "(0.134781, 1.325780, -0.046609)",
        "(0.134316, 1.329823, -0.045483)",
        "(0.134061, 1.331847, -0.044974)",
        "(0.133689, 1.335981, -0.044089)",
        "(0.133322, 1.340147, -0.043289)",
        "(0.132894, 1.344286, -0.042581)",
        "(0.132383, 1.348360, -0.041973)",
        "(0.132118, 1.350490, -0.041791)",
        "(0.131557, 1.354833, -0.041716)",
        "(0.131031, 1.359187, -0.041792)",
        "(0.130466, 1.363524, -0.041933)",
        "(0.130028, 1.367739, -0.041889)",
        "(0.129897, 1.369840, -0.041853)",
        "(0.129684, 1.374067, -0.041788)",
        "(0.129464, 1.378193, -0.041674)",
        "(0.129246, 1.382187, -0.041482)",
        "(0.129002, 1.386076, -0.041334)",
        "(0.128885, 1.387958, -0.041309)",
        "(0.128592, 1.391688, -0.041279)",
        "(0.128202, 1.395358, -0.041334)",
        "(0.127810, 1.398952, -0.041327)",
        "(0.127468, 1.402561, -0.041257)",
        "(0.127369, 1.404440, -0.041191)",
        "(0.127200, 1.408343, -0.041044)",
        "(0.127104, 1.412307, -0.040864)",
        "(0.127141, 1.416232, -0.040440)",
        "(0.127136, 1.420110, -0.039928)",
        "(0.127078, 1.422006, -0.039661)",
        "(0.126943, 1.425755, -0.039119)",
        "(0.126810, 1.429524, -0.038685)",
        "(0.126708, 1.433279, -0.038387)",
        "(0.126612, 1.436880, -0.038033)",
        "(0.126610, 1.438614, -0.037812)",
        "(0.126630, 1.441960, -0.037258)",
        "(0.126715, 1.445215, -0.036633)",
        "(0.126813, 1.448444, -0.036125)",
        "(0.126844, 1.451601, -0.035834)",
        "(0.126825, 1.453146, -0.035738)",
        "(0.126755, 1.456326, -0.035703)",
        "(0.126623, 1.459608, -0.035836)",
        "(0.126383, 1.462918, -0.036003)",
        "(0.126066, 1.466401, -0.036221)",
        "(0.125946, 1.468246, -0.036324)",
        "(0.125815, 1.472224, -0.036644)",
        "(0.125756, 1.476470, -0.036978)",
        "(0.125847, 1.480886, -0.037331)",
        "(0.126109, 1.485577, -0.037797)",
        "(0.126267, 1.487963, -0.038040)",
        "(0.126572, 1.492670, -0.038533)",
        "(0.126888, 1.497381, -0.039147)",
        "(0.127265, 1.502140, -0.039960)",
        "(0.127514, 1.506754, -0.040817)",
        "(0.127605, 1.509010, -0.041258)",
        "(0.127858, 1.513511, -0.042214)",
        "(0.128223, 1.518069, -0.043298)",
        "(0.128555, 1.522485, -0.044289)",
        "(0.128940, 1.526763, -0.045167)",
        "(0.129157, 1.528868, -0.045657)",
        "(0.129733, 1.532982, -0.046653)",
        "(0.130212, 1.536855, -0.047556)",
        "(0.130755, 1.540552, -0.048568)",
        "(0.131206, 1.544068, -0.049659)",
        "(0.131366, 1.545675, -0.050201)",
        "(0.131700, 1.548875, -0.051356)",
        "(0.132087, 1.551966, -0.052684)",
        "(0.132558, 1.554846, -0.054094)",
        "(0.133000, 1.557445, -0.055513)",
        "(0.133219, 1.558663, -0.056260)",
        "(0.133466, 1.560925, -0.057918)",
        "(0.133556, 1.563118, -0.059919)",
        "(0.133498, 1.565029, -0.062128)",
        "(0.133558, 1.566780, -0.064303)",
        "(0.133717, 1.567659, -0.065455)",
        "(0.133892, 1.569375, -0.067939)",
        "(0.133631, 1.570931, -0.070591)",
        "(0.133133, 1.572380, -0.073381)",
        "(0.132663, 1.573917, -0.076412)",
        "(0.132468, 1.574722, -0.077975)",
        "(0.132069, 1.576156, -0.080931)",
        "(0.131799, 1.577516, -0.083809)",
        "(0.131597, 1.578849, -0.086806)",
        "(0.131442, 1.580103, -0.089919)",
        "(0.131280, 1.580657, -0.091521)",
        "(0.130922, 1.581733, -0.094898)",
        "(0.130718, 1.582779, -0.098417)",
        "(0.130547, 1.583624, -0.101857)",
        "(0.130385, 1.584327, -0.105398)",
        "(0.130352, 1.584642, -0.107279)",
        "(0.130341, 1.585238, -0.111181)",
        "(0.130244, 1.585661, -0.114984)",
        "(0.130105, 1.585969, -0.118933)",
        "(0.130001, 1.586246, -0.123280)",
        "(0.129885, 1.586340, -0.125563)",
        "(0.129655, 1.586516, -0.130099)",
        "(0.129636, 1.586634, -0.134419)",
        "(0.129791, 1.586782, -0.138572)",
        "(0.129988, 1.586848, -0.142626)",
        "(0.130115, 1.586859, -0.144638)",
        "(0.130565, 1.586971, -0.148911)",
        "(0.131099, 1.587035, -0.153538)",
        "(0.131319, 1.586709, -0.158234)",
        "(0.131186, 1.585994, -0.162908)",
        "(0.131111, 1.585662, -0.165062)",
        "(0.131105, 1.585048, -0.169578)",
        "(0.130861, 1.584249, -0.174144)",
        "(0.130341, 1.583194, -0.178582)",
        "(0.130061, 1.582243, -0.183008)",
        "(0.130211, 1.581800, -0.185169)",
        "(0.130713, 1.580793, -0.189169)",
        "(0.131042, 1.579419, -0.192691)",
        "(0.131403, 1.577962, -0.196267)",
        "(0.132045, 1.576432, -0.200005)",
        "(0.132302, 1.575629, -0.201921)",
        "(0.132214, 1.573808, -0.205632)",
        "(0.131557, 1.571600, -0.208953)",
        "(0.130988, 1.569358, -0.212013)",
        "(0.130892, 1.567179, -0.214920)",
        "(0.131072, 1.566065, -0.216369)",
        "(0.131717, 1.563700, -0.219457)",
        "(0.132368, 1.561050, -0.222648)",
        "(0.132485, 1.557969, -0.225524)",
        "(0.132291, 1.554536, -0.228174)",
        "(0.132181, 1.552691, -0.229433)",
        "(0.131907, 1.548790, -0.231728)",
        "(0.131481, 1.544654, -0.233829)",
        "(0.130966, 1.540338, -0.235857)",
        "(0.130409, 1.535900, -0.237803)",
        "(0.130045, 1.533642, -0.238736)",
        "(0.129288, 1.529078, -0.240522)",
        "(0.128641, 1.524554, -0.242205)",
        "(0.128105, 1.519979, -0.243661)",
        "(0.127597, 1.515260, -0.244826)",
        "(0.127282, 1.512768, -0.245231)",
        "(0.126654, 1.507681, -0.245851)",
        "(0.126079, 1.502500, -0.246298)",
        "(0.125617, 1.497206, -0.246657)",
        "(0.125114, 1.491733, -0.246913)",
        "(0.124818, 1.488948, -0.247028)",
        "(0.124337, 1.483368, -0.247322)",
        "(0.123778, 1.477682, -0.247601)",
        "(0.123164, 1.471843, -0.247629)",
        "(0.122483, 1.465927, -0.247386)",
        "(0.122134, 1.462987, -0.247137)",
        "(0.121482, 1.457232, -0.246747)",
        "(0.120969, 1.451676, -0.246556)",
        "(0.120711, 1.446311, -0.246431)",
        "(0.120529, 1.441022, -0.246094)",
        "(0.120482, 1.438426, -0.245878)",
        "(0.120378, 1.433292, -0.245440)",
        "(0.120035, 1.428091, -0.244790)",
        "(0.119634, 1.422861, -0.244083)",
        "(0.119293, 1.417754, -0.243616)",
        "(0.119253, 1.415347, -0.243522)",
        "(0.119251, 1.410649, -0.243437)",
        "(0.119192, 1.405876, -0.243140)",
        "(0.119174, 1.401053, -0.242672)",
        "(0.119245, 1.396232, -0.242197)",
        "(0.119282, 1.393820, -0.241961)",
        "(0.119297, 1.388994, -0.241472)",
        "(0.119341, 1.384288, -0.241013)",
        "(0.119494, 1.379716, -0.240683)",
        "(0.119848, 1.375454, -0.240651)",
        "(0.120062, 1.373438, -0.240774)",
        "(0.120452, 1.369484, -0.241096)",
        "(0.120811, 1.365550, -0.241299)",
        "(0.121221, 1.361666, -0.241416)",
        "(0.121748, 1.357874, -0.241564)",
        "(0.122041, 1.356003, -0.241611)",
        "(0.122645, 1.352111, -0.241393)",
        "(0.123173, 1.347943, -0.240766)",
        "(0.123688, 1.343619, -0.239749)",
        "(0.124374, 1.339470, -0.238682)",
        "(0.124776, 1.337483, -0.238277)",
        "(0.125464, 1.333609, -0.237887)",
        "(0.126041, 1.329853, -0.237998)",
        "(0.126594, 1.326004, -0.237718)",
        "(0.127180, 1.322123, -0.237149)",
        "(0.127474, 1.320111, -0.236715)",
        "(0.128103, 1.315947, -0.235477)",
        "(0.128772, 1.311700, -0.233754)",
        "(0.129357, 1.307459, -0.231713)",
        "(0.129960, 1.303290, -0.229665)",
        "(0.130227, 1.301221, -0.228625)",
        "(0.130935, 1.297326, -0.226750)",
        "(0.131570, 1.293563, -0.225288)",
        "(0.132083, 1.289743, -0.223969)",
        "(0.132497, 1.285950, -0.222787)",
        "(0.132730, 1.284081, -0.222273)",
        "(0.133293, 1.280309, -0.221263)",
        "(0.133903, 1.276344, -0.219988)",
        "(0.134486, 1.272105, -0.218216)",
        "(0.135130, 1.267846, -0.216113)",
        "(0.135486, 1.265790, -0.215104)",
        "(0.136191, 1.261823, -0.213208)",
        "(0.136824, 1.257920, -0.211362)",
        "(0.137456, 1.254255, -0.209506)",
        "(0.138161, 1.250828, -0.207459)",
        "(0.138599, 1.249200, -0.206332)",
        "(0.139487, 1.246029, -0.203908)",
        "(0.140380, 1.242917, -0.201372)",
        "(0.141361, 1.239791, -0.198571)",
        "(0.142381, 1.236659, -0.195624)",
        "(0.142881, 1.235129, -0.194115)",
        "(0.143736, 1.232263, -0.191162)",
        "(0.144466, 1.229729, -0.188406)",
        "(0.145125, 1.227407, -0.185602)",
        "(0.145760, 1.225094, -0.182434)",
        "(0.146044, 1.224063, -0.180687)",
        "(0.146660, 1.222219, -0.177304)",
        "(0.147349, 1.220791, -0.173756)",
        "(0.148072, 1.219525, -0.169945)",
        "(0.148777, 1.218361, -0.165840)",
        "(0.149119, 1.217796, -0.163596)",
        "(0.149723, 1.216779, -0.159006)",
        "(0.150246, 1.216212, -0.154627)",
        "(0.150661, 1.216001, -0.150479)",
        "(0.150998, 1.215892, -0.146218)",
        "(0.151146, 1.215909, -0.143960)",
        "(0.151519, 1.216076, -0.139277)",
        "(0.151825, 1.216419, -0.134387)",
        "(0.152133, 1.217036, -0.129422)",
        "(0.152425, 1.218048, -0.124636)",
        "(0.152572, 1.218670, -0.122278)",
        "(0.152851, 1.219965, -0.117478)",
        "(0.153120, 1.221351, -0.112622)",
        "(0.153321, 1.222921, -0.107842)",
        "(0.153417, 1.224757, -0.103294)",
        "(0.153446, 1.225819, -0.101143)",
        "(0.153482, 1.227968, -0.096953)",
        "(0.153435, 1.230188, -0.092923)",
        "(0.153293, 1.232527, -0.089021)",
        "(0.153082, 1.235162, -0.085412)",
        "(0.152941, 1.236543, -0.083696)",
        "(0.152717, 1.239359, -0.080304)",
        "(0.152442, 1.242414, -0.077100)",
        "(0.152190, 1.245340, -0.074285)",
        "(0.151929, 1.248163, -0.071737)",
        "(0.151797, 1.249606, -0.070583)",
        "(0.151418, 1.252596, -0.068343)",
        "(0.151014, 1.255604, -0.066152)",
        "(0.150698, 1.258648, -0.063877)",
        "(0.150322, 1.261676, -0.061827)",
        "(0.150117, 1.263199, -0.060891)",
        "(0.149779, 1.266334, -0.059062)",
        "(0.149433, 1.269608, -0.057287)",
        "(0.149031, 1.272905, -0.055593)",
        "(0.148509, 1.276157, -0.053913)",
        "(0.148221, 1.277860, -0.053098)",
        "(0.147577, 1.281504, -0.051565)",
        "(0.146951, 1.285442, -0.050225)",
        "(0.146316, 1.289733, -0.049064)",
        "(0.145768, 1.294222, -0.048078)",
        "(0.145518, 1.296477, -0.047560)",
        "(0.145088, 1.300847, -0.046448)",
        "(0.144784, 1.305152, -0.045331)",
        "(0.144505, 1.309407, -0.044422)",
        "(0.144040, 1.313494, -0.043745)",
        "(0.143725, 1.315529, -0.043574)",
        "(0.142853, 1.319707, -0.043541)",
        "(0.141819, 1.324098, -0.043905)",
        "(0.140877, 1.328737, -0.044277)",
        "(0.140055, 1.333340, -0.044342)",
        "(0.139643, 1.335586, -0.044286)",
        "(0.138874, 1.340211, -0.044239)",
        "(0.138165, 1.345036, -0.044383)",
        "(0.137507, 1.349845, -0.044596)",
        "(0.136982, 1.354518, -0.044658)",
        "(0.136818, 1.356869, -0.044638)",
        "(0.136544, 1.361439, -0.044461)",
        "(0.136170, 1.365651, -0.044134)",
        "(0.135759, 1.369663, -0.043813)",
        "(0.135194, 1.373689, -0.043733)",
        "(0.134875, 1.375699, -0.043754)",
        "(0.134239, 1.379655, -0.043848)",
        "(0.133676, 1.383495, -0.043898)",
        "(0.133242, 1.387171, -0.043676)",
        "(0.132992, 1.390883, -0.043438)",
        "(0.132894, 1.392749, -0.043342)",
        "(0.132640, 1.396321, -0.042980)",
        "(0.132395, 1.399869, -0.042490)",
        "(0.132144, 1.403664, -0.042215)",
        "(0.131851, 1.407739, -0.042162)",
        "(0.131716, 1.409807, -0.042144)",
        "(0.131528, 1.414001, -0.042072)",
        "(0.131375, 1.418244, -0.041984)",
        "(0.131265, 1.422467, -0.041936)",
        "(0.131229, 1.426481, -0.041789)",
        "(0.131247, 1.428528, -0.041791)",
        "(0.131273, 1.432636, -0.041946)",
        "(0.131304, 1.436601, -0.042075)",
        "(0.131458, 1.440438, -0.042116)",
        "(0.131660, 1.444167, -0.042097)",
        "(0.131802, 1.446013, -0.042058)",
        "(0.132181, 1.449692, -0.042033)",
        "(0.132623, 1.453332, -0.042097)",
        "(0.133123, 1.456805, -0.042063)",
        "(0.133707, 1.460092, -0.041855)",
        "(0.134038, 1.461780, -0.041783)",
        "(0.134711, 1.465338, -0.041930)",
        "(0.135350, 1.468910, -0.042326)",
        "(0.135959, 1.472360, -0.042668)",
        "(0.136607, 1.475706, -0.042837)",
        "(0.136931, 1.477354, -0.042903)",
        "(0.137569, 1.480677, -0.043141)",
        "(0.138234, 1.484090, -0.043528)",
        "(0.139016, 1.487571, -0.043962)",
        "(0.139757, 1.491116, -0.044487)",
        "(0.140143, 1.492907, -0.044804)",
        "(0.140795, 1.496336, -0.045373)",
        "(0.141301, 1.499585, -0.045855)",
        "(0.141704, 1.502710, -0.046280)",
        "(0.142066, 1.505784, -0.046785)",
        "(0.142271, 1.507358, -0.047115)",
        "(0.142577, 1.510452, -0.047855)",
        "(0.142878, 1.513380, -0.048375)",
        "(0.143271, 1.516214, -0.048764)",
        "(0.143747, 1.519038, -0.049213)",
        "(0.143971, 1.520386, -0.049438)",
        "(0.144340, 1.523070, -0.049944)",
        "(0.144661, 1.525760, -0.050634)",
        "(0.145065, 1.528477, -0.051602)",
        "(0.145448, 1.531130, -0.052546)",
        "(0.145682, 1.532459, -0.053049)",
        "(0.146157, 1.535174, -0.054148)",
        "(0.146727, 1.537980, -0.055424)",
        "(0.147278, 1.540629, -0.056715)",
        "(0.147888, 1.543164, -0.058103)",
        "(0.148136, 1.544358, -0.058793)",
        "(0.148486, 1.546653, -0.060166)",
        "(0.148873, 1.548872, -0.061607)",
        "(0.149316, 1.551018, -0.063155)",
        "(0.149622, 1.552969, -0.064640)",
        "(0.149739, 1.553889, -0.065385)",
        "(0.149974, 1.555706, -0.067066)",
        "(0.150165, 1.557627, -0.069132)",
        "(0.150339, 1.559434, -0.071120)",
        "(0.150456, 1.561079, -0.073068)",
        "(0.150539, 1.561886, -0.074071)",
        "(0.150792, 1.563377, -0.076040)",
        "(0.151137, 1.564708, -0.077907)",
        "(0.151653, 1.566124, -0.080014)",
        "(0.152165, 1.567486, -0.082318)",
        "(0.152326, 1.568089, -0.083442)",
        "(0.152621, 1.569261, -0.085786)",
        "(0.152881, 1.570473, -0.088438)",
        "(0.153036, 1.571728, -0.091542)",
        "(0.153092, 1.572844, -0.094864)",
        "(0.153111, 1.573278, -0.096549)",
        "(0.153249, 1.573912, -0.099709)",
        "(0.153343, 1.574280, -0.102753)",
        "(0.153408, 1.574568, -0.106021)",
        "(0.153360, 1.574827, -0.109455)",
        "(0.153160, 1.574855, -0.111170)",
        "(0.152820, 1.574807, -0.114476)",
        "(0.152588, 1.574712, -0.117741)",
        "(0.152663, 1.574627, -0.121113)",
        "(0.152593, 1.574360, -0.124498)",
        "(0.152481, 1.574165, -0.126179)",
        "(0.152184, 1.573703, -0.129599)",
        "(0.151969, 1.573222, -0.133319)",
        "(0.151545, 1.572672, -0.137245)",
        "(0.150752, 1.571875, -0.141068)",
        "(0.150325, 1.571411, -0.142934)",
        "(0.149680, 1.570445, -0.146492)",
        "(0.149263, 1.569426, -0.149773)",
        "(0.149122, 1.568407, -0.153022)",
        "(0.148949, 1.567221, -0.156271)",
        "(0.148817, 1.566566, -0.157887)",
        "(0.148365, 1.565048, -0.161026)",
        "(0.147858, 1.563528, -0.163871)",
        "(0.147414, 1.561834, -0.166712)",
        "(0.147228, 1.560030, -0.169525)",
        "(0.147185, 1.559069, -0.170883)",
        "(0.147201, 1.557209, -0.173696)",
        "(0.147188, 1.555295, -0.176834)",
        "(0.146871, 1.553164, -0.179998)",
        "(0.146326, 1.550804, -0.183146)",
        "(0.145992, 1.549579, -0.184754)",
        "(0.145146, 1.547058, -0.187889)",
        "(0.144428, 1.544381, -0.190735)",
        "(0.144051, 1.541670, -0.193260)",
        "(0.143876, 1.538948, -0.195609)",
        "(0.143766, 1.537472, -0.196765)",
        "(0.143511, 1.534380, -0.199297)",
        "(0.143119, 1.531092, -0.201993)",
        "(0.142494, 1.527581, -0.204696)",
        "(0.141625, 1.523875, -0.207381)",
        "(0.141247, 1.521996, -0.208700)",
        "(0.140527, 1.518181, -0.211248)",
        "(0.139677, 1.514319, -0.213701)",
        "(0.138785, 1.510380, -0.215947)",
        "(0.138030, 1.506527, -0.218195)",
        "(0.137671, 1.504633, -0.219371)",
        "(0.137020, 1.501044, -0.221590)",
        "(0.136657, 1.497354, -0.224214)",
        "(0.136099, 1.493798, -0.226640)",
        "(0.135507, 1.490233, -0.228734)",
        "(0.135181, 1.488429, -0.229636)",
        "(0.134710, 1.484966, -0.231324)",
        "(0.134516, 1.481850, -0.233115)",
        "(0.134588, 1.478950, -0.235019)",
        "(0.134522, 1.475896, -0.236825)",
        "(0.134426, 1.474295, -0.237656)",
        "(0.134105, 1.470901, -0.238951)",
        "(0.133792, 1.467422, -0.240001)",
        "(0.133801, 1.464061, -0.241020)",
        "(0.133982, 1.460720, -0.242019)",
        "(0.134068, 1.459031, -0.242491)",
        "(0.134155, 1.455535, -0.243411)",
        "(0.134360, 1.452009, -0.244400)",
        "(0.134785, 1.448480, -0.245461)",
        "(0.135203, 1.444648, -0.246317)",
        "(0.135314, 1.442578, -0.246656)",
        "(0.135334, 1.438261, -0.247334)",
        "(0.135031, 1.433708, -0.248172)",
        "(0.134493, 1.429101, -0.249285)",
        "(0.134130, 1.424545, -0.250421)",
        "(0.134069, 1.422228, -0.250942)",
        "(0.133973, 1.417493, -0.251628)",
        "(0.133735, 1.412486, -0.251750)",
        "(0.133391, 1.407300, -0.251419)",
        "(0.133067, 1.402156, -0.250992)",
        "(0.132921, 1.399676, -0.250933)",
        "(0.132753, 1.394925, -0.251160)",
        "(0.132711, 1.390307, -0.251602)",
        "(0.132723, 1.385721, -0.251934)",
        "(0.132563, 1.380860, -0.251749)",
        "(0.132419, 1.378356, -0.251489)",
        "(0.132194, 1.373358, -0.250843)",
        "(0.131980, 1.368491, -0.250390)",
        "(0.131682, 1.363666, -0.250061)",
        "(0.131398, 1.359019, -0.249910)",
        "(0.131309, 1.356744, -0.249886)",
        "(0.131272, 1.352325, -0.249847)",
        "(0.131370, 1.347756, -0.249176)",
        "(0.131354, 1.342905, -0.248001)",
        "(0.131301, 1.338032, -0.246895)",
        "(0.131366, 1.335674, -0.246396)",
        "(0.131427, 1.330985, -0.245583)",
        "(0.131540, 1.326436, -0.244696)",
        "(0.131736, 1.322045, -0.243835)",
        "(0.131998, 1.317725, -0.242853)",
        "(0.132159, 1.315608, -0.242300)",
        "(0.132304, 1.311437, -0.241094)",
        "(0.132299, 1.307421, -0.239638)",
        "(0.132305, 1.303645, -0.238276)",
        "(0.132371, 1.300106, -0.236924)",
        "(0.132475, 1.298421, -0.236244)",
        "(0.132872, 1.295306, -0.234655)",
        "(0.133270, 1.292026, -0.232325)",
        "(0.133661, 1.288749, -0.229320)",
        "(0.134234, 1.285771, -0.226532)",
        "(0.134516, 1.284315, -0.225346)",
        "(0.135028, 1.281271, -0.223140)",
        "(0.135397, 1.277991, -0.220996)",
        "(0.135663, 1.274462, -0.218679)",
        "(0.135853, 1.270765, -0.216194)",
        "(0.135952, 1.269007, -0.214990)",
        "(0.136194, 1.265652, -0.212644)",
        "(0.136487, 1.262468, -0.210247)",
        "(0.136961, 1.259472, -0.207639)",
        "(0.137532, 1.256585, -0.204739)",
        "(0.137847, 1.255198, -0.203140)",
        "(0.138518, 1.252442, -0.199635)",
        "(0.139287, 1.249753, -0.195907)",
        "(0.139994, 1.247306, -0.192209)",
        "(0.140376, 1.244753, -0.188372)",
        "(0.140506, 1.243468, -0.186370)",
        "(0.140623, 1.241161, -0.182680)",
        "(0.140759, 1.239134, -0.179269)",
        "(0.140994, 1.237438, -0.176102)",
        "(0.141272, 1.236022, -0.173028)",
        "(0.141465, 1.235373, -0.171401)",
        "(0.141907, 1.234055, -0.167853)",
        "(0.142443, 1.232816, -0.163817)",
        "(0.142969, 1.231776, -0.159724)",
        "(0.143398, 1.231017, -0.155921)",
        "(0.143587, 1.230704, -0.154090)",
        "(0.143994, 1.230181, -0.150373)",
        "(0.144409, 1.229787, -0.146479)",
        "(0.144812, 1.229558, -0.142448)",
        "(0.145292, 1.229622, -0.138411)",
        "(0.145566, 1.229704, -0.136382)",
        "(0.146162, 1.230013, -0.132218)",
        "(0.146777, 1.230451, -0.127968)",
        "(0.147348, 1.231017, -0.123777)",
        "(0.147856, 1.231689, -0.119713)",
        "(0.148034, 1.232128, -0.117831)",
        "(0.148285, 1.233187, -0.114361)",
        "(0.148365, 1.234417, -0.111234)",
        "(0.148443, 1.235737, -0.108095)",
        "(0.148605, 1.237123, -0.104796)",
        "(0.148697, 1.237861, -0.103104)",
        "(0.148964, 1.239443, -0.099717)",
        "(0.149191, 1.241129, -0.096265)",
        "(0.149327, 1.242970, -0.092810)",
        "(0.149409, 1.244960, -0.089418)",
        "(0.149423, 1.246000, -0.087723)",
        "(0.149333, 1.248107, -0.084555)",
        "(0.149242, 1.250473, -0.081505)",
        "(0.149214, 1.253133, -0.078445)",
        "(0.149327, 1.256055, -0.075180)",
        "(0.149389, 1.257490, -0.073716)",
        "(0.149481, 1.260391, -0.071012)",
        "(0.149485, 1.263519, -0.068597)",
        "(0.149426, 1.266958, -0.066305)",
        "(0.149238, 1.270384, -0.064188)",
        "(0.149112, 1.272077, -0.063207)",
        "(0.148760, 1.275364, -0.061223)",
        "(0.148412, 1.278777, -0.059480)",
        "(0.147996, 1.282359, -0.058101)",
        "(0.147514, 1.285909, -0.056859)",
        "(0.147269, 1.287688, -0.056307)",
        "(0.146816, 1.291286, -0.055239)",
        "(0.146455, 1.294852, -0.054177)",
        "(0.146096, 1.298390, -0.053177)",
        "(0.145760, 1.301958, -0.052281)",
        "(0.145555, 1.303720, -0.051889)",
        "(0.145108, 1.307265, -0.051231)",
        "(0.144551, 1.310741, -0.050674)",
        "(0.143899, 1.314158, -0.050077)",
        "(0.143245, 1.317793, -0.049589)",
        "(0.142969, 1.319678, -0.049330)",
        "(0.142391, 1.323621, -0.048823)",
        "(0.141876, 1.327816, -0.048364)",
        "(0.141484, 1.332033, -0.047811)",
        "(0.141087, 1.336210, -0.047235)",
        "(0.140875, 1.338301, -0.046995)",
        "(0.140416, 1.342428, -0.046566)",
        "(0.139927, 1.346502, -0.046133)",
        "(0.139461, 1.350680, -0.045849)",
        "(0.139075, 1.354846, -0.045527)",
        "(0.138902, 1.356899, -0.045311)",
        "(0.138596, 1.361120, -0.044941)",
        "(0.138151, 1.365468, -0.044778)",
        "(0.137704, 1.369807, -0.044646)",
        "(0.137410, 1.374180, -0.044438)",
        "(0.137306, 1.376433, -0.044359)",
        "(0.137031, 1.380892, -0.044304)",
        "(0.136693, 1.385253, -0.044380)",
        "(0.136303, 1.389473, -0.044467)",
        "(0.135971, 1.393572, -0.044466)",
        "(0.135825, 1.395645, -0.044543)",
        "(0.135482, 1.399756, -0.044724)",
        "(0.135211, 1.403691, -0.044759)",
        "(0.135082, 1.407656, -0.044713)",
        "(0.135100, 1.411785, -0.044851)",
        "(0.135131, 1.413777, -0.044878)",
        "(0.135136, 1.417601, -0.044712)",
        "(0.135119, 1.421434, -0.044494)",
        "(0.134994, 1.425454, -0.044416)",
        "(0.134818, 1.429671, -0.044435)",
        "(0.134738, 1.431783, -0.044375)",
        "(0.134720, 1.436167, -0.044243)",
        "(0.134844, 1.440591, -0.043962)",
        "(0.134983, 1.445060, -0.043659)",
        "(0.135116, 1.449532, -0.043411)",
        "(0.135197, 1.451748, -0.043228)",
        "(0.135498, 1.456262, -0.042838)",
        "(0.135914, 1.460880, -0.042509)",
        "(0.136365, 1.465562, -0.042252)",
        "(0.136762, 1.470273, -0.042129)",
        "(0.136936, 1.472577, -0.042059)",
        "(0.137267, 1.477095, -0.041815)",
        "(0.137726, 1.481547, -0.041543)",
        "(0.138251, 1.485885, -0.041339)",
        "(0.138634, 1.490048, -0.041313)",
        "(0.138809, 1.492156, -0.041431)",
        "(0.139086, 1.496342, -0.041958)",
        "(0.139355, 1.500429, -0.042657)",
        "(0.139649, 1.504416, -0.043454)",
        "(0.139913, 1.508417, -0.044290)",
        "(0.140027, 1.510410, -0.044679)",
        "(0.140313, 1.514294, -0.045286)",
        "(0.140720, 1.518274, -0.045872)",
        "(0.141230, 1.522516, -0.046842)",
        "(0.141762, 1.526712, -0.047956)",
        "(0.142013, 1.528736, -0.048606)",
        "(0.142441, 1.532710, -0.050054)",
        "(0.142618, 1.536511, -0.051779)",
        "(0.142655, 1.540078, -0.053731)",
        "(0.142742, 1.543481, -0.055781)",
        "(0.142831, 1.545125, -0.056774)",
        "(0.143081, 1.548346, -0.058744)",
        "(0.143299, 1.551420, -0.060711)",
        "(0.143548, 1.554323, -0.062676)",
        "(0.143825, 1.557179, -0.064679)",
        "(0.143964, 1.558551, -0.065736)",
        "(0.144208, 1.561228, -0.068023)",
        "(0.144172, 1.563648, -0.070428)",
        "(0.144088, 1.565884, -0.072849)",
        "(0.144252, 1.567885, -0.075255)",
        "(0.144448, 1.568846, -0.076477)",
        "(0.144783, 1.570602, -0.079044)",
        "(0.144673, 1.571990, -0.081654)",
        "(0.144357, 1.573036, -0.084447)",
        "(0.144143, 1.574021, -0.087403)",
        "(0.144143, 1.574449, -0.088923)",
        "(0.144085, 1.575224, -0.092062)",
        "(0.144042, 1.575849, -0.095561)",
        "(0.144002, 1.576262, -0.099221)",
        "(0.143866, 1.576383, -0.103083)",
        "(0.143699, 1.576372, -0.105045)",
        "(0.143250, 1.576208, -0.109052)",
        "(0.142821, 1.575911, -0.113281)",
        "(0.142307, 1.575565, -0.117556)",
        "(0.141631, 1.575199, -0.121978)",
        "(0.141253, 1.575021, -0.124299)",
        "(0.140510, 1.574616, -0.129029)",
        "(0.140101, 1.574149, -0.133671)",
        "(0.140084, 1.573667, -0.138357)",
        "(0.140052, 1.573001, -0.143153)",
        "(0.139926, 1.572589, -0.145694)",
        "(0.139463, 1.571604, -0.150742)",
        "(0.138887, 1.570489, -0.155645)",
        "(0.138520, 1.569310, -0.160481)",
        "(0.138142, 1.567998, -0.165121)",
        "(0.137918, 1.567279, -0.167308)",
        "(0.137479, 1.565810, -0.171548)",
        "(0.137183, 1.564350, -0.175625)",
        "(0.137056, 1.562911, -0.179675)",
        "(0.137036, 1.561399, -0.183680)",
        "(0.137117, 1.560650, -0.185724)",
        "(0.137154, 1.559097, -0.189824)",
        "(0.136913, 1.557135, -0.193369)",
        "(0.136736, 1.555015, -0.196446)",
        "(0.137074, 1.552932, -0.199375)",
        "(0.137431, 1.551880, -0.200911)",
        "(0.137900, 1.549595, -0.204079)",
        "(0.137821, 1.546955, -0.207187)",
        "(0.137384, 1.544000, -0.210171)",
        "(0.137011, 1.540925, -0.213140)",
        "(0.136839, 1.539319, -0.214594)",
        "(0.136213, 1.535890, -0.217232)",
        "(0.135412, 1.532112, -0.219573)",
        "(0.134696, 1.528457, -0.221559)",
        "(0.134231, 1.524611, -0.223452)",
        "(0.134117, 1.522665, -0.224475)",
        "(0.133850, 1.518507, -0.226658)",
        "(0.133452, 1.513912, -0.228903)",
        "(0.132869, 1.508926, -0.231152)",
        "(0.131935, 1.503274, -0.232967)",
        "(0.131410, 1.500343, -0.233726)",
        "(0.130330, 1.494297, -0.234980)",
        "(0.129423, 1.488301, -0.236299)",
        "(0.128593, 1.482102, -0.237347)",
        "(0.127950, 1.475819, -0.238232)",
        "(0.127692, 1.472666, -0.238610)",
        "(0.127210, 1.466295, -0.239247)",
        "(0.126678, 1.459655, -0.239545)",
        "(0.126099, 1.452889, -0.239859)",
        "(0.125474, 1.446176, -0.240468)",
        "(0.125130, 1.442862, -0.240856)",
        "(0.124324, 1.436332, -0.241588)",
        "(0.123498, 1.429948, -0.242093)",
        "(0.122987, 1.423862, -0.242464)",
        "(0.122813, 1.418168, -0.242841)",
        "(0.122792, 1.415413, -0.243031)",
        "(0.122882, 1.410040, -0.243182)",
        "(0.123039, 1.404613, -0.242709)",
        "(0.123144, 1.399213, -0.241993)",
        "(0.123069, 1.393788, -0.241518)",
        "(0.123064, 1.391120, -0.241382)",
        "(0.123121, 1.386000, -0.241240)",
        "(0.123223, 1.381096, -0.241108)",
        "(0.123375, 1.376274, -0.240951)",
        "(0.123650, 1.371523, -0.240610)",
        "(0.123782, 1.369171, -0.240423)",
        "(0.124070, 1.364491, -0.240065)",
        "(0.124278, 1.359823, -0.239817)",
        "(0.124590, 1.355375, -0.239823)",
        "(0.125066, 1.351124, -0.239932)",
        "(0.125395, 1.349030, -0.239938)",
        "(0.126028, 1.344839, -0.240044)",
        "(0.126506, 1.340597, -0.240086)",
        "(0.126995, 1.336237, -0.239737)",
        "(0.127543, 1.331962, -0.239355)",
        "(0.127786, 1.329823, -0.239276)",
        "(0.128304, 1.325577, -0.239087)",
        "(0.129084, 1.321477, -0.238847)",
        "(0.129973, 1.317360, -0.238447)",
        "(0.130838, 1.313064, -0.237826)",
        "(0.131264, 1.310880, -0.237428)",
        "(0.132017, 1.306472, -0.236662)",
        "(0.132784, 1.301915, -0.235948)",
        "(0.133544, 1.297050, -0.235082)",
        "(0.134403, 1.292048, -0.233883)",
        "(0.134853, 1.289520, -0.233217)",
        "(0.135726, 1.284455, -0.231797)",
        "(0.136587, 1.279443, -0.230354)",
        "(0.137477, 1.274425, -0.228757)",
        "(0.138352, 1.269359, -0.226843)",
        "(0.138787, 1.266868, -0.225783)",
        "(0.139548, 1.261901, -0.223289)",
        "(0.140194, 1.257072, -0.220133)",
        "(0.140980, 1.252762, -0.216471)",
        "(0.141896, 1.248940, -0.212560)",
        "(0.142367, 1.247129, -0.210417)",
        "(0.143426, 1.243527, -0.205788)",
        "(0.144586, 1.239926, -0.200706)",
        "(0.145979, 1.236091, -0.194977)",
        "(0.147035, 1.232159, -0.189161)",
        "(0.147511, 1.230312, -0.186372)",
        "(0.148486, 1.226828, -0.181092)",
        "(0.149555, 1.223505, -0.175978)",
        "(0.150734, 1.220089, -0.170632)",
        "(0.151869, 1.216576, -0.165016)",
        "(0.152427, 1.214825, -0.162194)",
        "(0.153489, 1.211532, -0.156604)",
        "(0.154467, 1.208735, -0.151430)",
        "(0.155147, 1.206662, -0.146760)",
        "(0.155687, 1.204974, -0.142138)",
        "(0.155927, 1.204326, -0.139780)",
        "(0.156247, 1.203479, -0.135209)",
        "(0.156328, 1.203435, -0.131083)",
        "(0.156201, 1.204169, -0.127391)",
        "(0.155909, 1.205668, -0.124042)",
        "(0.155735, 1.206575, -0.122400)",
        "(0.155324, 1.208882, -0.119077)",
        "(0.154889, 1.211541, -0.115693)",
        "(0.154423, 1.214785, -0.112517)",
        "(0.153894, 1.218292, -0.109559)",
        "(0.153559, 1.220174, -0.108218)",
        "(0.152881, 1.223957, -0.105558)",
        "(0.152139, 1.227954, -0.103131)",
        "(0.151410, 1.231987, -0.100649)",
        "(0.150760, 1.236001, -0.098029)",
        "(0.150437, 1.238031, -0.096727)",
        "(0.149811, 1.242066, -0.094158)",
        "(0.149202, 1.246056, -0.091670)",
        "(0.148578, 1.250049, -0.089265)",
        "(0.147972, 1.253994, -0.086916)",
        "(0.147653, 1.255892, -0.085796)",
        "(0.147124, 1.259856, -0.083461)",
        "(0.146672, 1.263827, -0.081303)",
        "(0.146262, 1.267722, -0.079189)",
        "(0.145950, 1.271539, -0.077065)",
        "(0.145814, 1.273420, -0.075977)",
        "(0.145687, 1.277175, -0.073707)",
        "(0.145584, 1.280818, -0.071571)",
        "(0.145418, 1.284385, -0.069499)",
        "(0.145204, 1.287875, -0.067490)",
        "(0.145027, 1.289629, -0.066529)",
        "(0.144611, 1.293297, -0.064782)",
        "(0.144056, 1.297210, -0.063290)",
        "(0.143412, 1.301284, -0.061947)",
        "(0.142809, 1.305454, -0.060617)",
        "(0.142504, 1.307565, -0.059939)",
        "(0.141980, 1.311910, -0.058616)",
        "(0.141533, 1.316437, -0.057414)",
        "(0.141198, 1.321036, -0.056305)",
        "(0.140840, 1.325633, -0.055258)",
        "(0.140699, 1.327924, -0.054760)",
        "(0.140342, 1.332458, -0.053833)",
        "(0.139945, 1.336852, -0.053079)",
        "(0.139477, 1.341285, -0.052569)",
        "(0.138900, 1.345728, -0.052340)",
        "(0.138612, 1.347808, -0.052156)",
        "(0.138229, 1.351717, -0.051345)",
        "(0.138026, 1.355631, -0.050383)",
        "(0.137855, 1.359740, -0.049735)",
        "(0.137498, 1.363735, -0.049213)",
        "(0.137325, 1.365709, -0.048954)",
        "(0.137033, 1.369636, -0.048404)",
        "(0.136777, 1.373600, -0.047746)",
        "(0.136410, 1.377536, -0.047143)",
        "(0.135914, 1.381620, -0.046779)",
        "(0.135657, 1.383754, -0.046710)",
        "(0.135200, 1.388252, -0.046617)",
        "(0.134721, 1.392547, -0.046377)",
        "(0.134397, 1.396981, -0.046073)",
        "(0.134297, 1.401620, -0.045692)",
        "(0.134264, 1.403954, -0.045500)",
        "(0.134238, 1.408708, -0.045239)",
        "(0.134121, 1.413464, -0.045317)",
        "(0.133903, 1.418203, -0.045477)",
        "(0.133759, 1.423115, -0.045728)",
        "(0.133773, 1.425598, -0.045871)",
        "(0.133893, 1.430544, -0.046019)",
        "(0.134132, 1.435522, -0.046214)",
        "(0.134420, 1.440618, -0.046549)",
        "(0.134701, 1.445766, -0.047150)",
        "(0.134773, 1.448303, -0.047570)",
        "(0.134961, 1.453326, -0.048445)",
        "(0.135242, 1.458301, -0.049205)",
        "(0.135618, 1.463138, -0.049712)",
        "(0.136040, 1.467736, -0.049976)",
        "(0.136329, 1.469961, -0.050025)",
        "(0.137024, 1.474332, -0.049964)",
        "(0.137844, 1.478877, -0.050045)",
        "(0.138588, 1.483625, -0.050440)",
        "(0.139094, 1.488540, -0.051413)",
        "(0.139369, 1.491060, -0.052017)",
        "(0.140011, 1.496042, -0.053209)",
        "(0.140832, 1.500807, -0.054040)",
        "(0.141776, 1.505384, -0.054540)",
        "(0.142688, 1.509831, -0.055043)",
        "(0.143181, 1.512028, -0.055352)",
        "(0.144246, 1.516414, -0.056130)",
        "(0.145418, 1.520742, -0.057081)",
        "(0.146652, 1.524955, -0.058188)",
        "(0.147769, 1.529014, -0.059676)",
        "(0.148269, 1.531044, -0.060610)",
        "(0.149150, 1.535047, -0.062868)",
        "(0.149772, 1.538782, -0.065097)",
        "(0.150280, 1.542149, -0.067136)",
        "(0.150743, 1.545397, -0.069227)",
        "(0.151003, 1.546981, -0.070406)",
        "(0.151563, 1.550011, -0.072940)",
        "(0.152073, 1.552835, -0.075561)",
        "(0.152368, 1.555363, -0.078284)",
        "(0.152622, 1.557619, -0.080974)",
        "(0.152705, 1.558680, -0.082333)",
        "(0.152853, 1.560693, -0.085239)",
        "(0.152969, 1.562667, -0.088445)",
        "(0.152968, 1.564613, -0.092063)",
        "(0.152804, 1.566387, -0.095734)",
        "(0.152685, 1.567235, -0.097599)",
        "(0.152516, 1.568881, -0.101476)",
        "(0.152336, 1.570271, -0.105297)",
        "(0.152247, 1.571581, -0.109390)",
        "(0.152244, 1.572871, -0.113885)",
        "(0.152291, 1.573481, -0.116196)",
        "(0.152348, 1.574566, -0.121091)",
        "(0.152291, 1.575553, -0.126322)",
        "(0.152107, 1.576418, -0.131762)",
        "(0.151783, 1.577006, -0.136916)",
        "(0.151608, 1.577240, -0.139451)",
        "(0.151214, 1.577626, -0.144654)",
        "(0.150626, 1.577846, -0.149852)",
        "(0.150213, 1.578026, -0.154590)",
        "(0.150122, 1.578061, -0.158966)",
        "(0.150231, 1.577982, -0.161042)",
        "(0.150302, 1.577752, -0.165462)",
        "(0.150465, 1.577463, -0.170345)",
        "(0.150507, 1.576919, -0.175473)",
        "(0.150412, 1.576059, -0.180482)",
        "(0.150337, 1.575507, -0.182898)",
        "(0.150144, 1.574228, -0.187656)",
        "(0.150055, 1.572691, -0.192548)",
        "(0.150157, 1.571038, -0.197806)",
        "(0.150331, 1.569135, -0.203348)",
        "(0.150424, 1.567993, -0.206029)",
        "(0.150542, 1.565419, -0.210962)",
        "(0.150633, 1.562447, -0.215334)",
        "(0.150672, 1.558953, -0.219499)",
        "(0.150646, 1.555075, -0.223734)",
        "(0.150553, 1.552999, -0.225840)",
        "(0.150024, 1.548518, -0.229989)",
        "(0.149333, 1.543727, -0.233952)",
        "(0.148569, 1.538607, -0.237437)",
        "(0.147611, 1.533041, -0.240487)",
        "(0.147120, 1.530096, -0.241958)",
        "(0.146202, 1.524104, -0.244885)",
        "(0.145362, 1.517965, -0.247778)",
        "(0.144417, 1.511518, -0.250694)",
        "(0.143401, 1.504988, -0.253333)",
        "(0.142870, 1.501684, -0.254524)",
        "(0.141808, 1.494891, -0.256472)",
        "(0.140858, 1.487812, -0.257989)",
        "(0.140243, 1.480878, -0.259614)",
        "(0.139536, 1.474024, -0.261277)",
        "(0.139179, 1.470607, -0.262099)",
        "(0.138488, 1.463915, -0.263881)",
        "(0.137657, 1.457351, -0.265531)",
        "(0.136731, 1.450884, -0.266844)",
        "(0.135852, 1.444618, -0.268013)",
        "(0.135475, 1.441688, -0.268514)",
        "(0.134926, 1.436070, -0.269665)",
        "(0.134746, 1.431079, -0.270948)",
        "(0.134761, 1.426388, -0.272182)",
        "(0.134810, 1.421871, -0.273459)",
        "(0.134722, 1.419574, -0.274006)",
        "(0.134232, 1.414864, -0.274621)",
        "(0.133618, 1.410019, -0.274760)",
        "(0.133181, 1.405548, -0.275015)",
        "(0.133023, 1.401282, -0.275456)",
        "(0.133070, 1.399204, -0.275674)",
        "(0.133264, 1.394912, -0.275940)",
        "(0.133793, 1.390428, -0.275956)",
        "(0.134678, 1.385446, -0.275640)",
        "(0.135753, 1.379785, -0.274682)",
        "(0.136197, 1.376547, -0.273785)",
        "(0.136688, 1.369655, -0.271835)",
        "(0.136916, 1.362692, -0.270657)",
        "(0.137063, 1.356035, -0.270664)",
        "(0.137334, 1.349792, -0.271250)",
        "(0.137461, 1.346729, -0.271480)",
        "(0.137702, 1.340576, -0.271354)",
        "(0.138077, 1.334423, -0.270229)",
        "(0.138580, 1.328466, -0.268349)",
        "(0.139204, 1.322966, -0.266527)",
        "(0.139504, 1.320362, -0.265663)",
        "(0.140042, 1.315202, -0.263780)",
        "(0.140535, 1.310116, -0.261492)",
        "(0.141064, 1.305214, -0.259204)",
        "(0.141471, 1.300518, -0.257293)",
        "(0.141666, 1.298205, -0.256365)",
        "(0.142072, 1.293698, -0.254459)",
        "(0.142453, 1.289312, -0.252496)",
        "(0.142651, 1.284925, -0.250305)",
        "(0.142839, 1.280875, -0.248188)",
        "(0.143007, 1.278904, -0.247126)",
        "(0.143471, 1.275038, -0.244853)",
        "(0.144017, 1.271247, -0.242259)",
        "(0.144617, 1.267463, -0.239080)",
        "(0.145204, 1.263711, -0.235395)",
        "(0.145447, 1.261882, -0.233520)",
        "(0.145869, 1.258491, -0.229906)",
        "(0.146217, 1.255439, -0.226505)",
        "(0.146519, 1.252682, -0.223006)",
        "(0.146799, 1.250147, -0.219405)",
        "(0.146907, 1.248978, -0.217670)",
        "(0.147125, 1.247030, -0.214441)",
        "(0.147326, 1.245513, -0.211641)",
        "(0.147505, 1.244342, -0.209076)",
        "(0.147751, 1.243190, -0.206129)",
        "(0.147895, 1.242656, -0.204545)",
        "(0.148143, 1.241826, -0.201409)",
        "(0.148251, 1.241288, -0.198427)",
        "(0.148251, 1.240892, -0.195359)",
        "(0.148211, 1.240436, -0.191867)",
        "(0.148192, 1.240244, -0.190032)",
        "(0.148206, 1.240010, -0.186237)",
        "(0.148210, 1.239995, -0.182501)",
        "(0.148293, 1.240113, -0.178868)",
        "(0.148397, 1.240139, -0.175117)",
        "(0.148475, 1.240130, -0.173194)",
        "(0.148626, 1.240091, -0.169443)",
        "(0.148798, 1.240131, -0.165968)",
        "(0.148879, 1.240129, -0.162706)",
        "(0.148843, 1.239955, -0.159295)",
        "(0.148750, 1.239784, -0.157454)",
        "(0.148604, 1.239606, -0.153704)",
        "(0.148511, 1.239691, -0.149960)",
        "(0.148552, 1.239882, -0.146030)",
        "(0.148516, 1.239979, -0.141759)",
        "(0.148439, 1.240098, -0.139601)",
        "(0.148155, 1.240490, -0.135478)",
        "(0.147701, 1.241232, -0.131733)",
        "(0.147182, 1.242411, -0.128309)",
        "(0.146764, 1.243760, -0.124709)",
        "(0.146601, 1.244491, -0.122823)",
        "(0.146325, 1.246141, -0.118932)",
        "(0.146173, 1.247943, -0.114695)",
        "(0.146067, 1.249930, -0.110410)",
        "(0.145842, 1.252130, -0.106300)",
        "(0.145727, 1.253286, -0.104300)",
        "(0.145421, 1.255574, -0.100209)",
        "(0.145076, 1.258036, -0.096400)",
        "(0.144743, 1.260565, -0.092692)",
        "(0.144535, 1.263170, -0.088948)",
        "(0.144451, 1.264503, -0.087075)",
        "(0.144277, 1.267240, -0.083351)",
        "(0.144166, 1.270064, -0.079673)",
        "(0.143986, 1.272999, -0.076242)",
        "(0.143643, 1.276097, -0.073206)",
        "(0.143437, 1.277703, -0.071804)",
        "(0.142959, 1.281048, -0.069104)",
        "(0.142575, 1.284502, -0.066434)",
        "(0.142192, 1.288156, -0.064003)",
        "(0.141756, 1.292014, -0.061753)",
        "(0.141510, 1.293977, -0.060699)",
        "(0.140911, 1.298165, -0.058855)",
        "(0.140260, 1.302587, -0.057237)",
        "(0.139633, 1.307012, -0.055508)",
        "(0.139055, 1.311556, -0.053774)",
        "(0.138753, 1.313970, -0.053059)",
        "(0.138125, 1.318806, -0.051702)",
        "(0.137511, 1.323689, -0.050410)",
        "(0.136874, 1.328687, -0.049394)",
        "(0.136305, 1.333568, -0.048398)",
        "(0.136003, 1.335959, -0.047868)",
        "(0.135463, 1.340748, -0.046884)",
        "(0.134999, 1.345721, -0.046209)",
        "(0.134678, 1.350657, -0.045640)",
        "(0.134327, 1.355401, -0.045099)",
        "(0.134152, 1.357639, -0.044836)",
        "(0.133803, 1.362014, -0.044373)",
        "(0.133394, 1.366431, -0.044181)",
        "(0.132865, 1.370788, -0.044208)",
        "(0.132376, 1.374943, -0.044156)",
        "(0.132130, 1.376994, -0.044097)",
        "(0.131726, 1.381107, -0.043909)",
        "(0.131552, 1.385170, -0.043537)",
        "(0.131439, 1.389357, -0.043227)",
        "(0.131387, 1.393591, -0.042963)",
        "(0.131381, 1.395700, -0.042837)",
        "(0.131359, 1.399802, -0.042618)",
        "(0.131293, 1.403880, -0.042505)",
        "(0.131166, 1.407972, -0.042428)",
        "(0.131128, 1.412202, -0.042545)",
        "(0.131095, 1.414332, -0.042633)",
        "(0.131115, 1.418536, -0.042705)",
        "(0.131203, 1.422591, -0.042537)",
        "(0.131450, 1.426700, -0.042470)",
        "(0.131662, 1.430818, -0.042497)",
        "(0.131721, 1.432848, -0.042491)",
        "(0.131996, 1.436903, -0.042559)",
        "(0.132226, 1.440983, -0.042741)",
        "(0.132446, 1.445108, -0.043124)",
        "(0.132626, 1.449147, -0.043406)",
        "(0.132725, 1.451082, -0.043446)",
        "(0.133035, 1.454957, -0.043478)",
        "(0.133271, 1.458962, -0.043647)",
        "(0.133516, 1.463006, -0.043902)",
        "(0.133784, 1.466942, -0.043947)",
        "(0.133954, 1.468947, -0.043950)",
        "(0.134364, 1.473048, -0.043937)",
        "(0.134922, 1.477237, -0.043859)",
        "(0.135555, 1.481451, -0.043681)",
        "(0.136266, 1.485703, -0.043507)",
        "(0.136643, 1.487893, -0.043530)",
        "(0.137288, 1.492392, -0.043777)",
        "(0.137903, 1.497009, -0.044308)",
        "(0.138627, 1.501943, -0.045270)",
        "(0.139459, 1.506962, -0.046454)",
        "(0.139924, 1.509415, -0.047013)",
        "(0.140815, 1.514253, -0.048075)",
        "(0.141685, 1.519026, -0.049155)",
        "(0.142450, 1.523677, -0.050314)",
        "(0.143146, 1.528147, -0.051448)",
        "(0.143525, 1.530281, -0.051969)",
        "(0.144302, 1.534359, -0.053044)",
        "(0.145175, 1.538349, -0.054320)",
        "(0.145852, 1.542190, -0.056000)",
        "(0.146485, 1.545902, -0.058012)",
        "(0.146774, 1.547722, -0.059103)",
        "(0.147317, 1.551149, -0.061471)",
        "(0.147771, 1.554272, -0.064011)",
        "(0.148167, 1.557043, -0.066598)",
        "(0.148587, 1.559589, -0.069267)",
        "(0.148835, 1.560688, -0.070494)",
        "(0.149384, 1.562708, -0.072984)",
        "(0.150089, 1.564627, -0.075613)",
        "(0.150842, 1.566445, -0.078587)",
        "(0.151427, 1.568139, -0.081776)",
        "(0.151657, 1.568861, -0.083362)",
        "(0.151984, 1.570129, -0.086528)",
        "(0.152300, 1.571310, -0.089969)",
        "(0.152728, 1.572349, -0.093606)",
        "(0.153216, 1.573202, -0.097226)",
        "(0.153473, 1.573576, -0.099016)",
        "(0.153936, 1.574258, -0.102723)",
        "(0.154235, 1.574788, -0.106608)",
        "(0.154497, 1.575232, -0.110536)",
        "(0.154938, 1.575750, -0.114512)",
        "(0.155127, 1.576024, -0.116570)",
        "(0.155454, 1.576476, -0.120795)",
        "(0.155765, 1.576954, -0.125415)",
        "(0.156215, 1.577636, -0.130594)",
        "(0.156552, 1.578261, -0.136110)",
        "(0.156721, 1.578452, -0.138940)",
        "(0.157224, 1.578755, -0.144704)",
        "(0.157835, 1.578751, -0.150217)",
        "(0.158383, 1.578450, -0.155615)",
        "(0.158659, 1.577877, -0.160998)",
        "(0.158655, 1.577431, -0.163564)",
        "(0.158440, 1.576343, -0.168406)",
        "(0.158290, 1.574993, -0.172894)",
        "(0.158472, 1.573550, -0.177608)",
        "(0.158738, 1.571965, -0.182419)",
        "(0.158789, 1.571044, -0.184753)",
        "(0.158715, 1.568970, -0.189003)",
        "(0.158657, 1.566684, -0.192808)",
        "(0.158910, 1.564113, -0.196310)",
        "(0.159235, 1.561375, -0.200010)",
        "(0.159351, 1.559932, -0.201922)",
        "(0.159223, 1.556620, -0.205555)",
        "(0.159010, 1.552899, -0.208870)",
        "(0.158921, 1.548893, -0.212037)",
        "(0.158722, 1.544533, -0.214938)",
        "(0.158481, 1.542213, -0.216252)",
        "(0.157867, 1.537210, -0.218539)",
        "(0.157379, 1.532054, -0.220701)",
        "(0.157299, 1.527056, -0.223125)",
        "(0.157297, 1.522236, -0.225897)",
        "(0.157100, 1.519727, -0.227147)",
        "(0.156349, 1.514376, -0.229102)",
        "(0.155602, 1.509120, -0.230623)",
        "(0.155085, 1.504250, -0.232008)",
        "(0.154498, 1.499460, -0.233164)",
        "(0.154169, 1.497100, -0.233666)",
        "(0.153669, 1.492558, -0.234647)",
        "(0.153501, 1.488440, -0.235779)",
        "(0.153541, 1.484648, -0.237106)",
        "(0.153313, 1.480555, -0.238249)",
        "(0.153091, 1.478358, -0.238687)",
        "(0.152681, 1.473852, -0.239531)",
        "(0.152460, 1.469405, -0.240469)",
        "(0.152060, 1.464886, -0.241409)",
        "(0.151407, 1.460120, -0.241858)",
        "(0.151130, 1.457725, -0.241941)",
        "(0.150747, 1.453039, -0.242234)",
        "(0.150590, 1.448531, -0.242532)",
        "(0.150405, 1.444099, -0.242752)",
        "(0.150152, 1.439666, -0.242916)",
        "(0.150050, 1.437482, -0.243007)",
        "(0.149816, 1.433110, -0.243183)",
        "(0.149654, 1.428732, -0.243187)",
        "(0.149563, 1.424335, -0.243132)",
        "(0.149500, 1.419851, -0.242863)",
        "(0.149541, 1.417600, -0.242652)",
        "(0.149669, 1.413016, -0.242032)",
        "(0.149790, 1.408337, -0.241349)",
        "(0.149711, 1.403494, -0.240813)",
        "(0.149222, 1.398219, -0.240037)",
        "(0.148905, 1.395464, -0.239491)",
        "(0.148328, 1.390123, -0.238553)",
        "(0.147997, 1.385110, -0.237855)",
        "(0.147883, 1.380577, -0.237380)",
        "(0.147899, 1.376304, -0.236807)",
        "(0.147910, 1.374169, -0.236398)",
        "(0.147942, 1.370030, -0.235437)",
        "(0.147888, 1.366000, -0.234629)",
        "(0.147721, 1.361897, -0.234059)",
        "(0.147383, 1.357490, -0.233377)",
        "(0.147159, 1.355130, -0.232891)",
        "(0.146740, 1.350210, -0.231641)",
        "(0.146424, 1.345273, -0.230365)",
        "(0.146153, 1.340362, -0.229054)",
        "(0.146070, 1.335318, -0.227478)",
        "(0.146085, 1.332805, -0.226659)",
        "(0.146190, 1.327754, -0.225237)",
        "(0.146314, 1.322688, -0.224084)",
        "(0.146478, 1.317268, -0.222760)",
        "(0.146665, 1.311612, -0.221153)",
        "(0.146805, 1.308755, -0.220352)",
        "(0.147102, 1.303095, -0.218908)",
        "(0.147415, 1.297366, -0.217465)",
        "(0.147848, 1.291597, -0.215583)",
        "(0.148409, 1.286149, -0.213664)",
        "(0.148701, 1.283460, -0.212686)",
        "(0.149492, 1.278190, -0.210431)",
        "(0.150426, 1.272924, -0.207667)",
        "(0.151244, 1.267721, -0.204875)",
        "(0.152077, 1.262506, -0.202171)",
        "(0.152497, 1.259773, -0.200745)",
        "(0.153441, 1.253962, -0.197595)",
        "(0.154321, 1.247910, -0.194302)",
        "(0.155174, 1.241868, -0.191294)",
        "(0.156160, 1.235827, -0.188453)",
        "(0.156686, 1.232761, -0.187028)",
        "(0.157784, 1.226646, -0.184097)",
        "(0.158900, 1.220427, -0.180957)",
        "(0.160016, 1.214242, -0.177461)",
        "(0.161239, 1.208214, -0.173443)",
        "(0.161956, 1.205405, -0.171275)",
        "(0.163560, 1.200120, -0.166771)",
        "(0.165341, 1.195387, -0.162063)",
        "(0.167044, 1.191777, -0.157961)",
        "(0.168559, 1.188566, -0.154068)",
        "(0.169337, 1.186985, -0.152026)",
        "(0.170971, 1.183964, -0.147654)",
        "(0.172662, 1.181168, -0.143036)",
        "(0.174373, 1.178768, -0.138322)",
        "(0.175983, 1.176653, -0.133364)",
        "(0.176662, 1.175815, -0.130877)",
        "(0.177740, 1.174459, -0.125928)",
        "(0.178672, 1.173282, -0.120481)",
        "(0.179725, 1.172730, -0.114310)",
        "(0.180993, 1.173210, -0.107641)",
        "(0.181595, 1.173847, -0.104346)",
        "(0.182508, 1.175760, -0.098085)",
        "(0.182984, 1.178066, -0.091961)",
        "(0.183300, 1.180376, -0.086385)",
        "(0.183653, 1.182985, -0.080595)",
        "(0.183747, 1.184487, -0.077795)",
        "(0.183632, 1.188022, -0.072663)",
        "(0.183120, 1.191953, -0.068169)",
        "(0.182336, 1.196274, -0.064065)",
        "(0.181308, 1.200999, -0.060331)",
        "(0.180725, 1.203504, -0.058611)",
        "(0.179548, 1.208635, -0.055360)",
        "(0.178392, 1.213912, -0.052367)",
        "(0.177233, 1.219417, -0.049674)",
        "(0.175972, 1.225067, -0.047314)",
        "(0.175301, 1.227916, -0.046212)",
        "(0.174026, 1.233638, -0.044141)",
        "(0.172771, 1.239524, -0.042376)",
        "(0.171451, 1.245430, -0.040837)",
        "(0.170144, 1.251286, -0.039408)",
        "(0.169522, 1.254191, -0.038731)",
        "(0.168361, 1.260028, -0.037471)",
        "(0.167210, 1.265993, -0.036508)",
        "(0.165983, 1.272012, -0.036061)",
        "(0.164699, 1.277806, -0.035567)",
        "(0.164064, 1.280672, -0.035323)",
        "(0.162866, 1.286419, -0.034990)",
        "(0.161754, 1.292192, -0.034796)",
        "(0.160678, 1.297939, -0.034681)",
        "(0.159685, 1.303767, -0.034719)",
        "(0.159237, 1.306726, -0.034779)",
        "(0.158403, 1.312792, -0.034957)",
        "(0.157535, 1.318960, -0.035338)",
        "(0.156771, 1.325341, -0.035983)",
        "(0.156028, 1.331703, -0.036570)",
        "(0.155730, 1.334864, -0.036819)",
        "(0.155153, 1.341322, -0.037381)",
        "(0.154657, 1.347747, -0.037931)",
        "(0.154325, 1.354020, -0.038372)",
        "(0.153893, 1.360345, -0.038924)",
        "(0.153599, 1.363520, -0.039228)",
        "(0.152864, 1.369979, -0.039956)",
        "(0.152044, 1.376433, -0.040905)",
        "(0.151289, 1.382795, -0.041880)",
        "(0.150640, 1.388965, -0.042632)",
        "(0.150338, 1.391960, -0.042929)",
        "(0.149848, 1.397830, -0.043485)",
        "(0.149438, 1.403629, -0.044103)",
        "(0.149009, 1.409194, -0.044590)",
        "(0.148698, 1.414452, -0.044903)",
        "(0.148566, 1.417012, -0.045049)",
        "(0.148280, 1.421993, -0.045367)",
        "(0.147956, 1.426727, -0.045563)",
        "(0.147597, 1.431341, -0.045659)",
        "(0.147118, 1.436080, -0.045969)",
        "(0.146858, 1.438456, -0.046199)",
        "(0.146452, 1.443254, -0.046846)",
        "(0.146103, 1.448080, -0.047640)",
        "(0.145853, 1.452546, -0.048224)",
        "(0.145667, 1.456717, -0.048625)",
        "(0.145560, 1.458768, -0.048882)",
        "(0.145436, 1.462837, -0.049498)",
        "(0.145361, 1.466750, -0.050185)",
        "(0.145228, 1.470518, -0.051003)",
        "(0.145036, 1.473991, -0.051791)",
        "(0.144947, 1.475654, -0.052173)",
        "(0.144776, 1.478848, -0.053005)",
        "(0.144531, 1.482066, -0.054175)",
        "(0.144099, 1.485292, -0.055680)",
        "(0.143578, 1.488202, -0.057039)",
        "(0.143389, 1.489600, -0.057700)",
        "(0.142987, 1.492325, -0.058957)",
        "(0.142686, 1.494904, -0.060117)",
        "(0.142475, 1.497345, -0.061356)",
        "(0.142152, 1.499825, -0.062873)",
        "(0.141980, 1.501006, -0.063727)",
        "(0.141476, 1.503232, -0.065467)",
        "(0.140908, 1.505319, -0.067239)",
        "(0.140313, 1.507386, -0.068984)",
        "(0.139652, 1.509438, -0.070940)",
        "(0.139359, 1.510484, -0.071997)",
        "(0.138874, 1.512596, -0.074048)",
        "(0.138512, 1.514662, -0.075992)",
        "(0.138247, 1.516674, -0.078075)",
        "(0.138117, 1.518623, -0.080250)",
        "(0.138153, 1.519643, -0.081460)",
        "(0.138202, 1.521714, -0.084162)",
        "(0.137999, 1.523643, -0.087096)",
        "(0.137592, 1.525312, -0.089913)",
        "(0.137268, 1.526741, -0.092696)",
        "(0.137205, 1.527506, -0.094206)",
        "(0.137098, 1.529168, -0.097494)",
        "(0.136811, 1.530744, -0.100916)",
        "(0.136598, 1.532157, -0.104221)",
        "(0.136700, 1.533738, -0.107806)",
        "(0.136817, 1.534522, -0.109720)",
        "(0.137123, 1.535854, -0.113643)",
        "(0.137238, 1.536888, -0.117738)",
        "(0.137084, 1.537607, -0.121890)",
        "(0.136785, 1.538303, -0.126307)",
        "(0.136625, 1.538665, -0.128596)",
        "(0.136387, 1.539283, -0.133262)",
        "(0.136384, 1.539818, -0.138155)",
        "(0.136187, 1.540241, -0.143084)",
        "(0.135744, 1.540370, -0.147794)",
        "(0.135540, 1.540406, -0.150064)",
        "(0.135260, 1.540376, -0.154456)",
        "(0.135147, 1.540441, -0.159150)",
        "(0.134967, 1.540384, -0.163948)",
        "(0.134760, 1.540142, -0.168662)",
        "(0.134668, 1.539960, -0.170947)",
        "(0.134534, 1.539410, -0.175382)",
        "(0.134369, 1.538812, -0.179877)",
        "(0.134124, 1.537928, -0.184287)",
        "(0.133852, 1.536794, -0.188553)",
        "(0.133704, 1.536159, -0.190649)",
        "(0.133367, 1.534815, -0.194698)",
        "(0.132920, 1.533229, -0.198383)",
        "(0.132571, 1.531558, -0.201893)",
        "(0.132418, 1.529756, -0.205188)",
        "(0.132403, 1.528787, -0.206762)",
        "(0.132367, 1.526666, -0.209749)",
        "(0.132332, 1.524209, -0.212764)",
        "(0.132193, 1.521610, -0.215999)",
        "(0.131780, 1.518763, -0.219316)",
        "(0.131456, 1.517182, -0.220895)",
        "(0.130696, 1.513738, -0.223857)",
        "(0.130162, 1.510223, -0.226576)",
        "(0.129881, 1.506650, -0.229199)",
        "(0.129630, 1.502810, -0.231760)",
        "(0.129461, 1.500783, -0.233048)",
        "(0.129014, 1.496657, -0.235903)",
        "(0.128452, 1.492395, -0.239045)",
        "(0.127994, 1.487993, -0.242159)",
        "(0.127484, 1.483496, -0.245057)",
        "(0.127140, 1.481096, -0.246568)",
        "(0.126619, 1.476703, -0.249178)",
        "(0.126155, 1.472298, -0.251318)",
        "(0.125780, 1.467874, -0.253332)",
        "(0.125569, 1.463411, -0.255219)",
        "(0.125451, 1.461128, -0.256094)",
        "(0.125047, 1.456546, -0.257794)",
        "(0.124484, 1.452073, -0.259498)",
        "(0.123759, 1.447818, -0.261101)",
        "(0.123163, 1.443941, -0.262725)",
        "(0.122981, 1.442145, -0.263553)",
        "(0.122699, 1.438540, -0.265033)",
        "(0.122632, 1.435038, -0.266298)",
        "(0.122753, 1.431636, -0.267540)",
        "(0.122905, 1.428134, -0.268850)",
        "(0.122955, 1.426308, -0.269471)",
        "(0.122913, 1.422419, -0.270584)",
        "(0.122745, 1.418494, -0.271873)",
        "(0.122665, 1.414651, -0.273467)",
        "(0.122521, 1.410827, -0.275194)",
        "(0.122450, 1.408971, -0.276038)",
        "(0.122433, 1.405358, -0.277493)",
        "(0.122455, 1.401592, -0.278457)",
        "(0.122631, 1.397800, -0.279090)",
        "(0.122807, 1.393845, -0.279446)",
        "(0.122848, 1.391778, -0.279501)",
        "(0.122872, 1.387487, -0.279329)",
        "(0.122956, 1.383085, -0.278948)",
        "(0.123142, 1.378595, -0.278603)",
        "(0.123213, 1.373764, -0.278000)",
        "(0.123227, 1.371260, -0.277580)",
        "(0.123400, 1.366373, -0.276899)",
        "(0.123556, 1.361468, -0.276283)",
        "(0.123657, 1.356498, -0.275810)",
        "(0.123747, 1.351544, -0.275559)",
        "(0.123828, 1.349066, -0.275394)",
        "(0.123907, 1.343892, -0.274665)",
        "(0.123889, 1.338505, -0.273391)",
        "(0.123904, 1.333303, -0.272099)",
        "(0.124134, 1.328528, -0.271129)",
        "(0.124282, 1.326187, -0.270606)",
        "(0.124566, 1.321522, -0.269290)",
        "(0.124878, 1.316842, -0.267461)",
        "(0.125301, 1.312243, -0.265552)",
        "(0.125735, 1.307614, -0.263623)",
        "(0.125917, 1.305263, -0.262584)",
        "(0.126170, 1.300536, -0.260533)",
        "(0.126285, 1.295925, -0.258470)",
        "(0.126413, 1.291436, -0.256459)",
        "(0.126643, 1.287209, -0.254489)",
        "(0.126830, 1.285177, -0.253488)",
        "(0.127332, 1.281249, -0.251283)",
        "(0.127937, 1.277283, -0.248505)",
        "(0.128645, 1.273407, -0.245292)",
        "(0.129430, 1.269732, -0.242277)",
        "(0.129843, 1.267932, -0.240961)",
        "(0.130738, 1.264433, -0.238710)",
        "(0.131632, 1.260886, -0.236644)",
        "(0.132597, 1.257250, -0.234337)",
        "(0.133597, 1.253374, -0.231692)",
        "(0.134103, 1.251439, -0.230370)",
        "(0.135246, 1.247845, -0.227916)",
        "(0.136487, 1.244280, -0.225288)",
        "(0.137855, 1.240422, -0.221915)",
        "(0.139215, 1.236226, -0.217506)",
        "(0.139817, 1.234160, -0.215264)",
        "(0.140976, 1.230308, -0.211142)",
        "(0.142062, 1.226910, -0.207319)",
        "(0.143101, 1.223494, -0.203190)",
        "(0.144158, 1.220156, -0.198730)",
        "(0.144713, 1.218571, -0.196477)",
        "(0.145834, 1.215953, -0.191991)",
        "(0.146901, 1.213823, -0.187774)",
        "(0.147912, 1.211958, -0.183711)",
        "(0.148951, 1.210263, -0.179534)",
        "(0.149475, 1.209508, -0.177404)",
        "(0.150559, 1.208275, -0.173151)",
        "(0.151576, 1.207290, -0.168887)",
        "(0.152495, 1.206480, -0.164673)",
        "(0.153300, 1.205797, -0.160430)",
        "(0.153705, 1.205545, -0.158231)",
        "(0.154525, 1.205172, -0.153682)",
        "(0.155367, 1.204939, -0.149038)",
        "(0.156149, 1.204857, -0.144426)",
        "(0.156750, 1.205059, -0.140238)",
        "(0.156988, 1.205318, -0.138337)",
        "(0.157210, 1.206040, -0.134913)",
        "(0.157381, 1.206821, -0.131285)",
        "(0.157704, 1.207874, -0.127219)",
        "(0.158045, 1.209343, -0.123059)",
        "(0.158188, 1.210177, -0.121032)",
        "(0.158384, 1.212009, -0.117112)",
        "(0.158445, 1.213847, -0.113354)",
        "(0.158383, 1.215876, -0.109795)",
        "(0.158291, 1.218086, -0.106281)",
        "(0.158260, 1.219236, -0.104508)",
        "(0.158158, 1.221626, -0.101037)",
        "(0.157982, 1.224308, -0.097899)",
        "(0.157716, 1.227174, -0.095031)",
        "(0.157498, 1.230016, -0.092131)",
        "(0.157381, 1.231421, -0.090668)",
        "(0.157125, 1.234375, -0.087796)",
        "(0.156837, 1.237487, -0.085226)",
        "(0.156548, 1.240705, -0.082878)",
        "(0.156196, 1.244028, -0.080692)",
        "(0.155992, 1.245669, -0.079623)",
        "(0.155671, 1.248941, -0.077448)",
        "(0.155312, 1.252366, -0.075369)",
        "(0.154807, 1.256016, -0.073721)",
        "(0.154199, 1.259748, -0.072265)",
        "(0.153875, 1.261624, -0.071527)",
        "(0.153401, 1.265552, -0.070172)",
        "(0.152970, 1.269655, -0.068853)",
        "(0.152557, 1.273719, -0.067496)",
        "(0.152098, 1.277765, -0.066197)",
        "(0.151890, 1.279854, -0.065630)",
        "(0.151420, 1.284046, -0.064687)",
        "(0.150896, 1.288117, -0.063715)",
        "(0.150399, 1.292078, -0.062626)",
        "(0.149897, 1.296259, -0.061777)",
        "(0.149652, 1.298370, -0.061405)",
        "(0.149148, 1.302545, -0.060712)",
        "(0.148607, 1.306851, -0.060070)",
        "(0.148051, 1.311345, -0.059529)",
        "(0.147429, 1.315953, -0.058904)",
        "(0.147107, 1.318350, -0.058611)",
        "(0.146399, 1.323447, -0.058216)",
        "(0.145673, 1.328828, -0.057970)",
        "(0.145015, 1.334376, -0.057641)",
        "(0.144547, 1.340155, -0.057321)",
        "(0.144458, 1.343149, -0.057136)",
        "(0.144405, 1.349280, -0.056652)",
        "(0.144588, 1.354824, -0.056075)",
        "(0.144772, 1.360390, -0.055396)",
        "(0.144999, 1.365843, -0.054635)",
        "(0.145157, 1.368585, -0.054280)",
        "(0.145484, 1.374017, -0.053707)",
        "(0.145877, 1.379280, -0.053216)",
        "(0.146276, 1.384357, -0.052844)",
        "(0.146693, 1.389106, -0.052460)",
        "(0.146934, 1.391365, -0.052183)",
        "(0.147396, 1.395666, -0.051602)",
        "(0.147806, 1.399777, -0.051181)",
        "(0.148077, 1.403679, -0.050926)",
        "(0.148143, 1.407434, -0.050786)",
        "(0.148146, 1.409305, -0.050745)",
        "(0.148069, 1.412969, -0.050779)",
        "(0.148033, 1.416566, -0.050837)",
        "(0.148053, 1.420197, -0.050914)",
        "(0.148094, 1.423923, -0.050996)",
        "(0.148101, 1.425809, -0.051033)",
        "(0.148246, 1.429819, -0.051104)",
        "(0.148584, 1.434149, -0.051311)",
        "(0.149081, 1.438725, -0.051527)",
        "(0.149855, 1.443457, -0.051621)",
        "(0.150320, 1.445864, -0.051617)",
        "(0.151464, 1.450779, -0.051505)",
        "(0.152829, 1.455834, -0.051445)",
        "(0.154108, 1.460977, -0.051601)",
        "(0.155341, 1.466188, -0.051921)",
        "(0.155965, 1.468799, -0.052113)",
        "(0.157204, 1.474086, -0.052614)",
        "(0.158560, 1.479490, -0.053434)",
        "(0.159857, 1.484764, -0.054362)",
        "(0.161148, 1.490009, -0.055563)",
        "(0.161772, 1.492621, -0.056232)",
        "(0.162950, 1.497766, -0.057619)",
        "(0.164028, 1.502825, -0.059149)",
        "(0.165026, 1.507894, -0.060926)",
        "(0.165939, 1.512797, -0.062622)",
        "(0.166392, 1.515163, -0.063412)",
        "(0.167411, 1.519843, -0.065196)",
        "(0.168518, 1.524437, -0.067397)",
        "(0.169449, 1.528685, -0.069750)",
        "(0.170094, 1.532552, -0.072292)",
        "(0.170306, 1.534380, -0.073610)",
        "(0.170575, 1.537960, -0.076521)",
        "(0.170660, 1.541192, -0.079475)",
        "(0.170723, 1.544000, -0.082200)",
        "(0.171017, 1.546676, -0.085090)",
        "(0.171220, 1.547967, -0.086585)",
        "(0.171782, 1.550368, -0.089684)",
        "(0.172172, 1.552441, -0.092742)",
        "(0.172426, 1.554128, -0.095510)",
        "(0.172684, 1.555563, -0.098138)",
        "(0.172848, 1.556239, -0.099500)",
        "(0.172999, 1.557428, -0.102470)",
        "(0.173024, 1.558401, -0.105599)",
        "(0.173018, 1.559123, -0.108671)",
        "(0.172940, 1.559701, -0.111763)",
        "(0.172881, 1.559929, -0.113259)",
        "(0.172711, 1.560153, -0.116000)",
        "(0.172668, 1.560456, -0.118755)",
        "(0.172829, 1.560851, -0.121852)",
        "(0.173069, 1.561171, -0.125062)",
        "(0.173199, 1.561312, -0.126651)",
        "(0.173427, 1.561557, -0.129891)",
        "(0.173713, 1.561816, -0.133404)",
        "(0.173931, 1.562038, -0.137153)",
        "(0.173898, 1.562039, -0.140742)",
        "(0.173830, 1.561942, -0.142421)",
        "(0.173786, 1.561740, -0.145713)",
        "(0.173959, 1.561484, -0.148935)",
        "(0.174157, 1.561093, -0.152139)",
        "(0.174318, 1.560551, -0.155463)",
        "(0.174436, 1.560282, -0.157216)",
        "(0.174714, 1.559665, -0.161002)",
        "(0.174951, 1.558965, -0.165065)",
        "(0.174810, 1.558049, -0.169073)",
        "(0.174361, 1.556824, -0.172714)",
        "(0.174142, 1.556166, -0.174479)",
        "(0.173772, 1.554845, -0.178150)",
        "(0.173394, 1.553464, -0.181941)",
        "(0.172962, 1.552042, -0.185775)",
        "(0.172803, 1.550574, -0.189531)",
        "(0.172853, 1.549807, -0.191321)",
        "(0.172895, 1.548158, -0.194641)",
        "(0.172586, 1.546209, -0.197515)",
        "(0.171963, 1.544227, -0.200243)",
        "(0.171418, 1.542389, -0.203069)",
        "(0.171232, 1.541449, -0.204487)",
        "(0.171118, 1.539537, -0.207537)",
        "(0.171246, 1.537695, -0.211014)",
        "(0.171213, 1.535658, -0.214698)",
        "(0.171070, 1.533326, -0.218269)",
        "(0.170979, 1.532040, -0.219939)",
        "(0.170738, 1.529369, -0.223058)",
        "(0.170321, 1.526360, -0.225855)",
        "(0.169833, 1.523111, -0.228447)",
        "(0.169499, 1.519738, -0.231084)",
        "(0.169416, 1.518038, -0.232532)",
        "(0.169154, 1.514539, -0.235616)",
        "(0.168752, 1.510872, -0.238696)",
        "(0.168349, 1.506951, -0.241720)",
        "(0.167993, 1.502842, -0.244777)",
        "(0.167778, 1.500683, -0.246261)",
        "(0.167272, 1.496124, -0.248890)",
        "(0.166901, 1.491382, -0.251088)",
        "(0.166684, 1.486602, -0.253345)",
        "(0.166335, 1.481760, -0.256001)",
        "(0.166088, 1.479291, -0.257423)",
        "(0.165468, 1.474192, -0.260283)",
        "(0.164940, 1.468879, -0.262937)",
        "(0.164693, 1.463444, -0.265706)",
        "(0.164678, 1.457661, -0.268738)",
        "(0.164661, 1.454627, -0.270387)",
        "(0.164481, 1.448122, -0.274032)",
        "(0.163867, 1.440820, -0.277698)",
        "(0.163237, 1.432996, -0.280908)",
        "(0.162802, 1.424747, -0.283669)",
        "(0.162676, 1.420411, -0.284864)",
        "(0.162463, 1.411453, -0.287106)",
        "(0.162196, 1.402031, -0.289205)",
        "(0.161736, 1.392378, -0.291025)",
        "(0.161215, 1.382541, -0.292256)",
        "(0.160989, 1.377604, -0.292698)",
        "(0.160586, 1.367749, -0.293392)",
        "(0.160274, 1.358205, -0.294376)",
        "(0.159833, 1.348752, -0.295169)",
        "(0.159462, 1.339422, -0.295212)",
        "(0.159328, 1.334826, -0.295027)",
        "(0.159188, 1.325885, -0.294362)",
        "(0.159201, 1.317174, -0.293691)",
        "(0.159246, 1.308431, -0.292672)",
        "(0.159306, 1.299765, -0.291497)",
        "(0.159414, 1.295685, -0.290897)",
        "(0.159960, 1.287531, -0.289429)",
        "(0.160517, 1.279285, -0.287452)",
        "(0.160916, 1.270906, -0.285390)",
        "(0.161302, 1.262677, -0.283378)",
        "(0.161598, 1.258781, -0.282348)",
        "(0.162252, 1.251137, -0.280074)",
        "(0.163020, 1.243999, -0.277416)",
        "(0.163911, 1.237239, -0.274282)",
        "(0.164808, 1.230913, -0.270825)",
        "(0.165255, 1.227899, -0.269084)",
        "(0.166166, 1.222255, -0.265474)",
        "(0.167089, 1.216938, -0.261444)",
        "(0.168134, 1.211928, -0.257057)",
        "(0.169098, 1.207217, -0.252163)",
        "(0.169543, 1.204984, -0.249696)",
        "(0.170444, 1.200861, -0.244873)",
        "(0.171311, 1.197096, -0.240292)",
        "(0.172236, 1.193526, -0.235540)",
        "(0.173226, 1.190278, -0.230549)",
        "(0.173780, 1.188771, -0.227969)",
        "(0.174835, 1.186018, -0.223053)",
        "(0.175878, 1.183792, -0.218507)",
        "(0.176816, 1.181688, -0.214043)",
        "(0.177846, 1.179664, -0.209281)",
        "(0.178379, 1.178676, -0.206699)",
        "(0.179375, 1.176697, -0.201324)",
        "(0.180216, 1.174874, -0.196133)",
        "(0.180876, 1.173058, -0.190969)",
        "(0.181423, 1.171499, -0.185763)",
        "(0.181656, 1.170960, -0.183332)",
        "(0.182124, 1.170152, -0.178618)",
        "(0.182579, 1.169529, -0.173578)",
        "(0.183125, 1.169211, -0.168057)",
        "(0.183538, 1.169280, -0.162637)",
        "(0.183724, 1.169464, -0.160058)",
        "(0.183985, 1.170074, -0.155034)",
        "(0.184126, 1.170938, -0.150134)",
        "(0.184058, 1.172144, -0.145488)",
        "(0.183830, 1.173677, -0.140858)",
        "(0.183680, 1.174487, -0.138469)",
        "(0.183410, 1.176476, -0.133556)",
        "(0.183078, 1.179036, -0.128877)",
        "(0.182764, 1.182050, -0.124336)",
        "(0.182470, 1.185299, -0.119640)",
        "(0.182308, 1.187033, -0.117287)",
        "(0.181941, 1.190661, -0.112703)",
        "(0.181476, 1.194523, -0.108279)",
        "(0.180880, 1.198619, -0.104139)",
        "(0.180178, 1.203033, -0.100316)",
        "(0.179760, 1.205327, -0.098526)",
        "(0.178937, 1.210132, -0.095097)",
        "(0.178152, 1.215218, -0.091870)",
        "(0.177412, 1.220436, -0.088812)",
        "(0.176677, 1.225726, -0.085941)",
        "(0.176296, 1.228455, -0.084583)",
        "(0.175627, 1.234132, -0.081939)",
        "(0.175078, 1.239997, -0.079421)",
        "(0.174624, 1.245901, -0.077000)",
        "(0.174238, 1.251681, -0.074665)",
        "(0.174117, 1.254572, -0.073527)",
        "(0.173804, 1.260457, -0.071440)",
        "(0.173482, 1.266345, -0.069752)",
        "(0.173083, 1.272133, -0.068060)",
        "(0.172707, 1.277766, -0.066302)",
        "(0.172530, 1.280561, -0.065441)",
        "(0.172160, 1.286166, -0.063837)",
        "(0.171834, 1.291769, -0.062481)",
        "(0.171395, 1.297308, -0.061217)",
        "(0.171034, 1.302762, -0.059907)",
        "(0.170957, 1.305483, -0.059247)",
        "(0.170800, 1.311060, -0.058028)",
        "(0.170704, 1.316675, -0.056965)",
        "(0.170615, 1.322300, -0.055990)",
        "(0.170404, 1.327967, -0.055176)",
        "(0.170265, 1.330788, -0.054787)",
        "(0.169912, 1.336349, -0.054001)",
        "(0.169474, 1.341820, -0.053193)",
        "(0.169008, 1.347324, -0.052663)",
        "(0.168511, 1.352748, -0.052200)",
        "(0.168285, 1.355394, -0.051933)",
        "(0.167866, 1.360589, -0.051400)",
        "(0.167592, 1.365627, -0.050883)",
        "(0.167346, 1.370596, -0.050352)",
        "(0.167162, 1.375582, -0.049972)",
        "(0.167067, 1.378066, -0.049839)",
        "(0.167046, 1.382965, -0.049608)",
        "(0.167047, 1.387638, -0.049265)",
        "(0.167015, 1.392075, -0.048824)",
        "(0.166932, 1.396377, -0.048484)",
        "(0.166871, 1.398501, -0.048354)",
        "(0.166719, 1.402694, -0.048233)",
        "(0.166358, 1.406855, -0.048322)",
        "(0.165862, 1.410844, -0.048402)",
        "(0.165300, 1.414730, -0.048460)",
        "(0.165064, 1.416765, -0.048533)",
        "(0.164756, 1.420863, -0.048560)",
        "(0.164589, 1.424844, -0.048275)",
        "(0.164616, 1.428937, -0.048050)",
        "(0.164511, 1.433284, -0.048176)",
        "(0.164384, 1.435438, -0.048250)",
        "(0.164143, 1.439790, -0.048305)",
        "(0.164035, 1.444230, -0.048272)",
        "(0.164005, 1.448688, -0.048327)",
        "(0.164017, 1.453195, -0.048525)",
        "(0.164040, 1.455463, -0.048658)",
        "(0.164084, 1.459919, -0.048919)",
        "(0.164145, 1.464206, -0.049116)",
        "(0.164318, 1.468495, -0.049430)",
        "(0.164499, 1.472698, -0.049967)",
        "(0.164617, 1.474692, -0.050235)",
        "(0.164730, 1.478595, -0.050814)",
        "(0.164805, 1.482356, -0.051579)",
        "(0.164853, 1.485994, -0.052401)",
        "(0.164828, 1.489475, -0.053297)",
        "(0.164844, 1.491143, -0.053742)",
        "(0.164813, 1.494237, -0.054571)",
        "(0.164858, 1.497283, -0.055388)",
        "(0.164832, 1.500342, -0.056181)",
        "(0.164856, 1.503448, -0.056996)",
        "(0.164871, 1.505074, -0.057493)",
        "(0.164991, 1.508435, -0.058798)",
        "(0.165170, 1.511820, -0.060506)",
        "(0.165266, 1.515039, -0.062319)",
        "(0.165477, 1.518179, -0.064235)",
        "(0.165558, 1.519753, -0.065269)",
        "(0.165662, 1.522863, -0.067347)",
        "(0.165683, 1.525934, -0.069566)",
        "(0.165740, 1.528921, -0.071962)",
        "(0.165877, 1.532016, -0.074662)",
        "(0.165867, 1.533490, -0.076051)",
        "(0.165865, 1.536196, -0.078825)",
        "(0.165687, 1.538847, -0.081877)",
        "(0.165527, 1.541378, -0.084975)",
        "(0.165334, 1.543782, -0.088114)",
        "(0.165214, 1.544858, -0.089603)",
        "(0.165064, 1.546865, -0.092480)",
        "(0.165038, 1.548837, -0.095493)",
        "(0.165029, 1.550621, -0.098451)",
        "(0.165036, 1.552112, -0.101276)",
        "(0.165082, 1.552812, -0.102743)",
        "(0.165148, 1.554086, -0.105846)",
        "(0.165022, 1.555142, -0.109032)",
        "(0.164688, 1.556011, -0.112262)",
        "(0.164275, 1.556785, -0.115549)",
        "(0.164040, 1.557116, -0.117180)",
        "(0.163621, 1.557606, -0.120273)",
        "(0.163314, 1.557999, -0.123427)",
        "(0.163033, 1.558361, -0.126869)",
        "(0.162764, 1.558491, -0.130356)",
        "(0.162571, 1.558465, -0.132024)",
        "(0.162132, 1.558225, -0.135237)",
        "(0.161608, 1.557812, -0.138627)",
        "(0.160984, 1.557260, -0.142250)",
        "(0.160251, 1.556621, -0.146165)",
        "(0.159849, 1.556244, -0.148193)",
        "(0.158979, 1.555320, -0.152345)",
        "(0.158239, 1.554208, -0.156453)",
        "(0.157677, 1.553004, -0.160655)",
        "(0.157069, 1.551609, -0.164911)",
        "(0.156809, 1.550844, -0.167068)",
        "(0.156456, 1.549269, -0.171527)",
        "(0.156191, 1.547662, -0.176148)",
        "(0.155602, 1.545752, -0.180716)",
        "(0.154917, 1.543489, -0.185210)",
        "(0.154630, 1.542263, -0.187435)",
        "(0.154265, 1.539660, -0.191923)",
        "(0.153819, 1.536794, -0.196652)",
        "(0.153165, 1.533609, -0.201523)",
        "(0.152420, 1.530153, -0.206362)",
        "(0.151933, 1.528298, -0.208750)",
        "(0.150832, 1.524386, -0.213489)",
        "(0.149841, 1.520233, -0.218182)",
        "(0.149219, 1.516029, -0.222781)",
        "(0.148648, 1.511607, -0.227008)",
        "(0.148324, 1.509268, -0.228953)",
        "(0.147578, 1.504458, -0.232714)",
        "(0.146767, 1.499830, -0.236574)",
        "(0.145973, 1.494848, -0.240572)",
        "(0.145367, 1.489854, -0.244740)",
        "(0.145049, 1.487243, -0.246728)",
        "(0.144298, 1.481802, -0.250413)",
        "(0.143301, 1.476201, -0.253891)",
        "(0.142291, 1.470529, -0.257338)",
        "(0.141428, 1.464743, -0.260517)",
        "(0.140997, 1.461844, -0.261982)",
        "(0.140302, 1.456133, -0.264644)",
        "(0.139837, 1.450626, -0.266993)",
        "(0.139536, 1.445345, -0.269248)",
        "(0.139402, 1.440273, -0.271332)",
        "(0.139353, 1.437767, -0.272226)",
        "(0.139332, 1.432901, -0.273694)",
        "(0.139292, 1.428142, -0.275025)",
        "(0.139373, 1.423473, -0.276378)",
        "(0.139422, 1.418866, -0.277678)",
        "(0.139488, 1.416565, -0.278272)",
        "(0.139636, 1.411935, -0.279393)",
        "(0.139780, 1.407061, -0.280308)",
        "(0.139939, 1.401854, -0.281086)",
        "(0.140073, 1.396298, -0.281779)",
        "(0.140090, 1.393334, -0.282059)",
        "(0.139998, 1.387161, -0.282512)",
        "(0.139964, 1.380666, -0.282911)",
        "(0.140062, 1.374033, -0.283339)",
        "(0.140225, 1.367265, -0.283870)",
        "(0.140336, 1.363791, -0.284176)",
        "(0.140508, 1.356642, -0.284786)",
        "(0.140602, 1.349196, -0.285106)",
        "(0.140613, 1.341592, -0.285170)",
        "(0.140684, 1.333949, -0.285080)",
        "(0.140804, 1.330186, -0.285073)",
        "(0.141165, 1.322751, -0.285331)",
        "(0.141588, 1.315388, -0.285740)",
        "(0.142132, 1.308174, -0.285827)",
        "(0.142744, 1.301083, -0.285451)",
        "(0.143053, 1.297549, -0.285129)",
        "(0.143605, 1.290561, -0.284322)",
        "(0.144090, 1.283568, -0.283094)",
        "(0.144550, 1.276770, -0.281661)",
        "(0.145179, 1.270498, -0.280383)",
        "(0.145462, 1.267456, -0.279780)",
        "(0.146041, 1.261733, -0.278419)",
        "(0.146627, 1.256273, -0.276598)",
        "(0.147265, 1.251340, -0.274402)",
        "(0.147872, 1.246852, -0.272367)",
        "(0.148158, 1.244888, -0.271465)",
        "(0.148603, 1.241192, -0.269832)",
        "(0.149017, 1.237855, -0.268148)",
        "(0.149391, 1.234895, -0.266261)",
        "(0.149819, 1.232303, -0.264022)",
        "(0.150020, 1.231049, -0.262778)",
        "(0.150411, 1.228783, -0.259941)",
        "(0.150683, 1.226780, -0.256950)",
        "(0.150965, 1.225135, -0.253941)",
        "(0.151194, 1.223613, -0.250635)",
        "(0.151226, 1.222816, -0.248822)",
        "(0.151143, 1.221209, -0.245059)",
        "(0.150955, 1.219806, -0.241097)",
        "(0.150856, 1.218503, -0.236736)",
        "(0.150871, 1.217373, -0.231974)",
        "(0.150922, 1.216920, -0.229572)",
        "(0.151061, 1.216078, -0.224714)",
        "(0.151233, 1.215241, -0.219802)",
        "(0.151347, 1.214351, -0.214829)",
        "(0.151397, 1.213286, -0.209599)",
        "(0.151382, 1.212692, -0.206908)",
        "(0.151332, 1.211500, -0.201421)",
        "(0.151385, 1.210378, -0.195738)",
        "(0.151427, 1.209521, -0.190261)",
        "(0.151370, 1.208900, -0.185248)",
        "(0.151325, 1.208635, -0.182688)",
        "(0.151254, 1.208119, -0.177358)",
        "(0.151220, 1.207784, -0.171739)",
        "(0.151201, 1.207744, -0.165920)",
        "(0.151141, 1.208204, -0.160289)",
        "(0.151130, 1.208778, -0.157651)",
        "(0.151130, 1.210159, -0.152391)",
        "(0.151130, 1.211663, -0.146914)",
        "(0.151132, 1.213162, -0.141203)",
        "(0.151092, 1.214835, -0.135445)",
        "(0.151005, 1.215827, -0.132645)",
        "(0.150781, 1.218035, -0.127386)",
        "(0.150581, 1.220566, -0.122211)",
        "(0.150359, 1.223225, -0.117233)",
        "(0.149931, 1.226292, -0.112570)",
        "(0.149665, 1.227979, -0.110337)",
        "(0.149210, 1.231430, -0.105822)",
        "(0.148787, 1.235047, -0.101302)",
        "(0.148424, 1.238608, -0.096847)",
        "(0.148163, 1.242279, -0.092358)",
        "(0.148028, 1.244136, -0.090223)",
        "(0.147732, 1.248143, -0.086227)",
        "(0.147337, 1.252154, -0.082540)",
        "(0.147060, 1.256148, -0.078839)",
        "(0.146776, 1.260346, -0.075395)",
        "(0.146605, 1.262463, -0.073814)",
        "(0.146219, 1.266639, -0.070740)",
        "(0.145694, 1.270901, -0.067994)",
        "(0.145058, 1.275489, -0.065686)",
        "(0.144371, 1.280619, -0.063807)",
        "(0.144042, 1.283334, -0.063042)",
        "(0.143435, 1.288901, -0.061653)",
        "(0.142989, 1.294470, -0.060205)",
        "(0.142806, 1.300078, -0.058721)",
        "(0.142677, 1.305661, -0.057349)",
        "(0.142617, 1.308418, -0.056721)",
        "(0.142461, 1.313977, -0.055630)",
        "(0.142263, 1.319574, -0.054879)",
        "(0.142025, 1.325112, -0.054348)",
        "(0.141873, 1.330420, -0.053723)",
        "(0.141819, 1.333044, -0.053404)",
        "(0.141733, 1.338159, -0.052719)",
        "(0.141685, 1.343134, -0.051997)",
        "(0.141639, 1.348049, -0.051352)",
        "(0.141536, 1.353049, -0.050944)",
        "(0.141481, 1.355570, -0.050827)",
        "(0.141297, 1.360562, -0.050695)",
        "(0.141163, 1.365606, -0.050729)",
        "(0.141117, 1.370594, -0.050639)",
        "(0.141158, 1.375416, -0.050285)",
        "(0.141222, 1.377801, -0.050052)",
        "(0.141285, 1.382687, -0.049705)",
        "(0.141323, 1.387548, -0.049464)",
        "(0.141409, 1.392308, -0.049194)",
        "(0.141580, 1.397181, -0.049059)",
        "(0.141658, 1.399650, -0.049116)",
        "(0.141813, 1.404441, -0.049048)",
        "(0.142117, 1.409038, -0.048556)",
        "(0.142505, 1.413715, -0.048078)",
        "(0.142926, 1.418598, -0.047777)",
        "(0.143126, 1.421083, -0.047699)",
        "(0.143392, 1.426076, -0.047630)",
        "(0.143665, 1.431128, -0.047626)",
        "(0.144018, 1.436453, -0.047808)",
        "(0.144481, 1.441781, -0.047982)",
        "(0.144754, 1.444405, -0.048020)",
        "(0.145348, 1.449554, -0.048007)",
        "(0.146027, 1.454645, -0.047941)",
        "(0.146826, 1.459951, -0.048139)",
        "(0.147652, 1.465410, -0.048730)",
        "(0.148038, 1.468036, -0.049028)",
        "(0.148896, 1.473034, -0.049538)",
        "(0.149641, 1.477892, -0.050114)",
        "(0.150234, 1.482451, -0.050683)",
        "(0.150874, 1.486718, -0.051237)",
        "(0.151201, 1.488815, -0.051643)",
        "(0.151760, 1.492824, -0.052526)",
        "(0.152332, 1.496500, -0.053341)",
        "(0.152820, 1.499818, -0.054050)",
        "(0.153153, 1.502799, -0.054642)",
        "(0.153283, 1.504212, -0.054974)",
        "(0.153592, 1.507088, -0.055821)",
        "(0.153855, 1.510012, -0.056918)",
        "(0.154238, 1.513045, -0.058446)",
        "(0.154467, 1.515924, -0.060114)",
        "(0.154639, 1.517261, -0.061022)",
        "(0.154975, 1.519815, -0.062847)",
        "(0.155178, 1.522177, -0.064750)",
        "(0.155369, 1.524446, -0.066862)",
        "(0.155449, 1.526717, -0.069385)",
        "(0.155453, 1.527784, -0.070764)",
        "(0.155460, 1.529825, -0.073628)",
        "(0.155450, 1.531725, -0.076674)",
        "(0.155412, 1.533437, -0.079699)",
        "(0.155425, 1.534871, -0.082568)",
        "(0.155467, 1.535592, -0.084115)",
        "(0.155679, 1.537142, -0.087693)",
        "(0.155796, 1.538614, -0.091590)",
        "(0.155849, 1.539804, -0.095510)",
        "(0.155915, 1.540726, -0.099353)",
        "(0.155962, 1.541128, -0.101280)",
        "(0.155894, 1.541796, -0.105152)",
        "(0.155786, 1.542199, -0.109161)",
        "(0.155765, 1.542671, -0.113520)",
        "(0.155900, 1.543091, -0.118272)",
        "(0.155917, 1.543234, -0.120711)",
        "(0.155745, 1.543321, -0.125875)",
        "(0.155469, 1.543250, -0.131193)",
        "(0.155395, 1.543087, -0.136577)",
        "(0.155590, 1.542799, -0.142059)",
        "(0.155767, 1.542643, -0.144895)",
        "(0.156019, 1.542212, -0.150840)",
        "(0.155942, 1.541482, -0.156793)",
        "(0.155702, 1.540473, -0.162463)",
        "(0.155579, 1.539234, -0.167958)",
        "(0.155592, 1.538580, -0.170766)",
        "(0.155666, 1.537286, -0.176510)",
        "(0.155616, 1.535813, -0.182289)",
        "(0.155463, 1.534108, -0.187828)",
        "(0.155285, 1.532174, -0.193009)",
        "(0.155147, 1.531088, -0.195433)",
        "(0.154927, 1.528849, -0.200113)",
        "(0.154871, 1.526537, -0.204796)",
        "(0.155020, 1.524066, -0.209627)",
        "(0.155227, 1.521552, -0.214682)",
        "(0.155208, 1.520189, -0.217260)",
        "(0.154942, 1.517069, -0.222239)",
        "(0.154453, 1.513438, -0.226696)",
        "(0.154099, 1.509726, -0.230901)",
        "(0.153873, 1.505922, -0.234963)",
        "(0.153799, 1.503961, -0.236928)",
        "(0.153730, 1.499974, -0.240744)",
        "(0.153720, 1.495653, -0.244206)",
        "(0.153690, 1.490912, -0.247357)",
        "(0.153718, 1.485922, -0.250645)",
        "(0.153690, 1.483216, -0.252323)",
        "(0.153520, 1.477396, -0.255495)",
        "(0.153267, 1.471129, -0.258291)",
        "(0.153076, 1.464567, -0.260728)",
        "(0.152666, 1.457747, -0.263216)",
        "(0.152396, 1.454239, -0.264446)",
        "(0.151752, 1.447127, -0.266846)",
        "(0.151255, 1.440154, -0.269164)",
        "(0.151039, 1.433378, -0.271722)",
        "(0.150930, 1.427179, -0.274227)",
        "(0.150864, 1.424005, -0.275408)",
        "(0.150667, 1.417430, -0.277582)",
        "(0.150521, 1.410750, -0.279537)",
        "(0.150444, 1.404020, -0.281436)",
        "(0.150512, 1.397441, -0.283485)",
        "(0.150631, 1.394196, -0.284600)",
        "(0.150882, 1.387801, -0.286793)",
        "(0.151168, 1.381184, -0.288613)",
        "(0.151401, 1.374399, -0.290143)",
        "(0.151535, 1.367522, -0.291315)",
        "(0.151537, 1.364077, -0.291771)",
        "(0.151626, 1.357478, -0.292859)",
        "(0.151800, 1.351228, -0.294048)",
        "(0.151987, 1.345232, -0.295043)",
        "(0.152213, 1.339366, -0.295562)",
        "(0.152368, 1.336517, -0.295633)",
        "(0.152799, 1.330957, -0.295491)",
        "(0.153219, 1.325287, -0.294825)",
        "(0.153714, 1.319542, -0.293486)",
        "(0.154181, 1.313645, -0.291775)",
        "(0.154432, 1.310686, -0.290896)",
        "(0.154987, 1.304656, -0.289085)",
        "(0.155432, 1.298288, -0.286898)",
        "(0.155846, 1.291579, -0.284235)",
        "(0.156311, 1.284715, -0.281461)",
        "(0.156567, 1.281273, -0.280106)",
        "(0.157130, 1.274410, -0.277355)",
        "(0.157746, 1.267487, -0.274143)",
        "(0.158374, 1.260659, -0.270445)",
        "(0.159124, 1.254164, -0.266638)",
        "(0.159520, 1.251065, -0.264674)",
        "(0.160303, 1.245053, -0.260696)",
        "(0.161093, 1.239172, -0.256295)",
        "(0.161875, 1.233355, -0.251274)",
        "(0.162616, 1.227913, -0.246146)",
        "(0.162945, 1.225414, -0.243758)",
        "(0.163564, 1.220796, -0.239333)",
        "(0.164111, 1.216406, -0.234825)",
        "(0.164709, 1.212075, -0.229769)",
        "(0.165348, 1.207931, -0.224363)"
    ],
    "rightHandRotations": [
        "(353.164000, 271.404000, 266.527700)",
        "(353.153300, 271.414200, 266.547600)",
        "(353.147900, 271.412500, 266.539800)",
        "(353.143100, 271.413200, 266.522800)",
        "(353.134700, 271.433200, 266.538900)",
        "(353.131400, 271.434900, 266.550900)",
        "(353.148100, 271.431500, 266.551900)",
        "(353.153400, 271.428900, 266.524300)",
        "(353.137600, 271.421800, 266.526600)",
        "(353.090500, 271.406400, 266.555900)",
        "(353.065400, 271.390600, 266.568000)",
        "(353.049200, 271.385300, 266.568200)",
        "(353.040300, 271.382900, 266.581200)",
        "(353.032900, 271.391500, 266.580000)",
        "(353.025700, 271.416700, 266.554300)",
        "(352.997800, 271.440700, 266.556000)",
        "(352.981400, 271.442600, 266.561600)",
        "(352.973100, 271.438000, 266.562000)",
        "(353.039500, 271.426400, 266.570200)",
        "(353.119800, 271.429500, 266.607800)",
        "(353.171300, 271.408700, 266.654100)",
        "(353.195600, 271.391300, 266.667000)",
        "(353.341400, 271.334500, 266.739700)",
        "(353.509300, 271.135700, 266.829100)",
        "(353.445800, 270.993000, 266.914000)",
        "(353.181100, 270.696100, 267.093600)",
        "(353.048600, 270.518100, 267.216600)",
        "(352.688000, 270.179900, 267.494100)",
        "(352.137500, 269.783000, 267.896500)",
        "(351.783400, 269.732200, 268.215100)",
        "(351.135400, 269.927900, 267.901300)",
        "(350.771600, 270.017300, 267.671000)",
        "(350.214200, 270.103400, 267.270800)",
        "(349.678500, 270.033100, 267.409900)",
        "(348.853100, 270.156100, 267.971100)",
        "(348.041500, 270.415400, 268.433400)",
        "(347.989500, 270.537300, 268.785500)",
        "(348.265600, 270.825600, 269.100400)",
        "(348.160900, 271.048200, 268.575900)",
        "(347.614800, 270.929900, 268.296200)",
        "(346.806600, 270.810400, 268.963600)",
        "(346.441400, 270.772200, 269.501600)",
        "(345.856100, 270.913600, 270.493600)",
        "(345.566000, 271.338300, 270.664100)",
        "(345.464400, 271.709300, 270.405400)",
        "(345.477000, 272.051600, 270.619100)",
        "(345.414300, 272.185200, 270.862200)",
        "(345.276200, 272.335800, 271.465800)",
        "(345.590500, 272.261700, 271.815600)",
        "(346.357000, 272.233900, 271.529200)",
        "(347.020800, 272.631300, 270.842900)",
        "(347.133300, 272.887800, 270.785600)",
        "(346.951700, 273.249300, 271.314600)",
        "(346.526900, 273.318200, 271.800800)",
        "(346.207200, 273.044800, 272.095000)",
        "(346.001700, 272.848400, 272.240500)",
        "(345.850100, 272.913100, 272.217800)",
        "(345.479900, 273.169000, 272.634100)",
        "(345.290100, 273.293500, 273.603400)",
        "(345.309100, 273.157400, 273.922400)",
        "(345.547100, 272.882300, 274.233200)",
        "(345.571400, 272.679900, 274.436100)",
        "(345.263100, 272.606200, 274.611400)",
        "(344.880600, 272.825300, 274.678600)",
        "(344.775700, 272.841200, 275.016500)",
        "(344.813900, 272.762700, 275.337600)",
        "(344.865700, 272.741900, 275.513400)",
        "(345.080400, 272.530200, 275.949500)",
        "(345.212500, 272.125000, 276.345300)",
        "(345.116400, 271.942900, 276.585000)",
        "(344.936900, 271.681200, 277.192700)",
        "(344.864700, 271.496300, 277.564500)",
        "(344.928000, 270.858000, 278.010700)",
        "(345.154900, 270.010000, 278.525100)",
        "(345.221000, 269.503800, 279.477100)",
        "(344.980100, 269.171800, 280.468600)",
        "(344.710400, 269.210300, 280.859300)",
        "(344.190700, 269.425800, 281.328800)",
        "(343.364700, 269.908700, 281.908200)",
        "(342.405000, 270.507000, 282.962800)",
        "(341.704100, 270.697400, 284.006400)",
        "(341.610300, 270.625300, 284.158700)",
        "(342.181900, 270.206000, 283.358500)",
        "(342.624100, 270.103700, 282.481400)",
        "(342.221600, 270.563400, 282.604600)",
        "(341.860400, 270.705300, 283.323800)",
        "(341.806900, 270.604900, 283.537700)",
        "(341.916100, 270.340400, 283.437500)",
        "(342.123600, 270.395400, 282.936400)",
        "(341.972000, 270.679700, 282.959800)",
        "(341.618700, 270.678800, 283.300500)",
        "(341.488800, 270.670600, 283.394400)",
        "(341.332500, 270.735900, 283.500200)",
        "(341.344400, 270.896900, 283.471300)",
        "(341.346700, 271.060400, 283.252000)",
        "(341.019700, 271.489700, 283.408800)",
        "(340.633900, 271.929300, 283.740400)",
        "(339.297200, 273.469500, 285.748900)",
        "(338.135900, 274.483500, 287.894200)",
        "(337.509800, 275.108600, 288.952100)",
        "(337.152200, 275.606100, 289.854400)",
        "(336.817400, 275.880900, 290.776100)",
        "(335.845200, 276.057700, 293.159100)",
        "(334.356000, 276.714600, 295.387200)",
        "(333.147700, 277.073500, 296.792300)",
        "(332.685700, 277.233800, 297.504300)",
        "(332.626000, 277.339600, 297.804100)",
        "(332.743300, 277.476900, 298.246400)",
        "(332.746600, 277.406200, 299.026900)",
        "(332.704200, 277.018100, 300.121400)",
        "(332.825400, 276.613700, 300.917800)",
        "(332.803000, 276.496600, 301.235500)",
        "(332.583600, 276.517100, 301.826600)",
        "(332.466300, 276.533400, 302.382800)",
        "(332.600200, 276.382300, 302.748700)",
        "(332.696600, 276.241100, 303.109900)",
        "(332.690100, 276.197600, 303.324200)",
        "(332.573400, 276.300200, 303.633900)",
        "(332.562300, 276.334000, 303.712400)",
        "(332.744600, 276.365700, 303.530500)",
        "(332.975000, 276.262400, 303.387300)",
        "(333.019700, 276.201100, 303.406200)",
        "(332.827200, 276.280800, 303.499000)",
        "(332.488900, 276.381800, 303.687600)",
        "(332.337700, 276.298000, 303.873400)",
        "(332.333800, 276.209500, 303.944000)",
        "(332.384600, 276.185200, 303.928200)",
        "(332.408500, 276.198700, 303.906300)",
        "(332.188900, 276.418000, 303.623000)",
        "(332.152800, 276.438400, 303.668200)",
        "(332.136600, 276.288000, 303.767000)",
        "(332.086900, 276.251100, 303.830800)",
        "(331.915000, 276.223600, 303.896100)",
        "(331.887900, 276.068700, 303.950100)",
        "(331.890600, 275.915500, 303.875700)",
        "(331.697300, 275.782800, 303.860300)",
        "(331.564800, 275.705300, 304.013100)",
        "(331.388200, 275.503100, 304.422600)",
        "(331.258300, 275.359700, 304.370600)",
        "(331.153100, 275.332700, 304.076600)",
        "(331.046300, 275.337400, 304.002900)",
        "(330.955500, 275.338500, 304.070400)",
        "(330.828700, 275.272300, 304.216900)",
        "(330.659600, 275.138100, 304.290200)",
        "(330.379300, 275.007000, 304.369600)",
        "(330.134900, 274.940200, 304.330100)",
        "(330.027800, 274.921200, 304.300000)",
        "(329.816500, 274.820000, 304.379800)",
        "(329.555900, 274.757100, 304.416000)",
        "(329.266800, 274.679400, 304.502900)",
        "(328.932100, 274.723800, 304.443900)",
        "(328.803800, 274.753200, 304.363600)",
        "(328.654200, 274.735000, 304.237200)",
        "(328.418000, 274.710800, 304.237600)",
        "(328.134600, 274.720500, 304.312800)",
        "(327.805700, 274.617500, 304.486600)",
        "(327.650600, 274.574800, 304.535000)",
        "(327.438500, 274.547500, 304.519400)",
        "(327.208500, 274.715800, 304.420300)",
        "(327.014000, 274.757600, 304.449500)",
        "(326.807800, 274.671400, 304.531800)",
        "(326.656400, 274.663100, 304.567700)",
        "(326.440600, 274.808200, 304.463000)",
        "(326.164100, 274.961900, 304.347100)",
        "(325.855500, 275.084700, 304.370600)",
        "(325.701700, 275.120800, 304.294300)",
        "(325.654200, 275.128200, 304.296400)",
        "(325.517900, 275.204900, 304.245500)",
        "(325.374300, 275.229200, 304.241500)",
        "(325.250900, 275.121200, 304.341800)",
        "(325.153900, 275.116400, 304.277000)",
        "(325.066300, 275.192300, 304.191800)",
        "(324.959400, 275.315900, 304.128600)",
        "(324.985900, 275.269500, 304.144700)",
        "(324.950400, 275.141700, 304.269400)",
        "(324.853200, 275.060800, 304.286500)",
        "(324.825100, 275.072100, 304.274200)",
        "(324.723700, 275.225400, 304.131000)",
        "(324.719100, 275.217900, 304.121700)",
        "(324.643900, 275.102800, 304.199600)",
        "(324.599500, 275.070700, 304.186400)",
        "(324.554100, 275.084700, 304.155100)",
        "(324.444900, 275.265100, 304.061200)",
        "(324.346800, 275.314100, 303.995200)",
        "(324.197800, 275.229600, 304.080000)",
        "(324.058900, 275.081200, 304.294900)",
        "(323.896900, 275.114700, 304.350200)",
        "(323.520100, 275.262500, 304.311400)",
        "(323.449600, 275.442400, 304.033200)",
        "(323.424500, 275.429400, 303.920300)",
        "(323.090600, 275.489700, 303.900600)",
        "(322.912000, 275.518200, 303.920300)",
        "(322.688100, 275.529100, 303.938800)",
        "(322.475300, 275.602100, 303.855200)",
        "(322.221100, 275.694200, 303.723500)",
        "(321.964200, 275.690900, 303.782400)",
        "(321.838200, 275.653700, 303.849200)",
        "(321.566200, 275.654400, 303.870100)",
        "(321.306200, 275.791700, 303.739400)",
        "(321.083900, 275.852900, 303.542800)",
        "(320.797700, 275.918500, 303.550000)",
        "(320.663800, 275.932400, 303.575900)",
        "(320.557900, 275.984500, 303.469600)",
        "(320.413200, 276.133400, 303.228700)",
        "(320.135400, 276.305700, 303.076400)",
        "(319.925300, 276.545500, 302.802400)",
        "(319.873600, 276.637800, 302.670100)",
        "(319.741000, 276.657900, 302.547700)",
        "(319.466200, 276.686200, 302.580400)",
        "(319.247000, 276.696100, 302.502000)",
        "(318.995900, 276.853000, 302.322200)",
        "(318.844400, 276.978100, 302.256100)",
        "(318.533900, 277.076900, 302.205000)",
        "(318.299700, 276.993500, 302.222300)",
        "(318.027700, 277.094900, 302.063700)",
        "(317.733200, 277.377700, 301.599000)",
        "(317.580100, 277.631600, 301.302000)",
        "(317.272700, 278.117200, 300.850300)",
        "(317.042900, 278.509000, 300.485100)",
        "(316.805100, 278.823400, 300.218900)",
        "(316.482200, 278.970400, 300.236400)",
        "(316.339600, 278.965900, 300.392900)",
        "(316.055500, 278.931500, 300.638800)",
        "(315.820100, 279.145900, 300.448900)",
        "(315.591700, 279.384600, 300.257700)",
        "(315.384400, 279.464700, 300.278700)",
        "(315.228500, 279.573800, 300.239100)",
        "(314.842700, 279.754800, 300.172900)",
        "(314.585600, 279.606100, 300.310000)",
        "(314.492600, 279.187800, 300.760400)",
        "(314.281600, 279.185400, 300.787000)",
        "(314.170900, 279.402500, 300.537900)",
        "(313.986500, 279.923500, 299.958700)",
        "(313.895900, 280.179500, 299.816400)",
        "(313.793600, 280.175500, 299.937300)",
        "(313.620800, 280.265000, 299.956100)",
        "(313.530100, 280.413000, 299.898000)",
        "(313.390600, 280.917300, 299.548100)",
        "(313.361700, 281.137000, 299.388700)",
        "(313.356200, 281.223600, 299.337200)",
        "(313.200100, 281.489200, 299.177000)",
        "(313.100900, 281.666600, 299.086300)",
        "(313.039400, 281.967900, 298.898100)",
        "(312.978900, 282.175600, 298.786400)",
        "(312.837600, 282.383000, 298.741800)",
        "(312.687200, 282.683400, 298.512600)",
        "(312.650500, 282.773200, 298.403000)",
        "(312.568900, 282.875300, 298.401300)",
        "(312.390500, 283.207400, 298.306600)",
        "(312.287000, 283.667200, 297.923400)",
        "(312.253600, 283.800000, 297.811200)",
        "(312.170000, 283.998400, 297.757700)",
        "(312.001900, 284.197500, 297.702400)",
        "(311.896800, 284.591900, 297.536900)",
        "(311.896500, 285.036800, 297.122600)",
        "(312.028000, 285.579800, 296.582300)",
        "(312.053300, 285.778600, 296.486400)",
        "(311.967000, 286.069400, 296.489700)",
        "(311.820700, 286.378300, 296.495700)",
        "(311.746600, 286.757600, 296.273300)",
        "(311.668100, 287.069500, 296.198900)",
        "(311.605300, 287.224300, 296.172500)",
        "(311.549900, 287.707500, 295.999800)",
        "(311.593100, 288.254300, 295.627700)",
        "(311.614300, 288.777900, 295.335400)",
        "(311.660900, 289.115800, 295.187700)",
        "(311.678800, 289.144800, 295.186500)",
        "(311.489400, 289.245000, 295.538800)",
        "(311.352300, 289.515500, 295.714300)",
        "(311.408400, 289.884900, 295.391700)",
        "(311.430200, 290.352000, 295.109700)",
        "(311.345800, 290.615400, 294.970900)",
        "(311.159900, 291.062100, 294.788800)",
        "(311.126000, 291.266900, 294.778300)",
        "(311.184700, 291.510800, 294.713400)",
        "(311.107700, 291.729700, 294.703100)",
        "(311.016000, 291.904000, 294.685600)",
        "(310.944300, 292.211900, 294.655000)",
        "(310.945300, 292.509000, 294.622000)",
        "(310.857600, 292.874900, 294.504300)",
        "(310.686000, 292.799300, 295.068200)",
        "(310.648400, 292.524800, 295.631300)",
        "(310.621700, 292.371300, 296.057700)",
        "(310.525300, 292.792200, 295.859600)",
        "(310.438400, 293.639000, 295.259600)",
        "(310.467300, 294.555500, 294.518700)",
        "(310.550500, 294.853100, 294.286300)",
        "(310.571900, 295.075900, 294.327500)",
        "(310.394700, 295.201300, 294.509100)",
        "(310.264800, 295.657200, 294.284100)",
        "(310.223400, 295.991700, 294.050700)",
        "(310.251500, 296.590300, 293.690200)",
        "(310.352800, 297.127800, 293.353000)",
        "(310.376000, 297.652700, 293.142100)",
        "(310.388200, 297.943600, 293.265700)",
        "(310.539900, 298.091600, 293.512100)",
        "(310.652200, 298.196400, 293.551500)",
        "(310.886600, 298.682400, 293.371500)",
        "(311.026900, 299.294800, 292.989900)",
        "(311.096400, 299.801700, 292.850500)",
        "(311.161200, 300.039600, 292.827000)",
        "(311.406100, 300.305400, 292.881300)",
        "(311.655800, 300.132200, 293.318500)",
        "(311.691800, 300.104400, 293.669900)",
        "(311.643700, 300.578900, 293.453200)",
        "(311.755100, 300.949300, 293.223400)",
        "(312.147900, 301.529100, 292.875600)",
        "(312.471800, 301.858000, 292.963600)",
        "(312.646100, 302.006900, 293.079600)",
        "(312.789700, 302.217800, 293.112800)",
        "(312.889600, 302.360500, 293.123400)",
        "(313.159300, 302.620300, 293.057800)",
        "(313.421100, 302.660200, 293.224900)",
        "(313.620800, 302.647400, 293.403800)",
        "(313.816100, 302.729900, 293.261200)",
        "(313.909800, 302.790600, 293.143800)",
        "(313.993600, 302.959600, 293.071600)",
        "(314.023500, 302.983000, 293.232600)",
        "(314.047900, 302.983000, 293.426300)",
        "(314.108600, 303.053200, 293.512700)",
        "(314.339500, 303.016200, 293.680900)",
        "(314.480800, 302.919600, 293.822200)",
        "(314.695400, 303.020100, 293.837900)",
        "(314.945300, 303.111300, 293.844000)",
        "(315.192100, 303.048800, 294.032700)",
        "(315.548200, 302.928800, 294.317500)",
        "(315.717000, 302.886500, 294.347900)",
        "(316.002400, 302.874400, 294.395600)",
        "(316.290400, 302.747100, 294.611900)",
        "(316.565200, 302.694000, 294.657200)",
        "(316.677900, 302.765800, 294.624200)",
        "(316.920200, 303.100400, 294.376000)",
        "(317.329700, 303.127600, 294.283500)",
        "(317.578800, 302.965000, 294.430100)",
        "(317.727000, 302.894400, 294.610900)",
        "(317.983600, 302.840100, 294.690100)",
        "(318.151300, 302.843000, 294.644300)",
        "(318.484600, 302.899700, 294.542200)",
        "(318.725600, 302.844500, 294.674700)",
        "(319.009900, 302.757200, 294.904500)",
        "(319.334100, 302.747700, 294.979200)",
        "(319.508600, 302.817700, 294.904700)",
        "(319.827800, 302.900300, 294.834400)",
        "(320.207600, 302.894300, 294.886700)",
        "(320.549500, 302.902100, 294.977300)",
        "(320.972100, 302.873400, 295.149300)",
        "(321.192100, 302.884200, 295.166600)",
        "(321.576000, 302.897100, 295.260600)",
        "(321.884100, 302.823100, 295.457800)",
        "(322.169800, 302.766200, 295.549900)",
        "(322.317900, 302.760200, 295.550000)",
        "(322.532100, 302.908300, 295.444200)",
        "(322.804900, 302.987900, 295.475700)",
        "(323.162900, 302.860600, 295.722100)",
        "(323.518500, 302.768700, 295.841300)",
        "(323.811000, 302.736100, 295.864200)",
        "(323.920400, 302.711700, 295.906800)",
        "(324.251300, 302.710800, 296.015000)",
        "(324.599900, 302.574200, 296.195900)",
        "(324.917400, 302.413900, 296.468600)",
        "(325.076500, 302.336300, 296.546400)",
        "(325.470900, 302.191400, 296.657500)",
        "(325.839900, 302.255900, 296.498200)",
        "(326.193100, 302.306100, 296.432100)",
        "(326.566300, 302.107700, 296.578700)",
        "(327.012800, 301.683900, 296.874700)",
        "(327.268700, 301.564900, 296.916800)",
        "(327.539000, 301.498400, 296.779800)",
        "(327.879900, 301.433200, 296.722000)",
        "(328.301500, 301.037100, 296.917900)",
        "(328.720400, 300.570100, 297.226900)",
        "(328.886800, 300.391100, 297.340700)",
        "(329.148900, 300.159500, 297.526200)",
        "(329.668200, 300.063500, 297.410000)",
        "(330.264800, 299.846800, 297.321400)",
        "(330.520400, 299.675500, 297.392800)",
        "(330.885700, 299.379400, 297.632400)",
        "(331.206900, 299.083400, 297.728300)",
        "(331.564500, 298.754900, 297.990300)",
        "(331.902500, 298.333200, 298.187000)",
        "(332.201700, 297.960600, 298.313800)",
        "(332.323900, 297.837200, 298.206300)",
        "(332.625400, 297.587100, 297.778100)",
        "(332.943500, 297.243800, 297.775600)",
        "(333.199000, 296.828000, 298.144700)",
        "(333.355800, 296.543500, 298.397300)",
        "(333.506300, 296.048700, 298.779100)",
        "(333.666700, 295.711400, 298.990500)",
        "(333.933800, 295.610400, 298.969300)",
        "(334.277500, 295.482300, 298.851400)",
        "(334.394700, 295.367300, 298.916500)",
        "(334.537300, 295.152800, 299.174100)",
        "(334.811200, 294.897500, 299.190700)",
        "(335.139700, 294.769500, 299.088000)",
        "(335.324600, 294.617700, 299.104400)",
        "(335.578600, 294.365100, 299.183700)",
        "(335.751300, 294.213600, 299.184500)",
        "(336.105100, 293.857500, 299.307500)",
        "(336.399100, 293.599500, 299.429800)",
        "(336.695300, 293.447500, 299.392100)",
        "(336.850100, 293.308500, 299.403200)",
        "(337.226900, 292.957900, 299.469500)",
        "(337.578100, 292.724000, 299.457600)",
        "(337.892000, 292.471500, 299.439200)",
        "(338.149900, 292.063800, 299.506000)",
        "(338.222100, 292.038600, 299.488100)",
        "(338.399900, 291.992700, 299.410300)",
        "(338.660300, 291.743700, 299.303500)",
        "(338.858600, 291.377700, 299.396000)",
        "(339.081100, 291.072100, 299.322100)",
        "(339.191900, 290.956300, 299.321600)",
        "(339.450600, 290.680000, 299.330400)",
        "(339.790200, 290.480200, 299.172100)",
        "(340.003500, 290.235500, 299.105300)",
        "(340.213400, 290.032900, 298.963300)",
        "(340.308900, 289.914800, 298.891900)",
        "(340.531600, 289.638400, 298.835000)",
        "(340.780300, 289.092800, 298.907300)",
        "(340.963000, 288.523100, 298.932500)",
        "(341.139300, 288.182300, 298.960200)",
        "(341.207100, 288.059200, 298.947900)",
        "(341.332500, 287.846300, 298.849700)",
        "(341.510300, 287.438700, 298.967700)",
        "(341.694200, 287.159200, 298.983000)",
        "(341.770100, 287.035300, 298.783800)",
        "(341.782800, 286.987100, 298.729200)",
        "(341.811600, 286.792500, 298.692300)",
        "(341.915500, 286.373100, 298.874700)",
        "(341.922600, 285.957400, 299.031700)",
        "(341.880200, 285.559800, 299.122600)",
        "(341.834700, 285.315700, 299.256600)",
        "(341.767200, 284.810500, 299.646800)",
        "(341.759900, 284.406000, 299.783400)",
        "(341.733700, 284.203100, 299.779900)",
        "(341.682200, 284.043100, 299.870900)",
        "(341.663900, 283.910300, 299.909600)",
        "(341.584000, 283.564600, 299.880200)",
        "(341.381500, 283.337200, 299.862600)",
        "(341.185100, 283.009100, 299.883900)",
        "(340.986800, 282.649600, 299.970300)",
        "(340.889400, 282.455000, 299.972300)",
        "(340.686600, 282.058000, 300.017800)",
        "(340.479500, 281.609300, 300.204500)",
        "(340.257600, 281.294400, 300.318900)",
        "(340.093800, 281.054100, 300.293500)",
        "(340.002900, 280.936900, 300.299700)",
        "(339.778800, 280.664500, 300.290500)",
        "(339.537000, 280.347000, 300.240400)",
        "(339.327900, 280.023800, 300.331400)",
        "(339.162900, 279.795500, 300.388300)",
        "(339.053600, 279.690100, 300.385700)",
        "(338.888500, 279.572000, 300.255800)",
        "(338.791400, 279.393200, 300.198000)",
        "(338.615100, 279.137200, 300.315600)",
        "(338.478900, 279.014300, 300.312500)",
        "(338.422500, 278.976700, 300.245100)",
        "(338.298700, 278.815300, 300.263100)",
        "(338.128100, 278.606900, 300.276900)",
        "(337.911600, 278.404500, 300.229700)",
        "(337.667300, 278.171600, 300.230400)",
        "(337.572800, 278.052900, 300.184400)",
        "(337.338800, 277.825000, 300.165900)",
        "(337.097000, 277.610100, 300.178800)",
        "(336.878700, 277.354400, 300.129300)",
        "(336.601600, 277.128100, 300.177200)",
        "(336.480300, 276.982500, 300.182700)",
        "(336.265300, 276.691300, 300.099000)",
        "(335.958600, 276.469600, 300.103200)",
        "(335.619100, 276.251300, 300.019700)",
        "(335.349300, 276.071100, 299.936400)",
        "(335.189200, 275.930100, 299.891100)",
        "(334.875700, 275.683800, 299.861600)",
        "(334.435000, 275.564200, 299.761100)",
        "(334.050500, 275.376400, 299.765400)",
        "(333.763300, 275.253800, 299.691200)",
        "(333.661800, 275.149400, 299.592800)",
        "(333.253100, 275.043900, 299.439800)",
        "(332.814400, 274.958600, 299.330200)",
        "(332.456900, 274.740600, 299.273700)",
        "(332.095700, 274.525300, 299.193900)",
        "(331.916500, 274.425400, 299.214100)",
        "(331.435100, 274.268300, 299.245600)",
        "(330.988000, 274.157500, 299.201500)",
        "(330.532600, 273.961900, 299.277900)",
        "(330.017400, 273.637700, 299.462900)",
        "(329.741100, 273.451400, 299.588100)",
        "(329.222000, 273.250900, 299.829500)",
        "(328.820200, 273.417100, 299.611100)",
        "(328.520600, 273.580500, 299.338300)",
        "(328.158500, 273.443300, 299.518700)",
        "(327.960100, 273.360700, 299.677800)",
        "(327.640300, 273.217400, 299.811400)",
        "(327.217800, 273.296200, 299.812000)",
        "(326.789900, 273.419700, 299.619000)",
        "(326.316000, 273.471300, 299.605500)",
        "(326.065300, 273.455000, 299.681000)",
        "(325.671800, 273.301900, 299.814900)",
        "(325.353300, 273.279800, 299.643200)",
        "(325.006600, 273.253000, 299.687900)",
        "(324.579600, 273.248300, 299.884900)",
        "(324.403600, 273.270100, 299.856100)",
        "(324.102000, 273.315700, 299.793800)",
        "(323.820400, 273.263100, 299.883400)",
        "(323.466300, 273.278200, 299.742000)",
        "(323.018600, 273.202100, 299.862500)",
        "(322.804000, 273.095700, 300.002700)",
        "(322.437900, 272.864100, 300.150500)",
        "(321.984000, 272.898300, 300.081900)",
        "(321.571200, 272.935700, 300.022300)",
        "(321.220200, 272.722900, 300.227000)",
        "(321.047200, 272.645000, 300.333300)",
        "(320.654400, 272.700200, 300.170800)",
        "(320.258800, 272.781000, 300.099100)",
        "(319.827600, 272.673700, 300.276000)",
        "(319.467000, 272.638900, 300.293200)",
        "(319.310100, 272.586500, 300.273300)",
        "(318.930800, 272.554300, 300.261200)",
        "(318.587800, 272.400500, 300.376000)",
        "(318.211800, 272.239900, 300.570600)",
        "(317.840100, 272.198000, 300.451800)",
        "(317.686900, 272.219100, 300.394000)",
        "(317.373700, 272.102900, 300.559400)",
        "(317.124200, 271.903300, 300.863000)",
        "(316.854600, 271.847000, 300.781300)",
        "(316.533900, 271.837800, 300.703200)",
        "(316.379300, 271.880000, 300.627900)",
        "(316.147400, 271.846300, 300.753100)",
        "(315.894600, 271.666900, 301.043100)",
        "(315.690200, 271.605300, 301.050800)",
        "(315.299600, 271.395200, 301.070000)",
        "(315.094400, 271.268000, 301.067200)",
        "(314.779900, 271.131400, 300.869100)",
        "(314.418600, 271.661300, 300.257200)",
        "(314.096900, 271.871000, 300.043000)",
        "(313.792400, 271.923900, 300.233600)",
        "(313.635400, 271.938700, 300.292100)",
        "(313.383400, 271.973600, 300.377000)",
        "(313.033900, 272.104100, 300.494600)",
        "(312.650900, 272.245100, 300.374200)",
        "(312.320500, 272.203700, 300.542200)",
        "(312.194900, 272.217300, 300.607300)",
        "(311.866000, 272.201400, 300.687300)",
        "(311.589800, 272.481100, 300.425500)",
        "(311.378100, 272.556500, 300.382200)",
        "(311.151900, 272.553500, 300.506600)",
        "(310.992600, 272.607100, 300.631100)",
        "(310.656500, 272.684400, 300.689100)",
        "(310.512000, 272.737200, 300.702800)",
        "(310.396500, 272.692000, 300.924600)",
        "(310.227600, 272.802200, 300.976600)",
        "(310.100800, 272.890200, 300.902800)",
        "(309.875800, 273.041500, 300.896000)",
        "(309.746200, 273.116100, 300.960500)",
        "(309.591500, 273.457600, 300.640600)",
        "(309.394500, 273.702700, 300.625700)",
        "(309.327800, 273.762200, 300.637100)",
        "(309.164000, 274.139100, 300.287500)",
        "(308.994400, 274.764000, 299.813800)",
        "(308.960600, 275.092700, 299.527200)",
        "(308.753100, 275.173400, 299.685800)",
        "(308.615600, 275.305000, 299.775900)",
        "(308.397600, 275.712100, 299.613600)",
        "(308.393000, 276.644000, 298.733600)",
        "(308.319000, 277.240600, 298.100600)",
        "(308.281200, 277.544000, 298.003900)",
        "(308.216600, 277.565400, 298.220100)",
        "(308.091600, 277.862700, 298.138200)",
        "(307.949600, 278.329300, 297.830700)",
        "(307.811300, 278.784500, 297.684700)",
        "(307.762300, 279.134700, 297.537200)",
        "(307.711400, 279.332900, 297.411100)",
        "(307.503000, 280.118300, 296.824400)",
        "(307.456400, 280.717900, 296.613800)",
        "(307.434200, 281.141700, 296.528000)",
        "(307.334100, 281.515100, 296.441900)",
        "(307.291300, 281.820200, 296.312500)",
        "(307.441400, 282.612400, 295.826100)",
        "(307.583800, 283.291900, 295.354700)",
        "(307.572600, 283.791800, 295.134100)",
        "(307.448700, 284.148200, 295.226300)",
        "(307.427200, 284.568700, 295.018200)",
        "(307.569700, 285.019700, 294.739000)",
        "(307.609000, 285.447200, 294.772300)",
        "(307.822200, 285.994800, 294.811500)",
        "(308.116500, 286.426400, 294.764100)",
        "(308.160600, 286.749900, 294.637900)",
        "(308.278500, 287.625400, 294.075000)",
        "(308.650400, 288.134800, 293.965900)",
        "(308.878100, 288.255500, 294.294200)",
        "(308.961700, 288.458900, 294.509400)",
        "(309.055700, 288.630900, 294.520900)",
        "(309.357600, 289.114200, 294.308200)",
        "(309.610700, 289.472000, 294.190900)",
        "(309.707500, 289.835100, 293.969600)",
        "(309.881100, 290.010100, 294.197900)",
        "(310.019400, 290.094800, 294.253300)",
        "(310.261400, 290.360900, 294.234300)",
        "(310.603200, 290.759100, 294.182200)",
        "(311.224400, 290.852300, 294.142200)",
        "(311.730800, 290.997200, 294.098900)",
        "(311.855300, 291.135100, 294.042400)",
        "(312.073800, 291.330100, 293.959700)",
        "(312.367300, 291.538500, 293.797400)",
        "(312.514100, 291.922300, 293.453600)",
        "(312.746200, 292.005900, 293.308700)",
        "(312.859000, 292.026400, 293.335800)",
        "(313.138300, 291.830300, 293.669900)",
        "(313.418300, 291.528000, 294.300800)",
        "(313.761100, 291.613300, 294.478100)",
        "(314.172200, 291.996900, 294.018200)",
        "(314.413900, 292.179600, 293.829900)",
        "(314.780000, 292.679000, 293.511900)",
        "(315.142300, 292.967000, 293.177500)",
        "(315.563000, 293.318100, 292.735600)",
        "(315.820100, 293.283400, 292.952700)",
        "(315.930000, 293.255600, 293.053400)",
        "(316.165500, 293.305100, 293.053400)",
        "(316.422600, 293.336700, 293.203400)",
        "(316.685400, 293.619900, 292.933200)",
        "(317.052300, 293.973600, 292.577500)",
        "(317.217900, 294.138400, 292.451100)",
        "(317.533100, 294.326700, 292.432600)",
        "(317.825200, 294.412100, 292.454300)",
        "(318.168900, 294.600500, 292.402000)",
        "(318.680300, 295.087100, 291.908300)",
        "(318.957100, 295.295900, 291.692900)",
        "(319.489100, 295.565300, 291.608100)",
        "(319.971600, 295.660200, 291.712600)",
        "(320.705300, 295.745800, 291.745300)",
        "(321.450200, 295.759600, 291.838000)",
        "(321.772800, 295.797300, 291.912400)",
        "(322.408300, 295.944700, 291.835600)",
        "(323.073000, 296.166000, 291.611000)",
        "(323.771300, 296.638900, 291.183500)",
        "(324.372500, 296.875700, 290.890600)",
        "(324.650000, 296.868100, 290.952900)",
        "(325.305500, 296.638300, 291.300700)",
        "(325.960500, 296.476500, 291.411000)",
        "(326.526100, 296.614300, 291.342000)",
        "(327.108300, 296.627600, 291.352000)",
        "(327.379500, 296.572200, 291.416700)",
        "(327.993400, 296.577900, 291.368400)",
        "(328.551500, 296.593600, 291.122300)",
        "(329.084500, 296.437400, 291.233300)",
        "(329.661600, 296.113300, 291.465800)",
        "(329.939000, 295.917700, 291.600100)",
        "(330.380000, 295.628800, 291.768700)",
        "(330.760300, 295.461500, 291.964100)",
        "(331.209700, 295.313400, 291.920500)",
        "(331.767300, 295.474500, 291.571700)",
        "(332.006800, 295.529000, 291.440300)",
        "(332.447400, 295.383600, 291.518800)",
        "(332.810200, 295.083900, 291.713700)",
        "(333.181600, 294.945000, 291.786600)",
        "(333.567300, 294.838100, 291.677200)",
        "(333.768400, 294.750100, 291.668100)",
        "(334.094200, 294.454800, 291.715300)",
        "(334.422000, 294.432500, 291.508000)",
        "(334.834000, 294.490600, 291.208200)",
        "(335.330600, 294.331700, 291.124700)",
        "(335.571000, 294.034300, 291.357700)",
        "(335.960000, 293.426300, 291.783600)",
        "(336.187900, 293.303400, 291.710000)",
        "(336.562700, 293.403200, 291.382000)",
        "(337.053400, 293.193700, 291.340900)",
        "(337.257800, 293.000900, 291.434600)",
        "(337.580000, 292.615700, 291.607300)",
        "(337.890400, 292.424300, 291.533200)",
        "(338.255400, 292.303900, 291.381500)",
        "(338.540600, 291.886400, 291.481300)",
        "(338.610100, 291.645800, 291.629000)",
        "(338.794300, 291.324600, 291.673800)",
        "(339.135900, 291.275200, 291.309400)",
        "(339.455700, 291.129600, 291.182600)",
        "(339.817100, 290.732100, 291.346800)",
        "(339.993500, 290.463400, 291.449200)",
        "(340.280000, 290.100400, 291.548000)",
        "(340.574700, 289.942000, 291.432300)",
        "(340.973500, 289.762600, 291.333900)",
        "(341.409000, 289.309100, 291.440400)",
        "(341.513400, 289.095100, 291.489500)",
        "(341.785300, 288.860500, 291.497000)",
        "(342.088600, 288.661600, 291.322300)",
        "(342.403800, 288.370800, 291.283100)",
        "(342.614900, 287.688200, 291.560500)",
        "(342.711800, 287.425600, 291.684800)",
        "(342.984300, 286.994600, 291.717600)",
        "(343.282300, 286.708700, 291.617400)",
        "(343.549800, 286.318100, 291.725900)",
        "(343.861800, 285.738900, 291.913700)",
        "(343.962900, 285.428000, 291.989000)",
        "(344.117300, 285.020000, 292.114700)",
        "(344.316300, 284.652600, 292.162800)",
        "(344.562200, 284.213500, 292.330600)",
        "(344.667700, 283.651300, 292.662200)",
        "(344.729000, 283.505600, 292.752700)",
        "(344.870600, 283.348800, 292.670600)",
        "(345.073200, 283.153000, 292.669100)",
        "(345.256100, 282.922300, 292.638900)",
        "(345.410600, 282.506400, 292.820600)",
        "(345.453900, 282.230900, 292.996000)",
        "(345.522700, 281.721400, 293.233400)",
        "(345.632000, 281.282700, 293.220600)",
        "(345.688300, 280.810100, 293.467600)",
        "(345.726000, 280.257000, 293.571700)",
        "(345.750100, 280.048900, 293.549100)",
        "(345.714700, 279.705400, 293.521900)",
        "(345.688600, 279.340100, 293.661600)",
        "(345.715800, 278.858000, 293.759600)",
        "(345.690800, 278.530900, 293.753500)",
        "(345.695100, 278.356700, 293.734300)",
        "(345.667800, 277.924200, 293.706500)",
        "(345.513400, 277.461200, 293.862800)",
        "(345.308800, 277.111600, 293.966700)",
        "(345.217700, 276.707100, 294.060300)",
        "(345.197500, 276.431000, 294.076200)",
        "(345.045500, 275.960800, 294.158700)",
        "(344.773000, 275.689400, 294.200700)",
        "(344.650800, 275.477700, 294.229700)",
        "(344.541000, 275.222000, 294.127300)",
        "(344.426500, 275.065100, 294.211900)",
        "(344.115700, 274.701100, 294.411900)",
        "(343.841300, 274.407000, 294.666200)",
        "(343.623200, 274.185200, 294.801100)",
        "(343.465500, 273.966600, 294.813200)",
        "(343.384600, 273.878700, 294.773400)",
        "(343.117600, 273.621100, 294.776500)",
        "(342.836500, 273.525600, 294.697700)",
        "(342.641100, 273.443700, 294.643900)",
        "(342.435400, 273.322300, 294.601900)",
        "(342.302100, 273.219200, 294.608200)",
        "(342.041000, 273.063000, 294.586800)",
        "(341.766200, 272.921600, 294.498000)",
        "(341.461600, 272.776000, 294.480500)",
        "(341.161400, 272.685500, 294.452500)",
        "(340.985300, 272.652600, 294.404400)",
        "(340.659800, 272.601200, 294.347000)",
        "(340.379600, 272.397800, 294.392900)",
        "(340.152200, 272.247300, 294.374700)",
        "(339.728800, 272.384900, 294.147700)",
        "(339.561600, 272.381400, 294.125500)",
        "(339.219700, 272.371800, 294.056800)",
        "(338.810200, 272.257900, 294.076700)",
        "(338.482100, 272.105100, 294.294200)",
        "(338.220000, 272.046400, 294.241200)",
        "(338.088200, 272.076800, 294.149400)",
        "(337.768500, 272.116500, 294.088800)",
        "(337.404500, 272.131100, 293.991900)",
        "(336.969800, 272.064000, 294.008700)",
        "(336.503100, 271.820200, 294.271500)",
        "(336.276900, 271.650200, 294.537800)",
        "(335.818000, 271.554900, 294.555000)",
        "(335.225800, 271.908500, 294.173700)",
        "(334.647300, 272.182600, 294.013700)",
        "(333.957500, 272.068100, 294.134400)",
        "(333.615200, 271.929400, 294.274100)",
        "(332.913900, 271.773000, 294.383500)",
        "(332.261800, 271.768500, 294.395000)",
        "(331.631000, 271.570300, 294.600000)",
        "(331.040100, 271.565600, 294.554200)",
        "(330.752700, 271.624900, 294.421700)",
        "(330.190200, 271.533100, 294.430100)",
        "(329.557200, 271.252100, 294.722300)",
        "(328.937200, 271.127800, 294.875500)",
        "(328.354400, 271.162500, 294.800000)",
        "(328.138100, 271.253700, 294.581600)",
        "(327.599200, 271.392500, 294.300400)",
        "(326.981600, 271.328500, 294.334700)",
        "(326.484300, 271.096600, 294.559900)",
        "(325.938000, 270.991600, 294.712400)",
        "(325.652200, 271.021500, 294.701700)",
        "(325.247200, 270.948900, 294.694100)",
        "(324.821000, 270.942400, 294.622900)",
        "(324.321700, 271.020300, 294.475200)",
        "(323.865200, 271.008900, 294.607400)",
        "(323.639900, 270.936000, 294.736600)",
        "(323.306800, 270.772800, 294.880400)",
        "(323.008400, 270.688400, 294.775000)",
        "(322.664500, 270.555500, 294.926800)",
        "(322.215800, 270.546400, 294.926500)",
        "(322.073100, 270.558100, 294.964200)",
        "(321.865300, 270.554200, 294.925800)",
        "(321.580200, 270.777200, 294.697100)",
        "(321.221500, 270.902200, 294.634000)",
        "(320.991100, 270.841100, 294.673600)",
        "(320.846900, 270.808400, 294.668500)",
        "(320.434700, 271.013400, 294.564800)",
        "(320.068400, 270.996500, 294.628100)",
        "(319.716600, 270.728000, 294.840900)",
        "(319.340400, 270.702700, 294.966200)",
        "(319.154000, 270.870100, 294.788300)",
        "(318.839700, 271.187700, 294.413300)",
        "(318.498800, 271.239400, 294.427000)",
        "(318.072900, 271.241200, 294.500700)",
        "(317.676400, 271.112900, 294.738900)",
        "(317.523900, 271.134700, 294.688900)",
        "(317.152000, 271.230600, 294.520300)",
        "(316.783800, 271.351000, 294.481800)",
        "(316.366000, 271.653500, 294.168800)",
        "(315.958000, 271.812300, 294.065900)",
        "(315.755700, 271.834100, 294.106200)",
        "(315.279800, 271.820900, 294.310200)",
        "(314.733000, 271.780600, 294.635400)",
        "(314.407300, 271.944300, 294.564100)",
        "(314.209700, 272.224200, 294.288500)",
        "(314.049500, 272.341900, 294.271900)",
        "(313.685900, 272.443100, 294.495900)",
        "(313.389000, 272.410600, 294.700800)",
        "(313.162300, 272.565400, 294.659100)",
        "(313.009900, 272.914000, 294.346800)",
        "(312.910300, 273.068100, 294.269300)",
        "(312.670500, 273.118400, 294.417000)",
        "(312.493300, 273.085800, 294.691900)",
        "(312.333800, 273.223800, 294.697500)",
        "(312.209100, 273.779400, 294.330300)",
        "(312.091100, 273.918200, 294.316300)",
        "(311.979500, 274.003800, 294.559400)",
        "(311.906900, 274.107300, 294.592700)",
        "(311.649300, 274.458000, 294.467700)",
        "(311.467800, 274.737000, 294.473000)",
        "(311.403300, 274.827400, 294.514800)",
        "(311.108800, 275.093400, 294.724200)",
        "(310.806900, 275.420800, 294.729700)",
        "(310.889500, 275.906300, 294.392200)",
        "(310.838600, 276.246900, 294.294700)",
        "(310.696500, 276.432000, 294.311000)",
        "(310.406900, 276.756100, 294.297800)",
        "(310.442200, 277.245100, 294.065900)",
        "(310.360100, 277.649600, 293.906800)",
        "(310.114000, 277.764500, 294.069100)",
        "(309.962200, 277.778400, 294.293000)",
        "(309.852400, 277.863200, 294.662600)",
        "(309.697300, 278.204700, 294.795500)",
        "(309.414500, 278.770300, 294.374800)",
        "(309.198700, 279.136500, 294.293500)",
        "(309.119700, 279.243800, 294.442400)",
        "(308.998700, 279.836800, 294.381000)",
        "(309.021800, 280.431300, 293.748800)",
        "(308.854600, 280.653800, 293.881200)",
        "(308.691300, 280.946400, 294.052700)",
        "(308.729600, 281.311200, 293.856800)",
        "(308.809100, 282.081600, 293.309600)",
        "(308.876300, 282.773500, 292.805900)",
        "(308.802900, 283.122900, 292.884200)",
        "(308.856500, 283.692700, 292.626000)",
        "(308.943600, 283.887000, 292.557100)",
        "(309.006800, 283.897600, 292.879900)",
        "(308.975200, 284.254900, 292.883300)",
        "(309.130200, 285.029300, 292.334700)",
        "(309.259900, 285.414700, 292.138100)",
        "(309.256200, 285.482200, 292.200300)",
        "(309.199200, 285.629200, 292.412500)",
        "(309.106700, 285.878700, 292.551200)",
        "(309.366800, 286.460900, 291.999100)",
        "(309.522000, 286.852800, 291.851700)",
        "(309.553300, 286.966100, 292.048100)",
        "(309.679700, 286.953700, 292.386200)",
        "(309.763300, 287.196200, 292.372700)",
        "(309.928700, 287.941900, 291.812800)",
        "(310.258100, 288.627000, 291.370200)",
        "(310.376500, 288.739300, 291.405400)",
        "(310.489800, 288.977500, 291.443300)",
        "(310.581800, 289.057700, 291.648500)",
        "(310.766500, 289.417200, 291.524700)",
        "(310.988900, 290.106000, 291.004800)",
        "(311.108100, 290.381300, 290.811700)",
        "(311.248700, 290.548200, 290.986700)",
        "(311.419300, 290.698700, 291.184100)",
        "(311.646100, 291.114200, 291.069300)",
        "(312.046900, 291.572000, 290.997200)",
        "(312.223300, 291.858900, 290.841700)",
        "(312.522800, 292.271400, 290.687700)",
        "(312.772900, 292.694600, 290.513800)",
        "(313.005600, 292.930400, 290.587000)",
        "(313.229800, 292.880900, 290.882600)",
        "(313.306900, 292.821000, 291.091700)",
        "(313.489000, 293.033600, 291.117600)",
        "(313.887900, 293.534700, 290.729800)",
        "(314.315700, 294.014400, 290.367500)",
        "(314.658600, 294.352200, 290.218900)",
        "(314.833700, 294.436600, 290.208400)",
        "(315.142300, 294.466200, 290.335200)",
        "(315.424100, 294.350100, 290.815200)",
        "(315.772100, 294.238600, 291.094100)",
        "(316.122600, 294.433500, 291.035500)",
        "(316.363500, 294.613300, 290.939400)",
        "(316.832600, 294.939500, 290.769100)",
        "(317.373100, 295.307200, 290.586100)",
        "(317.876000, 295.421900, 290.705100)",
        "(318.353300, 295.420400, 290.990400)",
        "(318.618700, 295.329400, 291.186600)",
        "(319.056600, 295.354100, 291.297200)",
        "(319.566400, 295.509500, 291.286900)",
        "(320.057100, 295.693600, 291.166100)",
        "(320.547500, 295.771500, 291.123500)",
        "(320.728600, 295.738300, 291.187400)",
        "(321.061900, 295.656300, 291.331200)",
        "(321.427800, 295.431800, 291.537800)",
        "(321.867500, 295.194100, 291.826000)",
        "(322.252000, 295.196500, 291.783400)",
        "(322.421600, 295.256100, 291.679600)",
        "(322.935300, 295.368100, 291.657300)",
        "(323.538300, 295.384500, 291.643900)",
        "(324.060800, 295.340000, 291.753700)",
        "(324.505000, 295.285200, 291.798800)",
        "(324.750700, 295.276500, 291.862100)",
        "(325.220300, 295.196000, 291.870400)",
        "(325.625200, 294.973400, 292.069000)",
        "(325.887400, 294.921400, 292.108900)",
        "(326.239200, 294.984800, 292.051200)",
        "(326.418700, 294.982600, 292.056000)",
        "(326.747900, 294.977500, 291.949500)",
        "(326.999100, 294.915400, 291.793800)",
        "(327.254200, 294.884600, 291.760600)",
        "(327.612100, 294.595800, 291.812800)",
        "(327.826300, 294.343600, 291.975200)",
        "(328.162600, 294.014000, 292.156900)",
        "(328.599200, 293.919900, 292.051000)",
        "(329.069900, 293.766900, 291.999300)",
        "(329.419000, 293.646200, 291.934400)",
        "(329.579800, 293.631300, 291.814600)",
        "(329.862400, 293.470700, 291.756800)",
        "(330.116300, 293.204500, 291.897900)",
        "(330.474500, 292.905400, 291.969200)",
        "(330.758500, 292.787100, 291.848700)",
        "(330.907900, 292.796400, 291.744300)",
        "(331.189200, 292.763800, 291.626100)",
        "(331.540600, 292.529300, 291.679400)",
        "(331.796000, 292.244600, 291.752600)",
        "(332.130400, 292.100100, 291.770800)",
        "(332.325700, 292.034400, 291.699500)",
        "(332.745300, 291.831800, 291.764300)",
        "(333.100600, 291.629500, 291.783400)",
        "(333.486400, 291.645100, 291.584500)",
        "(333.882300, 291.596600, 291.363500)",
        "(334.069900, 291.573300, 291.301500)",
        "(334.492200, 291.362700, 291.267400)",
        "(334.905300, 291.142800, 291.204400)",
        "(335.315000, 290.839400, 291.153000)",
        "(335.743500, 290.498400, 291.195200)",
        "(336.016300, 290.375000, 291.121300)",
        "(336.469800, 290.205700, 290.949300)",
        "(336.876800, 289.965000, 290.844600)",
        "(337.391300, 289.555300, 291.010100)",
        "(337.818300, 288.923600, 291.237000)",
        "(337.988200, 288.710200, 291.315500)",
        "(338.383300, 288.550400, 291.105700)",
        "(338.811900, 288.412100, 290.961300)",
        "(339.230700, 287.986900, 290.969100)",
        "(339.579200, 287.402700, 291.220300)",
        "(339.666100, 287.108300, 291.369800)",
        "(339.886100, 286.787800, 291.469800)",
        "(340.208100, 286.542900, 291.350000)",
        "(340.543500, 286.212100, 291.370100)",
        "(340.775000, 285.484400, 291.799500)",
        "(340.913400, 285.062900, 292.108400)",
        "(341.078300, 284.432400, 292.386600)",
        "(341.299000, 284.191700, 292.408300)",
        "(341.530800, 283.784300, 292.476000)",
        "(341.692400, 283.063400, 292.869200)",
        "(341.717500, 282.678900, 293.053000)",
        "(341.803900, 282.192100, 293.216700)",
        "(341.966400, 281.925800, 293.170200)",
        "(342.182600, 281.683600, 293.180800)",
        "(342.289700, 281.380200, 293.211900)",
        "(342.310800, 281.212800, 293.225200)",
        "(342.362100, 280.754500, 293.273600)",
        "(342.269000, 280.243800, 293.612800)",
        "(342.285000, 279.821700, 293.661100)",
        "(342.348000, 279.587100, 293.622900)",
        "(342.323300, 279.480700, 293.607400)",
        "(342.264800, 279.209800, 293.473600)",
        "(342.095100, 278.750100, 293.492500)",
        "(341.903500, 278.288000, 293.677400)",
        "(341.773200, 277.958700, 293.621000)",
        "(341.687100, 277.831900, 293.578900)",
        "(341.412800, 277.600700, 293.489700)",
        "(341.158200, 277.379200, 293.313900)",
        "(340.912100, 277.079400, 293.237100)",
        "(340.656500, 276.662700, 293.346600)",
        "(340.496200, 276.503100, 293.373700)",
        "(340.266300, 276.116000, 293.390400)",
        "(339.968500, 275.827000, 293.402000)",
        "(339.693400, 275.586500, 293.355300)",
        "(339.473000, 275.296300, 293.405500)",
        "(339.373900, 275.108600, 293.426400)",
        "(339.095800, 274.841900, 293.481800)",
        "(338.818100, 274.645300, 293.422500)",
        "(338.591900, 274.440500, 293.392900)",
        "(338.359400, 274.174400, 293.406700)",
        "(338.205200, 274.001300, 293.412100)",
        "(337.886400, 273.745300, 293.417300)",
        "(337.594600, 273.594000, 293.276000)",
        "(337.354900, 273.458200, 293.088700)",
        "(337.061700, 273.161700, 293.116300)",
        "(336.905600, 273.035500, 293.107400)",
        "(336.561300, 272.747200, 293.065700)",
        "(336.276300, 272.563600, 292.867100)",
        "(335.862800, 272.502800, 292.702000)",
        "(335.549100, 272.417100, 292.472700)",
        "(335.385500, 272.340000, 292.428400)",
        "(335.026700, 272.118700, 292.423000)",
        "(334.624100, 271.996200, 292.396900)",
        "(334.201300, 271.898500, 292.242700)",
        "(333.769300, 271.752700, 292.228800)",
        "(333.540000, 271.659200, 292.224500)",
        "(333.036700, 271.528400, 292.051900)",
        "(332.447000, 271.514300, 291.917400)",
        "(331.911900, 271.382800, 291.994600)",
        "(331.484000, 271.083600, 292.127100)",
        "(331.244400, 270.960100, 292.204000)",
        "(330.736000, 270.865900, 292.227500)",
        "(330.248500, 270.779200, 292.231600)",
        "(329.748000, 270.722200, 292.245600)",
        "(329.287800, 270.770700, 292.197500)",
        "(329.071800, 270.772600, 292.159700)",
        "(328.616100, 270.719500, 292.141800)",
        "(328.181800, 270.549700, 292.264000)",
        "(327.697300, 270.505000, 292.312000)",
        "(327.172600, 270.439600, 292.413700)",
        "(326.922000, 270.371700, 292.462100)",
        "(326.422100, 270.393000, 292.404600)",
        "(326.115300, 270.567400, 292.236900)",
        "(325.654700, 270.527600, 292.140000)",
        "(325.120700, 270.861000, 291.834200)",
        "(324.905200, 270.957200, 291.657300)",
        "(324.565100, 270.889300, 291.697800)",
        "(324.211200, 270.908100, 291.801100)",
        "(323.961700, 271.065200, 291.608900)",
        "(323.671300, 271.033800, 291.717800)",
        "(323.488600, 270.915200, 291.880500)",
        "(323.123700, 270.732100, 291.996300)",
        "(322.706200, 270.919600, 291.850600)",
        "(322.368300, 270.811000, 291.904200)",
        "(322.108500, 270.564300, 292.207900)",
        "(321.995800, 270.474200, 292.273000)",
        "(321.752900, 270.429800, 292.252400)",
        "(321.441100, 270.509200, 292.144500)",
        "(321.200100, 270.376700, 292.300300)",
        "(320.871400, 270.139700, 292.465600)",
        "(320.695000, 270.085100, 292.497600)",
        "(320.357100, 270.070400, 292.583400)",
        "(320.101500, 270.212000, 292.487100)",
        "(319.825000, 270.209400, 292.522100)",
        "(319.490100, 270.014000, 292.838100)",
        "(319.313800, 269.950700, 292.917000)",
        "(318.944100, 269.969500, 292.958700)",
        "(318.521600, 270.177100, 292.920400)",
        "(318.199600, 270.246400, 292.857600)",
        "(317.807000, 270.154400, 293.119500)",
        "(317.566100, 269.967600, 293.347900)",
        "(317.058800, 269.873500, 293.458900)",
        "(316.539400, 270.140300, 293.224200)",
        "(316.171500, 270.123700, 293.339600)",
        "(315.713700, 269.986300, 293.565600)",
        "(315.490600, 269.970700, 293.646900)",
        "(315.054900, 270.252400, 293.444600)",
        "(314.748500, 270.588900, 293.150900)",
        "(314.328600, 270.890900, 292.946400)",
        "(313.915900, 271.001900, 292.954700)",
        "(313.736100, 270.991400, 293.024500)",
        "(313.347100, 270.828900, 293.314700)",
        "(312.920500, 270.463100, 293.870200)",
        "(312.595800, 270.505400, 293.968800)",
        "(312.210900, 270.916100, 293.566300)",
        "(312.096500, 271.039400, 293.528000)",
        "(311.832200, 271.030000, 293.635100)",
        "(311.639400, 271.016200, 293.739600)",
        "(311.369400, 270.979100, 293.930800)",
        "(311.174500, 270.808600, 294.249100)",
        "(311.086100, 270.772300, 294.431200)",
        "(310.831500, 270.870800, 294.497900)",
        "(310.643200, 271.248500, 294.242800)",
        "(310.452800, 271.532600, 294.125200)",
        "(310.239900, 271.821200, 294.171700)",
        "(310.175900, 271.894900, 294.222700)",
        "(310.048600, 272.173400, 294.024400)",
        "(309.833800, 272.362200, 294.065300)",
        "(309.746400, 272.643100, 294.092000)",
        "(309.675600, 273.071700, 293.916800)",
        "(309.593100, 273.222000, 293.915800)",
        "(309.458100, 273.483600, 293.996500)",
        "(309.361800, 273.773700, 293.907900)",
        "(309.121800, 274.109700, 293.837600)",
        "(308.928600, 274.755700, 293.398800)",
        "(308.866900, 275.031600, 293.145100)",
        "(308.695400, 275.422800, 292.929600)",
        "(308.472400, 275.586600, 293.063000)",
        "(308.362200, 275.660400, 293.261000)",
        "(308.203200, 275.987100, 293.237500)",
        "(308.130700, 276.211900, 293.158400)",
        "(307.981800, 276.545500, 293.127900)",
        "(307.831500, 276.956200, 293.055200)",
        "(307.836600, 277.672300, 292.806500)",
        "(307.841300, 278.170400, 292.532200)",
        "(307.776000, 278.444400, 292.451000)",
        "(307.711000, 278.977700, 292.417800)",
        "(307.791000, 279.587400, 292.079100)",
        "(307.817600, 280.013100, 291.870100)",
        "(307.735400, 280.109700, 292.140400)",
        "(307.542300, 280.053400, 292.390100)",
        "(307.377000, 280.381800, 292.473600)",
        "(307.435600, 281.085700, 292.013500)",
        "(307.491000, 281.498200, 291.886300)",
        "(307.419400, 281.959000, 291.871900)",
        "(307.452200, 282.284200, 291.807900)",
        "(307.663100, 282.674400, 291.850800)",
        "(307.761600, 283.057900, 291.929000)",
        "(307.874600, 283.466700, 291.911400)",
        "(307.977200, 283.932900, 291.926300)",
        "(308.065600, 284.350200, 291.704300)",
        "(308.211300, 285.026500, 291.209400)",
        "(308.302500, 285.499800, 291.047300)",
        "(308.245100, 285.714400, 291.161800)",
        "(308.200700, 286.194000, 291.071900)",
        "(308.183600, 286.657400, 290.770900)",
        "(308.205600, 287.613800, 290.405500)",
        "(308.335300, 288.182500, 290.107100)",
        "(308.781500, 288.801300, 289.534300)",
        "(309.058700, 289.282400, 289.287400)",
        "(309.078800, 289.606800, 289.147000)",
        "(309.055600, 290.127000, 288.772000)",
        "(309.153400, 290.720100, 288.468300)",
        "(309.435600, 291.023000, 288.478900)",
        "(309.766300, 291.230500, 288.432900)",
        "(309.848800, 291.171300, 288.700400)",
        "(310.034100, 290.854900, 289.487400)",
        "(310.044700, 290.876400, 290.146500)",
        "(310.293900, 291.248800, 290.112200)",
        "(310.963300, 291.782200, 289.169700)",
        "(311.166900, 291.874800, 289.117100)",
        "(311.428200, 291.888500, 289.590400)",
        "(311.842200, 291.848400, 289.785300)",
        "(312.342200, 291.750900, 289.954800)",
        "(312.812600, 291.989700, 289.783000)",
        "(313.071300, 292.140700, 289.627700)",
        "(313.478500, 292.225800, 289.646000)",
        "(313.913000, 292.424400, 289.537000)",
        "(314.397300, 292.513900, 289.521100)",
        "(314.884800, 292.295100, 289.860700)",
        "(315.148300, 292.326300, 289.909900)",
        "(315.724300, 292.358200, 289.911600)",
        "(316.299000, 292.630900, 289.750700)",
        "(316.853800, 292.666500, 289.834500)",
        "(317.507100, 292.555100, 290.043300)",
        "(317.796400, 292.534700, 290.128400)",
        "(318.349900, 292.629300, 290.043800)",
        "(318.918600, 292.735400, 289.988600)",
        "(319.385700, 292.714700, 290.130600)",
        "(319.780700, 292.903700, 290.045000)",
        "(320.038300, 293.070700, 289.878500)",
        "(320.612900, 293.358900, 289.531300)",
        "(321.167500, 293.398300, 289.571700)",
        "(321.528900, 293.054400, 290.010800)",
        "(321.951000, 292.838800, 290.295500)",
        "(322.213600, 292.756400, 290.312800)",
        "(322.815200, 292.510600, 290.506000)",
        "(323.302300, 292.406300, 290.552600)",
        "(323.877000, 292.460800, 290.448300)",
        "(324.408800, 292.527400, 290.393800)",
        "(324.737600, 292.514600, 290.422000)",
        "(325.377700, 292.381500, 290.620300)",
        "(325.885300, 292.014900, 291.017300)",
        "(326.258700, 291.863800, 291.333400)",
        "(326.770800, 291.779400, 291.428900)",
        "(327.035500, 291.825700, 291.415800)",
        "(327.427100, 292.030500, 291.183800)",
        "(327.787900, 292.209000, 291.068100)",
        "(328.231600, 292.257200, 290.967400)",
        "(328.661800, 292.200800, 290.964600)",
        "(328.852200, 292.090300, 291.034900)",
        "(329.188700, 291.939600, 291.228700)",
        "(329.629900, 291.634200, 291.538100)",
        "(330.100000, 291.349600, 291.722900)",
        "(330.597400, 291.272800, 291.684100)",
        "(330.826300, 291.237700, 291.637500)",
        "(331.342000, 291.138900, 291.689700)",
        "(331.923400, 290.989800, 291.683700)",
        "(332.543300, 291.032600, 291.469100)",
        "(333.083500, 291.070400, 291.138600)",
        "(333.339500, 291.007800, 291.165000)",
        "(333.836200, 290.720500, 291.232500)",
        "(334.369600, 290.401900, 291.275600)",
        "(334.844700, 290.213000, 291.229800)",
        "(335.335800, 289.972500, 291.254600)",
        "(335.602500, 289.692900, 291.302500)",
        "(336.086900, 289.122100, 291.519000)",
        "(336.497800, 288.771400, 291.439900)",
        "(336.940800, 288.482300, 291.349900)",
        "(337.404700, 288.257800, 291.309100)",
        "(337.662400, 288.211300, 291.193100)",
        "(338.144800, 288.004900, 290.972000)",
        "(338.510000, 287.591900, 291.110700)",
        "(338.888500, 287.043100, 291.415400)",
        "(339.333300, 286.597300, 291.524700)",
        "(339.493600, 286.428900, 291.585900)",
        "(339.919300, 286.005200, 291.745700)",
        "(340.262400, 285.547800, 291.985700)",
        "(340.647900, 285.160800, 292.053600)",
        "(341.019600, 284.912000, 291.892200)",
        "(341.160000, 284.766800, 291.961500)",
        "(341.428600, 284.383600, 292.162700)",
        "(341.725200, 283.797700, 292.368300)",
        "(342.023200, 283.454600, 292.554800)",
        "(342.362300, 283.175200, 292.566600)",
        "(342.464300, 283.013100, 292.666900)",
        "(342.731500, 282.513700, 292.995000)",
        "(342.981500, 282.017600, 293.131900)",
        "(343.194500, 281.617000, 293.327000)",
        "(343.408300, 281.382900, 293.275500)",
        "(343.505200, 281.266600, 293.243700)",
        "(343.604200, 280.799700, 293.373600)",
        "(343.655600, 280.217900, 293.593400)",
        "(343.702900, 279.785900, 293.810700)",
        "(343.766500, 279.494400, 293.805700)",
        "(343.807900, 279.400200, 293.834700)",
        "(343.909900, 279.046300, 293.988300)",
        "(343.939800, 278.528900, 294.206100)",
        "(343.884600, 278.029100, 294.341900)",
        "(343.872800, 277.596700, 294.392000)",
        "(343.821200, 277.360700, 294.412500)",
        "(343.712000, 276.858400, 294.622600)",
        "(343.517800, 276.274000, 294.689900)",
        "(343.301700, 275.639500, 294.762100)",
        "(343.063600, 275.018800, 294.888800)",
        "(342.924400, 274.817800, 294.916700)",
        "(342.722500, 274.441900, 294.907400)",
        "(342.546100, 273.955600, 295.036700)",
        "(342.342900, 273.310300, 295.377200)",
        "(342.182400, 272.556500, 295.763900)",
        "(342.100000, 272.291100, 295.807600)",
        "(341.898900, 271.969000, 295.806400)",
        "(341.587400, 271.701000, 295.904000)",
        "(341.272900, 271.198300, 296.133600)",
        "(340.995200, 270.590500, 296.486200)",
        "(340.875500, 270.248200, 296.674700)",
        "(340.651400, 269.742700, 296.872600)",
        "(340.359000, 269.560000, 296.906600)",
        "(340.158500, 269.286200, 296.959300)",
        "(339.969400, 268.859700, 297.230200)",
        "(339.825500, 268.602600, 297.344100)",
        "(339.483000, 268.314300, 297.557400)",
        "(339.261700, 267.938900, 297.754000)",
        "(339.083200, 267.701600, 297.810500)",
        "(338.936200, 267.451300, 297.763300)",
        "(338.835300, 267.236800, 297.846500)",
        "(338.411300, 266.731300, 298.319000)",
        "(338.019700, 266.191600, 298.801600)",
        "(337.663300, 266.030900, 298.764600)",
        "(337.270700, 266.008800, 298.697800)",
        "(337.085700, 265.964900, 298.744400)",
        "(336.646600, 265.685000, 298.919500)",
        "(336.197800, 265.241600, 299.263200)",
        "(335.816200, 264.820900, 299.480000)",
        "(335.296500, 264.673400, 299.615700)",
        "(335.073300, 264.655900, 299.639600)",
        "(334.629200, 264.437600, 299.676800)",
        "(334.228000, 263.971900, 300.124900)",
        "(333.868800, 263.590800, 300.426100)",
        "(333.455400, 263.505200, 300.438800)",
        "(333.194000, 263.506000, 300.489300)",
        "(332.745800, 263.423600, 300.580600)",
        "(332.377600, 263.276400, 300.690800)",
        "(331.827200, 263.109300, 300.896100)",
        "(331.376000, 262.954200, 301.110000)",
        "(331.185700, 262.914200, 301.124100)",
        "(330.785300, 262.977200, 301.022600)",
        "(330.374400, 262.989700, 301.125200)",
        "(329.984900, 262.897700, 301.373200)",
        "(329.601600, 262.826600, 301.425100)",
        "(329.422100, 262.788900, 301.429800)",
        "(329.001800, 262.734300, 301.534800)",
        "(328.492400, 262.799600, 301.577100)",
        "(328.182700, 262.832800, 301.527500)",
        "(327.989800, 262.736900, 301.655000)",
        "(327.822000, 262.691100, 301.738300)",
        "(327.492600, 262.501600, 301.875600)",
        "(327.145300, 262.378000, 302.074100)",
        "(326.859400, 262.177400, 302.209000)",
        "(326.496600, 262.244400, 302.175700)",
        "(326.315400, 262.253400, 302.122700)",
        "(325.907600, 262.118200, 302.223000)",
        "(325.526300, 261.901000, 302.521000)",
        "(325.228100, 261.755600, 302.582900)",
        "(324.843200, 261.782700, 302.656000)",
        "(324.621900, 261.810400, 302.640600)",
        "(324.136000, 261.734600, 302.702700)",
        "(323.712500, 261.662800, 302.914200)",
        "(323.313800, 261.444300, 303.050000)",
        "(322.841300, 261.389900, 303.166500)",
        "(322.599100, 261.384200, 303.188200)",
        "(322.094300, 261.275400, 303.260500)",
        "(321.608700, 261.063400, 303.408100)",
        "(321.148500, 260.904100, 303.543900)",
        "(320.721500, 260.682000, 303.721600)",
        "(320.473800, 260.743700, 303.622700)",
        "(319.974500, 260.872600, 303.317400)",
        "(319.560500, 260.727000, 303.475300)",
        "(319.144300, 260.474300, 303.653700)",
        "(318.697600, 260.383300, 303.533100)",
        "(318.426200, 260.386800, 303.459500)",
        "(317.920500, 260.561100, 303.233600)",
        "(317.436500, 261.124700, 302.618800)",
        "(317.166200, 261.400500, 302.218300)",
        "(316.916500, 261.319300, 302.355200)",
        "(316.775400, 261.191200, 302.592700)",
        "(316.444300, 261.084000, 302.754300)",
        "(316.077600, 261.080200, 302.887100)",
        "(315.746200, 261.161200, 302.910000)",
        "(315.338800, 261.315200, 302.806300)",
        "(315.088300, 261.446700, 302.706800)",
        "(314.646600, 261.660700, 302.500200)",
        "(314.362600, 261.638300, 302.548400)",
        "(314.060200, 261.435800, 303.117600)",
        "(313.673200, 261.387200, 303.435400)",
        "(313.502000, 261.460400, 303.496900)",
        "(313.296400, 261.562200, 303.419700)",
        "(313.104100, 261.790000, 303.178400)",
        "(312.723300, 262.106600, 302.961800)",
        "(312.321900, 262.515700, 302.632700)",
        "(312.197100, 262.553700, 302.629500)",
        "(311.924300, 262.540600, 302.764000)",
        "(311.493800, 262.550400, 302.840100)",
        "(311.056700, 262.876300, 302.701400)",
        "(310.826800, 262.966900, 302.681400)",
        "(310.680900, 263.014800, 302.693300)",
        "(310.247100, 263.150700, 302.693200)",
        "(309.906900, 263.540000, 302.416100)",
        "(309.740000, 263.753400, 302.280100)",
        "(309.511700, 263.748500, 302.567000)",
        "(309.342900, 263.742700, 302.691400)",
        "(309.064400, 264.016100, 302.669300)",
        "(308.901200, 264.638900, 302.202400)",
        "(308.736800, 265.231600, 301.751900)",
        "(308.484200, 265.389700, 301.725500)",
        "(308.370400, 265.340700, 301.889400)",
        "(308.164000, 265.243600, 302.225100)",
        "(307.931900, 265.764600, 301.871200)",
        "(307.737200, 266.364200, 301.376500)",
        "(307.590800, 266.784300, 301.244000)",
        "(307.466300, 266.928000, 301.234000)",
        "(307.291000, 267.181500, 301.173700)",
        "(307.122300, 267.472100, 301.124800)",
        "(306.891700, 268.024400, 300.750200)",
        "(306.691800, 268.728700, 300.353900)",
        "(306.608800, 268.916000, 300.257100)",
        "(306.496100, 269.307600, 300.216800)",
        "(306.315300, 269.772800, 299.967800)",
        "(306.126000, 270.172800, 299.852600)",
        "(305.953300, 270.502800, 299.927800)",
        "(305.909600, 270.660500, 299.955200)",
        "(305.773000, 271.362500, 299.434100)",
        "(305.686500, 272.243100, 298.661900)",
        "(305.656000, 272.900700, 298.231200)",
        "(305.502600, 273.066500, 298.673500)",
        "(305.430800, 273.080400, 298.915100)",
        "(305.426100, 273.476000, 298.820100)",
        "(305.584600, 274.161100, 298.509600)",
        "(305.685100, 274.728300, 298.170000)",
        "(305.546500, 275.402000, 297.803800)",
        "(305.481500, 275.681500, 297.753100)",
[truncated: 523,672 more chars]
