# Supplementary material for: Playing the mirror game in virtual reality with an autonomous character
Source: Sci Rep. 2022 Dec 9;12:21329. doi: 10.1038/s41598-022-25197-z (PMC9734752; doi:10.1038/s41598-022-25197-z)
Supplement: Supplementary file 2 — Supplementary Information 1. [file 41598_2022_25197_MOESM2_ESM.zip › Data/Couple12/condition1_trial1_player1.json]

{
    "isFemale": false,
    "eyesLevel": 1.6691367626190186,
    "timestamps": [
        0.0,
        0.02001953125,
        0.03997802734375,
        0.05999755859375,
        0.08001708984375,
        0.0999755859375,
        0.1199951171875,
        0.1400146484375,
        0.1600341796875,
        0.17999267578125,
        0.20001220703125,
        0.22003173828125,
        0.239990234375,
        0.260009765625,
        0.280029296875,
        0.29998779296875,
        0.32000732421875,
        0.34002685546875,
        0.3599853515625,
        0.3800048828125,
        0.4000244140625,
        0.41998291015625,
        0.44000244140625,
        0.46002197265625,
        0.47998046875,
        0.5,
        0.52001953125,
        0.53997802734375,
        0.55999755859375,
        0.58001708984375,
        0.5999755859375,
        0.6199951171875,
        0.6400146484375,
        0.6600341796875,
        0.67999267578125,
        0.70001220703125,
        0.72003173828125,
        0.739990234375,
        0.760009765625,
        0.780029296875,
        0.79998779296875,
        0.82000732421875,
        0.84002685546875,
        0.8599853515625,
        0.8800048828125,
        0.9000244140625,
        0.91998291015625,
        0.94000244140625,
        0.96002197265625,
        0.97998046875,
        1.0,
        1.02001953125,
        1.03997802734375,
        1.05999755859375,
        1.08001708984375,
        1.0999755859375,
        1.1199951171875,
        1.1400146484375,
        1.1600341796875,
        1.17999267578125,
        1.20001220703125,
        1.22003173828125,
        1.239990234375,
        1.260009765625,
        1.280029296875,
        1.29998779296875,
        1.32000732421875,
        1.34002685546875,
        1.3599853515625,
        1.3800048828125,
        1.4000244140625,
        1.41998291015625,
        1.44000244140625,
        1.46002197265625,
        1.47998046875,
        1.5,
        1.52001953125,
        1.53997802734375,
        1.55999755859375,
        1.58001708984375,
        1.5999755859375,
        1.6199951171875,
        1.6400146484375,
        1.6600341796875,
        1.67999267578125,
        1.70001220703125,
        1.72003173828125,
        1.739990234375,
        1.760009765625,
        1.780029296875,
        1.79998779296875,
        1.82000732421875,
        1.84002685546875,
        1.8599853515625,
        1.8800048828125,
        1.9000244140625,
        1.91998291015625,
        1.94000244140625,
        1.96002197265625,
        1.97998046875,
        2.0,
        2.02001953125,
        2.03997802734375,
        2.05999755859375,
        2.08001708984375,
        2.0999755859375,
        2.1199951171875,
        2.1400146484375,
        2.1600341796875,
        2.17999267578125,
        2.20001220703125,
        2.22003173828125,
        2.239990234375,
        2.260009765625,
        2.280029296875,
        2.29998779296875,
        2.32000732421875,
        2.34002685546875,
        2.3599853515625,
        2.3800048828125,
        2.4000244140625,
        2.41998291015625,
        2.44000244140625,
        2.46002197265625,
        2.47998046875,
        2.5,
        2.52001953125,
        2.53997802734375,
        2.55999755859375,
        2.58001708984375,
        2.5999755859375,
        2.6199951171875,
        2.6400146484375,
        2.6600341796875,
        2.67999267578125,
        2.70001220703125,
        2.72003173828125,
        2.739990234375,
        2.760009765625,
        2.780029296875,
        2.79998779296875,
        2.82000732421875,
        2.84002685546875,
        2.8599853515625,
        2.8800048828125,
        2.9000244140625,
        2.91998291015625,
        2.94000244140625,
        2.96002197265625,
        2.97998046875,
        3.0,
        3.02001953125,
        3.03997802734375,
        3.05999755859375,
        3.08001708984375,
        3.0999755859375,
        3.1199951171875,
        3.1400146484375,
        3.1600341796875,
        3.17999267578125,
        3.20001220703125,
        3.22003173828125,
        3.239990234375,
        3.260009765625,
        3.280029296875,
        3.29998779296875,
        3.32000732421875,
        3.34002685546875,
        3.3599853515625,
        3.3800048828125,
        3.4000244140625,
        3.41998291015625,
        3.44000244140625,
        3.46002197265625,
        3.47998046875,
        3.5,
        3.52001953125,
        3.53997802734375,
        3.55999755859375,
        3.58001708984375,
        3.5999755859375,
        3.6199951171875,
        3.6400146484375,
        3.6600341796875,
        3.67999267578125,
        3.70001220703125,
        3.72003173828125,
        3.739990234375,
        3.760009765625,
        3.780029296875,
        3.79998779296875,
        3.82000732421875,
        3.84002685546875,
        3.8599853515625,
        3.8800048828125,
        3.9000244140625,
        3.91998291015625,
        3.94000244140625,
        3.96002197265625,
        3.97998046875,
        4.0,
        4.02001953125,
        4.03997802734375,
        4.05999755859375,
        4.08001708984375,
        4.0999755859375,
        4.1199951171875,
        4.1400146484375,
        4.1600341796875,
        4.17999267578125,
        4.20001220703125,
        4.22003173828125,
        4.239990234375,
        4.260009765625,
        4.280029296875,
        4.29998779296875,
        4.32000732421875,
        4.34002685546875,
        4.3599853515625,
        4.3800048828125,
        4.4000244140625,
        4.41998291015625,
        4.44000244140625,
        4.46002197265625,
        4.47998046875,
        4.5,
        4.52001953125,
        4.53997802734375,
        4.55999755859375,
        4.58001708984375,
        4.5999755859375,
        4.6199951171875,
        4.6400146484375,
        4.6600341796875,
        4.67999267578125,
        4.70001220703125,
        4.72003173828125,
        4.739990234375,
        4.760009765625,
        4.780029296875,
        4.79998779296875,
        4.82000732421875,
        4.84002685546875,
        4.8599853515625,
        4.8800048828125,
        4.9000244140625,
        4.91998291015625,
        4.94000244140625,
        4.96002197265625,
        4.97998046875,
        5.0,
        5.02001953125,
        5.03997802734375,
        5.05999755859375,
        5.08001708984375,
        5.0999755859375,
        5.1199951171875,
        5.1400146484375,
        5.1600341796875,
        5.17999267578125,
        5.20001220703125,
        5.22003173828125,
        5.239990234375,
        5.260009765625,
        5.280029296875,
        5.29998779296875,
        5.32000732421875,
        5.34002685546875,
        5.3599853515625,
        5.3800048828125,
        5.4000244140625,
        5.41998291015625,
        5.44000244140625,
        5.46002197265625,
        5.47998046875,
        5.5,
        5.52001953125,
        5.53997802734375,
        5.55999755859375,
        5.58001708984375,
        5.5999755859375,
        5.6199951171875,
        5.6400146484375,
        5.6600341796875,
        5.67999267578125,
        5.70001220703125,
        5.72003173828125,
        5.739990234375,
        5.760009765625,
        5.780029296875,
        5.79998779296875,
        5.82000732421875,
        5.84002685546875,
        5.8599853515625,
        5.8800048828125,
        5.9000244140625,
        5.91998291015625,
        5.94000244140625,
        5.96002197265625,
        5.97998046875,
        6.0,
        6.02001953125,
        6.03997802734375,
        6.05999755859375,
        6.08001708984375,
        6.0999755859375,
        6.1199951171875,
        6.1400146484375,
        6.1600341796875,
        6.17999267578125,
        6.20001220703125,
        6.22003173828125,
        6.239990234375,
        6.260009765625,
        6.280029296875,
        6.29998779296875,
        6.32000732421875,
        6.34002685546875,
        6.3599853515625,
        6.3800048828125,
        6.4000244140625,
        6.41998291015625,
        6.44000244140625,
        6.46002197265625,
        6.47998046875,
        6.5,
        6.52001953125,
        6.53997802734375,
        6.55999755859375,
        6.58001708984375,
        6.5999755859375,
        6.6199951171875,
        6.6400146484375,
        6.6600341796875,
        6.67999267578125,
        6.70001220703125,
        6.72003173828125,
        6.739990234375,
        6.760009765625,
        6.780029296875,
        6.79998779296875,
        6.82000732421875,
        6.84002685546875,
        6.8599853515625,
        6.8800048828125,
        6.9000244140625,
        6.91998291015625,
        6.94000244140625,
        6.96002197265625,
        6.97998046875,
        7.0,
        7.02001953125,
        7.03997802734375,
        7.05999755859375,
        7.08001708984375,
        7.0999755859375,
        7.1199951171875,
        7.1400146484375,
        7.1600341796875,
        7.17999267578125,
        7.20001220703125,
        7.22003173828125,
        7.239990234375,
        7.260009765625,
        7.280029296875,
        7.29998779296875,
        7.32000732421875,
        7.34002685546875,
        7.3599853515625,
        7.3800048828125,
        7.4000244140625,
        7.41998291015625,
        7.44000244140625,
        7.46002197265625,
        7.47998046875,
        7.5,
        7.52001953125,
        7.53997802734375,
        7.55999755859375,
        7.58001708984375,
        7.5999755859375,
        7.6199951171875,
        7.6400146484375,
        7.6600341796875,
        7.67999267578125,
        7.70001220703125,
        7.72003173828125,
        7.739990234375,
        7.760009765625,
        7.780029296875,
        7.79998779296875,
        7.82000732421875,
        7.84002685546875,
        7.8599853515625,
        7.8800048828125,
        7.9000244140625,
        7.91998291015625,
        7.94000244140625,
        7.96002197265625,
        7.97998046875,
        8.0,
        8.02001953125,
        8.03997802734375,
        8.05999755859375,
        8.08001708984375,
        8.0999755859375,
        8.1199951171875,
        8.1400146484375,
        8.1600341796875,
        8.17999267578125,
        8.20001220703125,
        8.22003173828125,
        8.239990234375,
        8.260009765625,
        8.280029296875,
        8.29998779296875,
        8.32000732421875,
        8.34002685546875,
        8.3599853515625,
        8.3800048828125,
        8.4000244140625,
        8.41998291015625,
        8.44000244140625,
        8.46002197265625,
        8.47998046875,
        8.5,
        8.52001953125,
        8.53997802734375,
        8.55999755859375,
        8.58001708984375,
        8.5999755859375,
        8.6199951171875,
        8.6400146484375,
        8.6600341796875,
        8.67999267578125,
        8.70001220703125,
        8.72003173828125,
        8.739990234375,
        8.760009765625,
        8.780029296875,
        8.79998779296875,
        8.82000732421875,
        8.84002685546875,
        8.8599853515625,
        8.8800048828125,
        8.9000244140625,
        8.91998291015625,
        8.94000244140625,
        8.96002197265625,
        8.97998046875,
        9.0,
        9.02001953125,
        9.03997802734375,
        9.05999755859375,
        9.08001708984375,
        9.0999755859375,
        9.1199951171875,
        9.1400146484375,
        9.1600341796875,
        9.17999267578125,
        9.20001220703125,
        9.22003173828125,
        9.239990234375,
        9.260009765625,
        9.280029296875,
        9.29998779296875,
        9.32000732421875,
        9.34002685546875,
        9.3599853515625,
        9.3800048828125,
        9.4000244140625,
        9.41998291015625,
        9.44000244140625,
        9.46002197265625,
        9.47998046875,
        9.5,
        9.52001953125,
        9.53997802734375,
        9.55999755859375,
        9.58001708984375,
        9.5999755859375,
        9.6199951171875,
        9.6400146484375,
        9.6600341796875,
        9.67999267578125,
        9.70001220703125,
        9.72003173828125,
        9.739990234375,
        9.760009765625,
        9.780029296875,
        9.79998779296875,
        9.82000732421875,
        9.84002685546875,
        9.8599853515625,
        9.8800048828125,
        9.9000244140625,
        9.91998291015625,
        9.94000244140625,
        9.96002197265625,
        9.97998046875,
        10.0,
        10.02001953125,
        10.03997802734375,
        10.05999755859375,
        10.08001708984375,
        10.0999755859375,
        10.1199951171875,
        10.1400146484375,
        10.1600341796875,
        10.17999267578125,
        10.20001220703125,
        10.22003173828125,
        10.239990234375,
        10.260009765625,
        10.280029296875,
        10.29998779296875,
        10.32000732421875,
        10.34002685546875,
        10.3599853515625,
        10.3800048828125,
        10.4000244140625,
        10.41998291015625,
        10.44000244140625,
        10.46002197265625,
        10.47998046875,
        10.5,
        10.52001953125,
        10.53997802734375,
        10.55999755859375,
        10.58001708984375,
        10.5999755859375,
        10.6199951171875,
        10.6400146484375,
        10.6600341796875,
        10.67999267578125,
        10.70001220703125,
        10.72003173828125,
        10.739990234375,
        10.760009765625,
        10.780029296875,
        10.79998779296875,
        10.82000732421875,
        10.84002685546875,
        10.8599853515625,
        10.8800048828125,
        10.9000244140625,
        10.91998291015625,
        10.94000244140625,
        10.96002197265625,
        10.97998046875,
        11.0,
        11.02001953125,
        11.03997802734375,
        11.05999755859375,
        11.08001708984375,
        11.0999755859375,
        11.1199951171875,
        11.1400146484375,
        11.1600341796875,
        11.17999267578125,
        11.20001220703125,
        11.22003173828125,
        11.239990234375,
        11.260009765625,
        11.280029296875,
        11.29998779296875,
        11.32000732421875,
        11.34002685546875,
        11.3599853515625,
        11.3800048828125,
        11.4000244140625,
        11.41998291015625,
        11.44000244140625,
        11.46002197265625,
        11.47998046875,
        11.5,
        11.52001953125,
        11.53997802734375,
        11.55999755859375,
        11.58001708984375,
        11.5999755859375,
        11.6199951171875,
        11.6400146484375,
        11.6600341796875,
        11.67999267578125,
        11.70001220703125,
        11.72003173828125,
        11.739990234375,
        11.760009765625,
        11.780029296875,
        11.79998779296875,
        11.82000732421875,
        11.84002685546875,
        11.8599853515625,
        11.8800048828125,
        11.9000244140625,
        11.91998291015625,
        11.94000244140625,
        11.96002197265625,
        11.97998046875,
        12.0,
        12.02001953125,
        12.03997802734375,
        12.05999755859375,
        12.08001708984375,
        12.0999755859375,
        12.1199951171875,
        12.1400146484375,
        12.1600341796875,
        12.17999267578125,
        12.20001220703125,
        12.22003173828125,
        12.239990234375,
        12.260009765625,
        12.280029296875,
        12.29998779296875,
        12.32000732421875,
        12.34002685546875,
        12.3599853515625,
        12.3800048828125,
        12.4000244140625,
        12.41998291015625,
        12.44000244140625,
        12.46002197265625,
        12.47998046875,
        12.5,
        12.52001953125,
        12.53997802734375,
        12.55999755859375,
        12.58001708984375,
        12.5999755859375,
        12.6199951171875,
        12.6400146484375,
        12.6600341796875,
        12.67999267578125,
        12.70001220703125,
        12.72003173828125,
        12.739990234375,
        12.760009765625,
        12.780029296875,
        12.79998779296875,
        12.82000732421875,
        12.84002685546875,
        12.8599853515625,
        12.8800048828125,
        12.9000244140625,
        12.91998291015625,
        12.94000244140625,
        12.96002197265625,
        12.97998046875,
        13.0,
        13.02001953125,
        13.03997802734375,
        13.05999755859375,
        13.08001708984375,
        13.0999755859375,
        13.1199951171875,
        13.1400146484375,
        13.1600341796875,
        13.17999267578125,
        13.20001220703125,
        13.22003173828125,
        13.239990234375,
        13.260009765625,
        13.280029296875,
        13.29998779296875,
        13.32000732421875,
        13.34002685546875,
        13.3599853515625,
        13.3800048828125,
        13.4000244140625,
        13.41998291015625,
        13.44000244140625,
        13.46002197265625,
        13.47998046875,
        13.5,
        13.52001953125,
        13.53997802734375,
        13.55999755859375,
        13.58001708984375,
        13.5999755859375,
        13.6199951171875,
        13.6400146484375,
        13.6600341796875,
        13.67999267578125,
        13.70001220703125,
        13.72003173828125,
        13.739990234375,
        13.760009765625,
        13.780029296875,
        13.79998779296875,
        13.82000732421875,
        13.84002685546875,
        13.8599853515625,
        13.8800048828125,
        13.9000244140625,
        13.91998291015625,
        13.94000244140625,
        13.96002197265625,
        13.97998046875,
        14.0,
        14.02001953125,
        14.03997802734375,
        14.05999755859375,
        14.08001708984375,
        14.0999755859375,
        14.1199951171875,
        14.1400146484375,
        14.1600341796875,
        14.17999267578125,
        14.20001220703125,
        14.22003173828125,
        14.239990234375,
        14.260009765625,
        14.280029296875,
        14.29998779296875,
        14.32000732421875,
        14.34002685546875,
        14.3599853515625,
        14.3800048828125,
        14.4000244140625,
        14.41998291015625,
        14.44000244140625,
        14.46002197265625,
        14.47998046875,
        14.5,
        14.52001953125,
        14.53997802734375,
        14.55999755859375,
        14.58001708984375,
        14.5999755859375,
        14.6199951171875,
        14.6400146484375,
        14.6600341796875,
        14.67999267578125,
        14.70001220703125,
        14.72003173828125,
        14.739990234375,
        14.760009765625,
        14.780029296875,
        14.79998779296875,
        14.82000732421875,
        14.84002685546875,
        14.8599853515625,
        14.8800048828125,
        14.9000244140625,
        14.91998291015625,
        14.94000244140625,
        14.96002197265625,
        14.97998046875,
        15.0,
        15.02001953125,
        15.03997802734375,
        15.05999755859375,
        15.08001708984375,
        15.0999755859375,
        15.1199951171875,
        15.1400146484375,
        15.1600341796875,
        15.17999267578125,
        15.20001220703125,
        15.22003173828125,
        15.239990234375,
        15.260009765625,
        15.280029296875,
        15.29998779296875,
        15.32000732421875,
        15.34002685546875,
        15.3599853515625,
        15.3800048828125,
        15.4000244140625,
        15.41998291015625,
        15.44000244140625,
        15.46002197265625,
        15.47998046875,
        15.5,
        15.52001953125,
        15.53997802734375,
        15.55999755859375,
        15.58001708984375,
        15.5999755859375,
        15.6199951171875,
        15.6400146484375,
        15.6600341796875,
        15.67999267578125,
        15.70001220703125,
        15.72003173828125,
        15.739990234375,
        15.760009765625,
        15.780029296875,
        15.79998779296875,
        15.82000732421875,
        15.84002685546875,
        15.8599853515625,
        15.8800048828125,
        15.9000244140625,
        15.91998291015625,
        15.94000244140625,
        15.96002197265625,
        15.97998046875,
        16.0,
        16.02001953125,
        16.03997802734375,
        16.05999755859375,
        16.08001708984375,
        16.0999755859375,
        16.1199951171875,
        16.1400146484375,
        16.1600341796875,
        16.17999267578125,
        16.20001220703125,
        16.22003173828125,
        16.239990234375,
        16.260009765625,
        16.280029296875,
        16.29998779296875,
        16.32000732421875,
        16.34002685546875,
        16.3599853515625,
        16.3800048828125,
        16.4000244140625,
        16.41998291015625,
        16.44000244140625,
        16.46002197265625,
        16.47998046875,
        16.5,
        16.52001953125,
        16.53997802734375,
        16.55999755859375,
        16.58001708984375,
        16.5999755859375,
        16.6199951171875,
        16.6400146484375,
        16.6600341796875,
        16.67999267578125,
        16.70001220703125,
        16.72003173828125,
        16.739990234375,
        16.760009765625,
        16.780029296875,
        16.79998779296875,
        16.82000732421875,
        16.84002685546875,
        16.8599853515625,
        16.8800048828125,
        16.9000244140625,
        16.91998291015625,
        16.94000244140625,
        16.96002197265625,
        16.97998046875,
        17.0,
        17.02001953125,
        17.03997802734375,
        17.05999755859375,
        17.08001708984375,
        17.0999755859375,
        17.1199951171875,
        17.1400146484375,
        17.1600341796875,
        17.17999267578125,
        17.20001220703125,
        17.22003173828125,
        17.239990234375,
        17.260009765625,
        17.280029296875,
        17.29998779296875,
        17.32000732421875,
        17.34002685546875,
        17.3599853515625,
        17.3800048828125,
        17.4000244140625,
        17.41998291015625,
        17.44000244140625,
        17.46002197265625,
        17.47998046875,
        17.5,
        17.52001953125,
        17.53997802734375,
        17.55999755859375,
        17.58001708984375,
        17.5999755859375,
        17.6199951171875,
        17.6400146484375,
        17.6600341796875,
        17.67999267578125,
        17.70001220703125,
        17.72003173828125,
        17.739990234375,
        17.760009765625,
        17.780029296875,
        17.79998779296875,
        17.82000732421875,
        17.84002685546875,
        17.8599853515625,
        17.8800048828125,
        17.9000244140625,
        17.91998291015625,
        17.94000244140625,
        17.96002197265625,
        17.97998046875,
        18.0,
        18.02001953125,
        18.03997802734375,
        18.05999755859375,
        18.08001708984375,
        18.0999755859375,
        18.1199951171875,
        18.1400146484375,
        18.1600341796875,
        18.17999267578125,
        18.20001220703125,
        18.22003173828125,
        18.239990234375,
        18.260009765625,
        18.280029296875,
        18.29998779296875,
        18.32000732421875,
        18.34002685546875,
        18.3599853515625,
        18.3800048828125,
        18.4000244140625,
        18.41998291015625,
        18.44000244140625,
        18.46002197265625,
        18.47998046875,
        18.5,
        18.52001953125,
        18.53997802734375,
        18.55999755859375,
        18.58001708984375,
        18.5999755859375,
        18.6199951171875,
        18.6400146484375,
        18.6600341796875,
        18.67999267578125,
        18.70001220703125,
        18.72003173828125,
        18.739990234375,
        18.760009765625,
        18.780029296875,
        18.79998779296875,
        18.82000732421875,
        18.84002685546875,
        18.8599853515625,
        18.8800048828125,
        18.9000244140625,
        18.91998291015625,
        18.94000244140625,
        18.96002197265625,
        18.97998046875,
        19.0,
        19.02001953125,
        19.03997802734375,
        19.05999755859375,
        19.08001708984375,
        19.0999755859375,
        19.1199951171875,
        19.1400146484375,
        19.1600341796875,
        19.17999267578125,
        19.20001220703125,
        19.22003173828125,
        19.239990234375,
        19.260009765625,
        19.280029296875,
        19.29998779296875,
        19.32000732421875,
        19.34002685546875,
        19.3599853515625,
        19.3800048828125,
        19.4000244140625,
        19.41998291015625,
        19.44000244140625,
        19.46002197265625,
        19.47998046875,
        19.5,
        19.52001953125,
        19.53997802734375,
        19.55999755859375,
        19.58001708984375,
        19.5999755859375,
        19.6199951171875,
        19.6400146484375,
        19.6600341796875,
        19.67999267578125,
        19.70001220703125,
        19.72003173828125,
        19.739990234375,
        19.760009765625,
        19.780029296875,
        19.79998779296875,
        19.82000732421875,
        19.84002685546875,
        19.8599853515625,
        19.8800048828125,
        19.9000244140625,
        19.91998291015625,
        19.94000244140625,
        19.96002197265625,
        19.97998046875,
        20.0,
        20.02001953125,
        20.03997802734375,
        20.05999755859375,
        20.08001708984375,
        20.0999755859375,
        20.1199951171875,
        20.1400146484375,
        20.1600341796875,
        20.17999267578125,
        20.20001220703125,
        20.22003173828125,
        20.239990234375,
        20.260009765625,
        20.280029296875,
        20.29998779296875,
        20.32000732421875,
        20.34002685546875,
        20.3599853515625,
        20.3800048828125,
        20.4000244140625,
        20.41998291015625,
        20.44000244140625,
        20.46002197265625,
        20.47998046875,
        20.5,
        20.52001953125,
        20.53997802734375,
        20.55999755859375,
        20.58001708984375,
        20.5999755859375,
        20.6199951171875,
        20.6400146484375,
        20.6600341796875,
        20.67999267578125,
        20.70001220703125,
        20.72003173828125,
        20.739990234375,
        20.760009765625,
        20.780029296875,
        20.79998779296875,
        20.82000732421875,
        20.84002685546875,
        20.8599853515625,
        20.8800048828125,
        20.9000244140625,
        20.91998291015625,
        20.94000244140625,
        20.96002197265625,
        20.97998046875,
        21.0,
        21.02001953125,
        21.03997802734375,
        21.05999755859375,
        21.08001708984375,
        21.0999755859375,
        21.1199951171875,
        21.1400146484375,
        21.1600341796875,
        21.17999267578125,
        21.20001220703125,
        21.22003173828125,
        21.239990234375,
        21.260009765625,
        21.280029296875,
        21.29998779296875,
        21.32000732421875,
        21.34002685546875,
        21.3599853515625,
        21.3800048828125,
        21.4000244140625,
        21.41998291015625,
        21.44000244140625,
        21.46002197265625,
        21.47998046875,
        21.5,
        21.52001953125,
        21.53997802734375,
        21.55999755859375,
        21.58001708984375,
        21.5999755859375,
        21.6199951171875,
        21.6400146484375,
        21.6600341796875,
        21.67999267578125,
        21.70001220703125,
        21.72003173828125,
        21.739990234375,
        21.760009765625,
        21.780029296875,
        21.79998779296875,
        21.82000732421875,
        21.84002685546875,
        21.8599853515625,
        21.8800048828125,
        21.9000244140625,
        21.91998291015625,
        21.94000244140625,
        21.96002197265625,
        21.97998046875,
        22.0,
        22.02001953125,
        22.03997802734375,
        22.05999755859375,
        22.08001708984375,
        22.0999755859375,
        22.1199951171875,
        22.1400146484375,
        22.1600341796875,
        22.17999267578125,
        22.20001220703125,
        22.22003173828125,
        22.239990234375,
        22.260009765625,
        22.280029296875,
        22.29998779296875,
        22.32000732421875,
        22.34002685546875,
        22.3599853515625,
        22.3800048828125,
        22.4000244140625,
        22.41998291015625,
        22.44000244140625,
        22.46002197265625,
        22.47998046875,
        22.5,
        22.52001953125,
        22.53997802734375,
        22.55999755859375,
        22.58001708984375,
        22.5999755859375,
        22.6199951171875,
        22.6400146484375,
        22.6600341796875,
        22.67999267578125,
        22.70001220703125,
        22.72003173828125,
        22.739990234375,
        22.760009765625,
        22.780029296875,
        22.79998779296875,
        22.82000732421875,
        22.84002685546875,
        22.8599853515625,
        22.8800048828125,
        22.9000244140625,
        22.91998291015625,
        22.94000244140625,
        22.96002197265625,
        22.97998046875,
        23.0,
        23.02001953125,
        23.03997802734375,
        23.05999755859375,
        23.08001708984375,
        23.0999755859375,
        23.1199951171875,
        23.1400146484375,
        23.1600341796875,
        23.17999267578125,
        23.20001220703125,
        23.22003173828125,
        23.239990234375,
        23.260009765625,
        23.280029296875,
        23.29998779296875,
        23.32000732421875,
        23.34002685546875,
        23.3599853515625,
        23.3800048828125,
        23.4000244140625,
        23.41998291015625,
        23.44000244140625,
        23.46002197265625,
        23.47998046875,
        23.5,
        23.52001953125,
        23.53997802734375,
        23.55999755859375,
        23.58001708984375,
        23.5999755859375,
        23.6199951171875,
        23.6400146484375,
        23.6600341796875,
        23.67999267578125,
        23.70001220703125,
        23.72003173828125,
        23.739990234375,
        23.760009765625,
        23.780029296875,
        23.79998779296875,
        23.82000732421875,
        23.84002685546875,
        23.8599853515625,
        23.8800048828125,
        23.9000244140625,
        23.91998291015625,
        23.94000244140625,
        23.96002197265625,
        23.97998046875,
        24.0,
        24.02001953125,
        24.03997802734375,
        24.05999755859375,
        24.08001708984375,
        24.0999755859375,
        24.1199951171875,
        24.1400146484375,
        24.1600341796875,
        24.17999267578125,
        24.20001220703125,
        24.22003173828125,
        24.239990234375,
        24.260009765625,
        24.280029296875,
        24.29998779296875,
        24.32000732421875,
        24.34002685546875,
        24.3599853515625,
        24.3800048828125,
        24.4000244140625,
        24.41998291015625,
        24.44000244140625,
        24.46002197265625,
        24.47998046875,
        24.5,
        24.52001953125,
        24.53997802734375,
        24.55999755859375,
        24.58001708984375,
        24.5999755859375,
        24.6199951171875,
        24.6400146484375,
        24.6600341796875,
        24.67999267578125,
        24.70001220703125,
        24.72003173828125,
        24.739990234375,
        24.760009765625,
        24.780029296875,
        24.79998779296875,
        24.82000732421875,
        24.84002685546875,
        24.8599853515625,
        24.8800048828125,
        24.9000244140625,
        24.91998291015625,
        24.94000244140625,
        24.96002197265625,
        24.97998046875,
        25.0,
        25.02001953125,
        25.03997802734375,
        25.05999755859375,
        25.08001708984375,
        25.0999755859375,
        25.1199951171875,
        25.1400146484375,
        25.1600341796875,
        25.17999267578125,
        25.20001220703125,
        25.22003173828125,
        25.239990234375,
        25.260009765625,
        25.280029296875,
        25.29998779296875,
        25.32000732421875,
        25.34002685546875,
        25.3599853515625,
        25.3800048828125,
        25.4000244140625,
        25.41998291015625,
        25.44000244140625,
        25.46002197265625,
        25.47998046875,
        25.5,
        25.52001953125,
        25.53997802734375,
        25.55999755859375,
        25.58001708984375,
        25.5999755859375,
        25.6199951171875,
        25.6400146484375,
        25.6600341796875,
        25.67999267578125,
        25.70001220703125,
        25.72003173828125,
        25.739990234375,
        25.760009765625,
        25.780029296875,
        25.79998779296875,
        25.82000732421875,
        25.84002685546875,
        25.8599853515625,
        25.8800048828125,
        25.9000244140625,
        25.91998291015625,
        25.94000244140625,
        25.96002197265625,
        25.97998046875,
        26.0,
        26.02001953125,
        26.03997802734375,
        26.05999755859375,
        26.08001708984375,
        26.0999755859375,
        26.1199951171875,
        26.1400146484375,
        26.1600341796875,
        26.17999267578125,
        26.20001220703125,
        26.22003173828125,
        26.239990234375,
        26.260009765625,
        26.280029296875,
        26.29998779296875,
        26.32000732421875,
        26.34002685546875,
        26.3599853515625,
        26.3800048828125,
        26.4000244140625,
        26.41998291015625,
        26.44000244140625,
        26.46002197265625,
        26.47998046875,
        26.5,
        26.52001953125,
        26.53997802734375,
        26.55999755859375,
        26.58001708984375,
        26.5999755859375,
        26.6199951171875,
        26.6400146484375,
        26.6600341796875,
        26.67999267578125,
        26.70001220703125,
        26.72003173828125,
        26.739990234375,
        26.760009765625,
        26.780029296875,
        26.79998779296875,
        26.82000732421875,
        26.84002685546875,
        26.8599853515625,
        26.8800048828125,
        26.9000244140625,
        26.91998291015625,
        26.94000244140625,
        26.96002197265625,
        26.97998046875,
        27.0,
        27.02001953125,
        27.03997802734375,
        27.05999755859375,
        27.08001708984375,
        27.0999755859375,
        27.1199951171875,
        27.1400146484375,
        27.1600341796875,
        27.17999267578125,
        27.20001220703125,
        27.22003173828125,
        27.239990234375,
        27.260009765625,
        27.280029296875,
        27.29998779296875,
        27.32000732421875,
        27.34002685546875,
        27.3599853515625,
        27.3800048828125,
        27.4000244140625,
        27.41998291015625,
        27.44000244140625,
        27.46002197265625,
        27.47998046875,
        27.5,
        27.52001953125,
        27.53997802734375,
        27.55999755859375,
        27.58001708984375,
        27.5999755859375,
        27.6199951171875,
        27.6400146484375,
        27.6600341796875,
        27.67999267578125,
        27.70001220703125,
        27.72003173828125,
        27.739990234375,
        27.760009765625,
        27.780029296875,
        27.79998779296875,
        27.82000732421875,
        27.84002685546875,
        27.8599853515625,
        27.8800048828125,
        27.9000244140625,
        27.91998291015625,
        27.94000244140625,
        27.96002197265625,
        27.97998046875,
        28.0,
        28.02001953125,
        28.03997802734375,
        28.05999755859375,
        28.08001708984375,
        28.0999755859375,
        28.1199951171875,
        28.1400146484375,
        28.1600341796875,
        28.17999267578125,
        28.20001220703125,
        28.22003173828125,
        28.239990234375,
        28.260009765625,
        28.280029296875,
        28.29998779296875,
        28.32000732421875,
        28.34002685546875,
        28.3599853515625,
        28.3800048828125,
        28.4000244140625,
        28.41998291015625,
        28.44000244140625,
        28.46002197265625,
        28.47998046875,
        28.5,
        28.52001953125,
        28.53997802734375,
        28.55999755859375,
        28.58001708984375,
        28.5999755859375,
        28.6199951171875,
        28.6400146484375,
        28.6600341796875,
        28.67999267578125,
        28.70001220703125,
        28.72003173828125,
        28.739990234375,
        28.760009765625,
        28.780029296875,
        28.79998779296875,
        28.82000732421875,
        28.84002685546875,
        28.8599853515625,
        28.8800048828125,
        28.9000244140625,
        28.91998291015625,
        28.94000244140625,
        28.96002197265625,
        28.97998046875,
        29.0,
        29.02001953125,
        29.03997802734375,
        29.05999755859375,
        29.08001708984375,
        29.0999755859375,
        29.1199951171875,
        29.1400146484375,
        29.1600341796875,
        29.17999267578125,
        29.20001220703125,
        29.22003173828125,
        29.239990234375,
        29.260009765625,
        29.280029296875,
        29.29998779296875,
        29.32000732421875,
        29.34002685546875,
        29.3599853515625,
        29.3800048828125,
        29.4000244140625,
        29.41998291015625,
        29.44000244140625,
        29.46002197265625,
        29.47998046875,
        29.5,
        29.52001953125,
        29.53997802734375,
        29.55999755859375,
        29.58001708984375,
        29.5999755859375,
        29.6199951171875,
        29.6400146484375,
        29.6600341796875,
        29.67999267578125,
        29.70001220703125,
        29.72003173828125,
        29.739990234375,
        29.760009765625,
        29.780029296875,
        29.79998779296875,
        29.82000732421875,
        29.84002685546875,
        29.8599853515625,
        29.8800048828125,
        29.9000244140625,
        29.91998291015625,
        29.94000244140625,
        29.96002197265625,
        29.97998046875,
        30.0,
        30.02001953125,
        30.03997802734375,
        30.05999755859375,
        30.08001708984375,
        30.0999755859375,
        30.1199951171875,
        30.1400146484375,
        30.1600341796875,
        30.17999267578125,
        30.20001220703125,
        30.22003173828125,
        30.239990234375,
        30.260009765625,
        30.280029296875,
        30.29998779296875,
        30.32000732421875,
        30.34002685546875,
        30.3599853515625,
        30.3800048828125,
        30.4000244140625,
        30.41998291015625,
        30.44000244140625,
        30.46002197265625,
        30.47998046875,
        30.5,
        30.52001953125,
        30.53997802734375,
        30.55999755859375,
        30.58001708984375,
        30.5999755859375,
        30.6199951171875,
        30.6400146484375,
        30.6600341796875,
        30.67999267578125,
        30.70001220703125,
        30.72003173828125,
        30.739990234375,
        30.760009765625,
        30.780029296875,
        30.79998779296875,
        30.82000732421875,
        30.84002685546875,
        30.8599853515625,
        30.8800048828125,
        30.9000244140625,
        30.91998291015625,
        30.94000244140625,
        30.96002197265625,
        30.97998046875,
        31.0,
        31.02001953125,
        31.03997802734375,
        31.05999755859375,
        31.08001708984375,
        31.0999755859375,
        31.1199951171875,
        31.1400146484375,
        31.1600341796875,
        31.17999267578125,
        31.20001220703125,
        31.22003173828125,
        31.239990234375,
        31.260009765625,
        31.280029296875,
        31.29998779296875,
        31.32000732421875,
        31.34002685546875,
        31.3599853515625,
        31.3800048828125,
        31.4000244140625,
        31.41998291015625,
        31.44000244140625,
        31.46002197265625,
        31.47998046875,
        31.5,
        31.52001953125,
        31.53997802734375,
        31.55999755859375,
        31.58001708984375,
        31.5999755859375,
        31.6199951171875,
        31.6400146484375,
        31.6600341796875,
        31.67999267578125,
        31.70001220703125,
        31.72003173828125,
        31.739990234375,
        31.760009765625,
        31.780029296875,
        31.79998779296875,
        31.82000732421875,
        31.84002685546875,
        31.8599853515625,
        31.8800048828125,
        31.9000244140625,
        31.91998291015625,
        31.94000244140625,
        31.96002197265625,
        31.97998046875,
        32.0,
        32.02001953125,
        32.03997802734375,
        32.05999755859375,
        32.08001708984375,
        32.0999755859375,
        32.1199951171875,
        32.1400146484375,
        32.1600341796875,
        32.17999267578125,
        32.20001220703125,
        32.22003173828125,
        32.239990234375,
        32.260009765625,
        32.280029296875,
        32.29998779296875,
        32.32000732421875,
        32.34002685546875,
        32.3599853515625,
        32.3800048828125,
        32.4000244140625,
        32.41998291015625,
        32.44000244140625,
        32.46002197265625,
        32.47998046875,
        32.5,
        32.52001953125,
        32.53997802734375,
        32.55999755859375,
        32.58001708984375,
        32.5999755859375,
        32.6199951171875,
        32.6400146484375,
        32.6600341796875,
        32.67999267578125,
        32.70001220703125,
        32.72003173828125,
        32.739990234375,
        32.760009765625,
        32.780029296875,
        32.79998779296875,
        32.82000732421875,
        32.84002685546875,
        32.8599853515625,
        32.8800048828125,
        32.9000244140625,
        32.91998291015625,
        32.94000244140625,
        32.96002197265625,
        32.97998046875,
        33.0,
        33.02001953125,
        33.03997802734375,
        33.05999755859375,
        33.08001708984375,
        33.0999755859375,
        33.1199951171875,
        33.1400146484375,
        33.1600341796875,
        33.17999267578125,
        33.20001220703125,
        33.22003173828125,
        33.239990234375,
        33.260009765625,
        33.280029296875,
        33.29998779296875,
        33.32000732421875,
        33.34002685546875,
        33.3599853515625,
        33.3800048828125,
        33.4000244140625,
        33.41998291015625,
        33.44000244140625,
        33.46002197265625,
        33.47998046875,
        33.5,
        33.52001953125,
        33.53997802734375,
        33.55999755859375,
        33.58001708984375,
        33.5999755859375,
        33.6199951171875,
        33.6400146484375,
        33.6600341796875,
        33.67999267578125,
        33.70001220703125,
        33.72003173828125,
        33.739990234375,
        33.760009765625,
        33.780029296875,
        33.79998779296875,
        33.82000732421875,
        33.84002685546875,
        33.8599853515625,
        33.8800048828125,
        33.9000244140625,
        33.91998291015625,
        33.94000244140625,
        33.96002197265625,
        33.97998046875,
        34.0,
        34.02001953125,
        34.03997802734375,
        34.05999755859375,
        34.08001708984375,
        34.0999755859375,
        34.1199951171875,
        34.1400146484375,
        34.1600341796875,
        34.17999267578125,
        34.20001220703125,
        34.22003173828125,
        34.239990234375,
        34.260009765625,
        34.280029296875,
        34.29998779296875,
        34.32000732421875,
        34.34002685546875,
        34.3599853515625,
        34.3800048828125,
        34.4000244140625,
        34.41998291015625,
        34.44000244140625,
        34.46002197265625,
        34.47998046875,
        34.5,
        34.52001953125,
        34.53997802734375,
        34.55999755859375,
        34.58001708984375,
        34.5999755859375,
        34.6199951171875,
        34.6400146484375,
        34.6600341796875,
        34.67999267578125,
        34.70001220703125,
        34.72003173828125,
        34.739990234375,
        34.760009765625,
        34.780029296875,
        34.79998779296875,
        34.82000732421875,
        34.84002685546875,
        34.8599853515625,
        34.8800048828125,
        34.9000244140625,
        34.91998291015625,
        34.94000244140625,
        34.96002197265625,
        34.97998046875,
        35.0,
        35.02001953125,
        35.03997802734375,
        35.05999755859375,
        35.08001708984375,
        35.0999755859375,
        35.1199951171875,
        35.1400146484375,
        35.1600341796875,
        35.17999267578125,
        35.20001220703125,
        35.22003173828125,
        35.239990234375,
        35.260009765625,
        35.280029296875,
        35.29998779296875,
        35.32000732421875,
        35.34002685546875,
        35.3599853515625,
        35.3800048828125,
        35.4000244140625,
        35.41998291015625,
        35.44000244140625,
        35.46002197265625,
        35.47998046875,
        35.5,
        35.52001953125,
        35.53997802734375,
        35.55999755859375,
        35.58001708984375,
        35.5999755859375,
        35.6199951171875,
        35.6400146484375,
        35.6600341796875,
        35.67999267578125,
        35.70001220703125,
        35.72003173828125,
        35.739990234375,
        35.760009765625,
        35.780029296875,
        35.79998779296875,
        35.82000732421875,
        35.84002685546875,
        35.8599853515625,
        35.8800048828125,
        35.9000244140625,
        35.91998291015625,
        35.94000244140625,
        35.96002197265625,
        35.97998046875,
        36.0,
        36.02001953125,
        36.03997802734375,
        36.05999755859375,
        36.08001708984375,
        36.0999755859375,
        36.1199951171875,
        36.1400146484375,
        36.1600341796875,
        36.17999267578125,
        36.20001220703125,
        36.22003173828125,
        36.239990234375,
        36.260009765625,
        36.280029296875,
        36.29998779296875,
        36.32000732421875,
        36.34002685546875,
        36.3599853515625,
        36.3800048828125,
        36.4000244140625,
        36.41998291015625,
        36.44000244140625,
        36.46002197265625,
        36.47998046875,
        36.5,
        36.52001953125,
        36.53997802734375,
        36.55999755859375,
        36.58001708984375,
        36.5999755859375,
        36.6199951171875,
        36.6400146484375,
        36.6600341796875,
        36.67999267578125,
        36.70001220703125,
        36.72003173828125,
        36.739990234375,
        36.760009765625,
        36.780029296875,
        36.79998779296875,
        36.82000732421875,
        36.84002685546875,
        36.8599853515625,
        36.8800048828125,
        36.9000244140625,
        36.91998291015625,
        36.94000244140625,
        36.96002197265625,
        36.97998046875,
        37.0,
        37.02001953125,
        37.03997802734375,
        37.05999755859375,
        37.08001708984375,
        37.0999755859375,
        37.1199951171875,
        37.1400146484375,
        37.1600341796875,
        37.17999267578125,
        37.20001220703125,
        37.22003173828125,
        37.239990234375,
        37.260009765625,
        37.280029296875,
        37.29998779296875,
        37.32000732421875,
        37.34002685546875,
        37.3599853515625,
        37.3800048828125,
        37.4000244140625,
        37.41998291015625,
        37.44000244140625,
        37.46002197265625,
        37.47998046875,
        37.5,
        37.52001953125,
        37.53997802734375,
        37.55999755859375,
        37.58001708984375,
        37.5999755859375,
        37.6199951171875,
        37.6400146484375,
        37.6600341796875,
        37.67999267578125,
        37.70001220703125,
        37.72003173828125,
        37.739990234375,
        37.760009765625,
        37.780029296875,
        37.79998779296875,
        37.82000732421875,
        37.84002685546875,
        37.8599853515625,
        37.8800048828125,
        37.9000244140625,
        37.91998291015625,
        37.94000244140625,
        37.96002197265625,
        37.97998046875,
        38.0,
        38.02001953125,
        38.03997802734375,
        38.05999755859375,
        38.08001708984375,
        38.0999755859375,
        38.1199951171875,
        38.1400146484375,
        38.1600341796875,
        38.17999267578125,
        38.20001220703125,
        38.22003173828125,
        38.239990234375,
        38.260009765625,
        38.280029296875,
        38.29998779296875,
        38.32000732421875,
        38.34002685546875,
        38.3599853515625,
        38.3800048828125,
        38.4000244140625,
        38.41998291015625,
        38.44000244140625,
        38.46002197265625,
        38.47998046875,
        38.5,
        38.52001953125,
        38.53997802734375,
        38.55999755859375,
        38.58001708984375,
        38.5999755859375,
        38.6199951171875,
        38.6400146484375,
        38.6600341796875,
        38.67999267578125,
        38.70001220703125,
        38.72003173828125,
        38.739990234375,
        38.760009765625,
        38.780029296875,
        38.79998779296875,
        38.82000732421875,
        38.84002685546875,
        38.8599853515625,
        38.8800048828125,
        38.9000244140625,
        38.91998291015625,
        38.94000244140625,
        38.96002197265625,
        38.97998046875,
        39.0,
        39.02001953125,
        39.03997802734375,
        39.05999755859375,
        39.08001708984375,
        39.0999755859375,
        39.1199951171875,
        39.1400146484375,
        39.1600341796875,
        39.17999267578125,
        39.20001220703125,
        39.22003173828125,
        39.239990234375,
        39.260009765625,
        39.280029296875,
        39.29998779296875,
        39.32000732421875,
        39.34002685546875,
        39.3599853515625,
        39.3800048828125,
        39.4000244140625,
        39.41998291015625,
        39.44000244140625,
        39.46002197265625,
        39.47998046875,
        39.5,
        39.52001953125,
        39.53997802734375,
        39.55999755859375,
        39.58001708984375,
        39.5999755859375,
        39.6199951171875,
        39.6400146484375,
        39.6600341796875,
        39.67999267578125,
        39.70001220703125,
        39.72003173828125,
        39.739990234375,
        39.760009765625,
        39.780029296875,
        39.79998779296875,
        39.82000732421875,
        39.84002685546875,
        39.8599853515625,
        39.8800048828125,
        39.9000244140625,
        39.91998291015625,
        39.94000244140625,
        39.96002197265625,
        39.97998046875,
        40.0,
        40.02001953125,
        40.03997802734375,
        40.05999755859375,
        40.08001708984375,
        40.0999755859375,
        40.1199951171875,
        40.1400146484375,
        40.1600341796875,
        40.17999267578125,
        40.20001220703125,
        40.22003173828125,
        40.239990234375,
        40.260009765625,
        40.280029296875,
        40.29998779296875,
        40.32000732421875,
        40.34002685546875,
        40.3599853515625,
        40.3800048828125,
        40.4000244140625,
        40.41998291015625,
        40.44000244140625,
        40.46002197265625,
        40.47998046875,
        40.5,
        40.52001953125,
        40.53997802734375,
        40.55999755859375,
        40.58001708984375,
        40.5999755859375,
        40.6199951171875,
        40.6400146484375,
        40.6600341796875,
        40.67999267578125,
        40.70001220703125,
        40.72003173828125,
        40.739990234375,
        40.760009765625,
        40.780029296875,
        40.79998779296875,
        40.82000732421875,
        40.84002685546875,
        40.8599853515625,
        40.8800048828125,
        40.9000244140625,
        40.91998291015625,
        40.94000244140625,
        40.96002197265625,
        40.97998046875,
        41.0,
        41.02001953125,
        41.03997802734375,
        41.05999755859375,
        41.08001708984375,
        41.0999755859375,
        41.1199951171875,
        41.1400146484375,
        41.1600341796875,
        41.17999267578125,
        41.20001220703125,
        41.22003173828125,
        41.239990234375,
        41.260009765625,
        41.280029296875,
        41.29998779296875,
        41.32000732421875,
        41.34002685546875,
        41.3599853515625,
        41.3800048828125,
        41.4000244140625,
        41.41998291015625,
        41.44000244140625,
        41.46002197265625,
        41.47998046875,
        41.5,
        41.52001953125,
        41.53997802734375,
        41.55999755859375,
        41.58001708984375,
        41.5999755859375,
        41.6199951171875,
        41.6400146484375,
        41.6600341796875,
        41.67999267578125,
        41.70001220703125,
        41.72003173828125,
        41.739990234375,
        41.760009765625,
        41.780029296875,
        41.79998779296875,
        41.82000732421875,
        41.84002685546875,
        41.8599853515625,
        41.8800048828125,
        41.9000244140625,
        41.91998291015625,
        41.94000244140625,
        41.96002197265625,
        41.97998046875,
        42.0,
        42.02001953125,
        42.03997802734375,
        42.05999755859375,
        42.08001708984375,
        42.0999755859375,
        42.1199951171875,
        42.1400146484375,
        42.1600341796875,
        42.17999267578125,
        42.20001220703125,
        42.22003173828125,
        42.239990234375,
        42.260009765625,
        42.280029296875,
        42.29998779296875,
        42.32000732421875,
        42.34002685546875,
        42.3599853515625,
        42.3800048828125,
        42.4000244140625,
        42.41998291015625,
        42.44000244140625,
        42.46002197265625,
        42.47998046875,
        42.5,
        42.52001953125,
        42.53997802734375,
        42.55999755859375,
        42.58001708984375,
        42.5999755859375,
        42.6199951171875,
        42.6400146484375,
        42.6600341796875,
        42.67999267578125,
        42.70001220703125,
        42.72003173828125,
        42.739990234375,
        42.760009765625,
        42.780029296875,
        42.79998779296875,
        42.82000732421875,
        42.84002685546875,
        42.8599853515625,
        42.8800048828125,
        42.9000244140625,
        42.91998291015625,
        42.94000244140625,
        42.96002197265625,
        42.97998046875,
        43.0,
        43.02001953125,
        43.03997802734375,
        43.05999755859375,
        43.08001708984375,
        43.0999755859375,
        43.1199951171875,
        43.1400146484375,
        43.1600341796875,
        43.17999267578125,
        43.20001220703125,
        43.22003173828125,
        43.239990234375,
        43.260009765625,
        43.280029296875,
        43.29998779296875,
        43.32000732421875,
        43.34002685546875,
        43.3599853515625,
        43.3800048828125,
        43.4000244140625,
        43.41998291015625,
        43.44000244140625,
        43.46002197265625,
        43.47998046875,
        43.5,
        43.52001953125,
        43.53997802734375,
        43.55999755859375,
        43.58001708984375,
        43.5999755859375,
        43.6199951171875,
        43.6400146484375,
        43.6600341796875,
        43.67999267578125,
        43.70001220703125,
        43.72003173828125,
        43.739990234375,
        43.760009765625,
        43.780029296875,
        43.79998779296875,
        43.82000732421875,
        43.84002685546875,
        43.8599853515625,
        43.8800048828125,
        43.9000244140625,
        43.91998291015625,
        43.94000244140625,
        43.96002197265625,
        43.97998046875,
        44.0,
        44.02001953125,
        44.03997802734375,
        44.05999755859375,
        44.08001708984375,
        44.0999755859375,
        44.1199951171875,
        44.1400146484375,
        44.1600341796875,
        44.17999267578125,
        44.20001220703125,
        44.22003173828125,
        44.239990234375,
        44.260009765625,
        44.280029296875,
        44.29998779296875,
        44.32000732421875,
        44.34002685546875,
        44.3599853515625,
        44.3800048828125,
        44.4000244140625,
        44.41998291015625,
        44.44000244140625,
        44.46002197265625,
        44.47998046875,
        44.5,
        44.52001953125,
        44.53997802734375,
        44.55999755859375,
        44.58001708984375,
        44.5999755859375,
        44.6199951171875,
        44.6400146484375,
        44.6600341796875,
        44.67999267578125,
        44.70001220703125,
        44.72003173828125,
        44.739990234375,
        44.760009765625,
        44.780029296875,
        44.79998779296875,
        44.82000732421875,
        44.84002685546875,
        44.8599853515625,
        44.8800048828125,
        44.9000244140625,
        44.91998291015625,
        44.94000244140625,
        44.96002197265625,
        44.97998046875,
        45.0,
        45.02001953125,
        45.03997802734375,
        45.05999755859375,
        45.08001708984375,
        45.0999755859375,
        45.1199951171875,
        45.1400146484375,
        45.1600341796875,
        45.17999267578125,
        45.20001220703125,
        45.22003173828125,
        45.239990234375,
        45.260009765625,
        45.280029296875,
        45.29998779296875,
        45.32000732421875,
        45.34002685546875,
        45.3599853515625,
        45.3800048828125,
        45.4000244140625,
        45.41998291015625,
        45.44000244140625,
        45.46002197265625,
        45.47998046875,
        45.5,
        45.52001953125,
        45.53997802734375,
        45.55999755859375,
        45.58001708984375,
        45.5999755859375,
        45.6199951171875,
        45.6400146484375,
        45.6600341796875,
        45.67999267578125,
        45.70001220703125,
        45.72003173828125,
        45.739990234375,
        45.760009765625,
        45.780029296875,
        45.79998779296875,
        45.82000732421875,
        45.84002685546875,
        45.8599853515625,
        45.8800048828125,
        45.9000244140625,
        45.91998291015625,
        45.94000244140625,
        45.96002197265625,
        45.97998046875,
        46.0,
        46.02001953125,
        46.03997802734375,
        46.05999755859375,
        46.08001708984375,
        46.0999755859375,
        46.1199951171875,
        46.1400146484375,
        46.1600341796875,
        46.17999267578125,
        46.20001220703125,
        46.22003173828125,
        46.239990234375,
        46.260009765625,
        46.280029296875,
        46.29998779296875,
        46.32000732421875,
        46.34002685546875,
        46.3599853515625,
        46.3800048828125,
        46.4000244140625,
        46.41998291015625,
        46.44000244140625,
        46.46002197265625,
        46.47998046875,
        46.5,
        46.52001953125,
        46.53997802734375,
        46.55999755859375,
        46.58001708984375,
        46.5999755859375,
        46.6199951171875,
        46.6400146484375,
        46.6600341796875,
        46.67999267578125,
        46.70001220703125,
        46.72003173828125,
        46.739990234375,
        46.760009765625,
        46.780029296875,
        46.79998779296875,
        46.82000732421875,
        46.84002685546875,
        46.8599853515625,
        46.8800048828125,
        46.9000244140625,
        46.91998291015625,
        46.94000244140625,
        46.96002197265625,
        46.97998046875,
        47.0,
        47.02001953125,
        47.03997802734375,
        47.05999755859375,
        47.08001708984375,
        47.0999755859375,
        47.1199951171875,
        47.1400146484375,
        47.1600341796875,
        47.17999267578125,
        47.20001220703125,
        47.22003173828125,
        47.239990234375,
        47.260009765625,
        47.280029296875,
        47.29998779296875,
        47.32000732421875,
        47.34002685546875,
        47.3599853515625,
        47.3800048828125,
        47.4000244140625,
        47.41998291015625,
        47.44000244140625,
        47.46002197265625,
        47.47998046875,
        47.5,
        47.52001953125,
        47.53997802734375,
        47.55999755859375,
        47.58001708984375,
        47.5999755859375,
        47.6199951171875,
        47.6400146484375,
        47.6600341796875,
        47.67999267578125,
        47.70001220703125,
        47.72003173828125,
        47.739990234375,
        47.760009765625,
        47.780029296875,
        47.79998779296875,
        47.82000732421875,
        47.84002685546875,
        47.8599853515625,
        47.8800048828125,
        47.9000244140625,
        47.91998291015625,
        47.94000244140625,
        47.96002197265625,
        47.97998046875,
        48.0,
        48.02001953125,
        48.03997802734375,
        48.05999755859375,
        48.08001708984375,
        48.0999755859375,
        48.1199951171875,
        48.1400146484375,
        48.1600341796875,
        48.17999267578125,
        48.20001220703125,
        48.22003173828125,
        48.239990234375,
        48.260009765625,
        48.280029296875,
        48.29998779296875,
        48.32000732421875,
        48.34002685546875,
        48.3599853515625,
        48.3800048828125,
        48.4000244140625,
        48.41998291015625,
        48.44000244140625,
        48.46002197265625,
        48.47998046875,
        48.5,
        48.52001953125,
        48.53997802734375,
        48.55999755859375,
        48.58001708984375,
        48.5999755859375,
        48.6199951171875,
        48.6400146484375,
        48.6600341796875,
        48.67999267578125,
        48.70001220703125,
        48.72003173828125,
        48.739990234375,
        48.760009765625,
        48.780029296875,
        48.79998779296875,
        48.82000732421875,
        48.84002685546875,
        48.8599853515625,
        48.8800048828125,
        48.9000244140625,
        48.91998291015625,
        48.94000244140625,
        48.96002197265625,
        48.97998046875,
        49.0,
        49.02001953125,
        49.03997802734375,
        49.05999755859375,
        49.08001708984375,
        49.0999755859375,
        49.1199951171875,
        49.1400146484375,
        49.1600341796875,
        49.17999267578125,
        49.20001220703125,
        49.22003173828125,
        49.239990234375,
        49.260009765625,
        49.280029296875,
        49.29998779296875,
        49.32000732421875,
        49.34002685546875,
        49.3599853515625,
        49.3800048828125,
        49.4000244140625,
        49.41998291015625,
        49.44000244140625,
        49.46002197265625,
        49.47998046875,
        49.5,
        49.52001953125,
        49.53997802734375,
        49.55999755859375,
        49.58001708984375,
        49.5999755859375,
        49.6199951171875,
        49.6400146484375,
        49.6600341796875,
        49.67999267578125,
        49.70001220703125,
        49.72003173828125,
        49.739990234375,
        49.760009765625,
        49.780029296875,
        49.79998779296875,
        49.82000732421875,
        49.84002685546875,
        49.8599853515625,
        49.8800048828125,
        49.9000244140625,
        49.91998291015625,
        49.94000244140625,
        49.96002197265625,
        49.97998046875,
        50.0,
        50.02001953125,
        50.03997802734375,
        50.05999755859375,
        50.08001708984375,
        50.0999755859375,
        50.1199951171875,
        50.1400146484375,
        50.1600341796875,
        50.17999267578125,
        50.20001220703125,
        50.22003173828125,
        50.239990234375,
        50.260009765625,
        50.280029296875,
        50.29998779296875,
        50.32000732421875,
        50.34002685546875,
        50.3599853515625,
        50.3800048828125,
        50.4000244140625,
        50.41998291015625,
        50.44000244140625,
        50.46002197265625,
        50.47998046875,
        50.5,
        50.52001953125,
        50.53997802734375,
        50.55999755859375,
        50.58001708984375,
        50.5999755859375,
        50.6199951171875,
        50.6400146484375,
        50.6600341796875,
        50.67999267578125,
        50.70001220703125,
        50.72003173828125,
        50.739990234375,
        50.760009765625,
        50.780029296875,
        50.79998779296875,
        50.82000732421875,
        50.84002685546875,
        50.8599853515625,
        50.8800048828125,
        50.9000244140625,
        50.91998291015625,
        50.94000244140625,
        50.96002197265625,
        50.97998046875,
        51.0,
        51.02001953125,
        51.03997802734375,
        51.05999755859375,
        51.08001708984375,
        51.0999755859375,
        51.1199951171875,
        51.1400146484375,
        51.1600341796875,
        51.17999267578125,
        51.20001220703125,
        51.22003173828125,
        51.239990234375,
        51.260009765625,
        51.280029296875,
        51.29998779296875,
        51.32000732421875,
        51.34002685546875,
        51.3599853515625,
        51.3800048828125,
        51.4000244140625,
        51.41998291015625,
        51.44000244140625,
        51.46002197265625,
        51.47998046875,
        51.5,
        51.52001953125,
        51.53997802734375,
        51.55999755859375,
        51.58001708984375,
        51.5999755859375,
        51.6199951171875,
        51.6400146484375,
        51.6600341796875,
        51.67999267578125,
        51.70001220703125,
        51.72003173828125,
        51.739990234375,
        51.760009765625,
        51.780029296875,
        51.79998779296875,
        51.82000732421875,
        51.84002685546875,
        51.8599853515625,
        51.8800048828125,
        51.9000244140625,
        51.91998291015625,
        51.94000244140625,
        51.96002197265625,
        51.97998046875,
        52.0,
        52.02001953125,
        52.03997802734375,
        52.05999755859375,
        52.08001708984375,
        52.0999755859375,
        52.1199951171875,
        52.1400146484375,
        52.1600341796875,
        52.17999267578125,
        52.20001220703125,
        52.22003173828125,
        52.239990234375,
        52.260009765625,
        52.280029296875,
        52.29998779296875,
        52.32000732421875,
        52.34002685546875,
        52.3599853515625,
        52.3800048828125,
        52.4000244140625,
        52.41998291015625,
        52.44000244140625,
        52.46002197265625,
        52.47998046875,
        52.5,
        52.52001953125,
        52.53997802734375,
        52.55999755859375,
        52.58001708984375,
        52.5999755859375,
        52.6199951171875,
        52.6400146484375,
        52.6600341796875,
        52.67999267578125,
        52.70001220703125,
        52.72003173828125,
        52.739990234375,
        52.760009765625,
        52.780029296875,
        52.79998779296875,
        52.82000732421875,
        52.84002685546875,
        52.8599853515625,
        52.8800048828125,
        52.9000244140625,
        52.91998291015625,
        52.94000244140625,
        52.96002197265625,
        52.97998046875,
        53.0,
        53.02001953125,
        53.03997802734375,
        53.05999755859375,
        53.08001708984375,
        53.0999755859375,
        53.1199951171875,
        53.1400146484375,
        53.1600341796875,
        53.17999267578125,
        53.20001220703125,
        53.22003173828125,
        53.239990234375,
        53.260009765625,
        53.280029296875,
        53.29998779296875,
        53.32000732421875,
        53.34002685546875,
        53.3599853515625,
        53.3800048828125,
        53.4000244140625,
        53.41998291015625,
        53.44000244140625,
        53.46002197265625,
        53.47998046875,
        53.5,
        53.52001953125,
        53.53997802734375,
        53.55999755859375,
        53.58001708984375,
        53.5999755859375,
        53.6199951171875,
        53.6400146484375,
        53.6600341796875,
        53.67999267578125,
        53.70001220703125,
        53.72003173828125,
        53.739990234375,
        53.760009765625,
        53.780029296875,
        53.79998779296875,
        53.82000732421875,
        53.84002685546875,
        53.8599853515625,
        53.8800048828125,
        53.9000244140625,
        53.91998291015625,
        53.94000244140625,
        53.96002197265625,
        53.97998046875,
        54.0,
        54.02001953125,
        54.03997802734375,
        54.05999755859375,
        54.08001708984375,
        54.0999755859375,
        54.1199951171875,
        54.1400146484375,
        54.1600341796875,
        54.17999267578125,
        54.20001220703125,
        54.22003173828125,
        54.239990234375,
        54.260009765625,
        54.280029296875,
        54.29998779296875,
        54.32000732421875,
        54.34002685546875,
        54.3599853515625,
        54.3800048828125,
        54.4000244140625,
        54.41998291015625,
        54.44000244140625,
        54.46002197265625,
        54.47998046875,
        54.5,
        54.52001953125,
        54.53997802734375,
        54.55999755859375,
        54.58001708984375,
        54.5999755859375,
        54.6199951171875,
        54.6400146484375,
        54.65997314453125,
        54.67999267578125,
        54.70001220703125,
        54.72003173828125,
        54.739990234375,
        54.760009765625,
        54.780029296875,
        54.79998779296875,
        54.82000732421875,
        54.84002685546875,
        54.8599853515625,
        54.8800048828125,
        54.9000244140625,
        54.91998291015625,
        54.94000244140625,
        54.96002197265625,
        54.97998046875,
        55.0,
        55.02001953125,
        55.03997802734375,
        55.05999755859375,
        55.08001708984375,
        55.0999755859375,
        55.1199951171875,
        55.1400146484375,
        55.15997314453125,
        55.17999267578125,
        55.20001220703125,
        55.22003173828125,
        55.239990234375,
        55.260009765625,
        55.280029296875,
        55.29998779296875,
        55.32000732421875,
        55.34002685546875,
        55.3599853515625,
        55.3800048828125,
        55.4000244140625,
        55.41998291015625,
        55.44000244140625,
        55.46002197265625,
        55.47998046875,
        55.5,
        55.52001953125,
        55.53997802734375,
        55.55999755859375,
        55.58001708984375,
        55.5999755859375,
        55.6199951171875,
        55.6400146484375,
        55.65997314453125,
        55.67999267578125,
        55.70001220703125,
        55.72003173828125,
        55.739990234375,
        55.760009765625,
        55.780029296875,
        55.79998779296875,
        55.82000732421875,
        55.84002685546875,
        55.8599853515625,
        55.8800048828125,
        55.9000244140625,
        55.91998291015625,
        55.94000244140625,
        55.96002197265625,
        55.97998046875,
        56.0,
        56.02001953125,
        56.03997802734375,
        56.05999755859375,
        56.08001708984375,
        56.0999755859375,
        56.1199951171875,
        56.1400146484375,
        56.15997314453125,
        56.17999267578125,
        56.20001220703125,
        56.22003173828125,
        56.239990234375,
        56.260009765625,
        56.280029296875,
        56.29998779296875,
        56.32000732421875,
        56.34002685546875,
        56.3599853515625,
        56.3800048828125,
        56.4000244140625,
        56.41998291015625,
        56.44000244140625,
        56.46002197265625,
        56.47998046875,
        56.5,
        56.52001953125,
        56.53997802734375,
        56.55999755859375,
        56.58001708984375,
        56.5999755859375,
        56.6199951171875,
        56.6400146484375,
        56.65997314453125,
        56.67999267578125,
        56.70001220703125,
        56.72003173828125,
        56.739990234375,
        56.760009765625,
        56.780029296875,
        56.79998779296875,
        56.82000732421875,
        56.84002685546875,
        56.8599853515625,
        56.8800048828125,
        56.9000244140625,
        56.91998291015625,
        56.94000244140625,
        56.96002197265625,
        56.97998046875,
        57.0,
        57.02001953125,
        57.03997802734375,
        57.05999755859375,
        57.08001708984375,
        57.0999755859375,
        57.1199951171875,
        57.1400146484375,
        57.15997314453125,
        57.17999267578125,
        57.20001220703125,
        57.22003173828125,
        57.239990234375,
        57.260009765625,
        57.280029296875,
        57.29998779296875,
        57.32000732421875,
        57.34002685546875,
        57.3599853515625,
        57.3800048828125,
        57.4000244140625,
        57.41998291015625,
        57.44000244140625,
        57.46002197265625,
        57.47998046875,
        57.5,
        57.52001953125,
        57.53997802734375,
        57.55999755859375,
        57.58001708984375,
        57.5999755859375,
        57.6199951171875,
        57.6400146484375,
        57.65997314453125,
        57.67999267578125,
        57.70001220703125,
        57.72003173828125,
        57.739990234375,
        57.760009765625,
        57.780029296875,
        57.79998779296875,
        57.82000732421875,
        57.84002685546875,
        57.8599853515625,
        57.8800048828125,
        57.9000244140625,
        57.91998291015625,
        57.94000244140625,
        57.96002197265625,
        57.97998046875,
        58.0,
        58.02001953125,
        58.03997802734375,
        58.05999755859375,
        58.08001708984375,
        58.0999755859375,
        58.1199951171875,
        58.1400146484375,
        58.15997314453125,
        58.17999267578125,
        58.20001220703125,
        58.22003173828125,
        58.239990234375,
        58.260009765625,
        58.280029296875,
        58.29998779296875,
        58.32000732421875,
        58.34002685546875,
        58.3599853515625,
        58.3800048828125,
        58.4000244140625,
        58.41998291015625,
        58.44000244140625,
        58.46002197265625,
        58.47998046875,
        58.5,
        58.52001953125,
        58.53997802734375,
        58.55999755859375,
        58.58001708984375,
        58.5999755859375,
        58.6199951171875,
        58.6400146484375,
        58.65997314453125,
        58.67999267578125,
        58.70001220703125,
        58.72003173828125,
        58.739990234375,
        58.760009765625,
        58.780029296875,
        58.79998779296875,
        58.82000732421875,
        58.84002685546875,
        58.8599853515625,
        58.8800048828125,
        58.9000244140625,
        58.91998291015625,
        58.94000244140625,
        58.96002197265625,
        58.97998046875,
        59.0,
        59.02001953125,
        59.03997802734375,
        59.05999755859375,
        59.08001708984375,
        59.0999755859375,
        59.1199951171875,
        59.1400146484375,
        59.15997314453125,
        59.17999267578125,
        59.20001220703125,
        59.22003173828125,
        59.239990234375,
        59.260009765625,
        59.280029296875,
        59.29998779296875,
        59.32000732421875,
        59.34002685546875,
        59.3599853515625,
        59.3800048828125,
        59.4000244140625,
        59.41998291015625,
        59.44000244140625,
        59.46002197265625,
        59.47998046875,
        59.5,
        59.52001953125,
        59.53997802734375,
        59.55999755859375,
        59.58001708984375,
        59.5999755859375,
        59.6199951171875,
        59.6400146484375,
        59.65997314453125,
        59.67999267578125,
        59.70001220703125,
        59.72003173828125,
        59.739990234375,
        59.760009765625,
        59.780029296875,
        59.79998779296875,
        59.82000732421875,
        59.84002685546875,
        59.8599853515625,
        59.8800048828125,
        59.9000244140625,
        59.91998291015625,
        59.94000244140625,
        59.96002197265625,
        59.97998046875
    ],
    "rightHandPositions": [
        "(-0.359168, 1.141965, -0.132543)",
        "(-0.356436, 1.147078, -0.127918)",
        "(-0.349074, 1.148437, -0.118256)",
        "(-0.342175, 1.148463, -0.110226)",
        "(-0.342175, 1.148463, -0.110226)",
        "(-0.338163, 1.145970, -0.104686)",
        "(-0.334167, 1.142367, -0.098168)",
        "(-0.329267, 1.134675, -0.086187)",
        "(-0.327809, 1.128483, -0.078811)",
        "(-0.327809, 1.128483, -0.078811)",
        "(-0.326688, 1.120483, -0.072772)",
        "(-0.325281, 1.110470, -0.068383)",
        "(-0.323278, 1.092523, -0.063132)",
        "(-0.322533, 1.078557, -0.060254)",
        "(-0.322533, 1.078557, -0.060254)",
        "(-0.322363, 1.065111, -0.058803)",
        "(-0.323266, 1.052094, -0.059467)",
        "(-0.326556, 1.032486, -0.061948)",
        "(-0.330185, 1.019860, -0.064206)",
        "(-0.330185, 1.019860, -0.064206)",
        "(-0.333944, 1.007712, -0.068192)",
        "(-0.338312, 0.990708, -0.077317)",
        "(-0.341234, 0.980486, -0.084114)",
        "(-0.343920, 0.972455, -0.091646)",
        "(-0.343920, 0.972455, -0.091646)",
        "(-0.346654, 0.966614, -0.100219)",
        "(-0.348239, 0.962150, -0.108221)",
        "(-0.348644, 0.958111, -0.119290)",
        "(-0.347679, 0.956290, -0.125251)",
        "(-0.347679, 0.956290, -0.125251)",
        "(-0.346437, 0.955219, -0.129089)",
        "(-0.343566, 0.955238, -0.131351)",
        "(-0.336777, 0.956957, -0.133078)",
        "(-0.329311, 0.958326, -0.133682)",
        "(-0.329311, 0.958326, -0.133682)",
        "(-0.320092, 0.961637, -0.134745)",
        "(-0.309378, 0.966951, -0.135406)",
        "(-0.288025, 0.978914, -0.135812)",
        "(-0.270867, 0.990425, -0.137253)",
        "(-0.270867, 0.990425, -0.137253)",
        "(-0.253232, 1.005733, -0.138208)",
        "(-0.225385, 1.033895, -0.138248)",
        "(-0.207052, 1.055940, -0.137827)",
        "(-0.189482, 1.080872, -0.136895)",
        "(-0.189482, 1.080872, -0.136895)",
        "(-0.173118, 1.106817, -0.135625)",
        "(-0.158387, 1.133583, -0.133736)",
        "(-0.138863, 1.173373, -0.130383)",
        "(-0.128254, 1.198812, -0.127706)",
        "(-0.128254, 1.198812, -0.127706)",
        "(-0.119740, 1.221742, -0.124039)",
        "(-0.112964, 1.242246, -0.119722)",
        "(-0.106726, 1.269429, -0.112484)",
        "(-0.106119, 1.285911, -0.107499)",
        "(-0.106119, 1.285911, -0.107499)",
        "(-0.108014, 1.300896, -0.102454)",
        "(-0.111763, 1.313619, -0.097359)",
        "(-0.120029, 1.328371, -0.089944)",
        "(-0.127435, 1.336061, -0.085248)",
        "(-0.127435, 1.336061, -0.085248)",
        "(-0.135484, 1.341292, -0.080322)",
        "(-0.146882, 1.344796, -0.072264)",
        "(-0.152886, 1.345938, -0.067732)",
        "(-0.158366, 1.347174, -0.064644)",
        "(-0.158366, 1.347174, -0.064644)",
        "(-0.162446, 1.348508, -0.062788)",
        "(-0.164780, 1.349674, -0.061083)",
        "(-0.165954, 1.352208, -0.058817)",
        "(-0.166004, 1.354960, -0.057974)",
        "(-0.166004, 1.354960, -0.057974)",
        "(-0.165330, 1.358405, -0.057448)",
        "(-0.164257, 1.362405, -0.056786)",
        "(-0.162318, 1.369292, -0.055727)",
        "(-0.160640, 1.373720, -0.054683)",
        "(-0.160640, 1.373720, -0.054683)",
        "(-0.158434, 1.377722, -0.053402)",
        "(-0.155024, 1.383238, -0.050996)",
        "(-0.152674, 1.386389, -0.049317)",
        "(-0.150054, 1.389081, -0.047855)",
        "(-0.150054, 1.389081, -0.047855)",
        "(-0.147377, 1.391465, -0.046928)",
        "(-0.145174, 1.393750, -0.046355)",
        "(-0.142769, 1.396685, -0.046134)",
        "(-0.141960, 1.398333, -0.046247)",
        "(-0.141960, 1.398333, -0.046247)",
        "(-0.141758, 1.399802, -0.046509)",
        "(-0.142094, 1.401152, -0.046854)",
        "(-0.143507, 1.403123, -0.047455)",
        "(-0.144850, 1.404455, -0.047854)",
        "(-0.144850, 1.404455, -0.047854)",
        "(-0.146273, 1.405823, -0.048341)",
        "(-0.147946, 1.407306, -0.048983)",
        "(-0.150636, 1.409524, -0.050154)",
        "(-0.152360, 1.410916, -0.051000)",
        "(-0.152360, 1.410916, -0.051000)",
        "(-0.153945, 1.412181, -0.051749)",
        "(-0.155178, 1.413243, -0.052574)",
        "(-0.156669, 1.414814, -0.053814)",
        "(-0.157532, 1.415852, -0.054826)",
        "(-0.157532, 1.415852, -0.054826)",
        "(-0.158326, 1.416912, -0.055768)",
        "(-0.159068, 1.417881, -0.056740)",
        "(-0.160242, 1.419494, -0.058238)",
        "(-0.160921, 1.420280, -0.058999)",
        "(-0.160921, 1.420280, -0.058999)",
        "(-0.161863, 1.421357, -0.059984)",
        "(-0.162827, 1.422442, -0.060745)",
        "(-0.164620, 1.424374, -0.061623)",
        "(-0.165830, 1.425686, -0.062083)",
        "(-0.165830, 1.425686, -0.062083)",
        "(-0.167096, 1.427148, -0.062417)",
        "(-0.168311, 1.428683, -0.062833)",
        "(-0.170166, 1.431435, -0.063501)",
        "(-0.171368, 1.433324, -0.063865)",
        "(-0.171368, 1.433324, -0.063865)",
        "(-0.172508, 1.435215, -0.064112)",
        "(-0.173656, 1.437327, -0.064299)",
        "(-0.175475, 1.440941, -0.064571)",
        "(-0.176716, 1.443624, -0.064821)",
        "(-0.176716, 1.443624, -0.064821)",
        "(-0.178101, 1.446728, -0.065128)",
        "(-0.179558, 1.450084, -0.065509)",
        "(-0.181897, 1.455541, -0.066062)",
        "(-0.183622, 1.459590, -0.066539)",
        "(-0.183622, 1.459590, -0.066539)",
        "(-0.185453, 1.463840, -0.067033)",
        "(-0.187268, 1.468200, -0.067567)",
        "(-0.190158, 1.475041, -0.068513)",
        "(-0.192108, 1.479715, -0.069245)",
        "(-0.192108, 1.479715, -0.069245)",
        "(-0.194029, 1.484373, -0.070055)",
        "(-0.197054, 1.491305, -0.071439)",
        "(-0.197054, 1.491305, -0.071439)",
        "(-0.198938, 1.495679, -0.072470)",
        "(-0.200748, 1.499977, -0.073685)",
        "(-0.202402, 1.504077, -0.075101)",
        "(-0.204872, 1.510015, -0.077456)",
        "(-0.206461, 1.513700, -0.079224)",
        "(-0.207936, 1.517170, -0.081135)",
        "(-0.207936, 1.517170, -0.081135)",
        "(-0.209229, 1.520492, -0.083258)",
        "(-0.210413, 1.523676, -0.085554)",
        "(-0.212079, 1.527802, -0.089180)",
        "(-0.213251, 1.530329, -0.091734)",
        "(-0.213251, 1.530329, -0.091734)",
        "(-0.214385, 1.532617, -0.094368)",
        "(-0.215437, 1.534534, -0.097083)",
        "(-0.216808, 1.536886, -0.101355)",
        "(-0.217753, 1.538194, -0.104345)",
        "(-0.217753, 1.538194, -0.104345)",
        "(-0.218616, 1.539333, -0.107463)",
        "(-0.219228, 1.540208, -0.110649)",
        "(-0.219983, 1.541035, -0.115485)",
        "(-0.220343, 1.541296, -0.118759)",
        "(-0.220343, 1.541296, -0.118759)",
        "(-0.220613, 1.541459, -0.122116)",
        "(-0.220771, 1.541505, -0.125568)",
        "(-0.220935, 1.541355, -0.130809)",
        "(-0.220998, 1.541125, -0.134283)",
        "(-0.220998, 1.541125, -0.134283)",
        "(-0.221027, 1.540833, -0.137765)",
        "(-0.221035, 1.540436, -0.141219)",
        "(-0.221090, 1.539814, -0.146348)",
        "(-0.221149, 1.539426, -0.149692)",
        "(-0.221149, 1.539426, -0.149692)",
        "(-0.221210, 1.539015, -0.152919)",
        "(-0.221217, 1.538358, -0.157710)",
        "(-0.221255, 1.537912, -0.160832)",
        "(-0.221329, 1.537424, -0.163892)",
        "(-0.221329, 1.537424, -0.163892)",
        "(-0.221448, 1.536848, -0.166876)",
        "(-0.221436, 1.536175, -0.169899)",
        "(-0.221390, 1.535200, -0.174572)",
        "(-0.221313, 1.534471, -0.177836)",
        "(-0.221313, 1.534471, -0.177836)",
        "(-0.221392, 1.533751, -0.181191)",
        "(-0.221490, 1.532936, -0.184647)",
        "(-0.221652, 1.531534, -0.189921)",
        "(-0.221638, 1.530397, -0.193569)",
        "(-0.221638, 1.530397, -0.193569)",
        "(-0.221542, 1.529042, -0.197264)",
        "(-0.221373, 1.527542, -0.201066)",
        "(-0.221202, 1.525101, -0.206823)",
        "(-0.221006, 1.523268, -0.210667)",
        "(-0.221006, 1.523268, -0.210667)",
        "(-0.220841, 1.521287, -0.214516)",
        "(-0.220564, 1.519127, -0.218336)",
        "(-0.220214, 1.515746, -0.224101)",
        "(-0.219990, 1.513508, -0.228001)",
        "(-0.219990, 1.513508, -0.228001)",
        "(-0.219857, 1.511246, -0.231781)",
        "(-0.219595, 1.507683, -0.237215)",
        "(-0.219418, 1.505282, -0.240679)",
        "(-0.219283, 1.502904, -0.243975)",
        "(-0.219283, 1.502904, -0.243975)",
        "(-0.219059, 1.500368, -0.247252)",
        "(-0.218932, 1.498075, -0.250159)",
        "(-0.218713, 1.494490, -0.254357)",
        "(-0.218564, 1.491983, -0.257043)",
        "(-0.218564, 1.491983, -0.257043)",
        "(-0.218382, 1.489396, -0.259594)",
        "(-0.218262, 1.486761, -0.261978)",
        "(-0.218088, 1.482608, -0.265247)",
        "(-0.217998, 1.479759, -0.267217)",
        "(-0.217998, 1.479759, -0.267217)",
        "(-0.217790, 1.476780, -0.269170)",
        "(-0.217539, 1.472427, -0.272062)",
        "(-0.217383, 1.469577, -0.274020)",
        "(-0.217214, 1.466775, -0.275915)",
        "(-0.217214, 1.466775, -0.275915)",
        "(-0.216961, 1.463909, -0.277711)",
        "(-0.216595, 1.459546, -0.280157)",
        "(-0.216316, 1.456628, -0.281626)",
        "(-0.216045, 1.453673, -0.282976)",
        "(-0.216045, 1.453673, -0.282976)",
        "(-0.215807, 1.450744, -0.284280)",
        "(-0.215305, 1.446369, -0.286070)",
        "(-0.214900, 1.443409, -0.287146)",
        "(-0.214414, 1.440359, -0.288201)",
        "(-0.214414, 1.440359, -0.288201)",
        "(-0.214010, 1.437310, -0.289168)",
        "(-0.213423, 1.432827, -0.290483)",
        "(-0.213031, 1.429927, -0.291325)",
        "(-0.212637, 1.426977, -0.292199)",
        "(-0.212637, 1.426977, -0.292199)",
        "(-0.212281, 1.424045, -0.293032)",
        "(-0.211918, 1.421080, -0.293933)",
        "(-0.211560, 1.416666, -0.295405)",
        "(-0.211363, 1.413626, -0.296428)",
        "(-0.211363, 1.413626, -0.296428)",
        "(-0.211154, 1.410538, -0.297391)",
        "(-0.210780, 1.405839, -0.298824)",
        "(-0.210538, 1.402686, -0.299797)",
        "(-0.210313, 1.399547, -0.300813)",
        "(-0.210313, 1.399547, -0.300813)",
        "(-0.210211, 1.396444, -0.301688)",
        "(-0.210026, 1.391675, -0.302671)",
        "(-0.209870, 1.388427, -0.303126)",
        "(-0.209715, 1.385223, -0.303439)",
        "(-0.209715, 1.385223, -0.303439)",
        "(-0.209634, 1.382115, -0.303651)",
        "(-0.209497, 1.377357, -0.303729)",
        "(-0.209392, 1.374195, -0.303585)",
        "(-0.209279, 1.370973, -0.303272)",
        "(-0.209279, 1.370973, -0.303272)",
        "(-0.209137, 1.367655, -0.302854)",
        "(-0.208938, 1.362731, -0.302134)",
        "(-0.208781, 1.359354, -0.301647)",
        "(-0.208652, 1.355943, -0.301049)",
        "(-0.208652, 1.355943, -0.301049)",
        "(-0.208454, 1.352410, -0.300403)",
        "(-0.208144, 1.347033, -0.299316)",
        "(-0.207920, 1.343503, -0.298652)",
        "(-0.207920, 1.343503, -0.298652)",
        "(-0.207739, 1.340068, -0.297947)",
        "(-0.207542, 1.336661, -0.297241)",
        "(-0.207366, 1.331850, -0.296071)",
        "(-0.207235, 1.328772, -0.295314)",
        "(-0.207087, 1.325697, -0.294458)",
        "(-0.207087, 1.325697, -0.294458)",
        "(-0.206900, 1.322864, -0.293691)",
        "(-0.206811, 1.318792, -0.292484)",
        "(-0.206715, 1.315972, -0.291629)",
        "(-0.206723, 1.313212, -0.290593)",
        "(-0.206723, 1.313212, -0.290593)",
        "(-0.206769, 1.310427, -0.289423)",
        "(-0.206832, 1.306163, -0.287312)",
        "(-0.206837, 1.303444, -0.285812)",
        "(-0.206834, 1.300838, -0.284316)",
        "(-0.206834, 1.300838, -0.284316)",
        "(-0.206825, 1.298335, -0.282746)",
        "(-0.206789, 1.294662, -0.280092)",
        "(-0.206748, 1.292215, -0.277984)",
        "(-0.206649, 1.289786, -0.275662)",
        "(-0.206649, 1.289786, -0.275662)",
        "(-0.206622, 1.287540, -0.273177)",
        "(-0.206559, 1.284404, -0.269309)",
        "(-0.206519, 1.282407, -0.266588)",
        "(-0.206387, 1.280366, -0.263878)",
        "(-0.206387, 1.280366, -0.263878)",
        "(-0.206285, 1.278368, -0.261061)",
        "(-0.206149, 1.275394, -0.256690)",
        "(-0.206149, 1.275394, -0.256690)",
        "(-0.206041, 1.271613, -0.250716)",
        "(-0.206041, 1.271613, -0.250716)",
        "(-0.206026, 1.269756, -0.247586)",
        "(-0.205952, 1.266989, -0.242973)",
        "(-0.205919, 1.265228, -0.239874)",
        "(-0.205872, 1.263536, -0.236763)",
        "(-0.205872, 1.263536, -0.236763)",
        "(-0.205826, 1.261884, -0.233664)",
        "(-0.205797, 1.259515, -0.228860)",
        "(-0.205791, 1.257932, -0.225499)",
        "(-0.205788, 1.256357, -0.222124)",
        "(-0.205788, 1.256357, -0.222124)",
        "(-0.205883, 1.254888, -0.218586)",
        "(-0.206065, 1.252545, -0.212961)",
        "(-0.206217, 1.250976, -0.209027)",
        "(-0.206368, 1.249412, -0.204989)",
        "(-0.206368, 1.249412, -0.204989)",
        "(-0.206529, 1.247752, -0.200954)",
        "(-0.206751, 1.245496, -0.194903)",
        "(-0.206882, 1.244116, -0.190814)",
        "(-0.206998, 1.242808, -0.186605)",
        "(-0.206998, 1.242808, -0.186605)",
        "(-0.207120, 1.241575, -0.182340)",
        "(-0.207312, 1.239999, -0.176046)",
        "(-0.207369, 1.239197, -0.171913)",
        "(-0.207372, 1.238635, -0.167798)",
        "(-0.207372, 1.238635, -0.167798)",
        "(-0.207392, 1.238384, -0.163694)",
        "(-0.207418, 1.238429, -0.157569)",
        "(-0.207438, 1.238616, -0.153534)",
        "(-0.207458, 1.238912, -0.149477)",
        "(-0.207458, 1.238912, -0.149477)",
        "(-0.207442, 1.239240, -0.145498)",
        "(-0.207393, 1.239969, -0.139599)",
        "(-0.207380, 1.240539, -0.135717)",
        "(-0.207408, 1.241072, -0.131793)",
        "(-0.207408, 1.241072, -0.131793)",
        "(-0.207408, 1.241599, -0.127947)",
        "(-0.207417, 1.242617, -0.122358)",
        "(-0.207404, 1.243356, -0.118659)",
        "(-0.207429, 1.244179, -0.115208)",
        "(-0.207429, 1.244179, -0.115208)",
        "(-0.207481, 1.245097, -0.111787)",
        "(-0.207529, 1.246076, -0.108367)",
        "(-0.207677, 1.247821, -0.103318)",
        "(-0.207800, 1.249053, -0.100051)",
        "(-0.207800, 1.249053, -0.100051)",
        "(-0.207937, 1.250329, -0.096932)",
        "(-0.208075, 1.251648, -0.093939)",
        "(-0.208365, 1.253731, -0.089667)",
        "(-0.208541, 1.255154, -0.087000)",
        "(-0.208541, 1.255154, -0.087000)",
        "(-0.208739, 1.256572, -0.084506)",
        "(-0.209030, 1.258681, -0.081109)",
        "(-0.209278, 1.260127, -0.079015)",
        "(-0.209522, 1.261539, -0.077078)",
        "(-0.209522, 1.261539, -0.077078)",
        "(-0.209792, 1.262921, -0.075201)",
        "(-0.210245, 1.264840, -0.072650)",
        "(-0.210562, 1.266048, -0.071060)",
        "(-0.210826, 1.267160, -0.069539)",
        "(-0.210826, 1.267160, -0.069539)",
        "(-0.211074, 1.268141, -0.068047)",
        "(-0.211462, 1.269519, -0.065931)",
        "(-0.211769, 1.270384, -0.064564)",
        "(-0.212122, 1.271213, -0.063291)",
        "(-0.212122, 1.271213, -0.063291)",
        "(-0.212526, 1.271992, -0.062023)",
        "(-0.213180, 1.273200, -0.060143)",
        "(-0.213608, 1.273971, -0.058944)",
        "(-0.214051, 1.274755, -0.057723)",
        "(-0.214051, 1.274755, -0.057723)",
        "(-0.214501, 1.275611, -0.056489)",
        "(-0.214932, 1.276520, -0.055240)",
        "(-0.215461, 1.278005, -0.053415)",
        "(-0.215757, 1.279023, -0.052217)",
        "(-0.215757, 1.279023, -0.052217)",
        "(-0.215978, 1.280072, -0.051031)",
        "(-0.216381, 1.281892, -0.049302)",
        "(-0.216671, 1.283199, -0.048141)",
        "(-0.216992, 1.284583, -0.046872)",
        "(-0.216992, 1.284583, -0.046872)",
        "(-0.217334, 1.286094, -0.045573)",
        "(-0.217785, 1.288418, -0.043595)",
        "(-0.218100, 1.290144, -0.042293)",
        "(-0.218448, 1.292040, -0.040978)",
        "(-0.218448, 1.292040, -0.040978)",
        "(-0.218798, 1.293961, -0.039697)",
        "(-0.219251, 1.297107, -0.037837)",
        "(-0.219517, 1.299343, -0.036601)",
        "(-0.219748, 1.301791, -0.035410)",
        "(-0.219748, 1.301791, -0.035410)",
        "(-0.219890, 1.304449, -0.034319)",
        "(-0.220069, 1.308943, -0.032878)",
        "(-0.220112, 1.312131, -0.032028)",
        "(-0.220124, 1.315584, -0.031239)",
        "(-0.220124, 1.315584, -0.031239)",
        "(-0.220163, 1.321220, -0.030176)",
        "(-0.220163, 1.321220, -0.030176)",
        "(-0.220230, 1.329304, -0.028905)",
        "(-0.220297, 1.333594, -0.028307)",
        "(-0.220297, 1.333594, -0.028307)",
        "(-0.220411, 1.338031, -0.027742)",
        "(-0.220720, 1.344781, -0.026956)",
        "(-0.221045, 1.349145, -0.026434)",
        "(-0.221415, 1.353496, -0.025926)",
        "(-0.221415, 1.353496, -0.025926)",
        "(-0.221873, 1.357881, -0.025391)",
        "(-0.222613, 1.364168, -0.024603)",
        "(-0.223130, 1.368149, -0.024105)",
        "(-0.223674, 1.371933, -0.023690)",
        "(-0.223674, 1.371933, -0.023690)",
        "(-0.224223, 1.375487, -0.023286)",
        "(-0.224803, 1.378832, -0.022915)",
        "(-0.225623, 1.383479, -0.022551)",
        "(-0.226096, 1.386314, -0.022346)",
        "(-0.226096, 1.386314, -0.022346)",
        "(-0.226622, 1.389040, -0.022157)",
        "(-0.227108, 1.391638, -0.021924)",
        "(-0.227769, 1.395510, -0.021578)",
        "(-0.228125, 1.398086, -0.021342)",
        "(-0.228125, 1.398086, -0.021342)",
        "(-0.228454, 1.400744, -0.021053)",
        "(-0.228902, 1.404887, -0.020679)",
        "(-0.229222, 1.407863, -0.020492)",
        "(-0.229566, 1.411067, -0.020399)",
        "(-0.229566, 1.411067, -0.020399)",
        "(-0.229853, 1.414430, -0.020378)",
        "(-0.230151, 1.419735, -0.020551)",
        "(-0.230350, 1.423510, -0.020806)",
        "(-0.230647, 1.427453, -0.021130)",
        "(-0.230647, 1.427453, -0.021130)",
        "(-0.231066, 1.431604, -0.021482)",
        "(-0.231830, 1.438019, -0.022188)",
        "(-0.232407, 1.442386, -0.022718)",
        "(-0.233062, 1.446801, -0.023295)",
        "(-0.233062, 1.446801, -0.023295)",
        "(-0.233765, 1.451201, -0.023906)",
        "(-0.234607, 1.455615, -0.024486)",
        "(-0.235943, 1.462225, -0.025352)",
        "(-0.236855, 1.466573, -0.026012)",
        "(-0.236855, 1.466573, -0.026012)",
        "(-0.237779, 1.470901, -0.026765)",
        "(-0.239148, 1.477150, -0.027971)",
        "(-0.240015, 1.481199, -0.028855)",
        "(-0.240865, 1.485199, -0.029830)",
        "(-0.240865, 1.485199, -0.029830)",
        "(-0.241640, 1.489118, -0.030945)",
        "(-0.242775, 1.494876, -0.032809)",
        "(-0.243342, 1.498631, -0.034150)",
        "(-0.243884, 1.502283, -0.035599)",
        "(-0.243884, 1.502283, -0.035599)",
        "(-0.244248, 1.505715, -0.037242)",
        "(-0.244736, 1.510642, -0.040019)",
        "(-0.244996, 1.513773, -0.041936)",
        "(-0.245346, 1.516851, -0.043947)",
        "(-0.245346, 1.516851, -0.043947)",
        "(-0.245687, 1.519803, -0.046049)",
        "(-0.246045, 1.523903, -0.049245)",
        "(-0.246212, 1.526442, -0.051370)",
        "(-0.246402, 1.528854, -0.053516)",
        "(-0.246402, 1.528854, -0.053516)",
        "(-0.246593, 1.531155, -0.055802)",
        "(-0.246688, 1.534323, -0.059479)",
        "(-0.246708, 1.536318, -0.062109)",
        "(-0.246679, 1.538224, -0.064917)",
        "(-0.246679, 1.538224, -0.064917)",
        "(-0.246520, 1.540033, -0.067913)",
        "(-0.246403, 1.542528, -0.072265)",
        "(-0.246303, 1.544207, -0.075333)",
        "(-0.246191, 1.545811, -0.078499)",
        "(-0.246191, 1.545811, -0.078499)",
        "(-0.246081, 1.547419, -0.081758)",
        "(-0.245818, 1.549668, -0.086810)",
        "(-0.245623, 1.551085, -0.090262)",
        "(-0.245462, 1.552491, -0.093788)",
        "(-0.245462, 1.552491, -0.093788)",
        "(-0.245302, 1.553867, -0.097401)",
        "(-0.245254, 1.555862, -0.102950)",
        "(-0.245331, 1.557171, -0.106706)",
        "(-0.245467, 1.558395, -0.110446)",
        "(-0.245467, 1.558395, -0.110446)",
        "(-0.245572, 1.559511, -0.114217)",
        "(-0.245768, 1.561208, -0.120190)",
        "(-0.245766, 1.562255, -0.124403)",
        "(-0.245728, 1.563193, -0.128702)",
        "(-0.245728, 1.563193, -0.128702)",
        "(-0.245727, 1.564124, -0.133150)",
        "(-0.245606, 1.565343, -0.140020)",
        "(-0.245449, 1.566006, -0.144718)",
        "(-0.245277, 1.566573, -0.149485)",
        "(-0.245277, 1.566573, -0.149485)",
        "(-0.245138, 1.567081, -0.154172)",
        "(-0.245056, 1.567765, -0.161192)",
        "(-0.245056, 1.567765, -0.161192)",
        "(-0.245085, 1.568358, -0.170571)",
        "(-0.245085, 1.568358, -0.170571)",
        "(-0.245014, 1.568489, -0.175235)",
        "(-0.245116, 1.568396, -0.182184)",
        "(-0.245145, 1.568136, -0.186745)",
        "(-0.245255, 1.567812, -0.191164)",
        "(-0.245255, 1.567812, -0.191164)",
        "(-0.245360, 1.567391, -0.195529)",
        "(-0.245771, 1.566734, -0.202126)",
        "(-0.245924, 1.566141, -0.206613)",
        "(-0.246021, 1.565398, -0.211123)",
        "(-0.246021, 1.565398, -0.211123)",
        "(-0.246075, 1.564492, -0.215629)",
        "(-0.246197, 1.562953, -0.222426)",
        "(-0.246396, 1.561881, -0.227042)",
        "(-0.246628, 1.560699, -0.231660)",
        "(-0.246628, 1.560699, -0.231660)",
        "(-0.246898, 1.559494, -0.236206)",
        "(-0.247313, 1.557748, -0.242647)",
        "(-0.247669, 1.556571, -0.246717)",
        "(-0.248037, 1.555420, -0.250711)",
        "(-0.248037, 1.555420, -0.250711)",
        "(-0.248458, 1.554265, -0.254686)",
        "(-0.249056, 1.552451, -0.260561)",
        "(-0.249447, 1.551136, -0.264409)",
        "(-0.249868, 1.549891, -0.268232)",
        "(-0.249868, 1.549891, -0.268232)",
        "(-0.250238, 1.548572, -0.272056)",
        "(-0.250652, 1.546447, -0.277917)",
        "(-0.251078, 1.544928, -0.281620)",
        "(-0.251379, 1.543151, -0.285177)",
        "(-0.251379, 1.543151, -0.285177)",
        "(-0.251695, 1.541314, -0.288598)",
        "(-0.252115, 1.538455, -0.293710)",
        "(-0.252306, 1.536417, -0.297082)",
        "(-0.252539, 1.534353, -0.300389)",
        "(-0.252539, 1.534353, -0.300389)",
        "(-0.252796, 1.532378, -0.303353)",
        "(-0.253003, 1.529215, -0.307627)",
        "(-0.253248, 1.527146, -0.310328)",
        "(-0.253496, 1.525109, -0.312928)",
        "(-0.253496, 1.525109, -0.312928)",
        "(-0.253776, 1.523226, -0.315287)",
        "(-0.254241, 1.520698, -0.318225)",
        "(-0.254241, 1.520698, -0.318225)",
        "(-0.254822, 1.517882, -0.320935)",
        "(-0.254822, 1.517882, -0.320935)",
        "(-0.255047, 1.516683, -0.321789)",
        "(-0.255192, 1.515657, -0.322402)",
        "(-0.255515, 1.514487, -0.322876)",
        "(-0.255719, 1.513929, -0.322887)",
        "(-0.255719, 1.513929, -0.322887)",
        "(-0.255890, 1.513631, -0.322732)",
        "(-0.256211, 1.513263, -0.322211)",
        "(-0.256391, 1.512951, -0.321593)",
        "(-0.256587, 1.512915, -0.321108)",
        "(-0.256587, 1.512915, -0.321108)",
        "(-0.256854, 1.512996, -0.320616)",
        "(-0.257271, 1.513103, -0.319718)",
        "(-0.257488, 1.513068, -0.319090)",
        "(-0.257732, 1.512915, -0.318339)",
        "(-0.257732, 1.512915, -0.318339)",
        "(-0.257964, 1.512722, -0.317690)",
        "(-0.258244, 1.512228, -0.316659)",
        "(-0.258436, 1.511834, -0.316149)",
        "(-0.258643, 1.511535, -0.315863)",
        "(-0.258643, 1.511535, -0.315863)",
        "(-0.258731, 1.510842, -0.315556)",
        "(-0.258819, 1.509722, -0.315472)",
        "(-0.258839, 1.508755, -0.315701)",
        "(-0.258864, 1.507727, -0.316095)",
        "(-0.258864, 1.507727, -0.316095)",
        "(-0.258784, 1.506400, -0.316667)",
        "(-0.258508, 1.503886, -0.317617)",
        "(-0.258282, 1.501869, -0.318296)",
        "(-0.258000, 1.499575, -0.319039)",
        "(-0.258000, 1.499575, -0.319039)",
        "(-0.257744, 1.497066, -0.319785)",
        "(-0.257343, 1.493000, -0.321053)",
        "(-0.257111, 1.490212, -0.321968)",
        "(-0.256802, 1.487326, -0.323019)",
        "(-0.256802, 1.487326, -0.323019)",
        "(-0.256552, 1.484390, -0.324033)",
        "(-0.256113, 1.479656, -0.325705)",
        "(-0.255748, 1.476304, -0.326745)",
        "(-0.255396, 1.472771, -0.327714)",
        "(-0.255396, 1.472771, -0.327714)",
        "(-0.255014, 1.469063, -0.328648)",
        "(-0.254266, 1.463097, -0.330021)",
        "(-0.253675, 1.458998, -0.330975)",
        "(-0.253025, 1.454673, -0.331862)",
        "(-0.253025, 1.454673, -0.331862)",
        "(-0.252411, 1.450197, -0.332723)",
        "(-0.251873, 1.445682, -0.333578)",
        "(-0.251141, 1.438818, -0.334767)",
        "(-0.250607, 1.434221, -0.335604)",
        "(-0.250607, 1.434221, -0.335604)",
        "(-0.250058, 1.429719, -0.336459)",
        "(-0.249242, 1.422873, -0.337825)",
        "(-0.248805, 1.418683, -0.338710)",
        "(-0.248498, 1.414544, -0.339554)",
        "(-0.248498, 1.414544, -0.339554)",
        "(-0.248125, 1.410351, -0.340370)",
        "(-0.247597, 1.404032, -0.341502)",
        "(-0.247277, 1.399901, -0.342185)",
        "(-0.246960, 1.395813, -0.342770)",
        "(-0.246960, 1.395813, -0.342770)",
        "(-0.246621, 1.391753, -0.343305)",
        "(-0.246068, 1.385711, -0.344023)",
        "(-0.245684, 1.381622, -0.344328)",
        "(-0.245291, 1.377466, -0.344504)",
        "(-0.245291, 1.377466, -0.344504)",
        "(-0.244902, 1.373231, -0.344569)",
        "(-0.244402, 1.366600, -0.344254)",
        "(-0.244000, 1.361935, -0.343793)",
        "(-0.244000, 1.361935, -0.343793)",
        "(-0.243673, 1.357133, -0.343101)",
        "(-0.243321, 1.352070, -0.342213)",
        "(-0.242677, 1.343982, -0.340380)",
        "(-0.242149, 1.338379, -0.339099)",
        "(-0.241624, 1.332701, -0.337747)",
        "(-0.241624, 1.332701, -0.337747)",
        "(-0.241091, 1.326932, -0.336344)",
        "(-0.240196, 1.318217, -0.334319)",
        "(-0.239585, 1.312316, -0.332916)",
        "(-0.239055, 1.306283, -0.331329)",
        "(-0.239055, 1.306283, -0.331329)",
        "(-0.238689, 1.300231, -0.329618)",
        "(-0.238472, 1.291480, -0.326875)",
        "(-0.238451, 1.285791, -0.324919)",
        "(-0.238515, 1.280284, -0.322913)",
        "(-0.238515, 1.280284, -0.322913)",
        "(-0.238594, 1.274928, -0.320899)",
        "(-0.238707, 1.267321, -0.317941)",
        "(-0.238849, 1.262521, -0.316028)",
        "(-0.238940, 1.257822, -0.314126)",
        "(-0.238940, 1.257822, -0.314126)",
        "(-0.238983, 1.253295, -0.312204)",
        "(-0.238925, 1.246772, -0.309335)",
        "(-0.238898, 1.242586, -0.307372)",
        "(-0.238808, 1.238510, -0.305354)",
        "(-0.238808, 1.238510, -0.305354)",
        "(-0.238625, 1.234510, -0.303298)",
        "(-0.238293, 1.228791, -0.300107)",
        "(-0.238023, 1.225066, -0.297806)",
        "(-0.237694, 1.221400, -0.295413)",
        "(-0.237694, 1.221400, -0.295413)",
        "(-0.237338, 1.217977, -0.292836)",
        "(-0.236631, 1.212902, -0.288651)",
        "(-0.236093, 1.209633, -0.285572)",
        "(-0.235481, 1.206473, -0.282280)",
        "(-0.235481, 1.206473, -0.282280)",
        "(-0.234911, 1.203303, -0.278727)",
        "(-0.233989, 1.198601, -0.272964)",
        "(-0.233356, 1.195564, -0.268970)",
        "(-0.232720, 1.192609, -0.264848)",
        "(-0.232720, 1.192609, -0.264848)",
        "(-0.232078, 1.189790, -0.260605)",
        "(-0.231132, 1.185686, -0.253971)",
        "(-0.230592, 1.182929, -0.249333)",
        "(-0.230078, 1.180055, -0.244532)",
        "(-0.230078, 1.180055, -0.244532)",
        "(-0.229666, 1.177151, -0.239577)",
        "(-0.229162, 1.172629, -0.231959)",
        "(-0.229162, 1.172629, -0.231959)",
        "(-0.228796, 1.167339, -0.222338)",
        "(-0.228796, 1.167339, -0.222338)",
        "(-0.228731, 1.164889, -0.217531)",
        "(-0.228652, 1.162583, -0.212791)",
        "(-0.228548, 1.159449, -0.205976)",
        "(-0.228403, 1.157548, -0.201523)",
        "(-0.228403, 1.157548, -0.201523)",
        "(-0.228197, 1.155912, -0.197203)",
        "(-0.227879, 1.153625, -0.190602)",
        "(-0.227680, 1.152327, -0.186165)",
        "(-0.227461, 1.151180, -0.181747)",
        "(-0.227461, 1.151180, -0.181747)",
        "(-0.227313, 1.150191, -0.177286)",
        "(-0.227172, 1.148899, -0.170454)",
        "(-0.227175, 1.148269, -0.165815)",
        "(-0.227297, 1.147917, -0.161196)",
        "(-0.227297, 1.147917, -0.161196)",
        "(-0.227442, 1.147731, -0.156658)",
        "(-0.227705, 1.147871, -0.150080)",
        "(-0.227856, 1.148224, -0.145943)",
        "(-0.227979, 1.148792, -0.141989)",
        "(-0.227979, 1.148792, -0.141989)",
        "(-0.228072, 1.149450, -0.138124)",
        "(-0.228239, 1.150638, -0.132394)",
        "(-0.228268, 1.151600, -0.128746)",
        "(-0.228271, 1.152755, -0.125210)",
        "(-0.228271, 1.152755, -0.125210)",
        "(-0.228286, 1.153942, -0.121713)",
        "(-0.228264, 1.155827, -0.116567)",
        "(-0.228233, 1.157250, -0.113282)",
        "(-0.228244, 1.158713, -0.110031)",
        "(-0.228244, 1.158713, -0.110031)",
        "(-0.228238, 1.160245, -0.106800)",
        "(-0.228115, 1.162657, -0.102117)",
        "(-0.227987, 1.164293, -0.099014)",
        "(-0.227822, 1.165967, -0.095997)",
        "(-0.227822, 1.165967, -0.095997)",
        "(-0.227646, 1.167784, -0.093003)",
        "(-0.227407, 1.170562, -0.088520)",
        "(-0.227210, 1.172482, -0.085564)",
        "(-0.226981, 1.174463, -0.082580)",
        "(-0.226981, 1.174463, -0.082580)",
        "(-0.226772, 1.176552, -0.079576)",
        "(-0.226532, 1.179808, -0.074984)",
        "(-0.226417, 1.182052, -0.071908)",
        "(-0.226314, 1.184370, -0.068838)",
        "(-0.226314, 1.184370, -0.068838)",
        "(-0.226218, 1.186789, -0.065785)",
        "(-0.225971, 1.190497, -0.061369)",
        "(-0.225767, 1.193045, -0.058565)",
        "(-0.225539, 1.195722, -0.055890)",
        "(-0.225539, 1.195722, -0.055890)",
        "(-0.225345, 1.198599, -0.053280)",
        "(-0.225219, 1.203242, -0.049460)",
        "(-0.225176, 1.206545, -0.047037)",
        "(-0.225158, 1.209983, -0.044708)",
        "(-0.225158, 1.209983, -0.044708)",
        "(-0.225169, 1.213486, -0.042439)",
        "(-0.225163, 1.218757, -0.039226)",
        "(-0.225204, 1.222315, -0.037212)",
        "(-0.225225, 1.225922, -0.035334)",
        "(-0.225225, 1.225922, -0.035334)",
        "(-0.225244, 1.229650, -0.033600)",
        "(-0.225217, 1.235089, -0.031402)",
        "(-0.225216, 1.238807, -0.030067)",
        "(-0.225218, 1.242550, -0.028852)",
        "(-0.225218, 1.242550, -0.028852)",
        "(-0.225253, 1.246240, -0.027720)",
        "(-0.225251, 1.251697, -0.026230)",
        "(-0.225301, 1.255176, -0.025337)",
        "(-0.225301, 1.258566, -0.024516)",
        "(-0.225301, 1.258566, -0.024516)",
        "(-0.225291, 1.261883, -0.023790)",
        "(-0.225179, 1.266744, -0.022868)",
        "(-0.225148, 1.269918, -0.022278)",
        "(-0.225312, 1.273218, -0.021649)",
        "(-0.225312, 1.273218, -0.021649)",
        "(-0.225700, 1.276728, -0.020883)",
        "(-0.226640, 1.282064, -0.019518)",
        "(-0.227306, 1.285640, -0.018542)",
        "(-0.227937, 1.289361, -0.017545)",
        "(-0.227937, 1.289361, -0.017545)",
        "(-0.228447, 1.293094, -0.016620)",
        "(-0.229044, 1.298896, -0.015428)",
        "(-0.229317, 1.302869, -0.014750)",
        "(-0.229481, 1.306803, -0.014110)",
        "(-0.229481, 1.306803, -0.014110)",
        "(-0.229480, 1.310656, -0.013511)",
        "(-0.229309, 1.316387, -0.012639)",
        "(-0.229143, 1.320224, -0.012122)",
        "(-0.228971, 1.324000, -0.011627)",
        "(-0.228971, 1.324000, -0.011627)",
        "(-0.228805, 1.327631, -0.011126)",
        "(-0.228574, 1.332835, -0.010370)",
        "(-0.228466, 1.336294, -0.009851)",
        "(-0.228373, 1.339736, -0.009326)",
        "(-0.228373, 1.339736, -0.009326)",
        "(-0.228226, 1.343278, -0.008831)",
        "(-0.228207, 1.349206, -0.008391)",
        "(-0.228100, 1.353516, -0.008313)",
        "(-0.227906, 1.357881, -0.008123)",
        "(-0.227906, 1.357881, -0.008123)",
        "(-0.227840, 1.362250, -0.007852)",
        "(-0.227679, 1.368722, -0.007475)",
        "(-0.227600, 1.373126, -0.007235)",
        "(-0.227448, 1.377486, -0.006988)",
        "(-0.227448, 1.377486, -0.006988)",
        "(-0.227285, 1.381829, -0.006792)",
        "(-0.227050, 1.388334, -0.006536)",
        "(-0.226863, 1.392611, -0.006448)",
        "(-0.226641, 1.396883, -0.006442)",
        "(-0.226641, 1.396883, -0.006442)",
        "(-0.226397, 1.401130, -0.006495)",
        "(-0.226002, 1.407398, -0.006655)",
        "(-0.225823, 1.411581, -0.006817)",
        "(-0.225602, 1.415720, -0.007012)",
        "(-0.225602, 1.415720, -0.007012)",
        "(-0.225463, 1.419889, -0.007210)",
        "(-0.225447, 1.426253, -0.007608)",
        "(-0.225422, 1.430477, -0.007886)",
        "(-0.225392, 1.434757, -0.008235)",
        "(-0.225392, 1.434757, -0.008235)",
        "(-0.225359, 1.439085, -0.008672)",
        "(-0.225398, 1.445649, -0.009365)",
        "(-0.225490, 1.450151, -0.009905)",
        "(-0.225734, 1.454274, -0.010384)",
        "(-0.225734, 1.454274, -0.010384)",
        "(-0.226051, 1.458444, -0.010881)",
        "(-0.226564, 1.464682, -0.011606)",
        "(-0.226932, 1.468735, -0.012048)",
        "(-0.227362, 1.472696, -0.012493)",
        "(-0.227362, 1.472696, -0.012493)",
        "(-0.227863, 1.476522, -0.012883)",
        "(-0.228657, 1.481941, -0.013462)",
        "(-0.229167, 1.485249, -0.013776)",
        "(-0.229560, 1.488334, -0.014068)",
        "(-0.229560, 1.488334, -0.014068)",
        "(-0.229853, 1.491264, -0.014439)",
        "(-0.230205, 1.495363, -0.015176)",
        "(-0.230432, 1.497950, -0.015807)",
        "(-0.230581, 1.500407, -0.016592)",
        "(-0.230581, 1.500407, -0.016592)",
        "(-0.230750, 1.502762, -0.017509)",
        "(-0.231265, 1.506086, -0.019038)",
        "(-0.231662, 1.508216, -0.020109)",
        "(-0.232156, 1.510374, -0.021292)",
        "(-0.232156, 1.510374, -0.021292)",
        "(-0.232571, 1.512613, -0.022720)",
        "(-0.233052, 1.516171, -0.025232)",
        "(-0.233220, 1.518613, -0.027199)",
        "(-0.233220, 1.518613, -0.027199)",
        "(-0.233240, 1.521063, -0.029364)",
        "(-0.233176, 1.523517, -0.031691)",
        "(-0.232985, 1.527213, -0.035457)",
        "(-0.232840, 1.529703, -0.038098)",
        "(-0.232667, 1.532185, -0.040858)",
        "(-0.232667, 1.532185, -0.040858)",
        "(-0.232516, 1.534700, -0.043750)",
        "(-0.232227, 1.538368, -0.048147)",
        "(-0.232200, 1.540808, -0.051050)",
        "(-0.232164, 1.543206, -0.053914)",
        "(-0.232164, 1.543206, -0.053914)",
        "(-0.232150, 1.545595, -0.056819)",
        "(-0.232168, 1.549140, -0.061231)",
        "(-0.232189, 1.551434, -0.064134)",
        "(-0.232254, 1.553694, -0.067023)",
        "(-0.232254, 1.553694, -0.067023)",
        "(-0.232433, 1.555877, -0.069877)",
        "(-0.232779, 1.558987, -0.074048)",
        "(-0.233041, 1.560992, -0.076812)",
        "(-0.233302, 1.562889, -0.079560)",
        "(-0.233302, 1.562889, -0.079560)",
        "(-0.233454, 1.564713, -0.082212)",
        "(-0.233482, 1.567294, -0.086136)",
        "(-0.233661, 1.569119, -0.088842)",
        "(-0.233839, 1.571021, -0.091663)",
        "(-0.233839, 1.571021, -0.091663)",
        "(-0.233842, 1.572927, -0.094550)",
        "(-0.233768, 1.575784, -0.099193)",
        "(-0.233652, 1.577642, -0.102572)",
        "(-0.233719, 1.579542, -0.106154)",
        "(-0.233719, 1.579542, -0.106154)",
        "(-0.233822, 1.581373, -0.109939)",
        "(-0.234146, 1.583847, -0.115861)",
        "(-0.234252, 1.585263, -0.119913)",
        "(-0.234463, 1.586410, -0.123937)",
        "(-0.234463, 1.586410, -0.123937)",
        "(-0.234812, 1.587443, -0.128046)",
        "(-0.235728, 1.588872, -0.134271)",
        "(-0.236398, 1.589605, -0.138085)",
        "(-0.237153, 1.590171, -0.141713)",
        "(-0.237153, 1.590171, -0.141713)",
        "(-0.237826, 1.590595, -0.145411)",
        "(-0.238460, 1.590992, -0.151098)",
        "(-0.238867, 1.591126, -0.154852)",
        "(-0.239406, 1.591209, -0.158587)",
        "(-0.239406, 1.591209, -0.158587)",
        "(-0.239958, 1.591252, -0.162307)",
        "(-0.240817, 1.591277, -0.167922)",
        "(-0.241335, 1.591162, -0.171706)",
        "(-0.241890, 1.590975, -0.175547)",
        "(-0.241890, 1.590975, -0.175547)",
        "(-0.242405, 1.590694, -0.179457)",
        "(-0.243106, 1.589986, -0.185433)",
        "(-0.243595, 1.589383, -0.189505)",
        "(-0.244044, 1.588723, -0.193681)",
        "(-0.244044, 1.588723, -0.193681)",
        "(-0.244487, 1.587885, -0.197856)",
        "(-0.245323, 1.586410, -0.204168)",
        "(-0.245812, 1.585318, -0.208420)",
        "(-0.246159, 1.584106, -0.212653)",
        "(-0.246159, 1.584106, -0.212653)",
        "(-0.246492, 1.582835, -0.216833)",
        "(-0.247060, 1.580960, -0.223119)",
        "(-0.247456, 1.579701, -0.227271)",
        "(-0.247851, 1.578357, -0.231321)",
        "(-0.247851, 1.578357, -0.231321)",
        "(-0.248124, 1.576913, -0.235358)",
        "(-0.248298, 1.575393, -0.239479)",
        "(-0.248571, 1.572934, -0.245635)",
        "(-0.248799, 1.571219, -0.249764)",
        "(-0.248799, 1.571219, -0.249764)",
        "(-0.249011, 1.569416, -0.253937)",
        "(-0.249196, 1.566517, -0.260325)",
        "(-0.249242, 1.564425, -0.264671)",
        "(-0.249348, 1.562225, -0.268972)",
        "(-0.249348, 1.562225, -0.268972)",
        "(-0.249398, 1.559939, -0.273246)",
        "(-0.249403, 1.556273, -0.279486)",
        "(-0.249466, 1.553690, -0.283504)",
        "(-0.249400, 1.550934, -0.287393)",
        "(-0.249400, 1.550934, -0.287393)",
        "(-0.249384, 1.548008, -0.291003)",
        "(-0.249501, 1.543477, -0.296106)",
        "(-0.249702, 1.540462, -0.299361)",
        "(-0.249890, 1.537419, -0.302539)",
        "(-0.249890, 1.537419, -0.302539)",
        "(-0.250094, 1.534325, -0.305559)",
        "(-0.250318, 1.531124, -0.308308)",
        "(-0.250592, 1.526091, -0.311841)",
        "(-0.250617, 1.522595, -0.313965)",
        "(-0.250617, 1.522595, -0.313965)",
        "(-0.250451, 1.518987, -0.316108)",
        "(-0.250068, 1.513483, -0.319291)",
        "(-0.249641, 1.509778, -0.321528)",
        "(-0.249212, 1.506061, -0.323729)",
        "(-0.249212, 1.506061, -0.323729)",
        "(-0.248740, 1.502235, -0.326009)",
        "(-0.248083, 1.496384, -0.329097)",
        "(-0.247650, 1.492364, -0.330933)",
        "(-0.247086, 1.488229, -0.332520)",
        "(-0.247086, 1.488229, -0.332520)",
        "(-0.246455, 1.484125, -0.333897)",
        "(-0.245397, 1.478356, -0.335643)",
        "(-0.244753, 1.474800, -0.336675)",
        "(-0.244251, 1.471445, -0.337596)",
        "(-0.244251, 1.471445, -0.337596)",
        "(-0.243821, 1.468263, -0.338440)",
        "(-0.243302, 1.463952, -0.339481)",
        "(-0.242985, 1.461320, -0.340154)",
        "(-0.242833, 1.458910, -0.340684)",
        "(-0.242833, 1.458910, -0.340684)",
        "(-0.242582, 1.456463, -0.341171)",
        "(-0.242234, 1.452689, -0.341730)",
        "(-0.242234, 1.452689, -0.341730)",
        "(-0.241509, 1.447081, -0.342352)",
        "(-0.241509, 1.447081, -0.342352)",
        "(-0.241051, 1.443991, -0.342669)",
        "(-0.240357, 1.439096, -0.343062)",
        "(-0.239831, 1.435631, -0.343280)",
        "(-0.239269, 1.431975, -0.343497)",
        "(-0.239269, 1.431975, -0.343497)",
        "(-0.238714, 1.428290, -0.343775)",
        "(-0.237833, 1.422594, -0.344254)",
        "(-0.237286, 1.418646, -0.344500)",
        "(-0.236690, 1.414664, -0.344749)",
        "(-0.236690, 1.414664, -0.344749)",
        "(-0.236082, 1.410603, -0.344919)",
        "(-0.235476, 1.406509, -0.344981)",
        "(-0.234662, 1.400398, -0.344879)",
        "(-0.234148, 1.396380, -0.344725)",
        "(-0.234148, 1.396380, -0.344725)",
        "(-0.233552, 1.392363, -0.344543)",
        "(-0.232686, 1.386534, -0.344295)",
        "(-0.232180, 1.382907, -0.344235)",
        "(-0.231781, 1.379513, -0.344144)",
        "(-0.231781, 1.379513, -0.344144)",
        "(-0.231409, 1.376128, -0.343988)",
        "(-0.230892, 1.371029, -0.343413)",
        "(-0.230513, 1.367582, -0.342885)",
        "(-0.230092, 1.364119, -0.342297)",
        "(-0.230092, 1.364119, -0.342297)",
        "(-0.229715, 1.360644, -0.341661)",
        "(-0.229196, 1.355539, -0.340577)",
        "(-0.228867, 1.352126, -0.339810)",
        "(-0.228593, 1.348692, -0.338997)",
        "(-0.228593, 1.348692, -0.338997)",
        "(-0.228333, 1.345215, -0.338118)",
        "(-0.227995, 1.340059, -0.336693)",
        "(-0.227823, 1.336658, -0.335608)",
        "(-0.227789, 1.333384, -0.334355)",
        "(-0.227789, 1.333384, -0.334355)",
        "(-0.227787, 1.330216, -0.333159)",
        "(-0.227847, 1.325780, -0.331433)",
        "(-0.227868, 1.322922, -0.330343)",
        "(-0.227907, 1.320194, -0.329229)",
        "(-0.227907, 1.320194, -0.329229)",
        "(-0.227932, 1.317545, -0.328052)",
        "(-0.227921, 1.313687, -0.326301)",
        "(-0.227937, 1.311215, -0.325150)",
        "(-0.227993, 1.308797, -0.323958)",
        "(-0.227993, 1.308797, -0.323958)",
        "(-0.228070, 1.306488, -0.322724)",
        "(-0.228196, 1.303053, -0.320721)",
        "(-0.228199, 1.300644, -0.319280)",
        "(-0.228170, 1.298099, -0.317692)",
        "(-0.228170, 1.298099, -0.317692)",
        "(-0.228086, 1.295697, -0.316188)",
        "(-0.227980, 1.292029, -0.313832)",
        "(-0.227929, 1.289515, -0.312251)",
        "(-0.227852, 1.287018, -0.310661)",
        "(-0.227852, 1.287018, -0.310661)",
        "(-0.227695, 1.284552, -0.309104)",
        "(-0.227426, 1.280921, -0.306808)",
        "(-0.227230, 1.278551, -0.305326)",
        "(-0.227042, 1.276223, -0.303821)",
        "(-0.227042, 1.276223, -0.303821)",
        "(-0.226876, 1.273848, -0.302236)",
        "(-0.226712, 1.270075, -0.299457)",
        "(-0.226671, 1.267394, -0.297223)",
        "(-0.226629, 1.264494, -0.294748)",
        "(-0.226629, 1.264494, -0.294748)",
        "(-0.226605, 1.261382, -0.292008)",
        "(-0.226521, 1.256272, -0.287468)",
        "(-0.226368, 1.252715, -0.284219)",
        "(-0.226196, 1.249105, -0.280886)",
        "(-0.226196, 1.249105, -0.280886)",
        "(-0.225966, 1.245441, -0.277487)",
        "(-0.225781, 1.241840, -0.274046)",
        "(-0.225435, 1.236699, -0.268805)",
        "(-0.225205, 1.233498, -0.265264)",
        "(-0.225205, 1.233498, -0.265264)",
        "(-0.224993, 1.230442, -0.261655)",
        "(-0.224704, 1.225997, -0.256361)",
        "(-0.224596, 1.223276, -0.253048)",
        "(-0.224396, 1.220651, -0.249844)",
        "(-0.224396, 1.220651, -0.249844)",
        "(-0.224225, 1.218078, -0.246545)",
        "(-0.223970, 1.214431, -0.241742)",
        "(-0.223830, 1.212208, -0.238666)",
        "(-0.223635, 1.210062, -0.235838)",
        "(-0.223635, 1.210062, -0.235838)",
        "(-0.223470, 1.208095, -0.233189)",
        "(-0.223275, 1.205442, -0.229379)",
        "(-0.223095, 1.203818, -0.226793)",
        "(-0.222975, 1.202287, -0.224214)",
        "(-0.222975, 1.202287, -0.224214)",
        "(-0.222873, 1.200845, -0.221643)",
        "(-0.222778, 1.199440, -0.219069)",
        "(-0.222610, 1.197401, -0.215210)",
        "(-0.222431, 1.196053, -0.212631)",
        "(-0.222431, 1.196053, -0.212631)",
        "(-0.222227, 1.194774, -0.210021)",
        "(-0.221892, 1.193066, -0.206003)",
        "(-0.221642, 1.191977, -0.203099)",
        "(-0.221415, 1.191025, -0.200013)",
        "(-0.221415, 1.191025, -0.200013)",
        "(-0.221198, 1.190154, -0.196844)",
        "(-0.220970, 1.189016, -0.191843)",
        "(-0.220887, 1.188258, -0.188354)",
        "(-0.220855, 1.187401, -0.184711)",
        "(-0.220855, 1.187401, -0.184711)",
        "(-0.220863, 1.186439, -0.180992)",
        "(-0.220982, 1.184927, -0.175305)",
        "(-0.221097, 1.183814, -0.171597)",
        "(-0.221178, 1.182679, -0.168008)",
        "(-0.221178, 1.182679, -0.168008)",
        "(-0.221266, 1.181464, -0.164469)",
        "(-0.221385, 1.179494, -0.159218)",
        "(-0.221511, 1.178055, -0.155680)",
        "(-0.221667, 1.176591, -0.152059)",
        "(-0.221667, 1.176591, -0.152059)",
        "(-0.221886, 1.175194, -0.148594)",
        "(-0.222344, 1.173210, -0.143294)",
        "(-0.222344, 1.173210, -0.143294)",
        "(-0.222966, 1.170721, -0.136298)",
        "(-0.222966, 1.170721, -0.136298)",
        "(-0.223204, 1.169647, -0.132919)",
        "(-0.223415, 1.168356, -0.127916)",
        "(-0.223495, 1.167782, -0.124635)",
        "(-0.223537, 1.167392, -0.121379)",
        "(-0.223537, 1.167392, -0.121379)",
        "(-0.223601, 1.167236, -0.118158)",
        "(-0.223700, 1.167183, -0.113249)",
        "(-0.223752, 1.167320, -0.109984)",
        "(-0.223802, 1.167651, -0.106787)",
        "(-0.223802, 1.167651, -0.106787)",
        "(-0.223806, 1.168060, -0.103693)",
        "(-0.223661, 1.168838, -0.099190)",
        "(-0.223536, 1.169491, -0.096248)",
        "(-0.223410, 1.170104, -0.093295)",
        "(-0.223410, 1.170104, -0.093295)",
        "(-0.223253, 1.170766, -0.090309)",
        "(-0.223087, 1.172078, -0.085962)",
        "(-0.222987, 1.173038, -0.083071)",
        "(-0.222903, 1.174135, -0.080242)",
        "(-0.222903, 1.174135, -0.080242)",
        "(-0.222815, 1.175385, -0.077460)",
        "(-0.222608, 1.177378, -0.073337)",
        "(-0.222385, 1.178791, -0.070645)",
        "(-0.222119, 1.180231, -0.067972)",
        "(-0.222119, 1.180231, -0.067972)",
        "(-0.221849, 1.181730, -0.065324)",
        "(-0.221566, 1.184069, -0.061374)",
        "(-0.221534, 1.185565, -0.058737)",
        "(-0.221577, 1.186948, -0.056205)",
        "(-0.221577, 1.186948, -0.056205)",
        "(-0.221748, 1.188251, -0.053834)",
        "(-0.222007, 1.189930, -0.050514)",
        "(-0.222239, 1.191007, -0.048429)",
        "(-0.222427, 1.192019, -0.046445)",
        "(-0.222427, 1.192019, -0.046445)",
        "(-0.222590, 1.193008, -0.044490)",
        "(-0.222786, 1.194678, -0.041589)",
        "(-0.222917, 1.195990, -0.039663)",
        "(-0.223059, 1.197600, -0.037737)",
        "(-0.223059, 1.197600, -0.037737)",
        "(-0.223236, 1.199435, -0.035845)",
        "(-0.223621, 1.202732, -0.033136)",
        "(-0.223995, 1.205336, -0.031499)",
        "(-0.224470, 1.208258, -0.029936)",
        "(-0.224470, 1.208258, -0.029936)",
        "(-0.224934, 1.211484, -0.028524)",
        "(-0.225414, 1.216883, -0.026748)",
        "(-0.225565, 1.220791, -0.025790)",
        "(-0.225483, 1.225007, -0.024902)",
        "(-0.225483, 1.225007, -0.024902)",
        "(-0.225226, 1.229369, -0.024000)",
        "(-0.224566, 1.236404, -0.022633)",
        "(-0.223982, 1.241502, -0.021724)",
        "(-0.223459, 1.246928, -0.020753)",
        "(-0.223459, 1.246928, -0.020753)",
        "(-0.223051, 1.252589, -0.019624)",
        "(-0.222692, 1.261491, -0.017608)",
        "(-0.222645, 1.267169, -0.016254)",
        "(-0.222733, 1.272977, -0.014718)",
        "(-0.222733, 1.272977, -0.014718)",
        "(-0.222884, 1.278798, -0.013058)",
        "(-0.223249, 1.287488, -0.010472)",
        "(-0.223573, 1.293089, -0.008707)",
        "(-0.224029, 1.298518, -0.006899)",
        "(-0.224029, 1.298518, -0.006899)",
        "(-0.224568, 1.303740, -0.005109)",
        "(-0.225368, 1.311221, -0.002552)",
        "(-0.225647, 1.315932, -0.001249)",
        "(-0.225438, 1.321429, -0.002007)",
        "(-0.225438, 1.321429, -0.002007)",
        "(-0.225930, 1.326274, -0.001936)",
        "(-0.225947, 1.330815, -0.001709)",
        "(-0.226395, 1.337209, -0.001361)",
        "(-0.226790, 1.341464, -0.001238)",
        "(-0.226790, 1.341464, -0.001238)",
        "(-0.227157, 1.345480, -0.001156)",
        "(-0.227622, 1.351315, -0.001017)",
        "(-0.227912, 1.355235, -0.000941)",
        "(-0.228236, 1.359120, -0.000805)",
        "(-0.228236, 1.359120, -0.000805)",
        "(-0.228524, 1.363016, -0.000718)",
        "(-0.229002, 1.368796, -0.000502)",
        "(-0.229344, 1.372638, -0.000352)",
        "(-0.229705, 1.376501, -0.000230)",
        "(-0.229705, 1.376501, -0.000230)",
        "(-0.230052, 1.380428, -0.000183)",
        "(-0.230527, 1.386562, -0.000286)",
        "(-0.230909, 1.390855, -0.000496)",
        "(-0.231342, 1.395371, -0.000803)",
        "(-0.231342, 1.395371, -0.000803)",
        "(-0.231793, 1.399945, -0.001160)",
        "(-0.232470, 1.406817, -0.001961)",
        "(-0.233008, 1.411437, -0.002583)",
        "(-0.233577, 1.415969, -0.003185)",
        "(-0.233577, 1.415969, -0.003185)",
        "(-0.234154, 1.420405, -0.003760)",
        "(-0.235154, 1.426923, -0.004560)",
        "(-0.235858, 1.431159, -0.005041)",
        "(-0.236537, 1.435380, -0.005580)",
        "(-0.236537, 1.435380, -0.005580)",
        "(-0.237336, 1.439618, -0.006042)",
        "(-0.238682, 1.445906, -0.006670)",
        "(-0.239727, 1.450158, -0.007108)",
        "(-0.240776, 1.454352, -0.007604)",
        "(-0.240776, 1.454352, -0.007604)",
        "(-0.241840, 1.458546, -0.008154)",
        "(-0.243448, 1.464798, -0.009051)",
        "(-0.244498, 1.468908, -0.009633)",
        "(-0.245630, 1.472997, -0.010235)",
        "(-0.245630, 1.472997, -0.010235)",
        "(-0.246901, 1.476944, -0.010843)",
        "(-0.248763, 1.482815, -0.011737)",
        "(-0.250172, 1.486659, -0.012380)",
        "(-0.251366, 1.490412, -0.013101)",
        "(-0.251366, 1.490412, -0.013101)",
        "(-0.252469, 1.494082, -0.014012)",
        "(-0.253904, 1.499400, -0.015568)",
        "(-0.254715, 1.502839, -0.016803)",
        "(-0.255499, 1.506289, -0.018165)",
        "(-0.255499, 1.506289, -0.018165)",
        "(-0.256340, 1.509843, -0.019719)",
        "(-0.257504, 1.514787, -0.022185)",
        "(-0.258275, 1.518161, -0.024020)",
        "(-0.258998, 1.521534, -0.026020)",
        "(-0.258998, 1.521534, -0.026020)",
        "(-0.259615, 1.524835, -0.028181)",
        "(-0.260409, 1.529509, -0.031521)",
        "(-0.260962, 1.532500, -0.033797)",
        "(-0.261480, 1.535353, -0.036117)",
        "(-0.261480, 1.535353, -0.036117)",
        "(-0.261910, 1.538074, -0.038493)",
        "(-0.262424, 1.541898, -0.042239)",
        "(-0.262608, 1.544267, -0.044831)",
        "(-0.262764, 1.546511, -0.047463)",
        "(-0.262764, 1.546511, -0.047463)",
        "(-0.262827, 1.548635, -0.050179)",
        "(-0.262870, 1.551590, -0.054250)",
        "(-0.262968, 1.553450, -0.056993)",
        "(-0.263043, 1.555252, -0.059734)",
        "(-0.263043, 1.555252, -0.059734)",
        "(-0.263131, 1.556993, -0.062496)",
        "(-0.263399, 1.559563, -0.066570)",
        "(-0.263653, 1.561316, -0.069334)",
        "(-0.263917, 1.563098, -0.072201)",
        "(-0.263917, 1.563098, -0.072201)",
        "(-0.264215, 1.564847, -0.075068)",
        "(-0.264608, 1.567284, -0.079253)",
        "(-0.264825, 1.568802, -0.082038)",
        "(-0.264989, 1.570234, -0.084826)",
        "(-0.264989, 1.570234, -0.084826)",
        "(-0.265199, 1.571630, -0.087644)",
        "(-0.265400, 1.572962, -0.090493)",
        "(-0.265771, 1.574861, -0.094632)",
        "(-0.266053, 1.576124, -0.097348)",
        "(-0.266053, 1.576124, -0.097348)",
        "(-0.266313, 1.577363, -0.100200)",
        "(-0.266630, 1.579080, -0.104528)",
        "(-0.266851, 1.580145, -0.107388)",
        "(-0.267208, 1.581201, -0.110273)",
        "(-0.267208, 1.581201, -0.110273)",
        "(-0.267555, 1.582262, -0.113277)",
        "(-0.267898, 1.583736, -0.118046)",
        "(-0.268002, 1.584622, -0.121293)",
        "(-0.268184, 1.585486, -0.124608)",
        "(-0.268184, 1.585486, -0.124608)",
        "(-0.268322, 1.586287, -0.128026)",
        "(-0.268476, 1.587164, -0.133337)",
        "(-0.268519, 1.587600, -0.137009)",
        "(-0.268551, 1.587968, -0.140725)",
        "(-0.268551, 1.587968, -0.140725)",
        "(-0.268536, 1.588153, -0.144471)",
        "(-0.268511, 1.588238, -0.150198)",
        "(-0.268532, 1.588151, -0.154102)",
        "(-0.268562, 1.587950, -0.158016)",
        "(-0.268562, 1.587950, -0.158016)",
        "(-0.268474, 1.587597, -0.161925)",
        "(-0.268286, 1.586759, -0.167805)",
        "(-0.268156, 1.585974, -0.171839)",
        "(-0.267912, 1.585101, -0.175970)",
        "(-0.267912, 1.585101, -0.175970)",
        "(-0.267519, 1.584139, -0.180174)",
        "(-0.267059, 1.582632, -0.186554)",
        "(-0.266778, 1.581452, -0.190801)",
        "(-0.266412, 1.580036, -0.195132)",
        "(-0.266412, 1.580036, -0.195132)",
        "(-0.265954, 1.578517, -0.199149)",
        "(-0.265301, 1.576039, -0.205032)",
        "(-0.264919, 1.574208, -0.208922)",
        "(-0.264645, 1.572264, -0.212857)",
        "(-0.264645, 1.572264, -0.212857)",
        "(-0.264432, 1.570208, -0.216816)",
        "(-0.264079, 1.566930, -0.222768)",
        "(-0.263714, 1.564582, -0.226701)",
        "(-0.263356, 1.562120, -0.230742)",
        "(-0.263356, 1.562120, -0.230742)",
        "(-0.263010, 1.559568, -0.234881)",
        "(-0.262134, 1.555409, -0.241329)",
        "(-0.261551, 1.552573, -0.245654)",
        "(-0.261011, 1.549654, -0.249907)",
        "(-0.261011, 1.549654, -0.249907)",
        "(-0.260548, 1.546772, -0.254099)",
        "(-0.260121, 1.543840, -0.258294)",
        "(-0.259468, 1.539390, -0.264473)",
        "(-0.259031, 1.536409, -0.268594)",
        "(-0.259031, 1.536409, -0.268594)",
        "(-0.258662, 1.533421, -0.272655)",
        "(-0.257979, 1.528708, -0.278471)",
        "(-0.257433, 1.525492, -0.282151)",
        "(-0.256795, 1.522213, -0.285676)",
        "(-0.256795, 1.522213, -0.285676)",
        "(-0.256196, 1.518993, -0.289139)",
        "(-0.255273, 1.514173, -0.294303)",
        "(-0.254507, 1.510959, -0.297662)",
        "(-0.253730, 1.507782, -0.300869)",
        "(-0.253730, 1.507782, -0.300869)",
        "(-0.252877, 1.504614, -0.303929)",
        "(-0.251471, 1.499743, -0.308234)",
        "(-0.250577, 1.496392, -0.310974)",
        "(-0.249679, 1.492934, -0.313546)",
        "(-0.249679, 1.492934, -0.313546)",
        "(-0.248701, 1.489324, -0.315991)",
        "(-0.247283, 1.483812, -0.319492)",
        "(-0.246427, 1.480155, -0.321752)",
        "(-0.245647, 1.476547, -0.323958)",
        "(-0.245647, 1.476547, -0.323958)",
        "(-0.244894, 1.472939, -0.326078)",
        "(-0.243866, 1.467580, -0.328960)",
        "(-0.243143, 1.463927, -0.330657)",
        "(-0.242352, 1.460162, -0.332074)",
        "(-0.242352, 1.460162, -0.332074)",
        "(-0.241503, 1.456245, -0.333326)",
        "(-0.240418, 1.450386, -0.335001)",
        "(-0.239778, 1.446488, -0.335931)",
        "(-0.239195, 1.442453, -0.336635)",
        "(-0.239195, 1.442453, -0.336635)",
        "(-0.238616, 1.438274, -0.337181)",
        "(-0.237699, 1.431703, -0.337681)",
        "(-0.237075, 1.427022, -0.337729)",
        "(-0.236769, 1.422401, -0.337397)",
        "(-0.236769, 1.422401, -0.337397)",
        "(-0.236431, 1.417914, -0.336874)",
        "(-0.235983, 1.410957, -0.335660)",
        "(-0.235693, 1.406226, -0.334643)",
        "(-0.235396, 1.401485, -0.333495)",
        "(-0.235396, 1.401485, -0.333495)",
        "(-0.235153, 1.396822, -0.332247)",
        "(-0.234627, 1.389643, -0.330315)",
        "(-0.234297, 1.385338, -0.329220)",
        "(-0.234046, 1.381150, -0.328149)",
        "(-0.234046, 1.381150, -0.328149)",
        "(-0.233833, 1.377054, -0.327027)",
        "(-0.233599, 1.371014, -0.325381)",
        "(-0.233576, 1.367224, -0.324407)",
        "(-0.233540, 1.363486, -0.323557)",
        "(-0.233540, 1.363486, -0.323557)",
        "(-0.233469, 1.359753, -0.322649)",
        "(-0.233459, 1.354215, -0.321307)",
        "(-0.233478, 1.350567, -0.320476)",
        "(-0.233471, 1.346887, -0.319660)",
        "(-0.233471, 1.346887, -0.319660)",
        "(-0.233418, 1.343159, -0.318882)",
        "(-0.233405, 1.337573, -0.317667)",
        "(-0.233405, 1.337573, -0.317667)",
        "(-0.233443, 1.330313, -0.315997)",
        "(-0.233443, 1.330313, -0.315997)",
        "(-0.233548, 1.326770, -0.315003)",
        "(-0.233553, 1.321478, -0.313206)",
        "(-0.233581, 1.317931, -0.311739)",
        "(-0.233598, 1.314322, -0.310035)",
        "(-0.233598, 1.314322, -0.310035)",
        "(-0.233605, 1.310687, -0.308155)",
        "(-0.233567, 1.305239, -0.305113)",
        "(-0.233415, 1.301460, -0.302858)",
        "(-0.233303, 1.297659, -0.300432)",
        "(-0.233303, 1.297659, -0.300432)",
        "(-0.233242, 1.293821, -0.297749)",
        "(-0.233163, 1.288014, -0.293405)",
        "(-0.233183, 1.284270, -0.290498)",
        "(-0.233204, 1.280474, -0.287556)",
        "(-0.233204, 1.280474, -0.287556)",
        "(-0.233207, 1.276628, -0.284515)",
        "(-0.233264, 1.270771, -0.279700)",
        "(-0.233314, 1.266906, -0.276497)",
        "(-0.233429, 1.263082, -0.273339)",
        "(-0.233429, 1.263082, -0.273339)",
        "(-0.233645, 1.259265, -0.270140)",
        "(-0.233866, 1.253572, -0.265241)",
        "(-0.234022, 1.249849, -0.261930)",
        "(-0.234216, 1.246253, -0.258641)",
        "(-0.234216, 1.246253, -0.258641)",
        "(-0.234458, 1.242833, -0.255324)",
        "(-0.234870, 1.238001, -0.250315)",
        "(-0.235130, 1.234970, -0.246940)",
        "(-0.235310, 1.232047, -0.243528)",
        "(-0.235310, 1.232047, -0.243528)",
        "(-0.235441, 1.229341, -0.240175)",
        "(-0.235664, 1.225560, -0.235217)",
        "(-0.235805, 1.223272, -0.231826)",
        "(-0.235909, 1.221064, -0.228347)",
        "(-0.235909, 1.221064, -0.228347)",
        "(-0.236015, 1.219073, -0.224885)",
        "(-0.236131, 1.216358, -0.219940)",
        "(-0.236177, 1.214591, -0.216592)",
        "(-0.236244, 1.212806, -0.213280)",
        "(-0.236244, 1.212806, -0.213280)",
        "(-0.236349, 1.211051, -0.209985)",
        "(-0.236562, 1.208125, -0.205065)",
        "(-0.236678, 1.205972, -0.201850)",
        "(-0.236811, 1.203691, -0.198705)",
        "(-0.236811, 1.203691, -0.198705)",
        "(-0.237012, 1.201312, -0.195641)",
        "(-0.237401, 1.197796, -0.190925)",
        "(-0.237639, 1.195782, -0.187944)",
        "(-0.237887, 1.193809, -0.184789)",
        "(-0.237887, 1.193809, -0.184789)",
        "(-0.238154, 1.191904, -0.181429)",
        "(-0.238499, 1.189366, -0.176329)",
        "(-0.238672, 1.187869, -0.172918)",
        "(-0.238776, 1.186583, -0.169543)",
        "(-0.238776, 1.186583, -0.169543)",
        "(-0.238858, 1.185492, -0.166206)",
        "(-0.238940, 1.184212, -0.161088)",
        "(-0.238977, 1.183587, -0.157660)",
        "(-0.239012, 1.183095, -0.154182)",
        "(-0.239012, 1.183095, -0.154182)",
        "(-0.239064, 1.182692, -0.150610)",
        "(-0.239216, 1.182162, -0.145117)",
        "(-0.239375, 1.181898, -0.141437)",
        "(-0.239606, 1.181658, -0.137788)",
        "(-0.239606, 1.181658, -0.137788)",
        "(-0.239844, 1.181407, -0.134186)",
        "(-0.240269, 1.181016, -0.128829)",
        "(-0.240607, 1.180638, -0.125168)",
        "(-0.241005, 1.180182, -0.121472)",
        "(-0.241005, 1.180182, -0.121472)",
        "(-0.241742, 1.179593, -0.116006)",
        "(-0.242262, 1.179154, -0.112279)",
        "(-0.242831, 1.178668, -0.108347)",
        "(-0.243335, 1.178133, -0.104316)",
        "(-0.243335, 1.178133, -0.104316)",
        "(-0.243741, 1.177650, -0.100344)",
        "(-0.244308, 1.177469, -0.094632)",
        "(-0.244625, 1.177808, -0.090976)",
        "(-0.244846, 1.178377, -0.087413)",
        "(-0.244846, 1.178377, -0.087413)",
        "(-0.245065, 1.179133, -0.083836)",
        "(-0.245229, 1.180695, -0.078659)",
        "(-0.245358, 1.182014, -0.075298)",
        "(-0.245514, 1.183444, -0.071870)",
        "(-0.245514, 1.183444, -0.071870)",
        "(-0.245691, 1.184976, -0.068434)",
        "(-0.245947, 1.187812, -0.063510)",
        "(-0.246069, 1.189944, -0.060397)",
        "(-0.246152, 1.192278, -0.057445)",
        "(-0.246152, 1.192278, -0.057445)",
        "(-0.246203, 1.194829, -0.054613)",
        "(-0.246202, 1.199011, -0.050614)",
        "(-0.246088, 1.201900, -0.048090)",
        "(-0.245893, 1.204835, -0.045653)",
        "(-0.245893, 1.204835, -0.045653)",
        "(-0.245632, 1.207836, -0.043311)",
        "(-0.245157, 1.212410, -0.040010)",
        "(-0.244711, 1.215564, -0.037960)",
        "(-0.244129, 1.218796, -0.035994)",
        "(-0.244129, 1.218796, -0.035994)",
        "(-0.243495, 1.222128, -0.034000)",
        "(-0.242389, 1.227554, -0.031212)",
        "(-0.241585, 1.231355, -0.029381)",
        "(-0.240773, 1.235257, -0.027510)",
        "(-0.240773, 1.235257, -0.027510)",
        "(-0.240009, 1.239254, -0.025559)",
        "(-0.239115, 1.245420, -0.022352)",
        "(-0.238588, 1.249526, -0.020161)",
        "(-0.238138, 1.253573, -0.017972)",
        "(-0.238138, 1.253573, -0.017972)",
        "(-0.237727, 1.257588, -0.015830)",
        "(-0.237113, 1.263179, -0.012885)",
        "(-0.236753, 1.267056, -0.010976)",
        "(-0.236403, 1.271080, -0.009285)",
        "(-0.236403, 1.271080, -0.009285)",
        "(-0.236044, 1.275170, -0.007807)",
        "(-0.235552, 1.281211, -0.005893)",
        "(-0.235238, 1.285200, -0.004761)",
        "(-0.234881, 1.289191, -0.003776)",
        "(-0.234881, 1.289191, -0.003776)",
        "(-0.234520, 1.293277, -0.002998)",
        "(-0.233928, 1.299522, -0.002009)",
        "(-0.233579, 1.303802, -0.001357)",
        "(-0.233269, 1.308283, -0.000666)",
        "(-0.233269, 1.308283, -0.000666)",
        "(-0.233033, 1.313087, -0.000051)",
        "(-0.232888, 1.320756, 0.000712)",
        "(-0.232952, 1.326178, 0.001173)",
        "(-0.233084, 1.331863, 0.001363)",
        "(-0.233084, 1.331863, 0.001363)",
        "(-0.233077, 1.337776, 0.001142)",
        "(-0.233310, 1.346588, 0.001124)",
        "(-0.233613, 1.352511, 0.001162)",
        "(-0.234013, 1.358414, 0.001239)",
        "(-0.234013, 1.358414, 0.001239)",
        "(-0.234485, 1.364287, 0.001287)",
        "(-0.235297, 1.373116, 0.001284)",
        "(-0.235827, 1.378966, 0.001123)",
        "(-0.236539, 1.384798, 0.001090)",
        "(-0.236539, 1.384798, 0.001090)",
        "(-0.237147, 1.390466, 0.001060)",
        "(-0.238312, 1.398815, 0.000979)",
        "(-0.239068, 1.404271, 0.000935)",
        "(-0.239913, 1.409796, 0.000888)",
        "(-0.239913, 1.409796, 0.000888)",
        "(-0.240762, 1.415346, 0.000854)",
        "(-0.241944, 1.423710, 0.000739)",
        "(-0.243003, 1.429281, 0.000740)",
        "(-0.244105, 1.434875, 0.000727)",
        "(-0.244105, 1.434875, 0.000727)",
        "(-0.245293, 1.440561, 0.000731)",
        "(-0.247172, 1.449217, 0.000669)",
        "(-0.248456, 1.454986, 0.000559)",
        "(-0.249741, 1.460710, 0.000383)",
        "(-0.249741, 1.460710, 0.000383)",
        "(-0.250998, 1.466369, 0.000122)",
        "(-0.252830, 1.474666, -0.000316)",
        "(-0.254140, 1.480069, -0.000724)",
        "(-0.255490, 1.485253, -0.001141)",
        "(-0.255490, 1.485253, -0.001141)",
        "(-0.256870, 1.490178, -0.001603)",
        "(-0.258873, 1.497161, -0.002382)",
        "(-0.260202, 1.501528, -0.002924)",
        "(-0.261553, 1.505682, -0.003507)",
        "(-0.261553, 1.505682, -0.003507)",
        "(-0.262891, 1.509626, -0.004061)",
        "(-0.264942, 1.515253, -0.004910)",
        "(-0.266310, 1.518822, -0.005480)",
        "(-0.267661, 1.522166, -0.006050)",
        "(-0.267661, 1.522166, -0.006050)",
        "(-0.268907, 1.525280, -0.006602)",
        "(-0.270488, 1.529719, -0.007619)",
        "(-0.271294, 1.532508, -0.008502)",
        "(-0.271999, 1.534921, -0.009482)",
        "(-0.271999, 1.534921, -0.009482)",
        "(-0.272762, 1.537220, -0.010530)",
        "(-0.274027, 1.540642, -0.012231)",
        "(-0.274809, 1.542891, -0.013575)",
        "(-0.275436, 1.545121, -0.015140)",
        "(-0.275436, 1.545121, -0.015140)",
        "(-0.275854, 1.547282, -0.016844)",
        "(-0.276186, 1.550380, -0.019705)",
        "(-0.276383, 1.552397, -0.021730)",
        "(-0.276548, 1.554354, -0.023849)",
        "(-0.276548, 1.554354, -0.023849)",
        "(-0.276792, 1.556317, -0.026174)",
        "(-0.276998, 1.559219, -0.029965)",
        "(-0.276996, 1.561131, -0.032603)",
        "(-0.276995, 1.563111, -0.035463)",
        "(-0.276995, 1.563111, -0.035463)",
        "(-0.277054, 1.565131, -0.038511)",
        "(-0.277122, 1.568153, -0.043317)",
        "(-0.277130, 1.570151, -0.046511)",
        "(-0.277110, 1.572166, -0.049782)",
        "(-0.277110, 1.572166, -0.049782)",
        "(-0.277110, 1.574184, -0.053159)",
        "(-0.277105, 1.577092, -0.058216)",
        "(-0.277109, 1.579038, -0.061645)",
        "(-0.277130, 1.580987, -0.065153)",
        "(-0.277130, 1.580987, -0.065153)",
        "(-0.277242, 1.582929, -0.068711)",
        "(-0.277560, 1.585840, -0.074353)",
        "(-0.277707, 1.587740, -0.078347)",
        "(-0.277824, 1.589622, -0.082478)",
        "(-0.277824, 1.589622, -0.082478)",
        "(-0.277848, 1.591448, -0.086772)",
        "(-0.277878, 1.594072, -0.093393)",
        "(-0.277967, 1.595754, -0.097928)",
        "(-0.278044, 1.597298, -0.102500)",
        "(-0.278044, 1.597298, -0.102500)",
        "(-0.278215, 1.598833, -0.107255)",
        "(-0.278408, 1.601059, -0.114624)",
        "(-0.278500, 1.602414, -0.119684)",
        "(-0.278507, 1.603643, -0.124863)",
        "(-0.278507, 1.603643, -0.124863)",
        "(-0.278490, 1.604778, -0.130151)",
        "(-0.278536, 1.606213, -0.138437)",
        "(-0.278623, 1.607033, -0.144159)",
        "(-0.278769, 1.607724, -0.150176)",
        "(-0.278769, 1.607724, -0.150176)",
        "(-0.278898, 1.608285, -0.156223)",
        "(-0.279073, 1.608802, -0.165259)",
        "(-0.279318, 1.609034, -0.171331)",
        "(-0.279577, 1.609161, -0.177477)",
        "(-0.279577, 1.609161, -0.177477)",
        "(-0.279781, 1.609097, -0.183562)",
        "(-0.280093, 1.608820, -0.192428)",
        "(-0.280348, 1.608476, -0.198136)",
        "(-0.280599, 1.607995, -0.203678)",
        "(-0.280599, 1.607995, -0.203678)",
        "(-0.280844, 1.607391, -0.209069)",
        "(-0.281468, 1.606355, -0.217086)",
        "(-0.281853, 1.605551, -0.222248)",
        "(-0.282306, 1.604656, -0.227297)",
        "(-0.282306, 1.604656, -0.227297)",
        "(-0.282871, 1.603596, -0.232183)",
        "(-0.283683, 1.601611, -0.239578)",
        "(-0.284136, 1.600088, -0.244274)",
        "(-0.284636, 1.598322, -0.248970)",
        "(-0.284636, 1.598322, -0.248970)",
        "(-0.285279, 1.596417, -0.253749)",
        "(-0.286100, 1.593316, -0.261127)",
        "(-0.286679, 1.591126, -0.266223)",
        "(-0.287409, 1.588990, -0.271559)",
        "(-0.287409, 1.588990, -0.271559)",
        "(-0.288188, 1.586840, -0.277198)",
        "(-0.289484, 1.583374, -0.285997)",
        "(-0.290203, 1.580806, -0.291846)",
        "(-0.290869, 1.577998, -0.297654)",
        "(-0.290869, 1.577998, -0.297654)",
        "(-0.291562, 1.575043, -0.303371)",
        "(-0.292588, 1.570446, -0.311745)",
        "(-0.293197, 1.567283, -0.317146)",
        "(-0.293726, 1.564082, -0.322425)",
        "(-0.293726, 1.564082, -0.322425)",
        "(-0.294322, 1.560887, -0.327636)",
        "(-0.295182, 1.555893, -0.334986)",
        "(-0.295835, 1.552574, -0.339517)",
        "(-0.296473, 1.549171, -0.343713)",
        "(-0.296473, 1.549171, -0.343713)",
        "(-0.297095, 1.545615, -0.347533)",
        "(-0.298057, 1.540002, -0.352781)",
        "(-0.298481, 1.536047, -0.356053)",
        "(-0.298747, 1.531931, -0.359088)",
        "(-0.298747, 1.531931, -0.359088)",
        "(-0.298959, 1.527662, -0.361814)",
        "(-0.299351, 1.521116, -0.365731)",
        "(-0.299588, 1.516664, -0.368189)",
        "(-0.299725, 1.512087, -0.370474)",
        "(-0.299725, 1.512087, -0.370474)",
        "(-0.299755, 1.507467, -0.372712)",
        "(-0.299728, 1.500404, -0.375826)",
        "(-0.299637, 1.495579, -0.377749)",
        "(-0.299645, 1.490666, -0.379491)",
        "(-0.299645, 1.490666, -0.379491)",
        "(-0.299636, 1.485561, -0.380976)",
        "(-0.299458, 1.477242, -0.382485)",
        "(-0.299168, 1.471300, -0.383099)",
        "(-0.298825, 1.465187, -0.383587)",
        "(-0.298825, 1.465187, -0.383587)",
        "(-0.298357, 1.458896, -0.383973)",
        "(-0.297661, 1.449313, -0.384255)",
        "(-0.297080, 1.442623, -0.384011)",
        "(-0.296315, 1.435711, -0.383395)",
        "(-0.296315, 1.435711, -0.383395)",
        "(-0.295567, 1.428711, -0.382589)",
        "(-0.294613, 1.418170, -0.381168)",
        "(-0.294117, 1.411160, -0.380075)",
        "(-0.293746, 1.404333, -0.378826)",
        "(-0.293746, 1.404333, -0.378826)",
        "(-0.293434, 1.397557, -0.377338)",
        "(-0.293029, 1.387543, -0.374752)",
        "(-0.292803, 1.381235, -0.373158)",
        "(-0.292635, 1.375367, -0.371782)",
        "(-0.292635, 1.375367, -0.371782)",
        "(-0.292533, 1.369714, -0.370478)",
        "(-0.292268, 1.361464, -0.368566)",
        "(-0.291985, 1.356019, -0.367297)",
        "(-0.291712, 1.350743, -0.366029)",
        "(-0.291712, 1.350743, -0.366029)",
        "(-0.291576, 1.345631, -0.364670)",
        "(-0.291541, 1.338511, -0.362583)",
        "(-0.291666, 1.333822, -0.361107)",
        "(-0.291889, 1.329343, -0.359770)",
        "(-0.291889, 1.329343, -0.359770)",
        "(-0.292200, 1.325018, -0.358519)",
        "(-0.292653, 1.318904, -0.356989)",
        "(-0.292953, 1.315063, -0.356223)",
        "(-0.293183, 1.311256, -0.355547)",
        "(-0.293183, 1.311256, -0.355547)",
        "(-0.293393, 1.307465, -0.354880)",
        "(-0.293724, 1.301922, -0.353585)",
        "(-0.294020, 1.298493, -0.352667)",
        "(-0.294324, 1.295409, -0.351800)",
        "(-0.294324, 1.295409, -0.351800)",
        "(-0.294638, 1.292710, -0.350991)",
        "(-0.294930, 1.289215, -0.349901)",
        "(-0.295082, 1.287119, -0.349138)",
        "(-0.295223, 1.285006, -0.348283)",
        "(-0.295223, 1.285006, -0.348283)",
        "(-0.295277, 1.282904, -0.347552)",
        "(-0.295332, 1.280071, -0.346580)",
        "(-0.295336, 1.278331, -0.346025)",
        "(-0.295407, 1.276760, -0.345395)",
        "(-0.295407, 1.276760, -0.345395)",
        "(-0.295511, 1.275451, -0.344777)",
        "(-0.295691, 1.274238, -0.343952)",
        "(-0.295781, 1.273963, -0.343616)",
        "(-0.295868, 1.273946, -0.343390)",
        "(-0.295868, 1.273946, -0.343390)",
        "(-0.295948, 1.274160, -0.343362)",
        "(-0.296106, 1.274805, -0.343343)",
        "(-0.296209, 1.275836, -0.343538)",
        "(-0.296426, 1.276668, -0.343687)",
        "(-0.296426, 1.276668, -0.343687)",
        "(-0.296613, 1.277218, -0.343860)",
        "(-0.297010, 1.277509, -0.344005)",
        "(-0.297348, 1.277438, -0.344068)",
        "(-0.297788, 1.276925, -0.344064)",
        "(-0.297788, 1.276925, -0.344064)",
        "(-0.298413, 1.275411, -0.343937)",
        "(-0.299222, 1.273023, -0.343569)",
        "(-0.299818, 1.271016, -0.343102)",
        "(-0.300376, 1.268613, -0.342383)",
        "(-0.300376, 1.268613, -0.342383)",
        "(-0.300957, 1.265994, -0.341420)",
        "(-0.301760, 1.261987, -0.339779)",
        "(-0.302153, 1.259226, -0.338616)",
        "(-0.302487, 1.256541, -0.337389)",
        "(-0.302487, 1.256541, -0.337389)",
        "(-0.302751, 1.253924, -0.336050)",
        "(-0.303046, 1.250229, -0.333689)",
        "(-0.303145, 1.247843, -0.331863)",
        "(-0.303148, 1.245560, -0.329934)",
        "(-0.303148, 1.245560, -0.329934)",
        "(-0.303132, 1.243454, -0.327774)",
        "(-0.302950, 1.240278, -0.324189)",
        "(-0.302745, 1.238189, -0.321616)",
        "(-0.302460, 1.236092, -0.318820)",
        "(-0.302460, 1.236092, -0.318820)",
        "(-0.302167, 1.233968, -0.315822)",
        "(-0.301639, 1.230850, -0.311144)",
        "(-0.301273, 1.228796, -0.307845)",
        "(-0.300872, 1.226501, -0.304195)",
        "(-0.300872, 1.226501, -0.304195)",
        "(-0.300430, 1.224212, -0.300618)",
        "(-0.299720, 1.220606, -0.294871)",
        "(-0.299252, 1.218121, -0.290877)",
        "(-0.298810, 1.215653, -0.286796)",
        "(-0.298810, 1.215653, -0.286796)",
        "(-0.298355, 1.213225, -0.282628)",
        "(-0.297650, 1.209620, -0.276211)",
        "(-0.297180, 1.207268, -0.271810)",
        "(-0.296696, 1.205041, -0.267349)",
        "(-0.296696, 1.205041, -0.267349)",
        "(-0.296219, 1.202950, -0.262901)",
        "(-0.295435, 1.200055, -0.256141)",
        "(-0.294832, 1.198205, -0.251568)",
        "(-0.294230, 1.196532, -0.246855)",
        "(-0.294230, 1.196532, -0.246855)",
        "(-0.293653, 1.195018, -0.242025)",
        "(-0.292923, 1.192984, -0.234524)",
        "(-0.292432, 1.191709, -0.229458)",
        "(-0.291925, 1.190556, -0.224382)",
        "(-0.291925, 1.190556, -0.224382)",
        "(-0.291455, 1.189534, -0.219277)",
        "(-0.290718, 1.188113, -0.211551)",
        "(-0.290268, 1.187296, -0.206411)",
        "(-0.289787, 1.186650, -0.201287)",
        "(-0.289787, 1.186650, -0.201287)",
        "(-0.289272, 1.186044, -0.196187)",
        "(-0.288453, 1.185454, -0.188568)",
        "(-0.287831, 1.185224, -0.183567)",
        "(-0.287219, 1.185240, -0.178567)",
        "(-0.287219, 1.185240, -0.178567)",
        "(-0.286655, 1.185365, -0.173560)",
        "(-0.285849, 1.185888, -0.166083)",
        "(-0.285265, 1.186412, -0.161189)",
        "(-0.284696, 1.187007, -0.156436)",
        "(-0.284696, 1.187007, -0.156436)",
        "(-0.284113, 1.187611, -0.151740)",
        "(-0.283224, 1.188672, -0.144813)",
        "(-0.282591, 1.189445, -0.140335)",
        "(-0.281922, 1.190364, -0.135941)",
        "(-0.281922, 1.190364, -0.135941)",
        "(-0.281190, 1.191384, -0.131619)",
        "(-0.280027, 1.193286, -0.125203)",
        "(-0.279261, 1.194806, -0.120971)",
        "(-0.278490, 1.196662, -0.116740)",
        "(-0.278490, 1.196662, -0.116740)",
        "(-0.277733, 1.198856, -0.112518)",
        "(-0.276641, 1.202573, -0.106238)",
        "(-0.275857, 1.205276, -0.102123)",
        "(-0.275055, 1.208270, -0.098089)",
        "(-0.275055, 1.208270, -0.098089)",
        "(-0.274235, 1.211436, -0.094086)",
        "(-0.273041, 1.216748, -0.088311)",
        "(-0.272300, 1.220542, -0.084577)",
        "(-0.271584, 1.224532, -0.080946)",
        "(-0.271584, 1.224532, -0.080946)",
        "(-0.270852, 1.228680, -0.077461)",
        "(-0.269810, 1.235146, -0.072553)",
        "(-0.269159, 1.239636, -0.069442)",
        "(-0.268503, 1.244257, -0.066468)",
        "(-0.268503, 1.244257, -0.066468)",
        "(-0.267891, 1.248943, -0.063607)",
        "(-0.267026, 1.256035, -0.059570)",
        "(-0.266470, 1.260799, -0.057087)",
        "(-0.265960, 1.265388, -0.054854)",
        "(-0.265960, 1.265388, -0.054854)",
        "(-0.265418, 1.270091, -0.052720)",
        "(-0.264554, 1.277305, -0.049724)",
        "(-0.263995, 1.282246, -0.047877)",
        "(-0.263481, 1.287200, -0.046163)",
        "(-0.263481, 1.287200, -0.046163)",
        "(-0.263022, 1.292048, -0.044574)",
        "(-0.262414, 1.299112, -0.042375)",
        "(-0.262144, 1.303656, -0.041064)",
        "(-0.261899, 1.308069, -0.039918)",
        "(-0.261899, 1.308069, -0.039918)",
        "(-0.261693, 1.312390, -0.038910)",
        "(-0.261460, 1.318667, -0.037580)",
        "(-0.261301, 1.322776, -0.036856)",
        "(-0.261110, 1.326797, -0.036222)",
        "(-0.261110, 1.326797, -0.036222)",
        "(-0.260939, 1.330823, -0.035723)",
        "(-0.260676, 1.336846, -0.035198)",
        "(-0.260519, 1.340779, -0.034910)",
        "(-0.260348, 1.344683, -0.034671)",
        "(-0.260348, 1.344683, -0.034671)",
        "(-0.260118, 1.348509, -0.034509)",
        "(-0.259592, 1.354166, -0.034446)",
        "(-0.259260, 1.357896, -0.034499)",
        "(-0.258905, 1.361589, -0.034605)",
        "(-0.258905, 1.361589, -0.034605)",
        "(-0.258606, 1.365368, -0.034771)",
        "(-0.258171, 1.371071, -0.035112)",
        "(-0.257856, 1.374880, -0.035371)",
        "(-0.257599, 1.378701, -0.035624)",
        "(-0.257599, 1.378701, -0.035624)",
        "(-0.257424, 1.382552, -0.035884)",
        "(-0.257167, 1.388531, -0.036399)",
        "(-0.256967, 1.392693, -0.036845)",
        "(-0.256784, 1.397084, -0.037360)",
        "(-0.256784, 1.397084, -0.037360)",
        "(-0.256601, 1.401605, -0.037878)",
        "(-0.256335, 1.408518, -0.038638)",
        "(-0.256201, 1.413246, -0.039198)",
        "(-0.256156, 1.418088, -0.039789)",
        "(-0.256156, 1.418088, -0.039789)",
        "(-0.256234, 1.423065, -0.040395)",
        "(-0.256652, 1.430659, -0.041204)",
        "(-0.257094, 1.435749, -0.041716)",
        "(-0.257622, 1.440888, -0.042194)",
        "(-0.257622, 1.440888, -0.042194)",
        "(-0.258243, 1.446067, -0.042693)",
        "(-0.259215, 1.453882, -0.043611)",
        "(-0.259856, 1.459086, -0.044338)",
        "(-0.260440, 1.464146, -0.045116)",
        "(-0.260440, 1.464146, -0.045116)",
        "(-0.261015, 1.469132, -0.045955)",
        "(-0.261554, 1.476278, -0.047390)",
        "(-0.261760, 1.480935, -0.048549)",
        "(-0.261854, 1.485378, -0.049787)",
        "(-0.261854, 1.485378, -0.049787)",
        "(-0.261996, 1.489611, -0.051085)",
        "(-0.262535, 1.496093, -0.053150)",
        "(-0.262980, 1.500255, -0.054511)",
        "(-0.263491, 1.504318, -0.055953)",
        "(-0.263491, 1.504318, -0.055953)",
        "(-0.264032, 1.508247, -0.057406)",
        "(-0.264821, 1.513778, -0.059691)",
        "(-0.265256, 1.517322, -0.061294)",
        "(-0.265638, 1.520842, -0.062947)",
        "(-0.265638, 1.520842, -0.062947)",
        "(-0.266017, 1.524354, -0.064726)",
        "(-0.266487, 1.529557, -0.067682)",
        "(-0.266716, 1.532999, -0.069773)",
        "(-0.266842, 1.536364, -0.071934)",
        "(-0.266842, 1.536364, -0.071934)",
        "(-0.266932, 1.539638, -0.074164)",
        "(-0.267044, 1.544314, -0.077443)",
        "(-0.267124, 1.547289, -0.079575)",
        "(-0.267217, 1.550192, -0.081661)",
        "(-0.267217, 1.550192, -0.081661)",
        "(-0.267349, 1.553090, -0.083793)",
        "(-0.267452, 1.557297, -0.087006)",
        "(-0.267445, 1.560024, -0.089197)",
        "(-0.267357, 1.562647, -0.091457)",
        "(-0.267357, 1.562647, -0.091457)",
        "(-0.267214, 1.565207, -0.093822)",
        "(-0.267024, 1.568980, -0.097459)",
        "(-0.267102, 1.571401, -0.099908)",
        "(-0.267257, 1.573790, -0.102380)",
        "(-0.267257, 1.573790, -0.102380)",
        "(-0.267384, 1.576074, -0.104841)",
        "(-0.267508, 1.579367, -0.108696)",
        "(-0.267508, 1.579367, -0.108696)",
        "(-0.268094, 1.583543, -0.114070)",
        "(-0.268094, 1.583543, -0.114070)",
        "(-0.268421, 1.585394, -0.116849)",
        "(-0.268879, 1.587876, -0.121367)",
        "(-0.268909, 1.589284, -0.124523)",
        "(-0.268946, 1.590543, -0.127826)",
        "(-0.268946, 1.590543, -0.127826)",
        "(-0.268940, 1.591599, -0.131226)",
        "(-0.268809, 1.592775, -0.136411)",
        "(-0.268677, 1.593362, -0.139974)",
        "(-0.268432, 1.593795, -0.143650)",
        "(-0.268432, 1.593795, -0.143650)",
        "(-0.268140, 1.594065, -0.147454)",
        "(-0.267593, 1.594208, -0.153199)",
        "(-0.267258, 1.594176, -0.156974)",
        "(-0.266999, 1.594102, -0.160763)",
        "(-0.266999, 1.594102, -0.160763)",
        "(-0.266765, 1.593991, -0.164651)",
        "(-0.266294, 1.593752, -0.170783)",
        "(-0.265981, 1.593505, -0.174881)",
        "(-0.265621, 1.593144, -0.178922)",
        "(-0.265621, 1.593144, -0.178922)",
        "(-0.265349, 1.592761, -0.182924)",
        "(-0.265093, 1.592193, -0.188951)",
        "(-0.264991, 1.591839, -0.192945)",
        "(-0.264812, 1.591380, -0.196805)",
        "(-0.264812, 1.591380, -0.196805)",
        "(-0.264553, 1.590845, -0.200632)",
        "(-0.264034, 1.589914, -0.206291)",
        "(-0.263781, 1.589277, -0.210082)",
        "(-0.263566, 1.588652, -0.213962)",
        "(-0.263566, 1.588652, -0.213962)",
        "(-0.263397, 1.588021, -0.217990)",
        "(-0.263242, 1.587026, -0.224165)",
        "(-0.263146, 1.586132, -0.228365)",
        "(-0.262996, 1.585082, -0.232146)",
        "(-0.262996, 1.585082, -0.232146)",
        "(-0.262789, 1.583844, -0.235869)",
        "(-0.262537, 1.581725, -0.241473)",
        "(-0.262553, 1.580235, -0.245262)",
        "(-0.262555, 1.578627, -0.249117)",
        "(-0.262555, 1.578627, -0.249117)",
        "(-0.262556, 1.576884, -0.252967)",
        "(-0.262468, 1.573989, -0.258743)",
        "(-0.262370, 1.571868, -0.262512)",
        "(-0.262266, 1.569640, -0.266298)",
        "(-0.262266, 1.569640, -0.266298)",
        "(-0.262210, 1.567378, -0.270173)",
        "(-0.262129, 1.563884, -0.276130)",
        "(-0.262016, 1.561430, -0.279998)",
        "(-0.261786, 1.558931, -0.283790)",
        "(-0.261786, 1.558931, -0.283790)",
        "(-0.261476, 1.556441, -0.287512)",
        "(-0.260987, 1.552839, -0.292961)",
        "(-0.260619, 1.550470, -0.296403)",
        "(-0.260250, 1.548115, -0.299666)",
        "(-0.260250, 1.548115, -0.299666)",
        "(-0.259961, 1.545756, -0.302717)",
        "(-0.259529, 1.542260, -0.306981)",
        "(-0.259292, 1.540066, -0.309732)",
        "(-0.259088, 1.537898, -0.312315)",
        "(-0.259088, 1.537898, -0.312315)",
        "(-0.258899, 1.535789, -0.314749)",
        "(-0.258592, 1.532632, -0.318071)",
        "(-0.258305, 1.530488, -0.320080)",
        "(-0.257941, 1.528265, -0.321938)",
        "(-0.257941, 1.528265, -0.321938)",
        "(-0.257528, 1.525989, -0.323666)",
        "(-0.256769, 1.522523, -0.326033)",
        "(-0.256297, 1.520230, -0.327544)",
        "(-0.255833, 1.517897, -0.328985)",
        "(-0.255833, 1.517897, -0.328985)",
        "(-0.255381, 1.515553, -0.330351)",
        "(-0.254601, 1.512032, -0.332316)",
        "(-0.254117, 1.509737, -0.333647)",
        "(-0.253724, 1.507506, -0.334970)",
        "(-0.253724, 1.507506, -0.334970)",
        "(-0.253360, 1.505255, -0.336193)",
        "(-0.252897, 1.501834, -0.337782)",
        "(-0.252522, 1.499426, -0.338752)",
        "(-0.252209, 1.496980, -0.339640)",
        "(-0.252209, 1.496980, -0.339640)",
        "(-0.251828, 1.494452, -0.340485)",
        "(-0.251286, 1.490484, -0.341807)",
        "(-0.250946, 1.487763, -0.342683)",
        "(-0.250634, 1.484971, -0.343577)",
        "(-0.250634, 1.484971, -0.343577)",
        "(-0.250288, 1.482035, -0.344426)",
        "(-0.249683, 1.477413, -0.345857)",
        "(-0.249352, 1.474353, -0.346924)",
        "(-0.249047, 1.471278, -0.347948)",
        "(-0.249047, 1.471278, -0.347948)",
        "(-0.248723, 1.468130, -0.348901)",
        "(-0.248124, 1.463291, -0.350122)",
        "(-0.247709, 1.460056, -0.350954)",
        "(-0.247349, 1.456929, -0.351790)",
        "(-0.247349, 1.456929, -0.351790)",
        "(-0.247015, 1.453922, -0.352555)",
        "(-0.246464, 1.449452, -0.353399)",
        "(-0.246062, 1.446395, -0.353737)",
        "(-0.245635, 1.443459, -0.353947)",
        "(-0.245635, 1.443459, -0.353947)",
        "(-0.245233, 1.440459, -0.354145)",
        "(-0.244735, 1.435915, -0.354392)",
        "(-0.244357, 1.432716, -0.354447)",
        "(-0.243981, 1.429509, -0.354424)",
        "(-0.243981, 1.429509, -0.354424)",
        "(-0.243679, 1.426293, -0.354410)",
        "(-0.243274, 1.421133, -0.354176)",
        "(-0.243003, 1.417456, -0.353848)",
        "(-0.242784, 1.413635, -0.353412)",
        "(-0.242784, 1.413635, -0.353412)",
        "(-0.242477, 1.409636, -0.352930)",
        "(-0.242006, 1.403481, -0.352078)",
        "(-0.241756, 1.399375, -0.351493)",
        "(-0.241582, 1.395308, -0.350790)",
        "(-0.241582, 1.395308, -0.350790)",
        "(-0.241405, 1.391249, -0.350027)",
        "(-0.241104, 1.385128, -0.348733)",
        "(-0.240887, 1.381036, -0.347805)",
        "(-0.240677, 1.376912, -0.346905)",
        "(-0.240677, 1.376912, -0.346905)",
        "(-0.240426, 1.372753, -0.346003)",
        "(-0.239883, 1.366486, -0.344641)",
        "(-0.239375, 1.362375, -0.343751)",
        "(-0.238769, 1.358272, -0.342792)",
        "(-0.238440, 1.356256, -0.342254)",
        "(-0.238440, 1.356256, -0.342254)",
        "(-0.237194, 1.348387, -0.339857)",
        "(-0.236667, 1.344639, -0.338415)",
        "(-0.236144, 1.340922, -0.336828)",
        "(-0.236144, 1.340922, -0.336828)",
        "(-0.235594, 1.337246, -0.335055)",
        "(-0.234749, 1.331721, -0.332012)",
        "(-0.234285, 1.328127, -0.329808)",
        "(-0.233817, 1.324590, -0.327521)",
        "(-0.233817, 1.324590, -0.327521)",
        "(-0.233383, 1.321195, -0.325180)",
        "(-0.232643, 1.316298, -0.321564)",
        "(-0.232099, 1.313205, -0.319135)",
        "(-0.231612, 1.310323, -0.316641)",
        "(-0.231612, 1.310323, -0.316641)",
        "(-0.231112, 1.307553, -0.314130)",
        "(-0.230360, 1.303564, -0.310274)",
        "(-0.229862, 1.300950, -0.307629)",
        "(-0.229306, 1.298357, -0.304878)",
        "(-0.229306, 1.298357, -0.304878)",
        "(-0.228737, 1.295726, -0.301972)",
        "(-0.227910, 1.291851, -0.297549)",
        "(-0.227416, 1.289334, -0.294556)",
        "(-0.226954, 1.286828, -0.291476)",
        "(-0.226954, 1.286828, -0.291476)",
        "(-0.226508, 1.284324, -0.288314)",
        "(-0.225887, 1.280439, -0.283481)",
        "(-0.225605, 1.277853, -0.280145)",
        "(-0.225349, 1.275121, -0.276650)",
        "(-0.225349, 1.275121, -0.276650)",
        "(-0.225056, 1.272264, -0.272934)",
        "(-0.224539, 1.267806, -0.267134)",
        "(-0.224188, 1.264849, -0.263264)",
        "(-0.223902, 1.261809, -0.259324)",
        "(-0.223902, 1.261809, -0.259324)",
        "(-0.223634, 1.258745, -0.255343)",
        "(-0.223348, 1.254262, -0.249407)",
        "(-0.223194, 1.251270, -0.245439)",
        "(-0.223189, 1.248187, -0.241177)",
        "(-0.223189, 1.248187, -0.241177)",
        "(-0.223216, 1.245051, -0.236709)",
        "(-0.223312, 1.240510, -0.230221)",
        "(-0.223453, 1.237596, -0.226043)",
        "(-0.223686, 1.234689, -0.221815)",
        "(-0.223686, 1.234689, -0.221815)",
        "(-0.223955, 1.231742, -0.217446)",
        "(-0.224502, 1.227452, -0.210813)",
        "(-0.224905, 1.224878, -0.206619)",
        "(-0.225316, 1.222520, -0.202555)",
        "(-0.225316, 1.222520, -0.202555)",
        "(-0.225673, 1.220266, -0.198585)",
        "(-0.226167, 1.217429, -0.192832)",
        "(-0.226422, 1.215705, -0.188978)",
        "(-0.226691, 1.214113, -0.185054)",
        "(-0.226691, 1.214113, -0.185054)",
        "(-0.226970, 1.212723, -0.181175)",
        "(-0.227403, 1.210992, -0.175233)",
        "(-0.227681, 1.209943, -0.171091)",
        "(-0.227915, 1.209082, -0.166932)",
        "(-0.227915, 1.209082, -0.166932)",
        "(-0.228103, 1.208374, -0.162730)",
        "(-0.228311, 1.207556, -0.156296)",
        "(-0.228461, 1.207131, -0.151798)",
        "(-0.228675, 1.206870, -0.147107)",
        "(-0.228675, 1.206870, -0.147107)",
        "(-0.228960, 1.206662, -0.142129)",
        "(-0.229366, 1.206637, -0.134538)",
        "(-0.229569, 1.206820, -0.129563)",
        "(-0.229752, 1.207156, -0.124623)",
        "(-0.229752, 1.207156, -0.124623)",
        "(-0.229929, 1.207684, -0.119669)",
        "(-0.230281, 1.208725, -0.112220)",
        "(-0.230634, 1.209537, -0.107278)",
        "(-0.231009, 1.210416, -0.102484)",
        "(-0.231009, 1.210416, -0.102484)",
        "(-0.231418, 1.211371, -0.097813)",
        "(-0.232004, 1.212861, -0.091132)",
        "(-0.232346, 1.213890, -0.086857)",
        "(-0.232704, 1.214946, -0.082744)",
        "(-0.232704, 1.214946, -0.082744)",
        "(-0.233115, 1.216027, -0.078777)",
        "(-0.233758, 1.217737, -0.073266)",
        "(-0.234146, 1.218969, -0.069845)",
        "(-0.234544, 1.220277, -0.066565)",
        "(-0.234544, 1.220277, -0.066565)",
        "(-0.235019, 1.221736, -0.063415)",
        "(-0.235686, 1.224183, -0.058946)",
        "(-0.236106, 1.226018, -0.056095)",
        "(-0.236548, 1.228088, -0.053338)",
        "(-0.236548, 1.228088, -0.053338)",
        "(-0.237011, 1.230354, -0.050674)",
        "(-0.237631, 1.234119, -0.046804)",
        "(-0.238039, 1.236844, -0.044315)",
        "(-0.238405, 1.239722, -0.041938)",
        "(-0.238405, 1.239722, -0.041938)",
        "(-0.238735, 1.242804, -0.039669)",
        "(-0.239076, 1.247651, -0.036436)",
        "(-0.239236, 1.251029, -0.034341)",
        "(-0.239256, 1.254660, -0.032267)",
        "(-0.239256, 1.254660, -0.032267)",
        "(-0.239183, 1.258188, -0.030467)",
        "(-0.238910, 1.263925, -0.027900)",
        "(-0.238648, 1.268053, -0.026265)",
        "(-0.238376, 1.272404, -0.024643)",
        "(-0.238376, 1.272404, -0.024643)",
        "(-0.238181, 1.276841, -0.023089)",
        "(-0.237966, 1.283694, -0.020795)",
        "(-0.237883, 1.288388, -0.019243)",
        "(-0.237818, 1.293245, -0.017784)",
        "(-0.237818, 1.293245, -0.017784)",
        "(-0.237779, 1.298224, -0.016439)",
        "(-0.237735, 1.305870, -0.014504)",
        "(-0.237671, 1.311013, -0.013334)",
        "(-0.237644, 1.316125, -0.012268)",
        "(-0.237644, 1.316125, -0.012268)",
        "(-0.237676, 1.321233, -0.011327)",
        "(-0.237766, 1.328835, -0.010157)",
        "(-0.237885, 1.333807, -0.009501)",
        "(-0.238060, 1.338720, -0.008926)",
        "(-0.238060, 1.338720, -0.008926)",
        "(-0.238337, 1.343521, -0.008459)",
        "(-0.238868, 1.350345, -0.007806)",
        "(-0.239312, 1.354646, -0.007329)",
        "(-0.239717, 1.358608, -0.006705)",
        "(-0.239717, 1.358608, -0.006705)",
        "(-0.239999, 1.362461, -0.006157)",
        "(-0.240406, 1.368502, -0.005852)",
        "(-0.240573, 1.372678, -0.005905)",
        "(-0.240762, 1.376969, -0.006143)",
        "(-0.240762, 1.376969, -0.006143)",
        "(-0.240968, 1.381310, -0.006413)",
        "(-0.241409, 1.387969, -0.006839)",
        "(-0.241676, 1.392418, -0.007082)",
        "(-0.242115, 1.396976, -0.007254)",
        "(-0.242115, 1.396976, -0.007254)",
        "(-0.242548, 1.401634, -0.007399)",
        "(-0.243331, 1.408824, -0.007503)",
        "(-0.243935, 1.413860, -0.007512)",
        "(-0.244575, 1.418977, -0.007524)",
        "(-0.244575, 1.418977, -0.007524)",
        "(-0.245152, 1.424152, -0.007492)",
        "(-0.245894, 1.431991, -0.007404)",
        "(-0.246464, 1.437288, -0.007396)",
        "(-0.247106, 1.442558, -0.007403)",
        "(-0.247106, 1.442558, -0.007403)",
        "(-0.247809, 1.447799, -0.007413)",
        "(-0.248860, 1.455466, -0.007443)",
        "(-0.249588, 1.460414, -0.007478)",
        "(-0.250368, 1.465273, -0.007522)",
        "(-0.250368, 1.465273, -0.007522)",
        "(-0.251105, 1.470021, -0.007634)",
        "(-0.252062, 1.476947, -0.007772)",
        "(-0.252599, 1.481508, -0.008026)",
        "(-0.253011, 1.486140, -0.008531)",
        "(-0.253011, 1.486140, -0.008531)",
        "(-0.253385, 1.490760, -0.009200)",
        "(-0.253824, 1.497486, -0.010234)",
        "(-0.254212, 1.501845, -0.010898)",
        "(-0.254641, 1.506199, -0.011631)",
        "(-0.254641, 1.506199, -0.011631)",
        "(-0.255156, 1.510527, -0.012448)",
        "(-0.256012, 1.516915, -0.013764)",
        "(-0.256733, 1.521107, -0.014648)",
        "(-0.257623, 1.525065, -0.015577)",
        "(-0.257623, 1.525065, -0.015577)",
        "(-0.258566, 1.529086, -0.016650)",
        "(-0.260060, 1.535186, -0.018507)",
        "(-0.261003, 1.539230, -0.019867)",
        "(-0.261859, 1.543199, -0.021341)",
        "(-0.261859, 1.543199, -0.021341)",
        "(-0.262620, 1.547096, -0.022837)",
        "(-0.263019, 1.552960, -0.024941)",
        "(-0.263056, 1.556847, -0.026127)",
        "(-0.263060, 1.560809, -0.027237)",
        "(-0.263060, 1.560809, -0.027237)",
        "(-0.263243, 1.565010, -0.028374)",
        "(-0.263802, 1.571592, -0.030207)",
        "(-0.264223, 1.575931, -0.031488)",
        "(-0.264638, 1.580217, -0.032998)",
        "(-0.264638, 1.580217, -0.032998)",
        "(-0.264962, 1.584408, -0.034778)",
        "(-0.265406, 1.590337, -0.037961)",
        "(-0.265803, 1.594085, -0.040545)",
        "(-0.266236, 1.597629, -0.043472)",
        "(-0.266236, 1.597629, -0.043472)",
        "(-0.266650, 1.600929, -0.046826)",
        "(-0.266867, 1.605254, -0.052841)",
        "(-0.266810, 1.607738, -0.057395)",
        "(-0.266674, 1.609895, -0.062312)",
        "(-0.266674, 1.609895, -0.062312)",
        "(-0.266501, 1.611752, -0.067470)",
        "(-0.266293, 1.614061, -0.075389)",
        "(-0.266181, 1.615322, -0.080758)",
        "(-0.266152, 1.616396, -0.086225)",
        "(-0.266152, 1.616396, -0.086225)",
        "(-0.266020, 1.617241, -0.091690)",
        "(-0.265598, 1.618106, -0.099655)",
        "(-0.265224, 1.618527, -0.104870)",
        "(-0.264857, 1.618903, -0.110025)",
        "(-0.264857, 1.618903, -0.110025)",
        "(-0.264205, 1.619198, -0.117512)",
        "(-0.263927, 1.619323, -0.122400)",
        "(-0.263642, 1.619470, -0.127277)",
        "(-0.263334, 1.619524, -0.132093)",
        "(-0.263334, 1.619524, -0.132093)",
        "(-0.263082, 1.619539, -0.136968)",
        "(-0.262901, 1.619526, -0.144356)",
        "(-0.262733, 1.619460, -0.149361)",
        "(-0.262520, 1.619265, -0.154303)",
        "(-0.262520, 1.619265, -0.154303)",
        "(-0.262292, 1.618887, -0.159095)",
        "(-0.262241, 1.618158, -0.166204)",
        "(-0.262236, 1.617548, -0.170979)",
        "(-0.262206, 1.616828, -0.175782)",
        "(-0.262206, 1.616828, -0.175782)",
        "(-0.262175, 1.615975, -0.180539)",
        "(-0.262111, 1.614421, -0.187641)",
        "(-0.262108, 1.613251, -0.192426)",
        "(-0.262112, 1.611977, -0.197275)",
        "(-0.262112, 1.611977, -0.197275)",
        "(-0.262178, 1.610638, -0.202098)",
        "(-0.262407, 1.608399, -0.209249)",
        "(-0.262661, 1.606836, -0.214056)",
        "(-0.262931, 1.605234, -0.218952)",
        "(-0.262931, 1.605234, -0.218952)",
        "(-0.263098, 1.603606, -0.224061)",
        "(-0.263338, 1.600995, -0.231643)",
        "(-0.263549, 1.599154, -0.236523)",
        "(-0.263865, 1.597152, -0.241446)",
        "(-0.263865, 1.597152, -0.241446)",
        "(-0.264189, 1.594976, -0.246344)",
        "(-0.264704, 1.591381, -0.253648)",
        "(-0.265009, 1.588782, -0.258494)",
        "(-0.265334, 1.586125, -0.263283)",
        "(-0.265334, 1.586125, -0.263283)",
        "(-0.265683, 1.583404, -0.267942)",
        "(-0.266042, 1.578992, -0.274688)",
        "(-0.266153, 1.575807, -0.279057)",
        "(-0.266201, 1.572419, -0.283333)",
        "(-0.266201, 1.572419, -0.283333)",
        "(-0.266186, 1.568857, -0.287573)",
        "(-0.266219, 1.563252, -0.293706)",
        "(-0.266198, 1.559348, -0.297641)",
        "(-0.266101, 1.555274, -0.301419)",
        "(-0.266101, 1.555274, -0.301419)",
        "(-0.265928, 1.550947, -0.305048)",
        "(-0.265672, 1.544236, -0.310150)",
        "(-0.265419, 1.539628, -0.313275)",
        "(-0.264969, 1.534897, -0.316232)",
        "(-0.264969, 1.534897, -0.316232)",
        "(-0.264394, 1.530035, -0.319094)",
        "(-0.263585, 1.522733, -0.323006)",
        "(-0.263167, 1.517890, -0.325258)",
        "(-0.262713, 1.512927, -0.327166)",
        "(-0.262713, 1.512927, -0.327166)",
        "(-0.262305, 1.507935, -0.328666)",
        "(-0.261566, 1.500374, -0.330315)",
        "(-0.261032, 1.495266, -0.331107)",
        "(-0.260334, 1.490198, -0.331892)",
        "(-0.260334, 1.490198, -0.331892)",
        "(-0.259741, 1.485263, -0.332611)",
        "(-0.259128, 1.477750, -0.333254)",
        "(-0.259094, 1.472660, -0.333143)",
        "(-0.259081, 1.467424, -0.332600)",
        "(-0.259081, 1.467424, -0.332600)",
        "(-0.259016, 1.462075, -0.331806)",
        "(-0.258890, 1.453986, -0.330677)",
        "(-0.258768, 1.448734, -0.330088)",
        "(-0.258450, 1.443513, -0.329656)",
        "(-0.258450, 1.443513, -0.329656)",
        "(-0.258079, 1.438414, -0.329363)",
        "(-0.257482, 1.431031, -0.329144)",
        "(-0.256995, 1.426361, -0.329021)",
        "(-0.256537, 1.421722, -0.328876)",
        "(-0.256537, 1.421722, -0.328876)",
        "(-0.256083, 1.417101, -0.328799)",
        "(-0.255660, 1.412579, -0.328757)",
        "(-0.255164, 1.406020, -0.328636)",
        "(-0.254847, 1.401714, -0.328439)",
        "(-0.254847, 1.401714, -0.328439)",
        "(-0.254565, 1.397501, -0.328169)",
        "(-0.254336, 1.391295, -0.327661)",
        "(-0.254191, 1.387168, -0.327259)",
        "(-0.253973, 1.382995, -0.326735)",
        "(-0.253973, 1.382995, -0.326735)",
        "(-0.253643, 1.378773, -0.326144)",
        "(-0.253051, 1.372591, -0.325150)",
        "(-0.252548, 1.368631, -0.324435)",
        "(-0.252100, 1.364777, -0.323640)",
        "(-0.252100, 1.364777, -0.323640)",
        "(-0.251739, 1.361293, -0.322802)",
        "(-0.251335, 1.356131, -0.321223)",
        "(-0.251020, 1.352583, -0.319966)",
        "(-0.250765, 1.349036, -0.318559)",
        "(-0.250765, 1.349036, -0.318559)",
        "(-0.250487, 1.345450, -0.317067)",
        "(-0.250002, 1.340071, -0.314713)",
        "(-0.249684, 1.336503, -0.313133)",
        "(-0.249368, 1.332843, -0.311531)",
        "(-0.249368, 1.332843, -0.311531)",
        "(-0.249038, 1.329041, -0.309877)",
        "(-0.248551, 1.323157, -0.307316)",
        "(-0.248271, 1.319137, -0.305443)",
        "(-0.247991, 1.315004, -0.303484)",
        "(-0.247991, 1.315004, -0.303484)",
        "(-0.247754, 1.310814, -0.301370)",
        "(-0.247362, 1.304396, -0.298048)",
        "(-0.246997, 1.300039, -0.295665)",
        "(-0.246602, 1.295753, -0.293211)",
        "(-0.246602, 1.295753, -0.293211)",
        "(-0.246178, 1.291484, -0.290675)",
        "(-0.245559, 1.285224, -0.286635)",
        "(-0.245100, 1.281138, -0.283832)",
        "(-0.244632, 1.277083, -0.280915)",
        "(-0.244632, 1.277083, -0.280915)",
        "(-0.244143, 1.273147, -0.277984)",
        "(-0.243359, 1.267490, -0.273332)",
        "(-0.242791, 1.263682, -0.270065)",
        "(-0.242312, 1.259933, -0.266457)",
        "(-0.242312, 1.259933, -0.266457)",
        "(-0.241830, 1.256261, -0.262617)",
        "(-0.241064, 1.250931, -0.256681)",
        "(-0.240567, 1.247479, -0.252594)",
        "(-0.240063, 1.244128, -0.248329)",
        "(-0.240063, 1.244128, -0.248329)",
        "(-0.239514, 1.240883, -0.243986)",
        "(-0.238747, 1.236327, -0.237375)",
        "(-0.238250, 1.233580, -0.232962)",
        "(-0.237744, 1.231000, -0.228504)",
        "(-0.237744, 1.231000, -0.228504)",
        "(-0.237267, 1.228534, -0.223900)",
        "(-0.236598, 1.225200, -0.217195)",
        "(-0.236160, 1.223163, -0.212783)",
        "(-0.235774, 1.221279, -0.208385)",
        "(-0.235774, 1.221279, -0.208385)",
        "(-0.235407, 1.219356, -0.203949)",
        "(-0.235047, 1.216595, -0.197209)",
        "(-0.234802, 1.214810, -0.192806)",
        "(-0.234549, 1.213059, -0.188420)",
        "(-0.234549, 1.213059, -0.188420)",
        "(-0.234283, 1.211378, -0.184156)",
        "(-0.233877, 1.208826, -0.177755)",
        "(-0.233656, 1.207111, -0.173427)",
        "(-0.233489, 1.205377, -0.169044)",
        "(-0.233489, 1.205377, -0.169044)",
        "(-0.233360, 1.203597, -0.164597)",
        "(-0.233208, 1.200834, -0.157802)",
        "(-0.233117, 1.198997, -0.153226)",
        "(-0.233023, 1.197243, -0.148535)",
        "(-0.233023, 1.197243, -0.148535)",
        "(-0.232943, 1.195513, -0.143727)",
        "(-0.232899, 1.192950, -0.136351)",
        "(-0.232933, 1.191296, -0.131293)",
        "(-0.233041, 1.189813, -0.126429)",
        "(-0.233041, 1.189813, -0.126429)",
        "(-0.233226, 1.188346, -0.121400)",
        "(-0.233504, 1.186456, -0.113966)",
        "(-0.233651, 1.185359, -0.109171)",
        "(-0.233753, 1.184366, -0.104410)",
        "(-0.233753, 1.184366, -0.104410)",
        "(-0.233858, 1.183563, -0.099660)",
        "(-0.234101, 1.182752, -0.092581)",
        "(-0.234339, 1.182500, -0.087971)",
        "(-0.234653, 1.182494, -0.083457)",
        "(-0.234653, 1.182494, -0.083457)",
        "(-0.234926, 1.182784, -0.079048)",
        "(-0.235394, 1.183703, -0.072936)",
        "(-0.235778, 1.184574, -0.069148)",
        "(-0.236238, 1.185613, -0.065542)",
        "(-0.236238, 1.185613, -0.065542)",
        "(-0.236743, 1.186826, -0.062220)",
        "(-0.237786, 1.189146, -0.057661)",
        "(-0.238633, 1.190925, -0.054777)",
        "(-0.239492, 1.192913, -0.052008)",
        "(-0.239492, 1.192913, -0.052008)",
        "(-0.240408, 1.194961, -0.049258)",
        "(-0.241688, 1.198173, -0.045310)",
        "(-0.242435, 1.200552, -0.042842)",
        "(-0.243070, 1.203108, -0.040554)",
        "(-0.243070, 1.203108, -0.040554)",
        "(-0.243545, 1.205858, -0.038405)",
        "(-0.243998, 1.210372, -0.035415)",
        "(-0.244175, 1.213691, -0.033610)",
        "(-0.244242, 1.217310, -0.032048)",
        "(-0.244242, 1.217310, -0.032048)",
        "(-0.244189, 1.221131, -0.030677)",
        "(-0.244050, 1.227098, -0.028785)",
        "(-0.243975, 1.231178, -0.027517)",
        "(-0.243943, 1.235373, -0.026189)",
        "(-0.243943, 1.235373, -0.026189)",
        "(-0.243885, 1.239735, -0.024896)",
        "(-0.243653, 1.246612, -0.023069)",
        "(-0.243430, 1.251368, -0.021880)",
        "(-0.243117, 1.256284, -0.020604)",
        "(-0.243117, 1.256284, -0.020604)",
        "(-0.242769, 1.261413, -0.019302)",
        "(-0.242065, 1.269504, -0.017533)",
        "(-0.241477, 1.275107, -0.016475)",
        "(-0.240817, 1.280972, -0.015616)",
        "(-0.240817, 1.280972, -0.015616)",
        "(-0.240166, 1.286991, -0.014859)",
        "(-0.239278, 1.296245, -0.013821)",
        "(-0.238738, 1.302504, -0.013200)",
        "(-0.238251, 1.308807, -0.012629)",
        "(-0.238251, 1.308807, -0.012629)",
        "(-0.237801, 1.315123, -0.012053)",
        "(-0.237238, 1.324693, -0.011482)",
        "(-0.236839, 1.331064, -0.011184)",
        "(-0.236375, 1.337470, -0.011006)",
        "(-0.236375, 1.337470, -0.011006)",
        "(-0.235910, 1.343960, -0.010968)",
        "(-0.235282, 1.353904, -0.011111)",
        "(-0.234936, 1.360583, -0.011356)",
        "(-0.234665, 1.367257, -0.011683)",
        "(-0.234665, 1.367257, -0.011683)",
        "(-0.234519, 1.373907, -0.012019)",
        "(-0.234707, 1.383874, -0.012549)",
        "(-0.234993, 1.390345, -0.012989)",
        "(-0.235421, 1.396912, -0.013477)",
        "(-0.235421, 1.396912, -0.013477)",
        "(-0.235959, 1.403426, -0.013976)",
        "(-0.236931, 1.412936, -0.014760)",
        "(-0.237764, 1.419197, -0.015368)",
        "(-0.238712, 1.425293, -0.016035)",
        "(-0.238712, 1.425293, -0.016035)",
        "(-0.239758, 1.431215, -0.016715)",
        "(-0.241449, 1.439716, -0.017692)",
        "(-0.242600, 1.445109, -0.018286)",
        "(-0.243772, 1.450341, -0.018923)",
        "(-0.243772, 1.450341, -0.018923)",
        "(-0.244908, 1.455507, -0.019624)",
        "(-0.246531, 1.463070, -0.020832)",
        "(-0.247635, 1.468093, -0.021840)",
        "(-0.248788, 1.473068, -0.022943)",
        "(-0.248788, 1.473068, -0.022943)",
        "(-0.249921, 1.477968, -0.024116)",
        "(-0.251664, 1.485158, -0.025948)",
        "(-0.252753, 1.489866, -0.027173)",
        "(-0.253811, 1.494491, -0.028444)",
        "(-0.253811, 1.494491, -0.028444)",
        "(-0.254810, 1.499060, -0.029755)",
        "(-0.256161, 1.506025, -0.031934)",
        "(-0.256795, 1.510790, -0.033660)",
        "(-0.257125, 1.515667, -0.035492)",
        "(-0.257125, 1.515667, -0.035492)",
        "(-0.257630, 1.520789, -0.037925)",
        "(-0.258317, 1.528496, -0.041671)",
        "(-0.258726, 1.533568, -0.044139)",
        "(-0.259233, 1.538584, -0.046552)",
        "(-0.259233, 1.538584, -0.046552)",
        "(-0.259601, 1.543418, -0.048964)",
        "(-0.259950, 1.550254, -0.052700)",
        "(-0.260223, 1.554484, -0.055252)",
        "(-0.260611, 1.558437, -0.057852)",
        "(-0.260611, 1.558437, -0.057852)",
        "(-0.261124, 1.562147, -0.060490)",
        "(-0.261761, 1.567149, -0.064654)",
        "(-0.262046, 1.570228, -0.067669)",
        "(-0.262116, 1.572971, -0.070895)",
        "(-0.262116, 1.572971, -0.070895)",
        "(-0.262162, 1.575505, -0.074275)",
        "(-0.262410, 1.578881, -0.079684)",
        "(-0.262673, 1.580919, -0.083311)",
        "(-0.262905, 1.582728, -0.086925)",
        "(-0.262905, 1.582728, -0.086925)",
        "(-0.263062, 1.584271, -0.090489)",
        "(-0.263063, 1.586279, -0.095953)",
        "(-0.262816, 1.587355, -0.099726)",
        "(-0.262561, 1.588357, -0.103663)",
        "(-0.262561, 1.588357, -0.103663)",
        "(-0.262205, 1.589333, -0.107846)",
        "(-0.261407, 1.590513, -0.114413)",
        "(-0.260952, 1.591190, -0.118931)",
        "(-0.260601, 1.591852, -0.123637)",
        "(-0.260601, 1.591852, -0.123637)",
        "(-0.260414, 1.592491, -0.128540)",
        "(-0.260198, 1.593371, -0.136350)",
        "(-0.259864, 1.593844, -0.141651)",
        "(-0.259474, 1.594246, -0.147180)",
        "(-0.259474, 1.594246, -0.147180)",
        "(-0.259090, 1.594536, -0.152374)",
        "(-0.258675, 1.594918, -0.160633)",
        "(-0.258336, 1.595101, -0.166471)",
        "(-0.257961, 1.595267, -0.172442)",
        "(-0.257961, 1.595267, -0.172442)",
        "(-0.257659, 1.595433, -0.178602)",
        "(-0.257576, 1.595830, -0.188110)",
        "(-0.257631, 1.596138, -0.194538)",
        "(-0.257802, 1.596433, -0.200911)",
        "(-0.257802, 1.596433, -0.200911)",
        "(-0.258139, 1.596766, -0.207256)",
        "(-0.258927, 1.597197, -0.216566)",
        "(-0.259668, 1.597465, -0.222743)",
        "(-0.260613, 1.597652, -0.228888)",
        "(-0.260613, 1.597652, -0.228888)",
        "(-0.261574, 1.597559, -0.234938)",
        "(-0.262993, 1.596877, -0.243850)",
        "(-0.263879, 1.596014, -0.249730)",
        "(-0.264698, 1.594851, -0.255521)",
        "(-0.264698, 1.594851, -0.255521)",
        "(-0.265469, 1.593447, -0.261316)",
        "(-0.266471, 1.590799, -0.270125)",
        "(-0.267040, 1.588657, -0.276065)",
        "(-0.267531, 1.586063, -0.281872)",
        "(-0.267531, 1.586063, -0.281872)",
        "(-0.267937, 1.583015, -0.287478)",
        "(-0.268186, 1.577766, -0.295588)",
        "(-0.268265, 1.574031, -0.300916)",
        "(-0.268248, 1.570067, -0.306115)",
        "(-0.268248, 1.570067, -0.306115)",
        "(-0.268247, 1.565922, -0.311040)",
        "(-0.268228, 1.559476, -0.317935)",
        "(-0.268022, 1.554947, -0.322115)",
        "(-0.267708, 1.550235, -0.325953)",
        "(-0.267708, 1.550235, -0.325953)",
        "(-0.267362, 1.545418, -0.329412)",
        "(-0.266933, 1.538231, -0.334155)",
        "(-0.266515, 1.533385, -0.336988)",
        "(-0.266140, 1.528568, -0.339585)",
        "(-0.266140, 1.528568, -0.339585)",
        "(-0.265706, 1.523716, -0.341939)",
        "(-0.264995, 1.516379, -0.345049)",
        "(-0.264402, 1.511403, -0.346940)",
        "(-0.263845, 1.506491, -0.348713)",
        "(-0.263845, 1.506491, -0.348713)",
        "(-0.263253, 1.501625, -0.350397)",
        "(-0.262349, 1.494409, -0.352720)",
        "(-0.261669, 1.489555, -0.354159)",
        "(-0.261024, 1.484720, -0.355380)",
        "(-0.261024, 1.484720, -0.355380)",
        "(-0.260423, 1.479963, -0.356324)",
        "(-0.259661, 1.472869, -0.357458)",
        "(-0.259214, 1.468154, -0.358060)",
        "(-0.258623, 1.463413, -0.358451)",
        "(-0.258623, 1.463413, -0.358451)",
        "(-0.258004, 1.458614, -0.358802)",
        "(-0.257107, 1.451456, -0.359278)",
        "(-0.256509, 1.446808, -0.359635)",
        "(-0.256003, 1.442343, -0.360033)",
        "(-0.256003, 1.442343, -0.360033)",
        "(-0.255570, 1.437987, -0.360297)",
        "(-0.254791, 1.431291, -0.360113)",
        "(-0.254189, 1.426678, -0.359688)",
        "(-0.253593, 1.422380, -0.359286)",
        "(-0.253593, 1.422380, -0.359286)",
        "(-0.253086, 1.418044, -0.358791)",
        "(-0.252293, 1.411180, -0.357751)",
        "(-0.251874, 1.406487, -0.356812)",
        "(-0.251474, 1.401663, -0.355633)",
        "(-0.251474, 1.401663, -0.355633)",
        "(-0.251059, 1.396708, -0.354226)",
        "(-0.250391, 1.389207, -0.351963)",
        "(-0.249977, 1.384223, -0.350620)",
        "(-0.249532, 1.379075, -0.349257)",
        "(-0.249532, 1.379075, -0.349257)",
        "(-0.249086, 1.373784, -0.347744)",
        "(-0.248425, 1.365791, -0.345442)",
        "(-0.247997, 1.360495, -0.343876)",
        "(-0.247615, 1.355224, -0.342202)",
        "(-0.247615, 1.355224, -0.342202)",
        "(-0.247260, 1.349997, -0.340541)",
        "(-0.246810, 1.342427, -0.337992)",
        "(-0.246537, 1.337630, -0.336383)",
        "(-0.246417, 1.333050, -0.334736)",
        "(-0.246417, 1.333050, -0.334736)",
        "(-0.246359, 1.328647, -0.333103)",
        "(-0.246275, 1.322165, -0.330363)",
        "(-0.246198, 1.317796, -0.328332)",
        "(-0.246151, 1.313407, -0.326149)",
        "(-0.246151, 1.313407, -0.326149)",
        "(-0.246133, 1.308995, -0.323933)",
        "(-0.246120, 1.302313, -0.320503)",
        "(-0.246124, 1.297857, -0.318028)",
        "(-0.246053, 1.293465, -0.315616)",
        "(-0.246053, 1.293465, -0.315616)",
        "(-0.246057, 1.289340, -0.313252)",
        "(-0.246043, 1.283677, -0.309823)",
        "(-0.246038, 1.280269, -0.307539)",
        "(-0.246018, 1.277022, -0.305109)",
        "(-0.246018, 1.277022, -0.305109)",
        "(-0.245883, 1.273808, -0.302495)",
        "(-0.245771, 1.269128, -0.297939)",
        "(-0.245723, 1.266155, -0.294714)",
        "(-0.245702, 1.263311, -0.291413)",
        "(-0.245702, 1.263311, -0.291413)",
        "(-0.245572, 1.260456, -0.288038)",
        "(-0.245298, 1.256097, -0.282721)",
        "(-0.245121, 1.253141, -0.279009)",
        "(-0.244966, 1.250251, -0.275177)",
        "(-0.244966, 1.250251, -0.275177)",
        "(-0.244784, 1.247443, -0.271238)",
        "(-0.244527, 1.243442, -0.265278)",
        "(-0.244321, 1.240893, -0.261319)",
        "(-0.244138, 1.238502, -0.257278)",
        "(-0.244138, 1.238502, -0.257278)",
        "(-0.243937, 1.236186, -0.253166)",
        "(-0.243697, 1.233100, -0.246989)",
        "(-0.243526, 1.231207, -0.242854)",
        "(-0.243327, 1.229436, -0.238741)",
        "(-0.243327, 1.229436, -0.238741)",
        "(-0.243074, 1.227766, -0.234696)",
        "(-0.242670, 1.225405, -0.228700)",
        "(-0.242345, 1.223980, -0.224689)",
        "(-0.241998, 1.222488, -0.220643)",
        "(-0.241998, 1.222488, -0.220643)",
        "(-0.241641, 1.221021, -0.216611)",
        "(-0.241068, 1.219059, -0.210665)",
        "(-0.240700, 1.217815, -0.206673)",
        "(-0.240331, 1.216562, -0.202502)",
        "(-0.240331, 1.216562, -0.202502)",
        "(-0.240013, 1.215381, -0.198182)",
        "(-0.239602, 1.213760, -0.191600)",
        "(-0.239329, 1.212762, -0.187139)",
        "(-0.239146, 1.211847, -0.182542)",
        "(-0.239146, 1.211847, -0.182542)",
        "(-0.238996, 1.211026, -0.177874)",
        "(-0.238859, 1.209980, -0.170901)",
        "(-0.238830, 1.209270, -0.166229)",
        "(-0.238864, 1.208584, -0.161455)",
        "(-0.238864, 1.208584, -0.161455)",
        "(-0.238954, 1.207930, -0.156582)",
        "(-0.239164, 1.206903, -0.149124)",
        "(-0.239321, 1.206281, -0.144141)",
        "(-0.239455, 1.205725, -0.139179)",
        "(-0.239455, 1.205725, -0.139179)",
        "(-0.239654, 1.205229, -0.134196)",
        "(-0.240028, 1.204605, -0.126629)",
        "(-0.240338, 1.204360, -0.121568)",
        "(-0.240648, 1.204317, -0.116541)",
        "(-0.240648, 1.204317, -0.116541)",
        "(-0.240956, 1.204585, -0.111577)",
        "(-0.241383, 1.205518, -0.104129)",
        "(-0.241628, 1.206660, -0.099172)",
        "(-0.241823, 1.208276, -0.094302)",
        "(-0.241823, 1.208276, -0.094302)",
        "(-0.242007, 1.210449, -0.089480)",
        "(-0.242221, 1.214664, -0.082353)",
        "(-0.242373, 1.218029, -0.077672)",
        "(-0.242514, 1.221770, -0.073120)",
        "(-0.242514, 1.221770, -0.073120)",
        "(-0.242657, 1.225793, -0.068678)",
        "(-0.242829, 1.232356, -0.062463)",
        "(-0.242878, 1.236894, -0.058616)",
        "(-0.242795, 1.241614, -0.055106)",
        "(-0.242795, 1.241614, -0.055106)",
        "(-0.242621, 1.246389, -0.051813)",
        "(-0.242252, 1.253791, -0.047359)",
        "(-0.241986, 1.258888, -0.044791)",
        "(-0.241764, 1.264048, -0.042439)",
        "(-0.241764, 1.264048, -0.042439)",
        "(-0.241541, 1.269199, -0.040314)",
        "(-0.241345, 1.277004, -0.037377)",
        "(-0.241324, 1.282227, -0.035543)",
        "(-0.241311, 1.287450, -0.033764)",
        "(-0.241311, 1.287450, -0.033764)",
        "(-0.241290, 1.292680, -0.032077)",
        "(-0.241198, 1.300794, -0.029881)",
        "(-0.241037, 1.306397, -0.028641)",
        "(-0.240835, 1.312217, -0.027567)",
        "(-0.240835, 1.312217, -0.027567)",
        "(-0.240603, 1.318158, -0.026620)",
        "(-0.240281, 1.327162, -0.025315)",
        "(-0.240087, 1.333250, -0.024527)",
        "(-0.239996, 1.339386, -0.023790)",
        "(-0.239996, 1.339386, -0.023790)",
        "(-0.239915, 1.345491, -0.023086)",
        "(-0.239947, 1.354649, -0.022108)",
        "(-0.240014, 1.360789, -0.021542)",
        "(-0.240164, 1.367075, -0.020962)",
        "(-0.240164, 1.367075, -0.020962)",
        "(-0.240343, 1.372893, -0.020421)",
        "(-0.240763, 1.381753, -0.019733)",
        "(-0.241092, 1.387742, -0.019218)",
        "(-0.241483, 1.393709, -0.018618)",
        "(-0.241483, 1.393709, -0.018618)",
        "(-0.241990, 1.399704, -0.017902)",
        "(-0.242860, 1.408696, -0.016743)",
        "(-0.243453, 1.414779, -0.016128)",
        "(-0.244004, 1.420907, -0.015659)",
        "(-0.244004, 1.420907, -0.015659)",
        "(-0.244533, 1.427102, -0.015289)",
        "(-0.245292, 1.436519, -0.014950)",
        "(-0.245880, 1.442827, -0.014776)",
        "(-0.246466, 1.449195, -0.014691)",
        "(-0.246466, 1.449195, -0.014691)",
        "(-0.247133, 1.455626, -0.014726)",
        "(-0.248111, 1.465316, -0.015054)",
        "(-0.248844, 1.471670, -0.015392)",
        "(-0.249672, 1.477953, -0.015835)",
        "(-0.249672, 1.477953, -0.015835)",
        "(-0.250720, 1.484121, -0.016252)",
        "(-0.252559, 1.492948, -0.016606)",
        "(-0.253873, 1.498730, -0.017031)",
        "(-0.255255, 1.504517, -0.017712)",
        "(-0.255255, 1.504517, -0.017712)",
        "(-0.256497, 1.510160, -0.018611)",
        "(-0.257881, 1.518295, -0.020314)",
        "(-0.258359, 1.523404, -0.021726)",
        "(-0.258667, 1.528365, -0.023260)",
        "(-0.258667, 1.528365, -0.023260)",
        "(-0.258741, 1.533195, -0.025154)",
        "(-0.258788, 1.540288, -0.028433)",
        "(-0.258761, 1.544899, -0.030810)",
        "(-0.258644, 1.549438, -0.033427)",
        "(-0.258644, 1.549438, -0.033427)",
        "(-0.258404, 1.553855, -0.036301)",
        "(-0.257858, 1.560255, -0.041095)",
        "(-0.257442, 1.564355, -0.044600)",
        "(-0.257184, 1.568384, -0.048271)",
        "(-0.257184, 1.568384, -0.048271)",
        "(-0.257118, 1.572289, -0.052020)",
        "(-0.257175, 1.577742, -0.057733)",
        "(-0.257157, 1.581065, -0.061613)",
        "(-0.256977, 1.584069, -0.065556)",
        "(-0.256977, 1.584069, -0.065556)",
        "(-0.256786, 1.586826, -0.069582)",
        "(-0.256727, 1.590566, -0.075993)",
        "(-0.256745, 1.592795, -0.080399)",
        "(-0.256868, 1.594792, -0.084907)",
        "(-0.256868, 1.594792, -0.084907)",
        "(-0.257130, 1.596739, -0.089558)",
        "(-0.257396, 1.599400, -0.096790)",
        "(-0.257552, 1.600946, -0.101767)",
        "(-0.257660, 1.602347, -0.106881)",
        "(-0.257660, 1.602347, -0.106881)",
        "(-0.257797, 1.603657, -0.112032)",
        "(-0.258182, 1.605399, -0.119714)",
        "(-0.258462, 1.606430, -0.124856)",
        "(-0.258762, 1.607369, -0.130084)",
        "(-0.258762, 1.607369, -0.130084)",
        "(-0.258996, 1.608195, -0.135363)",
        "(-0.259400, 1.609390, -0.143501)",
        "(-0.259713, 1.610170, -0.149260)",
        "(-0.259953, 1.610834, -0.154752)",
        "(-0.259953, 1.610834, -0.154752)",
        "(-0.260179, 1.611404, -0.160420)",
        "(-0.260556, 1.612170, -0.169257)",
        "(-0.260878, 1.612626, -0.175331)",
        "(-0.261145, 1.612969, -0.181491)",
        "(-0.261145, 1.612969, -0.181491)",
        "(-0.261241, 1.613215, -0.187723)",
        "(-0.261369, 1.613425, -0.197188)",
        "(-0.261549, 1.613370, -0.203409)",
        "(-0.261840, 1.613206, -0.209503)",
        "(-0.261840, 1.613206, -0.209503)",
        "(-0.262283, 1.612972, -0.215456)",
        "(-0.262986, 1.612422, -0.224050)",
        "(-0.263431, 1.611950, -0.229674)",
        "(-0.263937, 1.611374, -0.235193)",
        "(-0.263937, 1.611374, -0.235193)",
        "(-0.264479, 1.610690, -0.240668)",
        "(-0.265177, 1.609346, -0.248789)",
        "(-0.265582, 1.608222, -0.254138)",
        "(-0.266015, 1.606855, -0.259274)",
        "(-0.266015, 1.606855, -0.259274)",
        "(-0.266352, 1.605183, -0.264205)",
        "(-0.266639, 1.602067, -0.271376)",
        "(-0.266618, 1.599584, -0.276002)",
        "(-0.266542, 1.596976, -0.280619)",
        "(-0.266542, 1.596976, -0.280619)",
        "(-0.266490, 1.594234, -0.285077)",
        "(-0.266188, 1.589789, -0.291521)",
        "(-0.265917, 1.586633, -0.295679)",
        "(-0.265541, 1.583248, -0.299623)",
        "(-0.265541, 1.583248, -0.299623)",
        "(-0.265005, 1.579662, -0.303431)",
        "(-0.264060, 1.573992, -0.308907)",
        "(-0.263230, 1.569929, -0.312355)",
        "(-0.262364, 1.565834, -0.315654)",
        "(-0.262364, 1.565834, -0.315654)",
        "(-0.261442, 1.561789, -0.318884)",
        "(-0.260124, 1.555686, -0.323402)",
        "(-0.259287, 1.551684, -0.326077)",
        "(-0.258413, 1.547698, -0.328594)",
        "(-0.258413, 1.547698, -0.328594)",
        "(-0.257551, 1.543772, -0.330843)",
        "(-0.256448, 1.538017, -0.333917)",
        "(-0.255802, 1.534273, -0.335853)",
        "(-0.255187, 1.530656, -0.337607)",
        "(-0.255187, 1.530656, -0.337607)",
        "(-0.254603, 1.527138, -0.339309)",
        "(-0.253842, 1.522141, -0.341778)",
        "(-0.253410, 1.518790, -0.343401)",
        "(-0.253021, 1.515386, -0.344864)",
        "(-0.253021, 1.515386, -0.344864)",
        "(-0.252583, 1.511932, -0.346222)",
        "(-0.251960, 1.506732, -0.348200)",
        "(-0.251601, 1.503259, -0.349455)",
        "(-0.251268, 1.499757, -0.350735)",
        "(-0.251268, 1.499757, -0.350735)",
        "(-0.250986, 1.496165, -0.352018)",
        "(-0.250520, 1.490544, -0.353911)",
        "(-0.250070, 1.486512, -0.355142)",
        "(-0.249672, 1.482462, -0.356304)",
        "(-0.249672, 1.482462, -0.356304)",
        "(-0.249255, 1.478126, -0.357283)",
        "(-0.248501, 1.471148, -0.358296)",
        "(-0.247995, 1.466519, -0.358779)",
        "(-0.247489, 1.461670, -0.359142)",
        "(-0.247489, 1.461670, -0.359142)",
        "(-0.246995, 1.456695, -0.359403)",
        "(-0.246337, 1.449053, -0.359557)",
        "(-0.245893, 1.443843, -0.359382)",
        "(-0.245418, 1.438356, -0.358967)",
        "(-0.245418, 1.438356, -0.358967)",
        "(-0.244970, 1.432777, -0.358310)",
        "(-0.244734, 1.424674, -0.356998)",
        "(-0.244676, 1.419470, -0.356104)",
        "(-0.244520, 1.414264, -0.355170)",
        "(-0.244520, 1.414264, -0.355170)",
        "(-0.244255, 1.409127, -0.354264)",
        "(-0.243824, 1.401694, -0.352909)",
        "(-0.243546, 1.396971, -0.351964)",
        "(-0.243277, 1.392470, -0.350965)",
        "(-0.243277, 1.392470, -0.350965)",
        "(-0.242979, 1.388134, -0.349887)",
        "(-0.242626, 1.381999, -0.348162)",
        "(-0.242361, 1.378054, -0.346963)",
        "(-0.242090, 1.374151, -0.345707)",
        "(-0.242090, 1.374151, -0.345707)",
        "(-0.241788, 1.370261, -0.344345)",
        "(-0.241228, 1.364450, -0.342196)",
        "(-0.240838, 1.360721, -0.340775)",
        "(-0.240427, 1.357055, -0.339350)",
        "(-0.240427, 1.357055, -0.339350)",
        "(-0.240032, 1.353511, -0.337907)",
        "(-0.239422, 1.348470, -0.335697)",
        "(-0.239045, 1.345276, -0.334105)",
        "(-0.238689, 1.342209, -0.332446)",
        "(-0.238689, 1.342209, -0.332446)",
        "(-0.238335, 1.339154, -0.330735)",
        "(-0.237874, 1.334518, -0.327810)",
        "(-0.237535, 1.331300, -0.325587)",
        "(-0.237180, 1.328043, -0.323219)",
        "(-0.237180, 1.328043, -0.323219)",
        "(-0.236842, 1.324740, -0.320728)",
        "(-0.236393, 1.319661, -0.316778)",
        "(-0.236137, 1.316230, -0.314077)",
        "(-0.235859, 1.312732, -0.311312)",
        "(-0.235859, 1.312732, -0.311312)",
        "(-0.235639, 1.309286, -0.308463)",
        "(-0.235372, 1.303874, -0.303898)",
        "(-0.235227, 1.300238, -0.300714)",
        "(-0.235038, 1.296496, -0.297514)",
        "(-0.235038, 1.296496, -0.297514)",
        "(-0.234971, 1.292666, -0.294138)",
        "(-0.234818, 1.286680, -0.289048)",
        "(-0.234745, 1.282657, -0.285680)",
        "(-0.234649, 1.278535, -0.282360)",
        "(-0.234649, 1.278535, -0.282360)",
        "(-0.234606, 1.274350, -0.278942)",
        "(-0.234550, 1.268004, -0.273701)",
        "(-0.234560, 1.263796, -0.270221)",
        "(-0.234607, 1.259601, -0.266743)",
        "(-0.234607, 1.259601, -0.266743)",
        "(-0.234677, 1.255430, -0.263215)",
        "(-0.234773, 1.249250, -0.257879)",
        "(-0.234857, 1.245336, -0.254444)",
        "(-0.234866, 1.241630, -0.251144)",
        "(-0.234866, 1.241630, -0.251144)",
        "(-0.234779, 1.238282, -0.248091)",
        "(-0.234678, 1.233450, -0.243410)",
        "(-0.234628, 1.230335, -0.240180)",
        "(-0.234581, 1.227333, -0.236845)",
        "(-0.234581, 1.227333, -0.236845)",
        "(-0.234494, 1.224498, -0.233475)",
        "(-0.234287, 1.220690, -0.228301)",
        "(-0.234059, 1.218377, -0.224745)",
        "(-0.233798, 1.216311, -0.221126)",
        "(-0.233798, 1.216311, -0.221126)",
        "(-0.233558, 1.214502, -0.217419)",
        "(-0.233127, 1.212047, -0.211352)",
        "(-0.232843, 1.210592, -0.206935)",
        "(-0.232561, 1.209265, -0.202231)",
        "(-0.232561, 1.209265, -0.202231)",
        "(-0.232184, 1.207968, -0.197339)",
        "(-0.231657, 1.206418, -0.189571)",
        "(-0.231324, 1.205649, -0.184133)",
        "(-0.231031, 1.204980, -0.178491)",
        "(-0.231031, 1.204980, -0.178491)",
        "(-0.230789, 1.204460, -0.172631)",
        "(-0.230465, 1.203899, -0.163697)",
        "(-0.230218, 1.203673, -0.157796)",
        "(-0.229910, 1.203482, -0.152006)",
        "(-0.229910, 1.203482, -0.152006)",
        "(-0.229547, 1.203315, -0.146232)",
        "(-0.229105, 1.203297, -0.137572)",
        "(-0.228797, 1.203478, -0.131862)",
        "(-0.228486, 1.203810, -0.126272)",
        "(-0.228486, 1.203810, -0.126272)",
        "(-0.228255, 1.204340, -0.120852)",
        "(-0.227963, 1.205499, -0.113131)",
        "(-0.227798, 1.206424, -0.108191)",
        "(-0.227634, 1.207463, -0.103427)",
        "(-0.227634, 1.207463, -0.103427)",
        "(-0.227492, 1.208667, -0.098966)",
        "(-0.227315, 1.210768, -0.092755)",
        "(-0.227174, 1.212210, -0.088824)",
        "(-0.227089, 1.213703, -0.085076)",
        "(-0.227089, 1.213703, -0.085076)",
        "(-0.226985, 1.215259, -0.081564)",
        "(-0.226783, 1.217529, -0.076754)",
        "(-0.226588, 1.218976, -0.073799)",
        "(-0.226362, 1.220479, -0.071158)",
        "(-0.226362, 1.220479, -0.071158)",
        "(-0.226109, 1.221984, -0.068695)",
        "(-0.225782, 1.224285, -0.065377)",
        "(-0.225558, 1.225836, -0.063388)",
        "(-0.225414, 1.227307, -0.061490)",
        "(-0.225414, 1.227307, -0.061490)",
        "(-0.225287, 1.228747, -0.059723)",
        "(-0.225197, 1.230991, -0.057356)",
        "(-0.225113, 1.232437, -0.055896)",
        "(-0.225047, 1.233989, -0.054585)",
        "(-0.225047, 1.233989, -0.054585)",
        "(-0.225030, 1.235722, -0.053338)",
        "(-0.225034, 1.238712, -0.051499)",
        "(-0.225080, 1.241106, -0.050324)",
        "(-0.225078, 1.243706, -0.049140)",
        "(-0.225078, 1.243706, -0.049140)",
        "(-0.224977, 1.246507, -0.047905)",
        "(-0.224663, 1.251435, -0.045993)",
        "(-0.224382, 1.255056, -0.044874)",
        "(-0.224082, 1.259297, -0.043769)",
        "(-0.224082, 1.259297, -0.043769)",
        "(-0.223744, 1.264088, -0.042719)",
        "(-0.223124, 1.272228, -0.041245)",
        "(-0.222668, 1.278077, -0.040319)",
        "(-0.222251, 1.284230, -0.039408)",
        "(-0.222251, 1.284230, -0.039408)",
        "(-0.221885, 1.290663, -0.038526)",
        "(-0.221509, 1.300756, -0.037181)",
        "(-0.221417, 1.307719, -0.036264)",
        "(-0.221470, 1.314863, -0.035331)",
        "(-0.221470, 1.314863, -0.035331)",
        "(-0.221642, 1.322115, -0.034406)",
        "(-0.221987, 1.333312, -0.033189)",
        "(-0.222348, 1.340818, -0.032396)",
        "(-0.222808, 1.348384, -0.031640)",
        "(-0.222808, 1.348384, -0.031640)",
        "(-0.223318, 1.356015, -0.030905)",
        "(-0.224247, 1.367562, -0.030067)",
        "(-0.224921, 1.375303, -0.029723)",
        "(-0.225713, 1.382934, -0.029445)",
        "(-0.225713, 1.382934, -0.029445)",
        "(-0.226624, 1.390432, -0.029197)",
        "(-0.228192, 1.401297, -0.028815)",
        "(-0.229392, 1.408280, -0.028529)",
        "(-0.230762, 1.415180, -0.028369)",
        "(-0.230762, 1.415180, -0.028369)",
        "(-0.232234, 1.422001, -0.028308)",
        "(-0.234546, 1.431913, -0.028388)",
        "(-0.236182, 1.438366, -0.028506)",
        "(-0.237868, 1.444620, -0.028714)",
        "(-0.237868, 1.444620, -0.028714)",
        "(-0.239514, 1.450688, -0.029041)",
        "(-0.241976, 1.459452, -0.029691)",
        "(-0.243594, 1.465141, -0.030259)",
        "(-0.245166, 1.470609, -0.030857)",
        "(-0.245166, 1.470609, -0.030857)",
        "(-0.246672, 1.475829, -0.031564)",
        "(-0.248604, 1.483240, -0.032850)",
        "(-0.249599, 1.487768, -0.033803)",
        "(-0.250426, 1.491986, -0.034858)",
        "(-0.250426, 1.491986, -0.034858)",
        "(-0.251191, 1.496014, -0.036052)",
        "(-0.252409, 1.501774, -0.038141)",
        "(-0.253103, 1.505402, -0.039613)",
        "(-0.253103, 1.505402, -0.039613)",
        "(-0.253791, 1.508962, -0.041149)",
        "(-0.254395, 1.512359, -0.042723)",
        "(-0.255351, 1.517294, -0.045264)",
        "(-0.256012, 1.520512, -0.047029)",
        "(-0.256558, 1.523643, -0.048864)",
        "(-0.256558, 1.523643, -0.048864)",
        "(-0.257077, 1.526739, -0.050784)",
        "(-0.257822, 1.531462, -0.053943)",
        "(-0.258372, 1.534764, -0.056293)",
        "(-0.258874, 1.538013, -0.058779)",
        "(-0.258874, 1.538013, -0.058779)",
        "(-0.259353, 1.541238, -0.061437)",
        "(-0.260123, 1.546138, -0.065784)",
        "(-0.260652, 1.549285, -0.068860)",
        "(-0.261219, 1.552472, -0.072220)",
        "(-0.261219, 1.552472, -0.072220)",
        "(-0.261858, 1.555708, -0.075934)",
        "(-0.262810, 1.559908, -0.081241)",
        "(-0.263620, 1.562614, -0.084874)",
        "(-0.263620, 1.562614, -0.084874)",
        "(-0.264452, 1.565255, -0.088612)",
        "(-0.265215, 1.567731, -0.092498)",
        "(-0.266182, 1.571036, -0.098338)",
        "(-0.266924, 1.573034, -0.102094)",
        "(-0.267779, 1.574956, -0.105778)",
        "(-0.267779, 1.574956, -0.105778)",
        "(-0.268757, 1.576786, -0.109420)",
        "(-0.270122, 1.579335, -0.114840)",
        "(-0.270833, 1.580881, -0.118459)",
        "(-0.270833, 1.580881, -0.118459)",
        "(-0.271468, 1.582368, -0.122244)",
        "(-0.272103, 1.583793, -0.126180)",
        "(-0.273047, 1.585843, -0.132428)",
        "(-0.273692, 1.587079, -0.136771)",
        "(-0.274291, 1.588184, -0.141212)",
        "(-0.274291, 1.588184, -0.141212)",
        "(-0.274834, 1.589136, -0.145663)",
        "(-0.275659, 1.590145, -0.152231)",
        "(-0.276296, 1.590651, -0.156682)",
        "(-0.277008, 1.590942, -0.161201)",
        "(-0.277008, 1.590942, -0.161201)",
        "(-0.277604, 1.591025, -0.165841)",
        "(-0.278394, 1.590531, -0.172832)",
        "(-0.278785, 1.589863, -0.177483)",
        "(-0.279266, 1.588925, -0.182079)",
        "(-0.279266, 1.588925, -0.182079)",
        "(-0.279606, 1.587775, -0.186713)",
        "(-0.279949, 1.585501, -0.193826)",
        "(-0.280222, 1.583771, -0.198662)",
        "(-0.280436, 1.581905, -0.203530)",
        "(-0.280436, 1.581905, -0.203530)",
        "(-0.280518, 1.579976, -0.208412)",
        "(-0.280726, 1.577012, -0.215535)",
        "(-0.281044, 1.575042, -0.220066)",
        "(-0.281446, 1.573034, -0.224382)",
        "(-0.281446, 1.573034, -0.224382)",
        "(-0.281784, 1.571007, -0.228595)",
        "(-0.281959, 1.567874, -0.234780)",
        "(-0.282016, 1.565859, -0.238762)",
        "(-0.282151, 1.563915, -0.242591)",
        "(-0.282151, 1.563915, -0.242591)",
        "(-0.282496, 1.562085, -0.246206)",
        "(-0.283240, 1.559372, -0.251287)",
        "(-0.283612, 1.557520, -0.254613)",
        "(-0.283786, 1.555544, -0.257918)",
        "(-0.283786, 1.555544, -0.257918)",
        "(-0.283881, 1.553455, -0.261282)",
        "(-0.283984, 1.549991, -0.266232)",
        "(-0.284117, 1.547438, -0.269463)",
        "(-0.284117, 1.547438, -0.269463)",
        "(-0.284149, 1.544652, -0.272742)",
        "(-0.283902, 1.541565, -0.276110)",
        "(-0.283288, 1.536528, -0.281416)",
        "(-0.282791, 1.532894, -0.284993)",
        "(-0.282299, 1.528997, -0.288574)",
        "(-0.282299, 1.528997, -0.288574)",
        "(-0.281791, 1.524888, -0.292148)",
        "(-0.281071, 1.518527, -0.297480)",
        "(-0.280615, 1.514073, -0.301172)",
        "(-0.280267, 1.509843, -0.304622)",
        "(-0.280267, 1.509843, -0.304622)",
        "(-0.279963, 1.505687, -0.308167)",
        "(-0.279880, 1.499387, -0.313218)",
        "(-0.279772, 1.495003, -0.316423)",
        "(-0.279689, 1.490546, -0.319499)",
        "(-0.279689, 1.490546, -0.319499)",
        "(-0.279593, 1.486072, -0.322514)",
        "(-0.279495, 1.479497, -0.326961)",
        "(-0.279392, 1.475173, -0.329903)",
        "(-0.279378, 1.470833, -0.332753)",
        "(-0.279378, 1.470833, -0.332753)"
    ],
    "leftHandPositions": [
        "(-0.361530, 1.135736, 0.162342)",
        "(-0.353803, 1.146541, 0.158157)",
        "(-0.347559, 1.149505, 0.154949)",
        "(-0.341355, 1.150272, 0.150987)",
        "(-0.341355, 1.150272, 0.150987)",
        "(-0.335127, 1.149762, 0.146035)",
        "(-0.329584, 1.148721, 0.141229)",
        "(-0.323880, 1.145063, 0.133476)",
        "(-0.321619, 1.140971, 0.128696)",
        "(-0.321619, 1.140971, 0.128696)",
        "(-0.319999, 1.136533, 0.125530)",
        "(-0.317769, 1.130988, 0.123786)",
        "(-0.316371, 1.121735, 0.123157)",
        "(-0.317561, 1.114486, 0.123349)",
        "(-0.317561, 1.114486, 0.123349)",
        "(-0.319522, 1.105846, 0.123489)",
        "(-0.321205, 1.095926, 0.125197)",
        "(-0.322309, 1.079128, 0.131653)",
        "(-0.324195, 1.066877, 0.137165)",
        "(-0.324195, 1.066877, 0.137165)",
        "(-0.328269, 1.055068, 0.143873)",
        "(-0.336956, 1.038014, 0.155009)",
        "(-0.343124, 1.026551, 0.161416)",
        "(-0.349208, 1.015673, 0.167858)",
        "(-0.349208, 1.015673, 0.167858)",
        "(-0.355411, 1.006459, 0.175585)",
        "(-0.360412, 0.998360, 0.183672)",
        "(-0.365326, 0.991107, 0.194057)",
        "(-0.366841, 0.989365, 0.199469)",
        "(-0.366841, 0.989365, 0.199469)",
        "(-0.365937, 0.989613, 0.203649)",
        "(-0.363095, 0.991439, 0.206371)",
        "(-0.353234, 0.997684, 0.206926)",
        "(-0.343903, 1.003392, 0.206362)",
        "(-0.343903, 1.003392, 0.206362)",
        "(-0.332485, 1.010588, 0.205432)",
        "(-0.319001, 1.019140, 0.204354)",
        "(-0.295671, 1.034816, 0.203240)",
        "(-0.278915, 1.047529, 0.202572)",
        "(-0.278915, 1.047529, 0.202572)",
        "(-0.261292, 1.061947, 0.201969)",
        "(-0.235180, 1.088159, 0.201570)",
        "(-0.218624, 1.107974, 0.201474)",
        "(-0.202458, 1.128529, 0.201075)",
        "(-0.202458, 1.128529, 0.201075)",
        "(-0.187174, 1.149750, 0.200062)",
        "(-0.173704, 1.171826, 0.198738)",
        "(-0.156165, 1.204225, 0.196051)",
        "(-0.145664, 1.223945, 0.193687)",
        "(-0.145664, 1.223945, 0.193687)",
        "(-0.136044, 1.241491, 0.190888)",
        "(-0.128076, 1.257407, 0.187517)",
        "(-0.120389, 1.279630, 0.182710)",
        "(-0.118158, 1.294056, 0.179610)",
        "(-0.118158, 1.294056, 0.179610)",
        "(-0.118855, 1.308401, 0.176391)",
        "(-0.122484, 1.322038, 0.172663)",
        "(-0.130931, 1.338906, 0.165405)",
        "(-0.138494, 1.347559, 0.158967)",
        "(-0.138494, 1.347559, 0.158967)",
        "(-0.147914, 1.354443, 0.151787)",
        "(-0.161923, 1.360973, 0.140567)",
        "(-0.169283, 1.363856, 0.133489)",
        "(-0.175740, 1.366572, 0.127706)",
        "(-0.175740, 1.366572, 0.127706)",
        "(-0.181046, 1.369784, 0.123647)",
        "(-0.184477, 1.373285, 0.120732)",
        "(-0.185144, 1.378482, 0.116906)",
        "(-0.184976, 1.382297, 0.114843)",
        "(-0.184976, 1.382297, 0.114843)",
        "(-0.184466, 1.386817, 0.113457)",
        "(-0.182534, 1.391355, 0.112440)",
        "(-0.177574, 1.397392, 0.110875)",
        "(-0.173819, 1.401006, 0.109680)",
        "(-0.173819, 1.401006, 0.109680)",
        "(-0.170198, 1.404413, 0.108593)",
        "(-0.163858, 1.408847, 0.107156)",
        "(-0.159461, 1.411316, 0.106255)",
        "(-0.155865, 1.413664, 0.105353)",
        "(-0.155865, 1.413664, 0.105353)",
        "(-0.152560, 1.415547, 0.104371)",
        "(-0.149727, 1.417095, 0.103245)",
        "(-0.147104, 1.419082, 0.101746)",
        "(-0.146598, 1.420616, 0.100995)",
        "(-0.146598, 1.420616, 0.100995)",
        "(-0.146989, 1.422325, 0.100477)",
        "(-0.147740, 1.423864, 0.100126)",
        "(-0.149461, 1.425850, 0.099786)",
        "(-0.150987, 1.426903, 0.099693)",
        "(-0.150987, 1.426903, 0.099693)",
        "(-0.152680, 1.427955, 0.099525)",
        "(-0.154509, 1.429004, 0.099591)",
        "(-0.157338, 1.430645, 0.099987)",
        "(-0.158919, 1.431677, 0.100398)",
        "(-0.158919, 1.431677, 0.100398)",
        "(-0.160280, 1.432638, 0.100787)",
        "(-0.161575, 1.433718, 0.101283)",
        "(-0.163365, 1.435625, 0.102185)",
        "(-0.164643, 1.436871, 0.102620)",
        "(-0.164643, 1.436871, 0.102620)",
        "(-0.165789, 1.438024, 0.102997)",
        "(-0.166972, 1.439045, 0.103139)",
        "(-0.168957, 1.440732, 0.103179)",
        "(-0.170434, 1.442041, 0.103151)",
        "(-0.170434, 1.442041, 0.103151)",
        "(-0.171956, 1.443295, 0.103038)",
        "(-0.173488, 1.444482, 0.102709)",
        "(-0.175720, 1.446239, 0.101965)",
        "(-0.177111, 1.447499, 0.101412)",
        "(-0.177111, 1.447499, 0.101412)",
        "(-0.178342, 1.448853, 0.100910)",
        "(-0.179477, 1.450308, 0.100438)",
        "(-0.180913, 1.452746, 0.099907)",
        "(-0.181849, 1.454560, 0.099575)",
        "(-0.181849, 1.454560, 0.099575)",
        "(-0.182662, 1.456484, 0.099247)",
        "(-0.183444, 1.458598, 0.098898)",
        "(-0.184638, 1.462084, 0.098295)",
        "(-0.185628, 1.464665, 0.097766)",
        "(-0.185628, 1.464665, 0.097766)",
        "(-0.186740, 1.467476, 0.097190)",
        "(-0.188013, 1.470546, 0.096586)",
        "(-0.190290, 1.475706, 0.095745)",
        "(-0.191977, 1.479401, 0.095197)",
        "(-0.191977, 1.479401, 0.095197)",
        "(-0.193730, 1.483307, 0.094643)",
        "(-0.195665, 1.487395, 0.094112)",
        "(-0.198850, 1.493620, 0.093063)",
        "(-0.201115, 1.497895, 0.092268)",
        "(-0.201115, 1.497895, 0.092268)",
        "(-0.203495, 1.502236, 0.091511)",
        "(-0.207029, 1.508773, 0.090641)",
        "(-0.207029, 1.508773, 0.090641)",
        "(-0.209339, 1.513056, 0.090225)",
        "(-0.211476, 1.517156, 0.090069)",
        "(-0.213467, 1.521060, 0.090155)",
        "(-0.215750, 1.526278, 0.090682)",
        "(-0.217030, 1.529523, 0.091224)",
        "(-0.218106, 1.532717, 0.092080)",
        "(-0.218106, 1.532717, 0.092080)",
        "(-0.219103, 1.535783, 0.093210)",
        "(-0.219896, 1.538550, 0.094583)",
        "(-0.220954, 1.542201, 0.096994)",
        "(-0.221484, 1.544354, 0.098952)",
        "(-0.221484, 1.544354, 0.098952)",
        "(-0.221925, 1.546198, 0.101092)",
        "(-0.222240, 1.547765, 0.103392)",
        "(-0.222435, 1.549749, 0.107157)",
        "(-0.222561, 1.550787, 0.109714)",
        "(-0.222561, 1.550787, 0.109714)",
        "(-0.222543, 1.551625, 0.112344)",
        "(-0.222508, 1.552301, 0.115011)",
        "(-0.222287, 1.553032, 0.119192)",
        "(-0.222022, 1.553326, 0.122027)",
        "(-0.222022, 1.553326, 0.122027)",
        "(-0.221671, 1.553577, 0.125002)",
        "(-0.221310, 1.553735, 0.128045)",
        "(-0.220768, 1.553798, 0.132609)",
        "(-0.220439, 1.553703, 0.135567)",
        "(-0.220439, 1.553703, 0.135567)",
        "(-0.220208, 1.553510, 0.138493)",
        "(-0.219967, 1.553271, 0.141431)",
        "(-0.219508, 1.552700, 0.145807)",
        "(-0.219158, 1.552314, 0.148687)",
        "(-0.219158, 1.552314, 0.148687)",
        "(-0.218673, 1.551928, 0.151628)",
        "(-0.218177, 1.551378, 0.155840)",
        "(-0.217851, 1.551023, 0.158644)",
        "(-0.217621, 1.550652, 0.161438)",
        "(-0.217621, 1.550652, 0.161438)",
        "(-0.217236, 1.550290, 0.164429)",
        "(-0.216813, 1.549877, 0.167319)",
        "(-0.216072, 1.549100, 0.171516)",
        "(-0.215659, 1.548535, 0.174257)",
        "(-0.215659, 1.548535, 0.174257)",
        "(-0.215346, 1.547917, 0.177034)",
        "(-0.215090, 1.547243, 0.179810)",
        "(-0.214654, 1.546121, 0.184115)",
        "(-0.214382, 1.545297, 0.187093)",
        "(-0.214382, 1.545297, 0.187093)",
        "(-0.214119, 1.544446, 0.190185)",
        "(-0.213830, 1.543554, 0.193355)",
        "(-0.213273, 1.541987, 0.198343)",
        "(-0.212872, 1.540793, 0.201727)",
        "(-0.212872, 1.540793, 0.201727)",
        "(-0.212500, 1.539501, 0.205066)",
        "(-0.212229, 1.537976, 0.208180)",
        "(-0.211667, 1.535306, 0.212751)",
        "(-0.211278, 1.533426, 0.215846)",
        "(-0.211278, 1.533426, 0.215846)",
        "(-0.210835, 1.531449, 0.218976)",
        "(-0.210116, 1.528390, 0.223746)",
        "(-0.209566, 1.526312, 0.226862)",
        "(-0.208963, 1.524198, 0.229909)",
        "(-0.208963, 1.524198, 0.229909)",
        "(-0.208474, 1.522147, 0.232818)",
        "(-0.207989, 1.520202, 0.235697)",
        "(-0.207288, 1.517290, 0.239756)",
        "(-0.206925, 1.515334, 0.242295)",
        "(-0.206925, 1.515334, 0.242295)",
        "(-0.206714, 1.513358, 0.244608)",
        "(-0.206494, 1.511333, 0.246857)",
        "(-0.206184, 1.508272, 0.250230)",
        "(-0.205932, 1.506120, 0.252494)",
        "(-0.205932, 1.506120, 0.252494)",
        "(-0.205675, 1.503853, 0.254674)",
        "(-0.205136, 1.500237, 0.257731)",
        "(-0.204708, 1.497726, 0.259638)",
        "(-0.204269, 1.495226, 0.261518)",
        "(-0.204269, 1.495226, 0.261518)",
        "(-0.203924, 1.492769, 0.263311)",
        "(-0.203270, 1.489052, 0.266013)",
        "(-0.202870, 1.486519, 0.267631)",
        "(-0.202443, 1.483908, 0.269121)",
        "(-0.202443, 1.483908, 0.269121)",
        "(-0.202020, 1.481268, 0.270468)",
        "(-0.201372, 1.477247, 0.272366)",
        "(-0.200975, 1.474653, 0.273719)",
        "(-0.200663, 1.472096, 0.275014)",
        "(-0.200663, 1.472096, 0.275014)",
        "(-0.200208, 1.469488, 0.276389)",
        "(-0.199579, 1.465518, 0.278274)",
        "(-0.199182, 1.462873, 0.279515)",
        "(-0.198828, 1.460238, 0.280696)",
        "(-0.198828, 1.460238, 0.280696)",
        "(-0.198376, 1.457642, 0.282028)",
        "(-0.198030, 1.455091, 0.283500)",
        "(-0.197596, 1.451253, 0.285808)",
        "(-0.197398, 1.448560, 0.287160)",
        "(-0.197398, 1.448560, 0.287160)",
        "(-0.197108, 1.445760, 0.288478)",
        "(-0.196788, 1.441428, 0.290284)",
        "(-0.196650, 1.438573, 0.291456)",
        "(-0.196470, 1.435701, 0.292655)",
        "(-0.196470, 1.435701, 0.292655)",
        "(-0.196339, 1.432839, 0.293800)",
        "(-0.196052, 1.428551, 0.295459)",
        "(-0.195920, 1.425785, 0.296448)",
        "(-0.195839, 1.423085, 0.297264)",
        "(-0.195839, 1.423085, 0.297264)",
        "(-0.195672, 1.420440, 0.297953)",
        "(-0.195564, 1.416711, 0.298910)",
        "(-0.195471, 1.414288, 0.299530)",
        "(-0.195444, 1.411789, 0.300004)",
        "(-0.195444, 1.411789, 0.300004)",
        "(-0.195348, 1.409210, 0.300301)",
        "(-0.195144, 1.405274, 0.300574)",
        "(-0.195100, 1.402630, 0.300661)",
        "(-0.194992, 1.399951, 0.300721)",
        "(-0.194992, 1.399951, 0.300721)",
        "(-0.194968, 1.397287, 0.300714)",
        "(-0.194888, 1.393150, 0.300670)",
        "(-0.194773, 1.390279, 0.300501)",
        "(-0.194773, 1.390279, 0.300501)",
        "(-0.194620, 1.387426, 0.300383)",
        "(-0.194488, 1.384643, 0.300283)",
        "(-0.194227, 1.380536, 0.300167)",
        "(-0.194059, 1.377854, 0.300031)",
        "(-0.193948, 1.375299, 0.299924)",
        "(-0.193948, 1.375299, 0.299924)",
        "(-0.193853, 1.372832, 0.299859)",
        "(-0.193639, 1.369097, 0.299713)",
        "(-0.193559, 1.366544, 0.299363)",
        "(-0.193482, 1.364202, 0.299020)",
        "(-0.193482, 1.364202, 0.299020)",
        "(-0.193496, 1.361866, 0.298618)",
        "(-0.193578, 1.358200, 0.297761)",
        "(-0.193646, 1.355674, 0.297044)",
        "(-0.193717, 1.353048, 0.296198)",
        "(-0.193717, 1.353048, 0.296198)",
        "(-0.193709, 1.350399, 0.295267)",
        "(-0.193746, 1.346463, 0.293630)",
        "(-0.193729, 1.343813, 0.292470)",
        "(-0.193717, 1.341180, 0.291119)",
        "(-0.193717, 1.341180, 0.291119)",
        "(-0.193687, 1.338559, 0.289727)",
        "(-0.193615, 1.334715, 0.287608)",
        "(-0.193602, 1.332207, 0.286136)",
        "(-0.193607, 1.329773, 0.284574)",
        "(-0.193607, 1.329773, 0.284574)",
        "(-0.193655, 1.327398, 0.282879)",
        "(-0.193747, 1.323868, 0.280026)",
        "(-0.193747, 1.323868, 0.280026)",
        "(-0.194028, 1.319385, 0.275920)",
        "(-0.194028, 1.319385, 0.275920)",
        "(-0.194088, 1.317168, 0.273908)",
        "(-0.194199, 1.313985, 0.270818)",
        "(-0.194290, 1.312021, 0.268798)",
        "(-0.194402, 1.310141, 0.266762)",
        "(-0.194402, 1.310141, 0.266762)",
        "(-0.194559, 1.308322, 0.264635)",
        "(-0.194691, 1.305667, 0.261323)",
        "(-0.194735, 1.303867, 0.259043)",
        "(-0.194789, 1.302042, 0.256557)",
        "(-0.194789, 1.302042, 0.256557)",
        "(-0.194837, 1.300185, 0.253940)",
        "(-0.194996, 1.297615, 0.250008)",
        "(-0.195113, 1.295974, 0.247335)",
        "(-0.195208, 1.294280, 0.244553)",
        "(-0.195208, 1.294280, 0.244553)",
        "(-0.195291, 1.292545, 0.241615)",
        "(-0.195373, 1.289995, 0.237135)",
        "(-0.195439, 1.288424, 0.234208)",
        "(-0.195537, 1.286927, 0.231322)",
        "(-0.195537, 1.286927, 0.231322)",
        "(-0.195662, 1.285395, 0.228352)",
        "(-0.195737, 1.282962, 0.223783)",
        "(-0.195833, 1.281435, 0.220784)",
        "(-0.195882, 1.280177, 0.218059)",
        "(-0.195882, 1.280177, 0.218059)",
        "(-0.195845, 1.279207, 0.215627)",
        "(-0.195719, 1.278143, 0.212308)",
        "(-0.195719, 1.277639, 0.210021)",
        "(-0.195716, 1.277249, 0.207653)",
        "(-0.195716, 1.277249, 0.207653)",
        "(-0.195751, 1.277031, 0.205111)",
        "(-0.195876, 1.277123, 0.201276)",
        "(-0.196024, 1.277465, 0.198695)",
        "(-0.196206, 1.277944, 0.196016)",
        "(-0.196206, 1.277944, 0.196016)",
        "(-0.196430, 1.278518, 0.193217)",
        "(-0.196817, 1.279527, 0.188890)",
        "(-0.197091, 1.280375, 0.185991)",
        "(-0.197338, 1.281219, 0.183091)",
        "(-0.197338, 1.281219, 0.183091)",
        "(-0.197614, 1.282118, 0.180081)",
        "(-0.197851, 1.283040, 0.177068)",
        "(-0.198223, 1.284604, 0.172457)",
        "(-0.198492, 1.285805, 0.169324)",
        "(-0.198492, 1.285805, 0.169324)",
        "(-0.198749, 1.287136, 0.166204)",
        "(-0.199036, 1.288525, 0.163076)",
        "(-0.199495, 1.290760, 0.158434)",
        "(-0.199803, 1.292214, 0.155387)",
        "(-0.199803, 1.292214, 0.155387)",
        "(-0.200115, 1.293660, 0.152344)",
        "(-0.200548, 1.295840, 0.147951)",
        "(-0.200817, 1.297303, 0.145205)",
        "(-0.201106, 1.298767, 0.142493)",
        "(-0.201106, 1.298767, 0.142493)",
        "(-0.201407, 1.300211, 0.139911)",
        "(-0.201849, 1.302121, 0.136079)",
        "(-0.202148, 1.303205, 0.133545)",
        "(-0.202427, 1.304183, 0.131085)",
        "(-0.202427, 1.304183, 0.131085)",
        "(-0.202692, 1.304921, 0.128723)",
        "(-0.202980, 1.305660, 0.125288)",
        "(-0.203193, 1.305970, 0.123064)",
        "(-0.203439, 1.306112, 0.120869)",
        "(-0.203439, 1.306112, 0.120869)",
        "(-0.203707, 1.306112, 0.118726)",
        "(-0.204253, 1.305961, 0.115515)",
        "(-0.204657, 1.305742, 0.113275)",
        "(-0.205185, 1.305534, 0.110904)",
        "(-0.205185, 1.305534, 0.110904)",
        "(-0.205646, 1.305263, 0.108534)",
        "(-0.206092, 1.304919, 0.106177)",
        "(-0.206822, 1.304501, 0.102627)",
        "(-0.207339, 1.304318, 0.100203)",
        "(-0.207339, 1.304318, 0.100203)",
        "(-0.207832, 1.304193, 0.097718)",
        "(-0.208654, 1.304037, 0.093837)",
        "(-0.209257, 1.304057, 0.091176)",
        "(-0.209922, 1.304220, 0.088465)",
        "(-0.209922, 1.304220, 0.088465)",
        "(-0.210678, 1.304472, 0.085654)",
        "(-0.211832, 1.304755, 0.081473)",
        "(-0.212581, 1.305114, 0.078738)",
        "(-0.213297, 1.305639, 0.076115)",
        "(-0.213297, 1.305639, 0.076115)",
        "(-0.213941, 1.306413, 0.073591)",
        "(-0.214653, 1.308279, 0.070278)",
        "(-0.214962, 1.310029, 0.068334)",
        "(-0.215159, 1.312156, 0.066581)",
        "(-0.215159, 1.312156, 0.066581)",
        "(-0.215294, 1.314651, 0.064982)",
        "(-0.215425, 1.319006, 0.062851)",
        "(-0.215561, 1.322237, 0.061462)",
        "(-0.215721, 1.325649, 0.060136)",
        "(-0.215721, 1.325649, 0.060136)",
        "(-0.216084, 1.331229, 0.058287)",
        "(-0.216084, 1.331229, 0.058287)",
        "(-0.216673, 1.339177, 0.056098)",
        "(-0.216958, 1.343163, 0.055099)",
        "(-0.216958, 1.343163, 0.055099)",
        "(-0.217294, 1.347137, 0.054162)",
        "(-0.217897, 1.353161, 0.052815)",
        "(-0.218388, 1.357008, 0.051929)",
        "(-0.218908, 1.360718, 0.051020)",
        "(-0.218908, 1.360718, 0.051020)",
        "(-0.219481, 1.364332, 0.050151)",
        "(-0.220419, 1.369713, 0.048901)",
        "(-0.221073, 1.372965, 0.048247)",
        "(-0.221744, 1.376200, 0.047570)",
        "(-0.221744, 1.376200, 0.047570)",
        "(-0.222419, 1.379392, 0.046960)",
        "(-0.223036, 1.382563, 0.046435)",
        "(-0.223894, 1.387236, 0.045861)",
        "(-0.224402, 1.390319, 0.045581)",
        "(-0.224402, 1.390319, 0.045581)",
        "(-0.224862, 1.393397, 0.045330)",
        "(-0.225266, 1.396509, 0.045094)",
        "(-0.225752, 1.401411, 0.044758)",
        "(-0.226092, 1.404825, 0.044523)",
        "(-0.226092, 1.404825, 0.044523)",
        "(-0.226366, 1.408371, 0.044352)",
        "(-0.226844, 1.413840, 0.044085)",
        "(-0.227154, 1.417512, 0.043937)",
        "(-0.227526, 1.421238, 0.043850)",
        "(-0.227526, 1.421238, 0.043850)",
        "(-0.227878, 1.424990, 0.043883)",
        "(-0.228469, 1.430665, 0.044204)",
        "(-0.228896, 1.434461, 0.044737)",
        "(-0.229332, 1.438243, 0.045448)",
        "(-0.229332, 1.438243, 0.045448)",
        "(-0.229845, 1.441889, 0.046278)",
        "(-0.230524, 1.447050, 0.047505)",
        "(-0.230940, 1.450409, 0.048358)",
        "(-0.231324, 1.453754, 0.049220)",
        "(-0.231324, 1.453754, 0.049220)",
        "(-0.231763, 1.457127, 0.050082)",
        "(-0.232202, 1.460523, 0.050926)",
        "(-0.233053, 1.465715, 0.052201)",
        "(-0.233750, 1.469353, 0.053038)",
        "(-0.233750, 1.469353, 0.053038)",
        "(-0.234527, 1.473112, 0.053897)",
        "(-0.235784, 1.478859, 0.055105)",
        "(-0.236735, 1.482812, 0.055926)",
        "(-0.237742, 1.486815, 0.056776)",
        "(-0.237742, 1.486815, 0.056776)",
        "(-0.238807, 1.490781, 0.057575)",
        "(-0.240468, 1.496605, 0.058717)",
        "(-0.241519, 1.500405, 0.059516)",
        "(-0.242442, 1.504207, 0.060462)",
        "(-0.242442, 1.504207, 0.060462)",
        "(-0.243052, 1.507989, 0.061580)",
        "(-0.243529, 1.513207, 0.063362)",
        "(-0.243448, 1.516272, 0.064591)",
        "(-0.243173, 1.519212, 0.065898)",
        "(-0.243173, 1.519212, 0.065898)",
        "(-0.242853, 1.522156, 0.067359)",
        "(-0.242308, 1.526402, 0.069832)",
        "(-0.241975, 1.529142, 0.071575)",
        "(-0.241707, 1.531778, 0.073361)",
        "(-0.241707, 1.531778, 0.073361)",
        "(-0.241464, 1.534292, 0.075188)",
        "(-0.241098, 1.537773, 0.077996)",
        "(-0.240883, 1.539955, 0.079948)",
        "(-0.240696, 1.541897, 0.081798)",
        "(-0.240696, 1.541897, 0.081798)",
        "(-0.240641, 1.543648, 0.083601)",
        "(-0.240715, 1.545983, 0.086215)",
        "(-0.240767, 1.547247, 0.087863)",
        "(-0.240780, 1.548339, 0.089459)",
        "(-0.240780, 1.548339, 0.089459)",
        "(-0.240696, 1.549391, 0.091204)",
        "(-0.240559, 1.550937, 0.094106)",
        "(-0.240343, 1.551893, 0.096232)",
        "(-0.239926, 1.552770, 0.098607)",
        "(-0.239926, 1.552770, 0.098607)",
        "(-0.239449, 1.553572, 0.101117)",
        "(-0.238600, 1.554558, 0.105057)",
        "(-0.238139, 1.555184, 0.107715)",
        "(-0.237761, 1.555832, 0.110515)",
        "(-0.237761, 1.555832, 0.110515)",
        "(-0.237437, 1.556501, 0.113466)",
        "(-0.236915, 1.557616, 0.118256)",
        "(-0.236503, 1.558319, 0.121668)",
        "(-0.236057, 1.558925, 0.125188)",
        "(-0.236057, 1.558925, 0.125188)",
        "(-0.235570, 1.559442, 0.128851)",
        "(-0.234713, 1.560088, 0.134629)",
        "(-0.234056, 1.560369, 0.138526)",
        "(-0.233381, 1.560521, 0.142392)",
        "(-0.233381, 1.560521, 0.142392)",
        "(-0.232584, 1.560509, 0.146247)",
        "(-0.231437, 1.560444, 0.152075)",
        "(-0.231437, 1.560444, 0.152075)",
        "(-0.229984, 1.560165, 0.160113)",
        "(-0.229984, 1.560165, 0.160113)",
        "(-0.229212, 1.559998, 0.164160)",
        "(-0.228027, 1.559628, 0.170122)",
        "(-0.227361, 1.559353, 0.173923)",
        "(-0.226824, 1.559137, 0.177626)",
        "(-0.226824, 1.559137, 0.177626)",
        "(-0.226408, 1.558919, 0.181156)",
        "(-0.225941, 1.558525, 0.186295)",
        "(-0.225669, 1.558161, 0.189612)",
        "(-0.225373, 1.557707, 0.192970)",
        "(-0.225373, 1.557707, 0.192970)",
        "(-0.225189, 1.557127, 0.196320)",
        "(-0.224809, 1.555920, 0.201557)",
        "(-0.224303, 1.554690, 0.205208)",
        "(-0.223815, 1.553057, 0.208858)",
        "(-0.223815, 1.553057, 0.208858)",
        "(-0.223445, 1.551245, 0.212429)",
        "(-0.222857, 1.548159, 0.217547)",
        "(-0.222399, 1.546068, 0.221154)",
        "(-0.221844, 1.543992, 0.225073)",
        "(-0.221844, 1.543992, 0.225073)",
        "(-0.221288, 1.542037, 0.229253)",
        "(-0.220505, 1.539026, 0.235595)",
        "(-0.220000, 1.537038, 0.239792)",
        "(-0.219580, 1.535220, 0.244096)",
        "(-0.219580, 1.535220, 0.244096)",
        "(-0.219309, 1.533561, 0.248451)",
        "(-0.219196, 1.531375, 0.254755)",
        "(-0.219319, 1.529979, 0.258689)",
        "(-0.219522, 1.528505, 0.262322)",
        "(-0.219522, 1.528505, 0.262322)",
        "(-0.219667, 1.526981, 0.265733)",
        "(-0.219958, 1.524822, 0.270604)",
        "(-0.220185, 1.523423, 0.273640)",
        "(-0.220472, 1.522047, 0.276409)",
        "(-0.220472, 1.522047, 0.276409)",
        "(-0.220824, 1.520748, 0.278928)",
        "(-0.221447, 1.518874, 0.282370)",
        "(-0.221777, 1.517578, 0.284355)",
        "(-0.222091, 1.516245, 0.285972)",
        "(-0.222091, 1.516245, 0.285972)",
        "(-0.222353, 1.514904, 0.287286)",
        "(-0.222772, 1.513098, 0.288440)",
        "(-0.222772, 1.513098, 0.288440)",
        "(-0.223089, 1.511024, 0.289336)",
        "(-0.223089, 1.511024, 0.289336)",
        "(-0.223123, 1.510108, 0.289570)",
        "(-0.223091, 1.509377, 0.289697)",
        "(-0.223022, 1.508349, 0.289439)",
        "(-0.222871, 1.507835, 0.289070)",
        "(-0.222871, 1.507835, 0.289070)",
        "(-0.222774, 1.507368, 0.288488)",
        "(-0.222697, 1.506725, 0.286940)",
        "(-0.222666, 1.506522, 0.285890)",
        "(-0.222684, 1.506369, 0.284706)",
        "(-0.222684, 1.506369, 0.284706)",
        "(-0.222704, 1.506234, 0.283414)",
        "(-0.222760, 1.506144, 0.281361)",
        "(-0.222843, 1.506220, 0.280011)",
        "(-0.222949, 1.506387, 0.278752)",
        "(-0.222949, 1.506387, 0.278752)",
        "(-0.223142, 1.506619, 0.277469)",
        "(-0.223435, 1.507015, 0.275460)",
        "(-0.223724, 1.507264, 0.274020)",
        "(-0.224006, 1.507429, 0.272646)",
        "(-0.224006, 1.507429, 0.272646)",
        "(-0.224274, 1.507519, 0.271343)",
        "(-0.224557, 1.507559, 0.269836)",
        "(-0.224649, 1.507395, 0.269040)",
        "(-0.224604, 1.507056, 0.268607)",
        "(-0.224604, 1.507056, 0.268607)",
        "(-0.224519, 1.506361, 0.268126)",
        "(-0.224020, 1.504748, 0.267868)",
        "(-0.223723, 1.503370, 0.267770)",
        "(-0.223424, 1.501754, 0.267768)",
        "(-0.223424, 1.501754, 0.267768)",
        "(-0.223031, 1.499832, 0.267935)",
        "(-0.222359, 1.496549, 0.268485)",
        "(-0.221899, 1.494109, 0.268922)",
        "(-0.221430, 1.491414, 0.269310)",
        "(-0.221430, 1.491414, 0.269310)",
        "(-0.220856, 1.488435, 0.269701)",
        "(-0.220029, 1.483640, 0.270423)",
        "(-0.219461, 1.480320, 0.271003)",
        "(-0.218901, 1.476808, 0.271461)",
        "(-0.218901, 1.476808, 0.271461)",
        "(-0.218305, 1.473092, 0.271817)",
        "(-0.217439, 1.467265, 0.272291)",
        "(-0.216907, 1.463377, 0.272630)",
        "(-0.216464, 1.459443, 0.272993)",
        "(-0.216464, 1.459443, 0.272993)",
        "(-0.215963, 1.455440, 0.273433)",
        "(-0.215393, 1.451384, 0.273894)",
        "(-0.214465, 1.445224, 0.274551)",
        "(-0.213847, 1.441132, 0.275066)",
        "(-0.213847, 1.441132, 0.275066)",
        "(-0.213154, 1.437119, 0.275719)",
        "(-0.212235, 1.431221, 0.276783)",
        "(-0.211618, 1.427353, 0.277556)",
        "(-0.211056, 1.423571, 0.278362)",
        "(-0.211056, 1.423571, 0.278362)",
        "(-0.210519, 1.419828, 0.279157)",
        "(-0.209724, 1.414330, 0.280319)",
        "(-0.209271, 1.410814, 0.281104)",
        "(-0.208772, 1.407368, 0.281958)",
        "(-0.208772, 1.407368, 0.281958)",
        "(-0.208303, 1.404000, 0.282837)",
        "(-0.207782, 1.398993, 0.283932)",
        "(-0.207399, 1.395546, 0.284531)",
        "(-0.207040, 1.392009, 0.285002)",
        "(-0.207040, 1.392009, 0.285002)",
        "(-0.206702, 1.388345, 0.285303)",
        "(-0.206212, 1.382737, 0.285566)",
        "(-0.205934, 1.378931, 0.285618)",
        "(-0.205934, 1.378931, 0.285618)",
        "(-0.205647, 1.374981, 0.285533)",
        "(-0.205353, 1.370806, 0.285175)",
        "(-0.204839, 1.364321, 0.284327)",
        "(-0.204417, 1.360015, 0.283742)",
        "(-0.204077, 1.355771, 0.283178)",
        "(-0.204077, 1.355771, 0.283178)",
        "(-0.203767, 1.351467, 0.282561)",
        "(-0.203342, 1.344797, 0.281526)",
        "(-0.203130, 1.340355, 0.280771)",
        "(-0.202927, 1.335842, 0.280122)",
        "(-0.202927, 1.335842, 0.280122)",
        "(-0.202762, 1.331259, 0.279463)",
        "(-0.202588, 1.324171, 0.278827)",
        "(-0.202455, 1.319455, 0.278753)",
        "(-0.202361, 1.314756, 0.278884)",
        "(-0.202361, 1.314756, 0.278884)",
        "(-0.202285, 1.310074, 0.279113)",
        "(-0.202252, 1.303092, 0.279473)",
        "(-0.202231, 1.298475, 0.279720)",
        "(-0.202207, 1.293960, 0.279968)",
        "(-0.202207, 1.293960, 0.279968)",
        "(-0.202250, 1.289513, 0.280135)",
        "(-0.202320, 1.282805, 0.279940)",
        "(-0.202421, 1.278355, 0.279529)",
        "(-0.202573, 1.274006, 0.278957)",
        "(-0.202573, 1.274006, 0.278957)",
        "(-0.202701, 1.269803, 0.278288)",
        "(-0.202934, 1.263847, 0.277096)",
        "(-0.203107, 1.260043, 0.276114)",
        "(-0.203301, 1.256346, 0.274937)",
        "(-0.203301, 1.256346, 0.274937)",
        "(-0.203477, 1.252741, 0.273560)",
        "(-0.203700, 1.247576, 0.271149)",
        "(-0.203771, 1.244357, 0.269489)",
        "(-0.203852, 1.241367, 0.267757)",
        "(-0.203852, 1.241367, 0.267757)",
        "(-0.203965, 1.238539, 0.265900)",
        "(-0.204066, 1.234519, 0.262894)",
        "(-0.204069, 1.231860, 0.260754)",
        "(-0.204084, 1.229274, 0.258458)",
        "(-0.204084, 1.229274, 0.258458)",
        "(-0.204138, 1.226791, 0.255956)",
        "(-0.204292, 1.223216, 0.251928)",
        "(-0.204433, 1.220919, 0.249173)",
        "(-0.204668, 1.218652, 0.246312)",
        "(-0.204668, 1.218652, 0.246312)",
        "(-0.204991, 1.216265, 0.243284)",
        "(-0.205606, 1.212627, 0.238585)",
        "(-0.205606, 1.212627, 0.238585)",
        "(-0.206446, 1.208134, 0.232540)",
        "(-0.206446, 1.208134, 0.232540)",
        "(-0.206871, 1.205987, 0.229599)",
        "(-0.207261, 1.203892, 0.226728)",
        "(-0.207781, 1.201009, 0.222560)",
        "(-0.208097, 1.199247, 0.219833)",
        "(-0.208097, 1.199247, 0.219833)",
        "(-0.208316, 1.197795, 0.217418)",
        "(-0.208615, 1.195637, 0.213518)",
        "(-0.208860, 1.194207, 0.210665)",
        "(-0.209133, 1.192836, 0.207602)",
        "(-0.209133, 1.192836, 0.207602)",
        "(-0.209371, 1.191555, 0.204465)",
        "(-0.209789, 1.189936, 0.199686)",
        "(-0.210221, 1.188828, 0.196285)",
        "(-0.210751, 1.187637, 0.192697)",
        "(-0.210751, 1.187637, 0.192697)",
        "(-0.211363, 1.186504, 0.188900)",
        "(-0.212447, 1.185177, 0.183042)",
        "(-0.213102, 1.184590, 0.179327)",
        "(-0.213754, 1.184266, 0.175801)",
        "(-0.213754, 1.184266, 0.175801)",
        "(-0.214396, 1.184058, 0.172365)",
        "(-0.215295, 1.183761, 0.167161)",
        "(-0.215843, 1.183565, 0.163611)",
        "(-0.216344, 1.183438, 0.160121)",
        "(-0.216344, 1.183438, 0.160121)",
        "(-0.216766, 1.183426, 0.156798)",
        "(-0.217207, 1.183534, 0.152243)",
        "(-0.217422, 1.183699, 0.149358)",
        "(-0.217529, 1.183906, 0.146595)",
        "(-0.217529, 1.183906, 0.146595)",
        "(-0.217523, 1.184187, 0.143926)",
        "(-0.217396, 1.184902, 0.139978)",
        "(-0.217293, 1.185564, 0.137330)",
        "(-0.217150, 1.186401, 0.134611)",
        "(-0.217150, 1.186401, 0.134611)",
        "(-0.216885, 1.187393, 0.131933)",
        "(-0.216374, 1.189242, 0.127809)",
        "(-0.216017, 1.190740, 0.124969)",
        "(-0.215637, 1.192472, 0.122030)",
        "(-0.215637, 1.192472, 0.122030)",
        "(-0.215242, 1.194402, 0.119054)",
        "(-0.214541, 1.197482, 0.114432)",
        "(-0.214101, 1.199724, 0.111383)",
        "(-0.213598, 1.202085, 0.108405)",
        "(-0.213598, 1.202085, 0.108405)",
        "(-0.213033, 1.204596, 0.105472)",
        "(-0.212186, 1.208631, 0.101221)",
        "(-0.211690, 1.211517, 0.098482)",
        "(-0.211218, 1.214576, 0.095867)",
        "(-0.211218, 1.214576, 0.095867)",
        "(-0.210742, 1.217660, 0.093361)",
        "(-0.210225, 1.222377, 0.089597)",
        "(-0.209955, 1.225633, 0.087146)",
        "(-0.209758, 1.228991, 0.084766)",
        "(-0.209758, 1.228991, 0.084766)",
        "(-0.209631, 1.232503, 0.082427)",
        "(-0.209605, 1.237937, 0.078960)",
        "(-0.209611, 1.241648, 0.076815)",
        "(-0.209652, 1.245465, 0.074828)",
        "(-0.209652, 1.245465, 0.074828)",
        "(-0.209686, 1.249236, 0.072924)",
        "(-0.209856, 1.254708, 0.070127)",
        "(-0.210041, 1.258274, 0.068344)",
        "(-0.210233, 1.261749, 0.066685)",
        "(-0.210233, 1.261749, 0.066685)",
        "(-0.210344, 1.265116, 0.065185)",
        "(-0.210462, 1.270113, 0.063292)",
        "(-0.210481, 1.273357, 0.062161)",
        "(-0.210464, 1.276496, 0.061175)",
        "(-0.210464, 1.276496, 0.061175)",
        "(-0.210442, 1.279584, 0.060299)",
        "(-0.210409, 1.284072, 0.059110)",
        "(-0.210421, 1.287007, 0.058323)",
        "(-0.210471, 1.289884, 0.057561)",
        "(-0.210471, 1.289884, 0.057561)",
        "(-0.210557, 1.292780, 0.056851)",
        "(-0.210859, 1.297245, 0.055860)",
        "(-0.211058, 1.300253, 0.055285)",
        "(-0.211303, 1.303388, 0.054772)",
        "(-0.211303, 1.303388, 0.054772)",
        "(-0.211661, 1.306699, 0.054285)",
        "(-0.212197, 1.311668, 0.053464)",
        "(-0.212538, 1.314975, 0.052880)",
        "(-0.212886, 1.318362, 0.052215)",
        "(-0.212886, 1.318362, 0.052215)",
        "(-0.213235, 1.321754, 0.051445)",
        "(-0.213683, 1.327046, 0.050218)",
        "(-0.213938, 1.330928, 0.049563)",
        "(-0.214193, 1.335019, 0.048989)",
        "(-0.214193, 1.335019, 0.048989)",
        "(-0.214485, 1.339265, 0.048431)",
        "(-0.215116, 1.345927, 0.047502)",
        "(-0.215678, 1.350467, 0.046788)",
        "(-0.216371, 1.354985, 0.045994)",
        "(-0.216371, 1.354985, 0.045994)",
        "(-0.217082, 1.359463, 0.045141)",
        "(-0.217807, 1.366113, 0.044352)",
        "(-0.217722, 1.370529, 0.044575)",
        "(-0.217609, 1.374737, 0.044873)",
        "(-0.217609, 1.374737, 0.044873)",
        "(-0.217416, 1.378639, 0.045266)",
        "(-0.217077, 1.384154, 0.045728)",
        "(-0.216829, 1.387604, 0.045965)",
        "(-0.216463, 1.391024, 0.046258)",
        "(-0.216463, 1.391024, 0.046258)",
        "(-0.216041, 1.394478, 0.046736)",
        "(-0.215358, 1.399616, 0.047544)",
        "(-0.214789, 1.403159, 0.048181)",
        "(-0.214124, 1.406920, 0.048996)",
        "(-0.214124, 1.406920, 0.048996)",
        "(-0.213503, 1.410944, 0.049967)",
        "(-0.212566, 1.417258, 0.051580)",
        "(-0.212014, 1.421661, 0.052767)",
        "(-0.211574, 1.426203, 0.054022)",
        "(-0.211574, 1.426203, 0.054022)",
        "(-0.211280, 1.430781, 0.055203)",
        "(-0.210972, 1.437625, 0.056799)",
        "(-0.210897, 1.442228, 0.057730)",
        "(-0.210901, 1.446838, 0.058560)",
        "(-0.210901, 1.446838, 0.058560)",
        "(-0.210951, 1.451418, 0.059270)",
        "(-0.211168, 1.458355, 0.060313)",
        "(-0.211405, 1.462808, 0.060932)",
        "(-0.211660, 1.467111, 0.061512)",
        "(-0.211660, 1.467111, 0.061512)",
        "(-0.212010, 1.471406, 0.062109)",
        "(-0.212653, 1.477584, 0.062977)",
        "(-0.213257, 1.481592, 0.063505)",
        "(-0.213900, 1.485414, 0.063866)",
        "(-0.213900, 1.485414, 0.063866)",
        "(-0.214563, 1.489036, 0.064105)",
        "(-0.215606, 1.494259, 0.064374)",
        "(-0.216299, 1.497658, 0.064520)",
        "(-0.216917, 1.500717, 0.064612)",
        "(-0.216917, 1.500717, 0.064612)",
        "(-0.217554, 1.503686, 0.064683)",
        "(-0.218478, 1.508082, 0.065036)",
        "(-0.219027, 1.511038, 0.065474)",
        "(-0.219462, 1.513937, 0.066090)",
        "(-0.219462, 1.513937, 0.066090)",
        "(-0.219794, 1.516627, 0.066794)",
        "(-0.220224, 1.520189, 0.067925)",
        "(-0.220358, 1.522306, 0.068674)",
        "(-0.220398, 1.524331, 0.069526)",
        "(-0.220398, 1.524331, 0.069526)",
        "(-0.220325, 1.526382, 0.070563)",
        "(-0.220174, 1.529420, 0.072419)",
        "(-0.220066, 1.531482, 0.073830)",
        "(-0.220066, 1.531482, 0.073830)",
        "(-0.219883, 1.533613, 0.075393)",
        "(-0.219623, 1.535778, 0.077107)",
        "(-0.219343, 1.538926, 0.079596)",
        "(-0.219183, 1.541033, 0.081278)",
        "(-0.218994, 1.543188, 0.083033)",
        "(-0.218994, 1.543188, 0.083033)",
        "(-0.218818, 1.545412, 0.084827)",
        "(-0.218614, 1.548730, 0.087510)",
        "(-0.218596, 1.550845, 0.089151)",
        "(-0.218632, 1.552981, 0.090751)",
        "(-0.218632, 1.552981, 0.090751)",
        "(-0.218613, 1.555199, 0.092483)",
        "(-0.218583, 1.558449, 0.095157)",
        "(-0.218599, 1.560509, 0.096874)",
        "(-0.218609, 1.562396, 0.098497)",
        "(-0.218609, 1.562396, 0.098497)",
        "(-0.218614, 1.564193, 0.100133)",
        "(-0.218619, 1.566773, 0.102698)",
        "(-0.218700, 1.568373, 0.104422)",
        "(-0.218834, 1.569883, 0.106214)",
        "(-0.218834, 1.569883, 0.106214)",
        "(-0.218981, 1.571259, 0.108210)",
        "(-0.218873, 1.573183, 0.111531)",
        "(-0.218620, 1.574403, 0.113959)",
        "(-0.218365, 1.575578, 0.116643)",
        "(-0.218365, 1.575578, 0.116643)",
        "(-0.218019, 1.576733, 0.119540)",
        "(-0.217361, 1.578413, 0.124331)",
        "(-0.216860, 1.579480, 0.127708)",
        "(-0.216301, 1.580494, 0.131232)",
        "(-0.216301, 1.580494, 0.131232)",
        "(-0.215841, 1.581492, 0.134922)",
        "(-0.215398, 1.582899, 0.140656)",
        "(-0.215301, 1.583713, 0.144475)",
        "(-0.215286, 1.584472, 0.148361)",
        "(-0.215286, 1.584472, 0.148361)",
        "(-0.215494, 1.585206, 0.152267)",
        "(-0.216191, 1.586160, 0.157971)",
        "(-0.216856, 1.586673, 0.161599)",
        "(-0.217536, 1.587240, 0.165217)",
        "(-0.217536, 1.587240, 0.165217)",
        "(-0.218123, 1.587804, 0.168863)",
        "(-0.219061, 1.588676, 0.174188)",
        "(-0.219680, 1.589197, 0.177537)",
        "(-0.220306, 1.589569, 0.180681)",
        "(-0.220306, 1.589569, 0.180681)",
        "(-0.220872, 1.589760, 0.183628)",
        "(-0.221621, 1.590010, 0.187964)",
        "(-0.222040, 1.590196, 0.190958)",
        "(-0.222340, 1.590312, 0.193945)",
        "(-0.222340, 1.590312, 0.193945)",
        "(-0.222539, 1.590285, 0.196915)",
        "(-0.222767, 1.590152, 0.201640)",
        "(-0.222875, 1.589904, 0.204890)",
        "(-0.222971, 1.589482, 0.208070)",
        "(-0.222971, 1.589482, 0.208070)",
        "(-0.223087, 1.588737, 0.211109)",
        "(-0.223041, 1.587044, 0.215676)",
        "(-0.222959, 1.585732, 0.219079)",
        "(-0.222874, 1.584329, 0.222836)",
        "(-0.222874, 1.584329, 0.222836)",
        "(-0.222580, 1.582700, 0.226762)",
        "(-0.221533, 1.579600, 0.232514)",
        "(-0.220490, 1.577287, 0.236362)",
        "(-0.219286, 1.574916, 0.240294)",
        "(-0.219286, 1.574916, 0.240294)",
        "(-0.218141, 1.572562, 0.244336)",
        "(-0.217100, 1.570309, 0.248492)",
        "(-0.215572, 1.566902, 0.254580)",
        "(-0.214628, 1.564534, 0.258434)",
        "(-0.214628, 1.564534, 0.258434)",
        "(-0.213694, 1.562190, 0.262155)",
        "(-0.212490, 1.558698, 0.267583)",
        "(-0.211821, 1.556451, 0.271261)",
        "(-0.211191, 1.554197, 0.274790)",
        "(-0.211191, 1.554197, 0.274790)",
        "(-0.210552, 1.551812, 0.278014)",
        "(-0.209637, 1.548248, 0.282389)",
        "(-0.209120, 1.545985, 0.285220)",
        "(-0.208599, 1.543648, 0.287930)",
        "(-0.208599, 1.543648, 0.287930)",
        "(-0.208093, 1.541210, 0.290488)",
        "(-0.207210, 1.537039, 0.293667)",
        "(-0.206676, 1.534063, 0.295551)",
        "(-0.206255, 1.531022, 0.297416)",
        "(-0.206255, 1.531022, 0.297416)",
        "(-0.205895, 1.527841, 0.299211)",
        "(-0.205375, 1.524448, 0.300910)",
        "(-0.204186, 1.518859, 0.303282)",
        "(-0.203297, 1.514886, 0.304745)",
        "(-0.203297, 1.514886, 0.304745)",
        "(-0.202386, 1.510818, 0.306253)",
        "(-0.200975, 1.504777, 0.308626)",
        "(-0.200019, 1.500701, 0.310113)",
        "(-0.199058, 1.496605, 0.311409)",
        "(-0.199058, 1.496605, 0.311409)",
        "(-0.198204, 1.492553, 0.312471)",
        "(-0.197083, 1.486597, 0.313876)",
        "(-0.196448, 1.482813, 0.314759)",
        "(-0.195874, 1.479145, 0.315499)",
        "(-0.195874, 1.479145, 0.315499)",
        "(-0.195517, 1.475758, 0.316184)",
        "(-0.194896, 1.471184, 0.317445)",
        "(-0.194421, 1.468358, 0.318361)",
        "(-0.193942, 1.465778, 0.319302)",
        "(-0.193942, 1.465778, 0.319302)",
        "(-0.193563, 1.463455, 0.320108)",
        "(-0.193131, 1.460222, 0.320947)",
        "(-0.192974, 1.458178, 0.321266)",
        "(-0.192837, 1.456124, 0.321503)",
        "(-0.192837, 1.456124, 0.321503)",
        "(-0.192732, 1.453961, 0.321640)",
        "(-0.192403, 1.450395, 0.321812)",
        "(-0.192403, 1.450395, 0.321812)",
        "(-0.192102, 1.445060, 0.321821)",
        "(-0.192102, 1.445060, 0.321821)",
        "(-0.192015, 1.442120, 0.321912)",
        "(-0.191758, 1.437212, 0.322075)",
        "(-0.191580, 1.433636, 0.322125)",
        "(-0.191368, 1.429859, 0.322214)",
        "(-0.191368, 1.429859, 0.322214)",
        "(-0.191156, 1.425901, 0.322298)",
        "(-0.190736, 1.419771, 0.322639)",
        "(-0.190413, 1.415622, 0.323015)",
        "(-0.190094, 1.411388, 0.323421)",
        "(-0.190094, 1.411388, 0.323421)",
        "(-0.189782, 1.407146, 0.323883)",
        "(-0.189457, 1.402838, 0.324315)",
        "(-0.188916, 1.396363, 0.324918)",
        "(-0.188599, 1.392210, 0.325428)",
        "(-0.188599, 1.392210, 0.325428)",
        "(-0.188371, 1.388218, 0.326036)",
        "(-0.188115, 1.382596, 0.327086)",
        "(-0.187969, 1.379019, 0.327737)",
        "(-0.187859, 1.375553, 0.328211)",
        "(-0.187859, 1.375553, 0.328211)",
        "(-0.187772, 1.372244, 0.328515)",
        "(-0.187667, 1.367646, 0.328888)",
        "(-0.187647, 1.364785, 0.329036)",
        "(-0.187654, 1.362006, 0.329026)",
        "(-0.187654, 1.362006, 0.329026)",
        "(-0.187651, 1.359310, 0.328937)",
        "(-0.187755, 1.355373, 0.328574)",
        "(-0.187739, 1.352600, 0.328128)",
        "(-0.187716, 1.349696, 0.327616)",
        "(-0.187716, 1.349696, 0.327616)",
        "(-0.187637, 1.346680, 0.327130)",
        "(-0.187485, 1.342123, 0.326529)",
        "(-0.187462, 1.339209, 0.326139)",
        "(-0.187436, 1.336412, 0.325710)",
        "(-0.187436, 1.336412, 0.325710)",
        "(-0.187439, 1.333758, 0.325290)",
        "(-0.187490, 1.330020, 0.324556)",
        "(-0.187572, 1.327731, 0.324000)",
        "(-0.187690, 1.325548, 0.323364)",
        "(-0.187690, 1.325548, 0.323364)",
        "(-0.187813, 1.323531, 0.322711)",
        "(-0.187984, 1.320721, 0.321663)",
        "(-0.188159, 1.318863, 0.320756)",
        "(-0.188302, 1.316989, 0.319743)",
        "(-0.188302, 1.316989, 0.319743)",
        "(-0.188473, 1.315041, 0.318649)",
        "(-0.188704, 1.311984, 0.316981)",
        "(-0.188824, 1.309898, 0.315900)",
        "(-0.188933, 1.307743, 0.314802)",
        "(-0.188933, 1.307743, 0.314802)",
        "(-0.189040, 1.305519, 0.313583)",
        "(-0.189225, 1.301910, 0.311465)",
        "(-0.189370, 1.299405, 0.309921)",
        "(-0.189519, 1.296970, 0.308495)",
        "(-0.189519, 1.296970, 0.308495)",
        "(-0.189670, 1.294639, 0.307124)",
        "(-0.189842, 1.291187, 0.305105)",
        "(-0.189986, 1.288922, 0.303698)",
        "(-0.190118, 1.286686, 0.302248)",
        "(-0.190118, 1.286686, 0.302248)",
        "(-0.190312, 1.284431, 0.300669)",
        "(-0.190707, 1.280931, 0.298018)",
        "(-0.190967, 1.278517, 0.296124)",
        "(-0.191237, 1.276047, 0.294172)",
        "(-0.191237, 1.276047, 0.294172)",
        "(-0.191564, 1.273563, 0.292189)",
        "(-0.192021, 1.269577, 0.289056)",
        "(-0.192373, 1.266700, 0.286638)",
        "(-0.192731, 1.263744, 0.284099)",
        "(-0.192731, 1.263744, 0.284099)",
        "(-0.193064, 1.260675, 0.281457)",
        "(-0.193422, 1.257594, 0.278740)",
        "(-0.193934, 1.252949, 0.274592)",
        "(-0.194244, 1.249966, 0.271941)",
        "(-0.194244, 1.249966, 0.271941)",
        "(-0.194578, 1.247160, 0.269486)",
        "(-0.195275, 1.243260, 0.265616)",
        "(-0.195788, 1.240680, 0.262811)",
        "(-0.196323, 1.238278, 0.260025)",
        "(-0.196323, 1.238278, 0.260025)",
        "(-0.196868, 1.236040, 0.257427)",
        "(-0.197690, 1.233044, 0.253997)",
        "(-0.198086, 1.231251, 0.252182)",
        "(-0.198481, 1.229615, 0.250537)",
        "(-0.198481, 1.229615, 0.250537)",
        "(-0.198900, 1.228152, 0.249037)",
        "(-0.199557, 1.226256, 0.246992)",
        "(-0.199984, 1.225071, 0.245694)",
        "(-0.200434, 1.223847, 0.244279)",
        "(-0.200434, 1.223847, 0.244279)",
        "(-0.200889, 1.222606, 0.242830)",
        "(-0.201349, 1.221309, 0.241321)",
        "(-0.201935, 1.219155, 0.238967)",
        "(-0.202337, 1.217642, 0.237276)",
        "(-0.202337, 1.217642, 0.237276)",
        "(-0.202685, 1.216148, 0.235613)",
        "(-0.203172, 1.213943, 0.233052)",
        "(-0.203459, 1.212380, 0.231183)",
        "(-0.203684, 1.210753, 0.229251)",
        "(-0.203684, 1.210753, 0.229251)",
        "(-0.203936, 1.209216, 0.227170)",
        "(-0.204326, 1.206847, 0.223882)",
        "(-0.204595, 1.205260, 0.221621)",
        "(-0.204831, 1.203590, 0.219221)",
        "(-0.204831, 1.203590, 0.219221)",
        "(-0.204971, 1.201729, 0.216615)",
        "(-0.205129, 1.198910, 0.212440)",
        "(-0.205153, 1.197489, 0.209833)",
        "(-0.205161, 1.196355, 0.207479)",
        "(-0.205161, 1.196355, 0.207479)",
        "(-0.205180, 1.195291, 0.205083)",
        "(-0.205171, 1.193616, 0.201284)",
        "(-0.205231, 1.192593, 0.198689)",
        "(-0.205264, 1.191717, 0.196189)",
        "(-0.205264, 1.191717, 0.196189)",
        "(-0.205328, 1.191027, 0.193714)",
        "(-0.205404, 1.190114, 0.190172)",
        "(-0.205404, 1.190114, 0.190172)",
        "(-0.205542, 1.188685, 0.185164)",
        "(-0.205542, 1.188685, 0.185164)",
        "(-0.205576, 1.188036, 0.182662)",
        "(-0.205526, 1.187403, 0.179097)",
        "(-0.205499, 1.187016, 0.176698)",
        "(-0.205475, 1.186587, 0.174074)",
        "(-0.205475, 1.186587, 0.174074)",
        "(-0.205483, 1.186350, 0.171560)",
        "(-0.205578, 1.186261, 0.167692)",
        "(-0.205681, 1.186256, 0.165042)",
        "(-0.205798, 1.186299, 0.162354)",
        "(-0.205798, 1.186299, 0.162354)",
        "(-0.205858, 1.186294, 0.159657)",
        "(-0.205936, 1.186347, 0.155519)",
        "(-0.205926, 1.186438, 0.152849)",
        "(-0.205930, 1.186474, 0.150133)",
        "(-0.205930, 1.186474, 0.150133)",
        "(-0.205887, 1.186492, 0.147474)",
        "(-0.205705, 1.186657, 0.143653)",
        "(-0.205605, 1.186830, 0.141084)",
        "(-0.205509, 1.187132, 0.138519)",
        "(-0.205509, 1.187132, 0.138519)",
        "(-0.205401, 1.187521, 0.135967)",
        "(-0.205280, 1.188111, 0.132133)",
        "(-0.205168, 1.188495, 0.129520)",
        "(-0.205043, 1.188932, 0.126803)",
        "(-0.205043, 1.188932, 0.126803)",
        "(-0.205010, 1.189443, 0.124038)",
        "(-0.205122, 1.190085, 0.119707)",
        "(-0.205159, 1.190223, 0.116863)",
        "(-0.205196, 1.190230, 0.114102)",
        "(-0.205196, 1.190230, 0.114102)",
        "(-0.205134, 1.190194, 0.111397)",
        "(-0.205026, 1.190168, 0.107363)",
        "(-0.204863, 1.190289, 0.104688)",
        "(-0.204614, 1.190547, 0.102058)",
        "(-0.204614, 1.190547, 0.102058)",
        "(-0.204447, 1.190980, 0.099214)",
        "(-0.204327, 1.191894, 0.094412)",
        "(-0.204390, 1.192896, 0.090919)",
        "(-0.204516, 1.194333, 0.087381)",
        "(-0.204516, 1.194333, 0.087381)",
        "(-0.204767, 1.196143, 0.083792)",
        "(-0.205378, 1.199478, 0.078438)",
        "(-0.206000, 1.202269, 0.074970)",
        "(-0.206588, 1.205559, 0.071755)",
        "(-0.206588, 1.205559, 0.071755)",
        "(-0.207095, 1.209387, 0.068928)",
        "(-0.207447, 1.215799, 0.065564)",
        "(-0.207449, 1.220388, 0.063785)",
        "(-0.207242, 1.225020, 0.062286)",
        "(-0.207242, 1.225020, 0.062286)",
        "(-0.206920, 1.229798, 0.060885)",
        "(-0.206378, 1.237074, 0.058782)",
        "(-0.206091, 1.242016, 0.057400)",
        "(-0.205787, 1.247216, 0.056208)",
        "(-0.205787, 1.247216, 0.056208)",
        "(-0.205643, 1.252658, 0.055175)",
        "(-0.205577, 1.260558, 0.053653)",
        "(-0.205681, 1.265724, 0.052585)",
        "(-0.205849, 1.270802, 0.051515)",
        "(-0.205849, 1.270802, 0.051515)",
        "(-0.206026, 1.275836, 0.050455)",
        "(-0.206436, 1.283236, 0.048784)",
        "(-0.206751, 1.288049, 0.047558)",
        "(-0.207167, 1.292807, 0.046248)",
        "(-0.207167, 1.292807, 0.046248)",
        "(-0.207652, 1.297559, 0.044845)",
        "(-0.208580, 1.304775, 0.042824)",
        "(-0.209255, 1.309756, 0.042204)",
        "(-0.208487, 1.315189, 0.044032)",
        "(-0.208487, 1.315189, 0.044032)",
        "(-0.208657, 1.319921, 0.044868)",
        "(-0.208831, 1.324521, 0.045190)",
        "(-0.209331, 1.331208, 0.045505)",
        "(-0.209642, 1.335697, 0.045820)",
        "(-0.209642, 1.335697, 0.045820)",
        "(-0.210076, 1.340284, 0.046333)",
        "(-0.210843, 1.347076, 0.046869)",
        "(-0.211380, 1.351556, 0.047232)",
        "(-0.211964, 1.356087, 0.047533)",
        "(-0.211964, 1.356087, 0.047533)",
        "(-0.212528, 1.360631, 0.047744)",
        "(-0.213197, 1.367547, 0.048121)",
        "(-0.213626, 1.372231, 0.048388)",
        "(-0.214009, 1.376893, 0.048635)",
        "(-0.214009, 1.376893, 0.048635)",
        "(-0.214301, 1.381572, 0.048964)",
        "(-0.214784, 1.388638, 0.049682)",
        "(-0.215105, 1.393354, 0.050267)",
        "(-0.215452, 1.398015, 0.050914)",
        "(-0.215452, 1.398015, 0.050914)",
        "(-0.215886, 1.402600, 0.051583)",
        "(-0.216698, 1.409223, 0.052581)",
        "(-0.217315, 1.413542, 0.053245)",
        "(-0.217891, 1.417780, 0.053912)",
        "(-0.217891, 1.417780, 0.053912)",
        "(-0.218522, 1.421972, 0.054568)",
        "(-0.219491, 1.428285, 0.055525)",
        "(-0.220156, 1.432398, 0.056067)",
        "(-0.220842, 1.436365, 0.056418)",
        "(-0.220842, 1.436365, 0.056418)",
        "(-0.221605, 1.440281, 0.056728)",
        "(-0.222828, 1.445963, 0.057027)",
        "(-0.223568, 1.449674, 0.057165)",
        "(-0.224367, 1.453357, 0.057358)",
        "(-0.224367, 1.453357, 0.057358)",
        "(-0.225194, 1.457010, 0.057563)",
        "(-0.226532, 1.462582, 0.057943)",
        "(-0.227535, 1.466315, 0.058149)",
        "(-0.228594, 1.470111, 0.058442)",
        "(-0.228594, 1.470111, 0.058442)",
        "(-0.229707, 1.473992, 0.058772)",
        "(-0.231541, 1.479983, 0.059393)",
        "(-0.232825, 1.484080, 0.059945)",
        "(-0.234109, 1.488205, 0.060561)",
        "(-0.234109, 1.488205, 0.060561)",
        "(-0.235427, 1.492308, 0.061218)",
        "(-0.237487, 1.498457, 0.062317)",
        "(-0.238763, 1.502353, 0.062993)",
        "(-0.239985, 1.506064, 0.063608)",
        "(-0.239985, 1.506064, 0.063608)",
        "(-0.241091, 1.509643, 0.064304)",
        "(-0.242652, 1.514969, 0.065837)",
        "(-0.243540, 1.518370, 0.066976)",
        "(-0.244335, 1.521581, 0.068164)",
        "(-0.244335, 1.521581, 0.068164)",
        "(-0.245013, 1.524584, 0.069392)",
        "(-0.245715, 1.528779, 0.071316)",
        "(-0.246078, 1.531555, 0.072968)",
        "(-0.246406, 1.534261, 0.074798)",
        "(-0.246406, 1.534261, 0.074798)",
        "(-0.246692, 1.536813, 0.076626)",
        "(-0.247160, 1.540326, 0.079387)",
        "(-0.247403, 1.542446, 0.081180)",
        "(-0.247538, 1.544412, 0.083005)",
        "(-0.247538, 1.544412, 0.083005)",
        "(-0.247585, 1.546313, 0.085011)",
        "(-0.247615, 1.548970, 0.087903)",
        "(-0.247663, 1.550619, 0.089692)",
        "(-0.247683, 1.552239, 0.091495)",
        "(-0.247683, 1.552239, 0.091495)",
        "(-0.247726, 1.553788, 0.093283)",
        "(-0.247827, 1.556013, 0.095701)",
        "(-0.248069, 1.557449, 0.097157)",
        "(-0.248346, 1.558888, 0.098660)",
        "(-0.248346, 1.558888, 0.098660)",
        "(-0.248445, 1.560289, 0.100170)",
        "(-0.248510, 1.562117, 0.102039)",
        "(-0.248446, 1.563307, 0.103258)",
        "(-0.248369, 1.564399, 0.104502)",
        "(-0.248369, 1.564399, 0.104502)",
        "(-0.248287, 1.565358, 0.105678)",
        "(-0.248203, 1.566159, 0.106710)",
        "(-0.248034, 1.567161, 0.107992)",
        "(-0.247911, 1.567784, 0.108883)",
        "(-0.247911, 1.567784, 0.108883)",
        "(-0.247744, 1.568490, 0.110009)",
        "(-0.247477, 1.569602, 0.111980)",
        "(-0.247299, 1.570307, 0.113265)",
        "(-0.247168, 1.570915, 0.114418)",
        "(-0.247168, 1.570915, 0.114418)",
        "(-0.247056, 1.571575, 0.115648)",
        "(-0.246863, 1.572594, 0.117753)",
        "(-0.246738, 1.573218, 0.119221)",
        "(-0.246614, 1.573841, 0.120740)",
        "(-0.246614, 1.573841, 0.120740)",
        "(-0.246549, 1.574486, 0.122407)",
        "(-0.246304, 1.575266, 0.125055)",
        "(-0.246142, 1.575676, 0.126878)",
        "(-0.245949, 1.576102, 0.128840)",
        "(-0.245949, 1.576102, 0.128840)",
        "(-0.245694, 1.576415, 0.130966)",
        "(-0.245226, 1.576515, 0.134256)",
        "(-0.244813, 1.576388, 0.136530)",
        "(-0.244285, 1.576029, 0.138859)",
        "(-0.244285, 1.576029, 0.138859)",
        "(-0.243633, 1.575476, 0.141352)",
        "(-0.242571, 1.574558, 0.145464)",
        "(-0.241667, 1.573706, 0.148293)",
        "(-0.240649, 1.572604, 0.150970)",
        "(-0.240649, 1.572604, 0.150970)",
        "(-0.239754, 1.571413, 0.153572)",
        "(-0.238449, 1.569591, 0.157722)",
        "(-0.237598, 1.568277, 0.160462)",
        "(-0.236704, 1.566933, 0.163168)",
        "(-0.236704, 1.566933, 0.163168)",
        "(-0.235882, 1.565626, 0.165903)",
        "(-0.234559, 1.563677, 0.170155)",
        "(-0.233667, 1.562396, 0.173126)",
        "(-0.232809, 1.561135, 0.176205)",
        "(-0.232809, 1.561135, 0.176205)",
        "(-0.232041, 1.559880, 0.179337)",
        "(-0.231004, 1.557816, 0.184037)",
        "(-0.230294, 1.556342, 0.187057)",
        "(-0.229592, 1.554737, 0.189962)",
        "(-0.229592, 1.554737, 0.189962)",
        "(-0.228799, 1.553054, 0.192946)",
        "(-0.227760, 1.550382, 0.197699)",
        "(-0.227021, 1.548460, 0.200959)",
        "(-0.226165, 1.546265, 0.204266)",
        "(-0.226165, 1.546265, 0.204266)",
        "(-0.225333, 1.543875, 0.207629)",
        "(-0.224372, 1.541318, 0.211173)",
        "(-0.222977, 1.537038, 0.216428)",
        "(-0.222112, 1.533836, 0.219747)",
        "(-0.222112, 1.533836, 0.219747)",
        "(-0.221157, 1.530255, 0.222913)",
        "(-0.219616, 1.524221, 0.227381)",
        "(-0.218521, 1.520072, 0.230531)",
        "(-0.217451, 1.515827, 0.233689)",
        "(-0.217451, 1.515827, 0.233689)",
        "(-0.216364, 1.511530, 0.236764)",
        "(-0.214508, 1.504937, 0.241079)",
        "(-0.213150, 1.500571, 0.243829)",
        "(-0.211835, 1.496501, 0.246681)",
        "(-0.211835, 1.496501, 0.246681)",
        "(-0.210547, 1.492651, 0.249639)",
        "(-0.208631, 1.486977, 0.254010)",
        "(-0.207404, 1.483255, 0.256713)",
        "(-0.206291, 1.479577, 0.259183)",
        "(-0.206291, 1.479577, 0.259183)",
        "(-0.205192, 1.475893, 0.261432)",
        "(-0.203671, 1.470552, 0.264971)",
        "(-0.202695, 1.467068, 0.267376)",
        "(-0.201833, 1.463624, 0.269677)",
        "(-0.201833, 1.463624, 0.269677)",
        "(-0.201055, 1.460211, 0.271895)",
        "(-0.199954, 1.455036, 0.274762)",
        "(-0.199238, 1.451590, 0.276413)",
        "(-0.198622, 1.448182, 0.278010)",
        "(-0.198622, 1.448182, 0.278010)",
        "(-0.198106, 1.444783, 0.279436)",
        "(-0.197575, 1.439672, 0.281140)",
        "(-0.197318, 1.436219, 0.281969)",
        "(-0.197127, 1.432668, 0.282566)",
        "(-0.197127, 1.432668, 0.282566)",
        "(-0.196950, 1.429048, 0.283013)",
        "(-0.196708, 1.423427, 0.283517)",
        "(-0.196729, 1.419577, 0.283693)",
        "(-0.196888, 1.415632, 0.283804)",
        "(-0.196888, 1.415632, 0.283804)",
        "(-0.197172, 1.411526, 0.283834)",
        "(-0.197598, 1.405006, 0.283918)",
        "(-0.197703, 1.400250, 0.283775)",
        "(-0.197719, 1.395365, 0.283572)",
        "(-0.197719, 1.395365, 0.283572)",
        "(-0.197643, 1.390468, 0.283497)",
        "(-0.197610, 1.383343, 0.283475)",
        "(-0.197519, 1.378668, 0.283374)",
        "(-0.197491, 1.374228, 0.283206)",
        "(-0.197491, 1.374228, 0.283206)",
        "(-0.197625, 1.370077, 0.283091)",
        "(-0.197987, 1.364355, 0.283081)",
        "(-0.198192, 1.360740, 0.283049)",
        "(-0.198457, 1.357228, 0.282996)",
        "(-0.198457, 1.357228, 0.282996)",
        "(-0.198754, 1.353869, 0.282986)",
        "(-0.199276, 1.349064, 0.282951)",
        "(-0.199666, 1.345956, 0.282822)",
        "(-0.200153, 1.342980, 0.282561)",
        "(-0.200153, 1.342980, 0.282561)",
        "(-0.200685, 1.339996, 0.282231)",
        "(-0.201428, 1.335931, 0.281725)",
        "(-0.201428, 1.335931, 0.281725)",
        "(-0.202603, 1.330552, 0.280683)",
        "(-0.202603, 1.330552, 0.280683)",
        "(-0.203143, 1.327752, 0.279750)",
        "(-0.203928, 1.323554, 0.278187)",
        "(-0.204502, 1.320819, 0.277093)",
        "(-0.205033, 1.318102, 0.275885)",
        "(-0.205033, 1.318102, 0.275885)",
        "(-0.205534, 1.315339, 0.274423)",
        "(-0.206246, 1.311159, 0.271886)",
        "(-0.206681, 1.308406, 0.270090)",
        "(-0.207131, 1.305694, 0.268257)",
        "(-0.207131, 1.305694, 0.268257)",
        "(-0.207564, 1.302919, 0.266376)",
        "(-0.208315, 1.298396, 0.262811)",
        "(-0.208792, 1.295163, 0.260016)",
        "(-0.209294, 1.291911, 0.257246)",
        "(-0.209294, 1.291911, 0.257246)",
        "(-0.209897, 1.288774, 0.254703)",
        "(-0.210784, 1.284087, 0.251264)",
        "(-0.211360, 1.280821, 0.248908)",
        "(-0.211960, 1.277564, 0.246548)",
        "(-0.211960, 1.277564, 0.246548)",
        "(-0.212561, 1.274461, 0.244357)",
        "(-0.213452, 1.270014, 0.241241)",
        "(-0.214102, 1.267180, 0.239141)",
        "(-0.214732, 1.264411, 0.237107)",
        "(-0.214732, 1.264411, 0.237107)",
        "(-0.215402, 1.261765, 0.235024)",
        "(-0.216380, 1.257880, 0.231703)",
        "(-0.216996, 1.255326, 0.229458)",
        "(-0.217577, 1.252755, 0.227198)",
        "(-0.217577, 1.252755, 0.227198)",
        "(-0.218203, 1.250161, 0.224809)",
        "(-0.219176, 1.246449, 0.221404)",
        "(-0.219756, 1.244043, 0.219270)",
        "(-0.220359, 1.241727, 0.217202)",
        "(-0.220359, 1.241727, 0.217202)",
        "(-0.220914, 1.239538, 0.215316)",
        "(-0.221668, 1.236537, 0.212839)",
        "(-0.222203, 1.234643, 0.211247)",
        "(-0.222728, 1.232808, 0.209760)",
        "(-0.222728, 1.232808, 0.209760)",
        "(-0.223224, 1.231037, 0.208430)",
        "(-0.223974, 1.228451, 0.206602)",
        "(-0.224483, 1.226726, 0.205502)",
        "(-0.225001, 1.225016, 0.204542)",
        "(-0.225001, 1.225016, 0.204542)",
        "(-0.225513, 1.223260, 0.203690)",
        "(-0.226122, 1.220445, 0.202452)",
        "(-0.226489, 1.218671, 0.201694)",
        "(-0.226902, 1.217010, 0.200864)",
        "(-0.226902, 1.217010, 0.200864)",
        "(-0.227359, 1.215316, 0.199900)",
        "(-0.228058, 1.212752, 0.197971)",
        "(-0.228462, 1.211056, 0.196469)",
        "(-0.228839, 1.209557, 0.194973)",
        "(-0.228839, 1.209557, 0.194973)",
        "(-0.229116, 1.208172, 0.193407)",
        "(-0.229460, 1.206406, 0.190849)",
        "(-0.229686, 1.205544, 0.189033)",
        "(-0.229905, 1.204949, 0.187158)",
        "(-0.229905, 1.204949, 0.187158)",
        "(-0.230104, 1.204530, 0.185129)",
        "(-0.230353, 1.204082, 0.181808)",
        "(-0.230513, 1.203939, 0.179569)",
        "(-0.230768, 1.203933, 0.177271)",
        "(-0.230768, 1.203933, 0.177271)",
        "(-0.231037, 1.203951, 0.174865)",
        "(-0.231512, 1.203995, 0.170970)",
        "(-0.231900, 1.203992, 0.168197)",
        "(-0.232343, 1.203968, 0.165305)",
        "(-0.232343, 1.203968, 0.165305)",
        "(-0.233008, 1.203944, 0.160728)",
        "(-0.233406, 1.203965, 0.157466)",
        "(-0.233777, 1.203996, 0.153921)",
        "(-0.234222, 1.203985, 0.149914)",
        "(-0.234222, 1.203985, 0.149914)",
        "(-0.234925, 1.203983, 0.145326)",
        "(-0.236386, 1.204410, 0.138128)",
        "(-0.237370, 1.205278, 0.133833)",
        "(-0.238043, 1.206293, 0.129944)",
        "(-0.238043, 1.206293, 0.129944)",
        "(-0.238592, 1.207480, 0.126265)",
        "(-0.239189, 1.209343, 0.120853)",
        "(-0.239591, 1.210638, 0.117201)",
        "(-0.239967, 1.212083, 0.113641)",
        "(-0.239967, 1.212083, 0.113641)",
        "(-0.240198, 1.213648, 0.110325)",
        "(-0.240375, 1.216470, 0.105809)",
        "(-0.240409, 1.218729, 0.103049)",
        "(-0.240412, 1.221160, 0.100389)",
        "(-0.240412, 1.221160, 0.100389)",
        "(-0.240376, 1.223694, 0.097704)",
        "(-0.240217, 1.227623, 0.093721)",
        "(-0.239999, 1.230340, 0.091120)",
        "(-0.239572, 1.233168, 0.088698)",
        "(-0.239572, 1.233168, 0.088698)",
        "(-0.238974, 1.236072, 0.086455)",
        "(-0.237763, 1.240708, 0.083537)",
        "(-0.236852, 1.244079, 0.081765)",
        "(-0.235946, 1.247630, 0.080065)",
        "(-0.235946, 1.247630, 0.080065)",
        "(-0.235131, 1.251339, 0.078318)",
        "(-0.233896, 1.257073, 0.075692)",
        "(-0.233050, 1.260903, 0.074025)",
        "(-0.232247, 1.264734, 0.072372)",
        "(-0.232247, 1.264734, 0.072372)",
        "(-0.231500, 1.268566, 0.070766)",
        "(-0.230512, 1.274175, 0.068425)",
        "(-0.229909, 1.277762, 0.066917)",
        "(-0.229327, 1.281152, 0.065357)",
        "(-0.229327, 1.281152, 0.065357)",
        "(-0.228828, 1.284544, 0.063878)",
        "(-0.228298, 1.289558, 0.061531)",
        "(-0.228055, 1.293017, 0.060049)",
        "(-0.227859, 1.296709, 0.058761)",
        "(-0.227859, 1.296709, 0.058761)",
        "(-0.227640, 1.300551, 0.057620)",
        "(-0.227471, 1.306545, 0.056164)",
        "(-0.227423, 1.310621, 0.055244)",
        "(-0.227437, 1.314824, 0.054416)",
        "(-0.227437, 1.314824, 0.054416)",
        "(-0.227537, 1.319153, 0.053635)",
        "(-0.227802, 1.325971, 0.052515)",
        "(-0.228045, 1.330830, 0.051701)",
        "(-0.228414, 1.335582, 0.051010)",
        "(-0.228414, 1.335582, 0.051010)",
        "(-0.228807, 1.340614, 0.050378)",
        "(-0.229401, 1.348374, 0.049274)",
        "(-0.229752, 1.353576, 0.048399)",
        "(-0.229961, 1.358886, 0.047798)",
        "(-0.229961, 1.358886, 0.047798)",
        "(-0.230080, 1.364424, 0.047760)",
        "(-0.230466, 1.372920, 0.047892)",
        "(-0.230718, 1.378481, 0.047891)",
        "(-0.231017, 1.383947, 0.047822)",
        "(-0.231017, 1.383947, 0.047822)",
        "(-0.231295, 1.389376, 0.047787)",
        "(-0.231795, 1.397672, 0.048020)",
        "(-0.232091, 1.403300, 0.048477)",
        "(-0.232384, 1.408691, 0.048907)",
        "(-0.232384, 1.408691, 0.048907)",
        "(-0.232615, 1.414040, 0.049274)",
        "(-0.233213, 1.422266, 0.049859)",
        "(-0.233651, 1.427767, 0.050502)",
        "(-0.234120, 1.433425, 0.051257)",
        "(-0.234120, 1.433425, 0.051257)",
        "(-0.234655, 1.439045, 0.052157)",
        "(-0.235578, 1.447596, 0.053589)",
        "(-0.236352, 1.453364, 0.054471)",
        "(-0.237259, 1.459120, 0.055337)",
        "(-0.237259, 1.459120, 0.055337)",
        "(-0.238215, 1.464920, 0.056158)",
        "(-0.239930, 1.473635, 0.057258)",
        "(-0.241188, 1.479515, 0.057994)",
        "(-0.242553, 1.485413, 0.058729)",
        "(-0.242553, 1.485413, 0.058729)",
        "(-0.244023, 1.491317, 0.059407)",
        "(-0.246413, 1.500050, 0.060341)",
        "(-0.248134, 1.505681, 0.060870)",
        "(-0.249864, 1.511108, 0.061313)",
        "(-0.249864, 1.511108, 0.061313)",
        "(-0.251552, 1.516262, 0.061709)",
        "(-0.254043, 1.523430, 0.062077)",
        "(-0.255764, 1.527834, 0.062138)",
        "(-0.257428, 1.532044, 0.062197)",
        "(-0.257428, 1.532044, 0.062197)",
        "(-0.258968, 1.536002, 0.062247)",
        "(-0.261062, 1.541483, 0.062314)",
        "(-0.262357, 1.544866, 0.062297)",
        "(-0.263514, 1.548109, 0.062378)",
        "(-0.263514, 1.548109, 0.062378)",
        "(-0.264589, 1.551174, 0.062595)",
        "(-0.266080, 1.555432, 0.062922)",
        "(-0.266942, 1.558098, 0.063175)",
        "(-0.267875, 1.560624, 0.063515)",
        "(-0.267875, 1.560624, 0.063515)",
        "(-0.268713, 1.562896, 0.063711)",
        "(-0.269725, 1.565916, 0.063913)",
        "(-0.270288, 1.567779, 0.064166)",
        "(-0.270704, 1.569540, 0.064516)",
        "(-0.270704, 1.569540, 0.064516)",
        "(-0.271041, 1.571214, 0.064896)",
        "(-0.271351, 1.573616, 0.065548)",
        "(-0.271445, 1.575222, 0.066201)",
        "(-0.271364, 1.576868, 0.067035)",
        "(-0.271364, 1.576868, 0.067035)",
        "(-0.271317, 1.578535, 0.068111)",
        "(-0.271416, 1.581053, 0.069995)",
        "(-0.271566, 1.582697, 0.071297)",
        "(-0.271838, 1.584383, 0.072731)",
        "(-0.271838, 1.584383, 0.072731)",
        "(-0.272116, 1.586074, 0.074315)",
        "(-0.272364, 1.588574, 0.076957)",
        "(-0.272420, 1.590246, 0.078949)",
        "(-0.272357, 1.591967, 0.081251)",
        "(-0.272357, 1.591967, 0.081251)",
        "(-0.272251, 1.593647, 0.083694)",
        "(-0.272024, 1.596086, 0.087653)",
        "(-0.271856, 1.597707, 0.090500)",
        "(-0.271657, 1.599302, 0.093512)",
        "(-0.271657, 1.599302, 0.093512)",
        "(-0.271534, 1.600919, 0.096741)",
        "(-0.271506, 1.603255, 0.101847)",
        "(-0.271480, 1.604706, 0.105300)",
        "(-0.271382, 1.606065, 0.108828)",
        "(-0.271382, 1.606065, 0.108828)",
        "(-0.271240, 1.607365, 0.112519)",
        "(-0.270994, 1.609351, 0.118349)",
        "(-0.270927, 1.610677, 0.122266)",
        "(-0.271047, 1.612020, 0.126189)",
        "(-0.271047, 1.612020, 0.126189)",
        "(-0.271276, 1.613410, 0.130166)",
        "(-0.271727, 1.615393, 0.136175)",
        "(-0.271913, 1.616709, 0.140309)",
        "(-0.272064, 1.617950, 0.144502)",
        "(-0.272064, 1.617950, 0.144502)",
        "(-0.272300, 1.619107, 0.148756)",
        "(-0.272618, 1.620688, 0.155418)",
        "(-0.272666, 1.621678, 0.160070)",
        "(-0.272502, 1.622480, 0.165006)",
        "(-0.272502, 1.622480, 0.165006)",
        "(-0.272456, 1.623253, 0.170012)",
        "(-0.272363, 1.624115, 0.177598)",
        "(-0.272224, 1.624495, 0.182732)",
        "(-0.272001, 1.624713, 0.187911)",
        "(-0.272001, 1.624713, 0.187911)",
        "(-0.271832, 1.624816, 0.193096)",
        "(-0.271688, 1.624786, 0.200618)",
        "(-0.271672, 1.624554, 0.205397)",
        "(-0.271674, 1.624217, 0.210075)",
        "(-0.271674, 1.624217, 0.210075)",
        "(-0.271674, 1.623741, 0.214675)",
        "(-0.271687, 1.622563, 0.221147)",
        "(-0.271761, 1.621631, 0.225360)",
        "(-0.271853, 1.620577, 0.229583)",
        "(-0.271853, 1.620577, 0.229583)",
        "(-0.271820, 1.619433, 0.233984)",
        "(-0.271583, 1.617516, 0.240785)",
        "(-0.271480, 1.616207, 0.245515)",
        "(-0.271421, 1.614801, 0.250442)",
        "(-0.271421, 1.614801, 0.250442)",
        "(-0.271192, 1.613198, 0.255310)",
        "(-0.270756, 1.610509, 0.262454)",
        "(-0.270548, 1.608543, 0.267079)",
        "(-0.270616, 1.606471, 0.271690)",
        "(-0.270616, 1.606471, 0.271690)",
        "(-0.270839, 1.604391, 0.276318)",
        "(-0.271254, 1.601189, 0.283240)",
        "(-0.271667, 1.599022, 0.287791)",
        "(-0.271980, 1.596735, 0.292313)",
        "(-0.271980, 1.596735, 0.292313)",
        "(-0.272138, 1.594251, 0.297015)",
        "(-0.272250, 1.590860, 0.304094)",
        "(-0.272346, 1.588624, 0.309204)",
        "(-0.272328, 1.586267, 0.314436)",
        "(-0.272328, 1.586267, 0.314436)",
        "(-0.272330, 1.583771, 0.319643)",
        "(-0.272352, 1.579828, 0.327079)",
        "(-0.272284, 1.577043, 0.331595)",
        "(-0.272219, 1.574111, 0.335796)",
        "(-0.272219, 1.574111, 0.335796)",
        "(-0.272163, 1.570915, 0.339597)",
        "(-0.272305, 1.565534, 0.344259)",
        "(-0.272551, 1.561672, 0.346872)",
        "(-0.272933, 1.557693, 0.349278)",
        "(-0.272933, 1.557693, 0.349278)",
        "(-0.273433, 1.553634, 0.351620)",
        "(-0.274158, 1.547379, 0.355094)",
        "(-0.274649, 1.543096, 0.357442)",
        "(-0.274836, 1.538669, 0.359797)",
        "(-0.274836, 1.538669, 0.359797)",
        "(-0.274901, 1.534159, 0.362181)",
        "(-0.274728, 1.527602, 0.366168)",
        "(-0.274667, 1.523414, 0.369096)",
        "(-0.274637, 1.519157, 0.371849)",
        "(-0.274637, 1.519157, 0.371849)",
        "(-0.274544, 1.514718, 0.374336)",
        "(-0.274191, 1.507862, 0.377734)",
        "(-0.274003, 1.503128, 0.379684)",
        "(-0.273782, 1.498135, 0.381291)",
        "(-0.273782, 1.498135, 0.381291)",
        "(-0.273376, 1.492784, 0.382485)",
        "(-0.272715, 1.484447, 0.383826)",
        "(-0.272283, 1.478760, 0.384588)",
        "(-0.271858, 1.472977, 0.385177)",
        "(-0.271858, 1.472977, 0.385177)",
        "(-0.271558, 1.467100, 0.385472)",
        "(-0.271054, 1.458040, 0.385338)",
        "(-0.270583, 1.451909, 0.384956)",
        "(-0.270116, 1.445786, 0.384437)",
        "(-0.270116, 1.445786, 0.384437)",
        "(-0.269572, 1.439575, 0.383782)",
        "(-0.268768, 1.430447, 0.382647)",
        "(-0.268227, 1.424578, 0.381922)",
        "(-0.267739, 1.418864, 0.381096)",
        "(-0.267739, 1.418864, 0.381096)",
        "(-0.267187, 1.413185, 0.380168)",
        "(-0.266391, 1.404807, 0.378554)",
        "(-0.265841, 1.399270, 0.377381)",
        "(-0.265310, 1.393786, 0.376067)",
        "(-0.265310, 1.393786, 0.376067)",
        "(-0.264909, 1.388254, 0.374508)",
        "(-0.264569, 1.380119, 0.371679)",
        "(-0.264500, 1.374937, 0.369843)",
        "(-0.264521, 1.369660, 0.367920)",
        "(-0.264521, 1.369660, 0.367920)",
        "(-0.264579, 1.364009, 0.365644)",
        "(-0.264858, 1.355595, 0.362186)",
        "(-0.265129, 1.350394, 0.360251)",
        "(-0.265440, 1.345511, 0.358623)",
        "(-0.265440, 1.345511, 0.358623)",
        "(-0.265715, 1.340857, 0.357145)",
        "(-0.266074, 1.334185, 0.355003)",
        "(-0.266289, 1.330258, 0.353720)",
        "(-0.266505, 1.326782, 0.352632)",
        "(-0.266505, 1.326782, 0.352632)",
        "(-0.266657, 1.323728, 0.351722)",
        "(-0.266777, 1.319899, 0.350537)",
        "(-0.266833, 1.317694, 0.349695)",
        "(-0.266947, 1.315706, 0.348732)",
        "(-0.266947, 1.315706, 0.348732)",
        "(-0.267077, 1.313960, 0.347723)",
        "(-0.267286, 1.311784, 0.346281)",
        "(-0.267457, 1.310608, 0.345304)",
        "(-0.267613, 1.309475, 0.344354)",
        "(-0.267613, 1.309475, 0.344354)",
        "(-0.267771, 1.308502, 0.343435)",
        "(-0.267933, 1.307479, 0.342268)",
        "(-0.267963, 1.307158, 0.341776)",
        "(-0.267935, 1.307103, 0.341635)",
        "(-0.267935, 1.307103, 0.341635)",
        "(-0.267861, 1.307205, 0.341737)",
        "(-0.267746, 1.308213, 0.342130)",
        "(-0.267711, 1.308951, 0.342569)",
        "(-0.267720, 1.309592, 0.343018)",
        "(-0.267720, 1.309592, 0.343018)",
        "(-0.267867, 1.310032, 0.343428)",
        "(-0.268236, 1.309922, 0.344021)",
        "(-0.268566, 1.309356, 0.344321)",
        "(-0.268952, 1.308140, 0.344574)",
        "(-0.268952, 1.308140, 0.344574)",
        "(-0.269411, 1.306445, 0.344607)",
        "(-0.270262, 1.302897, 0.344226)",
        "(-0.270920, 1.300249, 0.343836)",
        "(-0.271568, 1.297383, 0.343369)",
        "(-0.271568, 1.297383, 0.343369)",
        "(-0.272250, 1.294345, 0.342840)",
        "(-0.273172, 1.289675, 0.342065)",
        "(-0.273791, 1.286710, 0.341528)",
        "(-0.274360, 1.283784, 0.340889)",
        "(-0.274360, 1.283784, 0.340889)",
        "(-0.274924, 1.280912, 0.340082)",
        "(-0.275682, 1.276932, 0.338689)",
        "(-0.276146, 1.274488, 0.337537)",
        "(-0.276575, 1.272199, 0.336214)",
        "(-0.276575, 1.272199, 0.336214)",
        "(-0.276910, 1.269987, 0.334774)",
        "(-0.277377, 1.266762, 0.332224)",
        "(-0.277682, 1.264642, 0.330316)",
        "(-0.277909, 1.262559, 0.328234)",
        "(-0.277909, 1.262559, 0.328234)",
        "(-0.278100, 1.260381, 0.326028)",
        "(-0.278350, 1.257028, 0.322410)",
        "(-0.278351, 1.254780, 0.319957)",
        "(-0.278264, 1.252613, 0.317377)",
        "(-0.278264, 1.252613, 0.317377)",
        "(-0.278133, 1.250276, 0.314590)",
        "(-0.277888, 1.246695, 0.310068)",
        "(-0.277722, 1.244412, 0.306938)",
        "(-0.277585, 1.242082, 0.303741)",
        "(-0.277585, 1.242082, 0.303741)",
        "(-0.277437, 1.239755, 0.300447)",
        "(-0.277202, 1.236448, 0.295396)",
        "(-0.277121, 1.234385, 0.292033)",
        "(-0.277033, 1.232438, 0.288711)",
        "(-0.277033, 1.232438, 0.288711)",
        "(-0.276894, 1.230611, 0.285415)",
        "(-0.276626, 1.227964, 0.280460)",
        "(-0.276449, 1.226074, 0.276849)",
        "(-0.276311, 1.224267, 0.273379)",
        "(-0.276311, 1.224267, 0.273379)",
        "(-0.276173, 1.222508, 0.269931)",
        "(-0.275889, 1.219948, 0.264633)",
        "(-0.275773, 1.218348, 0.260887)",
        "(-0.275637, 1.216864, 0.257111)",
        "(-0.275637, 1.216864, 0.257111)",
        "(-0.275449, 1.215551, 0.253361)",
        "(-0.275100, 1.213695, 0.247688)",
        "(-0.274871, 1.212576, 0.243872)",
        "(-0.274608, 1.211731, 0.240099)",
        "(-0.274608, 1.211731, 0.240099)",
        "(-0.274362, 1.210950, 0.236279)",
        "(-0.273924, 1.209809, 0.230478)",
        "(-0.273614, 1.209115, 0.226573)",
        "(-0.273319, 1.208391, 0.222684)",
        "(-0.273319, 1.208391, 0.222684)",
        "(-0.273064, 1.207783, 0.218780)",
        "(-0.272521, 1.207240, 0.213111)",
        "(-0.272118, 1.207087, 0.209358)",
        "(-0.271689, 1.207137, 0.205645)",
        "(-0.271689, 1.207137, 0.205645)",
        "(-0.271252, 1.207357, 0.201961)",
        "(-0.270559, 1.207854, 0.196462)",
        "(-0.270085, 1.208347, 0.192756)",
        "(-0.269639, 1.208991, 0.188942)",
        "(-0.269639, 1.208991, 0.188942)",
        "(-0.269193, 1.209800, 0.185057)",
        "(-0.268544, 1.211469, 0.179218)",
        "(-0.268148, 1.212759, 0.175254)",
        "(-0.267804, 1.214302, 0.171209)",
        "(-0.267804, 1.214302, 0.171209)",
        "(-0.267514, 1.216070, 0.167116)",
        "(-0.267039, 1.219378, 0.161084)",
        "(-0.266684, 1.221806, 0.157114)",
        "(-0.266328, 1.224431, 0.153116)",
        "(-0.266328, 1.224431, 0.153116)",
        "(-0.265971, 1.227308, 0.149167)",
        "(-0.265450, 1.232102, 0.143387)",
        "(-0.265071, 1.235581, 0.139676)",
        "(-0.264686, 1.239225, 0.136078)",
        "(-0.264686, 1.239225, 0.136078)",
        "(-0.264290, 1.243051, 0.132577)",
        "(-0.263719, 1.249027, 0.127471)",
        "(-0.263354, 1.253030, 0.124163)",
        "(-0.262972, 1.257206, 0.120951)",
        "(-0.262972, 1.257206, 0.120951)",
        "(-0.262546, 1.261500, 0.117884)",
        "(-0.261791, 1.268182, 0.113562)",
        "(-0.261249, 1.272670, 0.110828)",
        "(-0.260745, 1.277176, 0.108153)",
        "(-0.260745, 1.277176, 0.108153)",
        "(-0.260235, 1.281784, 0.105564)",
        "(-0.259555, 1.288693, 0.101800)",
        "(-0.259228, 1.293303, 0.099337)",
        "(-0.258926, 1.297925, 0.096961)",
        "(-0.258926, 1.297925, 0.096961)",
        "(-0.258694, 1.302452, 0.094736)",
        "(-0.258442, 1.309043, 0.091473)",
        "(-0.258303, 1.313226, 0.089386)",
        "(-0.258188, 1.317329, 0.087386)",
        "(-0.258188, 1.317329, 0.087386)",
        "(-0.258103, 1.321204, 0.085440)",
        "(-0.258011, 1.326667, 0.082750)",
        "(-0.257926, 1.330206, 0.081113)",
        "(-0.257715, 1.333758, 0.079653)",
        "(-0.257715, 1.333758, 0.079653)",
        "(-0.257403, 1.337340, 0.078345)",
        "(-0.256752, 1.342600, 0.076600)",
        "(-0.256186, 1.346023, 0.075507)",
        "(-0.255423, 1.349630, 0.074602)",
        "(-0.255423, 1.349630, 0.074602)",
        "(-0.254543, 1.353490, 0.073909)",
        "(-0.253327, 1.359537, 0.073102)",
        "(-0.252557, 1.363623, 0.072509)",
        "(-0.251952, 1.367713, 0.071871)",
        "(-0.251952, 1.367713, 0.071871)",
        "(-0.251371, 1.371899, 0.071179)",
        "(-0.250759, 1.378175, 0.070021)",
        "(-0.250544, 1.382208, 0.069147)",
        "(-0.250355, 1.386100, 0.068214)",
        "(-0.250355, 1.386100, 0.068214)",
        "(-0.250252, 1.389904, 0.067294)",
        "(-0.250242, 1.395486, 0.065966)",
        "(-0.250312, 1.399127, 0.065174)",
        "(-0.250366, 1.402825, 0.064514)",
        "(-0.250366, 1.402825, 0.064514)",
        "(-0.250266, 1.406700, 0.064078)",
        "(-0.249890, 1.412853, 0.063808)",
        "(-0.249572, 1.417113, 0.063832)",
        "(-0.249161, 1.421430, 0.063847)",
        "(-0.249161, 1.421430, 0.063847)",
        "(-0.248806, 1.425880, 0.063921)",
        "(-0.248353, 1.433008, 0.064279)",
        "(-0.248080, 1.437830, 0.064557)",
        "(-0.247922, 1.442662, 0.064859)",
        "(-0.247922, 1.442662, 0.064859)",
        "(-0.247806, 1.447501, 0.065198)",
        "(-0.247622, 1.454803, 0.065935)",
        "(-0.247450, 1.459611, 0.066479)",
        "(-0.247135, 1.464402, 0.067038)",
        "(-0.247135, 1.464402, 0.067038)",
        "(-0.246843, 1.469200, 0.067665)",
        "(-0.246706, 1.476398, 0.068694)",
        "(-0.246635, 1.481267, 0.069496)",
        "(-0.246635, 1.486164, 0.070357)",
        "(-0.246635, 1.486164, 0.070357)",
        "(-0.246680, 1.491007, 0.071289)",
        "(-0.247036, 1.498206, 0.072757)",
        "(-0.247466, 1.502914, 0.073740)",
        "(-0.248004, 1.507475, 0.074699)",
        "(-0.248004, 1.507475, 0.074699)",
        "(-0.248620, 1.511929, 0.075698)",
        "(-0.249515, 1.518288, 0.077221)",
        "(-0.250094, 1.522392, 0.078345)",
        "(-0.250659, 1.526376, 0.079588)",
        "(-0.250659, 1.526376, 0.079588)",
        "(-0.251233, 1.530280, 0.080916)",
        "(-0.252108, 1.535993, 0.083103)",
        "(-0.252660, 1.539742, 0.084728)",
        "(-0.253178, 1.543469, 0.086482)",
        "(-0.253178, 1.543469, 0.086482)",
        "(-0.253681, 1.547170, 0.088369)",
        "(-0.254458, 1.552433, 0.091244)",
        "(-0.254992, 1.555765, 0.093114)",
        "(-0.255492, 1.559019, 0.094992)",
        "(-0.255492, 1.559019, 0.094992)",
        "(-0.255968, 1.562160, 0.096870)",
        "(-0.256586, 1.566577, 0.099609)",
        "(-0.256916, 1.569293, 0.101349)",
        "(-0.257177, 1.571948, 0.103128)",
        "(-0.257177, 1.571948, 0.103128)",
        "(-0.257454, 1.574565, 0.104904)",
        "(-0.257894, 1.578428, 0.107640)",
        "(-0.258299, 1.580869, 0.109454)",
        "(-0.258746, 1.583208, 0.111216)",
        "(-0.258746, 1.583208, 0.111216)",
        "(-0.259165, 1.585431, 0.112981)",
        "(-0.259640, 1.588557, 0.115757)",
        "(-0.259640, 1.588557, 0.115757)",
        "(-0.259965, 1.592224, 0.119540)",
        "(-0.259965, 1.592224, 0.119540)",
        "(-0.260041, 1.593861, 0.121486)",
        "(-0.259952, 1.596002, 0.124623)",
        "(-0.259736, 1.597326, 0.126951)",
        "(-0.259546, 1.598530, 0.129408)",
        "(-0.259546, 1.598530, 0.129408)",
        "(-0.259241, 1.599489, 0.131768)",
        "(-0.258621, 1.600481, 0.135128)",
        "(-0.258228, 1.600998, 0.137348)",
        "(-0.257867, 1.601451, 0.139660)",
        "(-0.257867, 1.601451, 0.139660)",
        "(-0.257518, 1.601748, 0.141983)",
        "(-0.256970, 1.601843, 0.145284)",
        "(-0.256577, 1.601795, 0.147418)",
        "(-0.256166, 1.601680, 0.149500)",
        "(-0.256166, 1.601680, 0.149500)",
        "(-0.255718, 1.601429, 0.151576)",
        "(-0.254968, 1.600917, 0.154912)",
        "(-0.254447, 1.600673, 0.157310)",
        "(-0.253952, 1.600462, 0.159768)",
        "(-0.253952, 1.600462, 0.159768)",
        "(-0.253406, 1.600237, 0.162206)",
        "(-0.252524, 1.599752, 0.165767)",
        "(-0.251885, 1.599375, 0.168153)",
        "(-0.251178, 1.598972, 0.170540)",
        "(-0.251178, 1.598972, 0.170540)",
        "(-0.250337, 1.598556, 0.172967)",
        "(-0.249091, 1.597748, 0.176538)",
        "(-0.248110, 1.597053, 0.178832)",
        "(-0.247141, 1.596227, 0.181170)",
        "(-0.247141, 1.596227, 0.181170)",
        "(-0.246237, 1.595351, 0.183614)",
        "(-0.244757, 1.593787, 0.187555)",
        "(-0.243704, 1.592509, 0.190286)",
        "(-0.242621, 1.591058, 0.193153)",
        "(-0.242621, 1.591058, 0.193153)",
        "(-0.241563, 1.589481, 0.196172)",
        "(-0.239958, 1.586856, 0.201031)",
        "(-0.238811, 1.584936, 0.204377)",
        "(-0.237622, 1.582901, 0.207725)",
        "(-0.237622, 1.582901, 0.207725)",
        "(-0.236351, 1.580747, 0.211076)",
        "(-0.234494, 1.577415, 0.216257)",
        "(-0.233232, 1.575179, 0.219786)",
        "(-0.231966, 1.572813, 0.223293)",
        "(-0.231966, 1.572813, 0.223293)",
        "(-0.230759, 1.570416, 0.226713)",
        "(-0.228975, 1.566746, 0.231704)",
        "(-0.227841, 1.564369, 0.234971)",
        "(-0.226715, 1.562148, 0.238278)",
        "(-0.226715, 1.562148, 0.238278)",
        "(-0.225617, 1.560091, 0.241608)",
        "(-0.223962, 1.557300, 0.246759)",
        "(-0.222987, 1.555557, 0.250186)",
        "(-0.221993, 1.553780, 0.253510)",
        "(-0.221993, 1.553780, 0.253510)",
        "(-0.220917, 1.551923, 0.256605)",
        "(-0.219291, 1.548921, 0.260767)",
        "(-0.218283, 1.546873, 0.263273)",
        "(-0.217392, 1.544767, 0.265538)",
        "(-0.217392, 1.544767, 0.265538)",
        "(-0.216531, 1.542555, 0.267574)",
        "(-0.215375, 1.539352, 0.270500)",
        "(-0.214625, 1.537198, 0.272333)",
        "(-0.213842, 1.534970, 0.273963)",
        "(-0.213842, 1.534970, 0.273963)",
        "(-0.213068, 1.532737, 0.275419)",
        "(-0.212091, 1.529603, 0.277571)",
        "(-0.211492, 1.527636, 0.279052)",
        "(-0.210938, 1.525603, 0.280397)",
        "(-0.210938, 1.525603, 0.280397)",
        "(-0.210275, 1.523394, 0.281492)",
        "(-0.209318, 1.519824, 0.282830)",
        "(-0.208683, 1.517473, 0.283790)",
        "(-0.208072, 1.515024, 0.284742)",
        "(-0.208072, 1.515024, 0.284742)",
        "(-0.207479, 1.512546, 0.285683)",
        "(-0.206666, 1.508956, 0.287275)",
        "(-0.206208, 1.506522, 0.288350)",
        "(-0.205812, 1.504004, 0.289413)",
        "(-0.205812, 1.504004, 0.289413)",
        "(-0.205399, 1.501454, 0.290511)",
        "(-0.204853, 1.497360, 0.292047)",
        "(-0.204412, 1.494547, 0.293105)",
        "(-0.203932, 1.491742, 0.294306)",
        "(-0.203932, 1.491742, 0.294306)",
        "(-0.203540, 1.489018, 0.295695)",
        "(-0.203013, 1.484911, 0.297889)",
        "(-0.202673, 1.482136, 0.299299)",
        "(-0.202324, 1.479307, 0.300656)",
        "(-0.202324, 1.479307, 0.300656)",
        "(-0.201950, 1.476456, 0.301968)",
        "(-0.201377, 1.472328, 0.303956)",
        "(-0.201058, 1.469724, 0.305336)",
        "(-0.200736, 1.467171, 0.306738)",
        "(-0.200736, 1.467171, 0.306738)",
        "(-0.200378, 1.464621, 0.308022)",
        "(-0.199943, 1.460852, 0.309728)",
        "(-0.199706, 1.458334, 0.310658)",
        "(-0.199459, 1.455815, 0.311436)",
        "(-0.199459, 1.455815, 0.311436)",
        "(-0.199226, 1.453303, 0.312087)",
        "(-0.198917, 1.449383, 0.312766)",
        "(-0.198684, 1.446665, 0.313023)",
        "(-0.198509, 1.443925, 0.313195)",
        "(-0.198509, 1.443925, 0.313195)",
        "(-0.198367, 1.441029, 0.313258)",
        "(-0.198175, 1.436159, 0.312979)",
        "(-0.197993, 1.432602, 0.312735)",
        "(-0.197696, 1.428768, 0.312564)",
        "(-0.197696, 1.428768, 0.312564)",
        "(-0.197399, 1.424778, 0.312440)",
        "(-0.197041, 1.418659, 0.312440)",
        "(-0.196836, 1.414497, 0.312401)",
        "(-0.196628, 1.410088, 0.312178)",
        "(-0.196628, 1.410088, 0.312178)",
        "(-0.196484, 1.405946, 0.311975)",
        "(-0.196229, 1.399624, 0.311709)",
        "(-0.196056, 1.395363, 0.311482)",
        "(-0.195958, 1.391210, 0.311271)",
        "(-0.195958, 1.391210, 0.311271)",
        "(-0.195895, 1.387220, 0.311121)",
        "(-0.195354, 1.381300, 0.310881)",
        "(-0.194863, 1.377540, 0.310648)",
        "(-0.194329, 1.374069, 0.310397)",
        "(-0.194045, 1.372533, 0.310327)",
        "(-0.194045, 1.372533, 0.310327)",
        "(-0.193145, 1.366954, 0.309932)",
        "(-0.192758, 1.364379, 0.309605)",
        "(-0.192516, 1.361893, 0.309061)",
        "(-0.192516, 1.361893, 0.309061)",
        "(-0.192281, 1.359296, 0.308202)",
        "(-0.192129, 1.355420, 0.306534)",
        "(-0.192112, 1.352831, 0.305314)",
        "(-0.192188, 1.350133, 0.303937)",
        "(-0.192188, 1.350133, 0.303937)",
        "(-0.192252, 1.347330, 0.302469)",
        "(-0.192231, 1.342937, 0.300097)",
        "(-0.192224, 1.339915, 0.298363)",
        "(-0.192197, 1.337007, 0.296758)",
        "(-0.192197, 1.337007, 0.296758)",
        "(-0.192113, 1.334205, 0.295263)",
        "(-0.191997, 1.330010, 0.292880)",
        "(-0.191905, 1.327277, 0.291219)",
        "(-0.191866, 1.324690, 0.289549)",
        "(-0.191866, 1.324690, 0.289549)",
        "(-0.191881, 1.322226, 0.287959)",
        "(-0.191960, 1.318642, 0.285628)",
        "(-0.192015, 1.316221, 0.284012)",
        "(-0.192109, 1.313841, 0.282383)",
        "(-0.192109, 1.313841, 0.282383)",
        "(-0.192233, 1.311485, 0.280784)",
        "(-0.192432, 1.307937, 0.278306)",
        "(-0.192673, 1.305565, 0.276544)",
        "(-0.192975, 1.303086, 0.274669)",
        "(-0.192975, 1.303086, 0.274669)",
        "(-0.193308, 1.300525, 0.272712)",
        "(-0.193763, 1.296606, 0.269782)",
        "(-0.194106, 1.293816, 0.267666)",
        "(-0.194449, 1.290944, 0.265416)",
        "(-0.194449, 1.290944, 0.265416)",
        "(-0.194834, 1.288050, 0.263060)",
        "(-0.195417, 1.283755, 0.259494)",
        "(-0.195861, 1.280943, 0.257084)",
        "(-0.196319, 1.278203, 0.254706)",
        "(-0.196319, 1.278203, 0.254706)",
        "(-0.196829, 1.275499, 0.252218)",
        "(-0.197627, 1.271375, 0.248364)",
        "(-0.198115, 1.268563, 0.245753)",
        "(-0.198667, 1.265788, 0.243081)",
        "(-0.198667, 1.265788, 0.243081)",
        "(-0.199281, 1.263015, 0.240356)",
        "(-0.200370, 1.258846, 0.236101)",
        "(-0.201247, 1.256121, 0.233139)",
        "(-0.202213, 1.253441, 0.230156)",
        "(-0.202213, 1.253441, 0.230156)",
        "(-0.203222, 1.250497, 0.226932)",
        "(-0.204733, 1.245928, 0.221832)",
        "(-0.205703, 1.243025, 0.218525)",
        "(-0.206543, 1.240380, 0.215464)",
        "(-0.206543, 1.240380, 0.215464)",
        "(-0.207307, 1.237968, 0.212522)",
        "(-0.208334, 1.234509, 0.208106)",
        "(-0.209013, 1.232224, 0.204995)",
        "(-0.209658, 1.230109, 0.201806)",
        "(-0.209658, 1.230109, 0.201806)",
        "(-0.210303, 1.228199, 0.198573)",
        "(-0.211157, 1.225772, 0.193588)",
        "(-0.211672, 1.224436, 0.190191)",
        "(-0.212076, 1.223411, 0.186745)",
        "(-0.212076, 1.223411, 0.186745)",
        "(-0.212410, 1.222609, 0.183235)",
        "(-0.212907, 1.221861, 0.177760)",
        "(-0.213285, 1.221555, 0.173924)",
        "(-0.213768, 1.221467, 0.169974)",
        "(-0.213768, 1.221467, 0.169974)",
        "(-0.214248, 1.221560, 0.166057)",
        "(-0.214958, 1.222039, 0.160343)",
        "(-0.215417, 1.222561, 0.156629)",
        "(-0.215861, 1.223298, 0.153050)",
        "(-0.215861, 1.223298, 0.153050)",
        "(-0.216328, 1.224149, 0.149497)",
        "(-0.217113, 1.225537, 0.144146)",
        "(-0.217639, 1.226600, 0.140724)",
        "(-0.218143, 1.227833, 0.137475)",
        "(-0.218143, 1.227833, 0.137475)",
        "(-0.218675, 1.229142, 0.134322)",
        "(-0.219462, 1.231358, 0.129656)",
        "(-0.220068, 1.233057, 0.126649)",
        "(-0.220684, 1.235032, 0.123855)",
        "(-0.220684, 1.235032, 0.123855)",
        "(-0.221269, 1.237354, 0.121301)",
        "(-0.222147, 1.241132, 0.117652)",
        "(-0.222728, 1.243778, 0.115396)",
        "(-0.223478, 1.246626, 0.113251)",
        "(-0.223478, 1.246626, 0.113251)",
        "(-0.224255, 1.249613, 0.111170)",
        "(-0.225460, 1.254239, 0.108176)",
        "(-0.226268, 1.257299, 0.106139)",
        "(-0.227136, 1.260492, 0.104151)",
        "(-0.227136, 1.260492, 0.104151)",
        "(-0.228094, 1.263868, 0.102297)",
        "(-0.229396, 1.269020, 0.099691)",
        "(-0.230121, 1.272593, 0.098091)",
        "(-0.230594, 1.276341, 0.096759)",
        "(-0.230594, 1.276341, 0.096759)",
        "(-0.230929, 1.280296, 0.095613)",
        "(-0.231141, 1.286451, 0.093994)",
        "(-0.231190, 1.290611, 0.092903)",
        "(-0.231342, 1.294850, 0.091727)",
        "(-0.231342, 1.294850, 0.091727)",
        "(-0.231501, 1.299094, 0.090423)",
        "(-0.231711, 1.305704, 0.088504)",
        "(-0.231865, 1.310237, 0.087203)",
        "(-0.232052, 1.314810, 0.085843)",
        "(-0.232052, 1.314810, 0.085843)",
        "(-0.232200, 1.319440, 0.084462)",
        "(-0.232348, 1.326370, 0.082403)",
        "(-0.232343, 1.330985, 0.081078)",
        "(-0.232341, 1.335531, 0.079752)",
        "(-0.232341, 1.335531, 0.079752)",
        "(-0.232298, 1.340160, 0.078322)",
        "(-0.232315, 1.346839, 0.076437)",
        "(-0.232362, 1.351416, 0.075154)",
        "(-0.232503, 1.356194, 0.073893)",
        "(-0.232503, 1.356194, 0.073893)",
        "(-0.232710, 1.361030, 0.072659)",
        "(-0.233120, 1.368246, 0.070765)",
        "(-0.233480, 1.372979, 0.069457)",
        "(-0.233901, 1.377838, 0.068264)",
        "(-0.233901, 1.377838, 0.068264)",
        "(-0.234289, 1.382930, 0.067288)",
        "(-0.234807, 1.390854, 0.066026)",
        "(-0.235138, 1.396214, 0.065211)",
        "(-0.235399, 1.401512, 0.064374)",
        "(-0.235399, 1.401512, 0.064374)",
        "(-0.235651, 1.406714, 0.063482)",
        "(-0.236039, 1.414489, 0.062229)",
        "(-0.236332, 1.419599, 0.061450)",
        "(-0.236702, 1.424656, 0.060666)",
        "(-0.236702, 1.424656, 0.060666)",
        "(-0.237152, 1.429739, 0.059948)",
        "(-0.237905, 1.437326, 0.059035)",
        "(-0.238443, 1.442315, 0.058516)",
        "(-0.238959, 1.447170, 0.058018)",
        "(-0.238959, 1.447170, 0.058018)",
        "(-0.239514, 1.451974, 0.057627)",
        "(-0.240326, 1.458977, 0.057255)",
        "(-0.240798, 1.463538, 0.057148)",
        "(-0.241372, 1.468030, 0.057180)",
        "(-0.241372, 1.468030, 0.057180)",
        "(-0.242087, 1.472472, 0.057232)",
        "(-0.243399, 1.478990, 0.057388)",
        "(-0.244388, 1.483235, 0.057585)",
        "(-0.245569, 1.487385, 0.057806)",
        "(-0.245569, 1.487385, 0.057806)",
        "(-0.246829, 1.491461, 0.057972)",
        "(-0.248579, 1.497654, 0.058351)",
        "(-0.249794, 1.501799, 0.058677)",
        "(-0.251090, 1.506001, 0.059098)",
        "(-0.251090, 1.506001, 0.059098)",
        "(-0.252362, 1.510219, 0.059493)",
        "(-0.253888, 1.516596, 0.060013)",
        "(-0.254736, 1.520911, 0.060413)",
        "(-0.255712, 1.525370, 0.061011)",
        "(-0.255712, 1.525370, 0.061011)",
        "(-0.256739, 1.529950, 0.061769)",
        "(-0.258446, 1.536917, 0.063238)",
        "(-0.259461, 1.541516, 0.064311)",
        "(-0.260495, 1.546041, 0.065531)",
        "(-0.260495, 1.546041, 0.065531)",
        "(-0.261480, 1.550486, 0.066836)",
        "(-0.262806, 1.556991, 0.069074)",
        "(-0.263562, 1.561200, 0.070694)",
        "(-0.264321, 1.565243, 0.072379)",
        "(-0.264321, 1.565243, 0.072379)",
        "(-0.265109, 1.568999, 0.074013)",
        "(-0.266270, 1.574115, 0.076225)",
        "(-0.266931, 1.577428, 0.077506)",
        "(-0.267524, 1.580693, 0.078711)",
        "(-0.267524, 1.580693, 0.078711)",
        "(-0.267875, 1.583967, 0.079908)",
        "(-0.268304, 1.588987, 0.081870)",
        "(-0.268490, 1.592562, 0.083404)",
        "(-0.268631, 1.596338, 0.085227)",
        "(-0.268631, 1.596338, 0.085227)",
        "(-0.268692, 1.600124, 0.087291)",
        "(-0.268786, 1.605730, 0.090948)",
        "(-0.268875, 1.609261, 0.093821)",
        "(-0.268833, 1.612592, 0.097088)",
        "(-0.268833, 1.612592, 0.097088)",
        "(-0.268718, 1.615568, 0.100720)",
        "(-0.268042, 1.619023, 0.106592)",
        "(-0.267321, 1.620803, 0.110843)",
        "(-0.266519, 1.622207, 0.115432)",
        "(-0.266519, 1.622207, 0.115432)",
        "(-0.265779, 1.623304, 0.120415)",
        "(-0.264708, 1.624556, 0.128470)",
        "(-0.264000, 1.625052, 0.133930)",
        "(-0.263172, 1.625315, 0.139231)",
        "(-0.263172, 1.625315, 0.139231)",
        "(-0.262393, 1.625426, 0.144594)",
        "(-0.261385, 1.625538, 0.152773)",
        "(-0.260726, 1.625575, 0.158105)",
        "(-0.260214, 1.625488, 0.163194)",
        "(-0.260214, 1.625488, 0.163194)",
        "(-0.259594, 1.625374, 0.170381)",
        "(-0.259260, 1.625169, 0.174630)",
        "(-0.259023, 1.624844, 0.178585)",
        "(-0.258992, 1.624533, 0.182170)",
        "(-0.258992, 1.624533, 0.182170)",
        "(-0.258973, 1.624226, 0.185483)",
        "(-0.258752, 1.623528, 0.189981)",
        "(-0.258543, 1.622958, 0.192699)",
        "(-0.258355, 1.622379, 0.195209)",
        "(-0.258355, 1.622379, 0.195209)",
        "(-0.258157, 1.621806, 0.197686)",
        "(-0.257711, 1.620983, 0.201523)",
        "(-0.257258, 1.620338, 0.204055)",
        "(-0.256656, 1.619507, 0.206449)",
        "(-0.256656, 1.619507, 0.206449)",
        "(-0.255931, 1.618549, 0.208753)",
        "(-0.254696, 1.616894, 0.212249)",
        "(-0.253764, 1.615788, 0.214846)",
        "(-0.252841, 1.614652, 0.217678)",
        "(-0.252841, 1.614652, 0.217678)",
        "(-0.251786, 1.613354, 0.220569)",
        "(-0.249921, 1.610882, 0.224962)",
        "(-0.248592, 1.609066, 0.228098)",
        "(-0.247243, 1.607066, 0.231457)",
        "(-0.247243, 1.607066, 0.231457)",
        "(-0.245948, 1.604920, 0.234993)",
        "(-0.243979, 1.601472, 0.240506)",
        "(-0.242656, 1.599034, 0.244249)",
        "(-0.241350, 1.596610, 0.248236)",
        "(-0.241350, 1.596610, 0.248236)",
        "(-0.240170, 1.594197, 0.252497)",
        "(-0.238686, 1.590536, 0.259306)",
        "(-0.237857, 1.588050, 0.263997)",
        "(-0.237077, 1.585519, 0.268669)",
        "(-0.237077, 1.585519, 0.268669)",
        "(-0.236257, 1.582790, 0.273114)",
        "(-0.234978, 1.578448, 0.279313)",
        "(-0.234301, 1.575556, 0.283236)",
        "(-0.233678, 1.572506, 0.286904)",
        "(-0.233678, 1.572506, 0.286904)",
        "(-0.233084, 1.569280, 0.290336)",
        "(-0.232281, 1.564139, 0.295092)",
        "(-0.231685, 1.560460, 0.298137)",
        "(-0.231150, 1.556957, 0.300825)",
        "(-0.231150, 1.556957, 0.300825)",
        "(-0.230594, 1.553300, 0.303430)",
        "(-0.229607, 1.547452, 0.307208)",
        "(-0.228753, 1.543295, 0.309551)",
        "(-0.227861, 1.539014, 0.311747)",
        "(-0.227861, 1.539014, 0.311747)",
        "(-0.226923, 1.534760, 0.313885)",
        "(-0.225663, 1.528340, 0.316796)",
        "(-0.224833, 1.523910, 0.318404)",
        "(-0.223958, 1.519316, 0.319708)",
        "(-0.223958, 1.519316, 0.319708)",
        "(-0.223083, 1.514683, 0.320780)",
        "(-0.221682, 1.507644, 0.322060)",
        "(-0.220652, 1.502916, 0.322749)",
        "(-0.219595, 1.498154, 0.323308)",
        "(-0.219595, 1.498154, 0.323308)",
        "(-0.218566, 1.493445, 0.323755)",
        "(-0.217244, 1.486604, 0.324388)",
        "(-0.216500, 1.482089, 0.324650)",
        "(-0.215847, 1.477615, 0.324731)",
        "(-0.215847, 1.477615, 0.324731)",
        "(-0.215286, 1.473228, 0.324640)",
        "(-0.214507, 1.466828, 0.324412)",
        "(-0.214112, 1.462796, 0.324305)",
        "(-0.213747, 1.458820, 0.324180)",
        "(-0.213747, 1.458820, 0.324180)",
        "(-0.213432, 1.454919, 0.324011)",
        "(-0.212971, 1.449223, 0.323717)",
        "(-0.212713, 1.445482, 0.323532)",
        "(-0.212498, 1.441807, 0.323337)",
        "(-0.212498, 1.441807, 0.323337)",
        "(-0.212262, 1.438174, 0.323154)",
        "(-0.212059, 1.434584, 0.322932)",
        "(-0.211940, 1.429204, 0.322460)",
        "(-0.211992, 1.425540, 0.321940)",
        "(-0.211992, 1.425540, 0.321940)",
        "(-0.212007, 1.421697, 0.321269)",
        "(-0.212042, 1.415686, 0.320287)",
        "(-0.212145, 1.411621, 0.319753)",
        "(-0.212178, 1.407394, 0.319211)",
        "(-0.212178, 1.407394, 0.319211)",
        "(-0.212143, 1.403001, 0.318653)",
        "(-0.212012, 1.396146, 0.317884)",
        "(-0.211908, 1.391579, 0.317396)",
        "(-0.211837, 1.387059, 0.316919)",
        "(-0.211837, 1.387059, 0.316919)",
        "(-0.211780, 1.382588, 0.316474)",
        "(-0.211663, 1.375970, 0.315720)",
        "(-0.211613, 1.371801, 0.315296)",
        "(-0.211664, 1.367873, 0.315046)",
        "(-0.211664, 1.367873, 0.315046)",
        "(-0.211758, 1.364143, 0.314878)",
        "(-0.211954, 1.358785, 0.314744)",
        "(-0.212008, 1.355153, 0.314552)",
        "(-0.212046, 1.351481, 0.314183)",
        "(-0.212046, 1.351481, 0.314183)",
        "(-0.212079, 1.347762, 0.313610)",
        "(-0.212236, 1.342090, 0.312384)",
        "(-0.212386, 1.338245, 0.311418)",
        "(-0.212603, 1.334394, 0.310322)",
        "(-0.212603, 1.334394, 0.310322)",
        "(-0.212867, 1.330554, 0.309113)",
        "(-0.213306, 1.324696, 0.307196)",
        "(-0.213605, 1.320849, 0.305924)",
        "(-0.213893, 1.316980, 0.304577)",
        "(-0.213893, 1.316980, 0.304577)",
        "(-0.214138, 1.313000, 0.303071)",
        "(-0.214374, 1.307174, 0.300706)",
        "(-0.214525, 1.303331, 0.299079)",
        "(-0.214663, 1.299382, 0.297198)",
        "(-0.214663, 1.299382, 0.297198)",
        "(-0.214802, 1.295465, 0.295160)",
        "(-0.215038, 1.289801, 0.291947)",
        "(-0.215187, 1.286200, 0.289760)",
        "(-0.215335, 1.282714, 0.287474)",
        "(-0.215335, 1.282714, 0.287474)",
        "(-0.215493, 1.279362, 0.285067)",
        "(-0.215629, 1.274644, 0.281295)",
        "(-0.215722, 1.271680, 0.278681)",
        "(-0.215746, 1.268791, 0.275832)",
        "(-0.215746, 1.268791, 0.275832)",
        "(-0.215791, 1.265949, 0.272821)",
        "(-0.215891, 1.262042, 0.268137)",
        "(-0.215977, 1.259703, 0.265031)",
        "(-0.216050, 1.257534, 0.261998)",
        "(-0.216050, 1.257534, 0.261998)",
        "(-0.216072, 1.255603, 0.259059)",
        "(-0.216175, 1.253079, 0.254777)",
        "(-0.216178, 1.251430, 0.252001)",
        "(-0.216151, 1.249925, 0.249411)",
        "(-0.216151, 1.249925, 0.249411)",
        "(-0.216091, 1.248519, 0.247049)",
        "(-0.216011, 1.246564, 0.243836)",
        "(-0.216003, 1.245329, 0.241800)",
        "(-0.216002, 1.244061, 0.239811)",
        "(-0.216002, 1.244061, 0.239811)",
        "(-0.216052, 1.242635, 0.237727)",
        "(-0.216279, 1.240266, 0.234421)",
        "(-0.216543, 1.238512, 0.232125)",
        "(-0.216853, 1.236626, 0.229765)",
        "(-0.216853, 1.236626, 0.229765)",
        "(-0.217205, 1.234587, 0.227260)",
        "(-0.217714, 1.231300, 0.223492)",
        "(-0.218056, 1.228983, 0.220975)",
        "(-0.218396, 1.226584, 0.218407)",
        "(-0.218396, 1.226584, 0.218407)",
        "(-0.218776, 1.224082, 0.215663)",
        "(-0.219374, 1.220227, 0.211167)",
        "(-0.219878, 1.217878, 0.208093)",
        "(-0.220410, 1.215671, 0.204988)",
        "(-0.220410, 1.215671, 0.204988)",
        "(-0.221025, 1.213484, 0.201729)",
        "(-0.222216, 1.210212, 0.196493)",
        "(-0.223088, 1.208040, 0.192781)",
        "(-0.223923, 1.205898, 0.188980)",
        "(-0.223923, 1.205898, 0.188980)",
        "(-0.224733, 1.203842, 0.185138)",
        "(-0.225752, 1.201044, 0.179459)",
        "(-0.226348, 1.199459, 0.175757)",
        "(-0.226958, 1.198122, 0.172086)",
        "(-0.226958, 1.198122, 0.172086)",
        "(-0.227523, 1.197013, 0.168422)",
        "(-0.228186, 1.196010, 0.163176)",
        "(-0.228491, 1.195742, 0.159886)",
        "(-0.228860, 1.195778, 0.156630)",
        "(-0.228860, 1.195778, 0.156630)",
        "(-0.229373, 1.196035, 0.153361)",
        "(-0.230293, 1.197034, 0.148617)",
        "(-0.230874, 1.198165, 0.145765)",
        "(-0.231396, 1.199626, 0.143220)",
        "(-0.231396, 1.199626, 0.143220)",
        "(-0.231788, 1.201342, 0.140960)",
        "(-0.232246, 1.204511, 0.137861)",
        "(-0.232451, 1.206755, 0.136048)",
        "(-0.232614, 1.209225, 0.134169)",
        "(-0.232614, 1.209225, 0.134169)",
        "(-0.232714, 1.211951, 0.132268)",
        "(-0.232789, 1.216768, 0.129522)",
        "(-0.232798, 1.220360, 0.127710)",
        "(-0.232826, 1.224247, 0.125896)",
        "(-0.232826, 1.224247, 0.125896)",
        "(-0.232918, 1.228365, 0.124056)",
        "(-0.233061, 1.234775, 0.121191)",
        "(-0.233180, 1.239258, 0.119261)",
        "(-0.233274, 1.243951, 0.117399)",
        "(-0.233274, 1.243951, 0.117399)",
        "(-0.233327, 1.248791, 0.115588)",
        "(-0.233197, 1.256354, 0.113095)",
        "(-0.232970, 1.261561, 0.111512)",
        "(-0.232653, 1.266850, 0.109850)",
        "(-0.232653, 1.266850, 0.109850)",
        "(-0.232321, 1.272336, 0.108089)",
        "(-0.231773, 1.280885, 0.105456)",
        "(-0.231337, 1.286722, 0.103741)",
        "(-0.230928, 1.292644, 0.102031)",
        "(-0.230928, 1.292644, 0.102031)",
        "(-0.230539, 1.298667, 0.100309)",
        "(-0.230058, 1.307822, 0.097729)",
        "(-0.229807, 1.314038, 0.096038)",
        "(-0.229493, 1.320271, 0.094345)",
        "(-0.229493, 1.320271, 0.094345)",
        "(-0.229143, 1.326483, 0.092625)",
        "(-0.228850, 1.335924, 0.090144)",
        "(-0.228681, 1.342302, 0.088569)",
        "(-0.228595, 1.348634, 0.087045)",
        "(-0.228595, 1.348634, 0.087045)",
        "(-0.228568, 1.354937, 0.085554)",
        "(-0.228613, 1.364405, 0.083439)",
        "(-0.228682, 1.370806, 0.082196)",
        "(-0.228781, 1.377275, 0.081103)",
        "(-0.228781, 1.377275, 0.081103)",
        "(-0.228929, 1.383713, 0.080061)",
        "(-0.229327, 1.393198, 0.078656)",
        "(-0.229694, 1.399431, 0.077890)",
        "(-0.230059, 1.405582, 0.077212)",
        "(-0.230059, 1.405582, 0.077212)",
        "(-0.230388, 1.411606, 0.076662)",
        "(-0.230859, 1.420398, 0.076170)",
        "(-0.231109, 1.426071, 0.076041)",
        "(-0.231433, 1.431665, 0.076054)",
        "(-0.231433, 1.431665, 0.076054)",
        "(-0.231745, 1.437187, 0.076235)",
        "(-0.232277, 1.445223, 0.076685)",
        "(-0.232654, 1.450383, 0.077081)",
        "(-0.233156, 1.455449, 0.077576)",
        "(-0.233156, 1.455449, 0.077576)",
        "(-0.233745, 1.460374, 0.078116)",
        "(-0.234783, 1.467606, 0.079090)",
        "(-0.235612, 1.472378, 0.079883)",
        "(-0.236540, 1.477043, 0.080780)",
        "(-0.236540, 1.477043, 0.080780)",
        "(-0.237545, 1.481711, 0.081691)",
        "(-0.239243, 1.488548, 0.083083)",
        "(-0.240373, 1.493061, 0.084069)",
        "(-0.241467, 1.497556, 0.085084)",
        "(-0.241467, 1.497556, 0.085084)",
        "(-0.242435, 1.502008, 0.086097)",
        "(-0.243794, 1.508472, 0.087508)",
        "(-0.244563, 1.512698, 0.088315)",
        "(-0.245237, 1.516590, 0.088844)",
        "(-0.245237, 1.516590, 0.088844)",
        "(-0.245905, 1.520200, 0.089194)",
        "(-0.246829, 1.525607, 0.089804)",
        "(-0.247399, 1.529160, 0.090305)",
        "(-0.247911, 1.532761, 0.091004)",
        "(-0.247911, 1.532761, 0.091004)",
        "(-0.248350, 1.536472, 0.091891)",
        "(-0.249041, 1.542071, 0.093582)",
        "(-0.249480, 1.545749, 0.094962)",
        "(-0.249975, 1.549427, 0.096573)",
        "(-0.249975, 1.549427, 0.096573)",
        "(-0.250543, 1.553081, 0.098521)",
        "(-0.251305, 1.558301, 0.101879)",
        "(-0.251725, 1.561665, 0.104554)",
        "(-0.252044, 1.564834, 0.107470)",
        "(-0.252044, 1.564834, 0.107470)",
        "(-0.252107, 1.567616, 0.110455)",
        "(-0.251813, 1.571244, 0.115069)",
        "(-0.251603, 1.573429, 0.118303)",
        "(-0.251416, 1.575466, 0.121569)",
        "(-0.251416, 1.575466, 0.121569)",
        "(-0.251237, 1.577372, 0.124836)",
        "(-0.251177, 1.580115, 0.129899)",
        "(-0.251153, 1.581883, 0.133449)",
        "(-0.251008, 1.583483, 0.137157)",
        "(-0.251008, 1.583483, 0.137157)",
        "(-0.250683, 1.584966, 0.141162)",
        "(-0.249840, 1.587078, 0.147914)",
        "(-0.249124, 1.588360, 0.152962)",
        "(-0.248229, 1.589431, 0.158305)",
        "(-0.248229, 1.589431, 0.158305)",
        "(-0.247222, 1.590328, 0.163844)",
        "(-0.245880, 1.591448, 0.172711)",
        "(-0.244942, 1.591901, 0.178771)",
        "(-0.244006, 1.592257, 0.184919)",
        "(-0.244006, 1.592257, 0.184919)",
        "(-0.243143, 1.592472, 0.191097)",
        "(-0.241950, 1.592603, 0.200395)",
        "(-0.241360, 1.592709, 0.206625)",
        "(-0.240961, 1.592838, 0.212817)",
        "(-0.240961, 1.592838, 0.212817)",
        "(-0.240800, 1.593024, 0.218945)",
        "(-0.240892, 1.593350, 0.227860)",
        "(-0.241144, 1.593525, 0.233578)",
        "(-0.241634, 1.593837, 0.239219)",
        "(-0.241634, 1.593837, 0.239219)",
        "(-0.242292, 1.594175, 0.244818)",
        "(-0.243218, 1.594815, 0.253158)",
        "(-0.243862, 1.595235, 0.258737)",
        "(-0.244567, 1.595479, 0.264204)",
        "(-0.244567, 1.595479, 0.264204)",
        "(-0.245322, 1.595554, 0.269650)",
        "(-0.246366, 1.595255, 0.277973)",
        "(-0.246959, 1.594751, 0.283790)",
        "(-0.247426, 1.593848, 0.289246)",
        "(-0.247426, 1.593848, 0.289246)",
        "(-0.247630, 1.592388, 0.294529)",
        "(-0.247639, 1.589386, 0.302285)",
        "(-0.247548, 1.587026, 0.307447)",
        "(-0.247373, 1.584383, 0.312616)",
        "(-0.247373, 1.584383, 0.312616)",
        "(-0.247153, 1.581376, 0.317709)",
        "(-0.246434, 1.576202, 0.324951)",
        "(-0.245823, 1.572437, 0.329358)",
        "(-0.245144, 1.568453, 0.333504)",
        "(-0.245144, 1.568453, 0.333504)",
        "(-0.244373, 1.564279, 0.337453)",
        "(-0.243472, 1.558254, 0.343326)",
        "(-0.242975, 1.554290, 0.347078)",
        "(-0.242291, 1.550177, 0.350427)",
        "(-0.242291, 1.550177, 0.350427)",
        "(-0.241624, 1.545950, 0.353387)",
        "(-0.240510, 1.539427, 0.357193)",
        "(-0.239897, 1.535017, 0.359367)",
        "(-0.239108, 1.530431, 0.361132)",
        "(-0.239108, 1.530431, 0.361132)",
        "(-0.238190, 1.525522, 0.362405)",
        "(-0.236837, 1.518107, 0.363868)",
        "(-0.236045, 1.513341, 0.364837)",
        "(-0.235236, 1.508583, 0.365767)",
        "(-0.235236, 1.508583, 0.365767)",
        "(-0.234465, 1.503827, 0.366569)",
        "(-0.233055, 1.496516, 0.367339)",
        "(-0.231997, 1.491413, 0.367453)",
        "(-0.230851, 1.486196, 0.367378)",
        "(-0.230851, 1.486196, 0.367378)",
        "(-0.229951, 1.481137, 0.367309)",
        "(-0.229148, 1.473867, 0.367331)",
        "(-0.228600, 1.468901, 0.367192)",
        "(-0.228004, 1.463839, 0.366910)",
        "(-0.228004, 1.463839, 0.366910)",
        "(-0.227402, 1.458684, 0.366423)",
        "(-0.226353, 1.450854, 0.365417)",
        "(-0.225711, 1.445889, 0.364827)",
        "(-0.225187, 1.441211, 0.364447)",
        "(-0.225187, 1.441211, 0.364447)",
        "(-0.224657, 1.436771, 0.364186)",
        "(-0.223857, 1.430194, 0.363574)",
        "(-0.223289, 1.425737, 0.362876)",
        "(-0.222713, 1.421187, 0.361871)",
        "(-0.222713, 1.421187, 0.361871)",
        "(-0.222092, 1.416569, 0.360712)",
        "(-0.221330, 1.410012, 0.359114)",
        "(-0.220956, 1.405970, 0.358134)",
        "(-0.220657, 1.401890, 0.356953)",
        "(-0.220657, 1.401890, 0.356953)",
        "(-0.220386, 1.397679, 0.355441)",
        "(-0.220001, 1.391262, 0.352868)",
        "(-0.219813, 1.386996, 0.351144)",
        "(-0.219665, 1.382810, 0.349495)",
        "(-0.219665, 1.382810, 0.349495)",
        "(-0.219531, 1.378688, 0.347949)",
        "(-0.219538, 1.372379, 0.345396)",
        "(-0.219547, 1.367916, 0.343547)",
        "(-0.219584, 1.363453, 0.341805)",
        "(-0.219584, 1.363453, 0.341805)",
        "(-0.219683, 1.358998, 0.340212)",
        "(-0.220029, 1.352193, 0.337736)",
        "(-0.220341, 1.347655, 0.336115)",
        "(-0.220771, 1.343147, 0.334492)",
        "(-0.220771, 1.343147, 0.334492)",
        "(-0.221180, 1.338506, 0.332794)",
        "(-0.221731, 1.331258, 0.330050)",
        "(-0.222116, 1.326420, 0.328117)",
        "(-0.222482, 1.321649, 0.326167)",
        "(-0.222482, 1.321649, 0.326167)",
        "(-0.222844, 1.317009, 0.324231)",
        "(-0.223296, 1.310503, 0.321583)",
        "(-0.223646, 1.306547, 0.319912)",
        "(-0.223996, 1.302876, 0.318214)",
        "(-0.223996, 1.302876, 0.318214)",
        "(-0.224351, 1.299403, 0.316428)",
        "(-0.224878, 1.294599, 0.313586)",
        "(-0.225187, 1.291677, 0.311699)",
        "(-0.225324, 1.288891, 0.309814)",
        "(-0.225324, 1.288891, 0.309814)",
        "(-0.225445, 1.286201, 0.307857)",
        "(-0.225526, 1.282493, 0.304887)",
        "(-0.225500, 1.280176, 0.302831)",
        "(-0.225383, 1.277971, 0.300724)",
        "(-0.225383, 1.277971, 0.300724)",
        "(-0.225323, 1.275949, 0.298606)",
        "(-0.225133, 1.273007, 0.295100)",
        "(-0.224995, 1.270974, 0.292472)",
        "(-0.224966, 1.269013, 0.289715)",
        "(-0.224966, 1.269013, 0.289715)",
        "(-0.225051, 1.267111, 0.286783)",
        "(-0.225235, 1.264193, 0.282163)",
        "(-0.225423, 1.262219, 0.279000)",
        "(-0.225676, 1.260222, 0.275706)",
        "(-0.225676, 1.260222, 0.275706)",
        "(-0.225968, 1.258145, 0.272270)",
        "(-0.226403, 1.255030, 0.267122)",
        "(-0.226592, 1.253030, 0.263775)",
        "(-0.226702, 1.251130, 0.260500)",
        "(-0.226702, 1.251130, 0.260500)",
        "(-0.226795, 1.249387, 0.257293)",
        "(-0.226883, 1.246901, 0.252585)",
        "(-0.226960, 1.245318, 0.249405)",
        "(-0.227097, 1.243714, 0.246150)",
        "(-0.227097, 1.243714, 0.246150)",
        "(-0.227305, 1.242106, 0.242778)",
        "(-0.227698, 1.239863, 0.237711)",
        "(-0.228013, 1.238433, 0.234365)",
        "(-0.228425, 1.236896, 0.230839)",
        "(-0.228425, 1.236896, 0.230839)",
        "(-0.228872, 1.235100, 0.227106)",
        "(-0.229714, 1.232034, 0.221209)",
        "(-0.230366, 1.229968, 0.217234)",
        "(-0.231022, 1.227865, 0.213265)",
        "(-0.231022, 1.227865, 0.213265)",
        "(-0.231696, 1.225657, 0.209187)",
        "(-0.232715, 1.222046, 0.202858)",
        "(-0.233394, 1.219655, 0.198620)",
        "(-0.234045, 1.217435, 0.194510)",
        "(-0.234045, 1.217435, 0.194510)",
        "(-0.234600, 1.215489, 0.190534)",
        "(-0.235304, 1.213043, 0.184645)",
        "(-0.235668, 1.211739, 0.180699)",
        "(-0.235967, 1.210728, 0.176642)",
        "(-0.235967, 1.210728, 0.176642)",
        "(-0.236253, 1.210064, 0.172833)",
        "(-0.236870, 1.209623, 0.166940)",
        "(-0.237272, 1.209571, 0.162979)",
        "(-0.237600, 1.209701, 0.159032)",
        "(-0.237600, 1.209701, 0.159032)",
        "(-0.237795, 1.210080, 0.155161)",
        "(-0.237903, 1.211476, 0.149444)",
        "(-0.237945, 1.213008, 0.145553)",
        "(-0.238050, 1.215021, 0.141512)",
        "(-0.238050, 1.215021, 0.141512)",
        "(-0.238256, 1.217579, 0.137301)",
        "(-0.238591, 1.222303, 0.130794)",
        "(-0.238831, 1.226013, 0.126390)",
        "(-0.239085, 1.230154, 0.121970)",
        "(-0.239085, 1.230154, 0.121970)",
        "(-0.239333, 1.234762, 0.117638)",
        "(-0.239595, 1.242263, 0.111371)",
        "(-0.239780, 1.247439, 0.107230)",
        "(-0.239956, 1.252750, 0.103169)",
        "(-0.239956, 1.252750, 0.103169)",
        "(-0.240172, 1.258205, 0.099271)",
        "(-0.240624, 1.266535, 0.093823)",
        "(-0.240923, 1.272035, 0.090448)",
        "(-0.241186, 1.277450, 0.087238)",
        "(-0.241186, 1.277450, 0.087238)",
        "(-0.241416, 1.282845, 0.084238)",
        "(-0.241667, 1.290899, 0.080120)",
        "(-0.241735, 1.296258, 0.077636)",
        "(-0.241754, 1.301594, 0.075283)",
        "(-0.241754, 1.301594, 0.075283)",
        "(-0.241740, 1.306938, 0.073057)",
        "(-0.241681, 1.315185, 0.070115)",
        "(-0.241543, 1.320750, 0.068432)",
        "(-0.241343, 1.326344, 0.066904)",
        "(-0.241343, 1.326344, 0.066904)",
        "(-0.241136, 1.331868, 0.065490)",
        "(-0.240813, 1.340071, 0.063543)",
        "(-0.240576, 1.345514, 0.062349)",
        "(-0.240291, 1.350956, 0.061268)",
        "(-0.240291, 1.350956, 0.061268)",
        "(-0.240031, 1.356483, 0.060372)",
        "(-0.239560, 1.364793, 0.059354)",
        "(-0.239242, 1.370417, 0.058921)",
        "(-0.238859, 1.376101, 0.058634)",
        "(-0.238859, 1.376101, 0.058634)",
        "(-0.238540, 1.381858, 0.058504)",
        "(-0.238145, 1.390805, 0.058544)",
        "(-0.237965, 1.396906, 0.058705)",
        "(-0.237870, 1.403014, 0.058884)",
        "(-0.237870, 1.403014, 0.058884)",
        "(-0.237881, 1.409195, 0.059080)",
        "(-0.238035, 1.418485, 0.059450)",
        "(-0.238193, 1.424688, 0.059689)",
        "(-0.238402, 1.430860, 0.059919)",
        "(-0.238402, 1.430860, 0.059919)",
        "(-0.238666, 1.436942, 0.060100)",
        "(-0.239177, 1.446023, 0.060371)",
        "(-0.239616, 1.452054, 0.060578)",
        "(-0.240084, 1.458097, 0.060841)",
        "(-0.240084, 1.458097, 0.060841)",
        "(-0.240548, 1.464138, 0.061218)",
        "(-0.241251, 1.473275, 0.062120)",
        "(-0.241756, 1.479232, 0.062919)",
        "(-0.242147, 1.485037, 0.063891)",
        "(-0.242147, 1.485037, 0.063891)",
        "(-0.242296, 1.490729, 0.065133)",
        "(-0.242310, 1.498590, 0.067330)",
        "(-0.242032, 1.503685, 0.069225)",
        "(-0.241656, 1.508786, 0.071455)",
        "(-0.241656, 1.508786, 0.071455)",
        "(-0.241289, 1.513626, 0.073725)",
        "(-0.240714, 1.520543, 0.077064)",
        "(-0.240462, 1.525087, 0.079203)",
        "(-0.240306, 1.529619, 0.081275)",
        "(-0.240306, 1.529619, 0.081275)",
        "(-0.240349, 1.534125, 0.083275)",
        "(-0.240906, 1.540791, 0.085968)",
        "(-0.241571, 1.545085, 0.087527)",
        "(-0.242372, 1.549284, 0.088968)",
        "(-0.242372, 1.549284, 0.088968)",
        "(-0.243212, 1.553385, 0.090366)",
        "(-0.244410, 1.559318, 0.092437)",
        "(-0.245142, 1.562997, 0.093783)",
        "(-0.245757, 1.566585, 0.095202)",
        "(-0.245757, 1.566585, 0.095202)",
        "(-0.246222, 1.570054, 0.096803)",
        "(-0.246714, 1.574891, 0.099400)",
        "(-0.246952, 1.577931, 0.101288)",
        "(-0.247063, 1.580879, 0.103419)",
        "(-0.247063, 1.580879, 0.103419)",
        "(-0.247035, 1.583711, 0.105723)",
        "(-0.246576, 1.587360, 0.109401)",
        "(-0.246161, 1.589530, 0.112016)",
        "(-0.245736, 1.591626, 0.114864)",
        "(-0.245736, 1.591626, 0.114864)",
        "(-0.245307, 1.593574, 0.117888)",
        "(-0.244669, 1.596215, 0.122780)",
        "(-0.244165, 1.597817, 0.126247)",
        "(-0.243686, 1.599277, 0.129820)",
        "(-0.243686, 1.599277, 0.129820)",
        "(-0.243150, 1.600631, 0.133492)",
        "(-0.242208, 1.602243, 0.138901)",
        "(-0.241672, 1.603191, 0.142525)",
        "(-0.241115, 1.604097, 0.146145)",
        "(-0.241115, 1.604097, 0.146145)",
        "(-0.240552, 1.604925, 0.149773)",
        "(-0.239810, 1.606043, 0.155192)",
        "(-0.239390, 1.606719, 0.158809)",
        "(-0.239038, 1.607389, 0.162520)",
        "(-0.239038, 1.607389, 0.162520)",
        "(-0.238707, 1.608075, 0.166340)",
        "(-0.238222, 1.609113, 0.172161)",
        "(-0.237846, 1.609786, 0.176069)",
        "(-0.237546, 1.610476, 0.180077)",
        "(-0.237546, 1.610476, 0.180077)",
        "(-0.237314, 1.611144, 0.184228)",
        "(-0.236953, 1.612102, 0.190621)",
        "(-0.236692, 1.612691, 0.194937)",
        "(-0.236477, 1.613233, 0.199318)",
        "(-0.236477, 1.613233, 0.199318)",
        "(-0.236321, 1.613675, 0.203759)",
        "(-0.236033, 1.614099, 0.210427)",
        "(-0.235740, 1.614065, 0.214770)",
        "(-0.235335, 1.613880, 0.219092)",
        "(-0.235335, 1.613880, 0.219092)",
        "(-0.234883, 1.613583, 0.223558)",
        "(-0.233842, 1.612827, 0.230688)",
        "(-0.233087, 1.612062, 0.235525)",
        "(-0.232238, 1.611019, 0.240502)",
        "(-0.232238, 1.611019, 0.240502)",
        "(-0.231321, 1.609599, 0.245493)",
        "(-0.229649, 1.606623, 0.252861)",
        "(-0.228402, 1.604253, 0.257797)",
        "(-0.227156, 1.601716, 0.262789)",
        "(-0.227156, 1.601716, 0.262789)",
        "(-0.226018, 1.599174, 0.267923)",
        "(-0.224497, 1.595082, 0.275279)",
        "(-0.223625, 1.592183, 0.279804)",
        "(-0.222835, 1.589162, 0.284021)",
        "(-0.222835, 1.589162, 0.284021)",
        "(-0.222078, 1.586028, 0.287921)",
        "(-0.220929, 1.581397, 0.293509)",
        "(-0.220298, 1.578521, 0.297200)",
        "(-0.219778, 1.575676, 0.300699)",
        "(-0.219778, 1.575676, 0.300699)",
        "(-0.219258, 1.572780, 0.303884)",
        "(-0.218439, 1.568538, 0.308298)",
        "(-0.217806, 1.565661, 0.310979)",
        "(-0.217158, 1.562759, 0.313443)",
        "(-0.217158, 1.562759, 0.313443)",
        "(-0.216560, 1.559930, 0.315763)",
        "(-0.215911, 1.555743, 0.318898)",
        "(-0.215398, 1.552956, 0.320829)",
        "(-0.214891, 1.550150, 0.322565)",
        "(-0.214891, 1.550150, 0.322565)",
        "(-0.214329, 1.547299, 0.324171)",
        "(-0.213477, 1.543010, 0.326527)",
        "(-0.213016, 1.540115, 0.328082)",
        "(-0.212550, 1.537170, 0.329572)",
        "(-0.212550, 1.537170, 0.329572)",
        "(-0.212013, 1.534049, 0.330906)",
        "(-0.211059, 1.529088, 0.332753)",
        "(-0.210409, 1.525692, 0.333965)",
        "(-0.209779, 1.522171, 0.335120)",
        "(-0.209779, 1.522171, 0.335120)",
        "(-0.209116, 1.518456, 0.336131)",
        "(-0.208152, 1.512663, 0.337414)",
        "(-0.207497, 1.508670, 0.338169)",
        "(-0.206813, 1.504607, 0.338916)",
        "(-0.206813, 1.504607, 0.338916)",
        "(-0.206072, 1.500423, 0.339690)",
        "(-0.205048, 1.494032, 0.341037)",
        "(-0.204300, 1.489820, 0.342167)",
        "(-0.203555, 1.485630, 0.343419)",
        "(-0.203555, 1.485630, 0.343419)",
        "(-0.202807, 1.481276, 0.344558)",
        "(-0.201538, 1.474427, 0.345977)",
        "(-0.200762, 1.469874, 0.346823)",
        "(-0.200114, 1.465363, 0.347475)",
        "(-0.200114, 1.465363, 0.347475)",
        "(-0.199576, 1.460896, 0.348037)",
        "(-0.198937, 1.454163, 0.348685)",
        "(-0.198639, 1.449383, 0.348817)",
        "(-0.198329, 1.444288, 0.348735)",
        "(-0.198329, 1.444288, 0.348735)",
        "(-0.197929, 1.438771, 0.348430)",
        "(-0.197264, 1.430475, 0.348322)",
        "(-0.197001, 1.425368, 0.348602)",
        "(-0.196749, 1.420468, 0.348979)",
        "(-0.196749, 1.420468, 0.348979)",
        "(-0.196569, 1.415723, 0.349264)",
        "(-0.196361, 1.408724, 0.349303)",
        "(-0.196357, 1.404257, 0.349162)",
        "(-0.196391, 1.399926, 0.348961)",
        "(-0.196391, 1.399926, 0.348961)",
        "(-0.196479, 1.395787, 0.348704)",
        "(-0.196622, 1.389748, 0.348225)",
        "(-0.196701, 1.385885, 0.347837)",
        "(-0.196856, 1.382171, 0.347365)",
        "(-0.196856, 1.382171, 0.347365)",
        "(-0.197079, 1.378551, 0.346757)",
        "(-0.197322, 1.373306, 0.345724)",
        "(-0.197512, 1.370000, 0.345076)",
        "(-0.197714, 1.366807, 0.344432)",
        "(-0.197714, 1.366807, 0.344432)",
        "(-0.197930, 1.363622, 0.343691)",
        "(-0.198154, 1.358718, 0.342288)",
        "(-0.198279, 1.355358, 0.341163)",
        "(-0.198432, 1.352038, 0.339942)",
        "(-0.198432, 1.352038, 0.339942)",
        "(-0.198647, 1.348742, 0.338655)",
        "(-0.198951, 1.343676, 0.336668)",
        "(-0.199131, 1.340221, 0.335257)",
        "(-0.199263, 1.336673, 0.333723)",
        "(-0.199263, 1.336673, 0.333723)",
        "(-0.199442, 1.333079, 0.332128)",
        "(-0.199745, 1.327667, 0.329747)",
        "(-0.199942, 1.324070, 0.328135)",
        "(-0.200151, 1.320399, 0.326435)",
        "(-0.200151, 1.320399, 0.326435)",
        "(-0.200314, 1.316624, 0.324628)",
        "(-0.200670, 1.310847, 0.321752)",
        "(-0.200845, 1.306635, 0.319581)",
        "(-0.200910, 1.302163, 0.317331)",
        "(-0.200910, 1.302163, 0.317331)",
        "(-0.201054, 1.297860, 0.315239)",
        "(-0.201406, 1.292060, 0.312437)",
        "(-0.201565, 1.288483, 0.310758)",
        "(-0.201752, 1.285152, 0.309079)",
        "(-0.201752, 1.285152, 0.309079)",
        "(-0.201985, 1.281989, 0.307311)",
        "(-0.202438, 1.277555, 0.304419)",
        "(-0.202809, 1.274792, 0.302403)",
        "(-0.203179, 1.272168, 0.300337)",
        "(-0.203179, 1.272168, 0.300337)",
        "(-0.203608, 1.269593, 0.298146)",
        "(-0.204253, 1.265784, 0.294707)",
        "(-0.204742, 1.263059, 0.292112)",
        "(-0.205167, 1.260146, 0.289349)",
        "(-0.205167, 1.260146, 0.289349)",
        "(-0.205599, 1.257262, 0.286533)",
        "(-0.206168, 1.253002, 0.282299)",
        "(-0.206466, 1.250197, 0.279458)",
        "(-0.206674, 1.247531, 0.276592)",
        "(-0.206674, 1.247531, 0.276592)",
        "(-0.206849, 1.245038, 0.273617)",
        "(-0.207062, 1.241432, 0.268724)",
        "(-0.207153, 1.239124, 0.265145)",
        "(-0.207233, 1.237041, 0.261447)",
        "(-0.207233, 1.237041, 0.261447)",
        "(-0.207239, 1.235209, 0.257672)",
        "(-0.207219, 1.232755, 0.251674)",
        "(-0.207104, 1.231307, 0.247461)",
        "(-0.206955, 1.230155, 0.243390)",
        "(-0.206955, 1.230155, 0.243390)",
        "(-0.206741, 1.229166, 0.239165)",
        "(-0.206210, 1.228257, 0.232794)",
        "(-0.205702, 1.228148, 0.228659)",
        "(-0.205169, 1.228332, 0.224466)",
        "(-0.205169, 1.228332, 0.224466)",
        "(-0.204670, 1.228743, 0.220108)",
        "(-0.203965, 1.229483, 0.213416)",
        "(-0.203544, 1.230061, 0.208987)",
        "(-0.203105, 1.230713, 0.204707)",
        "(-0.203105, 1.230713, 0.204707)",
        "(-0.202660, 1.231447, 0.200598)",
        "(-0.202068, 1.232562, 0.194633)",
        "(-0.201789, 1.233321, 0.190736)",
        "(-0.201578, 1.233998, 0.186855)",
        "(-0.201578, 1.233998, 0.186855)",
        "(-0.201482, 1.234673, 0.182989)",
        "(-0.201532, 1.235794, 0.177323)",
        "(-0.201657, 1.236799, 0.173775)",
        "(-0.201923, 1.238116, 0.170294)",
        "(-0.201923, 1.238116, 0.170294)",
        "(-0.202304, 1.239640, 0.166858)",
        "(-0.203104, 1.242165, 0.161862)",
        "(-0.203707, 1.243892, 0.158650)",
        "(-0.204317, 1.245684, 0.155559)",
        "(-0.204317, 1.245684, 0.155559)",
        "(-0.204957, 1.247526, 0.152601)",
        "(-0.205826, 1.250265, 0.148505)",
        "(-0.206359, 1.252157, 0.146054)",
        "(-0.206916, 1.254135, 0.143735)",
        "(-0.206916, 1.254135, 0.143735)",
        "(-0.207485, 1.256086, 0.141478)",
        "(-0.208283, 1.259015, 0.138334)",
        "(-0.208778, 1.261041, 0.136386)",
        "(-0.209198, 1.263165, 0.134634)",
        "(-0.209198, 1.263165, 0.134634)",
        "(-0.209560, 1.265364, 0.133007)",
        "(-0.210051, 1.268703, 0.130542)",
        "(-0.210351, 1.271093, 0.128889)",
        "(-0.210654, 1.273597, 0.127249)",
        "(-0.210654, 1.273597, 0.127249)",
        "(-0.210950, 1.276229, 0.125605)",
        "(-0.211357, 1.280473, 0.123207)",
        "(-0.211576, 1.283630, 0.121639)",
        "(-0.211743, 1.287134, 0.120138)",
        "(-0.211743, 1.287134, 0.120138)",
        "(-0.211824, 1.290984, 0.118690)",
        "(-0.211972, 1.297171, 0.116551)",
        "(-0.212097, 1.301499, 0.115041)",
        "(-0.212285, 1.306005, 0.113458)",
        "(-0.212285, 1.306005, 0.113458)",
        "(-0.212534, 1.310709, 0.111841)",
        "(-0.212938, 1.318105, 0.109390)",
        "(-0.213220, 1.323321, 0.107767)",
        "(-0.213551, 1.328781, 0.106240)",
        "(-0.213551, 1.328781, 0.106240)",
        "(-0.213863, 1.334404, 0.104765)",
        "(-0.214434, 1.342904, 0.102556)",
        "(-0.214921, 1.348650, 0.101103)",
        "(-0.215420, 1.354425, 0.099724)",
        "(-0.215420, 1.354425, 0.099724)",
        "(-0.215941, 1.360263, 0.098429)",
        "(-0.216623, 1.369290, 0.096778)",
        "(-0.217087, 1.375418, 0.095889)",
        "(-0.217587, 1.381565, 0.095019)",
        "(-0.217587, 1.381565, 0.095019)",
        "(-0.218125, 1.387699, 0.094188)",
        "(-0.219068, 1.396877, 0.093052)",
        "(-0.219814, 1.402908, 0.092390)",
        "(-0.220603, 1.408909, 0.091793)",
        "(-0.220603, 1.408909, 0.091793)",
        "(-0.221411, 1.414869, 0.091268)",
        "(-0.222720, 1.423725, 0.090678)",
        "(-0.223617, 1.429679, 0.090435)",
        "(-0.224582, 1.435550, 0.090240)",
        "(-0.224582, 1.435550, 0.090240)",
        "(-0.225545, 1.441266, 0.090055)",
        "(-0.227049, 1.449707, 0.089939)",
        "(-0.228087, 1.455306, 0.090049)",
        "(-0.229093, 1.460825, 0.090303)",
        "(-0.229093, 1.460825, 0.090303)",
        "(-0.230110, 1.466192, 0.090599)",
        "(-0.231640, 1.473892, 0.091185)",
        "(-0.232624, 1.478805, 0.091622)",
        "(-0.233630, 1.483483, 0.092082)",
        "(-0.233630, 1.483483, 0.092082)",
        "(-0.234574, 1.487972, 0.092590)",
        "(-0.236057, 1.494439, 0.093541)",
        "(-0.237020, 1.498462, 0.094186)",
        "(-0.237020, 1.498462, 0.094186)",
        "(-0.237913, 1.502303, 0.094881)",
        "(-0.238704, 1.506113, 0.095704)",
        "(-0.239900, 1.511625, 0.097124)",
        "(-0.240616, 1.515087, 0.098040)",
        "(-0.241237, 1.518412, 0.098972)",
        "(-0.241237, 1.518412, 0.098972)",
        "(-0.241806, 1.521602, 0.099941)",
        "(-0.242453, 1.526119, 0.101417)",
        "(-0.242727, 1.529140, 0.102630)",
        "(-0.242976, 1.532363, 0.104171)",
        "(-0.242976, 1.532363, 0.104171)",
        "(-0.243218, 1.535648, 0.105988)",
        "(-0.243469, 1.540520, 0.109010)",
        "(-0.243724, 1.543709, 0.111129)",
        "(-0.243948, 1.546876, 0.113407)",
        "(-0.243948, 1.546876, 0.113407)",
        "(-0.244122, 1.549989, 0.115866)",
        "(-0.244324, 1.554631, 0.119849)",
        "(-0.244468, 1.557495, 0.122499)",
        "(-0.244468, 1.557495, 0.122499)",
        "(-0.244564, 1.560219, 0.125139)",
        "(-0.244589, 1.562636, 0.127777)",
        "(-0.244362, 1.565741, 0.131739)",
        "(-0.244106, 1.567464, 0.134230)",
        "(-0.243903, 1.568985, 0.136587)",
        "(-0.243903, 1.568985, 0.136587)",
        "(-0.243708, 1.570305, 0.138850)",
        "(-0.243492, 1.571911, 0.141957)",
        "(-0.243417, 1.572801, 0.143805)",
        "(-0.243417, 1.572801, 0.143805)",
        "(-0.243398, 1.573637, 0.145613)",
        "(-0.243341, 1.574433, 0.147476)",
        "(-0.243202, 1.575616, 0.150639)",
        "(-0.242974, 1.576368, 0.153055)",
        "(-0.242627, 1.577053, 0.155718)",
        "(-0.242627, 1.577053, 0.155718)",
        "(-0.242334, 1.577666, 0.158432)",
        "(-0.241942, 1.578521, 0.162906)",
        "(-0.241634, 1.578991, 0.166149)",
        "(-0.241266, 1.579357, 0.169528)",
        "(-0.241266, 1.579357, 0.169528)",
        "(-0.240891, 1.579600, 0.173048)",
        "(-0.240273, 1.579583, 0.178237)",
        "(-0.240038, 1.579409, 0.181717)",
        "(-0.239894, 1.579114, 0.185216)",
        "(-0.239894, 1.579114, 0.185216)",
        "(-0.239841, 1.578725, 0.188746)",
        "(-0.239846, 1.578048, 0.194282)",
        "(-0.239728, 1.577565, 0.198155)",
        "(-0.239683, 1.577010, 0.202153)",
        "(-0.239683, 1.577010, 0.202153)",
        "(-0.239573, 1.576313, 0.206132)",
        "(-0.239532, 1.575287, 0.212064)",
        "(-0.239568, 1.574720, 0.216041)",
        "(-0.239669, 1.574209, 0.219990)",
        "(-0.239669, 1.574209, 0.219990)",
        "(-0.239832, 1.573809, 0.224000)",
        "(-0.240082, 1.573321, 0.229907)",
        "(-0.240254, 1.573020, 0.233685)",
        "(-0.240359, 1.572576, 0.237290)",
        "(-0.240359, 1.572576, 0.237290)",
        "(-0.240429, 1.571943, 0.240670)",
        "(-0.240491, 1.570691, 0.245510)",
        "(-0.240454, 1.569624, 0.248719)",
        "(-0.240378, 1.568292, 0.251891)",
        "(-0.240378, 1.568292, 0.251891)",
        "(-0.240304, 1.566719, 0.255014)",
        "(-0.240122, 1.563441, 0.259383)",
        "(-0.239861, 1.560548, 0.261995)",
        "(-0.239861, 1.560548, 0.261995)",
        "(-0.239455, 1.557233, 0.264588)",
        "(-0.239082, 1.553640, 0.267236)",
        "(-0.238353, 1.547784, 0.271386)",
        "(-0.237718, 1.543562, 0.274197)",
        "(-0.236938, 1.539111, 0.276989)",
        "(-0.236938, 1.539111, 0.276989)",
        "(-0.236023, 1.534458, 0.279765)",
        "(-0.234469, 1.527148, 0.283821)",
        "(-0.233414, 1.522218, 0.286473)",
        "(-0.232359, 1.517370, 0.289066)",
        "(-0.232359, 1.517370, 0.289066)",
        "(-0.231413, 1.512596, 0.291533)",
        "(-0.229919, 1.505621, 0.295002)",
        "(-0.229004, 1.501141, 0.297142)",
        "(-0.228077, 1.496766, 0.299162)",
        "(-0.228077, 1.496766, 0.299162)",
        "(-0.227207, 1.492511, 0.301017)",
        "(-0.226030, 1.486441, 0.303576)",
        "(-0.225331, 1.482669, 0.305219)",
        "(-0.224649, 1.479054, 0.306804)",
        "(-0.224649, 1.479054, 0.306804)"
    ],
    "rightHandRotations": [
        "(1.745939, 83.645380, 222.031800)",
        "(358.258800, 77.445390, 218.791200)",
        "(359.626100, 70.874270, 220.008200)",
        "(1.084479, 67.522030, 219.020500)",
        "(1.084479, 67.522030, 219.020500)",
        "(0.986646, 66.623560, 217.166300)",
        "(1.024598, 64.430060, 215.998800)",
        "(1.834492, 61.059780, 217.386900)",
        "(1.769163, 60.839730, 220.834500)",
        "(1.769163, 60.839730, 220.834500)",
        "(1.560425, 61.170230, 223.564700)",
        "(1.498296, 62.281990, 224.714800)",
        "(3.034704, 64.587870, 227.219800)",
        "(5.436225, 65.074280, 230.613900)",
        "(5.436225, 65.074280, 230.613900)",
        "(7.905621, 65.559940, 234.795500)",
        "(10.209210, 67.528620, 237.429300)",
        "(13.818740, 69.136740, 242.172000)",
        "(15.260050, 71.258140, 247.753000)",
        "(15.260050, 71.258140, 247.753000)",
        "(16.777400, 73.786000, 252.304200)",
        "(20.958890, 76.965500, 253.739300)",
        "(24.239770, 79.091220, 254.096700)",
        "(26.740760, 81.003970, 253.417600)",
        "(26.740760, 81.003970, 253.417600)",
        "(28.030960, 83.208790, 251.476500)",
        "(29.481320, 85.897250, 250.269300)",
        "(31.967820, 90.536490, 248.383600)",
        "(33.747870, 91.715220, 247.288500)",
        "(33.747870, 91.715220, 247.288500)",
        "(35.551520, 91.776820, 247.509400)",
        "(36.469960, 90.053470, 247.659800)",
        "(35.246150, 89.821020, 249.539100)",
        "(34.843970, 89.886140, 252.169700)",
        "(34.843970, 89.886140, 252.169700)",
        "(32.300520, 91.103070, 255.455100)",
        "(28.421580, 93.199940, 259.523200)",
        "(24.818620, 94.828960, 265.394800)",
        "(23.624120, 95.027920, 266.186000)",
        "(23.624120, 95.027920, 266.186000)",
        "(20.892240, 95.546970, 267.079600)",
        "(16.588910, 96.762450, 269.922200)",
        "(13.380990, 97.446950, 271.530600)",
        "(9.815598, 97.936100, 272.867900)",
        "(9.815598, 97.936100, 272.867900)",
        "(5.774559, 98.526180, 274.152600)",
        "(1.728840, 99.051340, 275.674300)",
        "(356.088800, 100.190600, 277.958300)",
        "(352.193300, 100.787700, 279.036700)",
        "(352.193300, 100.787700, 279.036700)",
        "(349.229000, 101.116200, 280.496900)",
        "(346.401000, 101.335200, 282.100600)",
        "(342.789600, 101.745800, 283.941800)",
        "(340.529800, 101.821900, 284.178700)",
        "(340.529800, 101.821900, 284.178700)",
        "(338.383400, 101.615300, 284.076400)",
        "(336.509200, 101.278400, 284.333700)",
        "(333.918700, 100.760600, 285.624300)",
        "(331.933900, 100.072600, 286.150400)",
        "(331.933900, 100.072600, 286.150400)",
        "(330.519000, 98.247390, 287.807400)",
        "(326.354200, 94.258720, 295.328200)",
        "(323.784300, 92.175820, 301.144400)",
        "(321.553600, 89.908230, 304.992700)",
        "(321.553600, 89.908230, 304.992700)",
        "(320.364300, 87.979010, 307.589000)",
        "(318.895100, 86.701210, 311.498800)",
        "(316.067600, 84.957280, 318.349000)",
        "(315.011700, 84.111460, 320.901300)",
        "(315.011700, 84.111460, 320.901300)",
        "(314.200500, 83.794530, 322.683600)",
        "(313.202900, 83.592860, 324.444200)",
        "(312.002900, 83.473630, 325.959100)",
        "(311.426300, 83.292340, 327.170000)",
        "(311.426300, 83.292340, 327.170000)",
        "(310.951900, 84.615460, 327.202800)",
        "(311.005600, 84.660750, 327.489900)",
        "(310.891100, 84.396890, 328.055800)",
        "(310.776700, 83.777470, 329.327600)",
        "(310.776700, 83.777470, 329.327600)",
        "(310.737900, 84.026050, 329.909600)",
        "(310.818800, 84.549200, 329.743900)",
        "(311.532900, 86.049380, 328.128100)",
        "(312.028600, 86.955150, 327.011600)",
        "(312.028600, 86.955150, 327.011600)",
        "(312.158000, 87.585720, 326.377600)",
        "(312.161700, 88.061610, 326.111800)",
        "(312.107300, 88.691380, 325.498800)",
        "(312.239600, 89.020930, 324.824300)",
        "(312.239600, 89.020930, 324.824300)",
        "(312.342800, 89.277300, 324.158800)",
        "(312.266300, 89.359630, 323.811200)",
        "(311.769300, 89.231980, 323.984300)",
        "(311.511700, 89.236460, 323.951500)",
        "(311.511700, 89.236460, 323.951500)",
        "(311.435000, 89.124000, 323.902300)",
        "(311.409900, 89.093820, 323.924300)",
        "(311.490200, 89.048960, 323.900900)",
        "(311.396400, 89.143300, 323.878000)",
        "(311.396400, 89.143300, 323.878000)",
        "(311.122900, 89.249930, 324.093500)",
        "(311.049900, 89.272400, 324.218600)",
        "(311.011000, 89.607480, 323.858500)",
        "(311.013800, 89.586630, 323.877100)",
        "(311.013800, 89.586630, 323.877100)",
        "(310.887800, 89.581280, 324.061600)",
        "(310.697300, 89.612940, 324.176500)",
        "(310.406400, 89.550370, 324.252800)",
        "(310.256000, 89.470180, 324.355900)",
        "(310.256000, 89.470180, 324.355900)",
        "(310.087000, 89.300960, 324.548500)",
        "(309.830000, 89.202380, 324.675000)",
        "(309.434600, 89.397960, 324.398400)",
        "(309.274300, 89.448490, 324.231900)",
        "(309.274300, 89.448490, 324.231900)",
        "(309.024200, 89.373830, 324.347700)",
        "(308.766900, 89.272510, 324.502600)",
        "(308.424700, 89.203300, 324.434100)",
        "(308.125000, 89.131440, 324.456600)",
        "(308.125000, 89.131440, 324.456600)",
        "(307.694900, 89.132290, 324.425400)",
        "(307.274400, 89.213870, 324.281900)",
        "(306.644900, 89.186440, 324.153600)",
        "(306.117400, 89.255830, 323.948200)",
        "(306.117400, 89.255830, 323.948200)",
        "(305.493400, 89.270260, 323.804200)",
        "(304.953300, 89.287590, 323.715400)",
        "(304.165100, 89.372950, 323.402200)",
        "(303.645300, 89.500240, 323.170100)",
        "(303.645300, 89.500240, 323.170100)",
        "(303.174700, 89.619960, 322.914400)",
        "(302.323800, 89.786900, 322.598300)",
        "(302.323800, 89.786900, 322.598300)",
        "(301.783900, 89.878080, 322.422600)",
        "(301.245700, 90.031360, 322.226400)",
        "(300.736000, 90.272480, 322.020900)",
        "(299.981000, 90.634810, 321.653400)",
        "(299.488500, 90.940480, 321.333400)",
        "(299.016600, 91.286130, 321.080800)",
        "(299.016600, 91.286130, 321.080800)",
        "(298.626600, 91.851980, 320.611600)",
        "(298.300900, 92.740450, 319.781000)",
        "(297.912700, 93.794890, 318.867500)",
        "(297.619000, 94.509280, 318.207600)",
        "(297.619000, 94.509280, 318.207600)",
        "(297.360300, 95.407640, 317.415400)",
        "(297.130300, 95.881720, 317.077700)",
        "(296.739700, 96.383520, 317.083300)",
        "(296.556200, 96.854330, 316.838100)",
        "(296.556200, 96.854330, 316.838100)",
        "(296.426700, 97.361080, 316.489900)",
        "(296.376300, 97.903980, 316.247200)",
        "(296.271200, 98.571910, 316.028300)",
        "(296.239300, 98.923190, 316.022300)",
        "(296.239300, 98.923190, 316.022300)",
        "(296.210400, 99.386180, 315.877700)",
        "(296.257400, 99.959590, 315.597500)",
        "(296.349200, 100.837200, 315.126600)",
        "(296.439400, 101.291900, 314.941700)",
        "(296.439400, 101.291900, 314.941700)",
        "(296.482200, 101.865500, 314.753100)",
        "(296.525400, 102.412600, 314.615300)",
        "(296.640000, 103.209700, 314.347400)",
        "(296.711500, 103.737300, 314.085500)",
        "(296.711500, 103.737300, 314.085500)",
        "(296.775100, 104.188100, 314.000700)",
        "(296.877300, 104.837000, 313.928300)",
        "(296.947200, 105.252500, 313.874200)",
        "(296.991500, 105.677600, 313.789200)",
        "(296.991500, 105.677600, 313.789200)",
        "(297.022700, 106.050300, 313.713500)",
        "(297.071000, 106.408300, 313.765200)",
        "(297.140200, 106.962800, 313.813700)",
        "(297.232500, 107.431300, 313.743400)",
        "(297.232500, 107.431300, 313.743400)",
        "(297.353200, 107.974600, 313.502600)",
        "(297.475600, 108.579400, 313.216600)",
        "(297.540900, 109.365300, 313.025900)",
        "(297.640600, 109.941000, 312.862000)",
        "(297.640600, 109.941000, 312.862000)",
        "(297.783800, 110.466400, 312.734400)",
        "(297.962500, 110.994500, 312.642300)",
        "(298.259600, 111.818400, 312.423500)",
        "(298.494700, 112.311100, 312.405100)",
        "(298.494700, 112.311100, 312.405100)",
        "(298.732700, 112.790400, 312.376900)",
        "(298.964000, 113.147800, 312.501200)",
        "(299.325000, 113.755200, 312.616700)",
        "(299.649300, 114.367200, 312.404000)",
        "(299.649300, 114.367200, 312.404000)",
        "(299.959100, 114.915000, 312.124800)",
        "(300.396500, 115.623300, 312.030100)",
        "(300.704900, 116.048500, 311.935900)",
        "(300.996700, 116.412200, 311.936600)",
        "(300.996700, 116.412200, 311.936600)",
        "(301.242300, 116.799300, 312.010300)",
        "(301.563800, 117.173600, 311.918800)",
        "(301.980500, 117.576700, 311.973400)",
        "(302.257300, 117.840200, 312.033000)",
        "(302.257300, 117.840200, 312.033000)",
        "(302.584000, 118.064800, 312.061800)",
        "(302.847900, 118.234400, 312.148900)",
        "(303.243800, 118.414600, 312.396800)",
        "(303.510400, 118.434600, 312.617500)",
        "(303.510400, 118.434600, 312.617500)",
        "(303.814200, 118.444300, 312.895100)",
        "(304.258100, 118.585700, 313.120700)",
        "(304.606400, 118.794600, 313.095500)",
        "(304.929300, 119.020000, 313.064000)",
        "(304.929300, 119.020000, 313.064000)",
        "(305.233200, 119.167700, 313.151400)",
        "(305.704400, 119.268000, 313.433500)",
        "(306.028600, 119.317800, 313.587500)",
        "(306.353900, 119.223900, 313.833900)",
        "(306.353900, 119.223900, 313.833900)",
        "(306.648500, 119.258100, 313.997300)",
        "(307.105000, 119.253400, 314.269200)",
        "(307.416600, 119.128200, 314.610500)",
        "(307.749700, 119.014500, 314.921500)",
        "(307.749700, 119.014500, 314.921500)",
        "(308.074900, 118.924600, 315.172500)",
        "(308.514100, 118.722600, 315.678400)",
        "(308.813200, 118.613100, 315.986600)",
        "(309.108900, 118.512000, 316.240100)",
        "(309.108900, 118.512000, 316.240100)",
        "(309.386500, 118.370600, 316.587000)",
        "(309.658600, 118.208500, 316.950700)",
        "(310.079800, 118.128700, 317.342500)",
        "(310.407300, 118.106000, 317.499500)",
        "(310.407300, 118.106000, 317.499500)",
        "(310.767000, 118.044500, 317.713700)",
        "(311.235000, 117.955900, 318.122500)",
        "(311.574000, 117.883200, 318.368300)",
        "(311.933400, 117.919300, 318.479800)",
        "(311.933400, 117.919300, 318.479800)",
        "(312.270200, 117.968000, 318.565100)",
        "(312.756400, 117.874100, 318.886800)",
        "(313.058500, 117.742900, 319.154700)",
        "(313.400800, 117.598200, 319.412100)",
        "(313.400800, 117.598200, 319.412100)",
        "(313.734400, 117.516300, 319.569500)",
        "(314.229200, 117.415300, 319.755100)",
        "(314.566000, 117.271800, 319.984500)",
        "(314.842100, 117.118700, 320.217600)",
        "(314.842100, 117.118700, 320.217600)",
        "(315.183500, 116.887300, 320.448300)",
        "(315.681600, 116.594400, 320.799800)",
        "(315.983200, 116.476200, 320.979300)",
        "(316.352200, 116.389100, 321.060700)",
        "(316.352200, 116.389100, 321.060700)",
        "(316.746100, 116.274300, 321.146500)",
        "(317.319500, 116.005900, 321.423200)",
        "(317.712600, 115.883900, 321.533400)",
        "(317.712600, 115.883900, 321.533400)",
        "(318.096000, 115.741000, 321.627600)",
        "(318.461700, 115.580300, 321.826900)",
        "(318.980900, 115.353700, 322.034100)",
        "(319.300800, 115.213500, 322.141800)",
        "(319.609500, 115.008500, 322.350200)",
        "(319.609500, 115.008500, 322.350200)",
        "(319.895100, 114.809200, 322.578900)",
        "(320.281300, 114.607000, 322.750900)",
        "(320.566500, 114.483500, 322.869700)",
        "(320.870500, 114.333600, 322.906800)",
        "(320.870500, 114.333600, 322.906800)",
        "(321.167900, 114.210800, 322.968900)",
        "(321.615500, 113.883800, 323.104300)",
        "(321.887200, 113.685200, 323.165400)",
        "(322.170800, 113.562900, 323.135100)",
        "(322.170800, 113.562900, 323.135100)",
        "(322.425100, 113.522500, 323.033100)",
        "(322.881100, 113.455700, 322.760700)",
        "(323.138200, 113.275500, 322.715600)",
        "(323.402600, 113.010100, 322.751300)",
        "(323.402600, 113.010100, 322.751300)",
        "(323.625000, 112.734700, 322.779200)",
        "(323.913000, 112.366400, 322.729400)",
        "(324.117100, 112.085700, 322.725300)",
        "(324.312500, 111.801000, 322.731700)",
        "(324.312500, 111.801000, 322.731700)",
        "(324.521800, 111.491500, 322.715800)",
        "(324.812200, 110.962500, 322.805000)",
        "(324.812200, 110.962500, 322.805000)",
        "(325.158800, 110.261900, 322.879600)",
        "(325.158800, 110.261900, 322.879600)",
        "(325.378400, 109.895200, 322.914000)",
        "(325.635200, 109.356300, 323.007100)",
        "(325.830000, 108.981000, 323.031500)",
        "(326.000200, 108.600100, 323.085600)",
        "(326.000200, 108.600100, 323.085600)",
        "(326.161900, 108.228800, 323.132600)",
        "(326.437800, 107.680500, 323.148700)",
        "(326.636500, 107.253800, 323.225300)",
        "(326.802700, 106.863600, 323.287600)",
        "(326.802700, 106.863600, 323.287600)",
        "(326.970700, 106.517800, 323.244300)",
        "(327.246100, 105.874000, 323.276700)",
        "(327.395900, 105.369600, 323.364100)",
        "(327.547700, 104.865000, 323.442500)",
        "(327.547700, 104.865000, 323.442500)",
        "(327.753100, 104.370200, 323.516500)",
        "(328.035800, 103.779300, 323.480900)",
        "(328.213700, 103.339300, 323.464200)",
        "(328.339000, 102.825100, 323.553100)",
        "(328.339000, 102.825100, 323.553100)",
        "(328.469200, 102.238200, 323.727900)",
        "(328.624000, 101.424600, 323.913000)",
        "(328.742600, 100.874000, 324.004900)",
        "(328.823400, 100.351500, 324.120400)",
        "(328.823400, 100.351500, 324.120400)",
        "(328.848000, 99.844960, 324.204500)",
        "(328.849500, 99.091380, 324.281200)",
        "(328.800500, 98.581240, 324.371500)",
        "(328.775100, 98.045270, 324.492000)",
        "(328.775100, 98.045270, 324.492000)",
        "(328.729100, 97.503420, 324.616300)",
        "(328.662800, 96.759890, 324.716900)",
        "(328.599600, 96.317890, 324.736900)",
        "(328.531500, 95.846280, 324.800300)",
        "(328.531500, 95.846280, 324.800300)",
        "(328.493500, 95.336720, 324.893800)",
        "(328.400300, 94.709300, 324.912800)",
        "(328.335500, 94.306480, 324.912700)",
        "(328.249300, 93.945370, 324.886800)",
        "(328.249300, 93.945370, 324.886800)",
        "(328.120900, 93.588100, 324.861400)",
        "(328.040100, 93.237230, 324.839900)",
        "(327.901700, 92.741640, 324.688600)",
        "(327.747100, 92.365340, 324.725100)",
        "(327.747100, 92.365340, 324.725100)",
        "(327.563200, 92.014270, 324.758200)",
        "(327.411300, 91.682230, 324.747200)",
        "(327.198500, 91.195190, 324.697600)",
        "(327.040200, 90.886990, 324.687300)",
        "(327.040200, 90.886990, 324.687300)",
        "(326.846900, 90.601300, 324.704700)",
        "(326.627400, 90.223500, 324.680400)",
        "(326.478200, 90.002040, 324.633400)",
        "(326.320900, 89.776670, 324.595200)",
        "(326.320900, 89.776670, 324.595200)",
        "(326.152700, 89.550020, 324.617500)",
        "(325.931700, 89.253460, 324.639000)",
        "(325.807400, 89.082650, 324.563900)",
        "(325.706300, 88.940000, 324.490500)",
        "(325.706300, 88.940000, 324.490500)",
        "(325.615100, 88.745100, 324.513900)",
        "(325.488500, 88.489970, 324.492800)",
        "(325.425700, 88.318200, 324.510600)",
        "(325.318700, 88.154640, 324.506900)",
        "(325.318700, 88.154640, 324.506900)",
        "(325.210200, 87.972600, 324.558000)",
        "(325.133500, 87.734500, 324.502600)",
        "(325.065200, 87.574600, 324.494900)",
        "(324.992900, 87.394520, 324.461300)",
        "(324.992900, 87.394520, 324.461300)",
        "(324.909400, 87.207250, 324.464100)",
        "(324.781800, 86.986080, 324.519500)",
        "(324.619200, 86.714150, 324.503300)",
        "(324.496900, 86.530400, 324.506700)",
        "(324.496900, 86.530400, 324.506700)",
        "(324.373600, 86.354720, 324.584000)",
        "(324.236300, 86.138800, 324.488900)",
        "(324.084000, 86.029170, 324.422900)",
        "(323.926800, 85.847920, 324.416800)",
        "(323.926800, 85.847920, 324.416800)",
        "(323.785900, 85.681350, 324.393700)",
        "(323.517600, 85.387380, 324.426100)",
        "(323.348900, 85.214290, 324.347000)",
        "(323.146400, 85.070820, 324.232700)",
        "(323.146400, 85.070820, 324.232700)",
        "(322.922600, 84.887760, 324.195300)",
        "(322.539400, 84.684330, 324.128000)",
        "(322.321600, 84.543790, 324.049700)",
        "(322.076300, 84.397790, 323.970400)",
        "(322.076300, 84.397790, 323.970400)",
        "(321.776200, 84.268130, 323.928500)",
        "(321.301800, 84.167280, 323.712600)",
        "(320.956500, 84.126660, 323.617000)",
        "(320.596100, 84.093490, 323.459500)",
        "(320.596100, 84.093490, 323.459500)",
        "(319.999500, 84.097520, 323.195200)",
        "(319.999500, 84.097520, 323.195200)",
        "(319.106700, 84.104420, 322.828500)",
        "(318.671300, 84.123150, 322.629400)",
        "(318.671300, 84.123150, 322.629400)",
        "(318.198900, 84.120300, 322.430600)",
        "(317.404500, 84.117650, 322.199500)",
        "(316.919000, 84.095980, 322.044800)",
        "(316.451400, 84.041990, 321.924000)",
        "(316.451400, 84.041990, 321.924000)",
        "(315.987400, 83.960270, 321.761600)",
        "(315.270000, 83.823510, 321.656400)",
        "(314.802400, 83.699530, 321.619500)",
        "(314.345100, 83.640450, 321.540600)",
        "(314.345100, 83.640450, 321.540600)",
        "(313.911600, 83.588110, 321.455000)",
        "(313.580600, 83.517570, 321.321400)",
        "(313.077300, 83.570030, 321.021700)",
        "(312.802500, 83.601610, 320.842200)",
        "(312.802500, 83.601610, 320.842200)",
        "(312.542000, 83.618040, 320.610000)",
        "(312.285400, 83.571660, 320.526700)",
        "(311.862100, 83.413010, 320.478900)",
        "(311.585000, 83.350740, 320.453400)",
        "(311.585000, 83.350740, 320.453400)",
        "(311.345200, 83.234550, 320.439600)",
        "(310.930500, 83.051450, 320.454100)",
        "(310.631000, 82.964900, 320.508100)",
        "(310.253700, 82.899460, 320.484900)",
        "(310.253700, 82.899460, 320.484900)",
        "(309.861900, 82.862670, 320.461100)",
        "(309.299400, 82.841190, 320.429200)",
        "(308.858300, 82.882090, 320.376600)",
        "(308.401700, 82.948340, 320.278800)",
        "(308.401700, 82.948340, 320.278800)",
        "(307.958900, 82.984900, 320.177600)",
        "(307.182300, 83.030910, 320.114700)",
        "(306.675300, 83.070330, 320.038400)",
        "(306.147000, 83.069760, 319.980100)",
        "(306.147000, 83.069760, 319.980100)",
        "(305.582500, 83.046750, 320.000700)",
        "(305.012900, 82.951850, 320.044000)",
        "(304.192300, 82.859500, 320.120000)",
        "(303.651400, 82.743160, 320.233000)",
        "(303.651400, 82.743160, 320.233000)",
        "(303.077900, 82.765710, 320.229200)",
        "(302.305400, 82.694830, 320.301000)",
        "(301.823800, 82.617250, 320.422900)",
        "(301.327700, 82.558780, 320.525400)",
        "(301.327700, 82.558780, 320.525400)",
        "(300.833600, 82.533970, 320.607300)",
        "(300.124100, 82.556220, 320.720000)",
        "(299.496100, 82.699640, 320.642200)",
        "(299.162600, 82.880690, 320.085700)",
        "(299.162600, 82.880690, 320.085700)",
        "(299.191700, 83.086180, 319.461600)",
        "(299.213700, 83.451260, 318.596300)",
        "(299.048900, 83.681890, 318.422700)",
        "(298.826500, 83.842470, 318.298200)",
        "(298.826500, 83.842470, 318.298200)",
        "(298.612900, 84.042980, 318.112500)",
        "(298.285400, 84.417510, 318.073800)",
        "(298.014600, 84.585140, 318.295400)",
        "(297.728600, 84.604680, 318.668000)",
        "(297.728600, 84.604680, 318.668000)",
        "(297.379900, 84.654790, 319.067600)",
        "(296.918900, 84.826690, 319.689800)",
        "(296.596400, 84.972800, 320.010000)",
        "(296.264300, 85.323670, 320.089800)",
        "(296.264300, 85.323670, 320.089800)",
        "(296.031900, 85.735500, 320.176700)",
        "(295.681000, 86.338440, 320.223600)",
        "(295.455100, 86.948290, 320.031600)",
        "(295.252300, 87.499370, 319.817600)",
        "(295.252300, 87.499370, 319.817600)",
        "(295.063000, 88.067520, 319.616500)",
        "(294.719400, 88.977840, 319.390200)",
        "(294.562300, 89.508420, 319.324000)",
        "(294.411100, 90.173070, 319.085000)",
        "(294.411100, 90.173070, 319.085000)",
        "(294.288600, 90.765370, 318.908600)",
        "(294.086300, 91.845250, 318.468700)",
        "(293.931800, 92.604900, 318.092200)",
        "(293.737900, 93.285330, 317.832400)",
        "(293.737900, 93.285330, 317.832400)",
        "(293.603400, 93.743420, 317.822700)",
        "(293.368000, 94.742180, 317.504700)",
        "(293.239100, 95.531270, 317.197700)",
        "(293.177200, 96.313770, 316.892800)",
        "(293.177200, 96.313770, 316.892800)",
        "(293.146700, 97.193150, 316.465300)",
        "(293.075000, 98.546870, 315.915000)",
        "(293.066900, 99.349690, 315.648500)",
        "(293.099900, 100.300200, 315.225400)",
        "(293.099900, 100.300200, 315.225400)",
        "(293.160300, 101.142200, 314.891400)",
        "(293.252600, 102.488700, 314.249500)",
        "(293.252600, 102.488700, 314.249500)",
        "(293.395200, 104.198100, 313.389300)",
        "(293.395200, 104.198100, 313.389300)",
        "(293.459800, 105.019000, 313.124300)",
        "(293.589000, 106.172800, 312.584900)",
        "(293.745800, 106.923800, 312.249500)",
        "(293.818900, 107.549300, 312.091300)",
        "(293.818900, 107.549300, 312.091300)",
        "(293.890700, 108.113300, 311.983700)",
        "(293.943600, 109.065300, 311.667100)",
        "(293.993200, 109.768200, 311.433700)",
        "(294.115900, 110.475000, 311.200800)",
        "(294.115900, 110.475000, 311.200800)",
        "(294.298700, 111.072100, 311.021100)",
        "(294.575500, 111.931900, 310.967700)",
        "(294.705900, 112.631700, 310.912800)",
        "(295.043100, 113.349500, 310.705200)",
        "(295.043100, 113.349500, 310.705200)",
        "(295.442100, 114.101500, 310.318200)",
        "(295.866300, 115.002200, 310.099000)",
        "(296.031300, 115.282000, 310.350400)",
        "(296.140700, 115.639500, 310.564300)",
        "(296.140700, 115.639500, 310.564300)",
        "(296.304700, 116.097300, 310.595900)",
        "(296.594400, 116.763200, 310.592500)",
        "(296.776300, 117.127400, 310.669300)",
        "(296.927300, 117.548000, 310.653300)",
        "(296.927300, 117.548000, 310.653300)",
        "(297.042300, 117.924400, 310.769400)",
        "(297.369100, 118.834100, 310.528000)",
        "(297.627600, 119.391600, 310.294800)",
        "(297.839600, 119.784600, 310.308000)",
        "(297.839600, 119.784600, 310.308000)",
        "(298.003900, 120.125400, 310.405900)",
        "(298.248500, 120.655700, 310.439200)",
        "(298.566800, 121.033100, 310.421800)",
        "(298.842300, 121.456100, 310.306200)",
        "(298.842300, 121.456100, 310.306200)",
        "(299.071500, 121.873900, 310.225500)",
        "(299.504300, 122.301200, 310.332000)",
        "(299.761200, 122.602700, 310.292900)",
        "(299.989500, 122.926600, 310.248800)",
        "(299.989500, 122.926600, 310.248800)",
        "(300.193700, 123.336200, 310.130800)",
        "(300.524400, 123.759100, 310.014300)",
        "(300.524400, 123.759100, 310.014300)",
        "(300.888800, 124.142400, 309.895000)",
        "(300.888800, 124.142400, 309.895000)",
        "(300.996300, 124.141700, 310.069200)",
        "(301.082100, 124.151300, 310.220200)",
        "(301.213200, 124.072300, 310.374100)",
        "(301.252100, 124.022600, 310.467200)",
        "(301.252100, 124.022600, 310.467200)",
        "(301.244900, 123.986800, 310.548600)",
        "(301.201400, 123.848900, 310.687500)",
        "(301.153100, 123.578700, 310.992600)",
        "(301.096300, 123.478200, 311.125000)",
        "(301.096300, 123.478200, 311.125000)",
        "(301.047900, 123.428900, 311.116500)",
        "(300.978800, 123.294100, 311.195800)",
        "(300.949500, 123.192800, 311.247800)",
        "(300.922500, 122.976700, 311.417300)",
        "(300.922500, 122.976700, 311.417300)",
        "(300.852200, 122.829000, 311.518600)",
        "(300.795700, 122.452000, 311.880200)",
        "(300.796200, 122.274500, 312.057400)",
        "(300.815800, 122.254100, 312.044600)",
        "(300.815800, 122.254100, 312.044600)",
        "(300.863100, 122.111200, 312.172000)",
        "(300.933900, 122.007100, 312.338100)",
        "(301.039500, 122.031000, 312.342300)",
        "(301.152500, 122.134800, 312.272000)",
        "(301.152500, 122.134800, 312.272000)",
        "(301.304800, 122.262300, 312.214200)",
        "(301.653300, 122.413100, 312.218600)",
        "(301.936200, 122.421100, 312.314500)",
        "(302.206800, 122.412100, 312.454700)",
        "(302.206800, 122.412100, 312.454700)",
        "(302.487800, 122.345000, 312.660200)",
        "(302.946100, 122.269400, 312.939700)",
        "(303.283000, 122.263700, 313.095400)",
        "(303.633100, 122.312900, 313.199400)",
        "(303.633100, 122.312900, 313.199400)",
        "(303.975200, 122.311400, 313.334700)",
        "(304.480500, 122.402300, 313.529100)",
        "(304.897400, 122.370300, 313.716900)",
        "(305.294700, 122.344600, 313.879900)",
        "(305.294700, 122.344600, 313.879900)",
        "(305.675800, 122.328200, 314.073200)",
        "(306.362200, 122.203700, 314.468200)",
        "(306.865500, 122.212400, 314.635300)",
        "(307.385900, 122.144100, 314.879100)",
        "(307.385900, 122.144100, 314.879100)",
        "(307.937700, 122.027900, 315.182100)",
        "(308.463700, 122.038600, 315.338000)",
        "(309.263300, 121.943500, 315.631700)",
        "(309.772600, 121.893800, 315.899800)",
        "(309.772600, 121.893800, 315.899800)",
        "(310.315100, 121.839400, 316.150100)",
        "(311.154400, 121.797200, 316.485800)",
        "(311.691500, 121.888100, 316.609800)",
        "(312.220200, 121.989800, 316.611500)",
        "(312.220200, 121.989800, 316.611500)",
        "(312.734900, 122.010200, 316.742900)",
        "(313.465100, 121.954300, 317.127900)",
        "(313.962800, 121.996900, 317.233600)",
        "(314.442000, 121.972800, 317.354400)",
        "(314.442000, 121.972800, 317.354400)",
        "(314.892400, 121.957300, 317.551900)",
        "(315.601600, 121.969000, 317.798800)",
        "(316.048500, 121.926600, 317.983600)",
        "(316.531200, 121.858300, 318.240000)",
        "(316.531200, 121.858300, 318.240000)",
        "(317.031800, 121.817300, 318.431800)",
        "(317.782600, 121.689800, 318.668700)",
        "(318.300000, 121.529600, 318.917000)",
        "(318.300000, 121.529600, 318.917000)",
        "(318.797900, 121.400500, 319.125000)",
        "(319.349400, 121.230800, 319.334800)",
        "(320.256900, 120.735400, 319.833200)",
        "(320.840100, 120.435500, 320.245100)",
        "(321.430800, 120.136600, 320.612400)",
        "(321.430800, 120.136600, 320.612400)",
        "(322.078200, 119.864200, 320.944100)",
        "(323.096100, 119.598400, 321.235800)",
        "(323.778800, 119.468200, 321.388600)",
        "(324.522000, 119.254400, 321.620900)",
        "(324.522000, 119.254400, 321.620900)",
        "(325.253900, 119.050500, 321.829800)",
        "(326.245500, 118.837800, 321.941500)",
        "(326.901000, 118.636800, 322.017900)",
        "(327.519200, 118.495400, 322.052200)",
        "(327.519200, 118.495400, 322.052200)",
        "(328.137000, 118.289000, 322.123700)",
        "(328.965100, 117.973200, 322.284100)",
        "(329.487200, 117.793800, 322.377600)",
        "(330.002700, 117.627000, 322.482500)",
        "(330.002700, 117.627000, 322.482500)",
        "(330.506800, 117.372700, 322.607600)",
        "(331.221300, 117.039900, 322.851100)",
        "(331.682200, 116.814400, 322.973900)",
        "(332.138800, 116.566400, 323.123400)",
        "(332.138800, 116.566400, 323.123400)",
        "(332.587800, 116.278300, 323.313900)",
        "(333.210400, 115.922700, 323.506000)",
        "(333.643300, 115.647600, 323.645400)",
        "(334.051600, 115.357600, 323.814900)",
        "(334.051600, 115.357600, 323.814900)",
        "(334.431800, 115.159700, 323.839000)",
        "(335.031000, 114.763900, 323.893400)",
        "(335.401300, 114.431700, 324.011500)",
        "(335.735700, 114.099400, 324.072500)",
        "(335.735700, 114.099400, 324.072500)",
        "(336.087600, 113.718400, 324.177200)",
        "(336.614600, 113.040100, 324.371300)",
        "(336.959400, 112.608100, 324.481200)",
        "(337.290300, 112.138500, 324.575400)",
        "(337.290300, 112.138500, 324.575400)",
        "(337.599000, 111.705400, 324.642700)",
        "(338.077900, 111.032700, 324.650400)",
        "(338.337800, 110.514800, 324.727900)",
        "(338.655600, 109.947600, 324.860800)",
        "(338.655600, 109.947600, 324.860800)",
        "(338.994400, 109.301600, 325.049300)",
        "(339.502600, 108.239200, 325.516200)",
        "(339.502600, 108.239200, 325.516200)",
        "(340.192900, 107.024500, 325.815700)",
        "(340.192900, 107.024500, 325.815700)",
        "(340.492500, 106.378100, 325.959200)",
        "(340.707900, 105.762100, 326.199300)",
        "(341.060900, 104.964600, 326.398900)",
        "(341.320300, 104.420600, 326.474300)",
        "(341.320300, 104.420600, 326.474300)",
        "(341.475000, 103.972100, 326.557800)",
        "(341.763200, 103.195700, 326.673500)",
        "(341.886200, 102.620800, 326.838700)",
        "(341.994800, 102.108000, 326.922100)",
        "(341.994800, 102.108000, 326.922100)",
        "(342.132300, 101.607500, 326.915400)",
        "(342.282600, 100.772500, 327.085100)",
        "(342.340800, 100.193900, 327.193700)",
        "(342.374400, 99.632620, 327.230700)",
        "(342.374400, 99.632620, 327.230700)",
        "(342.401100, 99.068110, 327.278200)",
        "(342.403100, 98.258760, 327.342900)",
        "(342.339800, 97.723080, 327.407600)",
        "(342.236100, 97.215870, 327.463200)",
        "(342.236100, 97.215870, 327.463200)",
        "(342.137000, 96.731890, 327.492600)",
        "(342.026600, 95.925480, 327.568700)",
        "(341.866100, 95.454960, 327.647800)",
        "(341.725200, 95.039120, 327.609500)",
        "(341.725200, 95.039120, 327.609500)",
        "(341.580000, 94.607440, 327.570400)",
        "(341.370000, 93.926240, 327.648300)",
        "(341.189800, 93.551500, 327.582600)",
        "(340.985700, 93.139830, 327.567500)",
        "(340.985700, 93.139830, 327.567500)",
        "(340.814200, 92.691600, 327.595400)",
        "(340.500300, 92.122460, 327.535100)",
        "(340.321700, 91.718680, 327.554400)",
        "(340.112500, 91.322560, 327.568200)",
        "(340.112500, 91.322560, 327.568200)",
        "(339.892300, 90.985890, 327.525900)",
        "(339.603300, 90.474720, 327.425900)",
        "(339.356000, 90.137380, 327.403900)",
        "(339.120500, 89.794930, 327.377600)",
        "(339.120500, 89.794930, 327.377600)",
        "(338.875000, 89.486910, 327.284600)",
        "(338.509300, 88.924400, 327.202000)",
        "(338.202600, 88.578990, 327.171600)",
        "(337.949100, 88.234060, 327.067100)",
        "(337.949100, 88.234060, 327.067100)",
        "(337.672100, 87.890060, 326.967200)",
        "(337.237700, 87.420560, 326.842300)",
        "(336.925900, 87.104030, 326.813100)",
        "(336.604900, 86.830630, 326.723500)",
        "(336.604900, 86.830630, 326.723500)",
        "(336.303900, 86.560860, 326.619600)",
        "(335.747800, 86.139130, 326.472800)",
        "(335.352400, 85.882460, 326.345900)",
        "(334.915000, 85.642820, 326.230900)",
        "(334.915000, 85.642820, 326.230900)",
        "(334.497700, 85.408440, 326.091800)",
        "(333.837200, 85.040730, 325.951800)",
        "(333.386000, 84.780930, 325.881600)",
        "(332.944200, 84.553570, 325.803700)",
        "(332.944200, 84.553570, 325.803700)",
        "(332.480700, 84.343580, 325.684400)",
        "(331.790100, 84.137510, 325.483000)",
        "(331.353800, 84.028360, 325.279100)",
        "(330.923900, 83.961540, 325.060100)",
        "(330.923900, 83.961540, 325.060100)",
        "(330.488200, 83.870330, 324.920100)",
        "(329.794600, 83.737400, 324.753200)",
        "(329.371900, 83.626160, 324.653900)",
        "(328.944800, 83.539000, 324.601200)",
        "(328.944800, 83.539000, 324.601200)",
        "(328.550500, 83.459690, 324.469000)",
        "(328.002700, 83.402960, 324.277700)",
        "(327.704200, 83.411290, 324.108700)",
        "(327.481400, 83.464370, 323.822100)",
        "(327.481400, 83.464370, 323.822100)",
        "(327.137600, 83.464380, 323.493600)",
        "(326.384200, 83.198980, 323.395800)",
        "(325.895800, 83.030140, 323.362400)",
        "(325.454500, 82.853460, 323.213600)",
        "(325.454500, 82.853460, 323.213600)",
        "(325.013300, 82.703290, 323.109100)",
        "(324.251300, 82.559610, 322.908400)",
        "(323.755100, 82.528130, 322.678100)",
        "(323.275300, 82.458350, 322.510800)",
        "(323.275300, 82.458350, 322.510800)",
        "(322.806600, 82.393650, 322.438500)",
        "(322.174700, 82.242580, 322.350600)",
        "(321.724600, 82.138850, 322.283100)",
        "(321.261400, 82.076420, 322.229600)",
        "(321.261400, 82.076420, 322.229600)",
        "(320.837200, 81.941930, 322.226700)",
        "(320.261500, 81.763360, 322.293500)",
        "(319.940500, 81.629960, 322.269100)",
        "(319.598900, 81.468790, 322.306800)",
        "(319.598900, 81.468790, 322.306800)",
        "(319.222500, 81.339560, 322.358300)",
        "(318.570300, 81.294040, 321.887500)",
        "(318.220900, 81.512360, 321.311000)",
        "(317.775800, 81.647060, 321.239000)",
        "(317.775800, 81.647060, 321.239000)",
        "(317.216200, 81.513610, 321.390300)",
        "(316.408000, 81.359740, 321.620000)",
        "(315.968000, 81.267260, 321.532000)",
        "(315.495100, 81.209380, 321.592300)",
        "(315.495100, 81.209380, 321.592300)",
        "(315.026700, 81.154950, 321.600300)",
        "(314.272100, 81.038180, 321.650900)",
        "(313.772900, 80.964900, 321.727800)",
        "(313.296600, 80.965480, 321.702800)",
        "(313.296600, 80.965480, 321.702800)",
        "(312.834900, 80.951650, 321.677300)",
        "(312.137600, 80.929570, 321.703200)",
        "(311.678600, 80.896550, 321.671000)",
        "(311.189500, 80.894650, 321.691300)",
        "(311.189500, 80.894650, 321.691300)",
        "(310.749100, 80.882210, 321.688700)",
        "(309.955300, 80.848500, 321.628400)",
        "(309.438100, 80.847130, 321.634500)",
        "(308.941500, 80.826960, 321.602400)",
        "(308.941500, 80.826960, 321.602400)",
        "(308.396300, 80.888000, 321.584900)",
        "(307.633500, 81.009220, 321.424800)",
        "(307.104300, 81.154790, 321.279700)",
        "(306.618600, 81.232020, 321.209100)",
        "(306.618600, 81.232020, 321.209100)",
        "(306.124100, 81.336800, 321.078700)",
        "(305.419400, 81.431760, 320.949700)",
        "(304.932300, 81.396070, 321.090200)",
        "(304.471500, 81.421100, 321.062300)",
        "(304.471500, 81.421100, 321.062300)",
        "(304.052400, 81.411380, 321.017100)",
        "(303.369600, 81.424550, 321.022200)",
        "(302.986100, 81.343880, 321.075200)",
        "(302.636600, 81.173080, 321.279500)",
        "(302.636600, 81.173080, 321.279500)",
        "(302.273100, 81.065290, 321.449600)",
        "(301.789100, 81.017970, 321.586000)",
        "(301.459000, 81.039010, 321.566000)",
        "(301.155700, 81.188730, 321.477500)",
        "(301.155700, 81.188730, 321.477500)",
        "(300.909300, 81.424040, 321.313200)",
        "(300.493000, 81.735530, 321.043100)",
        "(300.205900, 81.917890, 320.940400)",
        "(299.898300, 82.007660, 320.910200)",
        "(299.898300, 82.007660, 320.910200)",
        "(299.530700, 82.192990, 320.862200)",
        "(299.070400, 82.658470, 320.592500)",
        "(298.759200, 83.084490, 320.323800)",
        "(298.759200, 83.084490, 320.323800)",
        "(298.460300, 83.538480, 320.076500)",
        "(298.206500, 84.028660, 319.793100)",
        "(297.776300, 84.867390, 319.293400)",
        "(297.491800, 85.349950, 319.061300)",
        "(297.196200, 85.944070, 318.749800)",
        "(297.196200, 85.944070, 318.749800)",
        "(296.915400, 86.523130, 318.443000)",
        "(296.567300, 87.490360, 317.952000)",
        "(296.288900, 88.045230, 317.640600)",
        "(295.988100, 88.533580, 317.462200)",
        "(295.988100, 88.533580, 317.462200)",
        "(295.701400, 89.050770, 317.273600)",
        "(295.269900, 90.023270, 316.740800)",
        "(295.064500, 90.589550, 316.446700)",
        "(294.832800, 91.198410, 316.114800)",
        "(294.832800, 91.198410, 316.114800)",
        "(294.578400, 91.802410, 315.797000)",
        "(294.201100, 92.554290, 315.465900)",
        "(293.973600, 93.052120, 315.227000)",
        "(293.752000, 93.555880, 314.999100)",
        "(293.752000, 93.555880, 314.999100)",
        "(293.568600, 93.879960, 314.924500)",
        "(293.374100, 94.042590, 315.324100)",
        "(293.132700, 94.179480, 315.547400)",
        "(292.900100, 94.329830, 315.743800)",
        "(292.900100, 94.329830, 315.743800)",
        "(292.713100, 94.500900, 315.993200)",
        "(292.426600, 94.748020, 316.401900)",
        "(292.278100, 95.091150, 316.548300)",
        "(292.073600, 95.561790, 316.497400)",
        "(292.073600, 95.561790, 316.497400)",
        "(291.883800, 96.273800, 316.253600)",
        "(291.638200, 97.150950, 316.044500)",
        "(291.481400, 97.754790, 315.906300)",
        "(291.353900, 97.969540, 316.208600)",
        "(291.353900, 97.969540, 316.208600)",
        "(291.282800, 98.636990, 316.004000)",
        "(291.239500, 100.016900, 315.041200)",
        "(291.118800, 100.713600, 314.745300)",
        "(290.997100, 101.329100, 314.514300)",
        "(290.997100, 101.329100, 314.514300)",
        "(290.860900, 101.815300, 314.408700)",
        "(290.857500, 102.701600, 314.167800)",
        "(290.940400, 103.170600, 314.067700)",
        "(290.920600, 103.704300, 313.917300)",
        "(290.920600, 103.704300, 313.917300)",
        "(290.893500, 104.229900, 313.815400)",
        "(290.882800, 105.240800, 313.420100)",
        "(290.959000, 105.911300, 313.134600)",
        "(290.983200, 106.654500, 312.830300)",
        "(290.983200, 106.654500, 312.830300)",
        "(291.007600, 107.522900, 312.396300)",
        "(291.111000, 108.730400, 311.870800)",
        "(291.141200, 109.563000, 311.523200)",
        "(291.224400, 110.672700, 310.899200)",
        "(291.224400, 110.672700, 310.899200)",
        "(291.434100, 111.465400, 310.510600)",
        "(291.618100, 112.683700, 309.939300)",
        "(291.750700, 113.550200, 309.511000)",
        "(292.011300, 114.239400, 309.266500)",
        "(292.011300, 114.239400, 309.266500)",
        "(292.294900, 114.772900, 309.160200)",
        "(292.649300, 115.725900, 308.858900)",
        "(292.865800, 116.362000, 308.640400)",
        "(293.022300, 116.869400, 308.552200)",
        "(293.022300, 116.869400, 308.552200)",
        "(293.218600, 117.232400, 308.686800)",
        "(293.449700, 117.736600, 308.650700)",
        "(293.782500, 118.218000, 308.877600)",
        "(293.964600, 118.629900, 308.951700)",
        "(293.964600, 118.629900, 308.951700)",
        "(294.200300, 119.153600, 308.898500)",
        "(294.578700, 119.868100, 308.856800)",
        "(294.877200, 120.471400, 308.759200)",
        "(295.180300, 120.942600, 308.740000)",
        "(295.180300, 120.942600, 308.740000)",
        "(295.487200, 121.514700, 308.639000)",
        "(295.966700, 122.248900, 308.568200)",
        "(296.271100, 122.731800, 308.503200)",
        "(296.636100, 123.101700, 308.564100)",
        "(296.636100, 123.101700, 308.564100)",
        "(297.008200, 123.281000, 308.811600)",
        "(297.519400, 123.563300, 309.099600)",
        "(297.867700, 123.830300, 309.178000)",
        "(298.245100, 124.232000, 309.110100)",
        "(298.245100, 124.232000, 309.110100)",
        "(298.625400, 124.656100, 308.929600)",
        "(299.020100, 124.981000, 308.844500)",
        "(299.540600, 125.201100, 309.047900)",
        "(299.871300, 125.118200, 309.313800)",
        "(299.871300, 125.118200, 309.313800)",
        "(300.273400, 125.164300, 309.573000)",
        "(300.834800, 125.067400, 310.077900)",
        "(301.204200, 125.175000, 310.411300)",
        "(301.625300, 125.161100, 310.750600)",
        "(301.625300, 125.161100, 310.750600)",
        "(302.065800, 125.341400, 310.935100)",
        "(302.822400, 125.431100, 311.218800)",
        "(303.292600, 125.424200, 311.517500)",
        "(303.797600, 125.280200, 311.961700)",
        "(303.797600, 125.280200, 311.961700)",
        "(304.316600, 125.001900, 312.476700)",
        "(305.011700, 124.557900, 313.417800)",
        "(305.461500, 124.333700, 313.841600)",
        "(305.858600, 124.179000, 314.177200)",
        "(305.858600, 124.179000, 314.177200)",
        "(306.151600, 124.110700, 314.506300)",
        "(306.655000, 123.937100, 314.878400)",
        "(306.942500, 123.936400, 315.062100)",
        "(307.172200, 124.000300, 315.094500)",
        "(307.172200, 124.000300, 315.094500)",
        "(307.415400, 124.021300, 315.174000)",
        "(307.780400, 123.969300, 315.423600)",
        "(307.780400, 123.969300, 315.423600)",
        "(308.255600, 123.744500, 316.011700)",
        "(308.255600, 123.744500, 316.011700)",
        "(308.560400, 123.637700, 316.273800)",
        "(309.127900, 123.544100, 316.501800)",
        "(309.531500, 123.463100, 316.644700)",
        "(309.975800, 123.268200, 316.934100)",
        "(309.975800, 123.268200, 316.934100)",
        "(310.364200, 123.185200, 317.191900)",
        "(311.033800, 123.205800, 317.318600)",
        "(311.575700, 123.108300, 317.440400)",
        "(312.011600, 123.068100, 317.608800)",
        "(312.011600, 123.068100, 317.608800)",
        "(312.473200, 122.983600, 317.826900)",
        "(312.990000, 122.827600, 318.064100)",
        "(313.706400, 122.572300, 318.420000)",
        "(314.149800, 122.428500, 318.645400)",
        "(314.149800, 122.428500, 318.645400)",
        "(314.620500, 122.250000, 318.874500)",
        "(315.373500, 121.982300, 319.232200)",
        "(315.814500, 121.977400, 319.332900)",
        "(316.217500, 122.040400, 319.296100)",
        "(316.217500, 122.040400, 319.296100)",
        "(316.644300, 122.070700, 319.250600)",
        "(317.216900, 121.957200, 319.406900)",
        "(317.617000, 121.815500, 319.564100)",
        "(318.014900, 121.675800, 319.699200)",
        "(318.014900, 121.675800, 319.699200)",
        "(318.412200, 121.557600, 319.816700)",
        "(319.024400, 121.352400, 319.953100)",
        "(319.407500, 121.286900, 320.035800)",
        "(319.802400, 121.205000, 320.058800)",
        "(319.802400, 121.205000, 320.058800)",
        "(320.236900, 121.130700, 320.086100)",
        "(320.851300, 121.048600, 320.087800)",
        "(321.227100, 120.917400, 320.165800)",
        "(321.590800, 120.775400, 320.241300)",
        "(321.590800, 120.775400, 320.241300)",
        "(321.973600, 120.640600, 320.246500)",
        "(322.492200, 120.500700, 320.227100)",
        "(322.821400, 120.399600, 320.222200)",
        "(323.131000, 120.303600, 320.230800)",
        "(323.131000, 120.303600, 320.230800)",
        "(323.398300, 120.171900, 320.242900)",
        "(323.850000, 119.950200, 320.362400)",
        "(324.128300, 119.845100, 320.351700)",
        "(324.427600, 119.708500, 320.378200)",
        "(324.427600, 119.708500, 320.378200)",
        "(324.669700, 119.620700, 320.343100)",
        "(325.089300, 119.509900, 320.108200)",
        "(325.396500, 119.367300, 320.010300)",
        "(325.701000, 119.176200, 320.012600)",
        "(325.701000, 119.176200, 320.012600)",
        "(326.012600, 118.972100, 320.058000)",
        "(326.510300, 118.660300, 320.018900)",
        "(326.823400, 118.471200, 320.055200)",
        "(327.167000, 118.268700, 320.058300)",
        "(327.167000, 118.268700, 320.058300)",
        "(327.506200, 118.033300, 320.090300)",
        "(327.975400, 117.704600, 320.187300)",
        "(328.322000, 117.533300, 320.211900)",
        "(328.612900, 117.445100, 320.171900)",
        "(328.612900, 117.445100, 320.171900)",
        "(328.941800, 117.339300, 320.061300)",
        "(329.454200, 117.127200, 319.920700)",
        "(329.774400, 116.921000, 319.844200)",
        "(330.159400, 116.650000, 319.759000)",
        "(330.159400, 116.650000, 319.759000)",
        "(330.542600, 116.351700, 319.721000)",
        "(331.176300, 115.895100, 319.746200)",
        "(331.625200, 115.535100, 319.727600)",
        "(332.100600, 115.164100, 319.719600)",
        "(332.100600, 115.164100, 319.719600)",
        "(332.547400, 114.804600, 319.785900)",
        "(332.983300, 114.445900, 319.820300)",
        "(333.673000, 113.911300, 319.793000)",
        "(334.073300, 113.533000, 319.787700)",
        "(334.073300, 113.533000, 319.787700)",
        "(334.432300, 113.145200, 319.885100)",
        "(334.942500, 112.470400, 320.068800)",
        "(335.264100, 112.145100, 320.102100)",
        "(335.567700, 111.923700, 319.981500)",
        "(335.567700, 111.923700, 319.981500)",
        "(335.962100, 111.533500, 319.967300)",
        "(336.381700, 110.981700, 320.157300)",
        "(336.643300, 110.609900, 320.195800)",
        "(336.938000, 110.278600, 320.243900)",
        "(336.938000, 110.278600, 320.243900)",
        "(337.185800, 110.015200, 320.270500)",
        "(337.515300, 109.652900, 320.276700)",
        "(337.761900, 109.404500, 320.236500)",
        "(337.982100, 109.116300, 320.210700)",
        "(337.982100, 109.116300, 320.210700)",
        "(338.149200, 108.861300, 320.231000)",
        "(338.306500, 108.553200, 320.286600)",
        "(338.526300, 108.154800, 320.326400)",
        "(338.715400, 107.911500, 320.283200)",
        "(338.715400, 107.911500, 320.283200)",
        "(338.953300, 107.664700, 320.240500)",
        "(339.149600, 107.370300, 320.165100)",
        "(339.314300, 107.089500, 320.136400)",
        "(339.440400, 106.780700, 320.158000)",
        "(339.440400, 106.780700, 320.158000)",
        "(339.500300, 106.478700, 320.151500)",
        "(339.610300, 106.009900, 320.126900)",
        "(339.670200, 105.711600, 320.074000)",
        "(339.785300, 105.338300, 320.041500)",
        "(339.785300, 105.338300, 320.041500)",
        "(339.894300, 104.934300, 320.099200)",
        "(340.068500, 104.298700, 320.154800)",
        "(340.202600, 103.876000, 320.178800)",
        "(340.332100, 103.544100, 320.191500)",
        "(340.332100, 103.544100, 320.191500)",
        "(340.507800, 103.204700, 320.157300)",
        "(340.765000, 102.751000, 320.106800)",
        "(340.977800, 102.431100, 320.075900)",
        "(341.200100, 102.082100, 320.068000)",
        "(341.200100, 102.082100, 320.068000)",
        "(341.400000, 101.722200, 320.062000)",
        "(341.717200, 101.219500, 319.993300)",
        "(341.717200, 101.219500, 319.993300)",
        "(342.075900, 100.511100, 320.019300)",
        "(342.075900, 100.511100, 320.019300)",
        "(342.240700, 100.188400, 320.005100)",
        "(342.454000, 99.742390, 319.977400)",
        "(342.575000, 99.440650, 319.886900)",
        "(342.661900, 99.151880, 319.827000)",
        "(342.661900, 99.151880, 319.827000)",
        "(342.681500, 98.855550, 319.783900)",
        "(342.653400, 98.295170, 319.836400)",
        "(342.644700, 97.907490, 319.943400)",
        "(342.581600, 97.548500, 319.963100)",
        "(342.581600, 97.548500, 319.963100)",
        "(342.559100, 97.210300, 319.937300)",
        "(342.513700, 96.733630, 319.933900)",
        "(342.429900, 96.458680, 319.909100)",
        "(342.371200, 96.136340, 319.919500)",
        "(342.371200, 96.136340, 319.919500)",
        "(342.344800, 95.788520, 319.969700)",
        "(342.187800, 95.348300, 319.952000)",
        "(342.089800, 95.023180, 319.973000)",
        "(341.975500, 94.697930, 319.984100)",
        "(341.975500, 94.697930, 319.984100)",
        "(341.830500, 94.423530, 319.957900)",
        "(341.615900, 94.018330, 319.925300)",
        "(341.487900, 93.774160, 319.861100)",
        "(341.332200, 93.548060, 319.786200)",
        "(341.332200, 93.548060, 319.786200)",
        "(341.162400, 93.333180, 319.672200)",
        "(340.878300, 93.017330, 319.462000)",
        "(340.644700, 92.751300, 319.390000)",
        "(340.461800, 92.480180, 319.302900)",
        "(340.461800, 92.480180, 319.302900)",
        "(340.291700, 92.225950, 319.180200)",
        "(340.109500, 91.959380, 319.021700)",
        "(340.070900, 91.758170, 318.824000)",
        "(339.967000, 91.620600, 318.715500)",
        "(339.967000, 91.620600, 318.715500)",
        "(339.884900, 91.456170, 318.651500)",
        "(339.781200, 91.270680, 318.404400)",
        "(339.755200, 91.129280, 318.148300)",
        "(339.613400, 91.017090, 317.930500)",
        "(339.613400, 91.017090, 317.930500)",
        "(339.422800, 90.888320, 317.732400)",
        "(339.069700, 90.688150, 317.395000)",
        "(338.848400, 90.606540, 317.010700)",
        "(338.589400, 90.447240, 316.672000)",
        "(338.589400, 90.447240, 316.672000)",
        "(338.160000, 90.285610, 316.494100)",
        "(337.469800, 90.118100, 316.213000)",
        "(337.048300, 90.078440, 315.892100)",
        "(336.585300, 90.145070, 315.485700)",
        "(336.585300, 90.145070, 315.485700)",
        "(336.171700, 90.215720, 315.080900)",
        "(335.506200, 90.350670, 314.449100)",
        "(335.044800, 90.553130, 313.902400)",
        "(334.587900, 90.773570, 313.255200)",
        "(334.587900, 90.773570, 313.255200)",
        "(334.089300, 90.949580, 312.631700)",
        "(333.334200, 91.132710, 311.655400)",
        "(332.836400, 91.227900, 311.003300)",
        "(332.314400, 91.283360, 310.372300)",
        "(332.314400, 91.283360, 310.372300)",
        "(331.758800, 91.257370, 309.858800)",
        "(330.784800, 91.216640, 309.280600)",
        "(330.189500, 91.183090, 308.885200)",
        "(329.650700, 91.149930, 308.391400)",
        "(329.650700, 91.149930, 308.391400)",
        "(329.163800, 91.060910, 307.905600)",
        "(328.330400, 90.922350, 307.477500)",
        "(327.818100, 91.106460, 307.233300)",
        "(326.488500, 92.695930, 306.684400)",
        "(326.488500, 92.695930, 306.684400)",
        "(326.628300, 92.247210, 305.449600)",
        "(326.379900, 92.480880, 304.856300)",
        "(325.617200, 92.276360, 304.754200)",
        "(325.089200, 92.223140, 304.626500)",
        "(325.089200, 92.223140, 304.626500)",
        "(324.637200, 92.286180, 304.459500)",
        "(324.008500, 92.339200, 304.201100)",
        "(323.576700, 92.357400, 304.084800)",
        "(323.090300, 92.321700, 304.073500)",
        "(323.090300, 92.321700, 304.073500)",
        "(322.636000, 92.405370, 303.944500)",
        "(322.003200, 92.432750, 303.733000)",
        "(321.568800, 92.436180, 303.679800)",
        "(321.100500, 92.420360, 303.644900)",
        "(321.100500, 92.420360, 303.644900)",
        "(320.656400, 92.392680, 303.615200)",
        "(319.976700, 92.455700, 303.518200)",
        "(319.519200, 92.525280, 303.391200)",
        "(318.987700, 92.691060, 303.221800)",
        "(318.987700, 92.691060, 303.221800)",
        "(318.458900, 92.815670, 303.064900)",
        "(317.693100, 93.099970, 302.780000)",
        "(317.211700, 93.320560, 302.464400)",
        "(316.698600, 93.473860, 302.278800)",
        "(316.698600, 93.473860, 302.278800)",
        "(316.183300, 93.629630, 302.170700)",
        "(315.455500, 93.704180, 302.012200)",
        "(314.932300, 93.748430, 301.983600)",
        "(314.432100, 93.780270, 301.954100)",
        "(314.432100, 93.780270, 301.954100)",
        "(313.881200, 93.784360, 301.935800)",
        "(313.047200, 93.802800, 301.973000)",
        "(312.526300, 93.790660, 301.851700)",
        "(311.968800, 93.797850, 301.820900)",
        "(311.968800, 93.797850, 301.820900)",
        "(311.368700, 93.874210, 301.786100)",
        "(310.525000, 93.909680, 301.649200)",
        "(309.950700, 93.891090, 301.657900)",
        "(309.331900, 93.919420, 301.628500)",
        "(309.331900, 93.919420, 301.628500)",
        "(308.704700, 93.850740, 301.534400)",
        "(307.794500, 93.879910, 301.470000)",
        "(307.124000, 93.755070, 301.398000)",
        "(306.521500, 93.678760, 301.512500)",
        "(306.521500, 93.678760, 301.512500)",
        "(305.885400, 93.711350, 301.661600)",
        "(305.098600, 93.743290, 301.769900)",
        "(304.714200, 93.804130, 301.753300)",
        "(304.310900, 93.966070, 301.645300)",
        "(304.310900, 93.966070, 301.645300)",
        "(303.859100, 94.087950, 301.538700)",
        "(303.170800, 94.372650, 301.478200)",
        "(302.709600, 94.580210, 301.438700)",
        "(302.259600, 94.932750, 301.266000)",
        "(302.259600, 94.932750, 301.266000)",
        "(301.857900, 95.339470, 301.005400)",
        "(301.304200, 95.890380, 300.762100)",
        "(300.956200, 96.265760, 300.600400)",
        "(300.612200, 96.632600, 300.448900)",
        "(300.612200, 96.632600, 300.448900)",
        "(300.259100, 97.023300, 300.350000)",
        "(299.794100, 97.646900, 300.129700)",
        "(299.569500, 98.092320, 299.964800)",
        "(299.318600, 98.390180, 299.929500)",
        "(299.318600, 98.390180, 299.929500)",
        "(299.082500, 98.859860, 299.823200)",
        "(298.811500, 99.392450, 299.770600)",
        "(298.592700, 99.755000, 299.735200)",
        "(298.379800, 100.107600, 299.730200)",
        "(298.379800, 100.107600, 299.730200)",
        "(298.214800, 100.424500, 299.738400)",
        "(297.924600, 100.959100, 299.682500)",
        "(297.737500, 101.362200, 299.574600)",
        "(297.527200, 101.872600, 299.369400)",
        "(297.527200, 101.872600, 299.369400)",
        "(297.344300, 102.472600, 299.064900)",
        "(297.099800, 103.184600, 298.792600)",
        "(296.920400, 103.650400, 298.643500)",
        "(296.807500, 104.041300, 298.562600)",
        "(296.807500, 104.041300, 298.562600)",
        "(296.674300, 104.469300, 298.434500)",
        "(296.545300, 104.974500, 298.293600)",
        "(296.340700, 105.593000, 298.111800)",
        "(296.204000, 105.915100, 298.084000)",
        "(296.204000, 105.915100, 298.084000)",
        "(296.056800, 106.451900, 297.889000)",
        "(295.937400, 107.232700, 297.568000)",
        "(295.863100, 107.675300, 297.457000)",
        "(295.729400, 108.037900, 297.402200)",
        "(295.729400, 108.037900, 297.402200)",
        "(295.583700, 108.512000, 297.294000)",
        "(295.339200, 109.221100, 297.263900)",
        "(295.235500, 109.719000, 297.255200)",
        "(295.135200, 110.119700, 297.225600)",
        "(295.135200, 110.119700, 297.225600)",
        "(295.072600, 110.664200, 297.108400)",
        "(294.937100, 111.383600, 297.091600)",
        "(294.922800, 111.961600, 296.989700)",
        "(294.964300, 112.579900, 296.705600)",
        "(294.964300, 112.579900, 296.705600)",
        "(295.023700, 113.062500, 296.606500)",
        "(295.033500, 113.937200, 296.424200)",
        "(295.082100, 114.535000, 296.202300)",
        "(295.116600, 115.162300, 296.035900)",
        "(295.116600, 115.162300, 296.035900)",
        "(295.183100, 115.746300, 295.883300)",
        "(295.319500, 116.336300, 295.929900)",
        "(295.355400, 116.698000, 296.070100)",
        "(295.427500, 117.223200, 296.089500)",
        "(295.427500, 117.223200, 296.089500)",
        "(295.624800, 117.693800, 296.100300)",
        "(295.928800, 118.519700, 295.891700)",
        "(296.101900, 119.110300, 295.768900)",
        "(296.299100, 119.673700, 295.679100)",
        "(296.299100, 119.673700, 295.679100)",
        "(296.566500, 120.110800, 295.691100)",
        "(296.947600, 120.752000, 295.705200)",
        "(297.210700, 121.066800, 295.779400)",
        "(297.418800, 121.389500, 295.884900)",
        "(297.418800, 121.389500, 295.884900)",
        "(297.651900, 121.729000, 295.944200)",
        "(298.047900, 122.288000, 295.983700)",
        "(298.317000, 122.470300, 296.269100)",
        "(298.598900, 122.690300, 296.509500)",
        "(298.598900, 122.690300, 296.509500)",
        "(298.859900, 122.975600, 296.672100)",
        "(299.385300, 123.368300, 297.106200)",
        "(299.841400, 123.642300, 297.294200)",
        "(300.247900, 123.865800, 297.486800)",
        "(300.247900, 123.865800, 297.486800)",
        "(300.605800, 124.164000, 297.661800)",
        "(300.967700, 124.400800, 297.909200)",
        "(301.520900, 124.776200, 298.244900)",
        "(301.979100, 125.055600, 298.402200)",
        "(301.979100, 125.055600, 298.402200)",
        "(302.399900, 125.405900, 298.452100)",
        "(303.054600, 125.769400, 298.792400)",
        "(303.454900, 125.986000, 299.042100)",
        "(303.891500, 126.020900, 299.451200)",
        "(303.891500, 126.020900, 299.451200)",
        "(304.322800, 126.148900, 299.788800)",
        "(304.982300, 126.468500, 300.127900)",
        "(305.530700, 126.681200, 300.362700)",
        "(306.022000, 126.870900, 300.560000)",
        "(306.022000, 126.870900, 300.560000)",
        "(306.486500, 127.062700, 300.775400)",
        "(307.219500, 127.196300, 301.267700)",
        "(307.781900, 127.297600, 301.522000)",
        "(308.274300, 127.375600, 301.817300)",
        "(308.274300, 127.375600, 301.817300)",
        "(308.789300, 127.377800, 302.221700)",
        "(309.601000, 127.343300, 302.764100)",
        "(310.128100, 127.378800, 303.101200)",
        "(310.646100, 127.487100, 303.366900)",
        "(310.646100, 127.487100, 303.366900)",
        "(311.185700, 127.582000, 303.582200)",
        "(312.009800, 127.745700, 303.809700)",
        "(312.474100, 127.785100, 304.090900)",
        "(312.919900, 127.715300, 304.527300)",
        "(312.919900, 127.715300, 304.527300)",
        "(313.352800, 127.521600, 305.090200)",
        "(314.035600, 127.350100, 305.662700)",
        "(314.499300, 127.344300, 305.862900)",
        "(314.942000, 127.252200, 306.187400)",
        "(314.942000, 127.252200, 306.187400)",
        "(315.364900, 127.209200, 306.463300)",
        "(316.097900, 127.129700, 306.780200)",
        "(316.636900, 126.993100, 307.089400)",
        "(317.119300, 126.823200, 307.298500)",
        "(317.119300, 126.823200, 307.298500)",
        "(317.478300, 126.696400, 307.448500)",
        "(318.095000, 126.431300, 307.798100)",
        "(318.509600, 126.235300, 307.981500)",
        "(318.957400, 126.017900, 308.191400)",
        "(318.957400, 126.017900, 308.191400)",
        "(319.364400, 125.811000, 308.357000)",
        "(320.023300, 125.346600, 308.874800)",
        "(320.504900, 125.162900, 309.056200)",
        "(320.989700, 125.055900, 309.055900)",
        "(320.989700, 125.055900, 309.055900)",
        "(321.444500, 124.894700, 309.171700)",
        "(322.013500, 124.538600, 309.580500)",
        "(322.374100, 124.419300, 309.693500)",
        "(322.751000, 124.354500, 309.772200)",
        "(322.751000, 124.354500, 309.772200)",
        "(323.191200, 124.167900, 309.896600)",
        "(323.761900, 123.895600, 310.175100)",
        "(324.138800, 123.732500, 310.353900)",
        "(324.523600, 123.563900, 310.513000)",
        "(324.523600, 123.563900, 310.513000)",
        "(324.937300, 123.417100, 310.696700)",
        "(325.586900, 123.197500, 310.890400)",
        "(325.586900, 123.197500, 310.890400)",
        "(326.393500, 123.002100, 311.101100)",
        "(326.393500, 123.002100, 311.101100)",
        "(326.770500, 122.944400, 311.113300)",
        "(327.349200, 122.790200, 311.162100)",
        "(327.731700, 122.642900, 311.222500)",
        "(328.082600, 122.445600, 311.328700)",
        "(328.082600, 122.445600, 311.328700)",
        "(328.487100, 122.200800, 311.426300)",
        "(329.021000, 121.940500, 311.463800)",
        "(329.424000, 121.713300, 311.539200)",
        "(329.860500, 121.485800, 311.548600)",
        "(329.860500, 121.485800, 311.548600)",
        "(330.272900, 121.247900, 311.568900)",
        "(330.871600, 120.723600, 311.779500)",
        "(331.251600, 120.439200, 311.783800)",
        "(331.643000, 120.178500, 311.816300)",
[truncated: 262,362 more chars]
