# Supplementary material for: Playing the mirror game in virtual reality with an autonomous character
Source: Sci Rep. 2022 Dec 9;12:21329. doi: 10.1038/s41598-022-25197-z (PMC9734752; doi:10.1038/s41598-022-25197-z)
Supplement: Supplementary file 2 — Supplementary Information 1. [file 41598_2022_25197_MOESM2_ESM.zip › Data/Couple12/condition1_trial1_player2.json]

{
    "isFemale": false,
    "eyesLevel": 1.6826345920562745,
    "timestamps": [
        0.0,
        0.02001953125,
        0.03997802734375,
        0.05999755859375,
        0.08001708984375,
        0.0999755859375,
        0.1199951171875,
        0.1400146484375,
        0.1600341796875,
        0.17999267578125,
        0.20001220703125,
        0.22003173828125,
        0.239990234375,
        0.260009765625,
        0.280029296875,
        0.29998779296875,
        0.32000732421875,
        0.34002685546875,
        0.3599853515625,
        0.3800048828125,
        0.4000244140625,
        0.41998291015625,
        0.44000244140625,
        0.46002197265625,
        0.47998046875,
        0.5,
        0.52001953125,
        0.53997802734375,
        0.55999755859375,
        0.58001708984375,
        0.5999755859375,
        0.6199951171875,
        0.6400146484375,
        0.6600341796875,
        0.67999267578125,
        0.70001220703125,
        0.72003173828125,
        0.739990234375,
        0.760009765625,
        0.780029296875,
        0.79998779296875,
        0.82000732421875,
        0.84002685546875,
        0.8599853515625,
        0.8800048828125,
        0.9000244140625,
        0.91998291015625,
        0.94000244140625,
        0.96002197265625,
        0.97998046875,
        1.0,
        1.02001953125,
        1.03997802734375,
        1.05999755859375,
        1.08001708984375,
        1.0999755859375,
        1.1199951171875,
        1.1400146484375,
        1.1600341796875,
        1.17999267578125,
        1.20001220703125,
        1.22003173828125,
        1.239990234375,
        1.260009765625,
        1.280029296875,
        1.29998779296875,
        1.32000732421875,
        1.34002685546875,
        1.3599853515625,
        1.3800048828125,
        1.4000244140625,
        1.41998291015625,
        1.44000244140625,
        1.46002197265625,
        1.47998046875,
        1.5,
        1.52001953125,
        1.53997802734375,
        1.55999755859375,
        1.58001708984375,
        1.5999755859375,
        1.6199951171875,
        1.6400146484375,
        1.6600341796875,
        1.67999267578125,
        1.70001220703125,
        1.72003173828125,
        1.739990234375,
        1.760009765625,
        1.780029296875,
        1.79998779296875,
        1.82000732421875,
        1.84002685546875,
        1.8599853515625,
        1.8800048828125,
        1.9000244140625,
        1.91998291015625,
        1.94000244140625,
        1.96002197265625,
        1.97998046875,
        2.0,
        2.02001953125,
        2.03997802734375,
        2.05999755859375,
        2.08001708984375,
        2.0999755859375,
        2.1199951171875,
        2.1400146484375,
        2.1600341796875,
        2.17999267578125,
        2.20001220703125,
        2.22003173828125,
        2.239990234375,
        2.260009765625,
        2.280029296875,
        2.29998779296875,
        2.32000732421875,
        2.34002685546875,
        2.3599853515625,
        2.3800048828125,
        2.4000244140625,
        2.41998291015625,
        2.44000244140625,
        2.46002197265625,
        2.47998046875,
        2.5,
        2.52001953125,
        2.53997802734375,
        2.55999755859375,
        2.58001708984375,
        2.5999755859375,
        2.6199951171875,
        2.6400146484375,
        2.6600341796875,
        2.67999267578125,
        2.70001220703125,
        2.72003173828125,
        2.739990234375,
        2.760009765625,
        2.780029296875,
        2.79998779296875,
        2.82000732421875,
        2.84002685546875,
        2.8599853515625,
        2.8800048828125,
        2.9000244140625,
        2.91998291015625,
        2.94000244140625,
        2.96002197265625,
        2.97998046875,
        3.0,
        3.02001953125,
        3.03997802734375,
        3.05999755859375,
        3.08001708984375,
        3.0999755859375,
        3.1199951171875,
        3.1400146484375,
        3.1600341796875,
        3.17999267578125,
        3.20001220703125,
        3.22003173828125,
        3.239990234375,
        3.260009765625,
        3.280029296875,
        3.29998779296875,
        3.32000732421875,
        3.34002685546875,
        3.3599853515625,
        3.3800048828125,
        3.4000244140625,
        3.41998291015625,
        3.44000244140625,
        3.46002197265625,
        3.47998046875,
        3.5,
        3.52001953125,
        3.53997802734375,
        3.55999755859375,
        3.58001708984375,
        3.5999755859375,
        3.6199951171875,
        3.6400146484375,
        3.6600341796875,
        3.67999267578125,
        3.70001220703125,
        3.72003173828125,
        3.739990234375,
        3.760009765625,
        3.780029296875,
        3.79998779296875,
        3.82000732421875,
        3.84002685546875,
        3.8599853515625,
        3.8800048828125,
        3.9000244140625,
        3.91998291015625,
        3.94000244140625,
        3.96002197265625,
        3.97998046875,
        4.0,
        4.02001953125,
        4.03997802734375,
        4.05999755859375,
        4.08001708984375,
        4.0999755859375,
        4.1199951171875,
        4.1400146484375,
        4.1600341796875,
        4.17999267578125,
        4.20001220703125,
        4.22003173828125,
        4.239990234375,
        4.260009765625,
        4.280029296875,
        4.29998779296875,
        4.32000732421875,
        4.34002685546875,
        4.3599853515625,
        4.3800048828125,
        4.4000244140625,
        4.41998291015625,
        4.44000244140625,
        4.46002197265625,
        4.47998046875,
        4.5,
        4.52001953125,
        4.53997802734375,
        4.55999755859375,
        4.58001708984375,
        4.5999755859375,
        4.6199951171875,
        4.6400146484375,
        4.6600341796875,
        4.67999267578125,
        4.70001220703125,
        4.72003173828125,
        4.739990234375,
        4.760009765625,
        4.780029296875,
        4.79998779296875,
        4.82000732421875,
        4.84002685546875,
        4.8599853515625,
        4.8800048828125,
        4.9000244140625,
        4.91998291015625,
        4.94000244140625,
        4.96002197265625,
        4.97998046875,
        5.0,
        5.02001953125,
        5.03997802734375,
        5.05999755859375,
        5.08001708984375,
        5.0999755859375,
        5.1199951171875,
        5.1400146484375,
        5.1600341796875,
        5.17999267578125,
        5.20001220703125,
        5.22003173828125,
        5.239990234375,
        5.260009765625,
        5.280029296875,
        5.29998779296875,
        5.32000732421875,
        5.34002685546875,
        5.3599853515625,
        5.3800048828125,
        5.4000244140625,
        5.41998291015625,
        5.44000244140625,
        5.46002197265625,
        5.47998046875,
        5.5,
        5.52001953125,
        5.53997802734375,
        5.55999755859375,
        5.58001708984375,
        5.5999755859375,
        5.6199951171875,
        5.6400146484375,
        5.6600341796875,
        5.67999267578125,
        5.70001220703125,
        5.72003173828125,
        5.739990234375,
        5.760009765625,
        5.780029296875,
        5.79998779296875,
        5.82000732421875,
        5.84002685546875,
        5.8599853515625,
        5.8800048828125,
        5.9000244140625,
        5.91998291015625,
        5.94000244140625,
        5.96002197265625,
        5.97998046875,
        6.0,
        6.02001953125,
        6.03997802734375,
        6.05999755859375,
        6.08001708984375,
        6.0999755859375,
        6.1199951171875,
        6.1400146484375,
        6.1600341796875,
        6.17999267578125,
        6.20001220703125,
        6.22003173828125,
        6.239990234375,
        6.260009765625,
        6.280029296875,
        6.29998779296875,
        6.32000732421875,
        6.34002685546875,
        6.3599853515625,
        6.3800048828125,
        6.4000244140625,
        6.41998291015625,
        6.44000244140625,
        6.46002197265625,
        6.47998046875,
        6.5,
        6.52001953125,
        6.53997802734375,
        6.55999755859375,
        6.58001708984375,
        6.5999755859375,
        6.6199951171875,
        6.6400146484375,
        6.6600341796875,
        6.67999267578125,
        6.70001220703125,
        6.72003173828125,
        6.739990234375,
        6.760009765625,
        6.780029296875,
        6.79998779296875,
        6.82000732421875,
        6.84002685546875,
        6.8599853515625,
        6.8800048828125,
        6.9000244140625,
        6.91998291015625,
        6.94000244140625,
        6.96002197265625,
        6.97998046875,
        7.0,
        7.02001953125,
        7.03997802734375,
        7.05999755859375,
        7.08001708984375,
        7.0999755859375,
        7.1199951171875,
        7.1400146484375,
        7.1600341796875,
        7.17999267578125,
        7.20001220703125,
        7.22003173828125,
        7.239990234375,
        7.260009765625,
        7.280029296875,
        7.29998779296875,
        7.32000732421875,
        7.34002685546875,
        7.3599853515625,
        7.3800048828125,
        7.4000244140625,
        7.41998291015625,
        7.44000244140625,
        7.46002197265625,
        7.47998046875,
        7.5,
        7.52001953125,
        7.53997802734375,
        7.55999755859375,
        7.58001708984375,
        7.5999755859375,
        7.6199951171875,
        7.6400146484375,
        7.6600341796875,
        7.67999267578125,
        7.70001220703125,
        7.72003173828125,
        7.739990234375,
        7.760009765625,
        7.780029296875,
        7.79998779296875,
        7.82000732421875,
        7.84002685546875,
        7.8599853515625,
        7.8800048828125,
        7.9000244140625,
        7.91998291015625,
        7.94000244140625,
        7.96002197265625,
        7.97998046875,
        8.0,
        8.02001953125,
        8.03997802734375,
        8.05999755859375,
        8.08001708984375,
        8.0999755859375,
        8.1199951171875,
        8.1400146484375,
        8.1600341796875,
        8.17999267578125,
        8.20001220703125,
        8.22003173828125,
        8.239990234375,
        8.260009765625,
        8.280029296875,
        8.29998779296875,
        8.32000732421875,
        8.34002685546875,
        8.3599853515625,
        8.3800048828125,
        8.4000244140625,
        8.41998291015625,
        8.44000244140625,
        8.46002197265625,
        8.47998046875,
        8.5,
        8.52001953125,
        8.53997802734375,
        8.55999755859375,
        8.58001708984375,
        8.5999755859375,
        8.6199951171875,
        8.6400146484375,
        8.6600341796875,
        8.67999267578125,
        8.70001220703125,
        8.72003173828125,
        8.739990234375,
        8.760009765625,
        8.780029296875,
        8.79998779296875,
        8.82000732421875,
        8.84002685546875,
        8.8599853515625,
        8.8800048828125,
        8.9000244140625,
        8.91998291015625,
        8.94000244140625,
        8.96002197265625,
        8.97998046875,
        9.0,
        9.02001953125,
        9.03997802734375,
        9.05999755859375,
        9.08001708984375,
        9.0999755859375,
        9.1199951171875,
        9.1400146484375,
        9.1600341796875,
        9.17999267578125,
        9.20001220703125,
        9.22003173828125,
        9.239990234375,
        9.260009765625,
        9.280029296875,
        9.29998779296875,
        9.32000732421875,
        9.34002685546875,
        9.3599853515625,
        9.3800048828125,
        9.4000244140625,
        9.41998291015625,
        9.44000244140625,
        9.46002197265625,
        9.47998046875,
        9.5,
        9.52001953125,
        9.53997802734375,
        9.55999755859375,
        9.58001708984375,
        9.5999755859375,
        9.6199951171875,
        9.6400146484375,
        9.6600341796875,
        9.67999267578125,
        9.70001220703125,
        9.72003173828125,
        9.739990234375,
        9.760009765625,
        9.780029296875,
        9.79998779296875,
        9.82000732421875,
        9.84002685546875,
        9.8599853515625,
        9.8800048828125,
        9.9000244140625,
        9.91998291015625,
        9.94000244140625,
        9.96002197265625,
        9.97998046875,
        10.0,
        10.02001953125,
        10.03997802734375,
        10.05999755859375,
        10.08001708984375,
        10.0999755859375,
        10.1199951171875,
        10.1400146484375,
        10.1600341796875,
        10.17999267578125,
        10.20001220703125,
        10.22003173828125,
        10.239990234375,
        10.260009765625,
        10.280029296875,
        10.29998779296875,
        10.32000732421875,
        10.34002685546875,
        10.3599853515625,
        10.3800048828125,
        10.4000244140625,
        10.41998291015625,
        10.44000244140625,
        10.46002197265625,
        10.47998046875,
        10.5,
        10.52001953125,
        10.53997802734375,
        10.55999755859375,
        10.58001708984375,
        10.5999755859375,
        10.6199951171875,
        10.6400146484375,
        10.6600341796875,
        10.67999267578125,
        10.70001220703125,
        10.72003173828125,
        10.739990234375,
        10.760009765625,
        10.780029296875,
        10.79998779296875,
        10.82000732421875,
        10.84002685546875,
        10.8599853515625,
        10.8800048828125,
        10.9000244140625,
        10.91998291015625,
        10.94000244140625,
        10.96002197265625,
        10.97998046875,
        11.0,
        11.02001953125,
        11.03997802734375,
        11.05999755859375,
        11.08001708984375,
        11.0999755859375,
        11.1199951171875,
        11.1400146484375,
        11.1600341796875,
        11.17999267578125,
        11.20001220703125,
        11.22003173828125,
        11.239990234375,
        11.260009765625,
        11.280029296875,
        11.29998779296875,
        11.32000732421875,
        11.34002685546875,
        11.3599853515625,
        11.3800048828125,
        11.4000244140625,
        11.41998291015625,
        11.44000244140625,
        11.46002197265625,
        11.47998046875,
        11.5,
        11.52001953125,
        11.53997802734375,
        11.55999755859375,
        11.58001708984375,
        11.5999755859375,
        11.6199951171875,
        11.6400146484375,
        11.6600341796875,
        11.67999267578125,
        11.70001220703125,
        11.72003173828125,
        11.739990234375,
        11.760009765625,
        11.780029296875,
        11.79998779296875,
        11.82000732421875,
        11.84002685546875,
        11.8599853515625,
        11.8800048828125,
        11.9000244140625,
        11.91998291015625,
        11.94000244140625,
        11.96002197265625,
        11.97998046875,
        12.0,
        12.02001953125,
        12.03997802734375,
        12.05999755859375,
        12.08001708984375,
        12.0999755859375,
        12.1199951171875,
        12.1400146484375,
        12.1600341796875,
        12.17999267578125,
        12.20001220703125,
        12.22003173828125,
        12.239990234375,
        12.260009765625,
        12.280029296875,
        12.29998779296875,
        12.32000732421875,
        12.34002685546875,
        12.3599853515625,
        12.3800048828125,
        12.4000244140625,
        12.41998291015625,
        12.44000244140625,
        12.46002197265625,
        12.47998046875,
        12.5,
        12.52001953125,
        12.53997802734375,
        12.55999755859375,
        12.58001708984375,
        12.5999755859375,
        12.6199951171875,
        12.6400146484375,
        12.6600341796875,
        12.67999267578125,
        12.70001220703125,
        12.72003173828125,
        12.739990234375,
        12.760009765625,
        12.780029296875,
        12.79998779296875,
        12.82000732421875,
        12.84002685546875,
        12.8599853515625,
        12.8800048828125,
        12.9000244140625,
        12.91998291015625,
        12.94000244140625,
        12.96002197265625,
        12.97998046875,
        13.0,
        13.02001953125,
        13.03997802734375,
        13.05999755859375,
        13.08001708984375,
        13.0999755859375,
        13.1199951171875,
        13.1400146484375,
        13.1600341796875,
        13.17999267578125,
        13.20001220703125,
        13.22003173828125,
        13.239990234375,
        13.260009765625,
        13.280029296875,
        13.29998779296875,
        13.32000732421875,
        13.34002685546875,
        13.3599853515625,
        13.3800048828125,
        13.4000244140625,
        13.41998291015625,
        13.44000244140625,
        13.46002197265625,
        13.47998046875,
        13.5,
        13.52001953125,
        13.53997802734375,
        13.55999755859375,
        13.58001708984375,
        13.5999755859375,
        13.6199951171875,
        13.6400146484375,
        13.6600341796875,
        13.67999267578125,
        13.70001220703125,
        13.72003173828125,
        13.739990234375,
        13.760009765625,
        13.780029296875,
        13.79998779296875,
        13.82000732421875,
        13.84002685546875,
        13.8599853515625,
        13.8800048828125,
        13.9000244140625,
        13.91998291015625,
        13.94000244140625,
        13.96002197265625,
        13.97998046875,
        14.0,
        14.02001953125,
        14.03997802734375,
        14.05999755859375,
        14.08001708984375,
        14.0999755859375,
        14.1199951171875,
        14.1400146484375,
        14.1600341796875,
        14.17999267578125,
        14.20001220703125,
        14.22003173828125,
        14.239990234375,
        14.260009765625,
        14.280029296875,
        14.29998779296875,
        14.32000732421875,
        14.34002685546875,
        14.3599853515625,
        14.3800048828125,
        14.4000244140625,
        14.41998291015625,
        14.44000244140625,
        14.46002197265625,
        14.47998046875,
        14.5,
        14.52001953125,
        14.53997802734375,
        14.55999755859375,
        14.58001708984375,
        14.5999755859375,
        14.6199951171875,
        14.6400146484375,
        14.6600341796875,
        14.67999267578125,
        14.70001220703125,
        14.72003173828125,
        14.739990234375,
        14.760009765625,
        14.780029296875,
        14.79998779296875,
        14.82000732421875,
        14.84002685546875,
        14.8599853515625,
        14.8800048828125,
        14.9000244140625,
        14.91998291015625,
        14.94000244140625,
        14.96002197265625,
        14.97998046875,
        15.0,
        15.02001953125,
        15.03997802734375,
        15.05999755859375,
        15.08001708984375,
        15.0999755859375,
        15.1199951171875,
        15.1400146484375,
        15.1600341796875,
        15.17999267578125,
        15.20001220703125,
        15.22003173828125,
        15.239990234375,
        15.260009765625,
        15.280029296875,
        15.29998779296875,
        15.32000732421875,
        15.34002685546875,
        15.3599853515625,
        15.3800048828125,
        15.4000244140625,
        15.41998291015625,
        15.44000244140625,
        15.46002197265625,
        15.47998046875,
        15.5,
        15.52001953125,
        15.53997802734375,
        15.55999755859375,
        15.58001708984375,
        15.5999755859375,
        15.6199951171875,
        15.6400146484375,
        15.6600341796875,
        15.67999267578125,
        15.70001220703125,
        15.72003173828125,
        15.739990234375,
        15.760009765625,
        15.780029296875,
        15.79998779296875,
        15.82000732421875,
        15.84002685546875,
        15.8599853515625,
        15.8800048828125,
        15.9000244140625,
        15.91998291015625,
        15.94000244140625,
        15.96002197265625,
        15.97998046875,
        16.0,
        16.02001953125,
        16.03997802734375,
        16.05999755859375,
        16.08001708984375,
        16.0999755859375,
        16.1199951171875,
        16.1400146484375,
        16.1600341796875,
        16.17999267578125,
        16.20001220703125,
        16.22003173828125,
        16.239990234375,
        16.260009765625,
        16.280029296875,
        16.29998779296875,
        16.32000732421875,
        16.34002685546875,
        16.3599853515625,
        16.3800048828125,
        16.4000244140625,
        16.41998291015625,
        16.44000244140625,
        16.46002197265625,
        16.47998046875,
        16.5,
        16.52001953125,
        16.53997802734375,
        16.55999755859375,
        16.58001708984375,
        16.5999755859375,
        16.6199951171875,
        16.6400146484375,
        16.6600341796875,
        16.67999267578125,
        16.70001220703125,
        16.72003173828125,
        16.739990234375,
        16.760009765625,
        16.780029296875,
        16.79998779296875,
        16.82000732421875,
        16.84002685546875,
        16.8599853515625,
        16.8800048828125,
        16.9000244140625,
        16.91998291015625,
        16.94000244140625,
        16.96002197265625,
        16.97998046875,
        17.0,
        17.02001953125,
        17.03997802734375,
        17.05999755859375,
        17.08001708984375,
        17.0999755859375,
        17.1199951171875,
        17.1400146484375,
        17.1600341796875,
        17.17999267578125,
        17.20001220703125,
        17.22003173828125,
        17.239990234375,
        17.260009765625,
        17.280029296875,
        17.29998779296875,
        17.32000732421875,
        17.34002685546875,
        17.3599853515625,
        17.3800048828125,
        17.4000244140625,
        17.41998291015625,
        17.44000244140625,
        17.46002197265625,
        17.47998046875,
        17.5,
        17.52001953125,
        17.53997802734375,
        17.55999755859375,
        17.58001708984375,
        17.5999755859375,
        17.6199951171875,
        17.6400146484375,
        17.6600341796875,
        17.67999267578125,
        17.70001220703125,
        17.72003173828125,
        17.739990234375,
        17.760009765625,
        17.780029296875,
        17.79998779296875,
        17.82000732421875,
        17.84002685546875,
        17.8599853515625,
        17.8800048828125,
        17.9000244140625,
        17.91998291015625,
        17.94000244140625,
        17.96002197265625,
        17.97998046875,
        18.0,
        18.02001953125,
        18.03997802734375,
        18.05999755859375,
        18.08001708984375,
        18.0999755859375,
        18.1199951171875,
        18.1400146484375,
        18.1600341796875,
        18.17999267578125,
        18.20001220703125,
        18.22003173828125,
        18.239990234375,
        18.260009765625,
        18.280029296875,
        18.29998779296875,
        18.32000732421875,
        18.34002685546875,
        18.3599853515625,
        18.3800048828125,
        18.4000244140625,
        18.41998291015625,
        18.44000244140625,
        18.46002197265625,
        18.47998046875,
        18.5,
        18.52001953125,
        18.53997802734375,
        18.55999755859375,
        18.58001708984375,
        18.5999755859375,
        18.6199951171875,
        18.6400146484375,
        18.6600341796875,
        18.67999267578125,
        18.70001220703125,
        18.72003173828125,
        18.739990234375,
        18.760009765625,
        18.780029296875,
        18.79998779296875,
        18.82000732421875,
        18.84002685546875,
        18.8599853515625,
        18.8800048828125,
        18.9000244140625,
        18.91998291015625,
        18.94000244140625,
        18.96002197265625,
        18.97998046875,
        19.0,
        19.02001953125,
        19.03997802734375,
        19.05999755859375,
        19.08001708984375,
        19.0999755859375,
        19.1199951171875,
        19.1400146484375,
        19.1600341796875,
        19.17999267578125,
        19.20001220703125,
        19.22003173828125,
        19.239990234375,
        19.260009765625,
        19.280029296875,
        19.29998779296875,
        19.32000732421875,
        19.34002685546875,
        19.3599853515625,
        19.3800048828125,
        19.4000244140625,
        19.41998291015625,
        19.44000244140625,
        19.46002197265625,
        19.47998046875,
        19.5,
        19.52001953125,
        19.53997802734375,
        19.55999755859375,
        19.58001708984375,
        19.5999755859375,
        19.6199951171875,
        19.6400146484375,
        19.6600341796875,
        19.67999267578125,
        19.70001220703125,
        19.72003173828125,
        19.739990234375,
        19.760009765625,
        19.780029296875,
        19.79998779296875,
        19.82000732421875,
        19.84002685546875,
        19.8599853515625,
        19.8800048828125,
        19.9000244140625,
        19.91998291015625,
        19.94000244140625,
        19.96002197265625,
        19.97998046875,
        20.0,
        20.02001953125,
        20.03997802734375,
        20.05999755859375,
        20.08001708984375,
        20.0999755859375,
        20.1199951171875,
        20.1400146484375,
        20.1600341796875,
        20.17999267578125,
        20.20001220703125,
        20.22003173828125,
        20.239990234375,
        20.260009765625,
        20.280029296875,
        20.29998779296875,
        20.32000732421875,
        20.34002685546875,
        20.3599853515625,
        20.3800048828125,
        20.4000244140625,
        20.41998291015625,
        20.44000244140625,
        20.46002197265625,
        20.47998046875,
        20.5,
        20.52001953125,
        20.53997802734375,
        20.55999755859375,
        20.58001708984375,
        20.5999755859375,
        20.6199951171875,
        20.6400146484375,
        20.6600341796875,
        20.67999267578125,
        20.70001220703125,
        20.72003173828125,
        20.739990234375,
        20.760009765625,
        20.780029296875,
        20.79998779296875,
        20.82000732421875,
        20.84002685546875,
        20.8599853515625,
        20.8800048828125,
        20.9000244140625,
        20.91998291015625,
        20.94000244140625,
        20.96002197265625,
        20.97998046875,
        21.0,
        21.02001953125,
        21.03997802734375,
        21.05999755859375,
        21.08001708984375,
        21.0999755859375,
        21.1199951171875,
        21.1400146484375,
        21.1600341796875,
        21.17999267578125,
        21.20001220703125,
        21.22003173828125,
        21.239990234375,
        21.260009765625,
        21.280029296875,
        21.29998779296875,
        21.32000732421875,
        21.34002685546875,
        21.3599853515625,
        21.3800048828125,
        21.4000244140625,
        21.41998291015625,
        21.44000244140625,
        21.46002197265625,
        21.47998046875,
        21.5,
        21.52001953125,
        21.53997802734375,
        21.55999755859375,
        21.58001708984375,
        21.5999755859375,
        21.6199951171875,
        21.6400146484375,
        21.6600341796875,
        21.67999267578125,
        21.70001220703125,
        21.72003173828125,
        21.739990234375,
        21.760009765625,
        21.780029296875,
        21.79998779296875,
        21.82000732421875,
        21.84002685546875,
        21.8599853515625,
        21.8800048828125,
        21.9000244140625,
        21.91998291015625,
        21.94000244140625,
        21.96002197265625,
        21.97998046875,
        22.0,
        22.02001953125,
        22.03997802734375,
        22.05999755859375,
        22.08001708984375,
        22.0999755859375,
        22.1199951171875,
        22.1400146484375,
        22.1600341796875,
        22.17999267578125,
        22.20001220703125,
        22.22003173828125,
        22.239990234375,
        22.260009765625,
        22.280029296875,
        22.29998779296875,
        22.32000732421875,
        22.34002685546875,
        22.3599853515625,
        22.3800048828125,
        22.4000244140625,
        22.41998291015625,
        22.44000244140625,
        22.46002197265625,
        22.47998046875,
        22.5,
        22.52001953125,
        22.53997802734375,
        22.55999755859375,
        22.58001708984375,
        22.5999755859375,
        22.6199951171875,
        22.6400146484375,
        22.6600341796875,
        22.67999267578125,
        22.70001220703125,
        22.72003173828125,
        22.739990234375,
        22.760009765625,
        22.780029296875,
        22.79998779296875,
        22.82000732421875,
        22.84002685546875,
        22.8599853515625,
        22.8800048828125,
        22.9000244140625,
        22.91998291015625,
        22.94000244140625,
        22.96002197265625,
        22.97998046875,
        23.0,
        23.02001953125,
        23.03997802734375,
        23.05999755859375,
        23.08001708984375,
        23.0999755859375,
        23.1199951171875,
        23.1400146484375,
        23.1600341796875,
        23.17999267578125,
        23.20001220703125,
        23.22003173828125,
        23.239990234375,
        23.260009765625,
        23.280029296875,
        23.29998779296875,
        23.32000732421875,
        23.34002685546875,
        23.3599853515625,
        23.3800048828125,
        23.4000244140625,
        23.41998291015625,
        23.44000244140625,
        23.46002197265625,
        23.47998046875,
        23.5,
        23.52001953125,
        23.53997802734375,
        23.55999755859375,
        23.58001708984375,
        23.5999755859375,
        23.6199951171875,
        23.6400146484375,
        23.6600341796875,
        23.67999267578125,
        23.70001220703125,
        23.72003173828125,
        23.739990234375,
        23.760009765625,
        23.780029296875,
        23.79998779296875,
        23.82000732421875,
        23.84002685546875,
        23.8599853515625,
        23.8800048828125,
        23.9000244140625,
        23.91998291015625,
        23.94000244140625,
        23.96002197265625,
        23.97998046875,
        24.0,
        24.02001953125,
        24.03997802734375,
        24.05999755859375,
        24.08001708984375,
        24.0999755859375,
        24.1199951171875,
        24.1400146484375,
        24.1600341796875,
        24.17999267578125,
        24.20001220703125,
        24.22003173828125,
        24.239990234375,
        24.260009765625,
        24.280029296875,
        24.29998779296875,
        24.32000732421875,
        24.34002685546875,
        24.3599853515625,
        24.3800048828125,
        24.4000244140625,
        24.41998291015625,
        24.44000244140625,
        24.46002197265625,
        24.47998046875,
        24.5,
        24.52001953125,
        24.53997802734375,
        24.55999755859375,
        24.58001708984375,
        24.5999755859375,
        24.6199951171875,
        24.6400146484375,
        24.6600341796875,
        24.67999267578125,
        24.70001220703125,
        24.72003173828125,
        24.739990234375,
        24.760009765625,
        24.780029296875,
        24.79998779296875,
        24.82000732421875,
        24.84002685546875,
        24.8599853515625,
        24.8800048828125,
        24.9000244140625,
        24.91998291015625,
        24.94000244140625,
        24.96002197265625,
        24.97998046875,
        25.0,
        25.02001953125,
        25.03997802734375,
        25.05999755859375,
        25.08001708984375,
        25.0999755859375,
        25.1199951171875,
        25.1400146484375,
        25.1600341796875,
        25.17999267578125,
        25.20001220703125,
        25.22003173828125,
        25.239990234375,
        25.260009765625,
        25.280029296875,
        25.29998779296875,
        25.32000732421875,
        25.34002685546875,
        25.3599853515625,
        25.3800048828125,
        25.4000244140625,
        25.41998291015625,
        25.44000244140625,
        25.46002197265625,
        25.47998046875,
        25.5,
        25.52001953125,
        25.53997802734375,
        25.55999755859375,
        25.58001708984375,
        25.5999755859375,
        25.6199951171875,
        25.6400146484375,
        25.6600341796875,
        25.67999267578125,
        25.70001220703125,
        25.72003173828125,
        25.739990234375,
        25.760009765625,
        25.780029296875,
        25.79998779296875,
        25.82000732421875,
        25.84002685546875,
        25.8599853515625,
        25.8800048828125,
        25.9000244140625,
        25.91998291015625,
        25.94000244140625,
        25.96002197265625,
        25.97998046875,
        26.0,
        26.02001953125,
        26.03997802734375,
        26.05999755859375,
        26.08001708984375,
        26.0999755859375,
        26.1199951171875,
        26.1400146484375,
        26.1600341796875,
        26.17999267578125,
        26.20001220703125,
        26.22003173828125,
        26.239990234375,
        26.260009765625,
        26.280029296875,
        26.29998779296875,
        26.32000732421875,
        26.34002685546875,
        26.3599853515625,
        26.3800048828125,
        26.4000244140625,
        26.41998291015625,
        26.44000244140625,
        26.46002197265625,
        26.47998046875,
        26.5,
        26.52001953125,
        26.53997802734375,
        26.55999755859375,
        26.58001708984375,
        26.5999755859375,
        26.6199951171875,
        26.6400146484375,
        26.6600341796875,
        26.67999267578125,
        26.70001220703125,
        26.72003173828125,
        26.739990234375,
        26.760009765625,
        26.780029296875,
        26.79998779296875,
        26.82000732421875,
        26.84002685546875,
        26.8599853515625,
        26.8800048828125,
        26.9000244140625,
        26.91998291015625,
        26.94000244140625,
        26.96002197265625,
        26.97998046875,
        27.0,
        27.02001953125,
        27.03997802734375,
        27.05999755859375,
        27.08001708984375,
        27.0999755859375,
        27.1199951171875,
        27.1400146484375,
        27.1600341796875,
        27.17999267578125,
        27.20001220703125,
        27.22003173828125,
        27.239990234375,
        27.260009765625,
        27.280029296875,
        27.29998779296875,
        27.32000732421875,
        27.34002685546875,
        27.3599853515625,
        27.3800048828125,
        27.4000244140625,
        27.41998291015625,
        27.44000244140625,
        27.46002197265625,
        27.47998046875,
        27.5,
        27.52001953125,
        27.53997802734375,
        27.55999755859375,
        27.58001708984375,
        27.5999755859375,
        27.6199951171875,
        27.6400146484375,
        27.6600341796875,
        27.67999267578125,
        27.70001220703125,
        27.72003173828125,
        27.739990234375,
        27.760009765625,
        27.780029296875,
        27.79998779296875,
        27.82000732421875,
        27.84002685546875,
        27.8599853515625,
        27.8800048828125,
        27.9000244140625,
        27.91998291015625,
        27.94000244140625,
        27.96002197265625,
        27.97998046875,
        28.0,
        28.02001953125,
        28.03997802734375,
        28.05999755859375,
        28.08001708984375,
        28.0999755859375,
        28.1199951171875,
        28.1400146484375,
        28.1600341796875,
        28.17999267578125,
        28.20001220703125,
        28.22003173828125,
        28.239990234375,
        28.260009765625,
        28.280029296875,
        28.29998779296875,
        28.32000732421875,
        28.34002685546875,
        28.3599853515625,
        28.3800048828125,
        28.4000244140625,
        28.41998291015625,
        28.44000244140625,
        28.46002197265625,
        28.47998046875,
        28.5,
        28.52001953125,
        28.53997802734375,
        28.55999755859375,
        28.58001708984375,
        28.5999755859375,
        28.6199951171875,
        28.6400146484375,
        28.6600341796875,
        28.67999267578125,
        28.70001220703125,
        28.72003173828125,
        28.739990234375,
        28.760009765625,
        28.780029296875,
        28.79998779296875,
        28.82000732421875,
        28.84002685546875,
        28.8599853515625,
        28.8800048828125,
        28.9000244140625,
        28.91998291015625,
        28.94000244140625,
        28.96002197265625,
        28.97998046875,
        29.0,
        29.02001953125,
        29.03997802734375,
        29.05999755859375,
        29.08001708984375,
        29.0999755859375,
        29.1199951171875,
        29.1400146484375,
        29.1600341796875,
        29.17999267578125,
        29.20001220703125,
        29.22003173828125,
        29.239990234375,
        29.260009765625,
        29.280029296875,
        29.29998779296875,
        29.32000732421875,
        29.34002685546875,
        29.3599853515625,
        29.3800048828125,
        29.4000244140625,
        29.41998291015625,
        29.44000244140625,
        29.46002197265625,
        29.47998046875,
        29.5,
        29.52001953125,
        29.53997802734375,
        29.55999755859375,
        29.58001708984375,
        29.5999755859375,
        29.6199951171875,
        29.6400146484375,
        29.6600341796875,
        29.67999267578125,
        29.70001220703125,
        29.72003173828125,
        29.739990234375,
        29.760009765625,
        29.780029296875,
        29.79998779296875,
        29.82000732421875,
        29.84002685546875,
        29.8599853515625,
        29.8800048828125,
        29.9000244140625,
        29.91998291015625,
        29.94000244140625,
        29.96002197265625,
        29.97998046875,
        30.0,
        30.02001953125,
        30.03997802734375,
        30.05999755859375,
        30.08001708984375,
        30.0999755859375,
        30.1199951171875,
        30.1400146484375,
        30.1600341796875,
        30.17999267578125,
        30.20001220703125,
        30.22003173828125,
        30.239990234375,
        30.260009765625,
        30.280029296875,
        30.29998779296875,
        30.32000732421875,
        30.34002685546875,
        30.3599853515625,
        30.3800048828125,
        30.4000244140625,
        30.41998291015625,
        30.44000244140625,
        30.46002197265625,
        30.47998046875,
        30.5,
        30.52001953125,
        30.53997802734375,
        30.55999755859375,
        30.58001708984375,
        30.5999755859375,
        30.6199951171875,
        30.6400146484375,
        30.6600341796875,
        30.67999267578125,
        30.70001220703125,
        30.72003173828125,
        30.739990234375,
        30.760009765625,
        30.780029296875,
        30.79998779296875,
        30.82000732421875,
        30.84002685546875,
        30.8599853515625,
        30.8800048828125,
        30.9000244140625,
        30.91998291015625,
        30.94000244140625,
        30.96002197265625,
        30.97998046875,
        31.0,
        31.02001953125,
        31.03997802734375,
        31.05999755859375,
        31.08001708984375,
        31.0999755859375,
        31.1199951171875,
        31.1400146484375,
        31.1600341796875,
        31.17999267578125,
        31.20001220703125,
        31.22003173828125,
        31.239990234375,
        31.260009765625,
        31.280029296875,
        31.29998779296875,
        31.32000732421875,
        31.34002685546875,
        31.3599853515625,
        31.3800048828125,
        31.4000244140625,
        31.41998291015625,
        31.44000244140625,
        31.46002197265625,
        31.47998046875,
        31.5,
        31.52001953125,
        31.53997802734375,
        31.55999755859375,
        31.58001708984375,
        31.5999755859375,
        31.6199951171875,
        31.6400146484375,
        31.6600341796875,
        31.67999267578125,
        31.70001220703125,
        31.72003173828125,
        31.739990234375,
        31.760009765625,
        31.780029296875,
        31.79998779296875,
        31.82000732421875,
        31.84002685546875,
        31.8599853515625,
        31.8800048828125,
        31.9000244140625,
        31.91998291015625,
        31.94000244140625,
        31.96002197265625,
        31.97998046875,
        32.0,
        32.02001953125,
        32.03997802734375,
        32.05999755859375,
        32.08001708984375,
        32.0999755859375,
        32.1199951171875,
        32.1400146484375,
        32.1600341796875,
        32.17999267578125,
        32.20001220703125,
        32.22003173828125,
        32.239990234375,
        32.260009765625,
        32.280029296875,
        32.29998779296875,
        32.32000732421875,
        32.34002685546875,
        32.3599853515625,
        32.3800048828125,
        32.4000244140625,
        32.41998291015625,
        32.44000244140625,
        32.46002197265625,
        32.47998046875,
        32.5,
        32.52001953125,
        32.53997802734375,
        32.55999755859375,
        32.58001708984375,
        32.5999755859375,
        32.6199951171875,
        32.6400146484375,
        32.6600341796875,
        32.67999267578125,
        32.70001220703125,
        32.72003173828125,
        32.739990234375,
        32.760009765625,
        32.780029296875,
        32.79998779296875,
        32.82000732421875,
        32.84002685546875,
        32.8599853515625,
        32.8800048828125,
        32.9000244140625,
        32.91998291015625,
        32.94000244140625,
        32.96002197265625,
        32.97998046875,
        33.0,
        33.02001953125,
        33.03997802734375,
        33.05999755859375,
        33.08001708984375,
        33.0999755859375,
        33.1199951171875,
        33.1400146484375,
        33.1600341796875,
        33.17999267578125,
        33.20001220703125,
        33.22003173828125,
        33.239990234375,
        33.260009765625,
        33.280029296875,
        33.29998779296875,
        33.32000732421875,
        33.34002685546875,
        33.3599853515625,
        33.3800048828125,
        33.4000244140625,
        33.41998291015625,
        33.44000244140625,
        33.46002197265625,
        33.47998046875,
        33.5,
        33.52001953125,
        33.53997802734375,
        33.55999755859375,
        33.58001708984375,
        33.5999755859375,
        33.6199951171875,
        33.6400146484375,
        33.6600341796875,
        33.67999267578125,
        33.70001220703125,
        33.72003173828125,
        33.739990234375,
        33.760009765625,
        33.780029296875,
        33.79998779296875,
        33.82000732421875,
        33.84002685546875,
        33.8599853515625,
        33.8800048828125,
        33.9000244140625,
        33.91998291015625,
        33.94000244140625,
        33.96002197265625,
        33.97998046875,
        34.0,
        34.02001953125,
        34.03997802734375,
        34.05999755859375,
        34.08001708984375,
        34.0999755859375,
        34.1199951171875,
        34.1400146484375,
        34.1600341796875,
        34.17999267578125,
        34.20001220703125,
        34.22003173828125,
        34.239990234375,
        34.260009765625,
        34.280029296875,
        34.29998779296875,
        34.32000732421875,
        34.34002685546875,
        34.3599853515625,
        34.3800048828125,
        34.4000244140625,
        34.41998291015625,
        34.44000244140625,
        34.46002197265625,
        34.47998046875,
        34.5,
        34.52001953125,
        34.53997802734375,
        34.55999755859375,
        34.58001708984375,
        34.5999755859375,
        34.6199951171875,
        34.6400146484375,
        34.6600341796875,
        34.67999267578125,
        34.70001220703125,
        34.72003173828125,
        34.739990234375,
        34.760009765625,
        34.780029296875,
        34.79998779296875,
        34.82000732421875,
        34.84002685546875,
        34.8599853515625,
        34.8800048828125,
        34.9000244140625,
        34.91998291015625,
        34.94000244140625,
        34.96002197265625,
        34.97998046875,
        35.0,
        35.02001953125,
        35.03997802734375,
        35.05999755859375,
        35.08001708984375,
        35.0999755859375,
        35.1199951171875,
        35.1400146484375,
        35.1600341796875,
        35.17999267578125,
        35.20001220703125,
        35.22003173828125,
        35.239990234375,
        35.260009765625,
        35.280029296875,
        35.29998779296875,
        35.32000732421875,
        35.34002685546875,
        35.3599853515625,
        35.3800048828125,
        35.4000244140625,
        35.41998291015625,
        35.44000244140625,
        35.46002197265625,
        35.47998046875,
        35.5,
        35.52001953125,
        35.53997802734375,
        35.55999755859375,
        35.58001708984375,
        35.5999755859375,
        35.6199951171875,
        35.6400146484375,
        35.6600341796875,
        35.67999267578125,
        35.70001220703125,
        35.72003173828125,
        35.739990234375,
        35.760009765625,
        35.780029296875,
        35.79998779296875,
        35.82000732421875,
        35.84002685546875,
        35.8599853515625,
        35.8800048828125,
        35.9000244140625,
        35.91998291015625,
        35.94000244140625,
        35.96002197265625,
        35.97998046875,
        36.0,
        36.02001953125,
        36.03997802734375,
        36.05999755859375,
        36.08001708984375,
        36.0999755859375,
        36.1199951171875,
        36.1400146484375,
        36.1600341796875,
        36.17999267578125,
        36.20001220703125,
        36.22003173828125,
        36.239990234375,
        36.260009765625,
        36.280029296875,
        36.29998779296875,
        36.32000732421875,
        36.34002685546875,
        36.3599853515625,
        36.3800048828125,
        36.4000244140625,
        36.41998291015625,
        36.44000244140625,
        36.46002197265625,
        36.47998046875,
        36.5,
        36.52001953125,
        36.53997802734375,
        36.55999755859375,
        36.58001708984375,
        36.5999755859375,
        36.6199951171875,
        36.6400146484375,
        36.6600341796875,
        36.67999267578125,
        36.70001220703125,
        36.72003173828125,
        36.739990234375,
        36.760009765625,
        36.780029296875,
        36.79998779296875,
        36.82000732421875,
        36.84002685546875,
        36.8599853515625,
        36.8800048828125,
        36.9000244140625,
        36.91998291015625,
        36.94000244140625,
        36.96002197265625,
        36.97998046875,
        37.0,
        37.02001953125,
        37.03997802734375,
        37.05999755859375,
        37.08001708984375,
        37.0999755859375,
        37.1199951171875,
        37.1400146484375,
        37.1600341796875,
        37.17999267578125,
        37.20001220703125,
        37.22003173828125,
        37.239990234375,
        37.260009765625,
        37.280029296875,
        37.29998779296875,
        37.32000732421875,
        37.34002685546875,
        37.3599853515625,
        37.3800048828125,
        37.4000244140625,
        37.41998291015625,
        37.44000244140625,
        37.46002197265625,
        37.47998046875,
        37.5,
        37.52001953125,
        37.53997802734375,
        37.55999755859375,
        37.58001708984375,
        37.5999755859375,
        37.6199951171875,
        37.6400146484375,
        37.6600341796875,
        37.67999267578125,
        37.70001220703125,
        37.72003173828125,
        37.739990234375,
        37.760009765625,
        37.780029296875,
        37.79998779296875,
        37.82000732421875,
        37.84002685546875,
        37.8599853515625,
        37.8800048828125,
        37.9000244140625,
        37.91998291015625,
        37.94000244140625,
        37.96002197265625,
        37.97998046875,
        38.0,
        38.02001953125,
        38.03997802734375,
        38.05999755859375,
        38.08001708984375,
        38.0999755859375,
        38.1199951171875,
        38.1400146484375,
        38.1600341796875,
        38.17999267578125,
        38.20001220703125,
        38.22003173828125,
        38.239990234375,
        38.260009765625,
        38.280029296875,
        38.29998779296875,
        38.32000732421875,
        38.34002685546875,
        38.3599853515625,
        38.3800048828125,
        38.4000244140625,
        38.41998291015625,
        38.44000244140625,
        38.46002197265625,
        38.47998046875,
        38.5,
        38.52001953125,
        38.53997802734375,
        38.55999755859375,
        38.58001708984375,
        38.5999755859375,
        38.6199951171875,
        38.6400146484375,
        38.6600341796875,
        38.67999267578125,
        38.70001220703125,
        38.72003173828125,
        38.739990234375,
        38.760009765625,
        38.780029296875,
        38.79998779296875,
        38.82000732421875,
        38.84002685546875,
        38.8599853515625,
        38.8800048828125,
        38.9000244140625,
        38.91998291015625,
        38.94000244140625,
        38.96002197265625,
        38.97998046875,
        39.0,
        39.02001953125,
        39.03997802734375,
        39.05999755859375,
        39.08001708984375,
        39.0999755859375,
        39.1199951171875,
        39.1400146484375,
        39.1600341796875,
        39.17999267578125,
        39.20001220703125,
        39.22003173828125,
        39.239990234375,
        39.260009765625,
        39.280029296875,
        39.29998779296875,
        39.32000732421875,
        39.34002685546875,
        39.3599853515625,
        39.3800048828125,
        39.4000244140625,
        39.41998291015625,
        39.44000244140625,
        39.46002197265625,
        39.47998046875,
        39.5,
        39.52001953125,
        39.53997802734375,
        39.55999755859375,
        39.58001708984375,
        39.5999755859375,
        39.6199951171875,
        39.6400146484375,
        39.6600341796875,
        39.67999267578125,
        39.70001220703125,
        39.72003173828125,
        39.739990234375,
        39.760009765625,
        39.780029296875,
        39.79998779296875,
        39.82000732421875,
        39.84002685546875,
        39.8599853515625,
        39.8800048828125,
        39.9000244140625,
        39.91998291015625,
        39.94000244140625,
        39.96002197265625,
        39.97998046875,
        40.0,
        40.02001953125,
        40.03997802734375,
        40.05999755859375,
        40.08001708984375,
        40.0999755859375,
        40.1199951171875,
        40.1400146484375,
        40.1600341796875,
        40.17999267578125,
        40.20001220703125,
        40.22003173828125,
        40.239990234375,
        40.260009765625,
        40.280029296875,
        40.29998779296875,
        40.32000732421875,
        40.34002685546875,
        40.3599853515625,
        40.3800048828125,
        40.4000244140625,
        40.41998291015625,
        40.44000244140625,
        40.46002197265625,
        40.47998046875,
        40.5,
        40.52001953125,
        40.53997802734375,
        40.55999755859375,
        40.58001708984375,
        40.5999755859375,
        40.6199951171875,
        40.6400146484375,
        40.6600341796875,
        40.67999267578125,
        40.70001220703125,
        40.72003173828125,
        40.739990234375,
        40.760009765625,
        40.780029296875,
        40.79998779296875,
        40.82000732421875,
        40.84002685546875,
        40.8599853515625,
        40.8800048828125,
        40.9000244140625,
        40.91998291015625,
        40.94000244140625,
        40.96002197265625,
        40.97998046875,
        41.0,
        41.02001953125,
        41.03997802734375,
        41.05999755859375,
        41.08001708984375,
        41.0999755859375,
        41.1199951171875,
        41.1400146484375,
        41.1600341796875,
        41.17999267578125,
        41.20001220703125,
        41.22003173828125,
        41.239990234375,
        41.260009765625,
        41.280029296875,
        41.29998779296875,
        41.32000732421875,
        41.34002685546875,
        41.3599853515625,
        41.3800048828125,
        41.4000244140625,
        41.41998291015625,
        41.44000244140625,
        41.46002197265625,
        41.47998046875,
        41.5,
        41.52001953125,
        41.53997802734375,
        41.55999755859375,
        41.58001708984375,
        41.5999755859375,
        41.6199951171875,
        41.6400146484375,
        41.6600341796875,
        41.67999267578125,
        41.70001220703125,
        41.72003173828125,
        41.739990234375,
        41.760009765625,
        41.780029296875,
        41.79998779296875,
        41.82000732421875,
        41.84002685546875,
        41.8599853515625,
        41.8800048828125,
        41.9000244140625,
        41.91998291015625,
        41.94000244140625,
        41.96002197265625,
        41.97998046875,
        42.0,
        42.02001953125,
        42.03997802734375,
        42.05999755859375,
        42.08001708984375,
        42.0999755859375,
        42.1199951171875,
        42.1400146484375,
        42.1600341796875,
        42.17999267578125,
        42.20001220703125,
        42.22003173828125,
        42.239990234375,
        42.260009765625,
        42.280029296875,
        42.29998779296875,
        42.32000732421875,
        42.34002685546875,
        42.3599853515625,
        42.3800048828125,
        42.4000244140625,
        42.41998291015625,
        42.44000244140625,
        42.46002197265625,
        42.47998046875,
        42.5,
        42.52001953125,
        42.53997802734375,
        42.55999755859375,
        42.58001708984375,
        42.5999755859375,
        42.6199951171875,
        42.6400146484375,
        42.6600341796875,
        42.67999267578125,
        42.70001220703125,
        42.72003173828125,
        42.739990234375,
        42.760009765625,
        42.780029296875,
        42.79998779296875,
        42.82000732421875,
        42.84002685546875,
        42.8599853515625,
        42.8800048828125,
        42.9000244140625,
        42.91998291015625,
        42.94000244140625,
        42.96002197265625,
        42.97998046875,
        43.0,
        43.02001953125,
        43.03997802734375,
        43.05999755859375,
        43.08001708984375,
        43.0999755859375,
        43.1199951171875,
        43.1400146484375,
        43.1600341796875,
        43.17999267578125,
        43.20001220703125,
        43.22003173828125,
        43.239990234375,
        43.260009765625,
        43.280029296875,
        43.29998779296875,
        43.32000732421875,
        43.34002685546875,
        43.3599853515625,
        43.3800048828125,
        43.4000244140625,
        43.41998291015625,
        43.44000244140625,
        43.46002197265625,
        43.47998046875,
        43.5,
        43.52001953125,
        43.53997802734375,
        43.55999755859375,
        43.58001708984375,
        43.5999755859375,
        43.6199951171875,
        43.6400146484375,
        43.6600341796875,
        43.67999267578125,
        43.70001220703125,
        43.72003173828125,
        43.739990234375,
        43.760009765625,
        43.780029296875,
        43.79998779296875,
        43.82000732421875,
        43.84002685546875,
        43.8599853515625,
        43.8800048828125,
        43.9000244140625,
        43.91998291015625,
        43.94000244140625,
        43.96002197265625,
        43.97998046875,
        44.0,
        44.02001953125,
        44.03997802734375,
        44.05999755859375,
        44.08001708984375,
        44.0999755859375,
        44.1199951171875,
        44.1400146484375,
        44.1600341796875,
        44.17999267578125,
        44.20001220703125,
        44.22003173828125,
        44.239990234375,
        44.260009765625,
        44.280029296875,
        44.29998779296875,
        44.32000732421875,
        44.34002685546875,
        44.3599853515625,
        44.3800048828125,
        44.4000244140625,
        44.41998291015625,
        44.44000244140625,
        44.46002197265625,
        44.47998046875,
        44.5,
        44.52001953125,
        44.53997802734375,
        44.55999755859375,
        44.58001708984375,
        44.5999755859375,
        44.6199951171875,
        44.6400146484375,
        44.6600341796875,
        44.67999267578125,
        44.70001220703125,
        44.72003173828125,
        44.739990234375,
        44.760009765625,
        44.780029296875,
        44.79998779296875,
        44.82000732421875,
        44.84002685546875,
        44.8599853515625,
        44.8800048828125,
        44.9000244140625,
        44.91998291015625,
        44.94000244140625,
        44.96002197265625,
        44.97998046875,
        45.0,
        45.02001953125,
        45.03997802734375,
        45.05999755859375,
        45.08001708984375,
        45.0999755859375,
        45.1199951171875,
        45.1400146484375,
        45.1600341796875,
        45.17999267578125,
        45.20001220703125,
        45.22003173828125,
        45.239990234375,
        45.260009765625,
        45.280029296875,
        45.29998779296875,
        45.32000732421875,
        45.34002685546875,
        45.3599853515625,
        45.3800048828125,
        45.4000244140625,
        45.41998291015625,
        45.44000244140625,
        45.46002197265625,
        45.47998046875,
        45.5,
        45.52001953125,
        45.53997802734375,
        45.55999755859375,
        45.58001708984375,
        45.5999755859375,
        45.6199951171875,
        45.6400146484375,
        45.6600341796875,
        45.67999267578125,
        45.70001220703125,
        45.72003173828125,
        45.739990234375,
        45.760009765625,
        45.780029296875,
        45.79998779296875,
        45.82000732421875,
        45.84002685546875,
        45.8599853515625,
        45.8800048828125,
        45.9000244140625,
        45.91998291015625,
        45.94000244140625,
        45.96002197265625,
        45.97998046875,
        46.0,
        46.02001953125,
        46.03997802734375,
        46.05999755859375,
        46.08001708984375,
        46.0999755859375,
        46.1199951171875,
        46.1400146484375,
        46.1600341796875,
        46.17999267578125,
        46.20001220703125,
        46.22003173828125,
        46.239990234375,
        46.260009765625,
        46.280029296875,
        46.29998779296875,
        46.32000732421875,
        46.34002685546875,
        46.3599853515625,
        46.3800048828125,
        46.4000244140625,
        46.41998291015625,
        46.44000244140625,
        46.46002197265625,
        46.47998046875,
        46.5,
        46.52001953125,
        46.53997802734375,
        46.55999755859375,
        46.58001708984375,
        46.5999755859375,
        46.6199951171875,
        46.6400146484375,
        46.6600341796875,
        46.67999267578125,
        46.70001220703125,
        46.72003173828125,
        46.739990234375,
        46.760009765625,
        46.780029296875,
        46.79998779296875,
        46.82000732421875,
        46.84002685546875,
        46.8599853515625,
        46.8800048828125,
        46.9000244140625,
        46.91998291015625,
        46.94000244140625,
        46.96002197265625,
        46.97998046875,
        47.0,
        47.02001953125,
        47.03997802734375,
        47.05999755859375,
        47.08001708984375,
        47.0999755859375,
        47.1199951171875,
        47.1400146484375,
        47.1600341796875,
        47.17999267578125,
        47.20001220703125,
        47.22003173828125,
        47.239990234375,
        47.260009765625,
        47.280029296875,
        47.29998779296875,
        47.32000732421875,
        47.34002685546875,
        47.3599853515625,
        47.3800048828125,
        47.4000244140625,
        47.41998291015625,
        47.44000244140625,
        47.46002197265625,
        47.47998046875,
        47.5,
        47.52001953125,
        47.53997802734375,
        47.55999755859375,
        47.58001708984375,
        47.5999755859375,
        47.6199951171875,
        47.6400146484375,
        47.6600341796875,
        47.67999267578125,
        47.70001220703125,
        47.72003173828125,
        47.739990234375,
        47.760009765625,
        47.780029296875,
        47.79998779296875,
        47.82000732421875,
        47.84002685546875,
        47.8599853515625,
        47.8800048828125,
        47.9000244140625,
        47.91998291015625,
        47.94000244140625,
        47.96002197265625,
        47.97998046875,
        48.0,
        48.02001953125,
        48.03997802734375,
        48.05999755859375,
        48.08001708984375,
        48.0999755859375,
        48.1199951171875,
        48.1400146484375,
        48.1600341796875,
        48.17999267578125,
        48.20001220703125,
        48.22003173828125,
        48.239990234375,
        48.260009765625,
        48.280029296875,
        48.29998779296875,
        48.32000732421875,
        48.34002685546875,
        48.3599853515625,
        48.3800048828125,
        48.4000244140625,
        48.41998291015625,
        48.44000244140625,
        48.46002197265625,
        48.47998046875,
        48.5,
        48.52001953125,
        48.53997802734375,
        48.55999755859375,
        48.58001708984375,
        48.5999755859375,
        48.6199951171875,
        48.6400146484375,
        48.6600341796875,
        48.67999267578125,
        48.70001220703125,
        48.72003173828125,
        48.739990234375,
        48.760009765625,
        48.780029296875,
        48.79998779296875,
        48.82000732421875,
        48.84002685546875,
        48.8599853515625,
        48.8800048828125,
        48.9000244140625,
        48.91998291015625,
        48.94000244140625,
        48.96002197265625,
        48.97998046875,
        49.0,
        49.02001953125,
        49.03997802734375,
        49.05999755859375,
        49.08001708984375,
        49.0999755859375,
        49.1199951171875,
        49.1400146484375,
        49.1600341796875,
        49.17999267578125,
        49.20001220703125,
        49.22003173828125,
        49.239990234375,
        49.260009765625,
        49.280029296875,
        49.29998779296875,
        49.32000732421875,
        49.34002685546875,
        49.3599853515625,
        49.3800048828125,
        49.4000244140625,
        49.41998291015625,
        49.44000244140625,
        49.46002197265625,
        49.47998046875,
        49.5,
        49.52001953125,
        49.53997802734375,
        49.55999755859375,
        49.58001708984375,
        49.5999755859375,
        49.6199951171875,
        49.6400146484375,
        49.6600341796875,
        49.67999267578125,
        49.70001220703125,
        49.72003173828125,
        49.739990234375,
        49.760009765625,
        49.780029296875,
        49.79998779296875,
        49.82000732421875,
        49.84002685546875,
        49.8599853515625,
        49.8800048828125,
        49.9000244140625,
        49.91998291015625,
        49.94000244140625,
        49.96002197265625,
        49.97998046875,
        50.0,
        50.02001953125,
        50.03997802734375,
        50.05999755859375,
        50.08001708984375,
        50.0999755859375,
        50.1199951171875,
        50.1400146484375,
        50.1600341796875,
        50.17999267578125,
        50.20001220703125,
        50.22003173828125,
        50.239990234375,
        50.260009765625,
        50.280029296875,
        50.29998779296875,
        50.32000732421875,
        50.34002685546875,
        50.3599853515625,
        50.3800048828125,
        50.4000244140625,
        50.41998291015625,
        50.44000244140625,
        50.46002197265625,
        50.47998046875,
        50.5,
        50.52001953125,
        50.53997802734375,
        50.55999755859375,
        50.58001708984375,
        50.5999755859375,
        50.6199951171875,
        50.6400146484375,
        50.6600341796875,
        50.67999267578125,
        50.70001220703125,
        50.72003173828125,
        50.739990234375,
        50.760009765625,
        50.780029296875,
        50.79998779296875,
        50.82000732421875,
        50.84002685546875,
        50.8599853515625,
        50.8800048828125,
        50.9000244140625,
        50.91998291015625,
        50.94000244140625,
        50.96002197265625,
        50.97998046875,
        51.0,
        51.02001953125,
        51.03997802734375,
        51.05999755859375,
        51.08001708984375,
        51.0999755859375,
        51.1199951171875,
        51.1400146484375,
        51.1600341796875,
        51.17999267578125,
        51.20001220703125,
        51.22003173828125,
        51.239990234375,
        51.260009765625,
        51.280029296875,
        51.29998779296875,
        51.32000732421875,
        51.34002685546875,
        51.3599853515625,
        51.3800048828125,
        51.4000244140625,
        51.41998291015625,
        51.44000244140625,
        51.46002197265625,
        51.47998046875,
        51.5,
        51.52001953125,
        51.53997802734375,
        51.55999755859375,
        51.58001708984375,
        51.5999755859375,
        51.6199951171875,
        51.6400146484375,
        51.6600341796875,
        51.67999267578125,
        51.70001220703125,
        51.72003173828125,
        51.739990234375,
        51.760009765625,
        51.780029296875,
        51.79998779296875,
        51.82000732421875,
        51.84002685546875,
        51.8599853515625,
        51.8800048828125,
        51.9000244140625,
        51.91998291015625,
        51.94000244140625,
        51.96002197265625,
        51.97998046875,
        52.0,
        52.02001953125,
        52.03997802734375,
        52.05999755859375,
        52.08001708984375,
        52.0999755859375,
        52.1199951171875,
        52.1400146484375,
        52.1600341796875,
        52.17999267578125,
        52.20001220703125,
        52.22003173828125,
        52.239990234375,
        52.260009765625,
        52.280029296875,
        52.29998779296875,
        52.32000732421875,
        52.34002685546875,
        52.3599853515625,
        52.3800048828125,
        52.4000244140625,
        52.41998291015625,
        52.44000244140625,
        52.46002197265625,
        52.47998046875,
        52.5,
        52.52001953125,
        52.53997802734375,
        52.55999755859375,
        52.58001708984375,
        52.5999755859375,
        52.6199951171875,
        52.6400146484375,
        52.6600341796875,
        52.67999267578125,
        52.70001220703125,
        52.72003173828125,
        52.739990234375,
        52.760009765625,
        52.780029296875,
        52.79998779296875,
        52.82000732421875,
        52.84002685546875,
        52.8599853515625,
        52.8800048828125,
        52.9000244140625,
        52.91998291015625,
        52.94000244140625,
        52.96002197265625,
        52.97998046875,
        53.0,
        53.02001953125,
        53.03997802734375,
        53.05999755859375,
        53.08001708984375,
        53.0999755859375,
        53.1199951171875,
        53.1400146484375,
        53.1600341796875,
        53.17999267578125,
        53.20001220703125,
        53.22003173828125,
        53.239990234375,
        53.260009765625,
        53.280029296875,
        53.29998779296875,
        53.32000732421875,
        53.34002685546875,
        53.3599853515625,
        53.3800048828125,
        53.4000244140625,
        53.41998291015625,
        53.44000244140625,
        53.46002197265625,
        53.47998046875,
        53.5,
        53.52001953125,
        53.53997802734375,
        53.55999755859375,
        53.58001708984375,
        53.5999755859375,
        53.6199951171875,
        53.6400146484375,
        53.6600341796875,
        53.67999267578125,
        53.70001220703125,
        53.72003173828125,
        53.739990234375,
        53.760009765625,
        53.780029296875,
        53.79998779296875,
        53.82000732421875,
        53.84002685546875,
        53.8599853515625,
        53.8800048828125,
        53.9000244140625,
        53.91998291015625,
        53.94000244140625,
        53.96002197265625,
        53.97998046875,
        54.0,
        54.02001953125,
        54.03997802734375,
        54.05999755859375,
        54.08001708984375,
        54.0999755859375,
        54.1199951171875,
        54.1400146484375,
        54.1600341796875,
        54.17999267578125,
        54.20001220703125,
        54.22003173828125,
        54.239990234375,
        54.260009765625,
        54.280029296875,
        54.29998779296875,
        54.32000732421875,
        54.34002685546875,
        54.3599853515625,
        54.3800048828125,
        54.4000244140625,
        54.41998291015625,
        54.44000244140625,
        54.46002197265625,
        54.47998046875,
        54.5,
        54.52001953125,
        54.53997802734375,
        54.55999755859375,
        54.58001708984375,
        54.5999755859375,
        54.6199951171875,
        54.6400146484375,
        54.65997314453125,
        54.67999267578125,
        54.70001220703125,
        54.72003173828125,
        54.739990234375,
        54.760009765625,
        54.780029296875,
        54.79998779296875,
        54.82000732421875,
        54.84002685546875,
        54.8599853515625,
        54.8800048828125,
        54.9000244140625,
        54.91998291015625,
        54.94000244140625,
        54.96002197265625,
        54.97998046875,
        55.0,
        55.02001953125,
        55.03997802734375,
        55.05999755859375,
        55.08001708984375,
        55.0999755859375,
        55.1199951171875,
        55.1400146484375,
        55.15997314453125,
        55.17999267578125,
        55.20001220703125,
        55.22003173828125,
        55.239990234375,
        55.260009765625,
        55.280029296875,
        55.29998779296875,
        55.32000732421875,
        55.34002685546875,
        55.3599853515625,
        55.3800048828125,
        55.4000244140625,
        55.41998291015625,
        55.44000244140625,
        55.46002197265625,
        55.47998046875,
        55.5,
        55.52001953125,
        55.53997802734375,
        55.55999755859375,
        55.58001708984375,
        55.5999755859375,
        55.6199951171875,
        55.6400146484375,
        55.65997314453125,
        55.67999267578125,
        55.70001220703125,
        55.72003173828125,
        55.739990234375,
        55.760009765625,
        55.780029296875,
        55.79998779296875,
        55.82000732421875,
        55.84002685546875,
        55.8599853515625,
        55.8800048828125,
        55.9000244140625,
        55.91998291015625,
        55.94000244140625,
        55.96002197265625,
        55.97998046875,
        56.0,
        56.02001953125,
        56.03997802734375,
        56.05999755859375,
        56.08001708984375,
        56.0999755859375,
        56.1199951171875,
        56.1400146484375,
        56.15997314453125,
        56.17999267578125,
        56.20001220703125,
        56.22003173828125,
        56.239990234375,
        56.260009765625,
        56.280029296875,
        56.29998779296875,
        56.32000732421875,
        56.34002685546875,
        56.3599853515625,
        56.3800048828125,
        56.4000244140625,
        56.41998291015625,
        56.44000244140625,
        56.46002197265625,
        56.47998046875,
        56.5,
        56.52001953125,
        56.53997802734375,
        56.55999755859375,
        56.58001708984375,
        56.5999755859375,
        56.6199951171875,
        56.6400146484375,
        56.65997314453125,
        56.67999267578125,
        56.70001220703125,
        56.72003173828125,
        56.739990234375,
        56.760009765625,
        56.780029296875,
        56.79998779296875,
        56.82000732421875,
        56.84002685546875,
        56.8599853515625,
        56.8800048828125,
        56.9000244140625,
        56.91998291015625,
        56.94000244140625,
        56.96002197265625,
        56.97998046875,
        57.0,
        57.02001953125,
        57.03997802734375,
        57.05999755859375,
        57.08001708984375,
        57.0999755859375,
        57.1199951171875,
        57.1400146484375,
        57.15997314453125,
        57.17999267578125,
        57.20001220703125,
        57.22003173828125,
        57.239990234375,
        57.260009765625,
        57.280029296875,
        57.29998779296875,
        57.32000732421875,
        57.34002685546875,
        57.3599853515625,
        57.3800048828125,
        57.4000244140625,
        57.41998291015625,
        57.44000244140625,
        57.46002197265625,
        57.47998046875,
        57.5,
        57.52001953125,
        57.53997802734375,
        57.55999755859375,
        57.58001708984375,
        57.5999755859375,
        57.6199951171875,
        57.6400146484375,
        57.65997314453125,
        57.67999267578125,
        57.70001220703125,
        57.72003173828125,
        57.739990234375,
        57.760009765625,
        57.780029296875,
        57.79998779296875,
        57.82000732421875,
        57.84002685546875,
        57.8599853515625,
        57.8800048828125,
        57.9000244140625,
        57.91998291015625,
        57.94000244140625,
        57.96002197265625,
        57.97998046875,
        58.0,
        58.02001953125,
        58.03997802734375,
        58.05999755859375,
        58.08001708984375,
        58.0999755859375,
        58.1199951171875,
        58.1400146484375,
        58.15997314453125,
        58.17999267578125,
        58.20001220703125,
        58.22003173828125,
        58.239990234375,
        58.260009765625,
        58.280029296875,
        58.29998779296875,
        58.32000732421875,
        58.34002685546875,
        58.3599853515625,
        58.3800048828125,
        58.4000244140625,
        58.41998291015625,
        58.44000244140625,
        58.46002197265625,
        58.47998046875,
        58.5,
        58.52001953125,
        58.53997802734375,
        58.55999755859375,
        58.58001708984375,
        58.5999755859375,
        58.6199951171875,
        58.6400146484375,
        58.65997314453125,
        58.67999267578125,
        58.70001220703125,
        58.72003173828125,
        58.739990234375,
        58.760009765625,
        58.780029296875,
        58.79998779296875,
        58.82000732421875,
        58.84002685546875,
        58.8599853515625,
        58.8800048828125,
        58.9000244140625,
        58.91998291015625,
        58.94000244140625,
        58.96002197265625,
        58.97998046875,
        59.0,
        59.02001953125,
        59.03997802734375,
        59.05999755859375,
        59.08001708984375,
        59.0999755859375,
        59.1199951171875,
        59.1400146484375,
        59.15997314453125,
        59.17999267578125,
        59.20001220703125,
        59.22003173828125,
        59.239990234375,
        59.260009765625,
        59.280029296875,
        59.29998779296875,
        59.32000732421875,
        59.34002685546875,
        59.3599853515625,
        59.3800048828125,
        59.4000244140625,
        59.41998291015625,
        59.44000244140625,
        59.46002197265625,
        59.47998046875,
        59.5,
        59.52001953125,
        59.53997802734375,
        59.55999755859375,
        59.58001708984375,
        59.5999755859375,
        59.6199951171875,
        59.6400146484375,
        59.65997314453125,
        59.67999267578125,
        59.70001220703125,
        59.72003173828125,
        59.739990234375,
        59.760009765625,
        59.780029296875,
        59.79998779296875,
        59.82000732421875,
        59.84002685546875,
        59.8599853515625,
        59.8800048828125,
        59.9000244140625,
        59.91998291015625,
        59.94000244140625,
        59.96002197265625,
        59.97998046875
    ],
    "rightHandPositions": [
        "(0.076185, 1.269908, 0.212290)",
        "(0.071481, 1.285179, 0.210363)",
        "(0.067278, 1.300488, 0.207900)",
        "(0.063570, 1.316330, 0.205136)",
        "(0.061926, 1.324286, 0.203572)",
        "(0.058931, 1.339663, 0.200023)",
        "(0.056432, 1.354121, 0.195791)",
        "(0.054300, 1.367955, 0.191142)",
        "(0.052646, 1.381661, 0.186168)",
        "(0.052004, 1.388407, 0.183547)",
        "(0.051145, 1.401281, 0.177877)",
        "(0.051209, 1.413300, 0.171713)",
        "(0.051859, 1.424321, 0.165516)",
        "(0.052909, 1.434283, 0.159553)",
        "(0.053643, 1.438792, 0.156657)",
        "(0.055348, 1.446502, 0.150738)",
        "(0.057210, 1.451831, 0.144666)",
        "(0.059157, 1.454586, 0.138423)",
        "(0.061073, 1.454886, 0.132358)",
        "(0.062012, 1.454496, 0.129545)",
        "(0.063696, 1.452467, 0.124935)",
        "(0.065104, 1.450450, 0.121750)",
        "(0.066540, 1.449140, 0.119848)",
        "(0.068105, 1.448376, 0.118646)",
        "(0.068981, 1.448052, 0.118152)",
        "(0.071052, 1.446921, 0.116938)",
        "(0.073414, 1.445133, 0.115546)",
        "(0.075921, 1.442869, 0.114353)",
        "(0.078643, 1.440206, 0.113386)",
        "(0.079890, 1.438663, 0.112978)",
        "(0.082287, 1.435387, 0.112551)",
        "(0.084802, 1.432255, 0.113253)",
        "(0.086932, 1.429142, 0.115215)",
        "(0.087980, 1.425541, 0.118073)",
        "(0.088010, 1.423195, 0.119673)",
        "(0.086295, 1.416931, 0.122156)",
        "(0.083067, 1.409339, 0.123486)",
        "(0.080212, 1.403598, 0.125325)",
        "(0.077770, 1.399957, 0.127809)",
        "(0.076849, 1.398897, 0.129126)",
        "(0.075475, 1.397837, 0.131573)",
        "(0.074774, 1.397801, 0.133630)",
        "(0.074516, 1.398082, 0.135144)",
        "(0.074422, 1.398359, 0.136273)",
        "(0.074493, 1.398442, 0.136673)",
        "(0.074821, 1.398332, 0.137169)",
        "(0.075198, 1.397785, 0.137291)",
        "(0.075542, 1.397099, 0.137261)",
        "(0.075828, 1.396555, 0.137169)",
        "(0.075891, 1.396279, 0.137071)",
        "(0.076126, 1.396159, 0.136834)",
        "(0.076408, 1.396542, 0.136651)",
        "(0.076527, 1.397464, 0.136531)",
        "(0.076486, 1.399072, 0.136556)",
        "(0.076434, 1.400127, 0.136540)",
        "(0.076346, 1.402528, 0.136403)",
        "(0.076223, 1.405215, 0.136268)",
        "(0.076170, 1.408226, 0.136200)",
        "(0.076308, 1.411436, 0.136227)",
        "(0.076414, 1.413025, 0.136273)",
        "(0.076480, 1.415983, 0.136312)",
        "(0.076394, 1.418612, 0.136277)",
        "(0.076318, 1.420911, 0.136235)",
        "(0.076365, 1.422873, 0.136198)",
        "(0.076422, 1.423652, 0.136131)",
        "(0.076548, 1.424880, 0.135855)",
        "(0.076624, 1.425043, 0.135530)",
        "(0.076659, 1.425295, 0.134971)",
        "(0.076554, 1.424899, 0.134067)",
        "(0.076507, 1.424362, 0.133349)",
        "(0.076536, 1.423319, 0.132401)",
        "(0.076610, 1.422086, 0.131440)",
        "(0.076872, 1.420978, 0.130573)",
        "(0.077109, 1.419936, 0.129863)",
        "(0.077200, 1.419530, 0.129616)",
        "(0.077246, 1.418652, 0.129106)",
        "(0.077197, 1.418075, 0.128692)",
        "(0.077213, 1.418303, 0.128694)",
        "(0.077165, 1.418183, 0.128530)",
        "(0.077137, 1.418261, 0.128510)",
        "(0.076928, 1.418340, 0.128457)",
        "(0.076917, 1.418517, 0.128351)",
        "(0.076860, 1.418666, 0.128074)",
        "(0.076763, 1.418744, 0.127588)",
        "(0.076748, 1.418792, 0.127299)",
        "(0.076758, 1.418905, 0.126610)",
        "(0.076805, 1.418930, 0.126185)",
        "(0.076857, 1.418553, 0.124826)",
        "(0.076976, 1.418286, 0.123868)",
        "(0.077012, 1.418129, 0.123421)",
        "(0.076932, 1.417663, 0.122616)",
        "(0.076891, 1.417553, 0.122017)",
        "(0.076751, 1.417480, 0.121548)",
        "(0.076605, 1.417403, 0.120929)",
        "(0.076590, 1.417405, 0.120654)",
        "(0.076497, 1.417379, 0.120038)",
        "(0.076246, 1.417371, 0.118715)",
        "(0.076067, 1.417865, 0.117546)",
        "(0.075865, 1.418853, 0.116574)",
        "(0.075860, 1.419735, 0.116018)",
        "(0.075859, 1.421700, 0.114934)",
        "(0.075646, 1.424239, 0.113853)",
        "(0.075346, 1.427423, 0.112579)",
        "(0.075058, 1.431224, 0.111009)",
        "(0.075031, 1.433417, 0.110145)",
        "(0.075112, 1.438212, 0.108380)",
        "(0.075297, 1.443452, 0.106574)",
        "(0.075622, 1.449038, 0.104904)",
        "(0.076066, 1.454827, 0.103389)",
        "(0.076321, 1.457765, 0.102641)",
        "(0.076866, 1.463527, 0.101154)",
        "(0.077532, 1.469187, 0.099717)",
        "(0.078294, 1.474997, 0.098611)",
        "(0.078927, 1.480823, 0.097857)",
        "(0.079163, 1.483727, 0.097569)",
        "(0.079635, 1.489447, 0.096969)",
        "(0.080101, 1.494864, 0.096244)",
        "(0.080759, 1.500190, 0.095560)",
        "(0.081453, 1.505536, 0.095150)",
        "(0.081751, 1.508180, 0.095072)",
        "(0.082329, 1.513401, 0.095023)",
        "(0.082820, 1.518348, 0.095048)",
        "(0.083248, 1.523201, 0.095262)",
        "(0.083744, 1.528060, 0.095707)",
        "(0.083911, 1.530450, 0.096048)",
        "(0.084039, 1.535183, 0.096971)",
        "(0.084244, 1.539911, 0.098178)",
        "(0.084481, 1.544484, 0.099475)",
        "(0.084736, 1.548953, 0.100807)",
        "(0.084873, 1.551145, 0.101496)",
        "(0.085195, 1.555473, 0.102958)",
        "(0.085437, 1.559626, 0.104516)",
        "(0.085796, 1.563718, 0.106130)",
        "(0.086294, 1.567925, 0.107997)",
        "(0.086521, 1.570084, 0.109099)",
        "(0.086954, 1.574441, 0.111446)",
        "(0.087461, 1.578780, 0.113861)",
        "(0.087976, 1.582992, 0.116346)",
        "(0.088522, 1.586982, 0.118841)",
        "(0.088790, 1.588860, 0.120061)",
        "(0.089281, 1.592591, 0.122647)",
        "(0.089759, 1.596462, 0.125439)",
        "(0.090407, 1.600388, 0.128453)",
        "(0.091088, 1.604255, 0.131616)",
        "(0.091389, 1.606187, 0.133257)",
        "(0.091945, 1.609910, 0.136625)",
        "(0.092469, 1.613518, 0.139995)",
        "(0.092929, 1.616914, 0.143374)",
        "(0.093430, 1.620197, 0.146741)",
        "(0.093744, 1.621860, 0.148405)",
        "(0.094460, 1.625030, 0.151649)",
        "(0.095342, 1.628094, 0.154802)",
        "(0.096185, 1.630833, 0.157792)",
        "(0.097005, 1.633343, 0.160731)",
        "(0.097390, 1.634543, 0.162320)",
        "(0.098047, 1.636968, 0.165811)",
        "(0.098786, 1.639581, 0.169710)",
        "(0.099342, 1.642006, 0.173933)",
        "(0.099748, 1.644045, 0.178124)",
        "(0.099950, 1.644906, 0.180202)",
        "(0.100480, 1.646438, 0.184400)",
        "(0.101079, 1.647716, 0.188645)",
        "(0.101580, 1.648705, 0.193238)",
        "(0.102008, 1.649709, 0.198305)",
        "(0.102156, 1.650101, 0.200973)",
        "(0.102431, 1.650604, 0.206247)",
        "(0.103079, 1.651051, 0.211613)",
        "(0.103760, 1.651454, 0.217381)",
        "(0.104243, 1.651668, 0.223331)",
        "(0.104405, 1.651722, 0.226396)",
        "(0.104767, 1.651887, 0.232610)",
        "(0.105296, 1.652033, 0.238600)",
        "(0.106041, 1.652099, 0.244423)",
        "(0.106694, 1.651976, 0.250048)",
        "(0.106963, 1.651750, 0.252675)",
        "(0.107486, 1.651138, 0.257523)",
        "(0.108111, 1.650468, 0.261949)",
        "(0.108628, 1.649511, 0.266135)",
        "(0.108974, 1.648319, 0.270020)",
        "(0.109352, 1.647866, 0.271966)",
        "(0.110463, 1.647283, 0.276027)",
        "(0.111548, 1.646544, 0.280051)",
        "(0.112268, 1.645406, 0.284034)",
        "(0.112700, 1.643764, 0.287869)",
        "(0.112866, 1.642837, 0.289661)",
        "(0.113331, 1.641039, 0.292986)",
        "(0.113947, 1.639390, 0.296379)",
        "(0.114859, 1.638026, 0.300171)",
        "(0.115581, 1.636522, 0.304283)",
        "(0.115880, 1.635688, 0.306191)",
        "(0.116251, 1.633646, 0.309586)",
        "(0.116459, 1.631266, 0.312498)",
        "(0.116683, 1.628861, 0.315216)",
        "(0.117240, 1.626747, 0.318087)",
        "(0.117691, 1.625847, 0.319653)",
        "(0.118534, 1.623911, 0.323045)",
        "(0.119052, 1.621473, 0.326660)",
        "(0.119232, 1.618536, 0.330100)",
        "(0.119326, 1.615345, 0.333256)",
        "(0.119487, 1.613773, 0.334816)",
        "(0.119727, 1.610582, 0.337943)",
        "(0.119927, 1.607234, 0.341090)",
        "(0.120231, 1.603896, 0.344298)",
        "(0.120565, 1.600342, 0.347470)",
        "(0.120734, 1.598437, 0.348990)",
        "(0.121125, 1.594545, 0.351970)",
        "(0.121658, 1.590649, 0.355177)",
        "(0.121875, 1.586468, 0.358589)",
        "(0.121904, 1.582102, 0.361880)",
        "(0.121876, 1.579849, 0.363485)",
        "(0.121622, 1.575171, 0.366531)",
        "(0.121249, 1.570526, 0.369338)",
        "(0.120973, 1.566296, 0.371839)",
        "(0.120818, 1.562512, 0.374072)",
        "(0.120890, 1.560924, 0.375028)",
        "(0.120996, 1.557721, 0.376834)",
        "(0.121193, 1.554614, 0.378349)",
        "(0.121384, 1.551530, 0.379618)",
        "(0.121633, 1.548438, 0.380610)",
        "(0.121701, 1.546863, 0.381071)",
        "(0.121605, 1.543559, 0.382104)",
        "(0.121363, 1.540258, 0.383101)",
        "(0.121139, 1.537153, 0.384066)",
        "(0.121065, 1.534448, 0.384824)",
        "(0.121016, 1.533268, 0.385172)",
        "(0.121015, 1.531219, 0.385989)",
        "(0.121101, 1.529652, 0.386764)",
        "(0.121087, 1.528273, 0.387383)",
        "(0.121051, 1.527091, 0.387804)",
        "(0.121079, 1.526608, 0.388008)",
        "(0.121288, 1.525752, 0.388397)",
        "(0.121512, 1.525066, 0.388612)",
        "(0.121878, 1.524348, 0.388886)",
        "(0.122425, 1.522584, 0.389488)",
        "(0.122636, 1.521752, 0.389773)",
        "(0.123000, 1.519709, 0.390368)",
        "(0.123066, 1.516952, 0.390937)",
        "(0.123107, 1.513796, 0.391649)",
        "(0.123085, 1.510321, 0.392530)",
        "(0.123094, 1.508525, 0.393044)",
        "(0.123195, 1.504849, 0.394112)",
        "(0.123152, 1.500776, 0.395160)",
        "(0.123078, 1.496361, 0.396072)",
        "(0.123018, 1.491663, 0.396889)",
        "(0.122974, 1.489183, 0.397254)",
        "(0.122799, 1.483996, 0.397951)",
        "(0.122623, 1.478528, 0.398611)",
        "(0.122509, 1.472953, 0.399158)",
        "(0.122398, 1.467241, 0.399650)",
        "(0.122371, 1.464372, 0.399895)",
        "(0.122236, 1.458530, 0.400324)",
        "(0.122029, 1.452510, 0.400696)",
        "(0.121915, 1.446551, 0.401034)",
        "(0.121881, 1.440769, 0.401300)",
        "(0.121899, 1.437987, 0.401388)",
        "(0.121957, 1.432503, 0.401529)",
        "(0.122125, 1.427181, 0.401605)",
        "(0.122233, 1.421667, 0.401493)",
        "(0.122357, 1.416203, 0.401207)",
        "(0.122409, 1.413444, 0.400993)",
        "(0.122491, 1.407894, 0.400568)",
        "(0.122651, 1.402421, 0.400132)",
        "(0.122701, 1.396933, 0.399666)",
        "(0.122988, 1.391773, 0.399295)",
        "(0.123260, 1.389325, 0.399156)",
        "(0.123509, 1.384127, 0.398675)",
        "(0.123565, 1.378644, 0.397936)",
        "(0.123758, 1.373271, 0.397223)",
        "(0.124119, 1.368131, 0.396626)",
        "(0.124333, 1.365539, 0.396319)",
        "(0.124512, 1.360119, 0.395545)",
        "(0.124794, 1.354758, 0.394537)",
        "(0.125072, 1.349463, 0.393565)",
        "(0.125516, 1.344422, 0.392748)",
        "(0.125762, 1.341973, 0.392382)",
        "(0.126211, 1.336968, 0.391621)",
        "(0.126589, 1.331801, 0.390554)",
        "(0.126909, 1.326624, 0.389196)",
        "(0.127295, 1.321595, 0.387766)",
        "(0.127512, 1.319120, 0.387061)",
        "(0.127884, 1.314074, 0.385610)",
        "(0.128033, 1.308859, 0.384004)",
        "(0.128202, 1.303755, 0.382266)",
        "(0.128460, 1.298905, 0.380581)",
        "(0.128658, 1.296616, 0.379805)",
        "(0.129043, 1.291995, 0.378233)",
        "(0.129403, 1.287297, 0.376513)",
        "(0.129738, 1.282566, 0.374707)",
        "(0.130112, 1.277888, 0.372775)",
        "(0.130262, 1.275502, 0.371777)",
        "(0.130590, 1.270892, 0.369787)",
        "(0.130856, 1.266469, 0.367851)",
        "(0.131095, 1.262253, 0.365919)",
        "(0.131327, 1.258173, 0.363886)",
        "(0.131410, 1.256153, 0.362801)",
        "(0.131553, 1.252318, 0.360536)",
        "(0.131763, 1.248920, 0.358140)",
        "(0.131992, 1.245794, 0.355547)",
        "(0.132096, 1.242605, 0.352794)",
        "(0.132161, 1.240947, 0.351271)",
        "(0.132177, 1.237472, 0.347900)",
        "(0.132154, 1.233950, 0.344211)",
        "(0.132233, 1.230869, 0.340572)",
        "(0.132296, 1.228047, 0.337140)",
        "(0.132250, 1.226589, 0.335407)",
        "(0.132145, 1.223580, 0.331711)",
        "(0.132032, 1.220649, 0.327881)",
        "(0.131984, 1.217958, 0.324150)",
        "(0.131876, 1.215305, 0.320416)",
        "(0.131796, 1.213951, 0.318510)",
        "(0.131529, 1.211209, 0.314763)",
        "(0.131338, 1.208857, 0.311221)",
        "(0.131201, 1.206696, 0.307843)",
        "(0.130950, 1.204358, 0.304234)",
        "(0.130878, 1.203152, 0.302298)",
        "(0.130654, 1.200628, 0.298280)",
        "(0.130484, 1.198268, 0.294404)",
        "(0.130361, 1.196159, 0.290573)",
        "(0.130233, 1.194037, 0.286666)",
        "(0.130202, 1.192898, 0.284500)",
        "(0.130112, 1.190317, 0.279822)",
        "(0.129907, 1.187601, 0.274552)",
        "(0.129529, 1.185329, 0.269828)",
        "(0.128899, 1.184142, 0.266751)",
        "(0.128513, 1.183561, 0.265391)",
        "(0.127666, 1.182305, 0.262655)",
        "(0.126885, 1.180930, 0.259182)",
        "(0.126269, 1.179740, 0.255031)",
        "(0.125731, 1.179280, 0.250885)",
        "(0.125492, 1.179308, 0.248866)",
        "(0.124925, 1.179233, 0.244771)",
        "(0.124329, 1.178955, 0.240323)",
        "(0.123875, 1.178662, 0.235400)",
        "(0.123502, 1.178660, 0.230463)",
        "(0.123346, 1.178877, 0.228135)",
        "(0.123015, 1.179412, 0.223541)",
        "(0.122730, 1.179779, 0.218615)",
        "(0.122507, 1.179945, 0.213281)",
        "(0.122390, 1.180393, 0.207750)",
        "(0.122352, 1.180813, 0.205148)",
        "(0.122194, 1.181839, 0.200201)",
        "(0.121986, 1.183095, 0.195327)",
        "(0.121812, 1.184494, 0.190452)",
        "(0.121662, 1.185920, 0.185462)",
        "(0.121681, 1.186709, 0.182926)",
        "(0.121779, 1.188327, 0.177939)",
        "(0.121787, 1.190042, 0.173309)",
        "(0.121720, 1.191970, 0.169168)",
        "(0.121555, 1.193799, 0.165063)",
        "(0.121482, 1.194688, 0.163023)",
        "(0.121409, 1.196408, 0.158872)",
        "(0.121497, 1.198164, 0.154761)",
        "(0.121512, 1.199756, 0.150787)",
        "(0.121568, 1.201385, 0.146881)",
        "(0.121614, 1.202173, 0.144962)",
        "(0.121605, 1.203689, 0.141125)",
        "(0.121611, 1.205298, 0.137416)",
        "(0.121566, 1.207101, 0.133870)",
        "(0.121448, 1.208884, 0.130375)",
        "(0.121359, 1.209703, 0.128548)",
        "(0.121154, 1.211424, 0.124814)",
        "(0.120989, 1.213526, 0.121196)",
        "(0.120831, 1.215911, 0.117718)",
        "(0.120592, 1.218428, 0.114409)",
        "(0.120499, 1.219769, 0.112773)",
        "(0.120361, 1.222342, 0.109451)",
        "(0.120317, 1.224900, 0.105971)",
        "(0.120408, 1.227752, 0.102624)",
        "(0.120356, 1.230779, 0.099540)",
        "(0.120311, 1.232413, 0.098106)",
        "(0.120213, 1.235807, 0.095309)",
        "(0.120099, 1.239297, 0.092563)",
        "(0.120045, 1.242794, 0.089852)",
        "(0.120006, 1.246373, 0.087289)",
        "(0.119993, 1.248160, 0.086092)",
        "(0.119989, 1.251865, 0.083920)",
        "(0.119969, 1.255697, 0.081981)",
        "(0.119982, 1.259482, 0.080192)",
        "(0.120162, 1.263259, 0.078326)",
        "(0.120290, 1.265139, 0.077439)",
        "(0.120523, 1.268807, 0.075784)",
        "(0.120847, 1.272499, 0.074209)",
        "(0.121133, 1.276174, 0.072844)",
        "(0.121396, 1.279853, 0.071630)",
        "(0.121531, 1.281678, 0.071092)",
        "(0.121717, 1.285352, 0.070053)",
        "(0.121835, 1.289169, 0.069178)",
        "(0.122049, 1.293522, 0.068609)",
        "(0.122315, 1.298167, 0.068192)",
        "(0.122457, 1.300558, 0.067920)",
        "(0.122821, 1.305198, 0.067219)",
        "(0.123242, 1.309889, 0.066446)",
        "(0.123589, 1.314705, 0.065867)",
        "(0.123848, 1.319840, 0.065624)",
        "(0.123994, 1.322412, 0.065540)",
        "(0.124302, 1.327625, 0.065393)",
        "(0.124679, 1.332691, 0.065145)",
        "(0.125229, 1.337589, 0.064833)",
        "(0.125862, 1.342555, 0.064546)",
        "(0.126167, 1.345027, 0.064431)",
        "(0.126728, 1.349984, 0.064240)",
        "(0.127279, 1.354828, 0.064036)",
        "(0.127967, 1.359755, 0.063828)",
        "(0.128646, 1.364773, 0.063682)",
        "(0.128939, 1.367311, 0.063657)",
        "(0.129551, 1.372488, 0.063687)",
        "(0.130221, 1.377747, 0.063770)",
        "(0.130911, 1.383096, 0.063947)",
        "(0.131612, 1.388377, 0.064061)",
        "(0.132010, 1.391015, 0.064071)",
        "(0.132790, 1.396256, 0.064040)",
        "(0.133682, 1.401482, 0.064028)",
        "(0.134747, 1.406773, 0.064120)",
        "(0.135744, 1.411974, 0.064136)",
        "(0.136254, 1.414506, 0.064082)",
        "(0.137452, 1.419674, 0.064084)",
        "(0.138511, 1.424787, 0.064202)",
        "(0.139700, 1.429819, 0.064278)",
        "(0.141017, 1.434926, 0.064561)",
        "(0.141604, 1.437459, 0.064724)",
        "(0.142873, 1.442421, 0.064887)",
        "(0.144297, 1.447464, 0.065047)",
        "(0.145761, 1.452555, 0.065238)",
        "(0.147216, 1.457666, 0.065468)",
        "(0.147951, 1.460242, 0.065643)",
        "(0.149531, 1.465393, 0.066022)",
        "(0.151116, 1.470553, 0.066479)",
        "(0.152694, 1.475694, 0.067077)",
        "(0.154407, 1.480845, 0.067772)",
        "(0.155272, 1.483457, 0.068101)",
        "(0.157062, 1.488608, 0.068677)",
        "(0.159041, 1.493664, 0.069218)",
        "(0.160922, 1.498552, 0.069687)",
        "(0.162656, 1.503355, 0.070256)",
        "(0.163585, 1.505778, 0.070646)",
        "(0.165273, 1.510500, 0.071517)",
        "(0.166805, 1.515001, 0.072248)",
        "(0.168173, 1.519150, 0.072721)",
        "(0.169403, 1.523132, 0.073279)",
        "(0.170011, 1.525065, 0.073611)",
        "(0.171265, 1.528747, 0.074271)",
        "(0.172481, 1.532202, 0.074801)",
        "(0.173628, 1.535485, 0.075341)",
        "(0.174660, 1.538725, 0.076159)",
        "(0.175150, 1.540333, 0.076697)",
        "(0.176107, 1.543417, 0.077669)",
        "(0.177037, 1.546361, 0.078534)",
        "(0.177935, 1.549227, 0.079689)",
        "(0.178701, 1.552186, 0.080884)",
        "(0.178987, 1.553619, 0.081481)",
        "(0.179484, 1.556530, 0.082668)",
        "(0.179779, 1.559449, 0.083921)",
        "(0.180019, 1.562281, 0.085079)",
        "(0.180364, 1.565048, 0.086252)",
        "(0.180538, 1.566478, 0.087004)",
        "(0.180726, 1.569533, 0.088812)",
        "(0.180808, 1.572562, 0.090768)",
        "(0.180993, 1.575607, 0.092779)",
        "(0.181224, 1.578654, 0.094652)",
        "(0.181419, 1.580165, 0.095565)",
        "(0.181785, 1.583185, 0.097487)",
        "(0.181955, 1.586168, 0.099484)",
        "(0.181891, 1.588869, 0.101241)",
        "(0.181659, 1.591401, 0.103003)",
        "(0.181580, 1.592710, 0.104092)",
        "(0.181576, 1.595373, 0.106450)",
        "(0.181441, 1.597815, 0.108716)",
        "(0.181457, 1.599865, 0.110799)",
        "(0.181766, 1.601585, 0.112720)",
        "(0.182013, 1.602319, 0.113552)",
        "(0.182545, 1.603821, 0.115351)",
        "(0.182902, 1.605232, 0.117522)",
        "(0.182986, 1.606527, 0.119875)",
        "(0.182964, 1.607685, 0.122590)",
        "(0.183046, 1.608284, 0.124118)",
        "(0.183059, 1.609430, 0.127261)",
        "(0.182842, 1.610594, 0.130716)",
        "(0.182634, 1.611863, 0.134674)",
        "(0.182280, 1.613094, 0.138938)",
        "(0.182074, 1.613678, 0.141101)",
        "(0.181545, 1.614750, 0.145608)",
        "(0.181098, 1.615839, 0.150585)",
        "(0.180586, 1.617117, 0.155986)",
        "(0.179934, 1.618379, 0.161519)",
        "(0.179613, 1.618874, 0.164138)",
        "(0.179033, 1.619805, 0.169379)",
        "(0.178613, 1.620961, 0.174842)",
        "(0.178363, 1.622104, 0.180252)",
        "(0.178161, 1.623219, 0.185564)",
        "(0.178068, 1.623802, 0.188199)",
        "(0.178024, 1.624805, 0.193260)",
        "(0.178182, 1.625580, 0.198081)",
        "(0.178227, 1.626487, 0.202774)",
        "(0.178242, 1.627201, 0.207039)",
        "(0.178295, 1.627443, 0.208889)",
        "(0.178411, 1.627789, 0.212075)",
        "(0.178473, 1.627991, 0.214467)",
        "(0.178772, 1.628085, 0.216578)",
        "(0.179053, 1.628278, 0.218672)",
        "(0.179473, 1.628334, 0.219715)",
        "(0.180065, 1.628421, 0.221930)",
        "(0.179849, 1.628067, 0.223586)",
        "(0.179448, 1.627447, 0.224520)",
        "(0.179337, 1.627106, 0.225388)",
        "(0.179319, 1.626992, 0.225812)",
        "(0.179187, 1.626723, 0.226434)",
        "(0.179105, 1.626516, 0.226597)",
        "(0.179174, 1.626430, 0.226639)",
        "(0.179293, 1.626429, 0.226667)",
        "(0.179313, 1.626418, 0.226676)",
        "(0.179255, 1.626394, 0.226663)",
        "(0.179089, 1.626355, 0.226683)",
        "(0.179118, 1.626412, 0.226665)",
        "(0.179049, 1.626321, 0.226499)",
        "(0.179015, 1.626274, 0.226449)",
        "(0.179014, 1.626352, 0.226526)",
        "(0.178953, 1.626308, 0.226516)",
        "(0.178849, 1.626162, 0.226373)",
        "(0.178743, 1.625977, 0.226268)",
        "(0.178783, 1.625996, 0.226314)",
        "(0.178676, 1.625927, 0.226526)",
        "(0.178641, 1.625896, 0.226627)",
        "(0.178629, 1.625836, 0.226691)",
        "(0.178418, 1.625577, 0.226849)",
        "(0.178420, 1.625551, 0.226880)",
        "(0.178429, 1.625423, 0.226908)",
        "(0.178358, 1.625044, 0.226852)",
        "(0.178290, 1.624954, 0.226893)",
        "(0.178053, 1.624739, 0.227019)",
        "(0.177969, 1.624663, 0.227115)",
        "(0.177992, 1.624632, 0.227285)",
        "(0.177975, 1.624485, 0.227542)",
        "(0.178022, 1.624407, 0.227682)",
        "(0.178094, 1.624318, 0.228190)",
        "(0.178138, 1.624257, 0.229016)",
        "(0.178229, 1.624255, 0.231101)",
        "(0.178149, 1.623882, 0.233479)",
        "(0.177824, 1.622910, 0.235865)",
        "(0.177374, 1.621285, 0.238355)",
        "(0.177130, 1.620222, 0.239589)",
        "(0.176597, 1.617735, 0.242189)",
        "(0.176264, 1.614823, 0.245250)",
        "(0.175999, 1.611563, 0.249025)",
        "(0.175456, 1.607954, 0.253503)",
        "(0.175035, 1.606039, 0.255987)",
        "(0.174048, 1.601858, 0.261006)",
        "(0.172868, 1.597099, 0.266028)",
        "(0.171545, 1.591875, 0.271043)",
        "(0.170489, 1.586318, 0.275943)",
        "(0.170099, 1.583382, 0.278346)",
        "(0.169310, 1.577346, 0.283406)",
        "(0.168402, 1.571124, 0.288778)",
        "(0.167347, 1.564816, 0.294296)",
        "(0.166214, 1.558466, 0.299654)",
        "(0.165586, 1.555310, 0.302181)",
        "(0.164268, 1.549003, 0.306852)",
        "(0.163262, 1.542996, 0.311286)",
        "(0.162409, 1.537407, 0.315638)",
        "(0.161576, 1.531940, 0.319607)",
        "(0.161265, 1.529291, 0.321474)",
        "(0.160722, 1.524180, 0.325239)",
        "(0.160213, 1.519172, 0.328640)",
        "(0.159779, 1.514240, 0.331759)",
        "(0.159627, 1.509352, 0.334854)",
        "(0.159650, 1.506939, 0.336314)",
        "(0.159488, 1.501862, 0.338964)",
        "(0.159347, 1.496697, 0.341456)",
        "(0.159090, 1.491411, 0.343866)",
        "(0.158843, 1.486132, 0.346005)",
        "(0.158761, 1.483537, 0.347050)",
        "(0.158680, 1.478445, 0.349009)",
        "(0.158434, 1.473259, 0.350736)",
        "(0.158120, 1.468136, 0.352224)",
        "(0.158110, 1.463189, 0.353373)",
        "(0.158106, 1.460684, 0.353969)",
        "(0.158065, 1.455725, 0.355146)",
        "(0.158078, 1.450773, 0.356245)",
        "(0.158212, 1.445776, 0.357268)",
        "(0.158540, 1.440523, 0.358210)",
        "(0.158722, 1.437761, 0.358715)",
        "(0.158967, 1.431923, 0.359741)",
        "(0.159082, 1.425691, 0.360568)",
        "(0.159161, 1.418999, 0.361268)",
        "(0.159277, 1.412097, 0.362277)",
        "(0.159322, 1.408517, 0.362853)",
        "(0.159311, 1.401085, 0.363870)",
        "(0.159189, 1.393392, 0.364671)",
        "(0.159190, 1.385692, 0.365338)",
        "(0.159177, 1.377984, 0.365994)",
        "(0.159171, 1.374206, 0.366301)",
        "(0.159239, 1.366853, 0.366954)",
        "(0.159297, 1.359799, 0.367631)",
        "(0.159461, 1.353166, 0.368246)",
        "(0.159825, 1.347022, 0.368860)",
        "(0.159982, 1.343969, 0.368999)",
        "(0.160125, 1.337889, 0.369025)",
        "(0.160236, 1.331966, 0.368927)",
        "(0.160365, 1.326371, 0.368816)",
        "(0.160512, 1.320942, 0.368646)",
        "(0.160643, 1.318316, 0.368565)",
        "(0.160940, 1.313151, 0.368281)",
        "(0.161205, 1.308085, 0.367899)",
        "(0.161492, 1.303203, 0.367681)",
        "(0.161742, 1.298411, 0.367618)",
        "(0.161878, 1.296009, 0.367492)",
        "(0.162121, 1.291129, 0.366995)",
        "(0.162370, 1.286158, 0.366162)",
        "(0.162463, 1.280857, 0.364819)",
        "(0.162439, 1.275425, 0.363160)",
        "(0.162449, 1.272784, 0.362340)",
        "(0.162556, 1.267575, 0.360572)",
        "(0.162598, 1.262324, 0.358552)",
        "(0.162571, 1.256994, 0.356124)",
        "(0.162519, 1.251718, 0.353390)",
        "(0.162466, 1.249147, 0.351935)",
        "(0.162413, 1.244251, 0.349133)",
        "(0.162449, 1.239589, 0.346370)",
        "(0.162494, 1.235132, 0.343542)",
        "(0.162585, 1.231005, 0.340489)",
        "(0.162597, 1.229001, 0.338918)",
        "(0.162566, 1.225220, 0.335887)",
        "(0.162583, 1.221770, 0.332970)",
        "(0.162468, 1.218307, 0.329849)",
        "(0.162321, 1.214977, 0.326601)",
        "(0.162305, 1.213428, 0.325031)",
        "(0.162281, 1.210467, 0.321990)",
        "(0.162247, 1.207458, 0.318682)",
        "(0.162164, 1.204345, 0.315055)",
        "(0.162076, 1.201376, 0.311372)",
        "(0.162086, 1.200019, 0.309526)",
        "(0.162037, 1.197308, 0.305806)",
        "(0.161912, 1.194651, 0.301908)",
        "(0.161814, 1.192273, 0.298086)",
        "(0.161710, 1.190020, 0.294312)",
        "(0.161671, 1.188968, 0.292353)",
        "(0.161636, 1.187045, 0.288268)",
        "(0.161625, 1.185317, 0.284190)",
        "(0.161642, 1.183569, 0.280016)",
        "(0.161710, 1.181839, 0.275719)",
        "(0.161746, 1.180992, 0.273580)",
        "(0.161811, 1.179244, 0.269343)",
        "(0.161950, 1.177643, 0.265150)",
        "(0.162021, 1.176406, 0.261541)",
        "(0.162010, 1.175452, 0.258312)",
        "(0.162045, 1.175004, 0.256642)",
        "(0.162031, 1.174019, 0.253097)",
        "(0.161984, 1.172958, 0.249317)",
        "(0.161943, 1.171939, 0.245461)",
        "(0.161902, 1.171085, 0.241696)",
        "(0.161881, 1.170772, 0.239905)",
        "(0.161851, 1.170212, 0.236433)",
        "(0.161770, 1.169599, 0.232829)",
        "(0.161640, 1.168908, 0.229108)",
        "(0.161540, 1.168320, 0.225508)",
        "(0.161479, 1.168108, 0.223823)",
        "(0.161406, 1.167740, 0.220642)",
        "(0.161340, 1.167335, 0.217544)",
        "(0.161426, 1.166969, 0.214374)",
        "(0.161573, 1.166581, 0.210970)",
        "(0.161714, 1.166369, 0.209142)",
        "(0.161994, 1.165929, 0.205435)",
        "(0.162029, 1.165542, 0.201831)",
        "(0.162091, 1.165476, 0.198165)",
        "(0.162226, 1.165780, 0.194405)",
        "(0.162308, 1.165980, 0.192491)",
        "(0.162478, 1.166378, 0.188428)",
        "(0.162716, 1.166817, 0.184032)",
        "(0.162829, 1.167660, 0.180057)",
        "(0.162787, 1.168949, 0.176683)",
        "(0.162774, 1.169591, 0.174899)",
        "(0.162717, 1.170597, 0.170976)",
        "(0.162783, 1.171476, 0.166700)",
        "(0.162786, 1.172275, 0.162433)",
        "(0.162750, 1.173395, 0.158509)",
        "(0.162727, 1.174115, 0.156700)",
        "(0.162592, 1.175629, 0.153349)",
        "(0.162569, 1.177027, 0.149749)",
        "(0.162661, 1.178326, 0.145903)",
        "(0.162817, 1.179672, 0.142192)",
        "(0.162906, 1.180434, 0.140438)",
        "(0.163030, 1.182135, 0.137087)",
        "(0.163152, 1.184140, 0.133897)",
        "(0.163343, 1.186375, 0.130692)",
        "(0.163540, 1.188776, 0.127482)",
        "(0.163572, 1.190032, 0.125943)",
        "(0.163576, 1.192545, 0.122879)",
        "(0.163544, 1.195067, 0.119680)",
        "(0.163544, 1.197550, 0.116451)",
        "(0.163457, 1.200147, 0.113451)",
        "(0.163330, 1.201445, 0.112059)",
        "(0.163097, 1.203986, 0.109390)",
        "(0.162877, 1.206351, 0.106680)",
        "(0.162671, 1.208741, 0.104087)",
        "(0.162439, 1.211303, 0.101689)",
        "(0.162274, 1.212632, 0.100591)",
        "(0.161897, 1.215431, 0.098466)",
        "(0.161592, 1.218302, 0.096239)",
        "(0.161361, 1.221296, 0.093808)",
        "(0.161301, 1.224746, 0.091525)",
        "(0.161216, 1.226509, 0.090446)",
        "(0.160909, 1.229944, 0.088260)",
        "(0.160540, 1.233325, 0.086087)",
        "(0.160110, 1.236659, 0.083980)",
        "(0.159704, 1.240211, 0.082140)",
        "(0.159462, 1.242054, 0.081367)",
        "(0.158879, 1.245582, 0.079758)",
        "(0.158357, 1.249082, 0.078137)",
        "(0.157882, 1.252602, 0.076548)",
        "(0.157483, 1.256057, 0.074973)",
        "(0.157323, 1.257799, 0.074190)",
        "(0.156990, 1.261298, 0.072664)",
        "(0.156544, 1.264813, 0.071299)",
        "(0.156099, 1.268272, 0.070034)",
        "(0.155717, 1.271818, 0.068947)",
        "(0.155520, 1.273626, 0.068451)",
        "(0.155216, 1.277137, 0.067426)",
        "(0.154988, 1.280518, 0.066343)",
        "(0.154711, 1.283896, 0.065301)",
        "(0.154352, 1.287259, 0.064363)",
        "(0.154122, 1.288981, 0.063972)",
        "(0.153578, 1.292467, 0.063382)",
        "(0.152820, 1.295924, 0.063027)",
        "(0.152022, 1.299384, 0.062700)",
        "(0.151276, 1.302790, 0.062337)",
        "(0.150873, 1.304484, 0.062114)",
        "(0.150104, 1.307845, 0.061680)",
        "(0.149356, 1.311438, 0.061408)",
        "(0.148468, 1.315556, 0.061573)",
        "(0.147342, 1.320065, 0.062125)",
        "(0.146780, 1.322327, 0.062305)",
        "(0.145897, 1.326736, 0.062370)",
        "(0.145182, 1.331114, 0.062160)",
        "(0.144623, 1.335598, 0.061804)",
        "(0.143933, 1.340119, 0.061519)",
        "(0.143543, 1.342393, 0.061414)",
        "(0.142889, 1.346976, 0.061114)",
        "(0.142353, 1.351572, 0.060779)",
        "(0.141886, 1.355968, 0.060314)",
        "(0.141526, 1.360257, 0.059807)",
        "(0.141310, 1.362439, 0.059643)",
        "(0.140791, 1.366791, 0.059410)",
        "(0.140158, 1.370921, 0.059089)",
        "(0.139502, 1.375244, 0.059004)",
        "(0.138725, 1.379948, 0.059331)",
        "(0.138347, 1.382336, 0.059510)",
        "(0.137593, 1.387060, 0.059748)",
        "(0.136953, 1.391766, 0.059814)",
        "(0.136391, 1.396491, 0.059918)",
        "(0.135856, 1.401032, 0.059905)",
        "(0.135640, 1.403244, 0.059816)",
        "(0.135231, 1.407645, 0.059668)",
        "(0.135023, 1.412035, 0.059566)",
        "(0.134898, 1.416354, 0.059607)",
        "(0.134602, 1.420260, 0.059512)",
        "(0.134435, 1.422114, 0.059420)",
        "(0.134179, 1.426032, 0.059522)",
        "(0.133926, 1.430315, 0.060073)",
        "(0.133506, 1.434548, 0.060635)",
        "(0.133127, 1.438656, 0.061177)",
        "(0.132985, 1.440637, 0.061469)",
        "(0.132756, 1.444518, 0.062031)",
        "(0.132544, 1.448121, 0.062357)",
        "(0.132519, 1.451651, 0.062619)",
        "(0.132390, 1.455337, 0.063167)",
        "(0.132294, 1.457210, 0.063527)",
        "(0.132095, 1.460864, 0.064218)",
        "(0.131876, 1.464301, 0.064854)",
        "(0.131704, 1.467545, 0.065294)",
        "(0.131656, 1.470644, 0.065682)",
        "(0.131664, 1.472297, 0.065964)",
        "(0.131528, 1.475860, 0.066769)",
        "(0.131218, 1.479466, 0.067696)",
        "(0.130868, 1.483037, 0.068528)",
        "(0.130658, 1.486586, 0.069154)",
        "(0.130582, 1.488363, 0.069348)",
        "(0.130623, 1.492192, 0.069835)",
        "(0.130745, 1.496374, 0.070561)",
        "(0.130697, 1.500551, 0.071241)",
        "(0.130546, 1.504601, 0.071758)",
        "(0.130518, 1.506672, 0.072034)",
        "(0.130668, 1.511031, 0.072786)",
        "(0.130856, 1.515414, 0.073529)",
        "(0.131007, 1.519523, 0.073988)",
        "(0.131169, 1.523297, 0.074221)",
        "(0.131261, 1.525092, 0.074301)",
        "(0.131452, 1.528647, 0.074441)",
        "(0.131712, 1.532208, 0.074678)",
        "(0.132014, 1.535849, 0.075067)",
        "(0.132187, 1.539386, 0.075453)",
        "(0.132319, 1.541191, 0.075692)",
        "(0.132689, 1.544689, 0.076258)",
        "(0.133023, 1.548084, 0.076857)",
        "(0.133278, 1.551409, 0.077570)",
        "(0.133477, 1.554616, 0.078440)",
        "(0.133492, 1.556157, 0.078874)",
        "(0.133434, 1.558983, 0.079604)",
        "(0.133393, 1.561782, 0.080523)",
        "(0.133286, 1.564732, 0.081710)",
        "(0.133192, 1.567550, 0.082761)",
        "(0.133147, 1.568936, 0.083232)",
        "(0.133106, 1.571832, 0.084424)",
        "(0.133232, 1.575100, 0.086155)",
        "(0.133261, 1.578433, 0.088095)",
        "(0.133343, 1.581561, 0.089957)",
        "(0.133458, 1.583120, 0.090938)",
        "(0.133582, 1.586242, 0.093059)",
        "(0.133519, 1.589613, 0.095503)",
        "(0.133559, 1.593125, 0.098287)",
        "(0.133515, 1.596605, 0.101081)",
        "(0.133394, 1.598155, 0.102270)",
        "(0.133261, 1.601121, 0.104456)",
        "(0.133273, 1.604119, 0.106725)",
        "(0.133534, 1.607265, 0.109314)",
        "(0.133783, 1.610108, 0.111731)",
        "(0.133968, 1.611330, 0.112848)",
        "(0.134603, 1.613778, 0.115245)",
        "(0.135298, 1.616321, 0.117968)",
        "(0.135873, 1.619001, 0.121198)",
        "(0.136425, 1.621714, 0.124754)",
        "(0.136607, 1.622990, 0.126499)",
        "(0.136893, 1.625481, 0.129933)",
        "(0.137139, 1.627860, 0.133438)",
        "(0.137337, 1.629954, 0.136835)",
        "(0.137700, 1.631975, 0.140246)",
        "(0.137902, 1.633016, 0.142065)",
        "(0.138371, 1.635143, 0.145945)",
        "(0.138849, 1.637197, 0.150037)",
        "(0.139290, 1.639039, 0.154003)",
        "(0.139636, 1.640717, 0.157892)",
        "(0.139796, 1.641565, 0.159852)",
        "(0.140138, 1.643320, 0.163905)",
        "(0.140619, 1.645155, 0.168070)",
        "(0.141248, 1.646987, 0.172327)",
        "(0.141972, 1.648842, 0.176884)",
        "(0.142343, 1.649734, 0.179209)",
        "(0.143114, 1.651238, 0.183767)",
        "(0.144002, 1.652483, 0.188403)",
        "(0.144511, 1.653649, 0.193388)",
        "(0.144918, 1.654632, 0.198656)",
        "(0.145225, 1.655091, 0.201357)",
        "(0.145761, 1.655907, 0.206638)",
        "(0.146460, 1.656542, 0.211905)",
        "(0.147357, 1.656975, 0.217199)",
        "(0.148002, 1.657173, 0.222496)",
        "(0.148261, 1.657302, 0.225219)",
        "(0.148808, 1.657524, 0.230652)",
        "(0.149290, 1.657645, 0.236018)",
        "(0.149619, 1.657617, 0.241006)",
        "(0.150075, 1.657408, 0.245479)",
        "(0.150365, 1.657283, 0.247694)",
        "(0.151265, 1.657153, 0.252316)",
        "(0.152154, 1.656969, 0.257251)",
        "(0.152711, 1.656449, 0.261891)",
        "(0.153132, 1.655483, 0.265999)",
        "(0.153332, 1.654935, 0.267940)",
        "(0.153868, 1.653810, 0.271721)",
        "(0.154312, 1.652716, 0.275807)",
        "(0.154817, 1.651515, 0.279835)",
        "(0.155157, 1.649874, 0.283336)",
        "(0.155272, 1.648943, 0.285013)",
        "(0.155428, 1.646917, 0.288403)",
        "(0.155462, 1.644882, 0.291945)",
        "(0.155239, 1.642846, 0.295247)",
        "(0.155143, 1.640802, 0.298363)",
        "(0.155220, 1.639828, 0.299999)",
        "(0.155230, 1.637776, 0.303484)",
        "(0.154910, 1.635564, 0.306827)",
        "(0.154568, 1.632978, 0.309390)",
        "(0.154277, 1.630395, 0.311571)",
        "(0.154252, 1.629177, 0.312754)",
        "(0.153972, 1.626530, 0.315364)",
        "(0.153633, 1.623725, 0.318041)",
        "(0.153457, 1.620806, 0.320707)",
        "(0.153255, 1.617775, 0.323516)",
        "(0.153073, 1.616243, 0.325043)",
        "(0.152513, 1.612958, 0.327785)",
        "(0.151883, 1.609393, 0.329793)",
        "(0.151712, 1.606106, 0.331645)",
        "(0.151874, 1.602917, 0.333469)",
        "(0.151838, 1.601327, 0.334439)",
        "(0.151706, 1.598158, 0.336416)",
        "(0.151518, 1.594766, 0.338139)",
        "(0.151409, 1.591226, 0.339698)",
        "(0.151247, 1.587676, 0.341526)",
        "(0.151052, 1.585831, 0.342508)",
        "(0.150698, 1.582042, 0.344520)",
        "(0.150240, 1.578250, 0.346796)",
        "(0.149644, 1.574491, 0.349150)",
        "(0.149222, 1.570798, 0.351598)",
        "(0.149091, 1.568962, 0.352916)",
        "(0.148924, 1.565381, 0.355726)",
        "(0.148720, 1.561601, 0.358372)",
        "(0.148602, 1.557510, 0.360688)",
        "(0.148464, 1.553033, 0.362749)",
        "(0.148307, 1.550614, 0.363623)",
        "(0.147830, 1.545514, 0.365181)",
        "(0.147272, 1.540264, 0.366808)",
        "(0.146829, 1.535044, 0.368593)",
        "(0.146412, 1.529843, 0.370454)",
        "(0.146266, 1.527290, 0.371367)",
        "(0.146066, 1.522076, 0.373063)",
        "(0.145767, 1.516458, 0.374422)",
        "(0.145146, 1.510560, 0.375515)",
        "(0.144511, 1.504764, 0.376865)",
        "(0.144413, 1.502040, 0.377729)",
        "(0.144274, 1.496707, 0.379620)",
        "(0.144056, 1.491489, 0.381530)",
        "(0.143850, 1.486256, 0.383358)",
        "(0.143693, 1.481043, 0.385120)",
        "(0.143649, 1.478467, 0.385880)",
        "(0.143529, 1.473277, 0.387251)",
        "(0.143745, 1.468328, 0.388663)",
        "(0.143929, 1.463420, 0.390221)",
        "(0.144028, 1.458505, 0.391650)",
        "(0.144101, 1.456088, 0.392347)",
        "(0.144568, 1.451563, 0.393964)",
        "(0.145120, 1.447154, 0.395665)",
        "(0.145502, 1.442493, 0.397017)",
        "(0.145858, 1.437723, 0.398131)",
        "(0.146093, 1.435325, 0.398629)",
        "(0.146494, 1.430463, 0.399505)",
        "(0.146864, 1.425458, 0.400130)",
        "(0.147250, 1.420426, 0.400769)",
        "(0.147776, 1.415536, 0.401703)",
        "(0.148004, 1.413075, 0.402157)",
        "(0.148471, 1.408080, 0.402996)",
        "(0.149002, 1.403207, 0.403886)",
        "(0.149329, 1.398135, 0.404894)",
        "(0.149331, 1.392929, 0.405961)",
        "(0.149386, 1.390410, 0.406501)",
        "(0.149621, 1.385599, 0.407602)",
        "(0.149833, 1.380937, 0.408791)",
        "(0.150129, 1.376494, 0.409907)",
        "(0.150484, 1.372342, 0.411033)",
        "(0.150712, 1.370411, 0.411581)",
        "(0.151075, 1.366447, 0.412439)",
        "(0.151379, 1.362358, 0.412900)",
        "(0.151597, 1.358177, 0.413173)",
        "(0.151962, 1.354234, 0.413473)",
        "(0.152179, 1.352334, 0.413625)",
        "(0.152536, 1.348510, 0.413859)",
        "(0.152476, 1.344601, 0.414010)",
        "(0.152313, 1.340858, 0.414251)",
        "(0.152397, 1.337488, 0.414568)",
        "(0.152515, 1.335970, 0.414718)",
        "(0.152655, 1.332914, 0.414843)",
        "(0.152868, 1.329957, 0.414624)",
        "(0.153125, 1.327057, 0.414250)",
        "(0.153387, 1.324134, 0.413915)",
        "(0.153463, 1.322574, 0.413715)",
        "(0.153568, 1.319294, 0.413223)",
        "(0.153747, 1.315974, 0.412784)",
        "(0.154051, 1.312612, 0.412316)",
        "(0.154324, 1.308913, 0.411642)",
        "(0.154412, 1.306938, 0.411219)",
        "(0.154673, 1.302839, 0.410281)",
        "(0.154958, 1.298764, 0.409463)",
        "(0.155238, 1.294502, 0.408450)",
        "(0.155369, 1.290046, 0.407219)",
        "(0.155566, 1.287827, 0.406519)",
        "(0.155808, 1.283321, 0.405152)",
        "(0.156033, 1.278708, 0.403755)",
        "(0.156336, 1.274213, 0.402329)",
        "(0.156601, 1.269803, 0.400773)",
        "(0.156756, 1.267629, 0.399934)",
        "(0.156976, 1.263404, 0.398155)",
        "(0.157187, 1.259418, 0.396496)",
        "(0.157369, 1.255619, 0.395068)",
        "(0.157409, 1.251772, 0.393641)",
        "(0.157422, 1.249881, 0.392977)",
        "(0.157597, 1.246312, 0.391670)",
        "(0.157996, 1.242908, 0.390170)",
        "(0.158291, 1.239357, 0.388349)",
        "(0.158493, 1.235720, 0.386324)",
        "(0.158649, 1.234020, 0.385366)",
        "(0.159010, 1.230899, 0.383814)",
        "(0.159361, 1.227981, 0.382582)",
        "(0.159595, 1.225121, 0.381283)",
        "(0.159823, 1.222492, 0.379978)",
        "(0.159992, 1.221299, 0.379421)",
        "(0.160215, 1.218816, 0.378228)",
        "(0.160409, 1.216282, 0.376726)",
        "(0.160523, 1.213723, 0.374896)",
        "(0.160602, 1.211082, 0.372744)",
        "(0.160696, 1.209763, 0.371576)",
        "(0.160853, 1.207073, 0.369227)",
        "(0.161033, 1.204268, 0.366796)",
        "(0.161224, 1.201331, 0.364229)",
        "(0.161527, 1.198421, 0.361439)",
        "(0.161686, 1.196906, 0.359857)",
        "(0.161941, 1.193819, 0.356356)",
        "(0.162258, 1.190844, 0.352752)",
        "(0.162559, 1.187953, 0.349322)",
        "(0.162763, 1.184998, 0.346131)",
        "(0.162821, 1.183512, 0.344613)",
        "(0.163016, 1.180708, 0.341678)",
        "(0.163217, 1.177939, 0.338581)",
        "(0.163418, 1.175159, 0.335316)",
        "(0.163599, 1.172480, 0.332010)",
        "(0.163714, 1.171258, 0.330397)",
        "(0.163942, 1.168822, 0.327281)",
        "(0.164212, 1.166383, 0.324282)",
        "(0.164480, 1.164008, 0.321297)",
        "(0.164746, 1.161755, 0.318181)",
        "(0.164858, 1.160713, 0.316618)",
        "(0.165084, 1.158661, 0.313485)",
        "(0.165251, 1.156629, 0.310277)",
        "(0.165386, 1.154759, 0.306890)",
        "(0.165461, 1.153129, 0.303384)",
        "(0.165446, 1.152378, 0.301657)",
        "(0.165403, 1.150947, 0.298255)",
        "(0.165348, 1.149660, 0.294690)",
        "(0.165214, 1.148387, 0.290923)",
        "(0.165129, 1.147335, 0.287055)",
        "(0.165079, 1.146845, 0.285032)",
        "(0.164895, 1.145902, 0.280784)",
        "(0.164718, 1.145224, 0.276522)",
        "(0.164638, 1.144695, 0.272060)",
        "(0.164648, 1.144141, 0.267154)",
        "(0.164651, 1.143920, 0.264705)",
        "(0.164691, 1.143661, 0.260015)",
        "(0.164690, 1.143473, 0.255466)",
        "(0.164673, 1.143378, 0.250930)",
        "(0.164567, 1.143345, 0.246402)",
        "(0.164501, 1.143350, 0.244153)",
        "(0.164339, 1.143369, 0.239773)",
        "(0.164225, 1.143648, 0.235599)",
        "(0.164308, 1.144066, 0.231406)",
        "(0.164391, 1.144277, 0.226929)",
        "(0.164494, 1.144327, 0.224605)",
        "(0.164707, 1.144463, 0.219958)",
        "(0.164942, 1.144888, 0.215740)",
        "(0.165079, 1.145389, 0.211914)",
        "(0.165117, 1.145497, 0.207951)",
        "(0.165145, 1.145511, 0.205876)",
        "(0.165139, 1.145485, 0.201762)",
        "(0.165130, 1.145511, 0.197667)",
        "(0.165170, 1.145594, 0.193386)",
        "(0.165228, 1.146012, 0.189306)",
        "(0.165287, 1.146402, 0.187355)",
        "(0.165472, 1.147008, 0.183144)",
        "(0.165717, 1.147270, 0.178389)",
        "(0.166018, 1.147762, 0.173768)",
        "(0.166071, 1.148823, 0.169820)",
        "(0.166030, 1.149516, 0.168113)",
        "(0.165903, 1.150868, 0.164588)",
        "(0.165809, 1.152166, 0.160731)",
        "(0.165693, 1.153406, 0.156460)",
        "(0.165726, 1.154792, 0.151818)",
        "(0.165785, 1.155659, 0.149590)",
        "(0.165796, 1.157690, 0.145501)",
        "(0.165652, 1.159924, 0.141636)",
        "(0.165447, 1.161988, 0.137707)",
        "(0.165326, 1.164193, 0.133913)",
        "(0.165245, 1.165362, 0.132119)",
        "(0.165093, 1.167818, 0.128730)",
        "(0.164956, 1.170132, 0.125346)",
        "(0.164849, 1.172221, 0.121735)",
        "(0.164633, 1.174340, 0.118196)",
        "(0.164427, 1.175424, 0.116603)",
        "(0.163943, 1.177576, 0.113485)",
        "(0.163356, 1.179903, 0.110598)",
        "(0.162691, 1.182519, 0.108024)",
        "(0.162009, 1.185050, 0.105440)",
        "(0.161652, 1.186286, 0.104108)",
        "(0.160918, 1.188748, 0.101551)",
        "(0.160242, 1.191562, 0.099278)",
        "(0.159607, 1.194613, 0.097291)",
        "(0.158956, 1.197786, 0.095439)",
        "(0.158674, 1.199375, 0.094495)",
        "(0.158246, 1.202366, 0.092427)",
        "(0.157991, 1.205173, 0.090024)",
        "(0.157834, 1.208155, 0.087753)",
        "(0.157526, 1.210989, 0.085653)",
        "(0.157375, 1.212316, 0.084636)",
        "(0.157098, 1.214990, 0.082739)",
        "(0.156859, 1.217781, 0.081128)",
        "(0.156578, 1.220567, 0.079628)",
        "(0.156324, 1.223508, 0.078360)",
        "(0.156214, 1.225128, 0.077861)",
        "(0.155984, 1.228567, 0.077112)",
        "(0.155652, 1.231989, 0.076445)",
        "(0.155352, 1.235162, 0.075505)",
        "(0.155128, 1.238241, 0.074227)",
        "(0.155044, 1.239877, 0.073601)",
        "(0.154803, 1.243399, 0.072519)",
        "(0.154400, 1.247136, 0.071692)",
        "(0.153917, 1.250977, 0.070900)",
        "(0.153509, 1.254721, 0.069933)",
        "(0.153351, 1.256607, 0.069374)",
        "(0.153081, 1.260443, 0.068244)",
        "(0.152787, 1.264297, 0.067100)",
        "(0.152484, 1.268322, 0.065944)",
        "(0.152150, 1.272560, 0.064876)",
        "(0.151953, 1.274720, 0.064408)",
        "(0.151482, 1.279067, 0.063466)",
        "(0.151044, 1.283340, 0.062388)",
        "(0.150690, 1.287720, 0.061371)",
        "(0.150395, 1.292181, 0.060496)",
        "(0.150235, 1.294450, 0.060134)",
        "(0.149951, 1.298975, 0.059543)",
        "(0.149938, 1.303576, 0.058951)",
        "(0.150110, 1.308320, 0.058459)",
        "(0.150241, 1.313147, 0.058031)",
        "(0.150312, 1.315573, 0.057803)",
        "(0.150495, 1.320585, 0.057592)",
        "(0.150461, 1.325659, 0.057670)",
        "(0.150296, 1.330443, 0.057671)",
        "(0.150060, 1.335060, 0.057620)",
        "(0.149881, 1.337387, 0.057612)",
        "(0.149522, 1.342300, 0.057857)",
        "(0.149099, 1.347481, 0.058437)",
        "(0.148585, 1.352500, 0.058876)",
        "(0.148228, 1.357509, 0.059113)",
        "(0.148080, 1.359970, 0.059161)",
        "(0.147870, 1.364943, 0.059374)",
        "(0.147641, 1.369967, 0.059641)",
        "(0.147202, 1.374865, 0.059763)",
        "(0.146946, 1.379866, 0.059913)",
        "(0.146839, 1.382405, 0.060065)",
        "(0.146578, 1.387464, 0.060387)",
        "(0.146271, 1.392447, 0.060707)",
        "(0.146042, 1.397678, 0.061283)",
        "(0.145601, 1.402957, 0.062148)",
        "(0.145427, 1.405582, 0.062637)",
        "(0.145158, 1.410697, 0.063469)",
        "(0.144814, 1.415465, 0.064054)",
        "(0.144514, 1.420050, 0.064588)",
        "(0.144252, 1.424569, 0.065268)",
        "(0.144171, 1.426873, 0.065737)",
        "(0.143881, 1.431289, 0.066520)",
        "(0.143684, 1.435371, 0.066969)",
        "(0.143485, 1.439427, 0.067288)",
        "(0.143288, 1.443609, 0.067783)",
        "(0.143252, 1.445690, 0.068041)",
        "(0.143197, 1.449649, 0.068373)",
        "(0.143107, 1.453383, 0.068526)",
        "(0.143122, 1.456915, 0.068403)",
        "(0.143184, 1.460286, 0.068175)",
        "(0.143271, 1.462101, 0.068219)",
        "(0.143434, 1.465784, 0.068540)",
        "(0.143473, 1.469269, 0.068711)",
        "(0.143505, 1.472510, 0.068542)",
        "(0.143309, 1.475673, 0.068338)",
        "(0.143218, 1.477322, 0.068354)",
        "(0.143019, 1.480767, 0.068677)",
        "(0.142825, 1.484395, 0.069167)",
        "(0.142863, 1.488104, 0.069666)",
        "(0.142849, 1.491709, 0.069939)",
        "(0.142832, 1.493392, 0.069850)",
        "(0.143021, 1.496782, 0.069461)",
        "(0.143450, 1.500487, 0.069268)",
        "(0.143998, 1.504646, 0.069606)",
        "(0.144446, 1.509033, 0.070123)",
        "(0.144680, 1.511188, 0.070251)",
        "(0.145285, 1.515394, 0.070359)",
        "(0.146111, 1.519536, 0.070340)",
        "(0.147019, 1.523794, 0.070506)",
        "(0.147876, 1.528126, 0.071009)",
        "(0.148341, 1.530269, 0.071236)",
        "(0.149346, 1.534263, 0.071435)",
        "(0.150467, 1.537923, 0.071316)",
        "(0.152011, 1.541507, 0.071319)",
        "(0.153286, 1.545088, 0.071646)",
        "(0.153848, 1.546863, 0.071945)",
        "(0.154915, 1.550332, 0.072709)",
        "(0.156033, 1.553637, 0.073587)",
        "(0.156930, 1.556672, 0.074424)",
        "(0.157559, 1.559563, 0.075412)",
        "(0.157824, 1.561000, 0.076018)",
        "(0.158237, 1.563805, 0.077274)",
        "(0.158457, 1.566416, 0.078499)",
        "(0.158780, 1.569094, 0.079997)",
        "(0.159182, 1.571884, 0.081735)",
        "(0.159492, 1.573336, 0.082778)",
        "(0.160036, 1.576109, 0.084807)",
        "(0.160216, 1.578842, 0.087204)",
        "(0.160212, 1.581338, 0.089842)",
        "(0.160254, 1.583570, 0.092452)",
        "(0.160226, 1.584615, 0.093784)",
        "(0.159987, 1.586694, 0.096652)",
        "(0.159795, 1.588827, 0.099797)",
        "(0.159605, 1.591009, 0.103017)",
        "(0.159446, 1.593271, 0.106363)",
        "(0.159394, 1.594453, 0.108168)",
        "(0.159242, 1.596663, 0.111600)",
        "(0.159208, 1.598779, 0.114919)",
        "(0.159445, 1.600810, 0.118407)",
        "(0.159735, 1.602758, 0.122214)",
        "(0.159822, 1.603722, 0.124250)",
        "(0.159833, 1.605782, 0.128645)",
        "(0.159845, 1.607587, 0.133029)",
        "(0.159875, 1.609297, 0.137184)",
        "(0.160127, 1.611035, 0.141484)",
        "(0.160407, 1.611974, 0.143842)",
        "(0.160969, 1.613787, 0.148798)",
        "(0.161455, 1.615438, 0.154030)",
        "(0.161897, 1.617096, 0.159615)",
        "(0.162274, 1.618626, 0.165526)",
        "(0.162416, 1.619363, 0.168611)",
        "(0.162484, 1.620737, 0.174779)",
        "(0.162546, 1.621779, 0.180700)",
        "(0.162693, 1.622514, 0.186372)",
        "(0.162990, 1.623171, 0.192099)",
        "(0.163252, 1.623508, 0.194968)",
        "(0.163815, 1.623970, 0.200547)",
        "(0.164372, 1.624154, 0.206027)",
        "(0.165148, 1.624339, 0.211938)",
        "(0.165759, 1.624612, 0.218297)",
        "(0.165902, 1.624622, 0.221517)",
        "(0.166038, 1.624445, 0.227825)",
        "(0.166072, 1.624144, 0.234067)",
        "(0.166100, 1.623805, 0.240192)",
        "(0.166306, 1.623213, 0.245841)",
        "(0.166570, 1.622887, 0.248552)",
        "(0.167311, 1.622277, 0.254073)",
        "(0.168169, 1.621796, 0.259903)",
        "(0.168823, 1.621072, 0.265809)",
        "(0.169190, 1.620189, 0.271776)",
        "(0.169331, 1.619713, 0.274756)",
        "(0.169591, 1.618487, 0.280390)",
        "(0.170181, 1.617133, 0.285675)",
        "(0.170838, 1.615674, 0.290851)",
        "(0.171212, 1.614028, 0.295891)",
        "(0.171226, 1.613158, 0.298253)",
        "(0.171281, 1.611298, 0.302700)",
        "(0.171537, 1.609530, 0.306845)",
        "(0.172233, 1.607951, 0.310986)",
        "(0.173019, 1.606477, 0.315393)",
        "(0.173319, 1.605570, 0.317361)",
        "(0.173492, 1.603311, 0.320830)",
        "(0.173507, 1.600812, 0.324027)",
        "(0.173650, 1.598128, 0.327271)",
        "(0.173772, 1.595176, 0.330416)",
        "(0.173708, 1.593557, 0.331825)",
        "(0.173532, 1.590152, 0.334410)",
        "(0.173333, 1.586538, 0.336732)",
        "(0.173108, 1.582898, 0.338985)",
        "(0.172973, 1.579147, 0.341242)",
        "(0.172840, 1.577284, 0.342447)",
        "(0.172401, 1.573552, 0.344837)",
        "(0.171711, 1.569539, 0.346895)",
        "(0.171201, 1.565527, 0.348703)",
        "(0.170732, 1.561587, 0.350572)",
        "(0.170479, 1.559633, 0.351480)",
        "(0.169864, 1.555595, 0.353203)",
        "(0.169426, 1.551699, 0.355059)",
        "(0.169224, 1.547933, 0.357139)",
        "(0.168745, 1.544005, 0.359163)",
        "(0.168521, 1.542018, 0.360129)",
        "(0.168190, 1.538032, 0.362089)",
        "(0.167847, 1.533896, 0.363970)",
        "(0.167238, 1.529468, 0.365610)",
        "(0.166706, 1.524963, 0.367287)",
        "(0.166625, 1.522758, 0.368278)",
        "(0.166567, 1.518338, 0.370565)",
        "(0.166241, 1.513555, 0.372893)",
        "(0.165754, 1.508385, 0.374909)",
        "(0.165063, 1.502923, 0.376673)",
        "(0.164756, 1.500155, 0.377445)",
        "(0.164172, 1.494578, 0.378815)",
        "(0.163542, 1.488991, 0.380094)",
        "(0.163481, 1.483901, 0.381615)",
        "(0.163825, 1.479205, 0.383046)",
        "(0.164030, 1.476853, 0.383694)",
        "(0.164347, 1.472127, 0.385048)",
        "(0.164430, 1.467323, 0.386415)",
        "(0.164150, 1.462344, 0.387705)",
        "(0.163797, 1.457338, 0.388907)",
        "(0.163700, 1.454910, 0.389519)",
        "(0.163494, 1.450176, 0.390768)",
        "(0.163160, 1.445609, 0.391881)",
        "(0.163005, 1.441331, 0.392715)",
        "(0.163040, 1.437348, 0.393477)",
        "(0.163197, 1.435510, 0.393860)",
        "(0.163364, 1.431842, 0.394484)",
        "(0.163214, 1.427932, 0.394590)",
        "(0.162928, 1.423827, 0.394294)",
        "(0.162770, 1.419732, 0.393937)",
        "(0.162778, 1.417728, 0.393805)",
        "(0.162772, 1.413509, 0.393495)",
        "(0.162640, 1.408885, 0.392817)",
        "(0.162448, 1.403835, 0.391694)",
        "(0.162296, 1.398459, 0.390452)",
        "(0.162135, 1.395597, 0.389779)",
        "(0.161725, 1.389655, 0.388293)",
        "(0.161178, 1.383608, 0.386815)",
        "(0.160716, 1.377602, 0.385693)",
        "(0.160346, 1.371721, 0.384857)",
        "(0.160110, 1.368754, 0.384400)",
        "(0.159611, 1.362924, 0.383316)",
        "(0.159264, 1.357486, 0.382317)",
        "(0.159217, 1.352411, 0.381644)",
        "(0.159147, 1.347332, 0.381076)",
        "(0.158998, 1.344723, 0.380667)",
        "(0.158684, 1.339508, 0.379588)",
        "(0.158446, 1.334504, 0.378507)",
        "(0.158298, 1.329682, 0.377500)",
        "(0.158147, 1.324894, 0.376369)",
        "(0.157993, 1.322427, 0.375666)",
        "(0.157598, 1.317484, 0.374218)",
        "(0.157427, 1.312732, 0.372722)",
        "(0.157389, 1.308050, 0.371116)",
        "(0.157283, 1.303300, 0.369350)",
        "(0.157255, 1.300935, 0.368372)",
        "(0.157486, 1.296502, 0.366308)",
        "(0.158030, 1.292331, 0.364224)",
        "(0.158539, 1.287898, 0.361984)",
        "(0.158846, 1.283067, 0.359391)",
        "(0.158968, 1.280558, 0.358002)",
        "(0.159082, 1.275570, 0.355227)",
        "(0.159208, 1.270708, 0.352673)",
        "(0.159221, 1.265991, 0.350603)",
        "(0.159342, 1.261571, 0.348924)",
        "(0.159422, 1.259400, 0.348077)",
        "(0.159590, 1.255009, 0.346071)",
        "(0.160067, 1.250754, 0.343653)",
        "(0.160842, 1.246614, 0.341000)",
        "(0.161463, 1.242172, 0.337898)",
        "(0.161592, 1.239742, 0.336223)",
        "(0.161723, 1.234586, 0.332893)",
        "(0.161743, 1.229343, 0.329939)",
        "(0.161804, 1.224602, 0.327517)",
        "(0.161848, 1.220427, 0.325407)",
        "(0.161896, 1.218495, 0.324377)",
        "(0.162112, 1.215158, 0.322347)",
        "(0.162274, 1.212245, 0.320290)",
        "(0.162545, 1.209869, 0.318172)",
        "(0.162897, 1.207705, 0.315692)",
        "(0.162984, 1.206565, 0.314200)",
        "(0.163083, 1.204076, 0.310743)",
        "(0.163142, 1.201532, 0.307186)",
        "(0.163207, 1.199247, 0.304311)",
        "(0.163190, 1.197154, 0.302004)",
        "(0.163194, 1.196069, 0.300724)",
        "(0.163154, 1.193777, 0.297362)",
        "(0.163169, 1.191169, 0.292824)",
        "(0.163348, 1.188460, 0.288025)",
        "(0.163647, 1.185899, 0.283585)",
        "(0.163777, 1.184603, 0.281452)",
        "(0.163996, 1.181817, 0.276973)",
        "(0.164321, 1.178854, 0.271855)",
        "(0.164770, 1.176009, 0.266590)",
        "(0.165296, 1.173489, 0.261947)",
        "(0.165511, 1.172204, 0.259781)",
        "(0.165849, 1.169508, 0.255343)",
        "(0.166192, 1.166878, 0.250796)",
        "(0.166606, 1.164407, 0.246107)",
        "(0.167013, 1.162290, 0.241754)",
        "(0.167144, 1.161307, 0.239760)",
        "(0.167441, 1.159388, 0.235655)",
        "(0.167706, 1.157541, 0.231395)",
        "(0.168019, 1.155982, 0.227104)",
        "(0.168508, 1.154612, 0.222586)",
        "(0.168703, 1.153861, 0.220197)",
        "(0.169182, 1.152544, 0.215321)",
        "(0.169622, 1.151493, 0.210748)",
        "(0.169778, 1.150644, 0.206838)",
        "(0.169857, 1.149876, 0.202906)",
        "(0.169881, 1.149500, 0.200777)",
        "(0.169878, 1.148872, 0.196089)",
        "(0.169726, 1.148596, 0.191515)",
        "(0.169476, 1.148844, 0.187019)",
        "(0.169187, 1.149497, 0.182317)",
        "(0.169069, 1.150005, 0.179868)",
        "(0.168921, 1.151105, 0.174925)",
        "(0.168736, 1.152219, 0.169907)",
        "(0.168653, 1.153436, 0.164761)",
        "(0.168651, 1.154717, 0.159577)",
        "(0.168663, 1.155450, 0.157083)",
        "(0.168705, 1.157022, 0.152358)",
        "(0.168697, 1.158506, 0.147861)",
        "(0.168664, 1.159676, 0.143355)",
        "(0.168699, 1.160774, 0.138724)",
        "(0.168740, 1.161275, 0.136397)",
        "(0.168846, 1.162418, 0.131924)",
        "(0.168975, 1.163735, 0.127702)",
        "(0.169188, 1.165060, 0.123464)",
        "(0.169439, 1.166243, 0.119155)",
        "(0.169540, 1.166837, 0.116988)",
        "(0.169668, 1.168318, 0.112908)",
        "(0.169703, 1.170241, 0.109309)",
        "(0.169673, 1.172225, 0.105828)",
        "(0.169624, 1.174220, 0.102205)",
        "(0.169623, 1.175288, 0.100336)",
        "(0.169626, 1.177640, 0.096690)",
        "(0.169538, 1.180396, 0.093352)",
        "(0.169215, 1.183608, 0.090429)",
        "(0.168832, 1.187126, 0.087635)",
        "(0.168662, 1.188943, 0.086113)",
        "(0.168389, 1.192688, 0.083048)",
        "(0.168107, 1.196715, 0.080023)",
        "(0.167721, 1.200970, 0.077108)",
        "(0.167371, 1.205524, 0.074375)",
        "(0.167141, 1.207928, 0.073097)",
        "(0.166727, 1.212723, 0.070569)",
        "(0.166440, 1.217654, 0.068042)",
        "(0.166155, 1.222668, 0.065615)",
        "(0.165855, 1.227711, 0.063386)",
        "(0.165680, 1.230241, 0.062335)",
        "(0.165348, 1.235228, 0.060294)",
        "(0.164978, 1.240061, 0.058410)",
        "(0.164550, 1.244697, 0.056641)",
        "(0.164081, 1.249009, 0.054974)",
        "(0.163772, 1.251001, 0.054203)",
        "(0.163140, 1.255010, 0.052812)",
        "(0.162393, 1.258988, 0.051792)",
        "(0.161549, 1.263006, 0.051152)",
        "(0.160703, 1.266814, 0.050493)",
        "(0.160216, 1.268607, 0.050128)",
        "(0.159223, 1.272212, 0.049450)",
        "(0.158102, 1.275999, 0.049024)",
        "(0.156740, 1.279935, 0.048848)",
        "(0.155495, 1.284147, 0.048700)",
        "(0.154929, 1.286338, 0.048569)",
        "(0.153818, 1.290732, 0.048132)",
        "(0.152774, 1.295119, 0.047589)",
        "(0.151806, 1.299648, 0.047051)",
        "(0.150878, 1.304459, 0.046535)",
        "(0.150455, 1.306942, 0.046352)",
        "(0.149649, 1.312103, 0.046189)",
        "(0.148798, 1.317377, 0.046209)",
        "(0.147963, 1.322475, 0.046069)",
        "(0.147196, 1.327392, 0.045715)",
        "(0.146857, 1.329849, 0.045495)",
        "(0.146240, 1.334805, 0.044991)",
        "(0.145686, 1.339916, 0.044578)",
        "(0.145170, 1.344942, 0.044105)",
        "(0.144769, 1.349995, 0.043656)",
        "(0.144587, 1.352585, 0.043513)",
        "(0.144200, 1.357800, 0.043273)",
        "(0.143797, 1.363007, 0.043058)",
        "(0.143505, 1.368176, 0.042842)",
        "(0.143286, 1.373165, 0.042602)",
        "(0.143219, 1.375608, 0.042450)",
        "(0.143122, 1.380501, 0.042205)",
        "(0.143129, 1.385352, 0.042037)",
        "(0.143147, 1.390109, 0.041960)",
        "(0.143089, 1.394646, 0.041854)",
        "(0.143109, 1.396893, 0.041776)",
        "(0.143258, 1.401314, 0.041690)",
        "(0.143345, 1.405669, 0.041751)",
        "(0.143427, 1.409830, 0.041814)",
        "(0.143463, 1.414046, 0.042064)",
        "(0.143434, 1.416362, 0.042532)",
        "(0.143244, 1.421283, 0.043919)",
        "(0.142949, 1.426513, 0.045789)",
        "(0.142593, 1.432038, 0.048001)",
        "(0.142125, 1.437300, 0.049886)",
        "(0.141861, 1.439862, 0.050735)",
        "(0.141401, 1.444989, 0.052505)",
        "(0.140958, 1.450268, 0.054516)",
        "(0.140676, 1.455881, 0.056963)",
        "(0.140387, 1.461471, 0.059298)",
        "(0.140370, 1.464162, 0.060228)",
        "(0.140517, 1.469426, 0.061768)",
        "(0.140805, 1.474653, 0.063027)",
        "(0.141280, 1.479872, 0.064279)",
        "(0.141724, 1.485138, 0.065654)",
        "(0.141976, 1.487849, 0.066474)",
        "(0.142554, 1.493264, 0.068098)",
        "(0.143223, 1.498350, 0.069191)",
        "(0.143914, 1.503251, 0.070196)",
        "(0.144578, 1.508000, 0.071362)",
        "(0.144827, 1.510246, 0.071856)",
        "(0.145376, 1.514581, 0.072846)",
        "(0.145806, 1.518926, 0.074006)",
        "(0.146089, 1.523309, 0.075463)",
        "(0.146465, 1.527739, 0.077051)",
        "(0.146803, 1.530006, 0.077896)",
        "(0.147393, 1.534544, 0.079604)",
        "(0.148052, 1.539157, 0.081445)",
        "(0.148758, 1.543754, 0.083420)",
        "(0.149435, 1.548236, 0.085442)",
        "(0.149688, 1.550320, 0.086347)",
        "(0.150035, 1.554229, 0.087927)",
        "(0.150197, 1.558086, 0.089736)",
        "(0.150088, 1.562041, 0.092000)",
        "(0.149798, 1.565942, 0.094443)",
        "(0.149625, 1.567855, 0.095733)",
        "(0.149357, 1.571797, 0.098555)",
        "(0.149018, 1.576069, 0.101964)",
        "(0.148606, 1.580432, 0.105673)",
        "(0.148339, 1.584744, 0.109240)",
        "(0.148372, 1.586894, 0.110970)",
        "(0.148597, 1.591336, 0.114811)",
        "(0.148582, 1.595789, 0.118807)",
        "(0.148588, 1.599943, 0.122650)",
        "(0.148594, 1.603972, 0.126338)",
        "(0.148613, 1.605941, 0.128170)",
        "(0.148794, 1.609812, 0.131841)",
        "(0.149203, 1.613494, 0.135652)",
        "(0.149792, 1.617036, 0.139641)",
        "(0.150425, 1.620404, 0.143706)",
        "(0.150793, 1.621934, 0.145723)",
        "(0.151626, 1.624800, 0.149774)",
        "(0.152410, 1.627289, 0.153664)",
        "(0.152887, 1.629349, 0.157577)",
        "(0.153254, 1.631192, 0.161795)",
        "(0.153474, 1.632073, 0.164056)",
        "(0.154078, 1.633770, 0.168738)",
        "(0.154632, 1.635488, 0.173770)",
        "(0.155110, 1.637287, 0.179232)",
        "(0.155386, 1.638957, 0.184682)",
        "(0.155382, 1.639707, 0.187340)",
        "(0.155466, 1.641144, 0.192532)",
        "(0.155825, 1.642444, 0.197538)",
        "(0.156493, 1.643741, 0.202462)",
        "(0.157189, 1.645070, 0.207723)",
        "(0.157512, 1.645753, 0.210430)",
        "(0.158145, 1.647068, 0.215743)",
        "(0.159025, 1.648315, 0.220704)",
        "(0.160015, 1.649279, 0.225367)",
        "(0.160903, 1.649969, 0.230019)",
        "(0.161373, 1.650300, 0.232425)",
        "(0.162316, 1.650969, 0.237443)",
        "(0.163358, 1.651808, 0.242889)",
        "(0.164609, 1.652659, 0.248593)",
        "(0.165732, 1.653395, 0.254160)",
        "(0.166140, 1.653614, 0.256795)",
        "(0.166914, 1.653900, 0.262041)",
        "(0.167939, 1.654110, 0.267540)",
        "(0.168634, 1.654288, 0.273112)",
        "(0.169496, 1.654366, 0.278404)",
        "(0.169952, 1.654353, 0.280991)",
        "(0.170732, 1.654239, 0.286134)",
        "(0.171486, 1.654082, 0.291177)",
        "(0.172359, 1.653856, 0.296179)",
        "(0.173491, 1.653610, 0.301192)",
        "(0.173982, 1.653362, 0.303605)",
        "(0.174733, 1.652621, 0.308081)",
        "(0.175269, 1.651673, 0.312346)",
        "(0.175956, 1.650833, 0.316791)",
        "(0.176676, 1.650140, 0.321645)",
        "(0.177066, 1.649808, 0.324192)",
        "(0.177723, 1.648835, 0.329042)",
        "(0.178027, 1.647502, 0.333675)",
        "(0.178307, 1.645996, 0.338371)",
        "(0.178527, 1.644290, 0.342962)",
        "(0.178554, 1.643380, 0.345198)",
        "(0.178670, 1.641621, 0.349738)",
        "(0.179072, 1.639891, 0.354262)",
        "(0.179311, 1.638120, 0.358560)",
        "(0.179284, 1.636181, 0.362368)",
        "(0.179237, 1.635189, 0.364149)",
        "(0.179224, 1.633248, 0.367572)",
        "(0.179396, 1.631177, 0.370668)",
        "(0.179891, 1.629019, 0.373679)",
        "(0.180461, 1.626684, 0.376487)",
        "(0.180521, 1.625267, 0.377643)",
        "(0.180367, 1.622077, 0.379808)",
        "(0.180102, 1.618496, 0.382104)",
        "(0.180053, 1.614747, 0.384673)",
        "(0.179498, 1.610424, 0.387143)",
        "(0.179016, 1.607969, 0.388267)",
        "(0.178037, 1.602915, 0.390544)",
        "(0.177534, 1.597872, 0.393329)",
        "(0.177125, 1.592896, 0.396651)",
        "(0.176422, 1.587445, 0.399836)",
        "(0.176081, 1.584589, 0.401341)",
        "(0.175200, 1.578612, 0.404068)",
        "(0.173870, 1.572147, 0.406227)",
        "(0.172745, 1.565591, 0.408231)",
        "(0.171978, 1.559232, 0.410569)",
        "(0.171525, 1.556031, 0.411757)",
        "(0.170493, 1.549486, 0.413818)",
        "(0.169619, 1.542886, 0.415580)",
        "(0.169121, 1.536419, 0.417430)",
        "(0.168583, 1.529647, 0.419051)",
        "(0.168155, 1.526060, 0.419666)",
        "(0.167226, 1.518848, 0.420811)",
        "(0.166261, 1.511566, 0.421876)",
        "(0.165145, 1.504104, 0.422935)",
        "(0.164103, 1.496551, 0.423895)",
        "(0.163685, 1.492903, 0.424427)",
        "(0.162794, 1.485727, 0.425494)",
        "(0.161667, 1.478468, 0.426226)",
        "(0.160622, 1.471452, 0.426810)",
        "(0.159628, 1.464861, 0.427555)",
        "(0.159106, 1.461765, 0.427871)",
        "(0.158167, 1.455971, 0.428520)",
        "(0.157600, 1.450908, 0.429154)",
        "(0.157022, 1.446144, 0.429491)",
        "(0.156353, 1.441633, 0.429384)",
        "(0.156059, 1.439504, 0.429196)",
        "(0.155649, 1.435366, 0.428720)",
        "(0.155384, 1.431401, 0.428111)",
        "(0.155124, 1.427722, 0.427498)",
        "(0.154799, 1.424337, 0.426803)",
        "(0.154599, 1.422756, 0.426422)",
        "(0.154086, 1.419923, 0.425817)",
        "(0.153756, 1.417889, 0.425639)",
        "(0.153677, 1.416660, 0.425757)",
        "(0.153608, 1.415877, 0.425866)",
        "(0.153647, 1.415734, 0.425887)",
        "(0.153800, 1.416063, 0.425875)",
        "(0.153888, 1.415942, 0.425917)",
        "(0.154002, 1.416018, 0.426005)",
        "(0.154143, 1.416151, 0.426071)",
        "(0.154238, 1.416205, 0.426111)",
        "(0.154446, 1.416178, 0.426187)",
        "(0.154603, 1.415821, 0.426175)",
        "(0.154723, 1.414871, 0.426013)",
        "(0.154927, 1.414154, 0.425883)",
        "(0.155059, 1.413786, 0.425862)",
        "(0.155301, 1.412663, 0.425834)",
        "(0.155453, 1.411465, 0.425767)",
        "(0.155721, 1.410532, 0.425821)",
        "(0.155970, 1.410168, 0.426173)",
        "(0.156156, 1.409405, 0.426607)",
        "(0.156315, 1.408686, 0.427049)",
        "(0.156423, 1.408200, 0.427111)",
        "(0.156649, 1.407985, 0.427194)",
        "(0.156867, 1.407804, 0.427414)",
        "(0.156981, 1.407633, 0.427562)",
        "(0.157148, 1.407309, 0.427698)",
        "(0.157297, 1.406834, 0.427772)",
        "(0.157451, 1.406039, 0.427825)",
        "(0.157530, 1.404825, 0.427710)",
        "(0.157577, 1.403984, 0.427585)",
        "(0.157651, 1.402149, 0.427343)",
        "(0.157691, 1.400090, 0.427272)",
        "(0.157772, 1.397635, 0.427114)",
        "(0.157625, 1.394743, 0.426616)",
        "(0.157503, 1.393186, 0.426259)",
        "(0.157443, 1.390131, 0.425476)",
        "(0.157413, 1.387065, 0.424906)",
        "(0.157315, 1.383929, 0.424586)",
        "(0.157187, 1.380743, 0.424222)",
        "(0.157113, 1.379139, 0.424011)",
        "(0.156994, 1.375839, 0.423507)",
        "(0.156804, 1.372264, 0.422772)",
        "(0.156620, 1.368453, 0.421926)",
        "(0.156359, 1.364507, 0.421046)",
        "(0.156234, 1.362534, 0.420602)",
        "(0.155965, 1.358605, 0.419624)",
        "(0.155695, 1.354528, 0.418453)",
        "(0.155563, 1.350534, 0.417316)",
        "(0.155273, 1.346356, 0.416164)",
        "(0.155137, 1.344301, 0.415577)",
        "(0.154914, 1.340222, 0.414412)",
        "(0.154720, 1.336120, 0.413306)",
        "(0.154585, 1.331929, 0.412149)",
        "(0.154530, 1.327682, 0.410945)",
        "(0.154534, 1.325576, 0.410340)",
        "(0.154468, 1.321237, 0.409047)",
        "(0.154330, 1.316748, 0.407654)",
        "(0.154221, 1.312158, 0.406423)",
        "(0.154167, 1.307513, 0.405415)",
        "(0.154111, 1.305035, 0.404804)",
        "(0.153935, 1.299944, 0.403314)",
        "(0.153820, 1.294936, 0.401729)",
        "(0.153940, 1.290125, 0.400134)",
        "(0.154078, 1.285162, 0.398153)",
        "(0.154066, 1.282536, 0.396858)",
        "(0.153815, 1.277131, 0.393999)",
        "(0.153595, 1.271773, 0.390971)",
        "(0.153376, 1.266532, 0.387887)",
        "(0.153122, 1.261484, 0.384815)",
        "(0.152945, 1.259008, 0.383206)",
        "(0.152542, 1.254081, 0.379714)",
        "(0.152264, 1.249460, 0.375888)",
        "(0.151858, 1.244888, 0.371711)",
        "(0.151364, 1.240353, 0.367425)",
        "(0.151162, 1.238230, 0.365366)",
        "(0.150730, 1.234202, 0.361440)",
        "(0.150217, 1.230270, 0.357461)",
        "(0.149831, 1.226504, 0.353357)",
        "(0.149546, 1.222886, 0.349187)",
        "(0.149445, 1.221038, 0.346980)",
        "(0.149145, 1.217002, 0.342192)",
        "(0.148757, 1.212737, 0.337028)",
        "(0.148577, 1.208841, 0.331927)",
        "(0.148351, 1.205112, 0.327011)",
        "(0.148208, 1.203149, 0.324375)",
        "(0.147902, 1.199371, 0.318701)",
        "(0.147625, 1.196061, 0.312974)",
        "(0.147337, 1.193048, 0.307314)",
        "(0.146943, 1.190155, 0.301396)",
        "(0.146630, 1.188819, 0.298392)",
        "(0.146028, 1.186340, 0.292501)",
        "(0.145410, 1.184159, 0.286625)",
        "(0.144917, 1.182232, 0.280493)",
        "(0.144429, 1.180507, 0.274017)",
        "(0.144185, 1.179715, 0.270688)",
        "(0.143757, 1.178315, 0.263942)",
        "(0.143332, 1.177094, 0.256976)",
        "(0.142820, 1.176192, 0.250316)",
        "(0.142249, 1.175424, 0.243844)",
        "(0.141949, 1.175141, 0.240610)",
        "(0.141423, 1.174958, 0.234161)",
        "(0.140971, 1.175368, 0.227940)",
        "(0.140567, 1.176065, 0.221725)",
        "(0.140171, 1.176898, 0.215404)",
        "(0.139955, 1.177477, 0.212235)",
        "(0.139518, 1.178972, 0.206040)",
        "(0.139124, 1.180969, 0.200108)",
        "(0.138665, 1.183123, 0.194272)",
        "(0.138331, 1.185415, 0.188287)",
        "(0.138224, 1.186620, 0.185218)",
        "(0.137910, 1.189100, 0.179143)",
        "(0.137556, 1.192013, 0.173483)",
        "(0.137095, 1.195398, 0.168389)",
        "(0.136490, 1.199031, 0.163553)",
        "(0.136168, 1.200912, 0.161151)",
        "(0.135577, 1.204814, 0.156239)",
        "(0.134999, 1.208961, 0.151297)",
        "(0.134568, 1.213417, 0.146362)",
        "(0.134166, 1.218083, 0.141574)",
        "(0.133970, 1.220505, 0.139277)",
        "(0.133592, 1.225269, 0.134643)",
        "(0.133306, 1.230022, 0.129913)",
        "(0.133118, 1.234961, 0.125359)",
        "(0.132819, 1.240034, 0.121205)",
        "(0.132669, 1.242517, 0.119213)",
        "(0.132283, 1.247432, 0.115428)",
        "(0.131880, 1.252366, 0.111883)",
        "(0.131547, 1.257157, 0.108238)",
        "(0.131332, 1.261882, 0.104544)",
        "(0.131235, 1.264286, 0.102761)",
        "(0.131016, 1.269369, 0.099593)",
        "(0.130641, 1.274541, 0.096813)",
        "(0.130182, 1.279512, 0.093835)",
        "(0.129804, 1.284447, 0.090719)",
        "(0.129611, 1.286985, 0.089203)",
        "(0.129352, 1.292298, 0.086361)",
        "(0.129090, 1.298141, 0.084188)",
        "(0.128768, 1.304114, 0.082385)",
        "(0.128549, 1.309681, 0.080256)",
        "(0.128498, 1.312341, 0.079129)",
        "(0.128495, 1.317663, 0.076860)",
        "(0.128548, 1.322853, 0.074783)",
        "(0.128347, 1.327655, 0.072734)",
        "(0.127998, 1.332531, 0.071294)",
        "(0.127721, 1.335163, 0.070971)",
        "(0.126963, 1.340446, 0.070652)",
        "(0.126151, 1.345396, 0.070162)",
        "(0.125435, 1.350209, 0.069339)",
        "(0.124978, 1.355142, 0.068582)",
        "(0.124862, 1.357602, 0.068152)",
        "(0.124710, 1.362341, 0.066996)",
        "(0.124603, 1.367059, 0.065972)",
        "(0.124329, 1.371856, 0.065287)",
        "(0.124036, 1.376382, 0.064387)",
        "(0.123910, 1.378544, 0.063809)",
        "(0.123670, 1.382765, 0.062645)",
        "(0.123647, 1.387150, 0.061900)",
        "(0.123666, 1.391531, 0.061437)",
        "(0.123787, 1.395807, 0.060963)",
        "(0.123906, 1.397848, 0.060674)",
        "(0.124238, 1.401759, 0.059968)",
        "(0.124607, 1.405452, 0.059142)",
        "(0.124992, 1.409259, 0.058605)",
        "(0.125297, 1.413224, 0.058440)",
        "(0.125408, 1.415217, 0.058440)",
        "(0.125600, 1.418961, 0.058405)",
        "(0.125709, 1.422333, 0.058240)",
        "(0.125837, 1.425476, 0.058002)",
        "(0.126101, 1.428569, 0.057748)",
        "(0.126247, 1.430033, 0.057553)",
        "(0.126635, 1.433058, 0.057372)",
        "(0.127115, 1.436253, 0.057464)",
        "(0.127577, 1.439329, 0.057349)",
        "(0.127988, 1.442541, 0.057269)",
        "(0.128124, 1.444278, 0.057306)",
        "(0.128368, 1.447881, 0.057414)",
        "(0.128441, 1.451457, 0.057398)",
        "(0.128574, 1.455178, 0.057434)",
        "(0.128737, 1.459031, 0.057514)",
        "(0.128874, 1.461004, 0.057557)",
        "(0.129168, 1.465060, 0.057731)",
        "(0.129562, 1.469186, 0.057740)",
        "(0.130189, 1.473461, 0.057866)",
        "(0.130840, 1.477854, 0.058176)",
        "(0.131188, 1.480064, 0.058357)",
        "(0.131766, 1.484371, 0.058220)",
        "(0.132687, 1.488322, 0.057989)",
        "(0.133816, 1.492368, 0.058195)",
        "(0.134865, 1.496338, 0.058581)",
        "(0.135330, 1.498363, 0.058830)",
        "(0.136394, 1.502548, 0.059622)",
        "(0.137090, 1.506735, 0.060641)",
        "(0.137537, 1.510347, 0.061260)",
        "(0.138005, 1.513521, 0.061497)",
        "(0.138204, 1.515074, 0.061642)",
        "(0.138516, 1.518431, 0.062307)",
        "(0.138783, 1.521964, 0.063432)",
        "(0.138762, 1.525420, 0.064399)",
        "(0.138929, 1.528695, 0.064821)",
        "(0.139234, 1.530301, 0.064850)",
        "(0.139936, 1.533742, 0.065023)",
        "(0.140612, 1.537394, 0.065303)",
        "(0.141283, 1.541070, 0.065591)",
        "(0.141842, 1.544773, 0.066137)",
        "(0.142016, 1.546605, 0.066423)",
        "(0.142380, 1.550060, 0.066886)",
        "(0.142882, 1.553489, 0.067505)",
        "(0.143424, 1.556962, 0.068405)",
        "(0.143628, 1.560218, 0.069383)",
        "(0.143636, 1.561723, 0.069866)",
        "(0.143894, 1.564722, 0.070822)",
        "(0.144350, 1.567863, 0.071998)",
        "(0.144797, 1.571193, 0.073500)",
        "(0.145144, 1.574444, 0.075151)",
        "(0.145198, 1.576005, 0.075977)",
        "(0.145077, 1.579072, 0.077575)",
        "(0.144982, 1.582007, 0.079067)",
        "(0.144875, 1.584919, 0.080608)",
        "(0.144527, 1.588091, 0.082579)",
        "(0.144404, 1.589808, 0.083852)",
        "(0.144229, 1.593336, 0.086777)",
        "(0.143904, 1.596633, 0.089660)",
        "(0.143864, 1.599604, 0.092098)",
        "(0.144071, 1.602527, 0.094533)",
        "(0.144256, 1.604034, 0.095868)",
        "(0.144597, 1.607138, 0.098718)",
        "(0.144874, 1.610266, 0.101734)",
        "(0.145375, 1.613230, 0.104834)",
        "(0.145928, 1.615971, 0.107866)",
        "(0.146136, 1.617278, 0.109418)",
        "(0.146572, 1.619799, 0.112717)",
        "(0.147002, 1.622197, 0.116034)",
        "(0.147305, 1.624302, 0.119394)",
        "(0.147447, 1.626355, 0.123037)",
        "(0.147485, 1.627358, 0.124943)",
        "(0.147517, 1.629067, 0.128520)",
        "(0.147623, 1.630635, 0.131920)",
        "(0.147900, 1.632220, 0.135545)",
        "(0.148167, 1.633652, 0.139229)",
        "(0.148196, 1.634203, 0.140840)",
        "(0.148303, 1.634973, 0.143779)",
        "(0.148433, 1.635766, 0.147097)",
        "(0.148744, 1.636499, 0.150800)",
        "(0.148680, 1.636945, 0.154233)",
        "(0.148582, 1.637041, 0.155898)",
        "(0.148631, 1.637286, 0.159560)",
        "(0.148450, 1.637636, 0.163716)",
        "(0.148010, 1.637986, 0.168184)",
        "(0.148006, 1.638256, 0.172853)",
        "(0.148212, 1.638354, 0.175307)",
        "(0.148454, 1.638415, 0.180117)",
        "(0.148413, 1.638287, 0.184825)",
        "(0.148571, 1.638456, 0.190030)",
        "(0.148359, 1.638711, 0.195491)",
        "(0.147957, 1.638657, 0.197976)",
        "(0.147184, 1.638387, 0.202505)",
        "(0.146859, 1.638219, 0.207010)",
        "(0.147078, 1.638154, 0.211713)",
        "(0.147238, 1.637854, 0.216482)",
        "(0.147255, 1.637628, 0.218957)",
        "(0.147212, 1.637005, 0.223918)",
        "(0.147177, 1.635951, 0.228590)",
        "(0.147083, 1.634844, 0.233538)",
        "(0.146803, 1.633994, 0.239084)",
        "(0.146432, 1.633428, 0.241789)",
        "(0.145390, 1.632125, 0.246795)",
        "(0.144821, 1.631010, 0.251554)",
        "(0.144583, 1.629809, 0.255856)",
        "(0.144250, 1.628495, 0.259947)",
        "(0.144255, 1.628060, 0.262138)",
        "(0.144672, 1.627275, 0.266672)",
        "(0.145009, 1.626406, 0.270991)",
        "(0.145439, 1.625315, 0.274731)",
        "(0.145614, 1.624132, 0.278290)",
        "(0.145748, 1.623562, 0.280089)",
        "(0.146008, 1.622478, 0.283705)",
        "(0.145941, 1.621326, 0.287119)",
        "(0.145903, 1.620161, 0.290328)",
        "(0.145956, 1.619087, 0.293438)",
        "(0.146002, 1.618567, 0.294838)",
        "(0.145974, 1.617220, 0.297197)",
        "(0.145980, 1.615726, 0.299134)",
        "(0.146349, 1.614444, 0.301174)",
        "(0.146980, 1.613228, 0.303499)",
        "(0.147233, 1.612596, 0.304769)",
        "(0.147481, 1.611127, 0.307537)",
        "(0.147671, 1.609628, 0.310607)",
        "(0.147861, 1.607868, 0.313553)",
        "(0.147880, 1.605776, 0.316328)",
        "(0.147876, 1.604592, 0.317637)",
        "(0.147734, 1.602213, 0.320446)",
        "(0.147437, 1.599934, 0.323658)",
        "(0.147260, 1.597887, 0.327201)",
        "(0.147140, 1.595856, 0.330643)",
        "(0.147092, 1.594772, 0.332218)",
        "(0.147094, 1.592510, 0.335147)",
        "(0.147108, 1.590049, 0.337773)",
        "(0.147383, 1.587563, 0.340315)",
        "(0.147729, 1.585016, 0.342876)",
        "(0.147840, 1.583663, 0.344156)",
        "(0.147887, 1.580896, 0.346756)",
        "(0.147994, 1.578033, 0.349224)",
        "(0.148030, 1.575047, 0.351519)",
        "(0.147881, 1.571692, 0.353394)",
        "(0.147770, 1.569856, 0.354172)",
        "(0.147732, 1.566363, 0.356084)",
        "(0.147683, 1.562907, 0.358334)",
        "(0.147459, 1.559257, 0.360601)",
        "(0.147306, 1.555476, 0.362787)",
        "(0.147214, 1.553517, 0.363809)",
        "(0.147044, 1.549550, 0.365685)",
        "(0.146693, 1.545402, 0.367292)",
        "(0.146427, 1.541060, 0.368720)",
        "(0.146598, 1.536764, 0.370113)",
        "(0.146766, 1.534587, 0.370844)",
        "(0.147028, 1.529840, 0.372189)",
        "(0.146990, 1.524402, 0.373133)",
        "(0.146522, 1.518410, 0.373809)",
        "(0.146013, 1.512469, 0.374785)",
        "(0.145763, 1.509454, 0.375336)",
        "(0.145410, 1.503446, 0.376298)",
        "(0.145066, 1.497363, 0.377014)",
        "(0.144844, 1.491373, 0.377637)",
        "(0.144576, 1.485280, 0.378076)",
        "(0.144410, 1.482130, 0.378225)",
        "(0.144042, 1.475610, 0.378625)",
        "(0.143827, 1.469337, 0.379277)",
        "(0.143631, 1.463181, 0.379970)",
        "(0.143439, 1.456804, 0.380486)",
        "(0.143404, 1.453607, 0.380739)",
        "(0.143327, 1.447159, 0.381360)",
        "(0.143087, 1.440560, 0.381999)",
        "(0.142773, 1.433919, 0.382550)",
        "(0.142606, 1.427347, 0.383008)",
        "(0.142637, 1.424221, 0.383229)",
        "(0.142716, 1.418095, 0.383749)",
        "(0.142789, 1.412101, 0.384016)",
        "(0.142848, 1.406078, 0.383872)",
        "(0.142771, 1.399930, 0.383382)",
        "(0.142786, 1.396904, 0.383123)",
        "(0.142847, 1.390890, 0.382547)",
        "(0.142794, 1.384689, 0.381605)",
        "(0.142833, 1.378667, 0.380562)",
        "(0.142992, 1.373056, 0.379923)",
        "(0.143009, 1.370246, 0.379652)",
        "(0.143100, 1.364616, 0.378831)",
        "(0.143320, 1.359144, 0.377861)",
        "(0.143635, 1.353912, 0.376897)",
        "(0.143716, 1.348324, 0.375623)",
        "(0.143682, 1.345426, 0.374872)",
        "(0.143673, 1.339717, 0.373406)",
        "(0.143802, 1.334355, 0.372367)",
        "(0.143898, 1.329062, 0.371585)",
        "(0.143939, 1.323786, 0.370648)",
        "(0.143972, 1.321217, 0.370139)",
        "(0.144145, 1.316289, 0.369170)",
        "(0.144421, 1.311450, 0.367986)",
        "(0.144453, 1.306286, 0.366321)",
        "(0.144213, 1.300895, 0.364344)",
        "(0.144135, 1.298328, 0.363351)",
        "(0.143996, 1.293338, 0.361395)",
        "(0.143803, 1.288377, 0.359370)",
        "(0.143771, 1.283745, 0.357158)",
        "(0.143901, 1.279195, 0.354563)",
        "(0.143920, 1.276831, 0.353075)",
        "(0.143942, 1.271902, 0.349866)",
        "(0.144069, 1.266988, 0.346519)",
        "(0.144274, 1.262197, 0.343276)",
        "(0.144479, 1.257362, 0.340113)",
        "(0.144607, 1.254876, 0.338499)",
        "(0.144828, 1.249647, 0.335041)",
        "(0.144975, 1.244272, 0.331399)",
        "(0.145156, 1.238991, 0.327765)",
        "(0.145280, 1.233962, 0.324300)",
        "(0.145368, 1.231574, 0.322598)",
        "(0.145550, 1.226935, 0.319139)",
        "(0.145498, 1.222447, 0.315241)",
        "(0.145431, 1.218267, 0.311045)",
        "(0.145533, 1.214535, 0.306844)",
        "(0.145587, 1.212803, 0.304778)",
        "(0.145662, 1.209436, 0.300468)",
        "(0.145689, 1.206180, 0.295856)",
        "(0.145582, 1.202915, 0.290926)",
        "(0.145484, 1.199955, 0.286021)",
        "(0.145472, 1.198754, 0.283669)",
        "(0.145609, 1.196481, 0.278864)",
        "(0.145656, 1.194061, 0.273717)",
        "(0.145627, 1.191622, 0.268517)",
        "(0.145658, 1.189366, 0.263429)",
        "(0.145675, 1.188271, 0.260894)",
        "(0.145711, 1.186195, 0.255899)",
        "(0.145762, 1.184258, 0.251051)",
        "(0.145847, 1.182350, 0.246125)",
        "(0.145878, 1.180440, 0.241171)",
        "(0.145912, 1.179638, 0.238774)",
        "(0.146039, 1.178297, 0.234209)",
        "(0.146114, 1.177044, 0.229704)",
        "(0.146142, 1.175634, 0.225038)",
        "(0.146155, 1.174175, 0.220379)",
        "(0.146182, 1.173512, 0.218155)",
        "(0.146140, 1.172318, 0.213981)",
        "(0.146161, 1.170989, 0.209748)",
        "(0.146256, 1.169628, 0.205106)",
        "(0.146476, 1.168532, 0.200186)",
        "(0.146603, 1.168157, 0.197691)",
        "(0.146869, 1.167565, 0.192764)",
        "(0.147098, 1.167174, 0.187948)",
        "(0.147284, 1.166806, 0.183176)",
        "(0.147413, 1.166514, 0.178553)",
        "(0.147527, 1.166420, 0.176342)",
        "(0.147706, 1.166194, 0.171937)",
        "(0.147661, 1.166130, 0.167943)",
        "(0.147477, 1.166339, 0.164735)",
        "(0.147330, 1.166476, 0.161780)",
        "(0.147313, 1.166466, 0.160267)",
        "(0.147352, 1.166276, 0.156885)",
        "(0.147533, 1.166225, 0.153183)",
        "(0.147746, 1.166651, 0.149551)",
        "(0.147822, 1.167437, 0.146116)",
        "(0.147876, 1.167879, 0.144333)",
        "(0.147998, 1.168685, 0.140495)",
        "(0.148242, 1.169697, 0.136297)",
        "(0.148516, 1.171009, 0.132096)",
        "(0.148598, 1.172528, 0.128181)",
        "(0.148549, 1.173394, 0.126342)",
        "(0.148413, 1.175206, 0.122618)",
        "(0.148214, 1.177164, 0.118751)",
        "(0.148028, 1.179280, 0.114756)",
        "(0.147677, 1.181794, 0.111047)",
        "(0.147383, 1.183219, 0.109327)",
        "(0.146692, 1.186324, 0.105965)",
        "(0.145985, 1.189636, 0.102436)",
        "(0.145403, 1.193116, 0.098583)",
        "(0.144797, 1.196977, 0.094721)",
        "(0.144446, 1.199187, 0.092986)",
        "(0.143628, 1.203845, 0.089739)",
        "(0.142791, 1.208549, 0.086320)",
        "(0.142133, 1.213295, 0.082718)",
        "(0.141487, 1.218108, 0.079138)",
        "(0.141166, 1.220600, 0.077424)",
        "(0.140473, 1.225684, 0.074265)",
        "(0.139671, 1.230881, 0.071400)",
        "(0.138736, 1.236141, 0.068773)",
        "(0.137650, 1.241650, 0.066632)",
        "(0.136977, 1.244483, 0.065789)",
        "(0.135638, 1.250115, 0.064193)",
        "(0.134399, 1.255705, 0.062595)",
        "(0.133125, 1.261415, 0.061288)",
        "(0.131912, 1.267244, 0.060262)",
        "(0.131309, 1.270205, 0.059902)",
        "(0.130025, 1.276093, 0.059315)",
        "(0.128888, 1.281669, 0.058403)",
        "(0.127986, 1.287100, 0.057117)",
        "(0.127172, 1.292590, 0.055889)",
        "(0.126750, 1.295334, 0.055323)",
        "(0.125872, 1.300817, 0.054203)",
        "(0.125028, 1.306537, 0.053334)",
        "(0.124293, 1.312481, 0.052720)",
        "(0.123829, 1.318338, 0.051941)",
        "(0.123704, 1.321184, 0.051449)",
        "(0.123549, 1.326901, 0.050535)",
        "(0.123444, 1.332508, 0.049694)",
        "(0.123424, 1.338066, 0.049044)",
        "(0.123300, 1.343645, 0.048654)",
        "(0.123221, 1.346508, 0.048604)",
        "(0.122987, 1.352409, 0.048803)",
        "(0.122530, 1.358369, 0.049157)",
        "(0.122035, 1.364204, 0.049347)",
        "(0.121568, 1.370059, 0.049496)",
        "(0.121363, 1.373065, 0.049619)",
        "(0.120940, 1.379312, 0.050068)",
        "(0.120769, 1.385844, 0.050672)",
        "(0.120957, 1.392490, 0.051351)",
        "(0.121157, 1.398886, 0.051725)",
        "(0.121382, 1.401970, 0.051785)",
        "(0.122073, 1.408416, 0.052228)",
        "(0.122751, 1.415238, 0.053305)",
        "(0.123227, 1.421747, 0.054149)",
        "(0.123900, 1.428169, 0.055092)",
        "(0.124187, 1.431364, 0.055656)",
        "(0.124838, 1.437403, 0.056534)",
        "(0.125664, 1.442990, 0.056881)",
        "(0.126698, 1.448570, 0.057251)",
        "(0.127621, 1.454326, 0.058046)",
        "(0.128088, 1.457209, 0.058521)",
        "(0.129122, 1.462840, 0.059332)",
        "(0.130230, 1.468189, 0.059727)",
        "(0.131400, 1.473433, 0.059890)",
        "(0.132563, 1.478926, 0.060380)",
        "(0.133097, 1.481820, 0.060848)",
        "(0.134026, 1.487823, 0.062072)",
        "(0.134694, 1.493638, 0.063062)",
        "(0.135324, 1.499313, 0.063775)",
        "(0.135997, 1.505157, 0.064657)",
        "(0.136284, 1.508127, 0.065180)",
        "(0.136863, 1.513968, 0.066073)",
        "(0.137581, 1.519765, 0.066871)",
        "(0.138149, 1.525725, 0.067740)",
        "(0.138903, 1.531684, 0.068499)",
        "(0.139326, 1.534691, 0.068928)",
        "(0.140287, 1.540976, 0.070173)",
        "(0.141164, 1.547538, 0.071888)",
        "(0.141974, 1.554054, 0.073577)",
        "(0.142938, 1.560329, 0.075053)",
        "(0.143507, 1.563398, 0.075738)",
        "(0.144791, 1.569453, 0.077243)",
        "(0.145977, 1.575528, 0.079021)",
        "(0.147086, 1.581432, 0.080869)",
        "(0.148155, 1.587176, 0.083022)",
        "(0.148587, 1.590156, 0.084355)",
        "(0.149487, 1.596388, 0.087639)",
        "(0.150524, 1.602297, 0.090883)",
        "(0.151638, 1.607990, 0.093983)",
        "(0.152590, 1.613706, 0.097257)",
        "(0.153052, 1.616459, 0.098910)",
        "(0.154088, 1.621806, 0.102172)",
        "(0.155437, 1.627061, 0.105477)",
        "(0.156679, 1.631987, 0.108677)",
        "(0.157999, 1.636540, 0.112058)",
        "(0.158625, 1.638724, 0.113846)",
        "(0.159593, 1.642949, 0.117443)",
        "(0.160584, 1.647000, 0.121149)",
        "(0.161441, 1.650612, 0.124623)",
        "(0.162558, 1.654176, 0.128143)",
        "(0.163298, 1.655981, 0.130040)",
        "(0.164711, 1.659536, 0.134132)",
        "(0.165705, 1.662774, 0.138228)",
        "(0.166331, 1.665777, 0.142290)",
        "(0.166931, 1.668841, 0.146620)",
        "(0.167431, 1.670491, 0.148925)",
        "(0.168601, 1.673614, 0.153431)",
        "(0.169533, 1.676237, 0.157427)",
        "(0.170605, 1.678844, 0.161710)",
        "(0.171580, 1.681630, 0.166428)",
        "(0.172059, 1.682866, 0.168795)",
        "(0.172824, 1.684997, 0.173286)",
        "(0.173299, 1.686972, 0.177724)",
        "(0.174022, 1.688863, 0.182259)",
        "(0.174898, 1.690992, 0.187021)",
        "(0.175280, 1.692017, 0.189259)",
        "(0.175978, 1.693771, 0.193368)",
        "(0.176624, 1.695301, 0.197160)",
        "(0.177265, 1.696822, 0.200822)",
        "(0.178101, 1.698304, 0.204345)",
        "(0.178659, 1.699018, 0.206202)",
        "(0.179713, 1.700523, 0.210174)",
        "(0.180571, 1.701947, 0.214155)",
        "(0.181359, 1.702803, 0.217724)",
        "(0.181817, 1.703116, 0.220925)",
        "(0.182015, 1.703220, 0.222661)",
        "(0.182575, 1.703612, 0.226812)",
        "(0.183181, 1.703981, 0.231609)",
        "(0.183224, 1.703950, 0.236247)",
        "(0.182840, 1.703482, 0.240502)",
        "(0.182768, 1.703126, 0.242638)",
        "(0.182971, 1.702537, 0.247168)",
        "(0.183230, 1.701927, 0.251767)",
        "(0.183234, 1.701046, 0.255987)",
        "(0.183264, 1.700127, 0.260115)",
        "(0.183271, 1.699739, 0.262248)",
        "(0.183484, 1.699037, 0.266679)",
        "(0.183922, 1.698208, 0.271115)",
        "(0.184422, 1.697244, 0.275534)",
        "(0.184691, 1.696049, 0.279946)",
        "(0.184730, 1.695377, 0.282144)",
        "(0.184894, 1.693975, 0.286765)",
        "(0.185028, 1.692519, 0.291427)",
        "(0.184763, 1.690834, 0.295722)",
        "(0.184647, 1.689227, 0.299991)",
        "(0.184850, 1.688580, 0.302213)",
        "(0.185388, 1.687345, 0.306523)",
        "(0.185603, 1.685739, 0.310193)",
        "(0.185559, 1.683858, 0.313406)",
        "(0.185766, 1.681975, 0.316787)",
        "(0.186140, 1.681197, 0.318801)",
        "(0.186742, 1.679616, 0.323264)",
        "(0.186648, 1.677529, 0.327322)",
        "(0.186250, 1.674940, 0.330349)",
        "(0.185976, 1.672445, 0.333287)",
        "(0.185855, 1.671177, 0.334697)",
        "(0.185569, 1.668449, 0.337284)",
        "(0.185236, 1.665401, 0.339620)",
        "(0.185072, 1.662093, 0.341690)",
        "(0.184888, 1.658550, 0.343976)",
        "(0.184686, 1.656724, 0.345326)",
        "(0.184506, 1.653248, 0.348323)",
        "(0.184432, 1.649958, 0.351689)",
        "(0.183807, 1.646206, 0.354930)",
        "(0.182708, 1.641794, 0.357785)",
        "(0.182211, 1.639444, 0.359064)",
        "(0.181219, 1.634659, 0.361475)",
        "(0.180163, 1.629678, 0.363892)",
        "(0.179366, 1.624667, 0.366411)",
        "(0.178724, 1.619650, 0.368904)",
        "(0.178417, 1.617086, 0.370067)",
        "(0.177729, 1.611758, 0.372183)",
        "(0.177143, 1.606283, 0.374246)",
        "(0.176679, 1.600788, 0.376537)",
        "(0.176097, 1.595226, 0.379090)",
        "(0.175626, 1.592416, 0.380512)",
        "(0.174793, 1.586656, 0.383331)",
        "(0.174029, 1.580697, 0.385970)",
        "(0.172991, 1.574449, 0.388219)",
        "(0.172010, 1.568049, 0.390154)",
        "(0.171569, 1.564783, 0.391066)",
        "(0.170679, 1.558327, 0.392885)",
        "(0.169912, 1.551944, 0.394670)",
        "(0.169257, 1.545618, 0.396415)",
        "(0.168823, 1.539402, 0.398067)",
        "(0.168642, 1.536273, 0.398806)",
        "(0.168346, 1.529918, 0.399915)",
        "(0.168274, 1.523531, 0.400966)",
        "(0.168276, 1.517260, 0.402182)",
        "(0.167795, 1.510468, 0.403252)",
        "(0.167326, 1.506827, 0.403701)",
        "(0.166390, 1.499436, 0.404360)",
        "(0.165757, 1.492215, 0.404965)",
        "(0.165160, 1.485157, 0.405720)",
        "(0.164243, 1.478044, 0.406411)",
        "(0.163806, 1.474612, 0.406776)",
        "(0.163308, 1.468166, 0.407672)",
        "(0.163110, 1.462102, 0.408689)",
        "(0.162769, 1.455900, 0.409335)",
        "(0.162328, 1.449703, 0.409522)",
        "(0.162241, 1.446680, 0.409551)",
        "(0.162230, 1.440605, 0.409657)",
        "(0.162074, 1.434208, 0.409668)",
        "(0.161434, 1.427283, 0.409416)",
        "(0.160850, 1.420364, 0.409104)",
        "(0.160587, 1.416923, 0.409055)",
        "(0.159825, 1.409979, 0.408867)",
        "(0.159178, 1.403178, 0.408335)",
        "(0.158644, 1.396643, 0.407652)",
        "(0.158171, 1.390158, 0.406872)",
        "(0.157934, 1.386917, 0.406432)",
        "(0.157524, 1.380509, 0.405492)",
        "(0.157258, 1.374442, 0.404547)",
        "(0.157013, 1.368527, 0.403514)",
        "(0.156610, 1.362656, 0.402321)",
        "(0.156473, 1.359885, 0.401702)",
        "(0.156255, 1.354764, 0.400694)",
        "(0.156186, 1.350049, 0.399827)",
        "(0.156192, 1.345476, 0.398793)",
        "(0.156190, 1.341072, 0.397720)",
        "(0.156217, 1.338912, 0.397136)",
        "(0.156317, 1.334572, 0.395801)",
        "(0.156380, 1.330089, 0.394193)",
        "(0.156369, 1.325353, 0.392445)",
        "(0.156321, 1.320489, 0.390886)",
        "(0.156231, 1.317978, 0.390144)",
        "(0.156119, 1.313058, 0.388663)",
        "(0.156157, 1.308457, 0.387227)",
        "(0.156154, 1.303853, 0.385615)",
        "(0.156113, 1.299235, 0.383909)",
        "(0.156103, 1.296960, 0.383063)",
        "(0.156142, 1.292606, 0.381347)",
        "(0.156123, 1.288228, 0.379380)",
        "(0.156051, 1.283868, 0.377190)",
        "(0.156195, 1.279774, 0.374976)",
        "(0.156243, 1.277761, 0.373849)",
        "(0.156220, 1.273598, 0.371452)",
        "(0.156055, 1.269307, 0.368953)",
        "(0.155910, 1.265186, 0.366675)",
        "(0.155819, 1.261134, 0.364226)",
        "(0.155695, 1.259042, 0.362864)",
        "(0.155445, 1.254875, 0.359879)",
        "(0.155215, 1.250654, 0.356736)",
        "(0.154994, 1.246464, 0.353868)",
        "(0.154652, 1.242156, 0.351237)",
        "(0.154469, 1.239933, 0.349827)",
        "(0.154164, 1.235531, 0.346705)",
        "(0.153907, 1.231345, 0.343337)",
        "(0.153652, 1.227413, 0.340066)",
        "(0.153402, 1.223688, 0.336709)",
        "(0.153273, 1.221825, 0.334854)",
        "(0.153021, 1.217994, 0.330916)",
        "(0.152831, 1.214051, 0.326674)",
        "(0.152763, 1.210252, 0.322520)",
        "(0.152781, 1.206863, 0.318791)",
        "(0.152848, 1.205087, 0.316847)",
        "(0.152945, 1.201022, 0.312205)",
        "(0.153045, 1.196547, 0.306641)",
        "(0.153205, 1.193079, 0.301971)",
        "(0.153441, 1.190193, 0.298056)",
        "(0.153554, 1.188637, 0.296025)",
        "(0.153634, 1.185185, 0.291386)",
        "(0.153762, 1.181700, 0.286202)",
        "(0.153988, 1.178625, 0.281226)",
        "(0.154088, 1.175703, 0.276736)",
        "(0.154064, 1.174113, 0.274397)",
        "(0.153939, 1.170762, 0.269253)",
        "(0.153814, 1.167633, 0.263800)",
        "(0.153728, 1.165249, 0.258637)",
        "(0.153419, 1.163337, 0.253804)",
        "(0.153243, 1.162399, 0.251290)",
        "(0.152877, 1.160442, 0.245890)",
        "(0.152458, 1.158553, 0.240067)",
        "(0.152081, 1.157223, 0.234084)",
        "(0.151665, 1.156458, 0.228182)",
        "(0.151410, 1.156250, 0.225363)",
        "(0.150753, 1.155841, 0.219740)",
        "(0.150139, 1.155607, 0.213966)",
        "(0.149634, 1.155474, 0.207777)",
        "(0.149206, 1.155373, 0.201266)",
        "(0.149075, 1.155438, 0.198002)",
        "(0.148748, 1.155784, 0.191656)",
        "(0.148302, 1.156412, 0.185812)",
        "(0.147744, 1.156942, 0.180027)",
        "(0.147181, 1.157269, 0.174163)",
        "(0.146950, 1.157451, 0.171161)",
        "(0.146659, 1.158074, 0.165096)",
        "(0.146367, 1.159068, 0.159053)",
        "(0.145975, 1.160423, 0.153174)",
        "(0.145601, 1.161997, 0.147224)",
        "(0.145417, 1.162837, 0.144133)",
        "(0.145097, 1.164931, 0.137963)",
        "(0.144704, 1.167501, 0.131873)",
        "(0.144188, 1.170457, 0.125904)",
        "(0.143444, 1.173810, 0.120161)",
        "(0.143015, 1.175617, 0.117348)",
        "(0.142199, 1.179477, 0.111751)",
        "(0.141301, 1.183807, 0.106272)",
        "(0.140404, 1.188749, 0.101151)",
        "(0.139369, 1.193665, 0.096238)",
        "(0.138869, 1.196045, 0.093769)",
        "(0.137963, 1.200720, 0.088745)",
        "(0.137263, 1.205554, 0.083655)",
        "(0.136616, 1.210435, 0.078676)",
        "(0.135759, 1.215390, 0.074124)",
        "(0.135320, 1.217904, 0.071969)",
        "(0.134325, 1.222943, 0.067859)",
        "(0.133382, 1.227962, 0.063784)",
        "(0.132606, 1.233109, 0.059883)",
        "(0.131855, 1.238418, 0.056363)",
        "(0.131392, 1.241023, 0.054724)",
        "(0.130459, 1.246080, 0.051498)",
        "(0.129686, 1.251332, 0.048613)",
        "(0.128768, 1.256712, 0.046056)",
        "(0.127742, 1.262267, 0.043962)",
        "(0.127146, 1.265177, 0.043192)",
        "(0.125695, 1.271037, 0.041923)",
        "(0.124095, 1.277166, 0.040974)",
        "(0.122458, 1.283825, 0.040614)",
        "(0.120653, 1.290399, 0.040304)",
        "(0.119788, 1.293701, 0.040133)",
        "(0.118125, 1.300445, 0.040037)",
        "(0.116502, 1.307440, 0.040359)",
        "(0.114911, 1.314335, 0.040716)",
        "(0.113629, 1.320948, 0.040689)",
        "(0.113099, 1.324235, 0.040684)",
        "(0.112016, 1.331025, 0.041012)",
        "(0.110935, 1.337830, 0.041498)",
        "(0.109817, 1.344668, 0.041893)",
        "(0.108753, 1.351894, 0.042475)",
        "(0.108195, 1.355565, 0.042784)",
        "(0.107119, 1.362990, 0.043425)",
        "(0.106151, 1.370662, 0.044093)",
        "(0.105337, 1.378456, 0.044450)",
        "(0.104716, 1.386541, 0.044762)",
        "(0.104446, 1.390730, 0.044976)",
        "(0.103965, 1.399059, 0.045525)",
        "(0.103645, 1.407019, 0.045605)",
        "(0.103669, 1.414824, 0.045106)",
        "(0.103717, 1.423267, 0.045133)",
        "(0.103658, 1.427696, 0.045367)",
        "(0.103476, 1.436486, 0.045809)",
        "(0.103619, 1.445129, 0.045844)",
        "(0.104103, 1.453698, 0.045733)",
        "(0.104520, 1.462514, 0.046022)",
        "(0.104677, 1.467001, 0.046387)",
        "(0.105060, 1.475724, 0.047037)",
        "(0.105592, 1.484072, 0.047353)",
        "(0.106244, 1.491991, 0.047223)",
        "(0.107089, 1.499975, 0.047345)",
        "(0.107507, 1.504079, 0.047633)",
        "(0.108172, 1.511861, 0.048016)",
        "(0.108870, 1.519135, 0.048018)",
        "(0.109749, 1.526042, 0.047795)",
        "(0.110736, 1.533095, 0.047888)",
        "(0.111190, 1.536503, 0.047890)",
        "(0.112200, 1.543108, 0.047804)",
        "(0.113143, 1.549783, 0.047735)",
        "(0.113969, 1.556553, 0.047697)",
        "(0.114815, 1.563504, 0.047959)",
        "(0.115176, 1.566940, 0.048040)",
        "(0.115894, 1.573674, 0.047969)",
        "(0.117055, 1.580565, 0.047787)",
        "(0.118462, 1.587852, 0.047896)",
        "(0.119693, 1.595008, 0.047738)",
        "(0.120428, 1.598338, 0.047414)",
        "(0.122030, 1.604956, 0.046755)",
        "(0.123436, 1.611898, 0.046357)",
        "(0.124277, 1.619326, 0.046468)",
        "(0.124889, 1.626836, 0.046719)",
        "(0.125215, 1.630515, 0.046814)",
        "(0.125966, 1.637796, 0.046964)",
        "(0.126943, 1.645044, 0.047200)",
        "(0.128057, 1.652755, 0.048162)",
        "(0.129043, 1.660877, 0.050012)",
        "(0.129453, 1.664992, 0.051124)",
        "(0.130395, 1.672756, 0.053226)",
        "(0.131401, 1.679694, 0.055150)",
        "(0.132480, 1.686103, 0.056877)",
        "(0.133647, 1.692237, 0.058963)",
        "(0.134296, 1.695315, 0.060316)",
        "(0.136010, 1.701520, 0.063461)",
        "(0.137768, 1.707575, 0.067119)",
        "(0.139304, 1.713396, 0.071125)",
        "(0.140383, 1.719001, 0.075527)",
        "(0.140835, 1.721820, 0.077960)",
        "(0.141788, 1.727692, 0.083325)",
        "(0.143155, 1.733747, 0.089395)",
        "(0.144771, 1.739803, 0.095831)",
        "(0.146523, 1.745554, 0.102412)",
        "(0.147324, 1.748355, 0.105773)",
        "(0.148880, 1.753700, 0.112717)",
        "(0.150565, 1.758565, 0.119778)",
        "(0.152452, 1.763247, 0.127105)",
        "(0.154308, 1.767533, 0.134409)",
        "(0.155139, 1.769410, 0.138017)",
        "(0.156840, 1.773084, 0.145397)",
        "(0.158734, 1.776587, 0.152838)",
        "(0.160576, 1.779534, 0.159853)",
        "(0.162628, 1.782151, 0.166822)",
        "(0.163710, 1.783307, 0.170325)",
        "(0.165895, 1.785411, 0.177454)",
        "(0.167884, 1.787080, 0.184553)",
        "(0.169451, 1.788062, 0.191427)",
        "(0.170506, 1.788413, 0.198280)",
        "(0.171061, 1.788465, 0.201712)",
        "(0.172684, 1.788627, 0.208690)",
        "(0.174913, 1.788956, 0.215955)",
        "(0.176453, 1.788524, 0.222964)",
        "(0.176971, 1.787168, 0.229659)",
        "(0.176944, 1.786206, 0.232893)",
        "(0.177708, 1.784425, 0.239484)",
        "(0.179331, 1.782940, 0.246492)",
        "(0.180501, 1.781043, 0.253486)",
        "(0.181583, 1.778344, 0.260213)",
        "(0.181735, 1.776760, 0.263639)",
        "(0.181538, 1.773241, 0.270704)",
        "(0.181629, 1.769663, 0.278185)",
        "(0.181619, 1.766122, 0.285898)",
        "(0.181133, 1.761976, 0.292830)",
        "(0.180847, 1.759656, 0.295923)",
        "(0.180405, 1.754919, 0.301835)",
        "(0.179809, 1.750011, 0.307348)",
        "(0.179205, 1.745206, 0.312720)",
        "(0.178988, 1.740910, 0.318236)",
        "(0.178991, 1.739010, 0.321086)",
        "(0.179001, 1.735246, 0.326692)",
        "(0.178837, 1.731085, 0.331850)",
        "(0.178095, 1.726424, 0.336402)",
        "(0.177253, 1.721655, 0.340511)",
        "(0.177086, 1.719350, 0.342568)",
        "(0.177218, 1.715144, 0.347105)",
        "(0.177440, 1.711135, 0.352005)",
        "(0.177345, 1.706866, 0.356740)",
        "(0.177103, 1.702173, 0.361161)",
        "(0.176930, 1.699693, 0.363266)",
        "(0.176641, 1.694645, 0.367278)",
        "(0.176530, 1.689585, 0.371335)",
        "(0.176604, 1.684561, 0.375482)",
        "(0.176733, 1.679269, 0.379464)",
        "(0.176572, 1.676393, 0.381299)",
        "(0.175700, 1.670003, 0.384657)",
        "(0.174558, 1.663109, 0.387635)",
        "(0.173941, 1.656256, 0.390516)",
        "(0.173231, 1.649406, 0.393503)",
        "(0.172620, 1.645707, 0.394895)",
        "(0.171245, 1.638064, 0.397502)",
        "(0.169889, 1.630530, 0.399892)",
        "(0.168775, 1.623214, 0.402007)",
        "(0.167983, 1.616047, 0.404265)",
        "(0.167683, 1.612490, 0.405449)",
        "(0.166883, 1.605306, 0.407697)",
        "(0.165694, 1.597846, 0.409656)",
        "(0.164502, 1.590257, 0.411442)",
        "(0.163438, 1.582703, 0.413134)",
        "(0.163096, 1.579010, 0.413953)",
        "(0.162284, 1.571615, 0.415687)",
        "(0.161509, 1.563857, 0.416946)",
        "(0.160339, 1.555601, 0.417763)",
        "(0.159431, 1.547385, 0.418422)",
        "(0.159120, 1.543339, 0.418830)",
        "(0.158487, 1.535063, 0.419763)",
        "(0.157846, 1.526530, 0.420667)",
        "(0.157052, 1.517574, 0.421304)",
        "(0.156418, 1.508461, 0.421756)",
        "(0.156104, 1.503772, 0.421905)",
        "(0.155215, 1.494043, 0.422040)",
        "(0.154448, 1.484302, 0.422070)",
        "(0.153927, 1.474790, 0.422266)",
        "(0.153353, 1.465289, 0.422613)",
        "(0.152913, 1.460515, 0.422646)",
        "(0.152213, 1.451133, 0.422563)",
        "(0.151691, 1.442159, 0.422445)",
        "(0.151108, 1.433565, 0.422289)",
        "(0.150604, 1.425542, 0.422262)",
        "(0.150474, 1.421922, 0.422373)",
        "(0.150478, 1.415095, 0.422629)",
        "(0.150437, 1.408309, 0.422507)",
        "(0.150035, 1.401335, 0.421584)",
        "(0.149753, 1.394751, 0.420198)",
        "(0.149727, 1.391655, 0.419461)",
        "(0.149625, 1.385291, 0.418046)",
        "(0.149429, 1.378722, 0.416472)",
        "(0.149170, 1.372087, 0.414574)",
        "(0.148961, 1.365538, 0.412369)",
        "(0.148879, 1.362202, 0.411111)",
        "(0.148634, 1.355220, 0.408429)",
        "(0.148038, 1.347775, 0.405372)",
        "(0.147472, 1.340712, 0.401905)",
        "(0.147229, 1.334302, 0.398456)",
        "(0.147078, 1.331111, 0.396604)",
        "(0.146607, 1.324579, 0.392596)",
        "(0.146211, 1.318279, 0.388224)",
        "(0.146110, 1.312270, 0.383589)",
        "(0.146034, 1.306166, 0.378594)",
        "(0.145975, 1.303000, 0.375910)",
        "(0.145878, 1.296749, 0.370517)",
        "(0.145815, 1.290672, 0.365415)",
        "(0.145700, 1.284633, 0.360648)",
        "(0.145687, 1.278956, 0.356043)",
        "(0.145712, 1.276297, 0.353775)",
        "(0.145780, 1.271019, 0.349127)",
        "(0.145847, 1.265801, 0.344449)",
        "(0.146081, 1.260954, 0.339811)",
        "(0.146359, 1.256431, 0.335079)",
        "(0.146452, 1.254104, 0.332572)",
        "(0.146646, 1.249401, 0.327250)",
        "(0.146922, 1.244633, 0.321484)",
        "(0.147143, 1.240196, 0.315567)",
        "(0.147402, 1.236174, 0.309897)",
        "(0.147578, 1.234186, 0.307105)",
        "(0.147919, 1.230233, 0.301495)",
        "(0.148364, 1.226431, 0.296021)",
        "(0.148774, 1.222317, 0.290584)",
        "(0.149271, 1.217852, 0.285092)",
        "(0.149529, 1.215588, 0.282352)",
        "(0.150171, 1.211332, 0.277023)",
        "(0.150432, 1.206879, 0.271854)",
        "(0.150632, 1.202445, 0.266354)",
        "(0.150963, 1.198587, 0.260641)",
        "(0.151063, 1.196964, 0.257821)",
        "(0.151163, 1.193919, 0.252074)",
        "(0.151207, 1.191238, 0.245974)",
        "(0.151177, 1.188841, 0.239522)",
        "(0.151116, 1.187166, 0.232978)",
        "(0.151079, 1.186479, 0.229861)",
        "(0.150974, 1.185344, 0.223762)",
        "(0.150842, 1.184074, 0.217435)",
        "(0.150751, 1.182904, 0.210995)",
        "(0.150528, 1.182016, 0.204849)",
        "(0.150473, 1.181732, 0.201886)",
        "(0.150322, 1.181311, 0.196003)",
        "(0.150304, 1.181067, 0.189901)",
        "(0.150364, 1.180973, 0.183785)",
        "(0.150488, 1.181031, 0.177628)",
        "(0.150619, 1.181100, 0.174443)",
        "(0.150785, 1.181351, 0.168177)",
        "(0.150705, 1.182168, 0.162576)",
        "(0.150297, 1.183122, 0.157452)",
        "(0.149953, 1.183866, 0.152063)",
        "(0.149774, 1.184103, 0.149191)",
        "(0.149423, 1.184878, 0.143451)",
        "(0.149099, 1.186452, 0.138092)",
        "(0.148539, 1.188613, 0.133135)",
        "(0.147732, 1.191197, 0.128436)",
        "(0.147320, 1.192580, 0.126079)",
        "(0.146516, 1.195563, 0.121297)",
        "(0.145671, 1.198901, 0.116523)",
        "(0.144769, 1.202816, 0.111964)",
        "(0.143687, 1.207099, 0.107715)",
        "(0.143128, 1.209237, 0.105652)",
        "(0.142118, 1.213446, 0.101458)",
        "(0.141332, 1.217579, 0.097255)",
        "(0.140600, 1.221637, 0.093211)",
        "(0.139988, 1.225803, 0.089388)",
        "(0.139698, 1.227872, 0.087544)",
        "(0.139099, 1.231879, 0.083947)",
        "(0.138509, 1.235756, 0.080506)",
        "(0.137879, 1.239626, 0.077255)",
        "(0.137148, 1.243706, 0.074394)",
        "(0.136713, 1.245795, 0.073092)",
        "(0.135741, 1.250243, 0.070764)",
        "(0.134813, 1.254992, 0.068638)",
        "(0.134008, 1.259796, 0.066439)",
        "(0.133430, 1.264383, 0.063869)",
        "(0.133220, 1.266754, 0.062582)",
        "(0.132788, 1.271931, 0.060389)",
        "(0.132009, 1.277344, 0.058607)",
        "(0.131376, 1.282719, 0.056833)",
        "(0.130696, 1.288003, 0.055062)",
        "(0.130369, 1.290636, 0.054186)",
        "(0.129799, 1.295846, 0.052454)",
        "(0.129240, 1.301144, 0.051072)",
        "(0.128470, 1.306501, 0.050072)",
        "(0.127835, 1.311663, 0.048996)",
        "(0.127467, 1.314189, 0.048403)",
        "(0.126733, 1.319286, 0.047336)",
        "(0.125819, 1.324486, 0.046592)",
        "(0.124592, 1.329950, 0.046201)",
        "(0.123415, 1.335737, 0.045998)",
        "(0.122864, 1.338756, 0.045898)",
        "(0.121847, 1.344872, 0.045639)",
        "(0.121111, 1.351169, 0.045392)",
        "(0.120331, 1.357494, 0.045337)",
        "(0.119477, 1.363506, 0.045085)",
        "(0.119034, 1.366523, 0.044950)",
        "(0.118280, 1.372941, 0.044997)",
        "(0.117308, 1.379627, 0.045469)",
        "(0.116273, 1.386287, 0.046088)",
        "(0.115421, 1.392941, 0.046604)",
        "(0.115059, 1.396268, 0.046827)",
        "(0.114220, 1.402857, 0.047121)",
        "(0.113644, 1.409655, 0.047347)",
        "(0.113261, 1.416987, 0.047921)",
        "(0.112916, 1.424646, 0.048709)",
        "(0.112710, 1.428321, 0.049065)",
        "(0.112489, 1.435535, 0.049605)",
        "(0.112428, 1.442765, 0.050106)",
        "(0.112431, 1.450181, 0.050868)",
        "(0.112412, 1.457540, 0.051688)",
        "(0.112456, 1.461244, 0.052176)",
        "(0.112461, 1.468850, 0.053550)",
        "(0.112401, 1.476310, 0.054999)",
        "(0.112527, 1.483718, 0.056364)",
        "(0.112665, 1.491649, 0.058182)",
        "(0.112675, 1.495708, 0.059161)",
        "(0.112866, 1.503367, 0.060592)",
        "(0.113356, 1.510835, 0.061495)",
        "(0.114214, 1.518531, 0.062351)",
        "(0.115096, 1.525988, 0.062965)",
        "(0.115576, 1.529716, 0.063265)",
        "(0.116446, 1.537305, 0.064058)",
        "(0.117102, 1.544931, 0.064886)",
        "(0.118052, 1.552301, 0.065369)",
        "(0.119234, 1.559232, 0.065478)",
        "(0.119794, 1.562680, 0.065518)",
        "(0.120919, 1.569988, 0.066094)",
        "(0.122111, 1.577885, 0.067437)",
        "(0.123592, 1.585810, 0.068977)",
        "(0.124879, 1.593410, 0.070518)",
        "(0.125477, 1.597102, 0.071316)",
        "(0.126581, 1.604106, 0.072748)",
        "(0.127846, 1.610663, 0.073969)",
        "(0.129149, 1.617216, 0.075265)",
        "(0.130409, 1.623854, 0.076907)",
        "(0.131007, 1.627037, 0.077743)",
        "(0.132103, 1.633028, 0.079441)",
        "(0.133109, 1.639015, 0.081552)",
        "(0.133961, 1.644947, 0.084014)",
        "(0.134711, 1.650582, 0.086717)",
        "(0.135059, 1.653303, 0.088131)",
        "(0.135646, 1.658315, 0.090819)",
        "(0.136367, 1.663108, 0.093628)",
        "(0.137416, 1.668137, 0.096829)",
        "(0.138174, 1.672909, 0.099973)",
        "(0.138455, 1.675069, 0.101475)",
        "(0.139169, 1.679166, 0.104396)",
        "(0.140060, 1.682966, 0.107090)",
        "(0.140833, 1.686677, 0.109793)",
        "(0.141929, 1.690581, 0.112927)",
        "(0.142541, 1.692550, 0.114602)",
        "(0.143703, 1.696429, 0.117975)",
        "(0.144762, 1.700053, 0.121350)",
        "(0.145921, 1.703357, 0.125006)",
        "(0.146834, 1.706114, 0.128725)",
        "(0.147255, 1.707492, 0.130719)",
        "(0.148360, 1.710368, 0.135195)",
        "(0.149251, 1.713329, 0.140384)",
        "(0.149816, 1.716119, 0.145961)",
        "(0.150213, 1.718415, 0.151512)",
        "(0.150339, 1.719345, 0.154282)",
        "(0.150595, 1.721238, 0.160101)",
        "(0.151014, 1.723116, 0.166136)",
        "(0.151672, 1.724678, 0.172039)",
        "(0.152445, 1.726060, 0.178040)",
        "(0.152735, 1.726676, 0.181191)",
        "(0.153206, 1.727715, 0.187733)",
        "(0.153645, 1.728539, 0.194421)",
        "(0.154150, 1.729242, 0.201208)",
        "(0.154503, 1.729482, 0.207915)",
        "(0.154558, 1.729281, 0.211103)",
        "(0.154680, 1.728698, 0.217260)",
        "(0.155281, 1.728391, 0.223578)",
        "(0.155939, 1.728165, 0.230218)",
        "(0.156520, 1.727736, 0.236965)",
        "(0.156742, 1.727406, 0.240312)",
        "(0.157111, 1.726453, 0.246983)",
        "(0.157322, 1.725268, 0.253627)",
        "(0.157352, 1.723929, 0.260091)",
        "(0.157400, 1.722387, 0.266248)",
        "(0.157406, 1.721519, 0.269232)",
        "(0.157398, 1.719691, 0.274957)",
        "(0.157553, 1.717988, 0.280374)",
        "(0.157661, 1.716659, 0.285659)",
        "(0.158022, 1.715463, 0.290621)",
        "(0.158250, 1.714789, 0.292943)",
        "(0.158752, 1.713451, 0.297594)",
        "(0.159356, 1.711863, 0.302050)",
        "(0.160250, 1.710163, 0.306426)",
        "(0.160949, 1.708408, 0.310880)",
        "(0.161204, 1.707447, 0.313116)",
        "(0.161487, 1.705106, 0.317390)",
        "(0.161719, 1.702532, 0.321414)",
        "(0.162261, 1.700344, 0.325283)",
        "(0.162636, 1.698214, 0.328674)",
        "(0.162849, 1.697202, 0.330210)",
        "(0.163178, 1.695328, 0.333358)",
        "(0.163368, 1.693271, 0.336290)",
        "(0.163683, 1.691067, 0.339168)",
        "(0.163845, 1.688844, 0.342149)",
        "(0.163944, 1.687517, 0.343530)",
        "(0.163914, 1.684417, 0.346191)",
        "(0.163566, 1.680856, 0.349136)",
        "(0.162976, 1.676996, 0.352470)",
        "(0.162734, 1.673217, 0.356064)",
        "(0.162893, 1.671482, 0.357990)",
        "(0.163021, 1.667800, 0.362002)",
        "(0.162922, 1.663576, 0.365731)",
        "(0.162709, 1.658985, 0.369106)",
        "(0.162288, 1.654126, 0.372233)",
        "(0.162196, 1.651737, 0.373745)",
        "(0.162154, 1.647079, 0.376927)",
        "(0.162127, 1.642604, 0.380403)",
        "(0.161741, 1.637783, 0.383808)",
        "(0.161291, 1.632630, 0.386919)",
        "(0.160980, 1.629953, 0.388364)",
        "(0.160185, 1.624345, 0.391086)",
        "(0.159525, 1.618681, 0.393681)",
        "(0.159194, 1.613318, 0.396366)",
        "(0.158822, 1.607939, 0.398921)",
        "(0.158736, 1.605296, 0.400110)",
        "(0.158549, 1.600080, 0.402548)",
        "(0.158807, 1.595126, 0.404865)",
        "(0.159016, 1.589978, 0.407037)",
        "(0.158849, 1.584211, 0.409027)",
        "(0.158721, 1.581146, 0.409985)",
        "(0.158375, 1.574727, 0.411947)",
        "(0.157879, 1.568264, 0.414094)",
        "(0.157477, 1.561727, 0.416218)",
        "(0.157142, 1.555439, 0.418284)",
        "(0.157123, 1.552517, 0.419336)",
        "(0.157265, 1.547020, 0.421442)",
        "(0.157377, 1.541578, 0.423418)",
        "(0.157426, 1.535970, 0.425225)",
        "(0.157413, 1.530262, 0.426755)",
        "(0.157498, 1.527421, 0.427476)",
        "(0.157851, 1.521990, 0.428897)",
        "(0.158094, 1.516347, 0.430256)",
        "(0.158180, 1.510398, 0.431439)",
        "(0.158340, 1.504328, 0.432567)",
        "(0.158512, 1.501406, 0.433173)",
        "(0.158742, 1.495429, 0.434213)",
        "(0.158705, 1.488987, 0.435002)",
        "(0.158667, 1.482492, 0.435652)",
        "(0.158507, 1.475935, 0.436070)",
        "(0.158476, 1.472721, 0.436203)",
        "(0.158506, 1.466331, 0.436347)",
        "(0.158497, 1.459799, 0.436347)",
        "(0.158333, 1.453045, 0.436012)",
        "(0.158149, 1.446304, 0.435371)",
        "(0.158077, 1.442886, 0.434962)",
        "(0.157935, 1.436110, 0.434124)",
        "(0.157782, 1.429351, 0.433303)",
        "(0.157515, 1.422541, 0.432341)",
        "(0.157369, 1.415790, 0.431277)",
        "(0.157421, 1.412508, 0.430797)",
        "(0.157331, 1.405857, 0.429788)",
        "(0.156988, 1.398819, 0.428380)",
        "(0.156655, 1.391749, 0.426748)",
        "(0.156473, 1.384839, 0.425234)",
        "(0.156532, 1.381455, 0.424494)",
        "(0.156386, 1.374411, 0.422850)",
        "(0.156052, 1.366992, 0.420871)",
        "(0.155835, 1.359462, 0.418689)",
        "(0.155771, 1.352143, 0.416855)",
        "(0.155748, 1.348542, 0.416061)",
        "(0.155719, 1.341443, 0.414651)",
        "(0.155717, 1.334333, 0.413057)",
        "(0.155769, 1.327159, 0.411145)",
        "(0.155991, 1.319675, 0.408870)",
        "(0.156091, 1.315919, 0.407695)",
        "(0.156345, 1.308359, 0.405203)",
        "(0.156501, 1.300605, 0.402302)",
        "(0.156531, 1.292768, 0.398940)",
        "(0.156729, 1.285029, 0.395629)",
        "(0.156887, 1.281254, 0.394043)",
        "(0.157188, 1.273911, 0.390906)",
        "(0.157510, 1.266968, 0.387636)",
        "(0.157688, 1.260147, 0.383975)",
        "(0.157906, 1.253206, 0.379819)",
        "(0.158023, 1.249797, 0.377587)",
        "(0.158413, 1.243175, 0.373028)",
        "(0.158786, 1.237062, 0.368543)",
        "(0.159024, 1.230893, 0.363773)",
        "(0.159075, 1.224504, 0.358588)",
        "(0.159097, 1.221427, 0.355899)",
        "(0.159198, 1.215914, 0.350687)",
        "(0.159168, 1.210636, 0.345564)",
        "(0.159042, 1.205228, 0.340203)",
        "(0.158951, 1.199929, 0.334597)",
        "(0.159055, 1.197677, 0.331569)",
        "(0.159118, 1.193127, 0.325513)",
        "(0.159256, 1.188846, 0.319284)",
        "(0.159465, 1.184709, 0.312983)",
        "(0.159641, 1.180872, 0.306618)",
        "(0.159664, 1.178877, 0.303394)",
        "(0.159899, 1.174918, 0.296901)",
        "(0.160083, 1.170921, 0.290413)",
        "(0.160331, 1.167278, 0.284254)",
        "(0.160497, 1.163691, 0.278427)",
        "(0.160550, 1.161888, 0.275592)",
        "(0.160858, 1.158345, 0.269596)",
        "(0.161229, 1.154906, 0.263200)",
        "(0.161578, 1.151697, 0.256865)",
        "(0.161988, 1.148672, 0.250822)",
        "(0.162240, 1.147267, 0.247836)",
        "(0.162723, 1.144651, 0.241945)",
        "(0.162943, 1.142183, 0.236275)",
        "(0.163251, 1.139837, 0.230665)",
        "(0.163575, 1.137676, 0.225055)",
        "(0.163748, 1.136660, 0.222234)",
        "(0.164197, 1.134744, 0.216448)",
        "(0.164630, 1.132709, 0.210534)",
        "(0.164810, 1.131051, 0.205008)",
        "(0.164693, 1.130166, 0.200069)",
        "(0.164592, 1.129879, 0.197639)",
        "(0.164321, 1.129407, 0.192661)",
        "(0.164177, 1.129045, 0.187340)",
        "(0.164007, 1.129001, 0.182028)",
        "(0.163801, 1.129672, 0.177161)",
        "(0.163562, 1.130335, 0.175063)",
        "(0.162944, 1.131873, 0.171137)",
        "(0.162208, 1.133445, 0.167453)",
        "(0.161558, 1.134952, 0.163640)",
        "(0.160981, 1.136786, 0.159974)",
        "(0.160579, 1.137822, 0.158310)",
        "(0.159568, 1.140049, 0.155324)",
        "(0.158622, 1.142166, 0.152360)",
        "(0.157708, 1.144270, 0.149311)",
        "(0.156873, 1.146650, 0.146269)",
        "(0.156357, 1.147885, 0.144808)",
        "(0.155285, 1.150433, 0.141868)",
        "(0.154313, 1.153122, 0.138751)",
        "(0.153576, 1.156248, 0.135418)",
        "(0.153019, 1.159304, 0.131915)",
        "(0.152917, 1.160805, 0.130019)",
        "(0.152934, 1.163556, 0.125936)",
        "(0.152652, 1.166877, 0.122316)",
        "(0.151311, 1.171464, 0.119391)",
        "(0.149479, 1.177326, 0.116870)",
        "(0.148565, 1.180206, 0.115365)",
        "(0.146966, 1.185954, 0.111890)",
        "(0.145467, 1.192389, 0.108019)",
        "(0.143731, 1.199895, 0.104223)",
        "(0.141610, 1.208242, 0.100887)",
        "(0.140419, 1.212786, 0.099363)",
        "(0.138015, 1.222092, 0.096418)",
        "(0.135484, 1.231603, 0.093399)",
        "(0.133116, 1.241295, 0.090095)",
        "(0.130999, 1.251730, 0.087040)",
        "(0.129843, 1.256976, 0.085694)",
        "(0.127865, 1.267504, 0.083098)",
        "(0.126169, 1.277903, 0.080334)",
        "(0.124866, 1.288065, 0.077464)",
        "(0.123633, 1.297937, 0.074825)",
        "(0.122972, 1.302855, 0.073625)",
        "(0.121590, 1.312712, 0.071619)",
        "(0.120227, 1.322797, 0.070182)",
        "(0.118891, 1.332875, 0.068991)",
        "(0.117866, 1.342609, 0.067748)",
        "(0.117366, 1.347298, 0.067171)",
        "(0.116616, 1.356635, 0.066262)",
        "(0.115920, 1.366069, 0.065948)",
        "(0.115315, 1.375255, 0.065808)",
        "(0.114651, 1.383934, 0.065700)",
        "(0.114401, 1.388137, 0.065617)",
        "(0.114236, 1.396266, 0.065310)",
        "(0.114376, 1.403895, 0.064725)",
        "(0.114680, 1.411036, 0.064025)",
        "(0.115061, 1.417939, 0.063492)",
        "(0.115139, 1.421337, 0.063409)",
        "(0.115210, 1.428008, 0.063391)",
        "(0.115094, 1.434055, 0.063226)",
        "(0.115088, 1.439592, 0.062995)",
        "(0.115294, 1.445097, 0.062991)",
        "(0.115442, 1.447967, 0.063188)",
        "(0.115625, 1.453481, 0.063595)",
        "(0.115751, 1.458397, 0.063739)",
        "(0.115940, 1.462999, 0.063725)",
        "(0.116236, 1.467769, 0.063887)",
        "(0.116395, 1.470216, 0.064116)",
        "(0.116486, 1.474881, 0.064530)",
        "(0.116558, 1.479396, 0.064833)",
        "(0.116786, 1.483974, 0.065186)",
        "(0.117114, 1.488600, 0.065684)",
        "(0.117275, 1.491046, 0.065985)",
        "(0.117486, 1.495996, 0.066599)",
        "(0.117730, 1.500830, 0.066857)",
        "(0.118199, 1.505761, 0.066928)",
        "(0.118922, 1.510857, 0.066833)",
        "(0.119388, 1.513415, 0.066685)",
        "(0.120459, 1.518736, 0.066466)",
        "(0.121592, 1.524451, 0.066707)",
        "(0.122304, 1.529953, 0.067091)",
        "(0.122853, 1.535015, 0.067320)",
        "(0.122994, 1.537273, 0.067255)",
        "(0.123487, 1.542012, 0.067317)",
        "(0.124179, 1.547002, 0.067705)",
        "(0.124860, 1.552233, 0.068328)",
        "(0.125722, 1.557604, 0.069029)",
        "(0.126109, 1.560198, 0.069391)",
        "(0.126735, 1.565188, 0.070063)",
        "(0.127469, 1.570028, 0.070701)",
        "(0.128487, 1.575020, 0.071575)",
        "(0.129016, 1.577543, 0.072083)",
        "(0.129764, 1.582561, 0.073456)",
        "(0.130475, 1.587678, 0.075253)",
        "(0.130931, 1.592525, 0.077100)",
        "(0.131501, 1.597019, 0.078901)",
        "(0.132113, 1.601058, 0.080591)",
        "(0.132336, 1.603000, 0.081445)",
        "(0.132718, 1.606707, 0.083127)",
        "(0.133305, 1.610226, 0.084753)",
        "(0.134123, 1.613775, 0.086466)",
        "(0.135043, 1.617600, 0.088597)",
        "(0.135493, 1.619554, 0.089742)",
        "(0.136312, 1.623545, 0.092318)",
        "(0.136998, 1.627560, 0.095270)",
        "(0.137461, 1.631564, 0.098541)",
        "(0.137779, 1.635191, 0.101682)",
        "(0.137915, 1.636851, 0.103133)",
        "(0.138213, 1.640100, 0.105977)",
        "(0.138430, 1.643245, 0.109119)",
        "(0.138766, 1.646518, 0.112606)",
        "(0.139026, 1.648202, 0.114411)",
        "(0.139652, 1.651287, 0.117729)",
        "(0.140421, 1.653887, 0.120904)",
        "(0.141428, 1.656418, 0.124428)",
        "(0.142286, 1.658490, 0.128006)",
        "(0.142668, 1.660056, 0.131754)",
        "(0.142660, 1.660795, 0.133776)",
        "(0.142676, 1.662499, 0.138217)",
        "(0.142966, 1.664306, 0.142755)",
        "(0.143470, 1.665704, 0.146939)",
        "(0.143694, 1.666155, 0.148863)",
        "(0.144306, 1.666865, 0.152612)",
        "(0.144974, 1.667660, 0.156755)",
        "(0.145207, 1.668421, 0.161422)",
        "(0.145206, 1.669145, 0.166500)",
        "(0.145334, 1.669919, 0.171794)",
        "(0.145422, 1.670208, 0.174379)",
        "(0.145464, 1.670761, 0.179676)",
        "(0.145695, 1.671291, 0.185026)",
        "(0.145842, 1.671796, 0.190461)",
        "(0.145696, 1.671975, 0.195749)",
        "(0.145651, 1.672000, 0.198326)",
        "(0.145757, 1.671952, 0.203412)",
        "(0.145868, 1.671609, 0.208474)",
        "(0.146017, 1.671157, 0.213950)",
        "(0.146277, 1.670692, 0.219834)",
        "(0.146329, 1.670398, 0.222754)",
        "(0.146134, 1.669420, 0.228337)",
        "(0.145741, 1.667922, 0.233605)",
        "(0.145654, 1.666348, 0.238851)",
        "(0.145942, 1.664768, 0.244392)",
        "(0.146053, 1.663980, 0.247321)",
        "(0.145839, 1.662023, 0.253110)",
        "(0.145498, 1.659587, 0.258268)",
        "(0.145431, 1.657127, 0.262967)",
        "(0.145315, 1.654452, 0.267247)",
        "(0.145157, 1.652972, 0.269227)",
        "(0.144927, 1.650104, 0.273195)",
        "(0.144892, 1.647420, 0.277340)",
        "(0.144655, 1.644536, 0.281659)",
        "(0.144240, 1.641170, 0.285807)",
        "(0.144006, 1.639323, 0.287745)",
        "(0.143637, 1.635460, 0.291274)",
        "(0.143184, 1.631458, 0.294919)",
        "(0.142829, 1.627369, 0.299001)",
        "(0.142322, 1.623277, 0.303712)",
        "(0.142019, 1.621117, 0.306090)",
        "(0.141174, 1.616445, 0.310441)",
        "(0.140432, 1.611485, 0.314250)",
        "(0.139450, 1.606009, 0.317521)",
        "(0.138827, 1.603151, 0.319057)",
        "(0.137589, 1.597559, 0.322245)",
        "(0.136686, 1.592364, 0.325509)",
        "(0.136077, 1.587542, 0.328918)",
        "(0.135445, 1.582534, 0.332040)",
        "(0.134522, 1.577054, 0.334658)",
        "(0.134008, 1.574213, 0.335817)",
        "(0.133089, 1.568671, 0.338111)",
        "(0.132335, 1.563301, 0.340326)",
        "(0.131661, 1.557757, 0.342314)",
        "(0.130954, 1.552005, 0.344066)",
        "(0.130620, 1.549095, 0.344900)",
        "(0.130052, 1.543221, 0.346367)",
        "(0.129708, 1.537389, 0.347959)",
        "(0.129217, 1.531136, 0.349740)",
        "(0.128422, 1.524191, 0.351301)",
        "(0.128024, 1.520611, 0.352048)",
        "(0.127421, 1.513660, 0.353612)",
        "(0.126955, 1.506867, 0.355171)",
        "(0.126451, 1.500006, 0.356582)",
        "(0.126024, 1.493066, 0.357740)",
        "(0.125897, 1.489609, 0.358202)"
    ],
    "leftHandPositions": [
        "(0.066551, 1.282302, -0.190190)",
        "(0.063014, 1.295485, -0.187537)",
        "(0.059817, 1.308370, -0.184655)",
        "(0.056985, 1.321072, -0.181605)",
        "(0.055788, 1.327271, -0.180007)",
        "(0.053532, 1.339247, -0.176672)",
        "(0.051494, 1.350325, -0.173000)",
        "(0.049809, 1.360866, -0.168928)",
        "(0.048450, 1.371277, -0.164584)",
        "(0.047946, 1.376356, -0.162304)",
        "(0.047341, 1.386245, -0.157470)",
        "(0.047396, 1.395832, -0.152382)",
        "(0.047858, 1.404814, -0.147371)",
        "(0.048539, 1.413001, -0.142415)",
        "(0.049072, 1.416682, -0.139919)",
        "(0.050374, 1.423338, -0.134825)",
        "(0.051915, 1.428764, -0.129911)",
        "(0.053532, 1.432648, -0.125060)",
        "(0.055131, 1.434898, -0.120343)",
        "(0.055964, 1.435401, -0.118196)",
        "(0.057618, 1.435645, -0.114394)",
        "(0.059017, 1.434724, -0.111258)",
        "(0.060558, 1.433794, -0.109176)",
        "(0.063032, 1.434175, -0.108063)",
        "(0.064565, 1.434557, -0.107640)",
        "(0.067828, 1.435127, -0.106679)",
        "(0.070999, 1.434988, -0.105916)",
        "(0.073982, 1.433826, -0.105426)",
        "(0.076965, 1.432035, -0.105703)",
        "(0.078633, 1.431227, -0.106210)",
        "(0.082391, 1.429646, -0.107315)",
        "(0.086760, 1.427535, -0.108587)",
        "(0.090750, 1.423991, -0.109487)",
        "(0.093504, 1.418856, -0.110074)",
        "(0.094430, 1.415708, -0.110327)",
        "(0.094738, 1.408756, -0.110442)",
        "(0.092478, 1.401249, -0.110257)",
        "(0.089370, 1.394541, -0.110531)",
        "(0.086789, 1.390476, -0.112460)",
        "(0.085848, 1.389648, -0.113985)",
        "(0.084957, 1.389544, -0.117479)",
        "(0.084538, 1.390410, -0.120853)",
        "(0.084490, 1.390970, -0.123201)",
        "(0.084870, 1.391048, -0.124428)",
        "(0.085304, 1.390980, -0.124858)",
        "(0.086071, 1.390424, -0.125658)",
        "(0.086426, 1.389297, -0.126264)",
        "(0.086397, 1.387885, -0.126559)",
        "(0.086224, 1.386639, -0.126652)",
        "(0.086119, 1.386210, -0.126638)",
        "(0.086102, 1.386009, -0.126555)",
        "(0.086159, 1.386321, -0.126290)",
        "(0.086190, 1.387530, -0.125724)",
        "(0.086208, 1.389505, -0.124879)",
        "(0.086235, 1.390811, -0.124358)",
        "(0.086450, 1.393920, -0.123380)",
        "(0.086810, 1.397941, -0.122509)",
        "(0.087147, 1.402194, -0.121615)",
        "(0.087536, 1.406593, -0.120568)",
        "(0.087736, 1.408792, -0.120068)",
        "(0.088185, 1.413181, -0.119160)",
        "(0.088539, 1.417490, -0.118399)",
        "(0.088801, 1.421471, -0.117690)",
        "(0.089037, 1.424963, -0.117040)",
        "(0.089095, 1.426394, -0.116631)",
        "(0.089140, 1.428653, -0.115579)",
        "(0.089240, 1.429780, -0.114139)",
        "(0.089543, 1.430424, -0.112578)",
        "(0.089600, 1.430123, -0.110887)",
        "(0.089537, 1.429721, -0.110090)",
        "(0.089308, 1.428718, -0.108601)",
        "(0.089196, 1.427522, -0.107389)",
        "(0.089335, 1.426639, -0.106623)",
        "(0.089428, 1.425843, -0.106182)",
        "(0.089420, 1.425417, -0.106007)",
        "(0.089374, 1.424608, -0.105716)",
        "(0.089308, 1.423857, -0.105522)",
        "(0.089170, 1.423435, -0.105560)",
        "(0.089034, 1.423068, -0.105758)",
        "(0.088954, 1.422964, -0.105895)",
        "(0.088815, 1.422773, -0.106177)",
        "(0.088728, 1.422663, -0.106442)",
        "(0.088698, 1.422618, -0.106580)",
        "(0.088691, 1.422566, -0.106630)",
        "(0.088706, 1.422551, -0.106583)",
        "(0.088742, 1.422593, -0.106466)",
        "(0.088823, 1.422666, -0.106214)",
        "(0.089024, 1.422841, -0.105759)",
        "(0.089139, 1.422939, -0.105423)",
        "(0.089173, 1.422941, -0.105288)",
        "(0.089270, 1.422887, -0.104857)",
        "(0.089381, 1.422815, -0.104364)",
        "(0.089505, 1.422755, -0.103612)",
        "(0.089496, 1.422748, -0.103127)",
        "(0.089488, 1.422758, -0.102834)",
        "(0.089530, 1.422857, -0.101999)",
        "(0.089583, 1.423278, -0.100488)",
        "(0.089611, 1.423945, -0.098867)",
        "(0.089751, 1.424916, -0.097163)",
        "(0.089887, 1.425611, -0.096189)",
        "(0.090190, 1.427371, -0.094197)",
        "(0.090400, 1.429580, -0.092034)",
        "(0.090336, 1.432415, -0.089762)",
        "(0.090179, 1.435991, -0.087451)",
        "(0.090201, 1.438169, -0.086247)",
        "(0.090457, 1.442987, -0.083683)",
        "(0.091008, 1.448477, -0.081094)",
        "(0.091680, 1.454380, -0.078649)",
        "(0.092289, 1.460391, -0.076165)",
        "(0.092622, 1.463470, -0.074935)",
        "(0.093287, 1.469732, -0.072684)",
        "(0.094015, 1.476139, -0.070755)",
        "(0.094820, 1.482544, -0.069037)",
        "(0.095685, 1.489027, -0.067596)",
        "(0.096023, 1.492214, -0.066929)",
        "(0.096680, 1.498531, -0.065644)",
        "(0.097293, 1.504803, -0.064560)",
        "(0.097965, 1.511129, -0.063837)",
        "(0.098702, 1.517257, -0.063216)",
        "(0.099073, 1.520243, -0.062941)",
        "(0.099870, 1.526137, -0.062526)",
        "(0.100702, 1.531980, -0.062424)",
        "(0.101475, 1.537549, -0.062464)",
        "(0.102051, 1.542768, -0.062569)",
        "(0.102310, 1.545267, -0.062731)",
        "(0.102775, 1.550069, -0.063200)",
        "(0.103199, 1.554583, -0.063800)",
        "(0.103635, 1.558962, -0.064704)",
        "(0.104065, 1.563287, -0.065900)",
        "(0.104291, 1.565378, -0.066527)",
        "(0.104780, 1.569467, -0.067763)",
        "(0.105258, 1.573377, -0.069111)",
        "(0.105529, 1.577111, -0.070567)",
        "(0.105777, 1.580768, -0.072312)",
        "(0.105919, 1.582602, -0.073333)",
        "(0.106167, 1.586249, -0.075515)",
        "(0.106244, 1.589643, -0.077691)",
        "(0.106314, 1.592824, -0.079855)",
        "(0.106345, 1.596037, -0.082114)",
        "(0.106391, 1.597683, -0.083291)",
        "(0.106500, 1.600832, -0.085600)",
        "(0.106647, 1.603867, -0.087937)",
        "(0.106793, 1.606896, -0.090445)",
        "(0.106873, 1.609838, -0.093024)",
        "(0.106833, 1.611228, -0.094300)",
        "(0.106818, 1.613950, -0.096858)",
        "(0.106907, 1.616659, -0.099460)",
        "(0.107044, 1.619288, -0.102047)",
        "(0.107223, 1.621804, -0.104610)",
        "(0.107414, 1.623076, -0.105933)",
        "(0.107779, 1.625530, -0.108578)",
        "(0.108112, 1.627901, -0.111290)",
        "(0.108457, 1.630263, -0.114262)",
        "(0.108666, 1.632566, -0.117420)",
        "(0.108766, 1.633690, -0.119076)",
        "(0.108978, 1.635886, -0.122397)",
        "(0.109322, 1.638014, -0.125802)",
        "(0.109845, 1.640067, -0.129404)",
        "(0.110401, 1.642006, -0.133038)",
        "(0.110674, 1.642874, -0.134858)",
        "(0.111241, 1.644365, -0.138659)",
        "(0.111900, 1.645798, -0.142799)",
        "(0.112399, 1.647114, -0.147296)",
        "(0.112686, 1.648207, -0.151973)",
        "(0.112788, 1.648698, -0.154357)",
        "(0.113111, 1.649691, -0.159359)",
        "(0.113650, 1.650602, -0.164828)",
        "(0.114044, 1.651280, -0.170473)",
        "(0.114449, 1.651707, -0.176298)",
        "(0.114666, 1.651842, -0.179206)",
        "(0.114923, 1.651901, -0.184822)",
        "(0.114912, 1.651597, -0.190279)",
        "(0.115086, 1.651231, -0.195836)",
        "(0.115598, 1.650917, -0.201545)",
        "(0.115816, 1.650763, -0.204406)",
        "(0.116132, 1.650267, -0.209957)",
        "(0.116269, 1.649457, -0.215177)",
        "(0.116511, 1.648504, -0.220066)",
        "(0.116998, 1.647630, -0.224861)",
        "(0.117256, 1.647174, -0.227280)",
        "(0.117620, 1.646041, -0.232170)",
        "(0.117931, 1.644832, -0.237213)",
        "(0.118381, 1.643692, -0.242520)",
        "(0.118758, 1.642311, -0.247762)",
        "(0.118900, 1.641512, -0.250325)",
        "(0.119109, 1.639684, -0.255404)",
        "(0.119232, 1.637579, -0.260278)",
        "(0.119489, 1.635356, -0.264931)",
        "(0.119998, 1.633168, -0.269663)",
        "(0.120180, 1.632041, -0.272038)",
        "(0.120161, 1.629393, -0.276652)",
        "(0.119921, 1.626459, -0.280994)",
        "(0.119912, 1.623612, -0.285153)",
        "(0.120063, 1.620789, -0.289090)",
        "(0.120216, 1.619377, -0.290968)",
        "(0.120689, 1.616545, -0.294587)",
        "(0.121335, 1.613818, -0.298358)",
        "(0.121685, 1.611040, -0.302395)",
        "(0.121647, 1.607997, -0.306387)",
        "(0.121541, 1.606388, -0.308259)",
        "(0.121532, 1.603303, -0.311745)",
        "(0.121665, 1.600290, -0.314894)",
        "(0.121841, 1.597316, -0.317709)",
        "(0.122277, 1.594455, -0.320600)",
        "(0.122648, 1.593088, -0.322102)",
        "(0.123405, 1.590310, -0.325160)",
        "(0.123821, 1.587195, -0.328146)",
        "(0.124035, 1.583697, -0.331013)",
        "(0.124150, 1.580054, -0.333766)",
        "(0.124138, 1.578186, -0.335015)",
        "(0.124021, 1.574386, -0.337311)",
        "(0.123778, 1.570663, -0.339426)",
        "(0.123537, 1.567222, -0.341465)",
        "(0.123600, 1.564121, -0.343289)",
        "(0.123736, 1.562575, -0.344105)",
        "(0.123923, 1.559652, -0.345464)",
        "(0.123960, 1.556714, -0.346600)",
        "(0.123870, 1.553557, -0.347699)",
        "(0.123811, 1.550421, -0.348868)",
        "(0.123781, 1.548894, -0.349448)",
        "(0.123597, 1.545827, -0.350480)",
        "(0.123289, 1.542738, -0.351270)",
        "(0.122974, 1.539770, -0.351982)",
        "(0.122611, 1.537160, -0.352787)",
        "(0.122483, 1.535998, -0.353203)",
        "(0.122363, 1.533919, -0.354031)",
        "(0.122278, 1.532111, -0.354695)",
        "(0.122177, 1.530597, -0.355170)",
        "(0.122170, 1.529382, -0.355526)",
        "(0.122243, 1.528867, -0.355678)",
        "(0.122427, 1.528019, -0.355966)",
        "(0.122855, 1.527104, -0.356322)",
        "(0.123193, 1.526001, -0.356562)",
        "(0.123539, 1.524591, -0.356738)",
        "(0.123784, 1.523761, -0.356875)",
        "(0.124248, 1.521908, -0.357311)",
        "(0.124581, 1.519471, -0.357906)",
        "(0.124657, 1.516436, -0.358606)",
        "(0.124625, 1.512952, -0.359440)",
        "(0.124598, 1.511073, -0.359917)",
        "(0.124565, 1.507238, -0.361035)",
        "(0.124594, 1.503141, -0.362235)",
        "(0.124688, 1.498772, -0.363542)",
        "(0.124585, 1.494063, -0.364809)",
        "(0.124451, 1.491553, -0.365422)",
        "(0.124215, 1.486354, -0.366575)",
        "(0.124090, 1.480980, -0.367649)",
        "(0.124028, 1.475491, -0.368739)",
        "(0.123883, 1.469812, -0.369750)",
        "(0.123809, 1.466923, -0.370267)",
        "(0.123546, 1.461037, -0.371215)",
        "(0.123298, 1.455024, -0.372000)",
        "(0.123018, 1.448969, -0.372690)",
        "(0.122901, 1.443115, -0.373330)",
        "(0.122866, 1.440239, -0.373643)",
        "(0.122769, 1.434529, -0.374187)",
        "(0.122756, 1.428875, -0.374590)",
        "(0.122813, 1.423240, -0.374928)",
        "(0.122961, 1.417800, -0.375415)",
        "(0.123011, 1.415036, -0.375601)",
        "(0.123112, 1.409470, -0.375829)",
        "(0.123270, 1.403884, -0.375999)",
        "(0.123506, 1.398331, -0.376187)",
        "(0.123829, 1.392777, -0.376372)",
        "(0.124001, 1.390017, -0.376546)",
        "(0.124297, 1.384324, -0.376789)",
        "(0.124513, 1.378473, -0.376786)",
        "(0.124700, 1.372592, -0.376663)",
        "(0.124914, 1.366743, -0.376430)",
        "(0.125015, 1.363817, -0.376285)",
        "(0.125347, 1.358015, -0.375993)",
        "(0.125769, 1.352377, -0.375814)",
        "(0.126352, 1.346814, -0.375597)",
        "(0.126880, 1.341268, -0.375375)",
        "(0.127106, 1.338475, -0.375181)",
        "(0.127403, 1.332856, -0.374550)",
        "(0.127630, 1.327329, -0.373653)",
        "(0.128019, 1.322148, -0.372750)",
        "(0.128450, 1.317182, -0.371730)",
        "(0.128609, 1.314718, -0.371113)",
        "(0.128771, 1.309834, -0.369781)",
        "(0.128967, 1.305210, -0.368155)",
        "(0.129213, 1.300850, -0.366457)",
        "(0.129524, 1.296735, -0.364773)",
        "(0.129620, 1.294711, -0.363909)",
        "(0.129747, 1.290727, -0.362038)",
        "(0.129906, 1.286872, -0.360085)",
        "(0.130127, 1.283126, -0.357985)",
        "(0.130282, 1.279437, -0.355789)",
        "(0.130364, 1.277637, -0.354617)",
        "(0.130470, 1.274126, -0.352313)",
        "(0.130559, 1.270663, -0.349849)",
        "(0.130602, 1.267227, -0.347177)",
        "(0.130583, 1.263716, -0.344301)",
        "(0.130545, 1.261917, -0.342779)",
        "(0.130468, 1.258371, -0.339654)",
        "(0.130489, 1.254990, -0.336580)",
        "(0.130391, 1.251673, -0.333535)",
        "(0.130155, 1.248174, -0.330137)",
        "(0.129919, 1.246344, -0.328225)",
        "(0.129575, 1.242784, -0.324306)",
        "(0.129542, 1.239506, -0.320233)",
        "(0.129647, 1.236281, -0.316027)",
        "(0.129653, 1.233052, -0.311542)",
        "(0.129659, 1.231465, -0.309279)",
        "(0.129704, 1.228418, -0.304799)",
        "(0.129751, 1.225569, -0.300479)",
        "(0.129555, 1.222588, -0.296329)",
        "(0.129387, 1.219375, -0.291702)",
        "(0.129365, 1.217857, -0.289362)",
        "(0.129330, 1.215118, -0.284913)",
        "(0.129205, 1.212636, -0.281141)",
        "(0.129348, 1.210396, -0.277408)",
        "(0.129661, 1.208083, -0.273408)",
        "(0.129749, 1.206857, -0.271380)",
        "(0.129875, 1.204280, -0.267044)",
        "(0.129950, 1.201753, -0.262429)",
        "(0.130079, 1.199608, -0.258056)",
        "(0.130281, 1.197669, -0.254286)",
        "(0.130333, 1.196596, -0.252487)",
        "(0.130603, 1.194444, -0.248626)",
        "(0.130910, 1.192148, -0.244287)",
        "(0.130996, 1.189856, -0.239788)",
        "(0.131107, 1.188076, -0.235927)",
        "(0.131168, 1.187314, -0.234196)",
        "(0.131155, 1.185816, -0.230802)",
        "(0.131131, 1.184367, -0.227025)",
        "(0.131159, 1.183149, -0.222891)",
        "(0.131098, 1.182154, -0.218582)",
        "(0.131035, 1.181716, -0.216373)",
        "(0.130905, 1.180972, -0.212082)",
        "(0.130719, 1.180493, -0.207836)",
        "(0.130445, 1.180191, -0.203889)",
        "(0.130283, 1.180083, -0.199690)",
        "(0.130251, 1.180126, -0.197420)",
        "(0.130105, 1.180345, -0.192763)",
        "(0.129855, 1.180731, -0.188047)",
        "(0.129673, 1.181201, -0.183183)",
        "(0.129493, 1.181699, -0.178058)",
        "(0.129408, 1.182063, -0.175484)",
        "(0.129110, 1.183004, -0.170620)",
        "(0.128805, 1.184170, -0.165895)",
        "(0.128592, 1.185519, -0.161261)",
        "(0.128441, 1.187003, -0.156746)",
        "(0.128356, 1.187771, -0.154541)",
        "(0.128130, 1.189403, -0.150301)",
        "(0.127853, 1.191142, -0.146407)",
        "(0.127624, 1.193022, -0.142822)",
        "(0.127397, 1.194880, -0.139312)",
        "(0.127275, 1.195769, -0.137604)",
        "(0.127063, 1.197497, -0.134115)",
        "(0.126826, 1.199292, -0.130624)",
        "(0.126532, 1.201291, -0.127427)",
        "(0.126257, 1.203471, -0.124343)",
        "(0.126099, 1.204564, -0.122774)",
        "(0.125859, 1.206751, -0.119617)",
        "(0.125621, 1.208998, -0.116469)",
        "(0.125382, 1.211110, -0.113268)",
        "(0.125114, 1.213251, -0.110124)",
        "(0.124974, 1.214397, -0.108632)",
        "(0.124728, 1.216725, -0.105744)",
        "(0.124502, 1.219045, -0.102835)",
        "(0.124296, 1.221374, -0.099985)",
        "(0.124147, 1.223781, -0.097226)",
        "(0.124140, 1.225013, -0.095888)",
        "(0.124083, 1.227390, -0.093130)",
        "(0.124063, 1.229840, -0.090527)",
        "(0.124049, 1.232383, -0.088049)",
        "(0.123958, 1.235029, -0.085709)",
        "(0.123911, 1.236420, -0.084658)",
        "(0.123846, 1.239321, -0.082657)",
        "(0.123773, 1.242309, -0.080863)",
        "(0.123767, 1.245317, -0.079092)",
        "(0.123792, 1.248319, -0.077253)",
        "(0.123790, 1.249840, -0.076382)",
        "(0.123746, 1.252980, -0.074870)",
        "(0.123653, 1.256238, -0.073617)",
        "(0.123520, 1.259628, -0.072562)",
        "(0.123438, 1.263152, -0.071610)",
        "(0.123449, 1.265002, -0.071166)",
        "(0.123551, 1.268751, -0.070235)",
        "(0.123719, 1.272456, -0.069240)",
        "(0.123944, 1.276135, -0.068187)",
        "(0.124186, 1.279931, -0.067283)",
        "(0.124293, 1.281849, -0.066928)",
        "(0.124504, 1.285697, -0.066262)",
        "(0.124691, 1.289712, -0.065646)",
        "(0.124976, 1.294040, -0.065084)",
        "(0.125310, 1.298568, -0.064599)",
        "(0.125508, 1.300865, -0.064315)",
        "(0.125956, 1.305483, -0.063671)",
        "(0.126353, 1.310092, -0.062857)",
        "(0.126756, 1.314800, -0.061980)",
        "(0.127202, 1.319772, -0.061245)",
        "(0.127363, 1.322289, -0.060889)",
        "(0.127716, 1.327438, -0.060258)",
        "(0.128116, 1.332745, -0.059684)",
        "(0.128659, 1.338233, -0.059221)",
        "(0.129244, 1.343722, -0.058765)",
        "(0.129527, 1.346402, -0.058461)",
        "(0.130188, 1.351750, -0.057879)",
        "(0.130828, 1.357072, -0.057387)",
        "(0.131453, 1.362338, -0.056937)",
        "(0.132115, 1.367579, -0.056525)",
        "(0.132439, 1.370172, -0.056315)",
        "(0.133118, 1.375320, -0.055997)",
        "(0.133820, 1.380411, -0.055749)",
        "(0.134557, 1.385392, -0.055574)",
        "(0.135215, 1.390203, -0.055344)",
        "(0.135540, 1.392542, -0.055250)",
        "(0.136254, 1.397191, -0.055040)",
        "(0.137020, 1.401736, -0.054799)",
        "(0.137747, 1.406210, -0.054465)",
        "(0.138488, 1.410727, -0.054249)",
        "(0.138894, 1.413026, -0.054228)",
        "(0.139686, 1.417670, -0.054286)",
        "(0.140489, 1.422266, -0.054300)",
        "(0.141407, 1.426817, -0.054224)",
        "(0.142230, 1.431308, -0.054167)",
        "(0.142695, 1.433542, -0.054118)",
        "(0.143692, 1.437993, -0.054012)",
        "(0.144725, 1.442472, -0.053995)",
        "(0.145851, 1.446994, -0.054056)",
        "(0.147075, 1.451467, -0.054026)",
        "(0.147741, 1.453710, -0.053974)",
        "(0.149175, 1.458282, -0.053991)",
        "(0.150482, 1.462941, -0.054158)",
        "(0.151851, 1.467635, -0.054400)",
        "(0.153257, 1.472363, -0.054668)",
        "(0.153999, 1.474756, -0.054815)",
        "(0.155578, 1.479507, -0.055066)",
        "(0.157236, 1.484292, -0.055340)",
        "(0.159006, 1.489068, -0.055587)",
        "(0.160766, 1.493812, -0.055871)",
        "(0.161662, 1.496181, -0.056024)",
        "(0.163233, 1.500785, -0.056319)",
        "(0.164773, 1.505279, -0.056613)",
        "(0.166290, 1.509636, -0.056801)",
        "(0.167751, 1.513906, -0.056920)",
        "(0.168502, 1.516056, -0.057004)",
        "(0.170074, 1.520419, -0.057310)",
        "(0.171698, 1.524752, -0.057740)",
        "(0.173268, 1.529042, -0.058375)",
        "(0.174739, 1.533358, -0.059147)",
        "(0.175442, 1.535444, -0.059505)",
        "(0.176783, 1.539528, -0.060284)",
        "(0.178059, 1.543491, -0.061217)",
        "(0.179141, 1.547170, -0.062117)",
        "(0.180177, 1.550858, -0.063070)",
        "(0.180721, 1.552583, -0.063530)",
        "(0.181888, 1.555833, -0.064344)",
        "(0.182995, 1.559176, -0.065207)",
        "(0.183966, 1.562641, -0.066377)",
        "(0.184770, 1.566076, -0.067671)",
        "(0.185119, 1.567781, -0.068329)",
        "(0.185905, 1.571097, -0.069732)",
        "(0.186671, 1.574283, -0.071175)",
        "(0.187263, 1.577231, -0.072467)",
        "(0.187833, 1.579968, -0.073668)",
        "(0.188088, 1.581284, -0.074282)",
        "(0.188601, 1.583868, -0.075673)",
        "(0.188938, 1.586344, -0.077192)",
        "(0.188925, 1.588702, -0.078700)",
        "(0.188963, 1.590969, -0.080278)",
        "(0.189028, 1.592074, -0.081055)",
        "(0.189329, 1.594228, -0.082662)",
        "(0.189673, 1.596347, -0.084251)",
        "(0.190000, 1.598337, -0.085764)",
        "(0.190297, 1.600256, -0.087294)",
        "(0.190481, 1.601207, -0.088099)",
        "(0.190922, 1.603096, -0.089825)",
        "(0.191326, 1.604802, -0.091550)",
        "(0.191785, 1.606403, -0.093398)",
        "(0.192053, 1.607935, -0.095603)",
        "(0.192040, 1.608679, -0.096872)",
        "(0.191921, 1.610109, -0.099529)",
        "(0.191801, 1.611362, -0.102182)",
        "(0.191739, 1.612617, -0.104981)",
        "(0.191676, 1.613865, -0.108100)",
        "(0.191626, 1.614514, -0.109783)",
        "(0.191574, 1.615908, -0.113426)",
        "(0.191618, 1.617353, -0.117382)",
        "(0.191776, 1.618777, -0.121462)",
        "(0.191735, 1.620183, -0.125751)",
        "(0.191567, 1.620853, -0.127911)",
        "(0.191130, 1.622113, -0.132221)",
        "(0.190858, 1.623286, -0.136564)",
        "(0.190566, 1.624482, -0.140847)",
        "(0.190406, 1.625587, -0.145216)",
        "(0.190279, 1.626117, -0.147454)",
        "(0.189893, 1.627186, -0.152025)",
        "(0.189475, 1.628131, -0.156575)",
        "(0.189155, 1.628933, -0.160884)",
        "(0.188869, 1.629543, -0.164784)",
        "(0.188671, 1.629767, -0.166504)",
        "(0.188231, 1.630141, -0.169619)",
        "(0.187860, 1.630322, -0.172120)",
        "(0.187773, 1.630339, -0.174135)",
        "(0.188011, 1.630280, -0.176080)",
        "(0.188088, 1.630248, -0.177112)",
        "(0.187951, 1.630021, -0.179074)",
        "(0.187556, 1.629565, -0.180486)",
        "(0.187139, 1.629078, -0.181556)",
        "(0.186874, 1.628683, -0.182488)",
        "(0.186812, 1.628463, -0.182793)",
        "(0.186584, 1.627976, -0.182910)",
        "(0.186431, 1.627574, -0.182659)",
        "(0.186462, 1.627431, -0.182607)",
        "(0.186562, 1.627535, -0.182687)",
        "(0.186555, 1.627467, -0.182733)",
        "(0.186555, 1.627460, -0.182702)",
        "(0.186427, 1.627314, -0.182509)",
        "(0.186395, 1.627280, -0.182400)",
        "(0.186478, 1.627365, -0.182458)",
        "(0.186497, 1.627394, -0.182515)",
        "(0.186521, 1.627441, -0.182539)",
        "(0.186479, 1.627388, -0.182534)",
        "(0.186395, 1.627322, -0.182599)",
        "(0.186385, 1.627327, -0.182707)",
        "(0.186289, 1.627229, -0.182971)",
        "(0.186245, 1.627193, -0.183220)",
        "(0.186235, 1.627176, -0.183462)",
        "(0.186200, 1.627099, -0.183747)",
        "(0.186146, 1.626953, -0.184061)",
        "(0.186134, 1.626910, -0.184213)",
        "(0.186136, 1.626868, -0.184490)",
        "(0.186085, 1.626799, -0.184836)",
        "(0.186095, 1.626750, -0.185027)",
        "(0.186168, 1.626658, -0.185310)",
        "(0.186176, 1.626631, -0.185454)",
        "(0.186132, 1.626533, -0.185780)",
        "(0.186019, 1.626424, -0.186172)",
        "(0.185965, 1.626342, -0.186672)",
        "(0.185968, 1.626263, -0.187325)",
        "(0.185886, 1.626120, -0.188005)",
        "(0.185586, 1.625586, -0.190187)",
        "(0.185097, 1.624787, -0.192529)",
        "(0.184267, 1.623551, -0.195201)",
        "(0.183232, 1.621876, -0.198206)",
        "(0.182554, 1.620804, -0.199931)",
        "(0.181179, 1.618281, -0.203620)",
        "(0.179918, 1.615259, -0.207606)",
        "(0.178718, 1.611869, -0.211897)",
        "(0.177346, 1.608112, -0.216351)",
        "(0.176642, 1.606069, -0.218592)",
        "(0.175383, 1.601872, -0.223115)",
        "(0.174388, 1.597320, -0.227856)",
        "(0.173406, 1.592289, -0.233071)",
        "(0.171944, 1.586886, -0.238639)",
        "(0.171184, 1.584072, -0.241434)",
        "(0.169935, 1.578237, -0.247039)",
        "(0.168540, 1.572285, -0.252635)",
        "(0.167255, 1.566168, -0.258362)",
        "(0.166084, 1.559994, -0.263981)",
        "(0.165543, 1.556961, -0.266661)",
        "(0.164503, 1.550869, -0.271666)",
        "(0.163399, 1.544842, -0.276346)",
        "(0.162476, 1.538909, -0.280984)",
        "(0.161814, 1.533188, -0.285560)",
        "(0.161530, 1.530439, -0.287824)",
        "(0.160956, 1.524740, -0.292109)",
        "(0.160407, 1.518892, -0.295978)",
        "(0.159831, 1.513063, -0.299649)",
        "(0.159127, 1.507284, -0.303166)",
        "(0.158767, 1.504393, -0.304803)",
        "(0.158202, 1.498450, -0.307980)",
        "(0.157801, 1.493128, -0.310735)",
        "(0.157371, 1.487728, -0.313191)",
        "(0.156833, 1.482252, -0.315363)",
        "(0.156609, 1.479506, -0.316352)",
        "(0.156281, 1.474108, -0.318327)",
        "(0.156013, 1.468885, -0.320112)",
        "(0.155530, 1.463701, -0.321520)",
        "(0.155181, 1.458605, -0.322529)",
        "(0.155123, 1.456074, -0.323011)",
        "(0.155117, 1.451070, -0.323853)",
        "(0.155003, 1.446043, -0.324611)",
        "(0.154585, 1.440725, -0.325145)",
        "(0.154167, 1.435240, -0.325615)",
        "(0.154020, 1.432429, -0.325836)",
        "(0.153625, 1.426738, -0.326298)",
        "(0.153127, 1.420883, -0.326734)",
        "(0.152666, 1.414804, -0.327404)",
        "(0.152310, 1.408585, -0.328227)",
        "(0.152034, 1.405370, -0.328568)",
        "(0.151411, 1.398798, -0.329090)",
        "(0.151020, 1.392096, -0.329570)",
        "(0.150789, 1.385302, -0.330223)",
        "(0.150555, 1.378276, -0.330804)",
        "(0.150359, 1.374679, -0.331046)",
        "(0.149887, 1.367403, -0.331398)",
        "(0.149431, 1.360143, -0.331617)",
        "(0.149091, 1.353112, -0.332002)",
        "(0.148822, 1.346262, -0.332750)",
        "(0.148694, 1.342935, -0.333229)",
        "(0.148495, 1.336339, -0.334139)",
        "(0.148356, 1.329745, -0.334760)",
        "(0.148361, 1.323304, -0.335359)",
        "(0.148461, 1.317022, -0.336048)",
        "(0.148510, 1.313925, -0.336413)",
        "(0.148597, 1.307792, -0.337131)",
        "(0.148757, 1.301787, -0.337855)",
        "(0.148984, 1.296082, -0.338588)",
        "(0.149208, 1.290673, -0.339239)",
        "(0.149292, 1.288004, -0.339476)",
        "(0.149586, 1.282736, -0.339880)",
        "(0.150000, 1.277627, -0.340081)",
        "(0.150425, 1.272580, -0.339901)",
        "(0.150899, 1.267765, -0.339573)",
        "(0.151242, 1.265414, -0.339332)",
        "(0.151981, 1.260769, -0.338607)",
        "(0.152666, 1.255965, -0.337553)",
        "(0.153313, 1.251163, -0.336080)",
        "(0.154055, 1.246470, -0.334225)",
        "(0.154410, 1.244189, -0.333166)",
        "(0.155008, 1.239698, -0.331066)",
        "(0.155757, 1.235573, -0.329058)",
        "(0.156647, 1.231844, -0.327115)",
        "(0.157468, 1.228500, -0.324988)",
        "(0.157816, 1.226885, -0.323753)",
        "(0.158570, 1.223975, -0.321044)",
        "(0.159283, 1.221339, -0.318343)",
        "(0.159912, 1.218749, -0.315339)",
        "(0.160509, 1.216255, -0.312145)",
        "(0.160786, 1.215031, -0.310552)",
        "(0.161272, 1.212629, -0.307381)",
        "(0.161635, 1.210212, -0.304292)",
        "(0.162157, 1.207957, -0.301240)",
        "(0.162712, 1.205670, -0.298059)",
        "(0.162876, 1.204473, -0.296329)",
        "(0.163257, 1.202068, -0.292840)",
        "(0.163719, 1.199787, -0.289409)",
        "(0.164125, 1.197471, -0.285960)",
        "(0.164341, 1.195173, -0.282417)",
        "(0.164428, 1.194085, -0.280611)",
        "(0.164624, 1.192054, -0.276945)",
        "(0.164820, 1.190259, -0.273313)",
        "(0.164915, 1.188591, -0.269965)",
        "(0.164967, 1.186947, -0.266566)",
        "(0.165017, 1.186213, -0.264824)",
        "(0.165198, 1.184890, -0.261535)",
        "(0.165467, 1.183753, -0.258284)",
        "(0.165797, 1.182706, -0.254670)",
        "(0.166111, 1.181759, -0.250684)",
        "(0.166245, 1.181308, -0.248584)",
        "(0.166478, 1.180458, -0.244350)",
        "(0.166619, 1.179717, -0.239941)",
        "(0.166718, 1.179221, -0.235881)",
        "(0.166697, 1.178957, -0.232375)",
        "(0.166675, 1.178812, -0.230636)",
        "(0.166754, 1.178539, -0.226744)",
        "(0.166832, 1.178316, -0.222358)",
        "(0.166871, 1.178199, -0.217835)",
        "(0.166865, 1.178132, -0.213399)",
        "(0.166864, 1.178121, -0.211192)",
        "(0.166879, 1.178171, -0.206821)",
        "(0.166833, 1.178375, -0.202595)",
        "(0.166777, 1.178592, -0.198580)",
        "(0.166830, 1.178696, -0.194253)",
        "(0.166857, 1.178727, -0.191938)",
        "(0.166825, 1.178938, -0.187486)",
        "(0.166735, 1.179338, -0.183380)",
        "(0.166790, 1.179779, -0.179123)",
        "(0.166912, 1.180142, -0.174474)",
        "(0.166968, 1.180325, -0.172104)",
        "(0.167161, 1.180777, -0.167439)",
        "(0.167468, 1.181279, -0.162611)",
        "(0.167781, 1.181789, -0.157434)",
        "(0.167978, 1.182382, -0.152473)",
        "(0.168053, 1.182782, -0.150209)",
        "(0.168239, 1.183633, -0.145808)",
        "(0.168331, 1.184586, -0.141478)",
        "(0.168339, 1.185730, -0.137375)",
        "(0.168341, 1.187007, -0.133328)",
        "(0.168321, 1.187627, -0.131296)",
        "(0.168264, 1.188942, -0.127472)",
        "(0.168021, 1.190414, -0.124427)",
        "(0.167659, 1.192073, -0.122113)",
        "(0.167407, 1.193586, -0.119574)",
        "(0.167356, 1.194298, -0.118135)",
        "(0.167334, 1.195904, -0.115197)",
        "(0.167341, 1.197675, -0.112542)",
        "(0.167268, 1.199598, -0.110192)",
        "(0.167177, 1.201743, -0.108257)",
        "(0.167121, 1.202875, -0.107305)",
        "(0.166920, 1.205010, -0.105263)",
        "(0.166732, 1.207035, -0.103119)",
        "(0.166545, 1.208939, -0.100894)",
        "(0.166377, 1.210790, -0.098701)",
        "(0.166281, 1.211682, -0.097680)",
        "(0.166107, 1.213440, -0.095692)",
        "(0.165964, 1.215205, -0.093746)",
        "(0.165950, 1.217099, -0.091761)",
        "(0.165942, 1.219003, -0.089741)",
        "(0.165949, 1.219975, -0.088709)",
        "(0.165954, 1.221956, -0.086647)",
        "(0.165946, 1.224030, -0.084687)",
        "(0.165927, 1.226214, -0.082827)",
        "(0.165871, 1.228404, -0.080996)",
        "(0.165803, 1.229478, -0.080061)",
        "(0.165736, 1.231576, -0.078114)",
        "(0.165603, 1.233667, -0.076130)",
        "(0.165375, 1.235917, -0.074275)",
        "(0.165157, 1.238340, -0.072454)",
        "(0.165106, 1.239696, -0.071543)",
        "(0.165027, 1.242653, -0.069771)",
        "(0.164928, 1.245804, -0.068237)",
        "(0.164808, 1.249042, -0.066787)",
        "(0.164707, 1.252318, -0.065293)",
        "(0.164610, 1.253968, -0.064559)",
        "(0.164343, 1.257477, -0.063244)",
        "(0.164022, 1.261197, -0.062104)",
        "(0.163630, 1.265016, -0.061080)",
        "(0.163180, 1.268872, -0.060142)",
        "(0.162942, 1.270806, -0.059702)",
        "(0.162475, 1.274670, -0.058888)",
        "(0.161989, 1.278546, -0.058081)",
        "(0.161470, 1.282311, -0.057193)",
        "(0.160916, 1.286033, -0.056293)",
        "(0.160659, 1.287891, -0.055886)",
        "(0.160048, 1.291548, -0.055191)",
        "(0.159358, 1.295240, -0.054636)",
        "(0.158695, 1.299007, -0.054275)",
        "(0.158055, 1.302703, -0.053964)",
        "(0.157717, 1.304484, -0.053761)",
        "(0.156951, 1.307986, -0.053335)",
        "(0.156167, 1.311473, -0.052932)",
        "(0.155527, 1.315050, -0.052554)",
        "(0.154813, 1.318641, -0.052179)",
        "(0.154470, 1.320446, -0.051984)",
        "(0.153769, 1.323982, -0.051499)",
        "(0.152924, 1.327511, -0.051126)",
        "(0.152015, 1.331161, -0.050912)",
        "(0.151030, 1.334887, -0.050710)",
        "(0.150528, 1.336807, -0.050610)",
        "(0.149585, 1.340761, -0.050359)",
        "(0.148785, 1.344797, -0.050084)",
        "(0.148030, 1.348937, -0.049839)",
        "(0.147295, 1.353183, -0.049678)",
        "(0.146938, 1.355339, -0.049631)",
        "(0.146193, 1.359657, -0.049614)",
        "(0.145458, 1.363991, -0.049705)",
        "(0.144659, 1.368304, -0.049915)",
        "(0.143885, 1.372455, -0.049988)",
        "(0.143545, 1.374501, -0.049979)",
        "(0.142947, 1.378556, -0.050088)",
        "(0.142222, 1.382444, -0.050228)",
        "(0.141521, 1.386253, -0.050295)",
        "(0.140920, 1.390106, -0.050415)",
        "(0.140670, 1.391999, -0.050487)",
        "(0.140061, 1.395722, -0.050735)",
        "(0.139325, 1.399398, -0.051130)",
        "(0.138592, 1.403068, -0.051470)",
        "(0.137993, 1.406755, -0.051638)",
        "(0.137659, 1.408649, -0.051785)",
        "(0.137103, 1.412496, -0.052097)",
        "(0.136687, 1.416453, -0.052420)",
        "(0.136337, 1.420437, -0.052800)",
        "(0.136056, 1.424238, -0.052942)",
        "(0.135854, 1.426070, -0.052932)",
        "(0.135454, 1.429757, -0.052950)",
        "(0.135022, 1.433646, -0.053360)",
        "(0.134556, 1.437483, -0.053742)",
        "(0.134130, 1.441414, -0.054106)",
        "(0.133958, 1.443447, -0.054345)",
        "(0.133612, 1.447428, -0.054769)",
        "(0.133198, 1.451165, -0.054940)",
        "(0.132860, 1.454952, -0.055154)",
        "(0.132519, 1.458894, -0.055627)",
        "(0.132329, 1.460849, -0.055870)",
        "(0.132054, 1.464672, -0.056155)",
        "(0.131854, 1.468464, -0.056275)",
        "(0.131715, 1.472387, -0.056436)",
        "(0.131486, 1.476290, -0.056690)",
        "(0.131321, 1.478263, -0.056848)",
        "(0.131043, 1.482330, -0.057290)",
        "(0.130882, 1.486529, -0.057776)",
        "(0.130763, 1.490681, -0.058140)",
        "(0.130585, 1.494739, -0.058373)",
        "(0.130502, 1.496784, -0.058537)",
        "(0.130416, 1.500940, -0.059059)",
        "(0.130245, 1.505082, -0.059715)",
        "(0.130164, 1.509158, -0.060310)",
        "(0.130082, 1.512954, -0.060641)",
        "(0.130133, 1.514748, -0.060684)",
        "(0.130344, 1.518382, -0.060808)",
        "(0.130620, 1.522297, -0.061385)",
        "(0.130738, 1.526240, -0.062340)",
        "(0.130779, 1.529829, -0.062871)",
        "(0.130880, 1.531594, -0.063050)",
        "(0.131071, 1.535209, -0.063473)",
        "(0.131347, 1.538790, -0.063776)",
        "(0.131631, 1.542470, -0.064200)",
        "(0.131920, 1.546297, -0.065005)",
        "(0.132111, 1.548164, -0.065359)",
        "(0.132418, 1.551768, -0.065840)",
        "(0.132847, 1.555248, -0.066143)",
        "(0.133408, 1.558849, -0.066745)",
        "(0.133877, 1.562580, -0.067668)",
        "(0.134057, 1.564234, -0.068048)",
        "(0.134410, 1.567418, -0.068752)",
        "(0.134854, 1.570580, -0.069659)",
        "(0.135167, 1.573548, -0.070620)",
        "(0.135288, 1.576364, -0.071652)",
        "(0.135382, 1.577778, -0.072327)",
        "(0.135523, 1.580616, -0.073929)",
        "(0.135598, 1.583335, -0.075532)",
        "(0.135529, 1.586011, -0.077202)",
        "(0.135731, 1.588813, -0.079234)",
        "(0.135806, 1.590178, -0.080296)",
        "(0.135748, 1.592786, -0.082137)",
        "(0.135751, 1.595294, -0.083928)",
        "(0.135852, 1.597753, -0.085802)",
        "(0.136001, 1.600160, -0.087717)",
        "(0.136121, 1.601376, -0.088783)",
        "(0.136420, 1.603797, -0.091093)",
        "(0.136639, 1.606137, -0.093657)",
        "(0.136633, 1.608356, -0.096334)",
        "(0.136568, 1.610618, -0.099187)",
        "(0.136581, 1.611785, -0.100717)",
        "(0.136751, 1.614138, -0.103824)",
        "(0.136920, 1.616479, -0.106797)",
        "(0.137199, 1.618715, -0.109740)",
        "(0.137531, 1.620854, -0.112850)",
        "(0.137654, 1.621896, -0.114514)",
        "(0.137892, 1.623994, -0.118035)",
        "(0.138134, 1.626021, -0.121766)",
        "(0.138269, 1.627958, -0.125709)",
        "(0.138259, 1.629715, -0.129653)",
        "(0.138212, 1.630569, -0.131586)",
        "(0.138150, 1.632304, -0.135479)",
        "(0.138300, 1.633978, -0.139445)",
        "(0.138723, 1.635646, -0.143460)",
        "(0.139208, 1.637310, -0.147566)",
        "(0.139525, 1.638089, -0.149687)",
        "(0.139921, 1.639551, -0.154319)",
        "(0.139998, 1.640909, -0.159564)",
        "(0.139875, 1.642095, -0.164935)",
        "(0.139757, 1.643107, -0.170279)",
        "(0.139889, 1.643499, -0.172868)",
        "(0.140270, 1.644084, -0.177993)",
        "(0.140435, 1.644485, -0.183313)",
        "(0.140521, 1.644817, -0.189147)",
        "(0.140336, 1.645011, -0.195272)",
        "(0.140221, 1.645027, -0.198321)",
        "(0.140026, 1.644965, -0.204250)",
        "(0.139973, 1.644740, -0.210043)",
        "(0.139937, 1.644358, -0.215602)",
        "(0.139893, 1.643782, -0.220963)",
        "(0.139877, 1.643500, -0.223638)",
        "(0.139976, 1.642915, -0.229015)",
        "(0.140253, 1.642243, -0.234617)",
        "(0.140390, 1.641295, -0.240127)",
        "(0.140307, 1.639917, -0.245273)",
        "(0.140152, 1.639068, -0.247703)",
        "(0.139779, 1.637141, -0.252387)",
        "(0.139698, 1.635166, -0.257276)",
        "(0.139509, 1.633045, -0.262271)",
        "(0.139097, 1.630658, -0.266984)",
        "(0.138855, 1.629364, -0.269296)",
        "(0.138561, 1.626701, -0.274085)",
        "(0.138139, 1.623983, -0.278809)",
        "(0.137267, 1.620966, -0.282934)",
        "(0.136542, 1.617852, -0.286523)",
        "(0.136314, 1.616395, -0.288308)",
        "(0.136017, 1.613590, -0.291701)",
        "(0.135820, 1.610850, -0.294811)",
        "(0.135315, 1.608014, -0.297898)",
        "(0.134489, 1.605045, -0.300563)",
        "(0.134028, 1.603479, -0.301651)",
        "(0.133389, 1.600447, -0.303693)",
        "(0.133240, 1.597554, -0.305592)",
        "(0.133151, 1.594633, -0.307437)",
        "(0.132907, 1.591728, -0.309386)",
        "(0.132760, 1.590288, -0.310402)",
        "(0.132470, 1.587449, -0.312521)",
        "(0.132137, 1.584528, -0.314660)",
        "(0.131703, 1.581582, -0.316730)",
        "(0.131335, 1.578574, -0.318528)",
        "(0.131107, 1.577026, -0.319350)",
        "(0.130523, 1.573863, -0.320843)",
        "(0.130058, 1.570694, -0.322262)",
        "(0.129803, 1.567766, -0.324051)",
        "(0.129545, 1.564819, -0.326005)",
        "(0.129425, 1.563316, -0.326985)",
        "(0.129250, 1.560245, -0.328959)",
        "(0.128927, 1.557006, -0.331093)",
        "(0.128450, 1.553564, -0.333194)",
        "(0.127917, 1.550112, -0.335433)",
        "(0.127791, 1.548452, -0.336651)",
        "(0.127798, 1.545101, -0.339158)",
        "(0.127899, 1.541504, -0.341540)",
        "(0.128207, 1.537670, -0.343814)",
        "(0.128303, 1.533474, -0.345964)",
        "(0.128203, 1.531222, -0.346992)",
        "(0.128084, 1.526647, -0.349066)",
        "(0.128057, 1.522036, -0.351204)",
        "(0.128159, 1.517507, -0.353579)",
        "(0.128227, 1.512906, -0.356098)",
        "(0.128204, 1.510527, -0.357271)",
        "(0.128162, 1.505704, -0.359450)",
        "(0.128247, 1.500831, -0.361399)",
        "(0.128083, 1.495728, -0.363037)",
        "(0.127968, 1.490484, -0.364512)",
        "(0.127978, 1.487871, -0.365286)",
        "(0.127900, 1.482590, -0.366746)",
        "(0.127487, 1.477193, -0.367966)",
        "(0.127289, 1.472079, -0.369259)",
        "(0.127569, 1.467500, -0.371094)",
        "(0.127779, 1.465360, -0.372152)",
        "(0.128069, 1.460828, -0.374113)",
        "(0.128141, 1.456072, -0.375678)",
        "(0.128198, 1.451163, -0.376766)",
        "(0.128422, 1.446329, -0.377476)",
        "(0.128523, 1.443929, -0.377845)",
        "(0.128646, 1.439059, -0.378564)",
        "(0.128607, 1.434315, -0.379217)",
        "(0.128666, 1.429466, -0.379762)",
        "(0.128937, 1.424648, -0.380406)",
        "(0.129118, 1.422237, -0.380799)",
        "(0.129596, 1.417296, -0.381592)",
        "(0.129957, 1.412136, -0.382256)",
        "(0.130041, 1.406791, -0.382669)",
        "(0.130013, 1.401410, -0.382969)",
        "(0.130048, 1.398791, -0.383178)",
        "(0.130220, 1.393692, -0.383620)",
        "(0.130433, 1.388836, -0.384168)",
        "(0.130697, 1.384029, -0.384659)",
        "(0.130888, 1.379183, -0.385088)",
        "(0.131013, 1.376793, -0.385242)",
        "(0.131332, 1.372039, -0.385510)",
        "(0.131655, 1.367202, -0.385760)",
        "(0.132008, 1.362403, -0.386037)",
        "(0.132422, 1.357732, -0.386416)",
        "(0.132626, 1.355434, -0.386614)",
        "(0.133050, 1.350822, -0.386954)",
        "(0.133437, 1.346450, -0.387378)",
        "(0.133977, 1.342442, -0.387957)",
        "(0.134569, 1.338674, -0.388503)",
        "(0.134887, 1.336835, -0.388740)",
        "(0.135597, 1.333166, -0.389086)",
        "(0.136142, 1.329412, -0.389245)",
        "(0.136625, 1.325704, -0.389243)",
        "(0.137065, 1.322192, -0.389385)",
        "(0.137372, 1.320584, -0.389572)",
        "(0.138060, 1.317447, -0.390041)",
        "(0.138789, 1.314470, -0.390526)",
        "(0.139505, 1.311548, -0.390834)",
        "(0.140069, 1.308575, -0.390898)",
        "(0.140310, 1.307084, -0.390912)",
        "(0.140814, 1.304218, -0.390984)",
        "(0.141425, 1.301504, -0.391276)",
        "(0.142054, 1.298763, -0.391634)",
        "(0.142548, 1.295769, -0.391691)",
        "(0.142773, 1.294242, -0.391616)",
        "(0.143304, 1.291181, -0.391251)",
        "(0.143797, 1.288167, -0.390697)",
        "(0.144178, 1.285100, -0.389927)",
        "(0.144593, 1.281995, -0.388960)",
        "(0.144762, 1.280429, -0.388479)",
        "(0.145117, 1.277235, -0.387465)",
        "(0.145467, 1.274005, -0.386355)",
        "(0.145853, 1.270788, -0.385088)",
        "(0.146276, 1.267515, -0.383556)",
        "(0.146426, 1.265846, -0.382768)",
        "(0.146628, 1.262437, -0.380958)",
        "(0.146729, 1.259251, -0.379007)",
        "(0.147048, 1.256523, -0.377330)",
        "(0.147360, 1.253932, -0.375548)",
        "(0.147433, 1.252577, -0.374568)",
        "(0.147628, 1.249833, -0.372530)",
        "(0.147916, 1.247024, -0.370335)",
        "(0.148147, 1.244203, -0.368062)",
        "(0.148349, 1.241495, -0.365812)",
        "(0.148464, 1.240213, -0.364788)",
        "(0.148713, 1.237724, -0.362866)",
        "(0.148973, 1.235305, -0.361086)",
        "(0.149162, 1.232913, -0.359238)",
        "(0.149240, 1.230628, -0.357321)",
        "(0.149324, 1.229627, -0.356479)",
        "(0.149530, 1.227766, -0.355055)",
        "(0.149609, 1.225885, -0.353660)",
        "(0.149584, 1.223931, -0.351863)",
        "(0.149608, 1.222048, -0.349751)",
        "(0.149650, 1.221178, -0.348566)",
        "(0.149751, 1.219421, -0.346034)",
        "(0.149882, 1.217556, -0.343484)",
        "(0.150105, 1.215563, -0.340911)",
        "(0.150337, 1.213432, -0.338275)",
        "(0.150479, 1.212362, -0.336906)",
        "(0.150739, 1.210068, -0.333788)",
        "(0.150965, 1.207588, -0.330301)",
        "(0.151200, 1.205086, -0.326714)",
        "(0.151427, 1.202734, -0.323348)",
        "(0.151527, 1.201596, -0.321697)",
        "(0.151848, 1.199371, -0.318312)",
        "(0.152217, 1.197007, -0.314612)",
        "(0.152537, 1.194413, -0.310747)",
        "(0.152882, 1.191744, -0.306942)",
        "(0.153064, 1.190343, -0.305048)",
        "(0.153457, 1.187824, -0.301435)",
        "(0.153982, 1.185733, -0.298554)",
        "(0.154603, 1.183647, -0.295782)",
        "(0.155355, 1.181387, -0.292489)",
        "(0.155667, 1.180114, -0.290454)",
        "(0.156148, 1.177646, -0.286291)",
        "(0.156561, 1.175450, -0.282247)",
        "(0.157086, 1.173389, -0.278249)",
        "(0.157555, 1.171354, -0.273917)",
        "(0.157759, 1.170412, -0.271665)",
        "(0.158114, 1.168673, -0.266967)",
        "(0.158528, 1.167179, -0.261912)",
        "(0.158924, 1.166084, -0.257040)",
        "(0.159147, 1.165117, -0.252320)",
        "(0.159191, 1.164629, -0.249945)",
        "(0.159279, 1.163684, -0.244958)",
        "(0.159402, 1.163073, -0.239845)",
        "(0.159563, 1.162853, -0.235087)",
        "(0.159810, 1.162708, -0.230459)",
        "(0.159953, 1.162572, -0.228065)",
        "(0.160165, 1.162104, -0.223058)",
        "(0.160240, 1.161696, -0.217905)",
        "(0.160144, 1.161541, -0.213090)",
        "(0.160067, 1.161783, -0.208746)",
        "(0.160044, 1.161930, -0.206532)",
        "(0.159977, 1.162335, -0.202018)",
        "(0.159869, 1.162853, -0.197468)",
        "(0.159866, 1.163600, -0.192986)",
        "(0.160041, 1.164534, -0.188437)",
        "(0.160194, 1.165038, -0.186160)",
        "(0.160419, 1.166036, -0.181729)",
        "(0.160688, 1.167056, -0.177296)",
        "(0.161004, 1.168043, -0.173114)",
        "(0.161258, 1.168858, -0.168959)",
        "(0.161369, 1.169207, -0.166857)",
        "(0.161578, 1.169827, -0.162681)",
        "(0.161862, 1.170373, -0.158440)",
        "(0.162079, 1.170948, -0.154159)",
        "(0.162187, 1.171669, -0.150051)",
        "(0.162247, 1.172108, -0.148159)",
        "(0.162361, 1.173069, -0.144508)",
        "(0.162590, 1.174097, -0.140953)",
        "(0.162964, 1.175115, -0.137344)",
        "(0.163306, 1.176095, -0.133694)",
        "(0.163446, 1.176548, -0.131881)",
        "(0.163612, 1.177510, -0.128388)",
        "(0.163684, 1.178648, -0.125227)",
        "(0.163797, 1.180099, -0.122352)",
        "(0.163903, 1.181509, -0.119443)",
        "(0.163950, 1.182188, -0.117887)",
        "(0.164088, 1.183522, -0.114737)",
        "(0.164228, 1.184978, -0.111701)",
        "(0.164304, 1.186491, -0.108930)",
        "(0.164384, 1.188064, -0.106315)",
        "(0.164386, 1.188857, -0.105049)",
        "(0.164368, 1.190517, -0.102656)",
        "(0.164387, 1.192221, -0.100336)",
        "(0.164306, 1.193828, -0.098022)",
        "(0.164326, 1.195580, -0.095689)",
        "(0.164378, 1.196534, -0.094567)",
        "(0.164406, 1.198425, -0.092394)",
        "(0.164408, 1.200254, -0.090148)",
        "(0.164441, 1.202115, -0.087818)",
        "(0.164447, 1.204050, -0.085589)",
        "(0.164498, 1.204985, -0.084503)",
        "(0.164530, 1.206689, -0.082239)",
        "(0.164617, 1.208328, -0.079905)",
        "(0.164657, 1.209990, -0.077687)",
        "(0.164537, 1.211664, -0.075660)",
        "(0.164423, 1.212537, -0.074692)",
        "(0.164176, 1.214399, -0.072960)",
        "(0.163897, 1.216361, -0.071340)",
        "(0.163694, 1.218373, -0.069551)",
        "(0.163582, 1.220403, -0.067583)",
        "(0.163563, 1.221469, -0.066579)",
        "(0.163500, 1.223705, -0.064704)",
        "(0.163404, 1.226098, -0.062950)",
        "(0.163307, 1.228656, -0.061396)",
        "(0.163297, 1.231498, -0.060041)",
        "(0.163298, 1.232878, -0.059341)",
        "(0.163252, 1.235666, -0.057981)",
        "(0.163180, 1.238590, -0.056700)",
        "(0.162981, 1.241691, -0.055562)",
        "(0.162703, 1.244983, -0.054536)",
        "(0.162514, 1.246637, -0.054035)",
        "(0.162146, 1.249990, -0.053098)",
        "(0.161775, 1.253456, -0.052180)",
        "(0.161313, 1.256995, -0.051255)",
        "(0.160750, 1.260674, -0.050410)",
        "(0.160434, 1.262543, -0.049995)",
        "(0.159799, 1.266412, -0.049103)",
        "(0.159220, 1.270468, -0.048323)",
        "(0.158644, 1.274561, -0.047569)",
        "(0.158052, 1.278628, -0.046731)",
        "(0.157779, 1.280707, -0.046303)",
        "(0.157276, 1.285109, -0.045636)",
        "(0.156733, 1.289533, -0.045000)",
        "(0.156287, 1.294010, -0.044417)",
        "(0.155924, 1.298638, -0.044032)",
        "(0.155745, 1.300979, -0.043887)",
        "(0.155507, 1.305727, -0.043738)",
        "(0.155377, 1.310654, -0.043827)",
        "(0.155278, 1.315751, -0.044270)",
        "(0.155276, 1.320756, -0.044717)",
        "(0.155296, 1.323191, -0.044835)",
        "(0.155345, 1.327851, -0.044803)",
        "(0.155590, 1.332488, -0.044778)",
        "(0.155861, 1.337021, -0.044791)",
        "(0.156037, 1.341455, -0.044712)",
        "(0.156162, 1.343661, -0.044658)",
        "(0.156348, 1.348175, -0.044543)",
        "(0.156490, 1.352752, -0.044367)",
        "(0.156528, 1.357433, -0.044279)",
        "(0.156664, 1.362195, -0.044399)",
        "(0.156694, 1.364528, -0.044406)",
        "(0.156745, 1.368942, -0.044185)",
        "(0.156769, 1.373333, -0.043881)",
        "(0.156823, 1.377775, -0.043772)",
        "(0.156687, 1.382033, -0.043560)",
        "(0.156549, 1.384090, -0.043411)",
        "(0.156352, 1.388260, -0.043203)",
        "(0.156088, 1.392477, -0.043219)",
        "(0.155709, 1.396822, -0.043536)",
        "(0.155344, 1.401266, -0.043865)",
        "(0.155208, 1.403496, -0.043968)",
        "(0.155095, 1.407941, -0.044032)",
        "(0.155085, 1.412501, -0.044194)",
        "(0.155132, 1.417086, -0.044578)",
        "(0.155221, 1.421483, -0.044911)",
        "(0.155316, 1.423641, -0.045094)",
        "(0.155424, 1.427909, -0.045593)",
        "(0.155354, 1.432052, -0.046116)",
        "(0.155114, 1.436033, -0.046702)",
        "(0.154947, 1.439846, -0.047117)",
        "(0.154882, 1.441702, -0.047240)",
        "(0.154819, 1.445413, -0.047507)",
        "(0.154717, 1.449082, -0.047843)",
        "(0.154563, 1.452564, -0.048115)",
        "(0.154366, 1.455967, -0.048357)",
        "(0.154336, 1.457703, -0.048502)",
        "(0.154331, 1.461198, -0.048975)",
        "(0.154039, 1.464596, -0.049484)",
        "(0.153786, 1.468031, -0.049996)",
        "(0.153549, 1.471781, -0.050850)",
        "(0.153431, 1.473725, -0.051295)",
        "(0.153338, 1.477439, -0.051912)",
        "(0.153468, 1.481115, -0.052326)",
        "(0.153634, 1.484835, -0.052558)",
        "(0.153856, 1.488417, -0.052708)",
        "(0.154058, 1.490282, -0.052900)",
        "(0.154400, 1.494243, -0.053495)",
        "(0.154740, 1.498240, -0.054082)",
        "(0.155018, 1.502171, -0.054456)",
        "(0.155450, 1.506073, -0.054682)",
        "(0.155732, 1.508050, -0.054840)",
        "(0.156326, 1.512028, -0.055315)",
        "(0.156701, 1.515838, -0.055729)",
        "(0.156960, 1.519638, -0.056168)",
        "(0.157486, 1.523675, -0.057012)",
        "(0.157790, 1.525718, -0.057475)",
        "(0.158416, 1.529734, -0.058344)",
        "(0.159056, 1.533731, -0.059264)",
        "(0.159751, 1.537692, -0.060236)",
        "(0.160478, 1.541493, -0.061171)",
        "(0.160915, 1.543350, -0.061602)",
        "(0.161904, 1.547028, -0.062523)",
        "(0.162870, 1.550590, -0.063589)",
        "(0.163573, 1.553906, -0.064745)",
        "(0.164194, 1.557129, -0.066121)",
        "(0.164486, 1.558673, -0.066758)",
        "(0.165112, 1.561594, -0.067871)",
        "(0.165905, 1.564441, -0.069248)",
        "(0.166491, 1.567408, -0.070875)",
        "(0.166966, 1.570137, -0.072459)",
        "(0.167198, 1.571440, -0.073253)",
        "(0.167567, 1.574053, -0.075104)",
        "(0.167861, 1.576881, -0.077603)",
        "(0.168032, 1.579527, -0.080257)",
        "(0.168205, 1.581870, -0.082735)",
        "(0.168333, 1.583061, -0.084069)",
        "(0.168512, 1.585333, -0.086774)",
        "(0.168560, 1.587462, -0.089476)",
        "(0.168640, 1.589639, -0.092420)",
        "(0.168526, 1.591903, -0.095547)",
        "(0.168470, 1.593006, -0.097094)",
        "(0.168516, 1.595254, -0.100261)",
        "(0.168796, 1.597526, -0.103580)",
        "(0.169068, 1.599662, -0.106963)",
        "(0.169096, 1.601686, -0.110725)",
        "(0.169044, 1.602666, -0.112720)",
        "(0.168994, 1.604577, -0.116954)",
        "(0.168690, 1.606336, -0.121216)",
        "(0.168342, 1.607947, -0.125485)",
        "(0.167983, 1.609356, -0.129663)",
        "(0.167888, 1.610042, -0.131726)",
        "(0.168072, 1.611387, -0.135990)",
        "(0.168564, 1.612594, -0.140531)",
        "(0.168817, 1.613665, -0.145324)",
        "(0.168588, 1.614556, -0.150367)",
        "(0.168398, 1.614936, -0.152995)",
        "(0.167858, 1.615572, -0.158211)",
        "(0.167439, 1.615993, -0.163315)",
        "(0.167189, 1.616199, -0.168349)",
        "(0.166878, 1.616283, -0.173505)",
        "(0.166718, 1.616331, -0.176175)",
        "(0.166371, 1.616283, -0.181489)",
        "(0.166098, 1.616108, -0.186856)",
        "(0.166008, 1.615847, -0.192495)",
        "(0.165919, 1.615410, -0.198506)",
        "(0.165668, 1.615133, -0.201619)",
        "(0.165085, 1.614527, -0.207848)",
        "(0.164678, 1.613728, -0.213785)",
        "(0.164388, 1.612835, -0.219398)",
        "(0.164228, 1.611826, -0.224854)",
        "(0.164175, 1.611328, -0.227663)",
        "(0.164094, 1.610407, -0.233631)",
        "(0.163910, 1.609492, -0.239708)",
        "(0.164033, 1.608535, -0.245597)",
        "(0.164566, 1.607553, -0.251208)",
        "(0.164811, 1.606987, -0.253960)",
        "(0.165049, 1.605625, -0.259359)",
        "(0.164928, 1.604092, -0.264826)",
        "(0.164842, 1.602583, -0.270377)",
        "(0.165051, 1.601142, -0.275460)",
        "(0.165195, 1.600394, -0.277670)",
        "(0.165615, 1.598836, -0.281820)",
        "(0.166028, 1.597325, -0.285946)",
        "(0.166338, 1.595694, -0.289868)",
        "(0.166632, 1.593898, -0.293381)",
        "(0.166790, 1.592895, -0.294989)",
        "(0.167034, 1.590638, -0.297887)",
        "(0.167078, 1.588191, -0.300546)",
        "(0.167174, 1.585811, -0.303339)",
        "(0.167270, 1.583401, -0.306399)",
        "(0.167187, 1.582095, -0.307855)",
        "(0.166960, 1.579308, -0.310483)",
        "(0.166868, 1.576355, -0.312902)",
        "(0.166656, 1.573126, -0.315062)",
        "(0.165914, 1.569472, -0.316703)",
        "(0.165559, 1.567596, -0.317455)",
        "(0.165123, 1.563942, -0.319093)",
        "(0.164993, 1.560451, -0.321283)",
        "(0.164695, 1.556844, -0.323762)",
        "(0.163905, 1.552856, -0.326013)",
        "(0.163534, 1.550791, -0.327043)",
        "(0.163023, 1.546617, -0.329158)",
        "(0.162320, 1.542306, -0.331356)",
        "(0.161673, 1.537740, -0.333450)",
        "(0.160970, 1.532995, -0.335598)",
        "(0.160448, 1.530533, -0.336668)",
        "(0.159344, 1.525444, -0.338707)",
        "(0.158543, 1.520370, -0.340857)",
        "(0.157946, 1.515322, -0.343218)",
        "(0.157560, 1.510234, -0.345630)",
        "(0.157288, 1.507625, -0.346807)",
        "(0.156685, 1.502235, -0.349117)",
        "(0.156072, 1.496684, -0.351305)",
        "(0.155367, 1.491081, -0.353364)",
        "(0.154575, 1.485437, -0.355400)",
        "(0.154081, 1.482552, -0.356334)",
        "(0.153126, 1.476836, -0.358053)",
        "(0.152399, 1.471424, -0.359746)",
        "(0.152016, 1.466471, -0.361587)",
        "(0.151696, 1.461808, -0.363325)",
        "(0.151525, 1.459618, -0.364043)",
        "(0.151353, 1.455375, -0.365376)",
        "(0.151320, 1.451163, -0.366635)",
        "(0.151206, 1.446898, -0.367753)",
        "(0.151037, 1.442602, -0.368772)",
        "(0.150970, 1.440491, -0.369295)",
        "(0.150995, 1.436345, -0.370377)",
        "(0.151026, 1.432199, -0.371511)",
        "(0.151000, 1.428010, -0.372642)",
        "(0.151069, 1.423773, -0.373640)",
        "(0.151018, 1.421642, -0.374134)",
        "(0.150838, 1.417339, -0.375178)",
        "(0.150688, 1.413067, -0.376231)",
        "(0.150604, 1.408787, -0.377216)",
        "(0.150590, 1.404365, -0.378101)",
        "(0.150556, 1.402101, -0.378447)",
        "(0.150389, 1.397425, -0.378793)",
        "(0.150305, 1.392713, -0.379004)",
        "(0.150268, 1.387915, -0.379124)",
        "(0.150305, 1.383021, -0.379147)",
        "(0.150362, 1.380520, -0.379054)",
        "(0.150406, 1.375332, -0.378707)",
        "(0.150327, 1.369952, -0.378143)",
        "(0.150244, 1.364578, -0.377701)",
        "(0.150354, 1.359338, -0.377489)",
        "(0.150419, 1.356681, -0.377355)",
        "(0.150476, 1.351243, -0.377039)",
        "(0.150493, 1.345691, -0.376553)",
        "(0.150482, 1.340138, -0.375927)",
        "(0.150420, 1.334724, -0.375174)",
        "(0.150455, 1.332140, -0.374822)",
        "(0.150707, 1.327182, -0.374419)",
        "(0.150792, 1.322109, -0.373997)",
        "(0.150678, 1.316843, -0.373234)",
        "(0.150565, 1.311624, -0.371997)",
        "(0.150540, 1.309107, -0.371417)",
        "(0.150568, 1.304230, -0.370430)",
        "(0.150567, 1.299399, -0.369346)",
        "(0.150640, 1.294689, -0.368235)",
        "(0.150803, 1.290075, -0.367025)",
        "(0.150885, 1.287768, -0.366331)",
        "(0.151053, 1.283158, -0.364624)",
        "(0.151108, 1.278542, -0.362670)",
        "(0.151281, 1.274373, -0.361134)",
        "(0.151598, 1.270556, -0.360184)",
        "(0.151749, 1.268678, -0.359787)",
        "(0.151865, 1.264796, -0.358684)",
        "(0.151925, 1.260877, -0.357340)",
        "(0.151952, 1.257043, -0.355777)",
        "(0.152026, 1.253251, -0.354001)",
        "(0.152019, 1.251369, -0.353055)",
        "(0.152072, 1.247785, -0.351113)",
        "(0.152305, 1.244592, -0.349346)",
        "(0.152729, 1.241631, -0.347559)",
        "(0.153159, 1.238591, -0.345352)",
        "(0.153213, 1.236955, -0.344022)",
        "(0.153244, 1.233642, -0.341030)",
        "(0.153385, 1.230485, -0.338185)",
        "(0.153645, 1.227505, -0.335623)",
        "(0.153986, 1.224662, -0.333221)",
        "(0.154156, 1.223233, -0.332004)",
        "(0.154377, 1.220348, -0.329256)",
        "(0.154568, 1.217502, -0.326224)",
        "(0.154740, 1.214793, -0.323185)",
        "(0.155008, 1.212320, -0.320259)",
        "(0.155112, 1.211102, -0.318752)",
        "(0.155261, 1.208530, -0.315622)",
        "(0.155342, 1.205720, -0.311816)",
        "(0.155299, 1.202786, -0.307506)",
        "(0.155152, 1.200108, -0.303094)",
        "(0.155157, 1.198977, -0.301166)",
        "(0.155218, 1.196816, -0.297320)",
        "(0.155233, 1.194573, -0.292836)",
        "(0.155286, 1.192314, -0.287647)",
        "(0.155294, 1.190257, -0.282517)",
        "(0.155325, 1.189373, -0.280250)",
        "(0.155407, 1.187587, -0.275833)",
        "(0.155379, 1.185546, -0.271221)",
        "(0.155383, 1.183527, -0.266315)",
        "(0.155466, 1.181746, -0.261417)",
        "(0.155555, 1.180950, -0.259114)",
        "(0.155787, 1.179473, -0.254577)",
        "(0.156004, 1.178052, -0.250101)",
        "(0.156176, 1.176580, -0.245527)",
        "(0.156365, 1.175128, -0.240940)",
        "(0.156474, 1.174449, -0.238658)",
        "(0.156718, 1.173070, -0.234028)",
        "(0.156954, 1.171718, -0.229546)",
        "(0.157152, 1.170469, -0.225209)",
        "(0.157358, 1.169384, -0.220961)",
        "(0.157483, 1.168891, -0.218776)",
        "(0.157749, 1.167998, -0.214183)",
        "(0.157991, 1.167264, -0.209488)",
        "(0.158160, 1.166942, -0.204987)",
        "(0.158315, 1.166830, -0.200624)",
        "(0.158397, 1.166865, -0.198481)",
        "(0.158519, 1.166893, -0.194261)",
        "(0.158567, 1.166766, -0.189575)",
        "(0.158555, 1.166719, -0.184602)",
        "(0.158547, 1.166946, -0.179866)",
        "(0.158463, 1.167055, -0.177566)",
        "(0.158268, 1.167320, -0.173020)",
        "(0.158162, 1.167754, -0.168457)",
        "(0.158271, 1.168495, -0.163833)",
        "(0.158395, 1.169540, -0.159358)",
        "(0.158447, 1.170167, -0.157237)",
        "(0.158548, 1.171337, -0.152943)",
        "(0.158773, 1.172504, -0.148446)",
        "(0.159049, 1.173828, -0.143875)",
        "(0.159341, 1.175279, -0.139479)",
        "(0.159510, 1.176063, -0.137371)",
        "(0.159883, 1.177627, -0.133247)",
        "(0.160111, 1.179122, -0.129278)",
        "(0.160328, 1.180698, -0.125359)",
        "(0.160504, 1.182561, -0.121512)",
        "(0.160595, 1.183571, -0.119662)",
        "(0.160828, 1.185776, -0.116061)",
        "(0.161122, 1.188156, -0.112611)",
        "(0.161460, 1.190719, -0.109120)",
        "(0.161836, 1.193407, -0.105624)",
        "(0.162021, 1.194788, -0.103919)",
        "(0.162422, 1.197774, -0.100749)",
        "(0.162776, 1.201192, -0.098147)",
        "(0.163099, 1.204620, -0.095760)",
        "(0.163428, 1.207978, -0.093011)",
        "(0.163638, 1.209682, -0.091477)",
        "(0.164048, 1.213279, -0.088287)",
        "(0.164538, 1.217291, -0.085345)",
        "(0.164938, 1.221630, -0.082807)",
        "(0.165232, 1.226225, -0.080579)",
        "(0.165395, 1.228537, -0.079477)",
        "(0.165673, 1.233136, -0.077200)",
        "(0.165957, 1.237847, -0.075051)",
        "(0.166240, 1.242732, -0.073236)",
        "(0.166442, 1.247577, -0.071579)",
        "(0.166489, 1.249989, -0.070845)",
        "(0.166612, 1.254829, -0.069565)",
        "(0.166757, 1.259511, -0.068343)",
        "(0.166734, 1.263944, -0.067068)",
        "(0.166781, 1.268371, -0.065955)",
        "(0.166765, 1.270523, -0.065459)",
        "(0.166622, 1.274701, -0.064459)",
        "(0.166327, 1.278950, -0.063871)",
        "(0.165903, 1.283186, -0.063456)",
        "(0.165495, 1.287310, -0.063051)",
        "(0.165269, 1.289344, -0.062828)",
        "(0.164815, 1.293449, -0.062535)",
        "(0.164344, 1.297454, -0.062307)",
        "(0.163684, 1.301304, -0.062149)",
        "(0.163069, 1.305198, -0.062156)",
        "(0.162739, 1.307128, -0.062195)",
        "(0.161956, 1.310706, -0.062003)",
        "(0.160991, 1.314087, -0.061563)",
        "(0.160027, 1.317507, -0.061173)",
        "(0.159107, 1.321011, -0.060890)",
        "(0.158646, 1.322798, -0.060808)",
        "(0.157829, 1.326358, -0.060499)",
        "(0.157032, 1.329999, -0.060072)",
        "(0.156397, 1.333896, -0.059677)",
        "(0.155800, 1.337882, -0.059036)",
        "(0.155477, 1.339913, -0.058716)",
        "(0.154788, 1.344199, -0.058317)",
        "(0.154107, 1.348703, -0.058104)",
        "(0.153366, 1.353264, -0.057786)",
        "(0.152675, 1.357896, -0.057411)",
        "(0.152363, 1.360228, -0.057247)",
        "(0.151722, 1.364806, -0.056896)",
        "(0.151199, 1.369438, -0.056558)",
        "(0.150685, 1.374130, -0.056308)",
        "(0.150229, 1.378718, -0.055972)",
        "(0.150076, 1.380980, -0.055761)",
        "(0.149905, 1.385478, -0.055329)",
        "(0.149665, 1.389892, -0.054872)",
        "(0.149429, 1.394142, -0.054262)",
        "(0.149071, 1.398405, -0.053823)",
        "(0.148923, 1.400588, -0.053699)",
        "(0.148642, 1.405004, -0.053617)",
        "(0.148483, 1.409475, -0.053701)",
        "(0.148344, 1.413851, -0.053742)",
        "(0.148253, 1.418063, -0.053499)",
        "(0.148301, 1.420159, -0.053310)",
        "(0.148417, 1.424310, -0.053062)",
        "(0.148391, 1.428466, -0.052943)",
        "(0.148345, 1.432766, -0.053096)",
        "(0.148156, 1.437301, -0.053516)",
        "(0.148093, 1.439705, -0.053854)",
        "(0.147976, 1.444615, -0.054554)",
        "(0.147777, 1.449685, -0.055204)",
        "(0.147751, 1.454873, -0.055611)",
        "(0.147976, 1.460222, -0.055635)",
        "(0.148107, 1.462951, -0.055650)",
        "(0.148282, 1.468565, -0.055868)",
        "(0.148389, 1.474158, -0.056054)",
        "(0.148509, 1.479609, -0.056096)",
        "(0.148644, 1.485119, -0.056420)",
        "(0.148715, 1.487852, -0.056674)",
        "(0.148767, 1.493160, -0.057153)",
        "(0.148824, 1.498217, -0.057384)",
        "(0.149020, 1.503130, -0.057455)",
        "(0.149517, 1.508119, -0.057725)",
        "(0.149810, 1.510594, -0.057961)",
        "(0.150154, 1.515360, -0.058361)",
        "(0.150412, 1.519943, -0.058746)",
        "(0.150796, 1.524470, -0.059387)",
        "(0.151006, 1.528918, -0.060288)",
        "(0.150995, 1.531121, -0.060817)",
        "(0.150976, 1.535338, -0.061910)",
        "(0.151205, 1.539451, -0.063117)",
        "(0.151470, 1.543484, -0.064312)",
        "(0.151745, 1.547454, -0.065464)",
        "(0.151849, 1.549486, -0.066221)",
        "(0.151993, 1.553787, -0.068209)",
        "(0.152140, 1.558086, -0.070196)",
        "(0.152357, 1.562227, -0.072019)",
        "(0.152697, 1.566339, -0.073842)",
        "(0.152935, 1.568356, -0.074776)",
        "(0.153386, 1.572420, -0.076811)",
        "(0.153850, 1.576312, -0.078903)",
        "(0.154363, 1.580165, -0.080994)",
        "(0.154977, 1.583990, -0.083398)",
        "(0.155227, 1.585816, -0.084656)",
        "(0.155451, 1.589357, -0.087241)",
        "(0.155477, 1.592768, -0.090072)",
        "(0.155377, 1.596035, -0.093265)",
        "(0.155074, 1.598928, -0.096274)",
        "(0.154855, 1.600217, -0.097624)",
        "(0.154662, 1.602810, -0.100401)",
        "(0.154746, 1.605514, -0.103619)",
        "(0.154818, 1.608089, -0.106943)",
        "(0.154972, 1.610438, -0.110056)",
        "(0.155063, 1.611582, -0.111671)",
        "(0.155036, 1.613759, -0.115140)",
        "(0.154505, 1.615515, -0.118636)",
        "(0.153779, 1.617033, -0.122014)",
        "(0.153245, 1.618550, -0.125860)",
        "(0.153147, 1.619264, -0.127990)",
        "(0.152918, 1.620669, -0.132627)",
        "(0.152165, 1.622003, -0.137430)",
        "(0.151472, 1.623083, -0.141978)",
        "(0.151063, 1.624116, -0.146493)",
        "(0.150987, 1.624613, -0.148708)",
        "(0.150823, 1.625483, -0.152842)",
        "(0.150454, 1.626279, -0.156934)",
        "(0.150318, 1.627257, -0.161293)",
        "(0.150551, 1.628373, -0.165936)",
        "(0.150678, 1.628908, -0.168230)",
        "(0.150573, 1.629869, -0.172748)",
        "(0.150423, 1.630769, -0.177305)",
        "(0.150475, 1.631722, -0.182023)",
        "(0.150596, 1.632586, -0.186476)",
        "(0.150790, 1.632965, -0.188648)",
        "(0.151260, 1.633739, -0.193191)",
        "(0.151857, 1.634598, -0.198254)",
        "(0.152220, 1.635333, -0.203636)",
        "(0.152402, 1.635832, -0.209038)",
        "(0.152516, 1.635992, -0.211645)",
        "(0.152800, 1.636206, -0.216542)",
        "(0.153262, 1.636312, -0.221329)",
        "(0.153712, 1.636524, -0.226549)",
        "(0.154053, 1.636629, -0.231868)",
        "(0.154239, 1.636611, -0.234422)",
        "(0.154684, 1.636426, -0.239296)",
        "(0.155273, 1.636070, -0.244122)",
        "(0.155728, 1.635629, -0.249316)",
        "(0.155798, 1.634887, -0.254208)",
        "(0.155809, 1.634332, -0.256346)",
        "(0.155989, 1.633314, -0.260647)",
        "(0.156448, 1.632407, -0.265280)",
        "(0.156882, 1.631549, -0.270294)",
        "(0.157291, 1.630602, -0.275396)",
        "(0.157586, 1.630073, -0.277948)",
        "(0.158091, 1.628893, -0.282976)",
        "(0.158341, 1.627442, -0.287787)",
        "(0.158647, 1.625869, -0.292406)",
        "(0.159057, 1.624270, -0.297165)",
        "(0.159143, 1.623417, -0.299525)",
        "(0.159443, 1.621666, -0.304286)",
        "(0.159783, 1.619864, -0.309117)",
        "(0.159913, 1.617791, -0.313596)",
        "(0.160001, 1.615590, -0.317579)",
        "(0.160143, 1.614448, -0.319501)",
        "(0.160438, 1.612081, -0.323197)",
        "(0.160694, 1.609627, -0.326814)",
        "(0.161020, 1.606958, -0.330226)",
        "(0.161354, 1.604133, -0.333646)",
        "(0.161532, 1.602614, -0.335420)",
        "(0.161619, 1.599322, -0.338848)",
        "(0.161395, 1.595650, -0.341987)",
        "(0.161018, 1.591662, -0.344944)",
        "(0.160607, 1.587491, -0.347992)",
        "(0.160527, 1.585383, -0.349586)",
        "(0.160530, 1.581085, -0.352953)",
        "(0.160291, 1.576397, -0.356423)",
        "(0.159766, 1.571207, -0.359833)",
        "(0.159176, 1.565668, -0.363113)",
        "(0.158832, 1.562797, -0.364641)",
        "(0.158107, 1.556831, -0.367509)",
        "(0.157386, 1.550673, -0.370424)",
        "(0.156778, 1.544532, -0.373556)",
        "(0.156156, 1.538296, -0.376759)",
        "(0.155805, 1.535117, -0.378319)",
        "(0.155023, 1.528759, -0.381263)",
        "(0.154431, 1.522503, -0.384076)",
        "(0.153736, 1.516174, -0.386580)",
        "(0.153028, 1.509948, -0.388939)",
        "(0.152751, 1.506962, -0.390099)",
        "(0.152160, 1.501204, -0.392229)",
        "(0.151696, 1.495740, -0.394196)",
        "(0.151514, 1.490438, -0.395947)",
        "(0.151505, 1.485312, -0.397459)",
        "(0.151483, 1.482799, -0.398102)",
        "(0.151249, 1.477678, -0.399224)",
        "(0.150906, 1.472533, -0.400175)",
        "(0.150483, 1.467465, -0.401166)",
        "(0.150111, 1.462737, -0.402198)",
        "(0.149959, 1.460530, -0.402721)",
        "(0.149674, 1.456368, -0.403647)",
        "(0.149282, 1.452432, -0.404488)",
        "(0.149203, 1.448951, -0.405164)",
        "(0.149263, 1.445619, -0.405580)",
        "(0.149279, 1.444034, -0.405577)",
        "(0.149235, 1.440776, -0.405507)",
        "(0.149211, 1.437745, -0.405654)",
        "(0.149270, 1.434932, -0.406071)",
        "(0.149071, 1.432309, -0.406461)",
        "(0.148943, 1.431156, -0.406611)",
        "(0.148776, 1.429146, -0.406962)",
        "(0.148668, 1.427628, -0.407250)",
        "(0.148593, 1.426536, -0.407369)",
        "(0.148612, 1.425909, -0.407415)",
        "(0.148656, 1.425833, -0.407447)",
        "(0.148741, 1.425813, -0.407477)",
        "(0.148789, 1.425812, -0.407518)",
        "(0.149106, 1.425605, -0.407673)",
        "(0.149527, 1.425278, -0.407944)",
        "(0.149543, 1.425083, -0.407936)",
        "(0.149564, 1.424413, -0.407845)",
        "(0.149651, 1.423541, -0.407794)",
        "(0.149764, 1.422287, -0.407840)",
        "(0.149845, 1.420818, -0.407730)",
        "(0.149880, 1.420059, -0.407601)",
        "(0.149884, 1.418649, -0.407466)",
        "(0.149799, 1.417251, -0.407411)",
        "(0.149640, 1.415889, -0.407310)",
        "(0.149503, 1.414726, -0.407299)",
        "(0.149480, 1.414218, -0.407315)",
        "(0.149401, 1.413372, -0.407306)",
        "(0.149248, 1.412489, -0.407291)",
        "(0.149211, 1.412202, -0.407368)",
        "(0.149145, 1.411667, -0.407427)",
        "(0.149127, 1.411437, -0.407380)",
        "(0.149099, 1.410951, -0.407195)",
        "(0.149135, 1.410514, -0.407029)",
        "(0.149265, 1.409644, -0.406798)",
        "(0.149310, 1.408585, -0.406607)",
        "(0.149327, 1.407817, -0.406475)",
        "(0.149325, 1.406156, -0.406139)",
        "(0.149388, 1.404489, -0.405778)",
        "(0.149350, 1.402487, -0.405367)",
        "(0.149267, 1.400224, -0.404881)",
        "(0.149267, 1.399043, -0.404665)",
        "(0.149287, 1.396606, -0.404360)",
        "(0.149175, 1.393951, -0.404061)",
        "(0.149048, 1.391173, -0.403614)",
        "(0.148951, 1.388273, -0.402989)",
        "(0.148850, 1.386777, -0.402744)",
        "(0.148812, 1.383800, -0.402378)",
        "(0.148661, 1.380595, -0.401795)",
        "(0.148331, 1.377078, -0.400887)",
        "(0.148113, 1.373514, -0.399874)",
        "(0.148069, 1.371729, -0.399374)",
        "(0.147899, 1.368096, -0.398330)",
        "(0.147560, 1.364329, -0.397282)",
        "(0.147351, 1.360520, -0.396230)",
        "(0.147184, 1.356660, -0.395214)",
        "(0.147095, 1.354747, -0.394730)",
        "(0.146921, 1.350863, -0.393816)",
        "(0.146591, 1.346759, -0.392710)",
        "(0.146292, 1.342620, -0.391463)",
        "(0.146122, 1.338617, -0.390505)",
        "(0.146078, 1.336630, -0.390069)",
        "(0.146004, 1.332643, -0.389183)",
        "(0.145820, 1.328541, -0.388009)",
        "(0.145488, 1.324184, -0.386411)",
        "(0.145152, 1.319723, -0.384718)",
        "(0.145096, 1.317526, -0.383989)",
        "(0.145142, 1.313169, -0.382720)",
        "(0.145091, 1.308558, -0.381132)",
        "(0.144689, 1.303540, -0.378870)",
        "(0.144328, 1.298463, -0.376216)",
        "(0.144275, 1.296005, -0.374879)",
        "(0.144316, 1.291194, -0.372434)",
        "(0.144217, 1.286159, -0.369680)",
        "(0.143793, 1.280723, -0.366149)",
        "(0.143314, 1.275263, -0.362224)",
        "(0.143145, 1.272658, -0.360288)",
        "(0.142954, 1.267703, -0.356544)",
        "(0.142856, 1.262907, -0.352996)",
        "(0.142658, 1.257837, -0.348946)",
        "(0.142341, 1.252602, -0.344469)",
        "(0.142215, 1.250126, -0.342267)",
        "(0.142081, 1.245404, -0.338049)",
        "(0.142041, 1.240814, -0.333813)",
        "(0.141885, 1.236243, -0.329332)",
        "(0.141644, 1.231896, -0.324873)",
        "(0.141551, 1.229844, -0.322698)",
        "(0.141469, 1.226132, -0.318485)",
        "(0.141359, 1.222542, -0.313896)",
        "(0.140926, 1.218906, -0.308495)",
        "(0.140566, 1.215723, -0.302834)",
        "(0.140481, 1.214435, -0.300138)",
        "(0.140353, 1.212052, -0.294841)",
        "(0.140227, 1.209941, -0.289348)",
        "(0.139902, 1.207776, -0.283386)",
        "(0.139473, 1.205825, -0.277415)",
        "(0.139262, 1.204926, -0.274450)",
        "(0.138848, 1.203305, -0.268371)",
        "(0.138382, 1.202023, -0.261982)",
        "(0.137876, 1.201021, -0.255338)",
        "(0.137456, 1.200336, -0.248390)",
        "(0.137269, 1.200079, -0.244773)",
        "(0.136924, 1.199604, -0.237404)",
        "(0.136718, 1.199339, -0.229836)",
        "(0.136532, 1.199181, -0.222094)",
        "(0.136276, 1.199231, -0.214431)",
        "(0.136171, 1.199337, -0.210725)",
        "(0.135994, 1.199810, -0.203567)",
        "(0.135835, 1.200476, -0.196635)",
        "(0.135720, 1.201319, -0.189809)",
        "(0.135707, 1.202346, -0.182925)",
        "(0.135749, 1.203000, -0.179508)",
        "(0.135925, 1.204554, -0.172764)",
        "(0.136227, 1.206393, -0.166136)",
        "(0.136534, 1.208395, -0.159649)",
        "(0.136909, 1.210499, -0.153213)",
        "(0.137111, 1.211515, -0.149930)",
        "(0.137602, 1.213724, -0.143502)",
        "(0.138107, 1.216134, -0.137385)",
        "(0.138624, 1.218802, -0.131567)",
        "(0.139222, 1.221704, -0.126036)",
        "(0.139508, 1.223219, -0.123415)",
        "(0.139971, 1.226351, -0.118364)",
        "(0.140441, 1.229717, -0.113569)",
        "(0.140849, 1.233197, -0.108776)",
        "(0.141241, 1.236910, -0.104228)",
        "(0.141457, 1.238872, -0.102129)",
        "(0.141852, 1.242887, -0.098123)",
        "(0.142256, 1.246970, -0.094396)",
        "(0.142650, 1.251112, -0.090778)",
        "(0.143082, 1.255381, -0.087450)",
        "(0.143268, 1.257527, -0.085903)",
        "(0.143549, 1.261691, -0.082863)",
        "(0.143762, 1.265844, -0.079958)",
        "(0.143910, 1.269934, -0.077345)",
        "(0.143932, 1.273977, -0.075146)",
        "(0.143831, 1.275810, -0.074077)",
        "(0.143468, 1.279338, -0.071893)",
        "(0.143027, 1.283067, -0.069970)",
        "(0.142511, 1.287130, -0.068338)",
        "(0.142141, 1.291163, -0.066558)",
        "(0.141969, 1.293155, -0.065605)",
        "(0.141693, 1.297156, -0.063765)",
        "(0.141433, 1.301239, -0.062060)",
        "(0.141065, 1.305474, -0.060800)",
        "(0.140797, 1.309530, -0.059736)",
        "(0.140654, 1.311559, -0.059188)",
        "(0.140383, 1.315671, -0.058108)",
        "(0.140062, 1.319854, -0.057278)",
        "(0.139684, 1.324183, -0.056787)",
        "(0.139231, 1.328366, -0.056284)",
        "(0.139005, 1.330374, -0.055954)",
        "(0.138539, 1.334383, -0.055378)",
        "(0.137931, 1.338429, -0.055036)",
        "(0.137344, 1.342588, -0.054834)",
        "(0.136812, 1.346972, -0.054721)",
        "(0.136532, 1.349178, -0.054659)",
        "(0.136030, 1.353507, -0.054409)",
        "(0.135647, 1.357805, -0.053988)",
        "(0.135186, 1.361976, -0.053307)",
        "(0.134688, 1.366050, -0.052412)",
        "(0.134524, 1.368209, -0.052073)",
        "(0.134268, 1.372721, -0.051705)",
        "(0.133962, 1.377138, -0.051388)",
        "(0.133654, 1.381246, -0.050897)",
        "(0.133444, 1.385240, -0.050416)",
        "(0.133367, 1.387214, -0.050195)",
        "(0.133181, 1.391104, -0.049793)",
        "(0.133000, 1.394896, -0.049423)",
        "(0.132987, 1.398574, -0.049093)",
        "(0.133024, 1.402254, -0.048898)",
        "(0.133031, 1.404063, -0.048867)",
        "(0.132970, 1.407562, -0.048797)",
        "(0.133040, 1.411041, -0.048782)",
        "(0.133154, 1.414517, -0.048796)",
        "(0.133180, 1.417862, -0.048741)",
        "(0.133187, 1.419494, -0.048722)",
        "(0.133228, 1.422791, -0.048789)",
        "(0.133296, 1.426186, -0.049055)",
        "(0.133437, 1.429456, -0.049124)",
        "(0.133654, 1.432869, -0.049216)",
        "(0.133799, 1.434663, -0.049356)",
        "(0.133985, 1.438227, -0.049652)",
        "(0.134079, 1.441836, -0.049954)",
        "(0.134167, 1.445640, -0.050391)",
        "(0.134338, 1.449533, -0.050762)",
        "(0.134443, 1.451491, -0.050890)",
        "(0.134750, 1.455451, -0.051175)",
        "(0.135019, 1.459341, -0.051386)",
        "(0.135203, 1.463274, -0.051662)",
        "(0.135598, 1.467329, -0.052036)",
        "(0.135778, 1.469371, -0.052242)",
        "(0.136182, 1.473363, -0.052573)",
        "(0.136563, 1.477259, -0.052788)",
        "(0.136923, 1.481140, -0.052964)",
        "(0.137390, 1.485053, -0.053155)",
        "(0.137637, 1.487048, -0.053298)",
        "(0.138225, 1.491028, -0.053632)",
        "(0.138930, 1.494915, -0.053916)",
        "(0.139632, 1.498760, -0.054213)",
        "(0.140417, 1.502457, -0.054440)",
        "(0.140814, 1.504241, -0.054476)",
        "(0.141510, 1.507783, -0.054513)",
        "(0.142352, 1.511280, -0.054523)",
        "(0.143077, 1.514784, -0.054636)",
        "(0.143555, 1.518102, -0.054680)",
        "(0.143811, 1.519714, -0.054666)",
        "(0.144348, 1.522997, -0.054672)",
        "(0.144781, 1.526173, -0.054552)",
        "(0.145242, 1.529416, -0.054484)",
        "(0.145665, 1.532740, -0.054715)",
        "(0.145794, 1.534399, -0.054875)",
        "(0.146005, 1.537682, -0.055191)",
        "(0.146320, 1.540891, -0.055528)",
        "(0.146715, 1.544078, -0.055995)",
        "(0.147158, 1.547243, -0.056479)",
        "(0.147427, 1.548798, -0.056656)",
        "(0.148005, 1.551867, -0.057210)",
        "(0.148380, 1.554968, -0.058146)",
        "(0.148635, 1.558040, -0.059294)",
        "(0.148832, 1.560919, -0.060372)",
        "(0.148926, 1.562394, -0.061151)",
        "(0.148913, 1.565405, -0.062990)",
        "(0.148594, 1.568202, -0.064806)",
        "(0.148389, 1.570955, -0.066621)",
        "(0.148438, 1.573622, -0.068376)",
        "(0.148458, 1.574941, -0.069233)",
        "(0.148579, 1.577623, -0.071081)",
        "(0.148776, 1.580297, -0.073058)",
        "(0.149102, 1.583115, -0.075247)",
        "(0.149348, 1.586004, -0.077671)",
        "(0.149404, 1.587406, -0.078982)",
        "(0.149398, 1.590003, -0.081489)",
        "(0.149380, 1.592526, -0.084049)",
        "(0.149350, 1.595027, -0.086752)",
        "(0.149369, 1.597463, -0.089765)",
        "(0.149363, 1.598649, -0.091359)",
        "(0.149288, 1.600947, -0.094519)",
        "(0.149216, 1.603137, -0.097631)",
        "(0.149132, 1.605058, -0.100567)",
        "(0.149220, 1.606928, -0.103584)",
        "(0.149271, 1.607928, -0.105212)",
        "(0.149157, 1.609792, -0.108527)",
        "(0.148779, 1.611464, -0.111847)",
        "(0.148699, 1.613100, -0.115140)",
        "(0.148744, 1.614898, -0.118775)",
        "(0.148604, 1.615833, -0.120719)",
        "(0.148260, 1.617475, -0.124605)",
        "(0.148070, 1.619005, -0.128468)",
        "(0.148186, 1.620460, -0.132457)",
        "(0.148275, 1.621651, -0.136491)",
        "(0.148186, 1.622102, -0.138535)",
        "(0.147971, 1.622837, -0.142582)",
        "(0.147946, 1.623408, -0.146707)",
        "(0.148096, 1.623803, -0.151080)",
        "(0.147945, 1.623952, -0.155652)",
        "(0.147841, 1.623925, -0.158063)",
        "(0.148017, 1.623833, -0.163259)",
        "(0.148045, 1.623562, -0.168797)",
        "(0.147271, 1.622866, -0.174413)",
        "(0.146628, 1.621878, -0.179387)",
        "(0.146435, 1.621433, -0.181733)",
        "(0.146081, 1.620715, -0.186446)",
        "(0.145697, 1.619975, -0.191253)",
        "(0.145691, 1.619362, -0.196359)",
        "(0.146034, 1.618971, -0.201636)",
        "(0.146223, 1.618747, -0.204120)",
        "(0.146569, 1.618072, -0.208703)",
        "(0.146937, 1.617052, -0.213036)",
        "(0.147223, 1.616051, -0.217686)",
        "(0.147070, 1.615042, -0.222573)",
        "(0.146828, 1.614394, -0.224948)",
        "(0.146407, 1.613010, -0.229512)",
        "(0.146081, 1.611644, -0.233834)",
        "(0.145887, 1.610446, -0.237869)",
        "(0.145981, 1.609567, -0.241964)",
        "(0.146110, 1.609242, -0.243996)",
        "(0.146447, 1.608513, -0.247815)",
        "(0.146868, 1.607702, -0.251508)",
        "(0.146968, 1.606767, -0.255154)",
        "(0.146723, 1.605672, -0.258547)",
        "(0.146566, 1.605056, -0.260067)",
        "(0.146466, 1.603963, -0.263120)",
        "(0.146627, 1.602962, -0.266270)",
        "(0.146590, 1.601824, -0.269363)",
        "(0.146382, 1.600616, -0.272656)",
        "(0.146224, 1.599921, -0.274203)",
        "(0.145699, 1.598182, -0.276844)",
        "(0.145117, 1.596280, -0.279141)",
        "(0.144934, 1.594509, -0.281577)",
        "(0.144885, 1.592855, -0.284168)",
        "(0.144931, 1.592040, -0.285430)",
        "(0.145296, 1.590530, -0.288199)",
        "(0.145649, 1.588970, -0.291334)",
        "(0.145506, 1.586990, -0.294409)",
        "(0.145316, 1.584751, -0.297622)",
        "(0.145335, 1.583639, -0.299337)",
        "(0.145494, 1.581364, -0.302775)",
        "(0.145515, 1.578806, -0.305887)",
        "(0.145316, 1.575968, -0.308615)",
        "(0.145138, 1.573059, -0.311104)",
        "(0.145128, 1.571657, -0.312321)",
        "(0.145318, 1.569066, -0.315088)",
        "(0.145696, 1.566567, -0.318094)",
        "(0.145830, 1.563910, -0.320963)",
        "(0.145863, 1.561126, -0.323682)",
        "(0.145881, 1.559677, -0.325005)",
        "(0.145923, 1.556712, -0.327525)",
        "(0.145794, 1.553591, -0.329824)",
        "(0.145513, 1.550250, -0.331907)",
        "(0.145216, 1.546802, -0.333849)",
        "(0.145150, 1.545064, -0.334794)",
        "(0.145212, 1.541728, -0.336909)",
        "(0.145447, 1.538469, -0.339313)",
        "(0.145360, 1.534903, -0.341565)",
        "(0.145117, 1.531125, -0.343444)",
        "(0.145108, 1.529314, -0.344428)",
        "(0.145101, 1.525735, -0.346387)",
        "(0.144799, 1.521966, -0.347929)",
        "(0.144548, 1.518016, -0.349193)",
        "(0.144342, 1.514021, -0.350290)",
        "(0.144352, 1.512034, -0.350877)",
        "(0.144613, 1.508159, -0.352364)",
        "(0.144832, 1.504182, -0.354150)",
        "(0.144607, 1.499838, -0.355787)",
        "(0.144401, 1.495236, -0.357140)",
        "(0.144426, 1.492888, -0.357741)",
        "(0.144440, 1.488044, -0.358927)",
        "(0.144148, 1.482838, -0.359902)",
        "(0.143651, 1.477122, -0.360526)",
        "(0.143279, 1.471336, -0.361164)",
        "(0.143211, 1.468478, -0.361606)",
        "(0.143187, 1.462898, -0.362758)",
        "(0.142863, 1.457052, -0.363731)",
        "(0.142391, 1.450920, -0.364417)",
        "(0.142260, 1.444892, -0.365050)",
        "(0.142242, 1.441945, -0.365350)",
        "(0.142058, 1.435953, -0.365685)",
        "(0.141794, 1.429848, -0.365717)",
        "(0.141607, 1.423864, -0.365764)",
        "(0.141543, 1.418081, -0.365931)",
        "(0.141539, 1.415361, -0.366098)",
        "(0.141636, 1.410047, -0.366438)",
        "(0.141763, 1.404934, -0.366713)",
        "(0.141827, 1.399777, -0.366518)",
        "(0.141875, 1.394698, -0.365951)",
        "(0.141975, 1.392228, -0.365663)",
        "(0.142034, 1.387295, -0.365031)",
        "(0.141873, 1.382218, -0.363998)",
        "(0.141754, 1.377290, -0.362934)",
        "(0.141872, 1.372722, -0.362205)",
        "(0.142028, 1.370477, -0.361887)",
        "(0.142049, 1.365671, -0.360770)",
        "(0.141862, 1.360665, -0.359167)",
        "(0.142030, 1.355863, -0.357604)",
        "(0.142354, 1.351148, -0.356267)",
        "(0.142435, 1.348647, -0.355643)",
        "(0.142472, 1.343434, -0.354345)",
        "(0.142689, 1.338174, -0.353152)",
        "(0.143066, 1.332938, -0.352244)",
        "(0.143304, 1.327534, -0.351368)",
        "(0.143439, 1.324758, -0.350877)",
        "(0.143822, 1.319218, -0.349824)",
        "(0.144146, 1.313626, -0.348660)",
        "(0.144214, 1.307955, -0.347060)",
        "(0.144069, 1.302448, -0.344800)",
        "(0.143975, 1.299886, -0.343648)",
        "(0.144138, 1.295171, -0.341427)",
        "(0.144480, 1.290718, -0.339115)",
        "(0.144914, 1.286566, -0.336850)",
        "(0.145355, 1.282398, -0.334703)",
        "(0.145616, 1.280266, -0.333623)",
        "(0.146240, 1.276007, -0.331374)",
        "(0.146971, 1.271960, -0.329274)",
        "(0.147817, 1.268036, -0.327447)",
        "(0.148310, 1.263479, -0.325165)",
        "(0.148570, 1.261262, -0.324092)",
        "(0.149234, 1.257222, -0.322460)",
        "(0.150083, 1.253315, -0.321381)",
        "(0.151010, 1.249225, -0.320397)",
        "(0.151685, 1.244836, -0.319007)",
        "(0.151982, 1.242630, -0.318062)",
        "(0.152609, 1.238589, -0.315854)",
        "(0.153195, 1.234780, -0.313105)",
        "(0.153773, 1.231249, -0.310043)",
        "(0.154405, 1.228263, -0.307299)",
        "(0.154655, 1.226952, -0.306128)",
        "(0.154872, 1.224414, -0.303840)",
        "(0.154977, 1.222058, -0.301136)",
        "(0.155162, 1.220035, -0.298100)",
        "(0.155445, 1.218270, -0.294813)",
        "(0.155611, 1.217445, -0.293111)",
        "(0.155805, 1.215681, -0.289557)",
        "(0.155953, 1.213989, -0.285727)",
        "(0.156141, 1.212507, -0.281799)",
        "(0.156223, 1.211056, -0.277876)",
        "(0.156192, 1.210216, -0.275820)",
        "(0.156114, 1.208354, -0.271418)",
        "(0.156027, 1.206599, -0.266737)",
        "(0.156076, 1.205196, -0.262103)",
        "(0.156062, 1.203609, -0.256929)",
        "(0.156035, 1.202706, -0.254049)",
        "(0.156069, 1.200889, -0.248094)",
        "(0.156043, 1.199206, -0.242458)",
        "(0.155992, 1.197775, -0.237239)",
        "(0.155993, 1.196412, -0.231913)",
        "(0.155988, 1.195711, -0.229103)",
        "(0.156018, 1.194368, -0.223259)",
        "(0.156050, 1.193262, -0.217582)",
        "(0.156139, 1.192166, -0.211754)",
        "(0.156273, 1.191174, -0.205594)",
        "(0.156346, 1.190851, -0.202534)",
        "(0.156402, 1.190247, -0.196474)",
        "(0.156518, 1.189473, -0.190183)",
        "(0.156644, 1.188715, -0.183635)",
        "(0.156796, 1.188181, -0.177139)",
        "(0.156876, 1.187991, -0.173998)",
        "(0.157058, 1.187729, -0.167921)",
        "(0.157308, 1.187698, -0.162044)",
        "(0.157497, 1.187794, -0.156345)",
        "(0.157690, 1.188181, -0.151122)",
        "(0.157795, 1.188402, -0.148620)",
        "(0.158030, 1.188747, -0.143368)",
        "(0.158405, 1.189231, -0.137827)",
        "(0.158729, 1.190024, -0.132498)",
        "(0.159023, 1.191122, -0.127538)",
        "(0.159109, 1.191740, -0.125285)",
        "(0.159145, 1.192864, -0.120795)",
        "(0.159192, 1.193823, -0.116003)",
        "(0.159142, 1.195129, -0.111332)",
        "(0.159006, 1.196858, -0.107057)",
        "(0.158896, 1.197757, -0.104937)",
        "(0.158745, 1.199571, -0.100537)",
        "(0.158540, 1.201543, -0.096055)",
        "(0.158353, 1.203848, -0.091651)",
        "(0.158149, 1.206427, -0.087429)",
        "(0.157950, 1.207758, -0.085402)",
        "(0.157461, 1.210585, -0.081432)",
        "(0.156824, 1.213669, -0.077673)",
        "(0.156081, 1.216954, -0.074067)",
        "(0.155182, 1.220439, -0.070543)",
        "(0.154722, 1.222307, -0.068829)",
        "(0.153853, 1.226231, -0.065358)",
        "(0.153015, 1.230492, -0.062040)",
        "(0.152294, 1.234993, -0.058909)",
        "(0.151537, 1.239517, -0.055914)",
        "(0.151191, 1.241795, -0.054461)",
        "(0.150474, 1.246535, -0.051694)",
        "(0.149635, 1.251515, -0.049528)",
        "(0.148748, 1.256371, -0.047474)",
        "(0.147874, 1.261343, -0.045531)",
        "(0.147484, 1.263948, -0.044786)",
        "(0.146622, 1.269139, -0.043569)",
        "(0.145716, 1.274092, -0.042488)",
        "(0.144807, 1.278786, -0.041371)",
        "(0.143777, 1.283548, -0.040414)",
        "(0.143258, 1.285931, -0.040071)",
        "(0.142143, 1.290742, -0.039469)",
        "(0.140975, 1.295555, -0.039072)",
        "(0.139897, 1.300415, -0.038771)",
        "(0.138954, 1.305150, -0.038198)",
        "(0.138578, 1.307437, -0.037704)",
        "(0.137855, 1.312095, -0.036711)",
        "(0.137063, 1.316815, -0.035844)",
        "(0.136250, 1.321672, -0.035105)",
        "(0.135406, 1.326829, -0.034777)",
        "(0.134953, 1.329478, -0.034796)",
        "(0.134035, 1.334734, -0.034881)",
        "(0.133174, 1.339970, -0.034943)",
        "(0.132535, 1.345235, -0.034845)",
        "(0.132156, 1.350684, -0.034753)",
        "(0.132073, 1.353485, -0.034773)",
        "(0.131848, 1.358983, -0.034809)",
        "(0.131599, 1.364252, -0.034669)",
        "(0.131432, 1.369604, -0.034553)",
        "(0.131223, 1.375199, -0.034797)",
        "(0.131042, 1.377975, -0.034972)",
        "(0.130724, 1.383351, -0.035079)",
        "(0.130536, 1.388715, -0.035032)",
        "(0.130468, 1.394240, -0.035164)",
        "(0.130678, 1.399743, -0.035257)",
        "(0.130818, 1.402378, -0.035117)",
        "(0.131147, 1.407659, -0.034709)",
        "(0.131659, 1.413125, -0.034576)",
        "(0.132194, 1.418686, -0.034695)",
        "(0.132702, 1.424078, -0.034703)",
        "(0.133082, 1.426754, -0.034727)",
        "(0.133795, 1.432202, -0.034942)",
        "(0.134436, 1.437474, -0.035057)",
        "(0.135095, 1.442375, -0.034682)",
        "(0.135832, 1.447449, -0.034342)",
        "(0.136197, 1.449938, -0.034358)",
        "(0.136878, 1.454933, -0.034390)",
        "(0.137598, 1.459967, -0.034402)",
        "(0.138345, 1.465236, -0.034624)",
        "(0.139087, 1.470577, -0.034818)",
        "(0.139453, 1.473224, -0.034914)",
        "(0.140079, 1.478571, -0.035154)",
        "(0.140623, 1.484169, -0.035739)",
        "(0.141170, 1.489730, -0.036227)",
        "(0.141667, 1.495328, -0.036702)",
        "(0.141886, 1.498229, -0.037087)",
        "(0.142297, 1.504027, -0.037899)",
        "(0.142699, 1.509762, -0.038607)",
        "(0.143111, 1.515639, -0.039475)",
        "(0.143557, 1.521725, -0.040420)",
        "(0.143789, 1.524761, -0.040837)",
        "(0.144376, 1.530919, -0.041796)",
        "(0.145121, 1.537094, -0.042856)",
        "(0.145973, 1.543339, -0.044058)",
        "(0.146874, 1.549569, -0.045396)",
        "(0.147389, 1.552600, -0.046067)",
        "(0.148491, 1.558536, -0.047240)",
        "(0.149708, 1.564516, -0.048484)",
        "(0.151106, 1.570588, -0.049993)",
        "(0.152430, 1.576786, -0.051928)",
        "(0.153081, 1.579951, -0.053109)",
        "(0.154274, 1.586082, -0.055489)",
        "(0.155208, 1.591990, -0.058022)",
        "(0.155947, 1.597729, -0.060713)",
        "(0.156625, 1.603276, -0.063287)",
        "(0.157069, 1.605900, -0.064393)",
        "(0.158176, 1.611068, -0.066524)",
        "(0.159436, 1.616109, -0.068735)",
        "(0.160609, 1.620892, -0.070837)",
        "(0.161824, 1.625476, -0.073058)",
        "(0.162475, 1.627786, -0.074374)",
        "(0.163586, 1.632382, -0.077160)",
        "(0.164468, 1.636755, -0.079865)",
        "(0.165327, 1.640771, -0.082400)",
        "(0.166151, 1.644598, -0.085155)",
        "(0.166545, 1.646495, -0.086730)",
        "(0.167193, 1.650230, -0.090316)",
        "(0.167659, 1.653796, -0.094255)",
        "(0.168263, 1.656842, -0.097989)",
        "(0.168821, 1.659586, -0.101519)",
        "(0.169060, 1.660907, -0.103312)",
        "(0.169537, 1.663445, -0.106989)",
        "(0.170007, 1.665823, -0.110816)",
        "(0.170628, 1.668251, -0.114977)",
        "(0.171166, 1.670532, -0.119139)",
        "(0.171376, 1.671534, -0.121205)",
        "(0.171757, 1.673393, -0.125467)",
        "(0.172135, 1.675221, -0.129990)",
        "(0.172411, 1.676813, -0.134530)",
        "(0.172697, 1.678217, -0.139227)",
        "(0.172842, 1.678922, -0.141653)",
        "(0.173024, 1.680245, -0.146295)",
        "(0.172962, 1.681359, -0.150673)",
        "(0.173131, 1.682375, -0.154948)",
        "(0.173564, 1.683337, -0.158966)",
        "(0.173809, 1.683765, -0.160903)",
        "(0.174621, 1.684530, -0.165002)",
        "(0.175341, 1.685372, -0.169784)",
        "(0.175920, 1.686210, -0.175004)",
        "(0.176307, 1.686752, -0.180352)",
        "(0.176437, 1.686896, -0.183004)",
        "(0.177010, 1.687110, -0.188386)",
        "(0.177418, 1.687228, -0.193792)",
        "(0.177556, 1.687184, -0.199115)",
        "(0.178010, 1.687085, -0.204729)",
        "(0.178346, 1.686993, -0.207639)",
        "(0.178954, 1.686736, -0.213430)",
        "(0.179207, 1.686329, -0.219130)",
        "(0.179459, 1.685731, -0.224624)",
        "(0.179660, 1.684834, -0.229514)",
        "(0.179852, 1.684339, -0.231841)",
        "(0.180528, 1.683364, -0.236815)",
        "(0.181364, 1.682428, -0.242444)",
        "(0.182023, 1.681315, -0.248262)",
        "(0.182107, 1.679841, -0.254201)",
        "(0.181961, 1.678993, -0.257150)",
        "(0.181725, 1.677145, -0.263015)",
        "(0.181633, 1.675146, -0.268776)",
        "(0.181430, 1.672905, -0.274201)",
        "(0.181166, 1.670493, -0.279265)",
        "(0.181077, 1.669284, -0.281702)",
        "(0.180940, 1.666959, -0.286694)",
        "(0.180971, 1.664627, -0.291584)",
        "(0.181166, 1.662293, -0.296497)",
        "(0.181111, 1.659744, -0.301235)",
        "(0.180936, 1.658347, -0.303524)",
        "(0.180511, 1.655378, -0.308177)",
        "(0.179946, 1.652240, -0.312876)",
        "(0.179035, 1.649097, -0.317749)",
        "(0.178190, 1.645760, -0.322516)",
        "(0.177783, 1.644073, -0.324893)",
        "(0.176986, 1.640658, -0.329448)",
        "(0.176254, 1.637032, -0.333336)",
        "(0.175698, 1.633220, -0.336406)",
        "(0.175307, 1.629386, -0.339111)",
        "(0.175226, 1.627571, -0.340538)",
        "(0.175117, 1.623930, -0.343493)",
        "(0.174800, 1.620003, -0.346045)",
        "(0.174059, 1.615770, -0.348221)",
        "(0.172927, 1.611456, -0.350607)",
        "(0.172497, 1.609316, -0.351974)",
        "(0.171799, 1.604907, -0.354964)",
        "(0.170913, 1.600405, -0.358190)",
        "(0.169849, 1.595660, -0.361208)",
        "(0.168685, 1.590465, -0.363530)",
        "(0.168132, 1.587794, -0.364546)",
        "(0.167134, 1.582553, -0.366708)",
        "(0.166347, 1.577316, -0.368867)",
        "(0.165580, 1.572018, -0.370875)",
        "(0.164752, 1.566737, -0.372929)",
        "(0.164384, 1.563938, -0.373983)",
        "(0.163584, 1.558689, -0.375702)",
        "(0.162720, 1.553482, -0.377225)",
        "(0.162099, 1.548212, -0.378790)",
        "(0.161410, 1.542861, -0.380213)",
        "(0.161098, 1.540177, -0.380853)",
        "(0.160640, 1.534781, -0.382016)",
        "(0.160432, 1.529452, -0.383336)",
        "(0.160172, 1.524125, -0.384901)",
        "(0.159600, 1.518546, -0.386357)",
        "(0.159327, 1.515638, -0.386964)",
        "(0.158855, 1.509711, -0.388015)",
        "(0.158417, 1.503659, -0.389090)",
        "(0.158133, 1.497593, -0.390308)",
        "(0.157757, 1.491304, -0.391433)",
        "(0.157549, 1.488099, -0.391856)",
        "(0.157276, 1.481750, -0.392652)",
        "(0.156957, 1.475468, -0.393516)",
        "(0.156616, 1.469333, -0.394608)",
        "(0.156549, 1.463429, -0.395892)",
        "(0.156507, 1.460463, -0.396435)",
        "(0.156318, 1.454483, -0.397326)",
        "(0.156043, 1.448444, -0.398049)",
        "(0.155768, 1.442244, -0.398640)",
        "(0.155861, 1.436229, -0.399454)",
        "(0.156072, 1.433340, -0.400028)",
        "(0.156504, 1.427583, -0.401325)",
        "(0.156259, 1.421286, -0.402490)",
        "(0.155667, 1.414720, -0.403258)",
        "(0.155522, 1.408613, -0.403972)",
        "(0.155484, 1.405744, -0.404256)",
        "(0.155122, 1.399904, -0.404264)",
        "(0.154694, 1.394205, -0.403849)",
        "(0.154483, 1.388925, -0.403631)",
        "(0.154454, 1.383978, -0.403689)",
        "(0.154428, 1.381558, -0.403754)",
        "(0.154291, 1.376680, -0.403661)",
        "(0.154295, 1.371963, -0.403248)",
        "(0.154406, 1.367388, -0.402854)",
        "(0.154300, 1.362855, -0.402320)",
        "(0.154160, 1.360658, -0.401939)",
        "(0.153900, 1.356337, -0.400980)",
        "(0.153724, 1.352306, -0.400071)",
        "(0.153867, 1.348716, -0.399503)",
        "(0.153915, 1.345168, -0.398692)",
        "(0.153939, 1.343346, -0.398099)",
        "(0.154269, 1.339620, -0.396596)",
        "(0.154651, 1.335638, -0.394992)",
        "(0.154819, 1.331319, -0.393542)",
        "(0.154962, 1.326644, -0.392125)",
        "(0.155115, 1.324210, -0.391352)",
        "(0.155506, 1.319164, -0.389673)",
        "(0.155840, 1.313820, -0.387818)",
        "(0.156074, 1.308216, -0.385736)",
        "(0.156302, 1.302575, -0.383696)",
        "(0.156411, 1.299782, -0.382792)",
        "(0.156691, 1.294273, -0.381199)",
        "(0.156922, 1.288741, -0.379496)",
        "(0.157217, 1.283243, -0.377525)",
        "(0.157549, 1.277915, -0.375381)",
        "(0.157705, 1.275340, -0.374327)",
        "(0.157930, 1.270221, -0.372203)",
        "(0.158135, 1.265125, -0.369821)",
        "(0.158418, 1.260255, -0.367358)",
        "(0.158682, 1.255633, -0.365133)",
        "(0.158839, 1.253322, -0.363954)",
        "(0.158988, 1.248560, -0.361176)",
        "(0.158730, 1.243763, -0.358300)",
        "(0.158276, 1.239124, -0.355781)",
        "(0.157544, 1.234865, -0.353322)",
        "(0.157243, 1.232913, -0.351874)",
        "(0.156720, 1.229232, -0.348504)",
        "(0.156247, 1.225912, -0.344610)",
        "(0.155867, 1.222703, -0.340421)",
        "(0.155561, 1.219757, -0.336076)",
        "(0.155462, 1.218405, -0.334052)",
        "(0.155198, 1.215662, -0.330286)",
        "(0.154977, 1.212707, -0.326470)",
        "(0.154821, 1.209579, -0.322295)",
        "(0.154548, 1.206385, -0.317817)",
        "(0.154429, 1.204720, -0.315493)",
        "(0.154099, 1.201373, -0.310885)",
        "(0.153670, 1.198210, -0.306498)",
        "(0.153323, 1.195392, -0.302390)",
        "(0.153188, 1.192812, -0.297842)",
        "(0.153172, 1.191458, -0.295178)",
        "(0.153080, 1.188555, -0.289254)",
        "(0.153086, 1.185787, -0.283390)",
        "(0.153229, 1.183224, -0.278052)",
        "(0.153299, 1.180551, -0.273032)",
        "(0.153299, 1.179149, -0.270554)",
        "(0.153290, 1.176340, -0.265458)",
        "(0.153370, 1.173432, -0.260072)",
        "(0.153190, 1.170455, -0.254437)",
        "(0.152975, 1.167918, -0.248797)",
        "(0.152877, 1.166798, -0.245779)",
        "(0.152663, 1.164678, -0.239069)",
        "(0.152416, 1.163187, -0.231846)",
        "(0.152051, 1.162330, -0.224888)",
        "(0.151605, 1.162002, -0.218037)",
        "(0.151338, 1.161962, -0.214552)",
        "(0.150754, 1.162080, -0.207596)",
        "(0.150284, 1.162460, -0.200488)",
        "(0.149942, 1.162958, -0.192948)",
        "(0.149581, 1.163736, -0.185574)",
        "(0.149399, 1.164181, -0.181934)",
        "(0.149133, 1.164903, -0.174388)",
        "(0.149049, 1.165615, -0.166679)",
        "(0.148810, 1.166544, -0.159439)",
        "(0.148628, 1.167570, -0.152388)",
        "(0.148592, 1.168143, -0.148811)",
        "(0.148647, 1.169493, -0.141580)",
        "(0.148595, 1.171074, -0.134612)",
        "(0.148570, 1.173102, -0.127851)",
        "(0.148577, 1.175616, -0.121202)",
        "(0.148502, 1.177150, -0.117833)",
        "(0.148368, 1.179968, -0.111614)",
        "(0.148388, 1.182912, -0.105476)",
        "(0.148431, 1.186163, -0.099317)",
        "(0.148294, 1.189778, -0.093482)",
        "(0.148207, 1.191730, -0.090651)",
        "(0.148038, 1.195799, -0.085132)",
        "(0.147648, 1.200540, -0.080263)",
        "(0.147021, 1.205329, -0.075748)",
        "(0.146456, 1.210221, -0.071519)",
        "(0.146202, 1.212680, -0.069441)",
        "(0.145666, 1.217564, -0.065246)",
        "(0.145235, 1.222434, -0.061149)",
        "(0.144826, 1.227253, -0.057093)",
        "(0.144322, 1.232268, -0.053523)",
        "(0.143990, 1.234805, -0.051831)",
        "(0.143200, 1.239740, -0.048617)",
        "(0.142332, 1.244678, -0.045593)",
        "(0.141155, 1.249759, -0.043174)",
        "(0.139987, 1.254839, -0.040778)",
        "(0.139436, 1.257382, -0.039580)",
        "(0.138249, 1.262500, -0.037422)",
        "(0.136926, 1.267735, -0.035581)",
        "(0.135577, 1.273119, -0.034019)",
        "(0.134335, 1.278780, -0.032815)",
        "(0.133725, 1.281574, -0.032254)",
        "(0.132615, 1.286991, -0.031007)",
        "(0.131520, 1.292421, -0.029881)",
        "(0.130276, 1.297894, -0.029241)",
        "(0.128779, 1.303453, -0.028713)",
        "(0.128048, 1.306273, -0.028419)",
        "(0.126568, 1.312158, -0.027946)",
        "(0.125037, 1.318471, -0.027716)",
        "(0.123832, 1.325081, -0.027559)",
        "(0.122677, 1.331795, -0.027342)",
        "(0.122114, 1.335161, -0.027157)",
        "(0.121086, 1.341997, -0.026940)",
        "(0.119948, 1.348914, -0.027129)",
        "(0.118727, 1.355702, -0.027320)",
        "(0.117716, 1.362631, -0.027629)",
        "(0.117254, 1.366090, -0.027690)",
        "(0.116509, 1.372925, -0.027626)",
        "(0.116052, 1.379671, -0.027336)",
        "(0.115583, 1.386495, -0.027089)",
        "(0.115062, 1.393328, -0.026827)",
        "(0.114763, 1.396707, -0.026513)",
        "(0.114102, 1.403754, -0.026017)",
        "(0.113445, 1.411526, -0.026133)",
        "(0.112996, 1.419626, -0.026427)",
        "(0.112809, 1.427564, -0.026136)",
        "(0.112835, 1.431582, -0.025887)",
        "(0.113101, 1.439857, -0.025539)",
        "(0.113417, 1.448223, -0.025329)",
        "(0.113511, 1.456269, -0.024924)",
        "(0.113849, 1.464302, -0.024674)",
        "(0.114090, 1.468391, -0.024649)",
        "(0.114555, 1.476584, -0.024691)",
        "(0.115198, 1.484451, -0.024413)",
        "(0.115981, 1.492260, -0.024190)",
        "(0.116602, 1.500012, -0.024232)",
        "(0.116874, 1.503784, -0.024307)",
        "(0.117362, 1.511224, -0.024493)",
        "(0.117941, 1.518475, -0.024606)",
        "(0.118581, 1.525200, -0.024203)",
        "(0.119494, 1.531819, -0.023920)",
        "(0.119976, 1.535167, -0.023894)",
        "(0.120822, 1.541660, -0.023730)",
        "(0.121614, 1.548005, -0.023591)",
        "(0.122270, 1.554404, -0.023509)",
        "(0.123080, 1.560837, -0.023349)",
        "(0.123585, 1.564150, -0.023234)",
        "(0.124557, 1.570797, -0.022928)",
        "(0.125559, 1.577728, -0.022940)",
        "(0.126655, 1.584692, -0.023235)",
        "(0.127769, 1.591672, -0.023509)",
        "(0.128370, 1.595007, -0.023581)",
        "(0.129329, 1.601420, -0.023610)",
        "(0.130089, 1.607908, -0.023730)",
        "(0.130735, 1.614504, -0.023930)",
        "(0.131136, 1.621215, -0.024179)",
        "(0.131498, 1.624584, -0.024395)",
        "(0.132551, 1.631392, -0.025008)",
        "(0.133404, 1.638246, -0.025592)",
        "(0.134264, 1.644893, -0.026103)",
        "(0.135391, 1.651695, -0.027129)",
        "(0.135897, 1.655042, -0.027755)",
        "(0.136676, 1.661704, -0.029063)",
        "(0.137593, 1.668291, -0.030856)",
        "(0.138248, 1.674738, -0.032951)",
        "(0.138796, 1.681050, -0.035305)",
        "(0.139257, 1.684126, -0.036644)",
        "(0.140390, 1.690227, -0.039584)",
        "(0.141729, 1.696247, -0.042955)",
        "(0.143042, 1.702263, -0.046699)",
        "(0.144114, 1.708069, -0.050731)",
        "(0.144592, 1.710751, -0.052739)",
        "(0.145581, 1.715885, -0.056715)",
        "(0.146861, 1.720981, -0.061084)",
        "(0.148811, 1.726022, -0.066041)",
        "(0.150672, 1.730982, -0.071541)",
        "(0.151356, 1.733355, -0.074326)",
        "(0.152600, 1.737776, -0.079921)",
        "(0.154067, 1.741934, -0.085811)",
        "(0.155584, 1.745945, -0.091895)",
        "(0.156926, 1.749567, -0.097929)",
        "(0.157571, 1.751339, -0.101118)",
        "(0.158898, 1.754759, -0.107651)",
        "(0.159989, 1.758028, -0.114393)",
        "(0.161109, 1.761193, -0.121655)",
        "(0.162456, 1.763910, -0.129127)",
        "(0.163118, 1.765100, -0.132900)",
        "(0.164450, 1.767321, -0.140487)",
        "(0.165727, 1.769102, -0.148169)",
        "(0.166894, 1.770442, -0.156002)",
        "(0.167901, 1.771061, -0.163616)",
        "(0.168356, 1.771114, -0.167441)",
        "(0.169306, 1.770962, -0.174435)",
        "(0.170224, 1.770504, -0.181834)",
        "(0.170707, 1.769748, -0.189586)",
        "(0.171037, 1.768635, -0.197520)",
        "(0.171321, 1.767849, -0.201376)",
        "(0.172014, 1.765890, -0.208692)",
        "(0.172657, 1.763560, -0.215620)",
        "(0.173568, 1.760941, -0.222557)",
        "(0.174769, 1.758073, -0.229796)",
        "(0.175329, 1.756486, -0.233410)",
        "(0.175840, 1.752940, -0.240413)",
        "(0.175776, 1.748874, -0.247156)",
        "(0.175386, 1.744713, -0.254223)",
        "(0.174795, 1.740613, -0.261587)",
        "(0.174521, 1.738593, -0.265325)",
        "(0.174099, 1.734552, -0.272815)",
        "(0.173852, 1.730444, -0.279964)",
        "(0.173648, 1.726308, -0.286649)",
        "(0.173725, 1.722288, -0.293240)",
        "(0.173814, 1.720248, -0.296441)",
        "(0.173845, 1.715987, -0.302567)",
        "(0.173887, 1.711518, -0.308395)",
        "(0.173985, 1.707019, -0.313964)",
        "(0.173848, 1.702347, -0.319396)",
        "(0.173724, 1.699916, -0.321970)",
        "(0.173878, 1.695042, -0.327204)",
        "(0.174334, 1.690174, -0.332570)",
        "(0.174589, 1.685078, -0.338043)",
        "(0.174557, 1.679528, -0.343405)",
        "(0.174383, 1.676570, -0.346037)",
        "(0.173609, 1.670527, -0.351056)",
        "(0.172882, 1.664409, -0.355833)",
        "(0.173319, 1.658706, -0.360980)",
        "(0.174203, 1.653013, -0.366218)",
        "(0.174389, 1.649954, -0.368720)",
        "(0.173890, 1.643102, -0.373056)",
        "(0.172855, 1.635581, -0.376588)",
        "(0.172160, 1.628045, -0.379880)",
        "(0.171555, 1.620602, -0.383176)",
        "(0.171195, 1.616887, -0.384902)",
        "(0.170457, 1.609367, -0.388445)",
        "(0.169646, 1.601691, -0.391596)",
        "(0.168813, 1.593878, -0.394128)",
        "(0.168536, 1.586182, -0.396663)",
        "(0.168388, 1.582322, -0.397859)",
        "(0.167384, 1.574293, -0.399794)",
        "(0.166379, 1.566294, -0.401633)",
        "(0.166064, 1.558676, -0.403866)",
        "(0.166065, 1.551512, -0.406621)",
        "(0.165731, 1.547862, -0.407895)",
        "(0.164691, 1.540029, -0.409615)",
        "(0.163775, 1.532110, -0.410565)",
        "(0.163763, 1.524716, -0.411871)",
        "(0.163677, 1.517400, -0.413450)",
        "(0.163347, 1.513582, -0.414253)",
        "(0.163020, 1.505886, -0.415701)",
        "(0.162972, 1.498064, -0.416884)",
        "(0.162356, 1.489912, -0.417726)",
        "(0.161722, 1.481632, -0.418265)",
        "(0.161592, 1.477512, -0.418540)",
        "(0.161501, 1.469391, -0.419235)",
        "(0.161466, 1.461443, -0.420158)",
        "(0.161383, 1.453541, -0.420948)",
        "(0.161045, 1.445297, -0.421267)",
        "(0.160939, 1.441151, -0.421255)",
        "(0.160919, 1.432935, -0.421103)",
        "(0.160951, 1.424834, -0.421032)",
        "(0.161084, 1.416845, -0.421011)",
        "(0.160876, 1.408846, -0.420897)",
        "(0.160699, 1.404881, -0.420870)",
        "(0.160618, 1.397369, -0.421006)",
        "(0.160993, 1.390357, -0.421106)",
        "(0.161600, 1.383462, -0.420866)",
        "(0.161958, 1.376531, -0.420118)",
        "(0.162060, 1.373079, -0.419588)",
        "(0.162181, 1.366233, -0.418476)",
        "(0.162198, 1.359461, -0.416898)",
        "(0.162504, 1.353176, -0.415366)",
        "(0.162860, 1.347105, -0.413872)",
        "(0.162942, 1.344000, -0.412965)",
        "(0.162693, 1.337766, -0.410649)",
        "(0.162629, 1.331816, -0.408171)",
        "(0.162799, 1.326011, -0.405202)",
        "(0.162713, 1.319889, -0.401777)",
        "(0.162508, 1.316716, -0.399705)",
        "(0.162180, 1.310554, -0.395472)",
        "(0.161794, 1.304598, -0.391091)",
        "(0.161454, 1.298567, -0.386644)",
        "(0.161256, 1.292572, -0.381843)",
        "(0.161293, 1.289726, -0.379605)",
        "(0.161214, 1.284064, -0.375310)",
        "(0.160964, 1.278143, -0.370589)",
        "(0.160558, 1.272155, -0.365425)",
        "(0.160293, 1.266488, -0.360400)",
        "(0.160225, 1.263838, -0.357977)",
        "(0.160166, 1.258695, -0.353168)",
        "(0.160228, 1.253693, -0.347983)",
        "(0.160350, 1.248837, -0.342864)",
        "(0.160447, 1.244170, -0.337930)",
        "(0.160451, 1.241827, -0.335370)",
        "(0.160313, 1.236938, -0.329543)",
        "(0.160093, 1.231990, -0.323114)",
        "(0.160201, 1.227824, -0.317291)",
        "(0.160508, 1.224110, -0.311680)",
        "(0.160592, 1.222268, -0.308704)",
        "(0.160724, 1.218620, -0.302471)",
        "(0.160918, 1.215174, -0.296186)",
        "(0.161206, 1.211902, -0.290151)",
        "(0.161396, 1.208474, -0.284196)",
        "(0.161389, 1.206486, -0.281005)",
        "(0.161312, 1.202273, -0.274091)",
        "(0.161597, 1.198432, -0.267046)",
        "(0.162105, 1.195492, -0.260741)",
        "(0.162385, 1.193004, -0.254613)",
        "(0.162503, 1.191892, -0.251386)",
        "(0.163000, 1.189817, -0.244425)",
        "(0.163353, 1.187913, -0.236951)",
        "(0.163558, 1.186952, -0.230259)",
        "(0.163672, 1.186421, -0.223791)",
        "(0.163696, 1.186041, -0.220379)",
        "(0.163865, 1.185030, -0.212979)",
        "(0.163955, 1.183699, -0.205211)",
        "(0.163975, 1.182499, -0.197931)",
        "(0.163876, 1.181521, -0.191397)",
        "(0.163735, 1.181279, -0.188568)",
        "(0.163463, 1.181281, -0.183230)",
        "(0.163337, 1.181630, -0.177775)",
        "(0.163533, 1.182036, -0.171857)",
        "(0.163626, 1.182570, -0.165961)",
        "(0.163630, 1.182924, -0.163072)",
        "(0.163674, 1.183838, -0.157239)",
        "(0.163573, 1.185194, -0.151717)",
        "(0.163461, 1.186618, -0.146288)",
        "(0.163307, 1.187715, -0.140667)",
        "(0.163147, 1.188213, -0.137878)",
        "(0.162602, 1.189336, -0.132377)",
        "(0.162312, 1.191004, -0.127004)",
        "(0.162040, 1.193130, -0.121879)",
        "(0.161638, 1.195665, -0.117081)",
        "(0.161450, 1.197078, -0.114782)",
        "(0.161046, 1.199868, -0.110118)",
        "(0.160594, 1.202957, -0.105513)",
        "(0.160093, 1.206661, -0.101255)",
        "(0.159475, 1.210464, -0.097141)",
        "(0.159170, 1.212256, -0.095068)",
        "(0.158621, 1.215525, -0.090781)",
        "(0.157835, 1.219019, -0.086868)",
        "(0.156999, 1.222864, -0.083459)",
        "(0.155960, 1.227014, -0.080555)",
        "(0.155397, 1.229229, -0.079323)",
        "(0.154193, 1.233540, -0.076798)",
        "(0.153068, 1.237881, -0.074033)",
        "(0.152104, 1.242545, -0.071275)",
        "(0.151362, 1.247494, -0.068607)",
        "(0.150919, 1.249939, -0.067307)",
        "(0.149992, 1.254784, -0.064858)",
        "(0.148936, 1.259639, -0.062599)",
        "(0.147766, 1.264587, -0.060597)",
        "(0.146498, 1.269758, -0.058978)",
        "(0.145842, 1.272262, -0.058209)",
        "(0.144563, 1.277030, -0.056448)",
        "(0.143532, 1.281974, -0.054726)",
        "(0.142578, 1.287064, -0.053192)",
        "(0.141405, 1.291991, -0.051718)",
        "(0.140842, 1.294522, -0.051039)",
        "(0.139761, 1.299762, -0.049896)",
        "(0.138655, 1.304882, -0.048763)",
        "(0.137523, 1.309932, -0.047662)",
        "(0.136514, 1.315219, -0.046678)",
        "(0.136117, 1.317956, -0.046252)",
        "(0.135238, 1.323418, -0.045307)",
        "(0.134380, 1.328864, -0.044375)",
        "(0.133718, 1.334326, -0.043373)",
        "(0.133124, 1.339821, -0.042240)",
        "(0.132846, 1.342634, -0.041736)",
        "(0.132387, 1.348359, -0.040851)",
        "(0.131720, 1.354090, -0.040254)",
        "(0.130886, 1.359838, -0.039693)",
        "(0.130059, 1.365854, -0.039233)",
        "(0.129667, 1.369060, -0.039034)",
        "(0.129026, 1.375540, -0.038571)",
        "(0.128653, 1.382054, -0.037932)",
        "(0.128363, 1.388828, -0.037235)",
        "(0.128191, 1.395675, -0.036507)",
        "(0.128106, 1.399141, -0.036151)",
        "(0.128001, 1.406050, -0.035516)",
        "(0.127952, 1.413180, -0.035191)",
        "(0.127706, 1.420293, -0.035060)",
        "(0.127410, 1.427079, -0.034872)",
        "(0.127320, 1.430422, -0.034783)",
        "(0.127263, 1.437114, -0.034703)",
        "(0.127214, 1.443765, -0.034568)",
        "(0.127370, 1.450359, -0.034471)",
        "(0.127675, 1.457011, -0.034479)",
        "(0.127881, 1.460269, -0.034447)",
        "(0.128347, 1.466562, -0.034279)",
        "(0.128635, 1.473020, -0.034388)",
        "(0.128804, 1.479631, -0.034781)",
        "(0.128650, 1.486035, -0.035135)",
        "(0.128532, 1.489266, -0.035237)",
        "(0.128446, 1.495799, -0.035190)",
        "(0.128566, 1.502681, -0.035079)",
        "(0.128955, 1.509974, -0.035066)",
        "(0.129803, 1.517499, -0.035074)",
        "(0.130465, 1.521231, -0.034983)",
        "(0.131683, 1.528456, -0.034709)",
        "(0.132626, 1.535590, -0.034345)",
        "(0.133668, 1.542599, -0.034000)",
        "(0.134650, 1.549649, -0.033920)",
        "(0.135027, 1.553189, -0.033985)",
        "(0.135843, 1.560104, -0.034248)",
        "(0.136662, 1.566931, -0.035009)",
        "(0.137305, 1.573754, -0.036094)",
        "(0.137726, 1.580336, -0.037313)",
        "(0.137940, 1.583560, -0.037984)",
        "(0.138555, 1.590133, -0.039561)",
        "(0.139318, 1.596899, -0.041476)",
        "(0.139810, 1.603314, -0.043365)",
        "(0.140264, 1.609080, -0.044942)",
        "(0.140582, 1.611835, -0.045660)",
        "(0.141720, 1.617497, -0.047290)",
        "(0.143246, 1.623225, -0.049282)",
        "(0.144294, 1.628799, -0.051491)",
        "(0.145186, 1.634183, -0.053950)",
        "(0.145657, 1.636809, -0.055241)",
        "(0.146619, 1.641881, -0.057752)",
        "(0.147660, 1.646745, -0.060306)",
        "(0.148889, 1.651450, -0.063088)",
        "(0.149951, 1.655912, -0.065926)",
        "(0.150395, 1.658086, -0.067360)",
        "(0.151120, 1.661923, -0.069984)",
        "(0.151808, 1.665644, -0.072786)",
        "(0.152447, 1.669229, -0.075772)",
        "(0.153012, 1.672735, -0.078853)",
        "(0.153293, 1.674497, -0.080547)",
        "(0.153786, 1.677856, -0.084066)",
        "(0.154051, 1.681065, -0.087739)",
        "(0.154428, 1.684192, -0.091666)",
        "(0.154869, 1.687234, -0.095900)",
        "(0.155099, 1.688746, -0.098162)",
        "(0.155597, 1.691731, -0.102996)",
        "(0.156116, 1.694744, -0.108241)",
        "(0.156297, 1.697568, -0.113604)",
        "(0.156467, 1.700047, -0.118942)",
        "(0.156662, 1.701165, -0.121608)",
        "(0.157147, 1.703264, -0.126728)",
        "(0.158012, 1.705150, -0.131850)",
        "(0.158910, 1.706922, -0.137208)",
        "(0.159603, 1.708455, -0.142703)",
        "(0.159928, 1.709127, -0.145479)",
        "(0.160530, 1.710417, -0.151175)",
        "(0.161363, 1.711580, -0.157318)",
        "(0.162013, 1.712470, -0.163830)",
        "(0.161898, 1.712729, -0.170233)",
        "(0.161656, 1.712651, -0.173374)",
        "(0.161397, 1.712416, -0.179543)",
        "(0.161397, 1.712006, -0.185583)",
        "(0.161465, 1.711483, -0.191487)",
        "(0.161865, 1.710982, -0.197584)",
        "(0.162243, 1.710639, -0.200715)",
        "(0.162472, 1.709541, -0.206943)",
        "(0.161720, 1.708000, -0.213122)",
        "(0.161023, 1.706492, -0.219414)",
        "(0.160574, 1.704925, -0.225680)",
        "(0.160407, 1.704177, -0.228815)",
        "(0.160651, 1.702620, -0.234957)",
        "(0.160792, 1.700832, -0.240997)",
        "(0.160069, 1.698346, -0.246673)",
        "(0.159307, 1.695628, -0.252063)",
        "(0.159014, 1.694355, -0.254747)",
        "(0.158640, 1.691772, -0.259902)",
        "(0.158723, 1.689097, -0.264793)",
        "(0.159078, 1.686438, -0.269661)",
        "(0.159062, 1.683690, -0.274927)",
        "(0.158824, 1.682136, -0.277594)",
        "(0.158433, 1.678890, -0.282868)",
        "(0.158312, 1.675849, -0.288183)",
        "(0.158033, 1.672453, -0.293055)",
        "(0.156714, 1.668223, -0.296970)",
        "(0.155923, 1.666204, -0.298731)",
        "(0.155060, 1.662870, -0.302431)",
        "(0.154670, 1.659934, -0.305782)",
        "(0.155013, 1.657495, -0.309015)",
        "(0.155695, 1.655255, -0.312082)",
        "(0.155916, 1.654008, -0.313529)",
        "(0.155894, 1.651188, -0.316279)",
        "(0.155922, 1.648273, -0.319085)",
        "(0.156154, 1.645371, -0.321975)",
        "(0.156325, 1.642347, -0.324956)",
        "(0.156294, 1.640710, -0.326446)",
        "(0.156201, 1.637143, -0.329270)",
        "(0.156128, 1.633384, -0.332005)",
        "(0.156016, 1.629525, -0.334831)",
        "(0.155784, 1.625348, -0.337622)",
        "(0.155579, 1.623181, -0.339026)",
        "(0.155228, 1.618796, -0.341747)",
        "(0.155127, 1.614361, -0.344260)",
        "(0.155070, 1.609684, -0.346666)",
        "(0.154784, 1.604736, -0.349070)",
        "(0.154550, 1.602077, -0.350151)",
        "(0.153718, 1.596478, -0.352042)",
        "(0.153375, 1.590998, -0.353843)",
        "(0.153641, 1.585676, -0.355846)",
        "(0.153574, 1.580169, -0.357956)",
        "(0.153172, 1.577049, -0.358732)",
        "(0.152214, 1.570665, -0.360072)",
        "(0.151795, 1.564686, -0.361655)",
        "(0.151618, 1.558945, -0.363439)",
        "(0.151286, 1.553109, -0.364963)",
        "(0.151396, 1.550274, -0.365709)",
        "(0.151655, 1.544735, -0.367154)",
        "(0.151743, 1.539258, -0.368580)",
        "(0.151627, 1.533511, -0.369934)",
        "(0.151641, 1.527809, -0.371369)",
        "(0.151729, 1.525078, -0.372208)",
        "(0.151592, 1.519573, -0.373768)",
        "(0.151037, 1.513796, -0.374882)",
        "(0.150911, 1.508401, -0.375867)",
        "(0.151393, 1.503545, -0.377027)",
        "(0.151621, 1.501134, -0.377666)",
        "(0.151629, 1.496081, -0.378948)",
        "(0.151702, 1.490770, -0.379928)",
        "(0.151941, 1.485341, -0.380683)",
        "(0.152192, 1.479709, -0.381206)",
        "(0.152259, 1.476728, -0.381391)",
        "(0.152321, 1.470629, -0.381714)",
        "(0.152528, 1.464368, -0.382050)",
        "(0.152682, 1.457964, -0.382393)",
        "(0.152580, 1.451153, -0.382297)",
        "(0.152455, 1.447624, -0.382033)",
        "(0.152472, 1.440872, -0.381685)",
        "(0.152650, 1.434434, -0.381594)",
        "(0.152633, 1.427907, -0.381350)",
        "(0.152740, 1.421419, -0.380809)",
        "(0.152783, 1.418160, -0.380460)",
        "(0.152946, 1.411593, -0.379704)",
        "(0.153039, 1.404972, -0.379059)",
        "(0.153091, 1.398188, -0.378257)",
        "(0.153303, 1.391268, -0.377246)",
        "(0.153449, 1.387905, -0.376863)",
        "(0.153803, 1.381157, -0.376101)",
        "(0.153903, 1.374026, -0.374937)",
        "(0.154155, 1.366909, -0.373517)",
        "(0.154603, 1.359778, -0.372019)",
        "(0.154797, 1.355910, -0.371161)",
        "(0.155280, 1.348969, -0.369772)",
        "(0.155768, 1.342250, -0.368599)",
        "(0.156235, 1.335185, -0.367285)",
        "(0.156689, 1.327864, -0.365817)",
        "(0.157046, 1.324345, -0.365182)",
        "(0.157979, 1.317576, -0.364099)",
        "(0.158662, 1.310434, -0.362623)",
        "(0.159040, 1.302846, -0.360274)",
        "(0.159672, 1.295665, -0.357739)",
        "(0.160141, 1.292337, -0.356693)",
        "(0.161123, 1.286093, -0.354887)",
        "(0.161884, 1.279833, -0.352947)",
        "(0.162604, 1.273422, -0.350488)",
        "(0.163180, 1.266907, -0.347693)",
        "(0.163420, 1.263719, -0.346241)",
        "(0.163977, 1.257584, -0.343314)",
        "(0.164687, 1.251794, -0.340339)",
        "(0.165475, 1.246358, -0.337358)",
        "(0.166401, 1.241134, -0.334291)",
        "(0.166830, 1.238499, -0.332636)",
        "(0.167401, 1.233127, -0.329023)",
        "(0.167757, 1.228064, -0.325173)",
        "(0.167862, 1.223425, -0.321489)",
        "(0.167902, 1.219194, -0.317794)",
        "(0.167940, 1.217161, -0.315786)",
        "(0.167950, 1.213136, -0.311513)",
        "(0.167864, 1.209237, -0.307073)",
        "(0.167840, 1.205354, -0.302299)",
        "(0.167917, 1.201259, -0.296974)",
        "(0.167931, 1.199197, -0.294230)",
        "(0.167896, 1.195225, -0.288864)",
        "(0.167977, 1.191541, -0.283685)",
        "(0.168137, 1.188068, -0.278492)",
        "(0.168375, 1.184510, -0.273143)",
        "(0.168476, 1.182709, -0.270464)",
        "(0.168850, 1.179154, -0.265108)",
        "(0.169274, 1.175666, -0.259492)",
        "(0.169609, 1.172225, -0.253819)",
        "(0.170016, 1.168969, -0.248127)",
        "(0.170240, 1.167377, -0.245252)",
        "(0.170777, 1.164439, -0.239509)",
        "(0.171406, 1.161626, -0.233537)",
        "(0.171899, 1.158943, -0.227600)",
        "(0.172334, 1.156549, -0.221855)",
        "(0.172476, 1.155498, -0.219119)",
        "(0.172820, 1.153448, -0.213606)",
        "(0.173132, 1.151524, -0.208035)",
        "(0.173385, 1.150150, -0.202769)",
        "(0.173352, 1.149606, -0.198205)",
        "(0.173314, 1.149294, -0.195896)",
        "(0.172944, 1.149043, -0.191551)",
        "(0.172796, 1.148906, -0.186627)",
        "(0.172778, 1.149001, -0.181316)",
        "(0.172784, 1.149310, -0.175928)",
        "(0.172790, 1.149536, -0.173291)",
        "(0.172550, 1.150426, -0.168522)",
        "(0.171928, 1.151595, -0.164288)",
        "(0.171240, 1.152892, -0.160096)",
        "(0.170629, 1.154138, -0.155789)",
        "(0.170393, 1.154816, -0.153649)",
        "(0.169933, 1.156189, -0.149485)",
        "(0.169516, 1.157751, -0.145492)",
        "(0.169161, 1.159440, -0.141653)",
        "(0.168718, 1.161240, -0.138010)",
        "(0.168473, 1.162152, -0.136253)",
        "(0.168001, 1.164182, -0.132906)",
        "(0.167481, 1.166194, -0.129618)",
        "(0.166912, 1.168148, -0.126290)",
        "(0.166232, 1.170149, -0.122898)",
        "(0.165900, 1.171307, -0.121253)",
        "(0.165190, 1.173968, -0.118142)",
        "(0.164490, 1.176842, -0.115171)",
        "(0.163993, 1.179683, -0.111907)",
        "(0.163903, 1.182513, -0.108408)",
        "(0.163840, 1.184174, -0.106651)",
        "(0.163605, 1.187816, -0.103474)",
        "(0.163295, 1.191444, -0.100604)",
        "(0.162143, 1.195018, -0.097739)",
        "(0.161416, 1.199041, -0.094912)",
        "(0.161099, 1.201180, -0.093281)",
        "(0.159964, 1.205383, -0.089899)",
        "(0.158511, 1.210173, -0.086450)",
        "(0.156829, 1.215466, -0.083027)",
        "(0.154573, 1.222002, -0.080054)",
        "(0.153335, 1.225760, -0.078764)",
        "(0.150920, 1.233423, -0.076219)",
        "(0.148632, 1.241514, -0.073507)",
        "(0.146560, 1.249812, -0.070521)",
        "(0.144763, 1.258545, -0.067355)",
        "(0.143807, 1.263054, -0.065904)",
        "(0.141992, 1.272478, -0.063427)",
        "(0.140199, 1.281821, -0.061213)",
        "(0.138526, 1.291002, -0.059164)",
        "(0.137028, 1.299925, -0.057204)",
        "(0.136346, 1.304329, -0.056225)",
        "(0.135019, 1.313017, -0.054558)",
        "(0.133614, 1.321585, -0.053334)",
        "(0.132174, 1.330137, -0.052525)",
        "(0.130823, 1.338781, -0.051957)",
        "(0.130235, 1.343156, -0.051801)",
        "(0.129087, 1.351754, -0.051420)",
        "(0.128223, 1.360162, -0.050969)",
        "(0.127540, 1.368556, -0.050732)",
        "(0.127009, 1.376667, -0.050457)",
        "(0.126773, 1.380557, -0.050222)",
        "(0.126328, 1.388184, -0.049832)",
        "(0.125964, 1.395522, -0.049570)",
        "(0.125562, 1.402669, -0.049572)",
        "(0.125253, 1.409573, -0.049725)",
        "(0.125175, 1.412877, -0.049748)",
        "(0.125020, 1.419325, -0.049697)",
        "(0.124910, 1.425483, -0.049567)",
        "(0.124884, 1.431565, -0.049699)",
        "(0.124647, 1.437552, -0.050067)",
        "(0.124526, 1.440270, -0.050211)",
        "(0.124429, 1.445854, -0.050416)",
        "(0.124475, 1.451557, -0.050630)",
        "(0.124454, 1.457197, -0.050712)",
        "(0.124543, 1.462774, -0.050790)",
        "(0.124690, 1.465468, -0.050806)",
        "(0.125018, 1.470684, -0.050660)",
        "(0.125502, 1.475736, -0.050319)",
        "(0.126110, 1.480605, -0.049915)",
        "(0.126714, 1.485585, -0.049878)",
        "(0.126920, 1.488192, -0.050044)",
        "(0.127158, 1.493232, -0.050416)",
        "(0.127302, 1.498150, -0.050739)",
        "(0.127539, 1.502944, -0.050980)",
        "(0.127916, 1.507584, -0.051037)",
        "(0.128129, 1.509972, -0.051073)",
        "(0.128560, 1.514877, -0.051189)",
        "(0.129008, 1.519843, -0.051397)",
        "(0.129540, 1.524949, -0.051704)",
        "(0.130225, 1.530116, -0.052044)",
        "(0.130610, 1.532694, -0.052178)",
        "(0.131484, 1.537700, -0.052334)",
        "(0.132445, 1.542631, -0.052313)",
        "(0.133546, 1.547599, -0.052422)",
        "(0.134582, 1.552558, -0.052840)",
        "(0.135030, 1.554986, -0.053117)",
        "(0.135715, 1.559723, -0.053875)",
        "(0.136214, 1.564411, -0.054948)",
        "(0.136759, 1.568603, -0.055909)",
        "(0.137160, 1.570646, -0.056385)",
        "(0.137972, 1.574819, -0.057499)",
        "(0.138590, 1.578740, -0.058598)",
        "(0.139169, 1.582491, -0.059770)",
        "(0.139798, 1.586243, -0.061187)",
        "(0.140325, 1.589838, -0.062725)",
        "(0.140547, 1.591607, -0.063495)",
        "(0.141046, 1.595044, -0.065119)",
        "(0.141698, 1.598387, -0.066707)",
        "(0.142549, 1.601601, -0.068445)",
        "(0.143061, 1.604670, -0.070316)",
        "(0.143294, 1.606159, -0.071250)",
        "(0.143808, 1.609146, -0.073250)",
        "(0.144438, 1.612145, -0.075479)",
        "(0.144914, 1.615092, -0.078043)",
        "(0.144885, 1.617710, -0.080811)",
        "(0.144853, 1.618914, -0.082172)",
        "(0.144938, 1.621279, -0.084807)",
        "(0.145200, 1.623656, -0.087381)",
        "(0.145576, 1.626022, -0.090005)",
        "(0.145791, 1.627222, -0.091420)",
        "(0.146317, 1.629646, -0.094406)",
        "(0.146594, 1.631902, -0.097451)",
        "(0.146892, 1.634083, -0.100717)",
        "(0.147386, 1.636348, -0.104410)",
        "(0.147813, 1.638452, -0.108304)",
        "(0.148026, 1.639377, -0.110243)",
        "(0.148059, 1.640899, -0.113915)",
        "(0.148148, 1.642208, -0.117647)",
        "(0.148480, 1.643475, -0.121682)",
        "(0.148660, 1.644093, -0.123840)",
        "(0.148841, 1.645300, -0.128481)",
        "(0.148744, 1.646106, -0.133436)",
        "(0.148578, 1.646579, -0.138350)",
        "(0.148389, 1.646842, -0.143210)",
        "(0.148251, 1.646915, -0.148217)",
        "(0.148151, 1.646806, -0.150792)",
        "(0.147854, 1.646526, -0.155819)",
        "(0.147529, 1.646119, -0.160817)",
        "(0.147200, 1.645634, -0.166092)",
        "(0.146704, 1.645025, -0.171391)",
        "(0.146419, 1.644627, -0.173946)",
        "(0.146018, 1.643766, -0.178825)",
        "(0.146043, 1.642747, -0.183436)",
        "(0.146326, 1.641739, -0.188297)",
        "(0.146614, 1.640768, -0.193607)",
        "(0.146479, 1.640132, -0.196385)",
        "(0.145655, 1.638358, -0.201867)",
        "(0.144791, 1.636482, -0.207186)",
        "(0.144387, 1.634677, -0.212183)",
        "(0.144327, 1.632605, -0.216786)",
        "(0.144380, 1.631471, -0.219027)",
        "(0.144230, 1.629193, -0.223600)",
        "(0.143698, 1.626942, -0.228460)",
        "(0.143148, 1.624690, -0.233643)",
        "(0.142547, 1.622093, -0.238600)",
        "(0.142273, 1.620744, -0.240887)",
        "(0.141892, 1.617875, -0.244721)",
        "(0.141586, 1.614870, -0.248440)",
        "(0.141158, 1.611556, -0.252183)",
        "(0.140728, 1.608277, -0.256306)",
        "(0.140483, 1.606694, -0.258516)",
        "(0.139989, 1.603316, -0.263002)",
        "(0.139546, 1.599542, -0.267272)",
        "(0.139296, 1.595372, -0.271126)",
        "(0.138906, 1.590789, -0.274678)",
        "(0.138605, 1.588326, -0.276303)",
        "(0.137875, 1.583219, -0.279536)",
        "(0.137262, 1.578209, -0.282980)",
        "(0.136662, 1.573343, -0.286637)",
        "(0.136284, 1.570785, -0.288344)",
        "(0.135495, 1.565431, -0.291348)",
        "(0.134929, 1.560077, -0.294004)",
        "(0.134138, 1.554717, -0.296389)",
        "(0.133253, 1.549448, -0.298646)",
        "(0.132636, 1.544571, -0.300907)",
        "(0.132477, 1.542359, -0.302107)",
        "(0.132092, 1.538012, -0.304471)",
        "(0.131536, 1.533395, -0.306480)",
        "(0.130886, 1.528468, -0.307926)",
        "(0.130561, 1.523596, -0.308914)",
        "(0.130390, 1.521191, -0.309420)",
        "(0.129996, 1.516374, -0.310496)",
        "(0.129379, 1.511416, -0.311693)",
        "(0.128524, 1.506089, -0.312882)",
        "(0.128007, 1.501099, -0.313975)",
        "(0.127890, 1.498764, -0.314513)",
        "(0.127757, 1.493919, -0.315621)",
        "(0.127522, 1.488606, -0.316620)",
        "(0.127040, 1.482780, -0.317476)",
        "(0.126597, 1.476754, -0.318304)",
        "(0.126352, 1.473705, -0.318692)"
    ],
    "rightHandRotations": [
        "(353.032500, 267.642500, 315.836300)",
        "(351.636500, 267.530200, 316.291100)",
        "(350.257800, 267.371800, 316.613200)",
        "(348.940900, 267.475800, 315.888500)",
        "(348.251300, 267.596900, 315.240700)",
        "(346.931400, 267.694200, 314.178200)",
        "(345.714200, 267.501200, 313.640800)",
        "(344.738700, 267.333600, 312.975700)",
        "(343.664000, 267.252100, 312.042900)",
        "(342.953900, 267.309600, 311.573400)",
        "(341.626500, 267.277600, 310.858000)",
        "(340.291400, 266.725500, 310.544000)",
        "(338.889800, 266.108000, 310.764000)",
        "(337.425900, 265.797300, 310.742100)",
        "(336.726700, 265.764200, 310.421400)",
        "(335.572400, 265.622900, 309.645700)",
        "(334.818400, 265.210200, 309.227800)",
        "(334.443900, 264.363900, 309.479000)",
        "(334.324100, 263.174800, 310.211500)",
        "(334.234000, 262.574000, 310.686800)",
        "(333.916600, 261.577500, 311.796800)",
        "(333.234000, 261.238500, 312.272900)",
        "(331.929900, 261.680300, 312.015500)",
        "(330.317400, 262.643500, 311.720700)",
        "(329.568000, 263.099700, 311.627800)",
        "(328.358700, 263.415900, 311.681200)",
        "(327.533700, 263.159100, 311.936100)",
        "(326.881400, 263.117900, 312.045800)",
        "(326.122200, 262.901500, 312.146100)",
        "(325.847200, 262.627000, 312.415200)",
        "(325.429900, 261.973100, 313.058500)",
        "(325.018100, 261.701300, 313.140600)",
        "(324.515000, 262.204300, 312.231900)",
        "(324.485100, 263.957300, 310.259100)",
        "(324.620400, 264.918400, 308.999200)",
        "(325.748300, 266.409100, 307.371300)",
        "(327.777400, 266.356800, 307.852200)",
        "(328.534000, 266.366700, 308.474500)",
        "(328.444400, 267.032000, 309.193500)",
        "(328.363100, 267.429100, 309.443500)",
        "(328.216100, 268.349900, 309.268500)",
        "(328.286500, 269.278200, 308.187400)",
        "(328.220300, 269.647900, 307.627800)",
        "(327.894100, 269.928800, 307.743700)",
        "(327.617400, 270.058800, 307.979100)",
        "(327.160200, 270.019200, 308.504600)",
        "(327.073200, 269.676800, 308.974100)",
        "(327.087200, 269.415200, 309.286500)",
        "(326.924100, 269.202300, 309.776800)",
        "(326.823200, 269.056500, 310.203200)",
        "(326.579900, 268.880200, 310.751500)",
        "(326.322200, 268.911000, 310.635000)",
        "(326.136800, 268.919900, 310.469200)",
        "(325.675300, 269.116100, 310.731900)",
        "(325.394500, 269.151700, 310.931200)",
        "(324.983300, 269.056100, 311.249900)",
        "(324.800100, 268.977100, 311.251900)",
        "(324.608000, 268.947900, 311.106900)",
        "(324.085100, 268.989000, 311.295700)",
        "(323.750200, 269.029300, 311.430600)",
        "(323.269000, 269.124300, 311.611800)",
        "(323.212400, 269.157300, 311.490800)",
        "(323.311600, 269.146100, 311.261500)",
        "(323.175900, 269.250200, 311.258800)",
        "(323.057000, 269.285400, 311.331800)",
        "(322.929400, 269.326400, 311.381100)",
        "(322.965400, 269.281800, 311.330600)",
        "(322.905800, 269.269000, 311.340700)",
        "(322.954800, 269.224300, 311.471700)",
        "(323.070200, 269.164600, 311.526500)",
        "(323.316900, 269.056200, 311.467900)",
        "(323.492000, 268.931100, 311.492500)",
        "(323.528000, 268.794300, 311.627800)",
        "(323.623600, 268.647100, 311.694100)",
        "(323.657100, 268.633500, 311.681400)",
        "(323.738300, 268.535500, 311.783900)",
        "(323.794700, 268.361800, 311.986800)",
        "(323.760000, 268.417500, 311.933200)",
        "(323.770400, 268.443200, 311.838600)",
        "(323.756500, 268.473700, 311.824300)",
        "(323.661200, 268.619800, 311.842300)",
        "(323.635400, 268.629800, 311.834100)",
        "(323.608900, 268.618600, 311.882400)",
        "(323.642600, 268.516100, 311.985300)",
        "(323.659700, 268.464900, 311.978500)",
        "(323.678300, 268.459700, 311.812800)",
        "(323.660800, 268.433400, 311.867000)",
        "(323.567200, 268.163100, 312.209600)",
        "(323.604800, 267.941300, 312.316900)",
        "(323.646500, 267.858100, 312.314500)",
        "(323.716600, 267.779400, 312.297500)",
        "(323.719300, 267.754000, 312.206100)",
        "(323.631600, 267.937800, 312.047300)",
        "(323.621200, 268.087300, 311.855100)",
        "(323.625900, 268.039900, 311.856700)",
        "(323.639300, 267.956000, 311.925200)",
        "(323.660600, 267.788800, 312.034700)",
        "(323.533800, 267.646700, 312.148900)",
        "(323.364400, 267.689700, 312.217200)",
        "(323.265400, 267.693800, 312.134300)",
        "(323.048600, 267.597000, 312.055100)",
        "(322.748100, 267.616000, 312.127400)",
        "(322.543600, 267.665200, 312.105600)",
        "(322.360500, 267.570700, 312.159600)",
        "(322.191400, 267.492600, 312.193500)",
        "(321.666500, 267.416600, 312.180700)",
        "(321.123900, 267.163100, 312.434100)",
        "(320.402600, 266.985500, 312.811800)",
        "(319.739400, 266.826100, 313.053400)",
        "(319.412700, 266.746500, 313.143000)",
        "(318.851900, 266.507600, 313.334100)",
        "(318.369900, 266.115300, 313.555100)",
        "(317.725100, 265.928900, 313.708100)",
        "(317.061300, 265.854300, 313.912200)",
        "(316.727800, 265.927600, 313.946900)",
        "(316.237700, 266.065600, 313.803100)",
        "(315.839000, 265.915000, 313.848200)",
        "(315.345900, 265.583600, 314.145500)",
        "(314.735100, 265.355400, 314.361500)",
        "(314.423000, 265.366300, 314.430300)",
        "(313.884700, 265.425200, 314.473200)",
        "(313.514500, 265.232700, 314.628400)",
        "(313.173800, 265.004800, 314.931400)",
        "(312.634500, 264.857000, 315.180600)",
        "(312.372900, 264.785800, 315.325800)",
        "(311.988300, 264.858800, 315.525500)",
        "(311.617400, 265.058900, 315.454700)",
        "(311.228000, 265.154000, 315.532000)",
        "(310.767400, 265.182100, 315.793900)",
        "(310.561300, 265.140200, 315.962800)",
        "(310.190400, 265.130300, 316.153800)",
        "(309.908800, 265.232000, 316.291300)",
        "(309.522900, 265.083600, 316.834700)",
        "(308.988400, 265.064200, 317.192900)",
        "(308.784800, 265.191700, 317.149400)",
        "(308.478400, 265.565800, 316.887900)",
        "(308.101200, 265.846700, 316.799600)",
        "(307.713200, 266.233700, 316.685800)",
        "(307.308700, 266.475200, 316.674700)",
        "(307.141400, 266.416400, 316.898700)",
        "(306.742800, 266.423200, 317.322100)",
        "(306.418900, 266.730700, 317.341200)",
        "(306.063200, 267.097000, 317.167100)",
        "(305.649300, 267.333300, 317.232500)",
        "(305.435500, 267.513400, 317.274000)",
        "(305.155500, 267.971600, 317.145200)",
        "(304.891500, 268.291800, 317.065400)",
        "(304.623600, 268.585300, 317.160100)",
        "(304.281900, 268.836000, 317.348400)",
        "(304.124800, 269.049600, 317.334300)",
        "(303.824100, 269.404000, 317.277300)",
        "(303.515700, 269.725900, 317.202400)",
        "(303.200700, 269.796600, 317.443500)",
        "(302.946000, 269.603300, 318.030500)",
        "(302.787500, 269.586200, 318.225400)",
        "(302.509600, 269.889300, 318.266000)",
        "(302.250800, 270.460100, 317.978300)",
        "(301.943800, 271.438000, 317.306500)",
        "(301.878700, 272.245700, 316.779700)",
        "(301.872100, 272.496600, 316.647400)",
        "(301.745800, 273.007600, 316.438700)",
        "(301.556000, 273.184100, 316.717100)",
        "(301.355400, 273.374800, 317.084400)",
        "(301.202900, 274.170100, 316.707500)",
        "(301.225100, 274.663000, 316.383500)",
        "(301.330000, 275.341400, 316.125700)",
        "(301.286800, 275.705800, 316.128200)",
        "(301.029000, 276.560400, 315.837000)",
        "(301.053100, 277.403000, 315.506300)",
        "(301.118700, 277.840000, 315.322600)",
        "(301.222300, 279.300000, 314.290900)",
        "(301.426900, 280.547100, 313.168800)",
        "(301.492700, 281.536900, 312.467100)",
        "(301.390000, 282.740100, 311.878200)",
        "(301.451200, 283.188800, 311.702500)",
        "(301.618000, 283.731300, 311.526900)",
        "(301.712300, 284.179000, 311.452100)",
        "(301.733300, 284.615500, 311.412600)",
        "(301.935100, 284.654600, 311.920300)",
        "(302.010600, 284.692200, 312.055800)",
        "(301.899600, 285.468700, 311.538600)",
        "(301.834000, 286.058900, 311.199800)",
        "(301.848400, 286.534900, 311.186100)",
        "(302.078300, 287.070300, 311.033100)",
        "(302.257500, 287.142600, 311.066000)",
        "(302.464400, 287.031600, 311.508200)",
        "(302.491600, 287.039300, 311.933800)",
        "(302.480300, 287.503200, 311.788100)",
        "(302.625000, 288.686200, 310.870600)",
        "(302.785500, 289.155400, 310.474000)",
        "(303.059100, 289.518600, 310.379200)",
        "(303.255100, 289.456200, 310.834900)",
        "(303.452300, 289.129900, 311.535700)",
        "(303.499700, 289.122200, 311.870800)",
        "(303.478900, 289.299100, 311.780500)",
        "(303.507400, 289.820100, 311.462700)",
        "(303.646500, 290.653100, 310.978800)",
        "(304.019000, 291.058000, 310.907400)",
        "(304.400800, 291.104200, 311.180800)",
        "(304.480700, 291.296600, 311.122300)",
        "(304.675800, 291.676900, 311.046500)",
        "(304.912700, 291.955000, 311.105200)",
        "(305.206600, 292.488800, 310.725200)",
        "(305.553000, 293.047500, 310.343400)",
        "(305.709200, 293.238600, 310.264900)",
        "(306.090300, 293.448700, 310.251200)",
        "(306.355700, 293.910800, 309.987800)",
        "(306.742100, 294.592400, 309.602900)",
        "(307.313400, 295.096900, 309.276500)",
        "(307.616900, 295.362100, 309.052100)",
        "(308.169200, 295.745200, 308.912300)",
        "(308.803400, 295.899700, 309.023600)",
        "(309.281700, 296.051800, 309.153900)",
        "(309.629800, 296.263200, 309.203200)",
        "(309.801600, 296.371400, 309.148000)",
        "(310.105300, 296.645000, 308.961600)",
        "(310.427400, 296.729400, 308.950600)",
        "(310.685000, 296.961100, 308.808700)",
        "(310.828600, 297.045300, 308.716300)",
        "(310.929500, 297.007200, 308.803200)",
        "(311.201100, 297.018100, 308.967100)",
        "(311.592100, 296.994000, 309.093500)",
        "(311.984800, 297.028800, 309.117800)",
        "(312.172100, 296.992000, 309.222800)",
        "(312.266700, 296.928400, 309.332500)",
        "(312.436300, 296.936700, 309.435100)",
        "(312.581400, 297.155100, 309.257000)",
        "(312.757900, 297.241700, 309.181800)",
        "(312.881200, 297.113000, 309.331500)",
        "(312.902400, 297.087700, 309.407600)",
        "(312.904400, 297.101000, 309.499100)",
        "(312.948700, 297.073900, 309.529400)",
        "(312.955400, 297.159900, 309.435300)",
        "(313.010900, 297.343400, 309.195500)",
        "(313.081800, 297.511400, 308.984900)",
        "(313.282700, 297.866200, 308.465500)",
        "(313.559200, 297.905500, 308.432300)",
        "(313.852400, 297.974500, 308.415100)",
        "(314.243500, 298.088200, 308.332400)",
        "(314.435000, 298.216400, 308.191900)",
        "(314.803800, 298.560000, 307.827700)",
        "(315.251900, 298.813100, 307.595200)",
        "(315.721500, 298.947700, 307.494300)",
        "(316.196700, 299.149700, 307.253000)",
        "(316.427300, 299.205400, 307.144400)",
        "(316.919700, 299.262700, 307.148700)",
        "(317.465400, 299.405400, 307.083400)",
        "(318.007500, 299.562800, 306.825000)",
        "(318.624800, 299.677600, 306.645700)",
        "(318.884600, 299.810200, 306.493000)",
        "(319.454300, 300.012800, 306.218300)",
        "(320.125200, 300.138900, 306.016800)",
        "(320.804400, 300.222100, 305.871900)",
        "(321.350500, 300.414200, 305.717500)",
        "(321.609100, 300.522200, 305.567200)",
        "(322.228100, 300.617100, 305.293400)",
        "(322.738300, 300.872300, 304.972400)",
        "(323.216200, 300.964200, 304.871800)",
        "(323.788900, 300.992500, 304.801400)",
        "(324.090000, 300.967700, 304.765000)",
        "(324.663400, 300.870500, 304.697100)",
        "(325.071100, 300.862300, 304.710500)",
        "(325.615800, 300.794200, 304.852700)",
        "(326.186500, 300.819200, 304.650800)",
        "(326.404800, 301.007400, 304.400300)",
        "(326.842200, 301.083100, 304.253900)",
        "(327.403800, 300.795300, 304.567300)",
        "(327.889700, 300.627600, 304.758500)",
        "(328.384200, 300.667100, 304.631700)",
        "(328.611100, 300.711300, 304.551100)",
        "(329.133300, 300.604400, 304.664700)",
        "(329.646100, 300.351100, 304.873200)",
        "(330.122200, 300.093500, 305.101900)",
        "(330.541200, 299.998800, 305.224900)",
        "(330.731900, 299.994100, 305.222600)",
        "(331.200300, 300.105500, 305.155500)",
        "(331.765900, 300.109900, 305.060900)",
        "(332.430100, 299.899500, 305.006900)",
        "(332.924300, 299.756200, 305.052100)",
        "(333.080400, 299.763900, 305.041300)",
        "(333.547900, 299.774400, 304.983300)",
        "(334.162800, 299.643500, 304.935200)",
        "(334.752800, 299.392700, 305.029800)",
        "(335.181500, 299.203800, 305.116300)",
        "(335.344300, 299.228600, 305.070800)",
        "(335.821000, 299.204000, 304.932800)",
        "(336.299100, 299.096600, 304.896600)",
        "(336.802900, 298.963800, 304.882500)",
        "(337.256400, 298.741200, 304.934200)",
        "(337.492900, 298.645100, 304.995100)",
        "(337.981500, 298.446700, 305.034400)",
        "(338.431900, 298.289800, 305.032500)",
        "(338.870500, 298.205700, 305.020100)",
        "(339.288000, 298.101800, 304.985100)",
        "(339.516600, 298.005800, 304.996600)",
        "(339.960300, 297.793700, 305.024600)",
        "(340.230400, 297.710200, 304.904100)",
        "(340.582100, 297.524100, 304.672100)",
        "(340.938400, 297.460800, 304.476900)",
        "(341.150500, 297.383100, 304.358300)",
        "(341.640100, 297.043100, 304.206400)",
        "(342.055000, 296.533800, 304.350300)",
        "(342.296600, 296.175700, 304.364900)",
        "(342.480700, 296.000900, 304.173000)",
        "(342.647300, 295.955500, 304.085700)",
        "(343.043300, 295.623000, 303.954400)",
        "(343.405600, 295.103500, 303.998900)",
        "(343.538500, 294.731800, 304.201800)",
        "(343.756800, 294.371700, 304.198600)",
        "(343.922200, 294.118500, 304.235500)",
        "(344.255700, 293.680800, 304.353700)",
        "(344.501600, 293.405800, 304.293200)",
        "(344.647600, 293.277600, 304.128500)",
        "(344.840200, 292.987200, 304.180300)",
        "(344.987100, 292.742500, 304.222500)",
        "(345.290600, 292.168800, 304.384200)",
        "(345.549800, 291.760300, 304.443400)",
        "(345.705500, 291.451400, 304.370400)",
        "(345.855400, 291.179300, 304.331200)",
        "(345.959300, 290.993900, 304.369000)",
        "(346.234200, 290.396400, 304.567000)",
        "(346.406800, 289.170800, 305.294900)",
        "(346.465600, 288.014200, 306.028700)",
        "(346.494800, 287.771100, 305.908500)",
        "(346.539200, 287.804300, 305.776100)",
        "(346.695500, 287.875800, 305.726700)",
        "(347.091700, 287.524600, 305.691300)",
        "(347.345700, 286.641100, 306.069800)",
        "(347.125200, 286.016900, 306.607500)",
        "(346.979200, 285.793500, 306.608300)",
        "(346.943000, 285.320400, 306.553000)",
        "(346.964100, 284.863500, 306.638600)",
        "(347.025100, 284.090000, 306.786600)",
        "(346.989800, 283.318400, 306.928200)",
        "(346.890100, 283.067200, 306.908300)",
        "(346.735300, 282.758500, 306.741300)",
        "(346.668500, 282.254500, 306.664500)",
        "(346.631400, 281.541300, 306.774800)",
        "(346.668100, 280.650500, 306.796700)",
        "(346.561100, 280.331000, 306.726000)",
        "(346.311900, 279.919800, 306.612000)",
        "(346.187600, 279.451400, 306.393300)",
        "(346.025600, 278.932100, 306.207000)",
        "(345.872700, 278.331100, 306.236600)",
        "(345.756200, 277.941900, 306.254500)",
        "(345.490600, 277.100800, 306.382900)",
        "(345.264700, 276.423200, 306.525700)",
        "(345.090400, 276.010500, 306.370900)",
        "(344.936600, 275.650100, 306.193100)",
        "(344.888300, 275.424400, 306.128500)",
        "(344.725400, 274.887300, 306.143000)",
        "(344.448900, 274.290800, 306.178600)",
        "(344.223100, 273.757800, 306.394300)",
        "(343.960700, 273.219700, 306.494600)",
        "(343.865000, 272.897800, 306.525000)",
        "(343.709600, 272.307400, 306.800400)",
        "(343.536400, 271.774400, 306.966300)",
        "(343.367900, 271.312800, 306.903500)",
        "(343.121300, 270.975800, 306.881100)",
        "(343.034400, 270.764800, 306.974500)",
        "(342.986100, 270.267600, 307.051900)",
        "(342.829100, 269.813400, 306.958900)",
        "(342.493600, 269.435300, 306.941500)",
        "(342.164200, 269.189700, 306.888500)",
        "(342.029100, 269.060100, 306.792200)",
        "(341.781500, 268.724900, 306.653400)",
        "(341.547900, 268.258700, 306.703800)",
        "(341.210500, 267.769000, 306.669400)",
        "(340.868900, 267.462900, 306.615600)",
        "(340.694600, 267.335400, 306.545700)",
        "(340.357900, 267.110300, 306.319000)",
        "(339.990000, 266.856600, 306.144600)",
        "(339.560700, 266.539700, 306.112500)",
        "(339.165300, 266.221200, 306.074400)",
        "(338.984900, 266.077500, 306.024100)",
        "(338.602500, 265.805200, 305.899700)",
        "(338.129200, 265.661800, 305.727100)",
        "(337.706900, 265.562700, 305.495800)",
        "(337.300600, 265.347900, 305.368400)",
        "(337.079100, 265.214400, 305.324300)",
        "(336.631700, 265.045600, 305.244700)",
        "(336.184400, 264.800500, 305.146000)",
        "(335.716500, 264.686800, 304.986300)",
        "(335.292100, 264.609000, 304.767300)",
        "(335.088500, 264.519800, 304.672600)",
        "(334.636500, 264.414900, 304.524600)",
        "(334.245600, 264.343600, 304.394800)",
        "(333.721500, 264.367100, 304.067500)",
        "(333.050400, 264.470000, 303.807700)",
        "(332.730300, 264.468300, 303.742300)",
        "(332.163300, 264.285400, 303.759200)",
        "(331.560200, 263.975200, 303.911400)",
        "(330.929800, 263.782200, 303.968500)",
        "(330.308400, 263.895500, 303.632300)",
        "(330.016300, 263.934800, 303.469800)",
        "(329.362800, 264.086900, 303.166200)",
        "(328.724300, 264.181300, 302.974900)",
        "(328.173400, 264.116100, 302.857200)",
        "(327.649100, 264.037400, 302.545800)",
        "(327.362500, 263.981000, 302.476300)",
        "(326.689300, 263.998300, 302.406500)",
        "(326.093000, 263.996700, 302.331100)",
        "(325.513200, 263.880900, 302.222900)",
        "(324.870800, 263.675700, 302.280500)",
        "(324.513500, 263.671900, 302.357200)",
        "(323.843700, 263.686100, 302.315500)",
        "(323.225800, 263.640500, 302.138500)",
        "(322.573700, 263.751700, 301.865800)",
        "(322.029000, 263.847000, 301.592800)",
        "(321.720100, 263.829800, 301.524000)",
        "(321.085100, 263.830000, 301.458600)",
        "(320.490800, 263.781700, 301.341300)",
        "(319.754900, 263.705200, 301.307300)",
        "(318.970200, 263.811500, 301.337000)",
        "(318.723000, 263.753700, 301.309300)",
        "(318.212200, 263.438400, 301.261700)",
        "(317.539400, 263.468100, 301.276300)",
        "(316.899400, 263.375900, 301.361700)",
        "(316.274800, 263.313900, 301.073100)",
        "(315.991100, 263.453900, 300.881300)",
        "(315.404100, 263.452600, 300.782500)",
        "(314.760100, 263.382300, 300.711200)",
        "(314.062700, 263.319600, 300.752200)",
        "(313.341800, 263.159300, 300.864700)",
        "(312.999600, 263.106200, 300.915500)",
        "(312.260500, 262.967400, 301.084700)",
        "(311.478000, 262.915600, 301.214300)",
        "(310.842300, 262.936700, 301.117700)",
        "(310.194200, 262.974400, 300.920400)",
        "(309.914800, 263.018900, 300.800400)",
        "(309.310500, 263.096900, 300.625400)",
        "(308.578600, 262.923600, 300.747000)",
        "(307.762200, 262.760500, 301.107300)",
        "(307.179300, 262.755600, 301.074300)",
        "(306.904500, 262.706200, 300.952400)",
        "(306.316500, 262.921000, 300.613800)",
        "(305.677600, 263.091400, 300.496000)",
        "(305.128500, 262.911500, 300.819400)",
        "(304.731100, 262.861300, 300.853900)",
        "(304.534600, 262.917700, 300.755000)",
        "(304.063400, 263.008300, 300.638200)",
        "(303.608100, 262.881900, 300.829800)",
        "(303.249600, 262.672300, 301.045800)",
        "(302.941900, 262.695700, 300.990500)",
        "(302.747200, 262.842100, 300.832900)",
        "(302.266800, 263.035300, 300.756500)",
        "(301.909000, 262.840200, 301.126100)",
        "(301.533600, 262.839900, 301.134200)",
        "(301.196300, 262.966200, 301.107500)",
        "(301.020500, 263.065800, 301.041500)",
        "(300.744800, 263.033000, 301.154100)",
        "(300.440300, 263.273400, 301.115500)",
        "(300.191800, 263.301200, 301.248500)",
        "(299.851400, 263.047300, 301.793400)",
        "(299.673900, 263.006300, 301.923400)",
        "(299.416600, 263.488000, 301.555600)",
        "(299.258500, 263.966900, 301.194800)",
        "(298.958900, 264.389200, 300.972800)",
        "(298.667700, 264.722500, 300.955300)",
        "(298.522300, 264.700000, 301.065900)",
        "(298.195500, 264.601500, 301.393500)",
        "(297.841700, 264.918200, 301.445900)",
        "(297.612500, 264.797600, 301.871200)",
        "(297.499100, 264.372300, 302.675500)",
        "(297.400700, 264.462700, 302.788900)",
        "(297.142200, 264.974900, 302.529900)",
        "(297.014600, 265.612400, 302.132000)",
        "(297.007400, 265.873000, 301.998700)",
        "(296.893200, 266.075200, 301.962900)",
        "(296.766400, 265.935000, 302.223900)",
        "(296.484300, 265.644200, 302.832700)",
        "(296.184800, 265.904400, 302.858000)",
        "(296.163800, 265.985700, 302.968400)",
        "(296.134000, 266.095800, 303.178300)",
        "(296.007200, 266.352200, 303.139300)",
        "(295.748100, 266.679400, 303.219500)",
        "(295.685400, 267.088900, 303.215700)",
        "(295.593000, 267.788800, 302.884800)",
        "(295.503700, 268.686300, 302.396500)",
        "(295.451400, 268.882500, 302.452800)",
        "(295.328900, 269.214900, 302.817400)",
        "(295.180000, 269.762600, 302.885600)",
        "(295.140300, 270.703900, 302.446800)",
        "(295.159900, 272.049400, 301.663100)",
        "(295.156700, 272.317300, 301.769500)",
        "(295.138500, 272.579600, 302.266400)",
        "(295.115600, 273.679800, 301.721400)",
        "(295.067000, 274.558000, 301.390400)",
        "(294.962600, 275.373900, 301.242700)",
        "(294.962400, 275.920800, 300.980200)",
        "(294.960100, 276.668300, 300.767000)",
        "(294.833200, 276.993600, 301.055100)",
        "(294.734900, 278.110900, 300.525700)",
        "(294.855300, 279.145200, 299.877800)",
        "(294.913400, 279.445800, 299.699700)",
        "(294.903900, 279.975600, 299.534500)",
        "(294.912400, 280.120500, 299.798900)",
        "(294.745100, 279.905100, 300.275800)",
        "(294.754200, 280.341400, 300.129900)",
        "(294.754900, 280.411300, 299.975200)",
        "(294.607900, 281.302000, 298.956100)",
        "(294.675000, 282.037400, 298.617700)",
        "(294.853100, 281.385100, 299.460800)",
        "(294.891800, 281.337700, 299.583300)",
        "(294.838300, 281.531400, 299.442700)",
        "(294.841300, 281.777800, 299.352700)",
        "(294.940200, 281.573000, 299.570200)",
        "(294.969200, 281.304100, 299.811800)",
        "(294.845700, 281.315100, 299.828700)",
        "(294.812200, 281.301500, 299.871200)",
        "(294.817100, 281.227200, 299.965800)",
        "(294.919500, 281.124800, 299.962800)",
        "(294.911100, 281.217100, 299.884300)",
        "(294.875300, 281.046600, 300.129500)",
        "(294.824600, 280.835300, 300.349000)",
        "(294.839100, 281.179000, 299.978800)",
        "(294.887100, 281.230500, 299.851100)",
        "(294.907000, 281.028300, 300.084400)",
        "(294.874500, 280.814300, 300.344800)",
        "(294.847900, 280.848800, 300.294500)",
        "(294.827200, 281.138200, 300.057700)",
        "(294.877000, 281.215100, 299.952800)",
        "(294.894700, 281.116000, 300.028200)",
        "(294.917700, 281.092700, 300.162200)",
        "(294.925100, 281.126000, 300.132700)",
        "(294.937100, 281.154500, 300.061400)",
        "(294.924300, 280.815600, 300.431700)",
        "(294.901500, 280.847400, 300.455500)",
        "(295.001000, 280.811200, 300.483000)",
        "(295.044700, 280.837600, 300.444800)",
        "(295.025500, 280.936200, 300.357100)",
        "(294.980000, 281.136100, 300.211300)",
        "(294.986300, 281.023000, 300.336200)",
        "(294.966800, 280.890100, 300.489400)",
        "(294.918800, 280.994800, 300.482500)",
        "(294.827000, 282.131000, 299.507000)",
        "(295.043200, 283.312600, 298.211300)",
        "(295.219100, 283.962400, 297.717100)",
        "(295.296100, 284.507200, 297.566100)",
        "(295.337900, 284.554900, 297.705500)",
        "(295.639600, 284.484500, 298.087700)",
        "(295.952800, 284.373400, 298.396200)",
        "(296.087600, 284.919300, 298.297500)",
        "(296.392100, 286.008000, 297.667700)",
        "(296.693400, 286.725500, 297.055300)",
        "(297.408000, 288.014800, 295.954000)",
        "(297.980700, 288.850000, 295.582900)",
        "(298.610300, 289.903900, 295.231300)",
        "(299.427900, 290.465200, 294.859800)",
        "(299.761200, 290.474000, 294.983200)",
        "(300.186600, 291.013500, 295.132200)",
        "(300.738300, 291.829300, 295.040400)",
        "(301.650900, 292.734200, 294.492200)",
        "(302.592800, 293.499400, 294.057100)",
        "(302.977800, 293.819700, 293.989300)",
        "(303.631400, 294.151200, 294.357700)",
        "(304.222700, 294.389700, 294.804800)",
        "(304.887100, 295.048800, 294.571000)",
        "(305.654300, 295.294800, 294.618300)",
        "(305.940300, 295.324200, 294.814400)",
        "(306.430300, 295.937500, 294.720600)",
        "(307.013700, 296.206800, 294.776900)",
        "(307.613700, 296.307800, 295.021000)",
        "(308.206100, 296.672800, 294.924700)",
        "(308.406200, 296.899200, 294.775400)",
        "(308.912000, 297.026200, 294.949500)",
        "(309.452100, 297.115700, 295.196900)",
        "(310.021700, 297.274300, 295.243800)",
        "(310.542700, 297.253800, 295.582500)",
        "(310.780400, 297.348500, 295.650000)",
        "(311.277800, 297.554100, 295.651400)",
        "(311.849700, 297.572900, 295.856600)",
        "(312.454900, 297.647700, 295.996600)",
        "(312.915000, 297.611700, 296.094500)",
        "(313.121600, 297.638800, 296.153800)",
        "(313.609900, 297.803200, 296.218100)",
        "(314.133800, 297.878900, 296.212700)",
        "(314.633800, 298.007800, 296.163100)",
        "(315.092300, 298.091000, 296.187400)",
        "(315.341900, 298.199200, 296.158800)",
        "(315.950000, 298.443900, 296.078600)",
        "(316.618300, 298.541600, 296.069600)",
        "(317.290700, 298.319000, 296.384900)",
        "(317.995400, 298.447600, 296.466200)",
        "(318.373200, 298.603700, 296.393400)",
        "(319.232700, 298.787100, 296.326300)",
        "(320.274400, 298.763700, 296.390400)",
        "(321.084700, 298.750500, 296.585800)",
        "(321.879300, 298.808600, 296.795000)",
        "(322.344800, 298.809900, 296.839200)",
        "(323.235100, 298.841200, 296.840000)",
        "(324.107700, 298.969100, 296.858900)",
        "(324.942900, 299.026100, 296.883900)",
        "(325.662000, 299.352700, 296.570800)",
        "(325.994000, 299.379400, 296.569200)",
        "(326.632400, 299.263200, 296.853000)",
        "(327.264100, 299.146000, 297.163300)",
        "(327.910400, 299.087800, 297.219200)",
        "(328.460500, 298.948800, 297.504000)",
        "(328.710000, 298.977100, 297.653200)",
        "(329.296400, 298.950100, 297.737900)",
        "(329.960300, 298.757700, 297.840300)",
        "(330.398700, 298.729400, 298.067600)",
        "(330.931300, 298.964700, 298.059800)",
        "(331.251500, 299.013300, 297.971400)",
        "(331.890300, 299.001100, 297.930100)",
        "(332.408600, 299.073000, 297.930500)",
        "(333.015900, 298.862600, 298.182900)",
        "(333.666700, 298.548100, 298.508600)",
        "(333.974500, 298.453500, 298.551500)",
        "(334.511900, 298.342400, 298.588900)",
        "(335.109600, 298.304800, 298.601500)",
        "(335.763600, 298.074600, 298.684200)",
        "(336.368800, 297.720400, 298.878800)",
        "(336.582200, 297.493300, 299.076800)",
        "(337.031900, 297.242500, 299.313500)",
        "(337.588000, 297.054400, 299.235300)",
        "(338.138700, 296.937600, 299.130600)",
        "(338.495700, 296.680700, 299.166000)",
        "(338.672100, 296.510100, 299.274000)",
        "(339.090000, 296.239000, 299.358500)",
        "(339.474500, 296.116300, 299.232800)",
        "(339.832400, 295.867400, 299.247200)",
        "(340.226400, 295.446500, 299.375400)",
        "(340.376600, 295.302500, 299.372200)",
        "(340.710800, 295.227000, 299.180700)",
        "(341.101100, 295.017800, 299.046100)",
        "(341.476600, 294.632700, 299.168700)",
        "(341.871600, 294.265400, 299.203100)",
        "(342.033100, 294.097800, 299.148000)",
        "(342.284300, 293.808100, 299.138400)",
        "(342.538200, 293.330000, 299.376700)",
        "(342.727500, 292.901200, 299.534800)",
        "(342.980100, 292.611800, 299.530000)",
        "(343.148000, 292.452500, 299.460900)",
        "(343.397900, 292.022400, 299.339900)",
        "(343.512700, 291.724500, 299.289500)",
        "(343.732700, 291.465400, 299.211900)",
        "(344.018100, 291.040800, 299.021800)",
        "(344.108900, 290.831800, 298.977800)",
        "(344.270400, 290.455100, 299.055500)",
        "(344.485700, 289.856100, 299.100500)",
        "(344.655800, 289.433000, 299.052900)",
        "(344.724700, 289.363200, 298.941100)",
        "(344.762200, 289.231900, 298.884600)",
        "(344.917100, 288.874700, 298.852600)",
        "(345.055400, 288.380600, 298.968500)",
        "(345.194400, 287.866500, 299.107700)",
        "(345.335200, 287.356300, 299.156900)",
        "(345.359600, 287.195600, 299.135600)",
        "(345.398700, 286.964500, 299.009400)",
        "(345.482200, 286.607100, 298.939100)",
        "(345.555600, 286.124700, 299.097900)",
        "(345.582000, 285.611400, 299.226200)",
        "(345.608200, 285.391600, 299.221300)",
        "(345.658400, 285.034000, 299.189700)",
        "(345.725900, 284.717100, 299.264100)",
        "(345.793300, 284.301300, 299.335500)",
        "(345.846600, 283.891400, 299.411200)",
        "(345.883300, 283.635100, 299.460600)",
        "(345.878600, 282.992600, 299.647600)",
        "(345.969500, 282.629300, 299.800900)",
        "(346.082600, 282.218800, 299.690900)",
        "(346.102300, 281.832500, 299.494700)",
        "(346.095300, 281.662000, 299.382800)",
        "(346.116600, 281.176500, 299.335600)",
        "(346.027900, 280.335500, 299.693700)",
        "(345.914500, 279.669500, 299.871200)",
        "(345.775100, 279.544900, 299.620700)",
        "(345.687700, 279.427700, 299.572400)",
        "(345.654300, 279.007700, 299.562100)",
        "(345.563700, 278.185800, 299.779100)",
        "(345.436100, 277.444400, 300.187500)",
        "(345.366400, 276.831800, 300.248700)",
        "(345.253100, 276.577700, 300.222900)",
        "(344.994100, 276.374000, 300.189400)",
        "(344.872500, 275.952100, 300.158600)",
        "(344.791800, 275.202500, 300.274600)",
        "(344.501500, 274.472900, 300.727800)",
        "(344.314900, 274.175900, 300.918800)",
        "(344.086200, 273.554500, 301.074600)",
        "(343.820600, 272.989000, 301.172900)",
        "(343.495400, 272.427000, 301.329600)",
        "(343.189600, 271.816100, 301.502000)",
        "(343.019100, 271.602500, 301.543500)",
        "(342.737000, 271.223000, 301.535700)",
        "(342.464600, 270.720800, 301.618700)",
        "(342.144400, 270.148600, 301.804700)",
        "(341.843600, 269.672600, 301.817000)",
        "(341.693100, 269.520400, 301.781100)",
        "(341.387700, 269.215300, 301.820600)",
        "(341.046300, 268.736300, 302.111300)",
        "(340.813100, 268.206000, 302.340600)",
        "(340.509600, 267.821600, 302.447200)",
        "(340.375700, 267.666000, 302.512300)",
        "(340.116600, 267.539000, 302.429200)",
        "(339.873300, 267.286600, 302.337800)",
        "(339.596200, 266.864100, 302.508500)",
        "(339.091900, 266.469100, 302.577600)",
        "(338.838200, 266.336400, 302.622600)",
        "(338.478100, 266.043000, 302.700800)",
        "(338.156900, 265.695300, 302.731700)",
        "(337.816000, 265.318600, 302.985800)",
        "(337.392900, 265.037200, 303.081100)",
        "(337.177200, 264.980700, 303.002700)",
        "(336.791600, 264.836200, 303.051500)",
        "(336.399500, 264.642800, 303.132900)",
        "(336.055000, 264.409600, 303.087300)",
        "(335.700100, 264.195600, 303.135400)",
        "(335.474600, 264.088600, 303.177000)",
        "(335.052600, 263.802500, 303.323900)",
        "(334.660900, 263.653500, 303.396200)",
        "(334.319100, 263.428900, 303.474300)",
        "(333.912500, 263.281800, 303.514500)",
        "(333.701000, 263.285300, 303.478400)",
        "(333.313800, 263.185800, 303.460400)",
        "(332.932900, 262.927100, 303.632700)",
        "(332.557200, 262.710200, 303.775900)",
        "(332.186600, 262.476300, 303.938600)",
        "(331.996200, 262.390800, 304.017900)",
        "(331.605300, 262.270800, 304.098800)",
        "(331.253100, 262.336000, 304.054000)",
        "(330.969900, 262.398600, 303.934700)",
        "(330.617900, 262.274700, 304.050600)",
        "(330.392100, 262.192700, 304.216200)",
        "(330.071500, 261.954500, 304.541400)",
        "(329.757100, 261.600600, 304.816600)",
        "(329.295000, 261.467900, 305.046000)",
        "(328.770000, 261.845900, 304.869800)",
        "(328.606500, 261.984100, 304.750200)",
        "(328.290600, 261.882800, 304.798800)",
        "(327.814500, 261.736700, 305.110500)",
        "(327.342400, 261.495800, 305.312700)",
        "(326.889600, 261.328400, 305.463800)",
        "(326.654000, 261.364300, 305.491400)",
        "(326.249000, 261.287900, 305.542400)",
        "(325.831700, 261.171000, 305.571200)",
        "(325.328600, 261.064700, 305.748300)",
        "(324.844400, 260.761100, 306.085000)",
        "(324.661300, 260.701400, 306.125700)",
        "(324.220400, 260.701700, 306.073700)",
        "(323.898900, 260.556200, 306.302200)",
        "(323.509800, 260.396900, 306.426100)",
        "(323.063800, 260.616800, 306.234700)",
        "(322.810700, 260.714200, 306.177400)",
        "(322.353900, 260.767300, 306.250700)",
        "(321.944700, 260.664700, 306.413800)",
        "(321.434300, 260.656400, 306.501700)",
        "(321.001300, 260.629500, 306.629000)",
        "(320.836200, 260.495500, 306.788500)",
        "(320.497100, 260.369300, 306.946500)",
        "(320.080000, 260.247000, 307.089600)",
        "(319.508900, 260.273700, 307.085600)",
        "(319.205700, 260.250400, 307.177200)",
        "(319.107500, 260.090800, 307.339400)",
        "(318.854300, 259.807200, 307.641000)",
        "(318.288600, 260.004400, 307.585000)",
        "(317.836900, 260.219900, 307.512900)",
        "(317.578300, 260.317300, 307.330700)",
        "(317.407600, 260.325200, 307.322000)",
        "(316.933000, 260.393100, 307.456800)",
        "(316.621200, 260.344400, 307.625100)",
        "(316.341400, 260.001600, 307.903300)",
        "(315.971100, 260.075700, 307.931300)",
        "(315.801100, 260.215900, 307.797800)",
        "(315.501900, 260.386500, 307.609500)",
        "(315.180400, 260.519400, 307.611500)",
        "(314.886300, 260.525500, 307.754700)",
        "(314.662600, 260.208100, 308.141300)",
        "(314.500200, 260.089100, 308.299300)",
        "(314.126200, 260.235700, 308.216300)",
        "(313.800500, 260.532300, 307.997400)",
        "(313.536600, 260.689800, 307.978500)",
        "(313.227400, 260.654100, 308.095600)",
        "(313.098700, 260.551800, 308.286500)",
        "(312.771200, 260.324000, 308.605300)",
        "(312.305200, 260.401400, 308.598800)",
        "(311.839800, 260.428300, 308.762300)",
        "(311.542000, 260.349000, 308.982500)",
        "(311.436600, 260.301500, 309.030800)",
        "(311.032000, 260.382000, 308.897100)",
        "(310.459300, 260.623900, 308.852500)",
        "(310.062900, 260.651900, 308.949300)",
        "(309.744000, 260.394400, 309.325800)",
        "(309.576300, 260.273900, 309.533200)",
        "(309.266900, 260.064100, 309.829300)",
        "(308.952700, 259.877000, 310.064300)",
        "(308.498400, 259.903300, 310.170800)",
        "(308.168500, 259.900800, 310.267900)",
        "(308.041000, 259.942000, 310.197400)",
        "(307.705400, 259.934000, 310.160900)",
        "(307.280400, 259.924700, 310.364000)",
        "(306.950600, 260.018700, 310.403900)",
        "(306.673200, 260.130800, 310.278700)",
        "(306.514500, 260.257200, 310.213200)",
        "(306.328100, 260.173600, 310.486900)",
        "(306.077000, 260.069500, 310.765000)",
        "(305.794300, 260.480000, 310.520200)",
        "(305.558500, 260.574500, 310.560000)",
        "(305.448200, 260.455700, 310.806200)",
        "(305.200700, 260.368600, 311.113600)",
        "(304.888100, 260.699300, 310.837800)",
        "(304.525800, 261.363300, 310.339100)",
        "(304.271200, 261.540400, 310.418800)",
        "(304.114100, 261.557500, 310.476700)",
        "(303.756400, 261.613500, 310.657500)",
        "(303.519200, 262.112200, 310.489200)",
        "(303.239300, 262.671400, 310.074700)",
        "(302.863700, 263.407600, 309.666000)",
        "(302.749100, 263.584000, 309.735600)",
        "(302.673700, 263.423600, 310.215000)",
        "(302.459400, 263.340500, 310.618900)",
        "(302.063400, 263.848500, 310.459300)",
        "(301.776900, 264.208400, 310.467600)",
        "(301.739700, 264.063600, 310.771900)",
        "(301.522300, 263.780300, 311.302900)",
        "(301.193300, 263.776400, 311.635900)",
        "(300.920700, 264.272900, 311.403000)",
        "(300.575400, 265.054100, 310.849700)",
        "(300.441400, 265.355300, 310.756100)",
        "(300.212000, 265.943300, 310.529700)",
        "(300.100200, 266.530000, 310.138500)",
        "(299.916700, 266.851300, 310.259400)",
        "(299.675700, 266.873200, 310.749700)",
        "(299.548100, 266.980700, 310.846500)",
        "(299.339500, 267.479900, 310.708100)",
        "(299.135000, 268.240600, 310.294700)",
        "(298.974000, 268.754100, 310.175800)",
        "(298.868700, 269.056900, 310.295200)",
        "(298.781800, 269.188500, 310.384700)",
        "(298.602000, 269.624100, 310.488800)",
        "(298.424100, 270.218300, 310.320800)",
        "(298.270400, 270.477600, 310.427000)",
        "(298.007700, 271.276200, 310.119900)",
        "(297.899500, 271.751700, 309.881800)",
        "(297.778000, 272.232500, 309.830300)",
        "(297.537000, 272.363900, 310.118200)",
        "(297.355400, 273.001300, 310.109600)",
        "(297.375000, 273.873300, 309.721500)",
        "(297.327300, 274.277700, 309.486400)",
        "(297.244300, 275.148500, 309.184000)",
        "(297.206700, 275.929300, 308.902500)",
        "(297.110600, 276.550300, 308.702900)",
        "(296.947200, 276.983900, 308.925100)",
        "(296.953700, 277.547100, 308.658000)",
        "(297.039200, 278.590800, 307.942100)",
        "(296.976800, 279.892300, 307.096200)",
        "(297.056900, 281.134600, 306.311900)",
        "(297.116200, 281.647900, 306.114800)",
        "(297.099500, 281.835100, 306.128500)",
        "(296.967000, 282.652200, 305.653400)",
        "(296.912500, 284.118900, 304.430600)",
        "(297.043900, 285.398100, 303.472800)",
        "(297.193400, 285.903800, 303.277800)",
        "(297.217200, 286.145600, 303.221400)",
        "(297.198100, 286.342200, 303.338300)",
        "(297.292100, 287.140600, 302.849200)",
        "(297.438000, 288.287400, 301.984600)",
        "(297.516700, 288.421600, 302.228100)",
        "(297.568500, 288.388200, 302.469600)",
        "(297.723900, 288.638400, 302.584800)",
        "(297.948000, 289.257600, 302.300300)",
        "(298.196000, 289.849900, 302.016100)",
        "(298.448400, 289.974200, 302.026200)",
        "(298.507200, 290.187600, 301.905000)",
        "(298.566700, 291.130900, 301.258400)",
        "(298.973900, 292.383400, 300.316700)",
        "(299.342500, 292.509900, 300.214400)",
        "(299.493900, 292.126600, 300.864800)",
        "(299.454200, 292.284000, 300.898000)",
        "(299.679400, 292.705800, 300.711900)",
        "(300.064900, 293.033000, 300.589300)",
        "(300.323400, 293.342100, 300.427400)",
        "(300.580000, 293.578300, 300.420500)",
        "(300.766000, 294.089700, 300.073700)",
        "(301.239200, 294.846300, 299.550700)",
        "(301.721900, 294.474900, 300.104600)",
        "(302.006800, 294.482500, 300.282700)",
        "(302.161200, 294.762100, 300.057000)",
        "(302.305800, 294.944400, 299.941200)",
        "(302.684500, 295.591800, 299.373500)",
        "(303.053300, 295.813300, 299.211900)",
        "(303.283300, 295.795800, 299.403300)",
        "(303.556800, 295.998800, 299.297200)",
        "(303.770800, 296.167800, 299.200000)",
        "(304.136600, 296.275000, 299.247000)",
        "(304.528000, 296.614100, 299.091500)",
        "(305.017200, 296.875700, 298.995400)",
        "(305.447400, 297.127700, 298.923900)",
        "(305.609100, 297.291200, 298.878100)",
        "(305.939900, 298.021100, 298.377100)",
        "(306.395700, 298.583000, 297.965800)",
        "(306.815100, 298.828400, 297.819900)",
        "(307.171000, 299.058500, 297.778600)",
        "(307.359600, 299.124500, 297.820400)",
        "(307.815700, 298.855900, 298.232800)",
        "(308.371000, 298.737900, 298.579200)",
        "(308.877000, 298.930700, 298.593000)",
        "(309.466200, 299.214400, 298.439300)",
        "(309.723400, 299.389900, 298.295600)",
        "(310.197100, 299.734400, 298.057000)",
        "(310.590300, 299.810800, 298.229500)",
        "(311.007700, 299.441800, 298.890700)",
        "(311.641900, 299.183700, 299.356600)",
        "(311.916800, 299.329300, 299.230500)",
        "(312.469000, 299.772300, 298.875900)",
        "(312.998400, 300.141700, 298.691100)",
        "(313.566700, 300.288800, 298.742600)",
        "(314.127900, 300.545300, 298.666700)",
        "(314.386400, 300.585900, 298.694100)",
        "(314.937400, 300.468300, 298.992200)",
        "(315.327700, 300.443800, 299.167600)",
        "(315.773600, 300.657100, 299.205900)",
        "(316.298800, 300.668800, 299.362500)",
        "(316.552400, 300.611200, 299.488400)",
        "(316.986000, 300.780500, 299.405900)",
        "(317.403300, 301.307200, 298.993900)",
        "(317.908100, 301.465200, 298.969900)",
        "(318.378100, 301.487000, 299.108200)",
        "(318.612600, 301.482200, 299.153100)",
        "(319.076500, 301.508300, 299.271400)",
        "(319.502000, 301.288800, 299.672100)",
        "(319.937300, 301.053300, 300.042500)",
        "(320.415200, 301.195500, 299.987400)",
        "(320.682400, 301.273400, 299.936800)",
        "(321.174700, 301.314300, 299.983900)",
        "(321.596100, 301.410800, 299.980900)",
        "(321.938500, 301.472300, 300.059500)",
        "(322.518300, 301.567000, 300.162800)",
        "(322.837400, 301.559200, 300.118000)",
        "(323.390800, 301.600700, 300.036000)",
        "(323.878100, 301.818500, 300.138600)",
        "(324.316000, 301.918100, 300.260600)",
        "(324.824800, 302.064000, 300.168100)",
        "(325.065500, 302.220900, 300.069400)",
        "(325.487700, 302.473000, 299.980800)",
        "(325.844600, 302.415600, 300.136000)",
        "(326.249700, 302.269600, 300.447200)",
        "(326.637500, 302.295700, 300.396400)",
        "(326.841200, 302.377400, 300.273100)",
        "(327.128600, 302.506900, 300.166700)",
        "(327.532300, 302.426200, 300.353900)",
        "(327.972700, 302.398900, 300.534900)",
        "(328.346000, 302.559300, 300.402100)",
        "(328.535200, 302.709200, 300.236100)",
        "(328.910400, 302.913000, 300.058700)",
        "(329.171500, 302.855900, 300.119500)",
        "(329.369200, 302.701800, 300.264100)",
        "(329.610900, 302.699500, 300.221900)",
        "(329.766600, 302.679300, 300.249400)",
        "(330.102900, 302.531100, 300.426800)",
        "(330.418200, 302.493100, 300.465300)",
        "(330.757800, 302.562100, 300.359400)",
        "(331.079100, 302.567500, 300.335400)",
        "(331.280100, 302.498400, 300.401900)",
        "(331.682000, 302.263300, 300.609200)",
        "(332.075700, 302.367700, 300.485000)",
        "(332.560500, 302.349300, 300.400900)",
        "(333.033900, 302.240000, 300.472100)",
        "(333.254200, 302.180000, 300.455900)",
        "(333.679900, 302.075700, 300.445600)",
        "(334.143700, 301.948500, 300.563300)",
        "(334.626900, 301.846600, 300.574400)",
        "(335.084800, 301.728200, 300.594600)",
        "(335.278700, 301.633700, 300.646400)",
        "(335.651800, 301.376500, 300.839300)",
        "(336.062000, 301.063900, 300.986000)",
        "(336.442100, 301.029400, 300.993000)",
        "(336.882900, 300.871900, 301.087500)",
        "(337.129500, 300.820700, 301.152700)",
        "(337.568900, 300.862800, 301.072800)",
        "(337.871600, 300.883300, 300.861800)",
        "(338.230300, 300.735300, 300.841800)",
        "(338.563300, 300.340200, 301.153100)",
        "(338.673600, 300.152400, 301.303400)",
        "(338.953300, 299.995000, 301.329000)",
        "(339.272800, 300.084900, 301.192400)",
        "(339.650300, 300.010800, 301.153300)",
        "(339.887500, 299.825400, 301.277500)",
        "(339.952000, 299.819700, 301.280300)",
        "(340.203700, 299.848100, 301.270500)",
        "(340.542100, 299.708200, 301.223100)",
        "(340.794800, 299.497400, 301.294000)",
        "(341.004900, 299.256100, 301.469500)",
        "(341.105200, 299.116100, 301.505400)",
        "(341.402100, 298.924400, 301.451500)",
        "(341.681900, 298.788500, 301.389300)",
        "(342.012600, 298.657700, 301.402700)",
        "(342.333300, 298.565400, 301.275700)",
        "(342.507500, 298.425500, 301.279200)",
        "(342.789000, 297.952100, 301.476200)",
        "(343.059300, 297.419800, 301.615300)",
        "(343.289200, 297.035000, 301.685500)",
        "(343.574000, 296.720800, 301.789200)",
        "(343.720000, 296.584200, 301.864000)",
        "(344.072700, 296.521300, 301.643100)",
        "(344.458500, 296.333100, 301.431000)",
        "(344.701600, 295.992700, 301.525500)",
        "(344.935700, 295.635600, 301.707500)",
        "(345.056600, 295.449900, 301.691500)",
        "(345.305300, 295.200600, 301.606100)",
        "(345.590100, 294.973300, 301.569900)",
        "(345.869400, 294.758300, 301.481900)",
        "(346.067300, 294.418300, 301.552800)",
        "(346.127200, 294.289900, 301.560500)",
        "(346.362500, 294.028800, 301.478300)",
        "(346.625200, 293.727800, 301.465000)",
        "(346.814100, 293.358200, 301.550500)",
        "(346.931200, 292.869600, 301.608200)",
        "(346.969300, 292.630100, 301.666900)",
        "(347.083800, 292.328000, 301.782900)",
        "(347.208300, 291.941000, 301.734900)",
        "(347.357300, 291.523900, 301.807100)",
        "(347.448500, 291.139200, 301.806500)",
        "(347.485800, 290.937400, 301.805300)",
        "(347.581900, 290.388900, 301.891500)",
        "(347.655700, 289.950100, 301.848200)",
        "(347.683900, 289.551600, 301.747200)",
        "(347.657700, 288.874500, 301.897600)",
        "(347.656100, 288.522900, 301.931800)",
        "(347.633700, 287.991200, 301.892600)",
        "(347.585400, 287.622300, 301.808500)",
        "(347.664800, 287.198400, 301.548500)",
        "(347.607600, 286.723600, 301.478000)",
        "(347.550300, 286.435000, 301.522900)",
        "(347.535000, 285.959400, 301.555500)",
        "(347.622200, 285.587900, 301.293500)",
        "(347.518600, 285.194200, 301.130600)",
        "(347.493300, 284.611800, 301.232800)",
        "(347.495500, 284.222200, 301.324700)",
        "(347.523500, 283.379200, 301.559400)",
        "(347.438800, 282.707200, 301.609300)",
        "(347.225200, 282.392200, 301.559800)",
        "(347.248300, 282.003400, 301.619900)",
        "(347.313100, 281.695100, 301.653000)",
        "(347.408900, 281.039200, 301.732500)",
        "(347.340900, 280.536100, 301.950500)",
        "(347.289400, 279.860100, 302.120000)",
        "(347.330200, 279.380300, 302.011400)",
        "(347.260100, 279.258300, 301.815500)",
        "(347.117900, 278.778700, 301.741600)",
        "(346.957500, 277.817500, 302.348900)",
        "(346.831500, 276.771100, 302.877800)",
        "(346.791700, 276.184800, 302.741800)",
        "(346.743700, 276.094700, 302.577200)",
        "(346.554100, 275.923200, 302.461600)",
        "(346.404900, 275.512100, 302.443200)",
        "(346.324000, 274.880300, 302.534500)",
        "(346.199200, 274.007900, 302.865200)",
        "(346.083600, 273.617000, 302.934900)",
        "(345.757000, 273.062900, 302.887800)",
        "(345.419100, 272.720900, 302.761400)",
        "(345.208100, 272.190400, 302.812500)",
        "(344.986500, 271.584400, 302.848600)",
        "(344.864000, 271.371800, 302.811400)",
        "(344.636000, 271.090600, 302.551100)",
        "(344.511400, 270.770600, 302.216500)",
        "(344.298400, 270.166500, 302.353900)",
        "(343.912200, 269.518700, 302.825700)",
        "(343.739700, 269.373300, 302.851700)",
        "(343.634400, 269.017700, 302.740400)",
        "(343.467200, 268.669900, 302.656300)",
        "(343.100800, 268.517100, 302.588800)",
        "(342.793600, 268.239400, 302.617700)",
        "(342.688600, 268.007400, 302.692400)",
        "(342.539100, 267.528600, 302.874300)",
        "(342.238000, 267.187100, 303.012300)",
        "(341.856000, 266.994000, 303.036700)",
        "(341.675400, 267.009000, 302.746000)",
        "(341.617700, 266.997300, 302.457800)",
        "(341.518600, 266.735200, 302.160900)",
        "(341.104000, 266.240300, 302.645200)",
        "(340.551800, 265.810200, 303.010000)",
        "(340.326500, 265.536600, 302.912700)",
        "(340.270600, 265.351400, 302.920600)",
        "(340.001300, 265.073000, 303.022200)",
        "(339.660100, 264.916300, 303.006500)",
        "(339.360800, 264.672100, 303.106800)",
        "(339.054400, 264.426900, 303.244800)",
        "(338.905500, 264.348600, 303.180400)",
        "(338.520800, 264.379700, 302.890800)",
        "(338.233600, 264.567000, 302.460300)",
        "(338.005600, 264.463400, 302.298300)",
        "(337.605400, 264.088100, 302.761300)",
        "(337.360000, 263.897500, 302.942800)",
        "(336.980300, 263.612600, 302.962000)",
        "(336.608400, 263.582900, 302.832300)",
        "(336.186300, 263.645800, 302.667600)",
        "(335.848700, 263.559800, 302.637600)",
        "(335.637900, 263.448600, 302.701500)",
        "(335.177200, 263.277000, 302.799900)",
        "(334.804800, 263.121900, 302.759500)",
        "(334.451800, 262.955300, 302.687200)",
        "(333.972400, 262.821000, 302.669300)",
        "(333.698500, 262.793400, 302.637600)",
        "(333.187400, 262.851300, 302.511800)",
        "(332.808300, 262.626000, 302.522200)",
        "(332.265400, 262.451800, 302.639800)",
        "(331.729300, 262.275100, 302.770300)",
        "(331.472900, 262.237100, 302.759400)",
        "(330.959400, 262.251300, 302.743100)",
        "(330.314200, 262.095800, 302.942100)",
        "(329.515900, 261.877900, 303.223400)",
        "(328.819800, 261.889900, 303.205500)",
        "(328.569000, 261.853800, 303.084900)",
        "(328.111700, 261.717000, 302.659300)",
        "(327.378500, 261.977900, 302.337000)",
        "(326.744000, 262.125200, 302.274700)",
        "(326.348400, 262.073500, 302.129800)",
        "(326.150700, 261.999600, 302.099600)",
        "(325.621500, 262.021100, 301.988400)",
        "(324.912800, 262.309100, 301.661800)",
        "(324.364500, 262.571700, 301.535100)",
        "(323.845300, 262.670600, 301.321500)",
        "(323.615800, 262.586000, 301.305700)",
        "(323.076600, 262.589400, 301.267700)",
        "(322.475700, 262.636100, 301.179600)",
        "(322.047400, 262.700200, 301.183800)",
        "(321.553200, 262.523500, 301.267400)",
        "(321.220500, 262.488400, 301.348600)",
        "(320.430300, 262.546400, 301.603100)",
        "(319.935000, 262.541600, 301.632100)",
        "(319.500200, 262.579700, 301.326600)",
        "(318.968200, 263.054600, 300.954300)",
        "(318.619400, 263.305300, 300.803200)",
        "(317.979600, 263.668200, 300.463000)",
        "(317.550600, 263.722100, 300.414800)",
        "(317.145300, 263.687800, 300.436100)",
        "(316.694000, 263.681200, 300.486500)",
        "(316.361500, 263.848300, 300.404500)",
        "(315.920700, 264.215400, 300.131700)",
        "(315.622800, 264.157200, 300.141600)",
        "(315.283100, 264.005900, 300.304800)",
        "(314.856100, 264.236100, 300.153900)",
        "(314.619600, 264.383000, 299.981800)",
        "(314.185200, 264.451300, 299.864000)",
        "(313.885300, 264.529500, 299.807600)",
        "(313.521800, 264.436600, 299.917700)",
        "(313.211000, 264.070800, 300.351800)",
        "(313.011200, 264.072400, 300.327500)",
        "(312.607800, 264.427200, 299.885600)",
        "(312.254100, 264.669600, 299.693300)",
        "(311.845600, 264.439100, 300.044500)",
        "(311.633900, 264.282000, 300.191800)",
        "(311.558500, 264.193300, 300.157500)",
        "(311.296900, 264.330100, 299.925000)",
        "(310.944100, 264.630000, 299.707600)",
        "(310.531000, 264.822700, 299.506500)",
        "(310.103500, 265.037300, 299.418700)",
        "(309.956800, 264.978100, 299.578700)",
        "(309.701700, 264.427400, 300.105800)",
        "(309.288600, 263.975600, 300.564800)",
        "(308.723500, 264.012800, 300.576400)",
        "(308.156100, 264.461200, 300.185800)",
        "(307.971300, 264.536000, 300.118400)",
        "(307.569300, 264.459000, 300.151400)",
        "(307.006900, 264.120300, 300.619400)",
        "(306.338700, 263.994000, 300.871200)",
        "(305.993100, 264.422200, 300.256300)",
        "(305.889200, 264.629600, 299.839100)",
        "(305.455100, 264.697500, 299.722400)",
        "(304.923500, 264.462900, 300.191100)",
        "(304.325600, 263.837600, 300.722900)",
        "(303.869000, 263.720300, 300.798200)",
        "(303.684100, 263.754200, 300.747800)",
        "(303.288300, 263.955500, 300.529000)",
        "(302.833300, 263.978400, 300.549900)",
        "(302.298900, 263.846100, 300.946900)",
        "(301.986900, 263.695200, 301.227100)",
        "(301.879200, 263.771000, 301.153400)",
        "(301.572300, 263.843000, 301.184100)",
        "(301.277500, 263.752600, 301.605100)",
        "(301.019100, 263.888700, 301.564800)",
        "(300.775800, 264.193000, 301.218300)",
        "(300.632600, 264.458200, 300.903400)",
        "(300.297100, 264.606000, 300.803300)",
        "(299.944000, 265.240600, 300.387600)",
        "(299.719400, 266.044800, 299.820500)",
        "(299.456900, 266.353700, 299.737600)",
        "(299.305900, 266.438000, 299.830200)",
        "(299.110500, 266.886400, 299.819600)",
        "(298.917600, 267.318200, 299.682500)",
        "(298.733900, 267.748600, 299.676100)",
        "(298.567300, 268.074600, 299.729800)",
        "(298.474900, 268.463200, 299.499500)",
        "(298.291300, 268.947800, 299.424200)",
        "(298.137700, 269.115000, 299.711300)",
        "(297.956300, 269.196400, 300.001700)",
        "(297.625700, 269.251900, 300.468700)",
        "(297.468500, 269.446900, 300.542400)",
        "(297.399800, 270.427800, 299.890000)",
        "(297.328100, 271.133400, 299.541300)",
        "(297.119200, 271.457400, 299.882900)",
        "(296.949400, 271.698500, 300.063000)",
        "(296.869600, 271.872400, 300.000700)",
        "(296.596300, 272.439800, 299.907600)",
        "(296.320400, 272.914600, 300.101500)",
        "(296.191200, 273.612700, 299.878100)",
        "(296.044900, 274.478200, 299.528300)",
        "(295.959300, 275.039500, 299.272200)",
        "(295.920000, 276.528800, 298.352400)",
        "(296.067600, 277.493500, 297.717800)",
        "(296.049600, 277.933600, 297.857000)",
        "(295.869500, 278.679200, 297.897800)",
        "(295.813600, 279.137100, 297.694600)",
        "(295.799200, 279.616600, 297.587100)",
        "(295.708300, 279.748400, 298.076600)",
        "(295.502300, 280.159600, 298.313800)",
        "(295.390300, 281.346700, 297.650000)",
        "(295.430800, 281.872300, 297.420900)",
        "(295.496400, 282.776400, 297.212900)",
        "(295.684300, 283.600800, 297.017600)",
        "(295.896500, 284.890400, 296.232700)",
        "(296.135300, 285.414500, 296.137200)",
        "(296.156200, 285.521600, 296.286600)",
        "(296.051300, 285.825000, 296.652300)",
        "(295.966000, 286.814400, 296.262100)",
        "(296.024800, 287.523100, 296.021400)",
        "(296.158800, 288.417900, 295.786100)",
        "(296.245600, 288.995700, 295.520400)",
        "(296.531000, 289.735100, 295.279000)",
        "(296.666900, 290.131200, 295.409200)",
        "(296.692200, 290.833200, 295.214400)",
        "(296.887000, 291.549500, 294.976700)",
        "(297.069400, 291.856600, 294.899600)",
        "(297.388400, 292.134400, 295.075600)",
        "(297.558000, 292.432500, 295.216500)",
        "(297.571800, 292.741900, 295.256500)",
        "(297.660500, 294.209200, 294.140600)",
        "(297.731700, 294.709900, 293.779200)",
        "(297.975100, 294.836000, 294.017800)",
        "(298.311000, 294.747100, 294.414200)",
        "(298.504800, 294.901200, 294.594300)",
        "(298.727100, 295.653500, 294.291800)",
        "(298.945500, 295.715300, 294.318100)",
        "(299.411600, 295.712300, 294.499800)",
        "(299.705600, 295.654100, 294.863700)",
        "(300.027100, 295.845300, 294.966300)",
        "(300.416400, 295.955100, 294.936100)",
        "(300.611900, 296.144600, 294.862500)",
        "(301.029400, 296.778200, 294.509400)",
        "(301.564300, 296.890300, 294.611900)",
        "(302.020200, 296.739000, 294.864200)",
        "(302.375100, 296.867300, 294.981100)",
        "(302.554900, 297.052700, 294.953500)",
        "(303.021900, 296.936100, 295.261500)",
        "(303.461700, 296.852600, 295.535200)",
        "(303.750500, 297.270500, 295.303700)",
        "(304.238500, 297.469800, 295.350500)",
        "(304.514500, 297.507600, 295.412300)",
        "(304.993600, 297.694900, 295.340900)",
        "(305.381100, 297.939500, 295.283000)",
        "(305.763500, 297.773100, 295.811600)",
        "(306.288000, 297.411600, 296.438800)",
        "(306.509300, 297.406900, 296.481100)",
        "(306.891600, 297.878300, 296.174000)",
        "(307.363700, 298.425400, 295.940900)",
        "(307.977000, 298.607100, 295.911600)",
        "(308.688000, 298.666100, 296.009900)",
        "(308.986500, 298.724500, 296.042400)",
        "(309.492400, 298.758600, 296.200300)",
        "(310.162000, 298.448000, 296.763200)",
        "(310.737000, 298.823800, 296.387400)",
        "(311.231500, 299.326600, 295.710800)",
        "(311.403500, 299.463500, 295.532300)",
        "(311.786300, 299.843800, 295.211600)",
        "(312.252900, 300.169400, 294.958000)",
        "(312.840200, 300.262600, 294.992800)",
        "(313.461000, 300.266500, 295.098500)",
        "(313.758500, 300.255900, 295.121300)",
        "(314.235900, 300.435700, 295.096200)",
        "(314.771000, 300.537000, 295.248800)",
        "(315.236300, 300.471100, 295.407100)",
        "(315.649700, 300.508700, 295.409100)",
        "(315.828400, 300.621200, 295.299600)",
        "(316.187100, 300.977700, 294.994700)",
        "(316.568100, 300.916100, 295.123000)",
        "(316.972300, 300.606600, 295.493800)",
        "(317.372900, 300.373000, 295.696700)",
        "(317.546800, 300.430000, 295.599600)",
        "(317.963700, 300.593300, 295.410300)",
        "(318.458000, 300.669700, 295.299300)",
        "(318.988800, 300.406700, 295.427100)",
        "(319.466600, 300.362600, 295.399000)",
        "(319.770100, 300.332100, 295.375900)",
        "(320.378200, 300.078000, 295.458100)",
        "(321.016300, 299.832900, 295.647500)",
        "(321.706500, 299.723500, 295.621000)",
        "(322.418500, 299.951000, 295.385600)",
        "(322.759500, 300.020300, 295.323500)",
        "(323.430500, 299.793200, 295.498100)",
        "(324.034200, 299.593700, 295.652500)",
        "(324.564300, 299.670800, 295.491500)",
        "(325.130100, 299.940800, 295.271000)",
        "(325.442600, 299.983800, 295.266800)",
        "(326.076700, 299.756300, 295.434900)",
        "(326.649600, 299.631000, 295.428000)",
        "(327.204900, 299.696100, 295.349300)",
        "(327.711600, 299.809900, 295.247100)",
        "(327.988800, 299.723500, 295.294800)",
        "(328.605300, 299.549400, 295.461800)",
        "(329.151600, 299.419900, 295.462000)",
        "(329.628700, 299.391700, 295.436400)",
        "(330.168900, 299.284900, 295.463300)",
        "(330.476900, 299.190200, 295.496200)",
        "(330.977200, 299.019700, 295.391300)",
        "(331.374300, 299.089300, 295.029300)",
        "(331.835100, 299.190600, 294.684900)",
        "(332.376300, 299.055400, 294.627100)",
        "(332.665300, 298.916900, 294.641500)",
        "(333.227400, 298.562600, 294.797100)",
        "(333.709800, 298.230100, 294.934100)",
        "(334.282700, 298.126400, 294.931500)",
        "(334.873400, 298.250400, 294.696000)",
        "(335.136000, 298.338100, 294.581200)",
        "(335.705200, 298.333800, 294.516100)",
        "(336.163700, 298.085900, 294.493200)",
        "(336.598500, 298.105300, 294.209000)",
        "(337.094400, 297.841600, 293.923200)",
        "(337.383100, 297.522700, 293.977700)",
        "(337.817100, 296.974200, 294.471600)",
        "(338.437400, 296.452000, 294.863500)",
        "(339.103800, 296.213200, 294.870300)",
        "(339.604800, 296.112700, 294.947800)",
        "(339.863400, 296.076800, 294.966700)",
        "(340.222700, 295.969800, 294.899000)",
        "(340.576100, 295.814800, 294.927100)",
        "(340.825100, 295.747400, 294.824600)",
        "(340.965600, 295.484700, 294.836100)",
        "(340.999800, 295.310900, 295.000500)",
        "(341.161500, 294.559200, 295.493100)",
        "(341.431300, 293.660500, 295.987700)",
        "(341.681800, 293.094100, 296.240300)",
        "(341.931700, 293.213700, 296.161600)",
        "(342.131000, 293.283200, 296.037800)",
        "(342.487200, 292.988300, 295.976900)",
        "(342.734900, 292.115100, 296.411900)",
        "(342.995800, 291.216600, 296.814500)",
        "(343.268300, 290.687900, 296.739700)",
        "(343.409200, 290.537500, 296.675500)",
        "(343.711200, 290.222600, 296.701900)",
        "(343.993300, 289.489100, 296.968800)",
        "(344.256600, 288.559500, 297.276200)",
        "(344.481100, 288.048100, 297.253500)",
        "(344.619600, 287.893400, 297.252100)",
        "(344.957000, 287.408500, 297.389700)",
        "(345.275800, 286.838700, 297.580200)",
        "(345.554100, 286.123700, 297.796000)",
        "(345.765300, 285.507300, 297.864600)",
        "(345.885400, 285.418300, 297.834000)",
        "(346.146000, 285.032800, 297.816800)",
        "(346.362500, 284.471000, 297.979000)",
        "(346.592400, 284.037300, 298.064700)",
        "(346.721600, 283.402700, 298.048500)",
        "(346.783700, 283.027100, 298.236000)",
        "(346.878200, 282.252900, 298.599100)",
        "(347.023700, 281.426300, 298.653600)",
        "(347.137800, 281.140400, 298.653600)",
        "(347.299700, 280.932100, 298.501400)",
        "(347.392800, 280.717200, 298.430100)",
        "(347.497600, 280.083200, 298.579700)",
        "(347.536900, 279.537400, 298.727000)",
        "(347.541000, 279.216600, 298.523700)",
        "(347.524500, 278.783200, 298.326100)",
        "(347.447300, 278.542000, 298.267600)",
        "(347.244200, 278.043500, 298.196400)",
        "(347.167300, 277.519000, 298.122000)",
        "(347.031000, 276.922400, 298.071900)",
        "(346.863200, 276.215500, 298.127700)",
        "(346.763000, 275.939000, 298.105200)",
        "(346.591000, 275.442200, 297.888700)",
        "(346.391000, 275.059200, 297.705000)",
        "(346.288100, 274.675200, 297.675500)",
        "(346.244000, 274.135200, 297.589800)",
        "(346.217200, 273.783800, 297.640500)",
        "(346.087200, 273.209200, 297.752500)",
        "(345.978500, 272.821600, 297.634000)",
        "(345.795300, 272.304800, 297.591900)",
        "(345.620400, 271.704700, 297.781200)",
        "(345.542800, 271.377000, 297.874400)",
        "(345.450800, 270.714500, 297.895500)",
        "(345.186900, 270.377500, 297.747300)",
        "(344.863200, 270.082900, 297.739600)",
        "(344.616100, 269.631400, 297.827100)",
        "(344.527200, 269.328300, 297.852000)",
        "(344.283100, 268.741700, 297.909800)",
        "(343.923700, 268.295600, 297.923600)",
        "(343.524600, 268.107100, 297.750700)",
        "(343.115900, 268.049600, 297.469100)",
        "(342.914200, 267.930400, 297.383600)",
        "(342.561100, 267.593000, 297.164500)",
        "(342.036100, 267.223100, 297.062100)",
        "(341.526100, 266.956100, 296.977000)",
        "(340.980900, 266.643200, 296.803900)",
        "(340.680700, 266.567500, 296.683000)",
        "(340.101700, 266.414200, 296.457900)",
        "(339.486200, 266.128300, 296.354800)",
        "(338.859300, 265.824600, 296.279200)",
        "(338.240000, 265.568500, 296.148700)",
        "(337.933200, 265.459700, 296.056000)",
        "(337.303900, 265.256800, 295.928800)",
        "(336.653900, 265.065800, 295.897600)",
        "(336.049400, 264.899000, 295.833300)",
        "(335.414600, 264.682000, 295.883600)",
        "(335.174300, 264.608100, 295.949100)",
        "(334.785500, 264.482800, 295.809700)",
        "(334.329500, 264.365600, 295.731800)",
        "(333.827300, 264.572000, 295.510200)",
        "(333.406600, 264.587800, 295.366500)",
        "(333.232800, 264.548800, 295.417100)",
        "(332.856000, 264.364400, 295.584200)",
        "(332.367100, 264.261400, 295.739400)",
        "(331.999100, 264.420400, 295.742600)",
        "(331.683800, 264.533400, 295.543900)",
        "(331.444700, 264.558100, 295.491800)",
        "(330.932300, 264.523100, 295.603700)",
        "(330.428000, 264.446600, 295.784700)",
        "(330.002800, 264.285900, 295.862900)",
        "(329.453700, 264.214400, 295.960900)",
[truncated: 523,241 more chars]
