# Supplementary material for: Playing the mirror game in virtual reality with an autonomous character
Source: Sci Rep. 2022 Dec 9;12:21329. doi: 10.1038/s41598-022-25197-z (PMC9734752; doi:10.1038/s41598-022-25197-z)
Supplement: Supplementary file 2 — Supplementary Information 1. [file 41598_2022_25197_MOESM2_ESM.zip › Data/Couple12/condition2_trial1_player1.json]

{
    "isFemale": false,
    "eyesLevel": 1.6691367626190186,
    "timestamps": [
        0.0,
        0.019989013671875,
        0.040008544921875,
        0.05999755859375,
        0.079986572265625,
        0.100006103515625,
        0.1199951171875,
        0.139984130859375,
        0.160003662109375,
        0.17999267578125,
        0.199981689453125,
        0.220001220703125,
        0.239990234375,
        0.259979248046875,
        0.279998779296875,
        0.29998779296875,
        0.32000732421875,
        0.339996337890625,
        0.3599853515625,
        0.3800048828125,
        0.399993896484375,
        0.41998291015625,
        0.44000244140625,
        0.459991455078125,
        0.47998046875,
        0.5,
        0.519989013671875,
        0.540008544921875,
        0.55999755859375,
        0.579986572265625,
        0.600006103515625,
        0.6199951171875,
        0.639984130859375,
        0.660003662109375,
        0.67999267578125,
        0.699981689453125,
        0.720001220703125,
        0.739990234375,
        0.759979248046875,
        0.779998779296875,
        0.79998779296875,
        0.82000732421875,
        0.839996337890625,
        0.8599853515625,
        0.8800048828125,
        0.899993896484375,
        0.91998291015625,
        0.94000244140625,
        0.959991455078125,
        0.97998046875,
        1.0,
        1.019989013671875,
        1.040008544921875,
        1.05999755859375,
        1.079986572265625,
        1.100006103515625,
        1.1199951171875,
        1.139984130859375,
        1.160003662109375,
        1.17999267578125,
        1.199981689453125,
        1.220001220703125,
        1.239990234375,
        1.259979248046875,
        1.279998779296875,
        1.29998779296875,
        1.32000732421875,
        1.339996337890625,
        1.3599853515625,
        1.3800048828125,
        1.399993896484375,
        1.41998291015625,
        1.44000244140625,
        1.459991455078125,
        1.47998046875,
        1.5,
        1.519989013671875,
        1.540008544921875,
        1.55999755859375,
        1.579986572265625,
        1.600006103515625,
        1.6199951171875,
        1.639984130859375,
        1.660003662109375,
        1.67999267578125,
        1.699981689453125,
        1.720001220703125,
        1.739990234375,
        1.759979248046875,
        1.779998779296875,
        1.79998779296875,
        1.82000732421875,
        1.839996337890625,
        1.8599853515625,
        1.8800048828125,
        1.899993896484375,
        1.91998291015625,
        1.94000244140625,
        1.959991455078125,
        1.97998046875,
        2.0,
        2.019989013671875,
        2.040008544921875,
        2.05999755859375,
        2.079986572265625,
        2.100006103515625,
        2.1199951171875,
        2.139984130859375,
        2.160003662109375,
        2.17999267578125,
        2.199981689453125,
        2.220001220703125,
        2.239990234375,
        2.259979248046875,
        2.279998779296875,
        2.29998779296875,
        2.32000732421875,
        2.339996337890625,
        2.3599853515625,
        2.3800048828125,
        2.399993896484375,
        2.41998291015625,
        2.44000244140625,
        2.459991455078125,
        2.47998046875,
        2.5,
        2.519989013671875,
        2.540008544921875,
        2.55999755859375,
        2.579986572265625,
        2.600006103515625,
        2.6199951171875,
        2.639984130859375,
        2.660003662109375,
        2.67999267578125,
        2.699981689453125,
        2.720001220703125,
        2.739990234375,
        2.759979248046875,
        2.779998779296875,
        2.79998779296875,
        2.82000732421875,
        2.839996337890625,
        2.8599853515625,
        2.8800048828125,
        2.899993896484375,
        2.91998291015625,
        2.94000244140625,
        2.959991455078125,
        2.97998046875,
        3.0,
        3.019989013671875,
        3.040008544921875,
        3.05999755859375,
        3.079986572265625,
        3.100006103515625,
        3.1199951171875,
        3.139984130859375,
        3.160003662109375,
        3.17999267578125,
        3.199981689453125,
        3.220001220703125,
        3.239990234375,
        3.259979248046875,
        3.279998779296875,
        3.29998779296875,
        3.32000732421875,
        3.339996337890625,
        3.3599853515625,
        3.3800048828125,
        3.399993896484375,
        3.41998291015625,
        3.44000244140625,
        3.459991455078125,
        3.47998046875,
        3.5,
        3.519989013671875,
        3.540008544921875,
        3.55999755859375,
        3.579986572265625,
        3.600006103515625,
        3.6199951171875,
        3.639984130859375,
        3.660003662109375,
        3.67999267578125,
        3.699981689453125,
        3.720001220703125,
        3.739990234375,
        3.759979248046875,
        3.779998779296875,
        3.79998779296875,
        3.82000732421875,
        3.839996337890625,
        3.8599853515625,
        3.8800048828125,
        3.899993896484375,
        3.91998291015625,
        3.94000244140625,
        3.959991455078125,
        3.97998046875,
        4.0,
        4.019989013671875,
        4.040008544921875,
        4.05999755859375,
        4.079986572265625,
        4.100006103515625,
        4.1199951171875,
        4.139984130859375,
        4.160003662109375,
        4.17999267578125,
        4.199981689453125,
        4.220001220703125,
        4.239990234375,
        4.259979248046875,
        4.279998779296875,
        4.29998779296875,
        4.32000732421875,
        4.339996337890625,
        4.3599853515625,
        4.3800048828125,
        4.399993896484375,
        4.41998291015625,
        4.44000244140625,
        4.459991455078125,
        4.47998046875,
        4.5,
        4.519989013671875,
        4.540008544921875,
        4.55999755859375,
        4.579986572265625,
        4.600006103515625,
        4.6199951171875,
        4.639984130859375,
        4.660003662109375,
        4.67999267578125,
        4.699981689453125,
        4.720001220703125,
        4.739990234375,
        4.759979248046875,
        4.779998779296875,
        4.79998779296875,
        4.82000732421875,
        4.839996337890625,
        4.8599853515625,
        4.8800048828125,
        4.899993896484375,
        4.91998291015625,
        4.94000244140625,
        4.959991455078125,
        4.97998046875,
        5.0,
        5.019989013671875,
        5.040008544921875,
        5.05999755859375,
        5.079986572265625,
        5.100006103515625,
        5.1199951171875,
        5.139984130859375,
        5.160003662109375,
        5.17999267578125,
        5.199981689453125,
        5.220001220703125,
        5.239990234375,
        5.259979248046875,
        5.279998779296875,
        5.29998779296875,
        5.32000732421875,
        5.339996337890625,
        5.3599853515625,
        5.3800048828125,
        5.399993896484375,
        5.41998291015625,
        5.44000244140625,
        5.459991455078125,
        5.47998046875,
        5.5,
        5.519989013671875,
        5.540008544921875,
        5.55999755859375,
        5.579986572265625,
        5.600006103515625,
        5.6199951171875,
        5.639984130859375,
        5.660003662109375,
        5.67999267578125,
        5.699981689453125,
        5.720001220703125,
        5.739990234375,
        5.759979248046875,
        5.779998779296875,
        5.79998779296875,
        5.82000732421875,
        5.839996337890625,
        5.8599853515625,
        5.8800048828125,
        5.899993896484375,
        5.91998291015625,
        5.94000244140625,
        5.959991455078125,
        5.97998046875,
        6.0,
        6.019989013671875,
        6.040008544921875,
        6.05999755859375,
        6.079986572265625,
        6.100006103515625,
        6.1199951171875,
        6.139984130859375,
        6.160003662109375,
        6.17999267578125,
        6.199981689453125,
        6.220001220703125,
        6.239990234375,
        6.259979248046875,
        6.279998779296875,
        6.29998779296875,
        6.32000732421875,
        6.339996337890625,
        6.3599853515625,
        6.3800048828125,
        6.399993896484375,
        6.41998291015625,
        6.44000244140625,
        6.459991455078125,
        6.47998046875,
        6.5,
        6.519989013671875,
        6.540008544921875,
        6.55999755859375,
        6.579986572265625,
        6.600006103515625,
        6.6199951171875,
        6.639984130859375,
        6.660003662109375,
        6.67999267578125,
        6.699981689453125,
        6.720001220703125,
        6.739990234375,
        6.759979248046875,
        6.779998779296875,
        6.79998779296875,
        6.82000732421875,
        6.839996337890625,
        6.8599853515625,
        6.8800048828125,
        6.899993896484375,
        6.91998291015625,
        6.94000244140625,
        6.959991455078125,
        6.97998046875,
        7.0,
        7.019989013671875,
        7.040008544921875,
        7.05999755859375,
        7.079986572265625,
        7.100006103515625,
        7.1199951171875,
        7.139984130859375,
        7.160003662109375,
        7.17999267578125,
        7.199981689453125,
        7.220001220703125,
        7.239990234375,
        7.259979248046875,
        7.279998779296875,
        7.29998779296875,
        7.32000732421875,
        7.339996337890625,
        7.3599853515625,
        7.3800048828125,
        7.399993896484375,
        7.41998291015625,
        7.44000244140625,
        7.459991455078125,
        7.47998046875,
        7.5,
        7.519989013671875,
        7.540008544921875,
        7.55999755859375,
        7.579986572265625,
        7.600006103515625,
        7.6199951171875,
        7.639984130859375,
        7.660003662109375,
        7.67999267578125,
        7.699981689453125,
        7.720001220703125,
        7.739990234375,
        7.759979248046875,
        7.779998779296875,
        7.79998779296875,
        7.82000732421875,
        7.839996337890625,
        7.8599853515625,
        7.8800048828125,
        7.899993896484375,
        7.91998291015625,
        7.94000244140625,
        7.959991455078125,
        7.97998046875,
        8.0,
        8.019989013671875,
        8.040008544921875,
        8.05999755859375,
        8.079986572265625,
        8.100006103515625,
        8.1199951171875,
        8.139984130859375,
        8.160003662109375,
        8.17999267578125,
        8.199981689453125,
        8.220001220703125,
        8.239990234375,
        8.259979248046875,
        8.279998779296875,
        8.29998779296875,
        8.32000732421875,
        8.339996337890625,
        8.3599853515625,
        8.3800048828125,
        8.399993896484375,
        8.41998291015625,
        8.44000244140625,
        8.459991455078125,
        8.47998046875,
        8.5,
        8.519989013671875,
        8.540008544921875,
        8.55999755859375,
        8.579986572265625,
        8.600006103515625,
        8.6199951171875,
        8.639984130859375,
        8.660003662109375,
        8.67999267578125,
        8.699981689453125,
        8.720001220703125,
        8.739990234375,
        8.759979248046875,
        8.779998779296875,
        8.79998779296875,
        8.82000732421875,
        8.839996337890625,
        8.8599853515625,
        8.8800048828125,
        8.899993896484375,
        8.91998291015625,
        8.94000244140625,
        8.959991455078125,
        8.97998046875,
        9.0,
        9.019989013671875,
        9.040008544921875,
        9.05999755859375,
        9.079986572265625,
        9.100006103515625,
        9.1199951171875,
        9.139984130859375,
        9.160003662109375,
        9.17999267578125,
        9.199981689453125,
        9.220001220703125,
        9.239990234375,
        9.259979248046875,
        9.279998779296875,
        9.29998779296875,
        9.32000732421875,
        9.339996337890625,
        9.3599853515625,
        9.3800048828125,
        9.399993896484375,
        9.41998291015625,
        9.44000244140625,
        9.459991455078125,
        9.47998046875,
        9.5,
        9.519989013671875,
        9.540008544921875,
        9.55999755859375,
        9.579986572265625,
        9.600006103515625,
        9.6199951171875,
        9.639984130859375,
        9.660003662109375,
        9.67999267578125,
        9.699981689453125,
        9.720001220703125,
        9.739990234375,
        9.759979248046875,
        9.779998779296875,
        9.79998779296875,
        9.82000732421875,
        9.839996337890625,
        9.8599853515625,
        9.8800048828125,
        9.899993896484375,
        9.91998291015625,
        9.94000244140625,
        9.959991455078125,
        9.97998046875,
        10.0,
        10.019989013671875,
        10.040008544921875,
        10.05999755859375,
        10.079986572265625,
        10.100006103515625,
        10.1199951171875,
        10.139984130859375,
        10.160003662109375,
        10.17999267578125,
        10.199981689453125,
        10.220001220703125,
        10.239990234375,
        10.259979248046875,
        10.279998779296875,
        10.29998779296875,
        10.32000732421875,
        10.339996337890625,
        10.3599853515625,
        10.3800048828125,
        10.399993896484375,
        10.41998291015625,
        10.44000244140625,
        10.459991455078125,
        10.47998046875,
        10.5,
        10.519989013671875,
        10.540008544921875,
        10.55999755859375,
        10.579986572265625,
        10.600006103515625,
        10.6199951171875,
        10.639984130859375,
        10.660003662109375,
        10.67999267578125,
        10.699981689453125,
        10.720001220703125,
        10.739990234375,
        10.759979248046875,
        10.779998779296875,
        10.79998779296875,
        10.82000732421875,
        10.839996337890625,
        10.8599853515625,
        10.8800048828125,
        10.899993896484375,
        10.91998291015625,
        10.94000244140625,
        10.959991455078125,
        10.97998046875,
        11.0,
        11.019989013671875,
        11.040008544921875,
        11.05999755859375,
        11.079986572265625,
        11.100006103515625,
        11.1199951171875,
        11.139984130859375,
        11.160003662109375,
        11.17999267578125,
        11.199981689453125,
        11.220001220703125,
        11.239990234375,
        11.259979248046875,
        11.279998779296875,
        11.29998779296875,
        11.32000732421875,
        11.339996337890625,
        11.3599853515625,
        11.3800048828125,
        11.399993896484375,
        11.41998291015625,
        11.44000244140625,
        11.459991455078125,
        11.47998046875,
        11.5,
        11.519989013671875,
        11.540008544921875,
        11.55999755859375,
        11.579986572265625,
        11.600006103515625,
        11.6199951171875,
        11.639984130859375,
        11.660003662109375,
        11.67999267578125,
        11.699981689453125,
        11.720001220703125,
        11.739990234375,
        11.759979248046875,
        11.779998779296875,
        11.79998779296875,
        11.82000732421875,
        11.839996337890625,
        11.8599853515625,
        11.8800048828125,
        11.899993896484375,
        11.91998291015625,
        11.94000244140625,
        11.959991455078125,
        11.97998046875,
        12.0,
        12.019989013671875,
        12.040008544921875,
        12.05999755859375,
        12.079986572265625,
        12.100006103515625,
        12.1199951171875,
        12.139984130859375,
        12.160003662109375,
        12.17999267578125,
        12.199981689453125,
        12.220001220703125,
        12.239990234375,
        12.259979248046875,
        12.279998779296875,
        12.29998779296875,
        12.32000732421875,
        12.339996337890625,
        12.3599853515625,
        12.3800048828125,
        12.399993896484375,
        12.41998291015625,
        12.44000244140625,
        12.459991455078125,
        12.47998046875,
        12.5,
        12.519989013671875,
        12.540008544921875,
        12.55999755859375,
        12.579986572265625,
        12.600006103515625,
        12.6199951171875,
        12.639984130859375,
        12.660003662109375,
        12.67999267578125,
        12.699981689453125,
        12.720001220703125,
        12.739990234375,
        12.759979248046875,
        12.779998779296875,
        12.79998779296875,
        12.82000732421875,
        12.839996337890625,
        12.8599853515625,
        12.8800048828125,
        12.899993896484375,
        12.91998291015625,
        12.94000244140625,
        12.959991455078125,
        12.97998046875,
        13.0,
        13.019989013671875,
        13.040008544921875,
        13.05999755859375,
        13.079986572265625,
        13.100006103515625,
        13.1199951171875,
        13.139984130859375,
        13.160003662109375,
        13.17999267578125,
        13.199981689453125,
        13.220001220703125,
        13.239990234375,
        13.259979248046875,
        13.279998779296875,
        13.29998779296875,
        13.32000732421875,
        13.339996337890625,
        13.3599853515625,
        13.3800048828125,
        13.399993896484375,
        13.41998291015625,
        13.44000244140625,
        13.459991455078125,
        13.47998046875,
        13.5,
        13.519989013671875,
        13.540008544921875,
        13.55999755859375,
        13.579986572265625,
        13.600006103515625,
        13.6199951171875,
        13.639984130859375,
        13.660003662109375,
        13.67999267578125,
        13.699981689453125,
        13.720001220703125,
        13.739990234375,
        13.759979248046875,
        13.779998779296875,
        13.79998779296875,
        13.82000732421875,
        13.839996337890625,
        13.8599853515625,
        13.8800048828125,
        13.899993896484375,
        13.91998291015625,
        13.94000244140625,
        13.959991455078125,
        13.97998046875,
        14.0,
        14.019989013671875,
        14.040008544921875,
        14.05999755859375,
        14.079986572265625,
        14.100006103515625,
        14.1199951171875,
        14.139984130859375,
        14.160003662109375,
        14.17999267578125,
        14.199981689453125,
        14.220001220703125,
        14.239990234375,
        14.259979248046875,
        14.279998779296875,
        14.29998779296875,
        14.32000732421875,
        14.339996337890625,
        14.3599853515625,
        14.3800048828125,
        14.399993896484375,
        14.41998291015625,
        14.44000244140625,
        14.459991455078125,
        14.47998046875,
        14.5,
        14.519989013671875,
        14.540008544921875,
        14.55999755859375,
        14.579986572265625,
        14.600006103515625,
        14.6199951171875,
        14.639984130859375,
        14.660003662109375,
        14.67999267578125,
        14.699981689453125,
        14.720001220703125,
        14.739990234375,
        14.759979248046875,
        14.779998779296875,
        14.79998779296875,
        14.82000732421875,
        14.839996337890625,
        14.8599853515625,
        14.8800048828125,
        14.899993896484375,
        14.91998291015625,
        14.94000244140625,
        14.959991455078125,
        14.97998046875,
        15.0,
        15.019989013671875,
        15.040008544921875,
        15.05999755859375,
        15.079986572265625,
        15.100006103515625,
        15.1199951171875,
        15.139984130859375,
        15.160003662109375,
        15.17999267578125,
        15.199981689453125,
        15.220001220703125,
        15.239990234375,
        15.259979248046875,
        15.279998779296875,
        15.29998779296875,
        15.32000732421875,
        15.339996337890625,
        15.3599853515625,
        15.3800048828125,
        15.399993896484375,
        15.41998291015625,
        15.44000244140625,
        15.459991455078125,
        15.47998046875,
        15.5,
        15.519989013671875,
        15.540008544921875,
        15.55999755859375,
        15.579986572265625,
        15.600006103515625,
        15.6199951171875,
        15.639984130859375,
        15.660003662109375,
        15.67999267578125,
        15.699981689453125,
        15.720001220703125,
        15.739990234375,
        15.759979248046875,
        15.779998779296875,
        15.79998779296875,
        15.82000732421875,
        15.839996337890625,
        15.8599853515625,
        15.8800048828125,
        15.899993896484375,
        15.91998291015625,
        15.94000244140625,
        15.959991455078125,
        15.97998046875,
        16.0,
        16.019989013671876,
        16.040008544921876,
        16.05999755859375,
        16.079986572265626,
        16.100006103515626,
        16.1199951171875,
        16.139984130859376,
        16.160003662109376,
        16.17999267578125,
        16.199981689453126,
        16.220001220703126,
        16.239990234375,
        16.259979248046876,
        16.279998779296876,
        16.29998779296875,
        16.32000732421875,
        16.339996337890626,
        16.3599853515625,
        16.3800048828125,
        16.399993896484376,
        16.41998291015625,
        16.44000244140625,
        16.459991455078126,
        16.47998046875,
        16.5,
        16.519989013671876,
        16.540008544921876,
        16.55999755859375,
        16.579986572265626,
        16.600006103515626,
        16.6199951171875,
        16.639984130859376,
        16.660003662109376,
        16.67999267578125,
        16.699981689453126,
        16.720001220703126,
        16.739990234375,
        16.759979248046876,
        16.779998779296876,
        16.79998779296875,
        16.82000732421875,
        16.839996337890626,
        16.8599853515625,
        16.8800048828125,
        16.899993896484376,
        16.91998291015625,
        16.94000244140625,
        16.959991455078126,
        16.97998046875,
        17.0,
        17.019989013671876,
        17.040008544921876,
        17.05999755859375,
        17.079986572265626,
        17.100006103515626,
        17.1199951171875,
        17.139984130859376,
        17.160003662109376,
        17.17999267578125,
        17.199981689453126,
        17.220001220703126,
        17.239990234375,
        17.259979248046876,
        17.279998779296876,
        17.29998779296875,
        17.32000732421875,
        17.339996337890626,
        17.3599853515625,
        17.3800048828125,
        17.399993896484376,
        17.41998291015625,
        17.44000244140625,
        17.459991455078126,
        17.47998046875,
        17.5,
        17.519989013671876,
        17.540008544921876,
        17.55999755859375,
        17.579986572265626,
        17.600006103515626,
        17.6199951171875,
        17.639984130859376,
        17.660003662109376,
        17.67999267578125,
        17.699981689453126,
        17.720001220703126,
        17.739990234375,
        17.759979248046876,
        17.779998779296876,
        17.79998779296875,
        17.82000732421875,
        17.839996337890626,
        17.8599853515625,
        17.8800048828125,
        17.899993896484376,
        17.91998291015625,
        17.94000244140625,
        17.959991455078126,
        17.97998046875,
        18.0,
        18.019989013671876,
        18.040008544921876,
        18.05999755859375,
        18.079986572265626,
        18.100006103515626,
        18.1199951171875,
        18.139984130859376,
        18.160003662109376,
        18.17999267578125,
        18.199981689453126,
        18.220001220703126,
        18.239990234375,
        18.259979248046876,
        18.279998779296876,
        18.29998779296875,
        18.32000732421875,
        18.339996337890626,
        18.3599853515625,
        18.3800048828125,
        18.399993896484376,
        18.41998291015625,
        18.44000244140625,
        18.459991455078126,
        18.47998046875,
        18.5,
        18.519989013671876,
        18.540008544921876,
        18.55999755859375,
        18.579986572265626,
        18.600006103515626,
        18.6199951171875,
        18.639984130859376,
        18.660003662109376,
        18.67999267578125,
        18.699981689453126,
        18.720001220703126,
        18.739990234375,
        18.759979248046876,
        18.779998779296876,
        18.79998779296875,
        18.82000732421875,
        18.839996337890626,
        18.8599853515625,
        18.8800048828125,
        18.899993896484376,
        18.91998291015625,
        18.94000244140625,
        18.959991455078126,
        18.97998046875,
        19.0,
        19.019989013671876,
        19.040008544921876,
        19.05999755859375,
        19.079986572265626,
        19.100006103515626,
        19.1199951171875,
        19.139984130859376,
        19.160003662109376,
        19.17999267578125,
        19.199981689453126,
        19.220001220703126,
        19.239990234375,
        19.259979248046876,
        19.279998779296876,
        19.29998779296875,
        19.32000732421875,
        19.339996337890626,
        19.3599853515625,
        19.3800048828125,
        19.399993896484376,
        19.41998291015625,
        19.44000244140625,
        19.459991455078126,
        19.47998046875,
        19.5,
        19.519989013671876,
        19.540008544921876,
        19.55999755859375,
        19.579986572265626,
        19.600006103515626,
        19.6199951171875,
        19.639984130859376,
        19.660003662109376,
        19.67999267578125,
        19.699981689453126,
        19.720001220703126,
        19.739990234375,
        19.759979248046876,
        19.779998779296876,
        19.79998779296875,
        19.82000732421875,
        19.839996337890626,
        19.8599853515625,
        19.8800048828125,
        19.899993896484376,
        19.91998291015625,
        19.94000244140625,
        19.959991455078126,
        19.97998046875,
        20.0,
        20.019989013671876,
        20.040008544921876,
        20.05999755859375,
        20.079986572265626,
        20.100006103515626,
        20.1199951171875,
        20.139984130859376,
        20.160003662109376,
        20.17999267578125,
        20.199981689453126,
        20.220001220703126,
        20.239990234375,
        20.259979248046876,
        20.279998779296876,
        20.29998779296875,
        20.32000732421875,
        20.339996337890626,
        20.3599853515625,
        20.3800048828125,
        20.399993896484376,
        20.41998291015625,
        20.44000244140625,
        20.459991455078126,
        20.47998046875,
        20.5,
        20.519989013671876,
        20.540008544921876,
        20.55999755859375,
        20.579986572265626,
        20.600006103515626,
        20.6199951171875,
        20.639984130859376,
        20.660003662109376,
        20.67999267578125,
        20.699981689453126,
        20.720001220703126,
        20.739990234375,
        20.759979248046876,
        20.779998779296876,
        20.79998779296875,
        20.82000732421875,
        20.839996337890626,
        20.8599853515625,
        20.8800048828125,
        20.899993896484376,
        20.91998291015625,
        20.94000244140625,
        20.959991455078126,
        20.97998046875,
        21.0,
        21.019989013671876,
        21.040008544921876,
        21.05999755859375,
        21.079986572265626,
        21.100006103515626,
        21.1199951171875,
        21.139984130859376,
        21.160003662109376,
        21.17999267578125,
        21.199981689453126,
        21.220001220703126,
        21.239990234375,
        21.259979248046876,
        21.279998779296876,
        21.29998779296875,
        21.32000732421875,
        21.339996337890626,
        21.3599853515625,
        21.3800048828125,
        21.399993896484376,
        21.41998291015625,
        21.44000244140625,
        21.459991455078126,
        21.47998046875,
        21.5,
        21.519989013671876,
        21.540008544921876,
        21.55999755859375,
        21.579986572265626,
        21.600006103515626,
        21.6199951171875,
        21.639984130859376,
        21.660003662109376,
        21.67999267578125,
        21.699981689453126,
        21.720001220703126,
        21.739990234375,
        21.759979248046876,
        21.779998779296876,
        21.79998779296875,
        21.82000732421875,
        21.839996337890626,
        21.8599853515625,
        21.8800048828125,
        21.899993896484376,
        21.91998291015625,
        21.94000244140625,
        21.959991455078126,
        21.97998046875,
        22.0,
        22.019989013671876,
        22.040008544921876,
        22.05999755859375,
        22.079986572265626,
        22.100006103515626,
        22.1199951171875,
        22.139984130859376,
        22.160003662109376,
        22.17999267578125,
        22.199981689453126,
        22.220001220703126,
        22.239990234375,
        22.259979248046876,
        22.279998779296876,
        22.29998779296875,
        22.32000732421875,
        22.339996337890626,
        22.3599853515625,
        22.3800048828125,
        22.399993896484376,
        22.41998291015625,
        22.44000244140625,
        22.459991455078126,
        22.47998046875,
        22.5,
        22.519989013671876,
        22.540008544921876,
        22.55999755859375,
        22.579986572265626,
        22.600006103515626,
        22.6199951171875,
        22.639984130859376,
        22.660003662109376,
        22.67999267578125,
        22.699981689453126,
        22.720001220703126,
        22.739990234375,
        22.759979248046876,
        22.779998779296876,
        22.79998779296875,
        22.82000732421875,
        22.839996337890626,
        22.8599853515625,
        22.8800048828125,
        22.899993896484376,
        22.91998291015625,
        22.94000244140625,
        22.959991455078126,
        22.97998046875,
        23.0,
        23.019989013671876,
        23.040008544921876,
        23.05999755859375,
        23.079986572265626,
        23.100006103515626,
        23.1199951171875,
        23.139984130859376,
        23.160003662109376,
        23.17999267578125,
        23.199981689453126,
        23.220001220703126,
        23.239990234375,
        23.259979248046876,
        23.279998779296876,
        23.29998779296875,
        23.32000732421875,
        23.339996337890626,
        23.3599853515625,
        23.3800048828125,
        23.399993896484376,
        23.41998291015625,
        23.44000244140625,
        23.459991455078126,
        23.47998046875,
        23.5,
        23.519989013671876,
        23.540008544921876,
        23.55999755859375,
        23.579986572265626,
        23.600006103515626,
        23.6199951171875,
        23.639984130859376,
        23.660003662109376,
        23.67999267578125,
        23.699981689453126,
        23.720001220703126,
        23.739990234375,
        23.759979248046876,
        23.779998779296876,
        23.79998779296875,
        23.82000732421875,
        23.839996337890626,
        23.8599853515625,
        23.8800048828125,
        23.899993896484376,
        23.91998291015625,
        23.94000244140625,
        23.959991455078126,
        23.97998046875,
        24.0,
        24.019989013671876,
        24.040008544921876,
        24.05999755859375,
        24.079986572265626,
        24.100006103515626,
        24.1199951171875,
        24.139984130859376,
        24.160003662109376,
        24.17999267578125,
        24.199981689453126,
        24.220001220703126,
        24.239990234375,
        24.259979248046876,
        24.279998779296876,
        24.29998779296875,
        24.32000732421875,
        24.339996337890626,
        24.3599853515625,
        24.3800048828125,
        24.399993896484376,
        24.41998291015625,
        24.44000244140625,
        24.459991455078126,
        24.47998046875,
        24.5,
        24.519989013671876,
        24.540008544921876,
        24.55999755859375,
        24.579986572265626,
        24.600006103515626,
        24.6199951171875,
        24.639984130859376,
        24.660003662109376,
        24.67999267578125,
        24.699981689453126,
        24.720001220703126,
        24.739990234375,
        24.759979248046876,
        24.779998779296876,
        24.79998779296875,
        24.82000732421875,
        24.839996337890626,
        24.8599853515625,
        24.8800048828125,
        24.899993896484376,
        24.91998291015625,
        24.94000244140625,
        24.959991455078126,
        24.97998046875,
        25.0,
        25.019989013671876,
        25.040008544921876,
        25.05999755859375,
        25.079986572265626,
        25.100006103515626,
        25.1199951171875,
        25.139984130859376,
        25.160003662109376,
        25.17999267578125,
        25.199981689453126,
        25.220001220703126,
        25.239990234375,
        25.259979248046876,
        25.279998779296876,
        25.29998779296875,
        25.32000732421875,
        25.339996337890626,
        25.3599853515625,
        25.3800048828125,
        25.399993896484376,
        25.41998291015625,
        25.44000244140625,
        25.459991455078126,
        25.47998046875,
        25.5,
        25.519989013671876,
        25.540008544921876,
        25.55999755859375,
        25.579986572265626,
        25.600006103515626,
        25.6199951171875,
        25.639984130859376,
        25.660003662109376,
        25.67999267578125,
        25.699981689453126,
        25.720001220703126,
        25.739990234375,
        25.759979248046876,
        25.779998779296876,
        25.79998779296875,
        25.82000732421875,
        25.839996337890626,
        25.8599853515625,
        25.8800048828125,
        25.899993896484376,
        25.91998291015625,
        25.94000244140625,
        25.959991455078126,
        25.97998046875,
        26.0,
        26.019989013671876,
        26.040008544921876,
        26.05999755859375,
        26.079986572265626,
        26.100006103515626,
        26.1199951171875,
        26.139984130859376,
        26.160003662109376,
        26.17999267578125,
        26.199981689453126,
        26.220001220703126,
        26.239990234375,
        26.259979248046876,
        26.279998779296876,
        26.29998779296875,
        26.32000732421875,
        26.339996337890626,
        26.3599853515625,
        26.3800048828125,
        26.399993896484376,
        26.41998291015625,
        26.44000244140625,
        26.459991455078126,
        26.47998046875,
        26.5,
        26.519989013671876,
        26.540008544921876,
        26.55999755859375,
        26.579986572265626,
        26.600006103515626,
        26.6199951171875,
        26.639984130859376,
        26.660003662109376,
        26.67999267578125,
        26.699981689453126,
        26.720001220703126,
        26.739990234375,
        26.759979248046876,
        26.779998779296876,
        26.79998779296875,
        26.82000732421875,
        26.839996337890626,
        26.8599853515625,
        26.8800048828125,
        26.899993896484376,
        26.91998291015625,
        26.94000244140625,
        26.959991455078126,
        26.97998046875,
        27.0,
        27.019989013671876,
        27.040008544921876,
        27.05999755859375,
        27.079986572265626,
        27.100006103515626,
        27.1199951171875,
        27.139984130859376,
        27.160003662109376,
        27.17999267578125,
        27.199981689453126,
        27.220001220703126,
        27.239990234375,
        27.259979248046876,
        27.279998779296876,
        27.29998779296875,
        27.32000732421875,
        27.339996337890626,
        27.3599853515625,
        27.3800048828125,
        27.399993896484376,
        27.41998291015625,
        27.44000244140625,
        27.459991455078126,
        27.47998046875,
        27.5,
        27.519989013671876,
        27.540008544921876,
        27.55999755859375,
        27.579986572265626,
        27.600006103515626,
        27.6199951171875,
        27.639984130859376,
        27.660003662109376,
        27.67999267578125,
        27.699981689453126,
        27.720001220703126,
        27.739990234375,
        27.759979248046876,
        27.779998779296876,
        27.79998779296875,
        27.82000732421875,
        27.839996337890626,
        27.8599853515625,
        27.8800048828125,
        27.899993896484376,
        27.91998291015625,
        27.94000244140625,
        27.959991455078126,
        27.97998046875,
        28.0,
        28.019989013671876,
        28.040008544921876,
        28.05999755859375,
        28.079986572265626,
        28.100006103515626,
        28.1199951171875,
        28.139984130859376,
        28.160003662109376,
        28.17999267578125,
        28.199981689453126,
        28.220001220703126,
        28.239990234375,
        28.259979248046876,
        28.279998779296876,
        28.29998779296875,
        28.32000732421875,
        28.339996337890626,
        28.3599853515625,
        28.3800048828125,
        28.399993896484376,
        28.41998291015625,
        28.44000244140625,
        28.459991455078126,
        28.47998046875,
        28.5,
        28.519989013671876,
        28.540008544921876,
        28.55999755859375,
        28.579986572265626,
        28.600006103515626,
        28.6199951171875,
        28.639984130859376,
        28.660003662109376,
        28.67999267578125,
        28.699981689453126,
        28.720001220703126,
        28.739990234375,
        28.759979248046876,
        28.779998779296876,
        28.79998779296875,
        28.82000732421875,
        28.839996337890626,
        28.8599853515625,
        28.8800048828125,
        28.899993896484376,
        28.91998291015625,
        28.94000244140625,
        28.959991455078126,
        28.97998046875,
        29.0,
        29.019989013671876,
        29.040008544921876,
        29.05999755859375,
        29.079986572265626,
        29.100006103515626,
        29.1199951171875,
        29.139984130859376,
        29.160003662109376,
        29.17999267578125,
        29.199981689453126,
        29.220001220703126,
        29.239990234375,
        29.259979248046876,
        29.279998779296876,
        29.29998779296875,
        29.32000732421875,
        29.339996337890626,
        29.3599853515625,
        29.3800048828125,
        29.399993896484376,
        29.41998291015625,
        29.44000244140625,
        29.459991455078126,
        29.47998046875,
        29.5,
        29.519989013671876,
        29.540008544921876,
        29.55999755859375,
        29.579986572265626,
        29.600006103515626,
        29.6199951171875,
        29.639984130859376,
        29.660003662109376,
        29.67999267578125,
        29.699981689453126,
        29.720001220703126,
        29.739990234375,
        29.759979248046876,
        29.779998779296876,
        29.79998779296875,
        29.82000732421875,
        29.839996337890626,
        29.8599853515625,
        29.8800048828125,
        29.899993896484376,
        29.91998291015625,
        29.94000244140625,
        29.959991455078126,
        29.97998046875,
        30.0,
        30.019989013671876,
        30.040008544921876,
        30.05999755859375,
        30.079986572265626,
        30.100006103515626,
        30.1199951171875,
        30.139984130859376,
        30.160003662109376,
        30.17999267578125,
        30.199981689453126,
        30.220001220703126,
        30.239990234375,
        30.259979248046876,
        30.279998779296876,
        30.29998779296875,
        30.32000732421875,
        30.339996337890626,
        30.3599853515625,
        30.3800048828125,
        30.399993896484376,
        30.41998291015625,
        30.44000244140625,
        30.459991455078126,
        30.47998046875,
        30.5,
        30.519989013671876,
        30.540008544921876,
        30.55999755859375,
        30.579986572265626,
        30.600006103515626,
        30.6199951171875,
        30.639984130859376,
        30.660003662109376,
        30.67999267578125,
        30.699981689453126,
        30.720001220703126,
        30.739990234375,
        30.759979248046876,
        30.779998779296876,
        30.79998779296875,
        30.82000732421875,
        30.839996337890626,
        30.8599853515625,
        30.8800048828125,
        30.899993896484376,
        30.91998291015625,
        30.94000244140625,
        30.959991455078126,
        30.97998046875,
        31.0,
        31.019989013671876,
        31.040008544921876,
        31.05999755859375,
        31.079986572265626,
        31.100006103515626,
        31.1199951171875,
        31.139984130859376,
        31.160003662109376,
        31.17999267578125,
        31.199981689453126,
        31.220001220703126,
        31.239990234375,
        31.259979248046876,
        31.279998779296876,
        31.29998779296875,
        31.32000732421875,
        31.339996337890626,
        31.3599853515625,
        31.3800048828125,
        31.399993896484376,
        31.41998291015625,
        31.44000244140625,
        31.459991455078126,
        31.47998046875,
        31.5,
        31.519989013671876,
        31.540008544921876,
        31.55999755859375,
        31.579986572265626,
        31.600006103515626,
        31.6199951171875,
        31.639984130859376,
        31.660003662109376,
        31.67999267578125,
        31.699981689453126,
        31.720001220703126,
        31.739990234375,
        31.759979248046876,
        31.779998779296876,
        31.79998779296875,
        31.82000732421875,
        31.839996337890626,
        31.8599853515625,
        31.8800048828125,
        31.899993896484376,
        31.91998291015625,
        31.94000244140625,
        31.959991455078126,
        31.97998046875,
        32.0,
        32.019989013671878,
        32.040008544921878,
        32.05999755859375,
        32.079986572265628,
        32.100006103515628,
        32.1199951171875,
        32.139984130859378,
        32.160003662109378,
        32.17999267578125,
        32.199981689453128,
        32.220001220703128,
        32.239990234375,
        32.259979248046878,
        32.279998779296878,
        32.29998779296875,
        32.32000732421875,
        32.339996337890628,
        32.3599853515625,
        32.3800048828125,
        32.399993896484378,
        32.41998291015625,
        32.44000244140625,
        32.459991455078128,
        32.47998046875,
        32.5,
        32.519989013671878,
        32.540008544921878,
        32.55999755859375,
        32.579986572265628,
        32.600006103515628,
        32.6199951171875,
        32.639984130859378,
        32.660003662109378,
        32.67999267578125,
        32.699981689453128,
        32.720001220703128,
        32.739990234375,
        32.759979248046878,
        32.779998779296878,
        32.79998779296875,
        32.82000732421875,
        32.839996337890628,
        32.8599853515625,
        32.8800048828125,
        32.899993896484378,
        32.91998291015625,
        32.94000244140625,
        32.959991455078128,
        32.97998046875,
        33.0,
        33.019989013671878,
        33.040008544921878,
        33.05999755859375,
        33.079986572265628,
        33.100006103515628,
        33.1199951171875,
        33.139984130859378,
        33.160003662109378,
        33.17999267578125,
        33.199981689453128,
        33.220001220703128,
        33.239990234375,
        33.259979248046878,
        33.279998779296878,
        33.29998779296875,
        33.32000732421875,
        33.339996337890628,
        33.3599853515625,
        33.3800048828125,
        33.399993896484378,
        33.41998291015625,
        33.44000244140625,
        33.459991455078128,
        33.47998046875,
        33.5,
        33.519989013671878,
        33.540008544921878,
        33.55999755859375,
        33.579986572265628,
        33.600006103515628,
        33.6199951171875,
        33.639984130859378,
        33.660003662109378,
        33.67999267578125,
        33.699981689453128,
        33.720001220703128,
        33.739990234375,
        33.759979248046878,
        33.779998779296878,
        33.79998779296875,
        33.82000732421875,
        33.839996337890628,
        33.8599853515625,
        33.8800048828125,
        33.899993896484378,
        33.91998291015625,
        33.94000244140625,
        33.959991455078128,
        33.97998046875,
        34.0,
        34.019989013671878,
        34.040008544921878,
        34.05999755859375,
        34.079986572265628,
        34.100006103515628,
        34.1199951171875,
        34.139984130859378,
        34.160003662109378,
        34.17999267578125,
        34.199981689453128,
        34.220001220703128,
        34.239990234375,
        34.259979248046878,
        34.279998779296878,
        34.29998779296875,
        34.32000732421875,
        34.339996337890628,
        34.3599853515625,
        34.3800048828125,
        34.399993896484378,
        34.41998291015625,
        34.44000244140625,
        34.459991455078128,
        34.47998046875,
        34.5,
        34.519989013671878,
        34.540008544921878,
        34.55999755859375,
        34.579986572265628,
        34.600006103515628,
        34.6199951171875,
        34.639984130859378,
        34.660003662109378,
        34.67999267578125,
        34.699981689453128,
        34.720001220703128,
        34.739990234375,
        34.759979248046878,
        34.779998779296878,
        34.79998779296875,
        34.82000732421875,
        34.839996337890628,
        34.8599853515625,
        34.8800048828125,
        34.899993896484378,
        34.91998291015625,
        34.94000244140625,
        34.959991455078128,
        34.97998046875,
        35.0,
        35.019989013671878,
        35.040008544921878,
        35.05999755859375,
        35.079986572265628,
        35.100006103515628,
        35.1199951171875,
        35.139984130859378,
        35.160003662109378,
        35.17999267578125,
        35.199981689453128,
        35.220001220703128,
        35.239990234375,
        35.259979248046878,
        35.279998779296878,
        35.29998779296875,
        35.32000732421875,
        35.339996337890628,
        35.3599853515625,
        35.3800048828125,
        35.399993896484378,
        35.41998291015625,
        35.44000244140625,
        35.459991455078128,
        35.47998046875,
        35.5,
        35.519989013671878,
        35.540008544921878,
        35.55999755859375,
        35.579986572265628,
        35.600006103515628,
        35.6199951171875,
        35.639984130859378,
        35.660003662109378,
        35.67999267578125,
        35.699981689453128,
        35.720001220703128,
        35.739990234375,
        35.759979248046878,
        35.779998779296878,
        35.79998779296875,
        35.82000732421875,
        35.839996337890628,
        35.8599853515625,
        35.8800048828125,
        35.899993896484378,
        35.91998291015625,
        35.94000244140625,
        35.959991455078128,
        35.97998046875,
        36.0,
        36.019989013671878,
        36.040008544921878,
        36.05999755859375,
        36.079986572265628,
        36.100006103515628,
        36.1199951171875,
        36.139984130859378,
        36.160003662109378,
        36.17999267578125,
        36.199981689453128,
        36.220001220703128,
        36.239990234375,
        36.259979248046878,
        36.279998779296878,
        36.29998779296875,
        36.32000732421875,
        36.339996337890628,
        36.3599853515625,
        36.3800048828125,
        36.399993896484378,
        36.41998291015625,
        36.44000244140625,
        36.459991455078128,
        36.47998046875,
        36.5,
        36.519989013671878,
        36.540008544921878,
        36.55999755859375,
        36.579986572265628,
        36.600006103515628,
        36.6199951171875,
        36.639984130859378,
        36.660003662109378,
        36.67999267578125,
        36.699981689453128,
        36.720001220703128,
        36.739990234375,
        36.759979248046878,
        36.779998779296878,
        36.79998779296875,
        36.82000732421875,
        36.839996337890628,
        36.8599853515625,
        36.8800048828125,
        36.899993896484378,
        36.91998291015625,
        36.94000244140625,
        36.959991455078128,
        36.97998046875,
        37.0,
        37.019989013671878,
        37.040008544921878,
        37.05999755859375,
        37.079986572265628,
        37.100006103515628,
        37.1199951171875,
        37.139984130859378,
        37.160003662109378,
        37.17999267578125,
        37.199981689453128,
        37.220001220703128,
        37.239990234375,
        37.259979248046878,
        37.279998779296878,
        37.29998779296875,
        37.32000732421875,
        37.339996337890628,
        37.3599853515625,
        37.3800048828125,
        37.399993896484378,
        37.41998291015625,
        37.44000244140625,
        37.459991455078128,
        37.47998046875,
        37.5,
        37.519989013671878,
        37.540008544921878,
        37.55999755859375,
        37.579986572265628,
        37.600006103515628,
        37.6199951171875,
        37.639984130859378,
        37.660003662109378,
        37.67999267578125,
        37.699981689453128,
        37.720001220703128,
        37.739990234375,
        37.759979248046878,
        37.779998779296878,
        37.79998779296875,
        37.82000732421875,
        37.839996337890628,
        37.8599853515625,
        37.8800048828125,
        37.899993896484378,
        37.91998291015625,
        37.94000244140625,
        37.959991455078128,
        37.97998046875,
        38.0,
        38.019989013671878,
        38.040008544921878,
        38.05999755859375,
        38.079986572265628,
        38.100006103515628,
        38.1199951171875,
        38.139984130859378,
        38.160003662109378,
        38.17999267578125,
        38.199981689453128,
        38.220001220703128,
        38.239990234375,
        38.259979248046878,
        38.279998779296878,
        38.29998779296875,
        38.32000732421875,
        38.339996337890628,
        38.3599853515625,
        38.3800048828125,
        38.399993896484378,
        38.41998291015625,
        38.44000244140625,
        38.459991455078128,
        38.47998046875,
        38.5,
        38.519989013671878,
        38.540008544921878,
        38.55999755859375,
        38.579986572265628,
        38.600006103515628,
        38.6199951171875,
        38.639984130859378,
        38.660003662109378,
        38.67999267578125,
        38.699981689453128,
        38.720001220703128,
        38.739990234375,
        38.759979248046878,
        38.779998779296878,
        38.79998779296875,
        38.82000732421875,
        38.839996337890628,
        38.8599853515625,
        38.8800048828125,
        38.899993896484378,
        38.91998291015625,
        38.94000244140625,
        38.959991455078128,
        38.97998046875,
        39.0,
        39.019989013671878,
        39.040008544921878,
        39.05999755859375,
        39.079986572265628,
        39.100006103515628,
        39.1199951171875,
        39.139984130859378,
        39.160003662109378,
        39.17999267578125,
        39.199981689453128,
        39.220001220703128,
        39.239990234375,
        39.259979248046878,
        39.279998779296878,
        39.29998779296875,
        39.32000732421875,
        39.339996337890628,
        39.3599853515625,
        39.3800048828125,
        39.399993896484378,
        39.41998291015625,
        39.44000244140625,
        39.459991455078128,
        39.47998046875,
        39.5,
        39.519989013671878,
        39.540008544921878,
        39.55999755859375,
        39.579986572265628,
        39.600006103515628,
        39.6199951171875,
        39.639984130859378,
        39.660003662109378,
        39.67999267578125,
        39.699981689453128,
        39.720001220703128,
        39.739990234375,
        39.759979248046878,
        39.779998779296878,
        39.79998779296875,
        39.82000732421875,
        39.839996337890628,
        39.8599853515625,
        39.8800048828125,
        39.899993896484378,
        39.91998291015625,
        39.94000244140625,
        39.959991455078128,
        39.97998046875,
        40.0,
        40.019989013671878,
        40.040008544921878,
        40.05999755859375,
        40.079986572265628,
        40.100006103515628,
        40.1199951171875,
        40.139984130859378,
        40.160003662109378,
        40.17999267578125,
        40.199981689453128,
        40.220001220703128,
        40.239990234375,
        40.259979248046878,
        40.279998779296878,
        40.29998779296875,
        40.32000732421875,
        40.339996337890628,
        40.3599853515625,
        40.3800048828125,
        40.399993896484378,
        40.41998291015625,
        40.44000244140625,
        40.459991455078128,
        40.47998046875,
        40.5,
        40.519989013671878,
        40.540008544921878,
        40.55999755859375,
        40.579986572265628,
        40.600006103515628,
        40.6199951171875,
        40.639984130859378,
        40.660003662109378,
        40.67999267578125,
        40.699981689453128,
        40.720001220703128,
        40.739990234375,
        40.759979248046878,
        40.779998779296878,
        40.79998779296875,
        40.82000732421875,
        40.839996337890628,
        40.8599853515625,
        40.8800048828125,
        40.899993896484378,
        40.91998291015625,
        40.94000244140625,
        40.959991455078128,
        40.97998046875,
        41.0,
        41.019989013671878,
        41.040008544921878,
        41.05999755859375,
        41.079986572265628,
        41.100006103515628,
        41.1199951171875,
        41.139984130859378,
        41.160003662109378,
        41.17999267578125,
        41.199981689453128,
        41.220001220703128,
        41.239990234375,
        41.259979248046878,
        41.279998779296878,
        41.29998779296875,
        41.32000732421875,
        41.339996337890628,
        41.3599853515625,
        41.3800048828125,
        41.399993896484378,
        41.41998291015625,
        41.44000244140625,
        41.459991455078128,
        41.47998046875,
        41.5,
        41.519989013671878,
        41.540008544921878,
        41.55999755859375,
        41.579986572265628,
        41.600006103515628,
        41.6199951171875,
        41.639984130859378,
        41.660003662109378,
        41.67999267578125,
        41.699981689453128,
        41.720001220703128,
        41.739990234375,
        41.759979248046878,
        41.779998779296878,
        41.79998779296875,
        41.82000732421875,
        41.839996337890628,
        41.8599853515625,
        41.8800048828125,
        41.899993896484378,
        41.91998291015625,
        41.94000244140625,
        41.959991455078128,
        41.97998046875,
        42.0,
        42.019989013671878,
        42.040008544921878,
        42.05999755859375,
        42.079986572265628,
        42.100006103515628,
        42.1199951171875,
        42.139984130859378,
        42.160003662109378,
        42.17999267578125,
        42.199981689453128,
        42.220001220703128,
        42.239990234375,
        42.259979248046878,
        42.279998779296878,
        42.29998779296875,
        42.32000732421875,
        42.339996337890628,
        42.3599853515625,
        42.3800048828125,
        42.399993896484378,
        42.41998291015625,
        42.44000244140625,
        42.459991455078128,
        42.47998046875,
        42.5,
        42.519989013671878,
        42.540008544921878,
        42.55999755859375,
        42.579986572265628,
        42.600006103515628,
        42.6199951171875,
        42.639984130859378,
        42.660003662109378,
        42.67999267578125,
        42.699981689453128,
        42.720001220703128,
        42.739990234375,
        42.759979248046878,
        42.779998779296878,
        42.79998779296875,
        42.82000732421875,
        42.839996337890628,
        42.8599853515625,
        42.8800048828125,
        42.899993896484378,
        42.91998291015625,
        42.94000244140625,
        42.959991455078128,
        42.97998046875,
        43.0,
        43.019989013671878,
        43.040008544921878,
        43.05999755859375,
        43.079986572265628,
        43.100006103515628,
        43.1199951171875,
        43.139984130859378,
        43.160003662109378,
        43.17999267578125,
        43.199981689453128,
        43.220001220703128,
        43.239990234375,
        43.259979248046878,
        43.279998779296878,
        43.29998779296875,
        43.32000732421875,
        43.339996337890628,
        43.3599853515625,
        43.3800048828125,
        43.399993896484378,
        43.41998291015625,
        43.44000244140625,
        43.459991455078128,
        43.47998046875,
        43.5,
        43.519989013671878,
        43.540008544921878,
        43.55999755859375,
        43.579986572265628,
        43.600006103515628,
        43.6199951171875,
        43.639984130859378,
        43.660003662109378,
        43.67999267578125,
        43.699981689453128,
        43.720001220703128,
        43.739990234375,
        43.759979248046878,
        43.779998779296878,
        43.79998779296875,
        43.82000732421875,
        43.839996337890628,
        43.8599853515625,
        43.8800048828125,
        43.899993896484378,
        43.91998291015625,
        43.94000244140625,
        43.959991455078128,
        43.97998046875,
        44.0,
        44.019989013671878,
        44.040008544921878,
        44.05999755859375,
        44.079986572265628,
        44.100006103515628,
        44.1199951171875,
        44.139984130859378,
        44.160003662109378,
        44.17999267578125,
        44.199981689453128,
        44.220001220703128,
        44.239990234375,
        44.259979248046878,
        44.279998779296878,
        44.29998779296875,
        44.32000732421875,
        44.339996337890628,
        44.3599853515625,
        44.3800048828125,
        44.39996337890625,
        44.41998291015625,
        44.44000244140625,
        44.46002197265625,
        44.47998046875,
        44.5,
        44.52001953125,
        44.53997802734375,
        44.55999755859375,
        44.58001708984375,
        44.5999755859375,
        44.6199951171875,
        44.6400146484375,
        44.65997314453125,
        44.67999267578125,
        44.70001220703125,
        44.719970703125,
        44.739990234375,
        44.760009765625,
        44.77996826171875,
        44.79998779296875,
        44.82000732421875,
        44.8399658203125,
        44.8599853515625,
        44.8800048828125,
        44.89996337890625,
        44.91998291015625,
        44.94000244140625,
        44.96002197265625,
        44.97998046875,
        45.0,
        45.02001953125,
        45.03997802734375,
        45.05999755859375,
        45.08001708984375,
        45.0999755859375,
        45.1199951171875,
        45.1400146484375,
        45.15997314453125,
        45.17999267578125,
        45.20001220703125,
        45.219970703125,
        45.239990234375,
        45.260009765625,
        45.27996826171875,
        45.29998779296875,
        45.32000732421875,
        45.3399658203125,
        45.3599853515625,
        45.3800048828125,
        45.39996337890625,
        45.41998291015625,
        45.44000244140625,
        45.46002197265625,
        45.47998046875,
        45.5,
        45.52001953125,
        45.53997802734375,
        45.55999755859375,
        45.58001708984375,
        45.5999755859375,
        45.6199951171875,
        45.6400146484375,
        45.65997314453125,
        45.67999267578125,
        45.70001220703125,
        45.719970703125,
        45.739990234375,
        45.760009765625,
        45.77996826171875,
        45.79998779296875,
        45.82000732421875,
        45.8399658203125,
        45.8599853515625,
        45.8800048828125,
        45.89996337890625,
        45.91998291015625,
        45.94000244140625,
        45.96002197265625,
        45.97998046875,
        46.0,
        46.02001953125,
        46.03997802734375,
        46.05999755859375,
        46.08001708984375,
        46.0999755859375,
        46.1199951171875,
        46.1400146484375,
        46.15997314453125,
        46.17999267578125,
        46.20001220703125,
        46.219970703125,
        46.239990234375,
        46.260009765625,
        46.27996826171875,
        46.29998779296875,
        46.32000732421875,
        46.3399658203125,
        46.3599853515625,
        46.3800048828125,
        46.39996337890625,
        46.41998291015625,
        46.44000244140625,
        46.46002197265625,
        46.47998046875,
        46.5,
        46.52001953125,
        46.53997802734375,
        46.55999755859375,
        46.58001708984375,
        46.5999755859375,
        46.6199951171875,
        46.6400146484375,
        46.65997314453125,
        46.67999267578125,
        46.70001220703125,
        46.719970703125,
        46.739990234375,
        46.760009765625,
        46.77996826171875,
        46.79998779296875,
        46.82000732421875,
        46.8399658203125,
        46.8599853515625,
        46.8800048828125,
        46.89996337890625,
        46.91998291015625,
        46.94000244140625,
        46.96002197265625,
        46.97998046875,
        47.0,
        47.02001953125,
        47.03997802734375,
        47.05999755859375,
        47.08001708984375,
        47.0999755859375,
        47.1199951171875,
        47.1400146484375,
        47.15997314453125,
        47.17999267578125,
        47.20001220703125,
        47.219970703125,
        47.239990234375,
        47.260009765625,
        47.27996826171875,
        47.29998779296875,
        47.32000732421875,
        47.3399658203125,
        47.3599853515625,
        47.3800048828125,
        47.39996337890625,
        47.41998291015625,
        47.44000244140625,
        47.46002197265625,
        47.47998046875,
        47.5,
        47.52001953125,
        47.53997802734375,
        47.55999755859375,
        47.58001708984375,
        47.5999755859375,
        47.6199951171875,
        47.6400146484375,
        47.65997314453125,
        47.67999267578125,
        47.70001220703125,
        47.719970703125,
        47.739990234375,
        47.760009765625,
        47.77996826171875,
        47.79998779296875,
        47.82000732421875,
        47.8399658203125,
        47.8599853515625,
        47.8800048828125,
        47.89996337890625,
        47.91998291015625,
        47.94000244140625,
        47.96002197265625,
        47.97998046875,
        48.0,
        48.02001953125,
        48.03997802734375,
        48.05999755859375,
        48.08001708984375,
        48.0999755859375,
        48.1199951171875,
        48.1400146484375,
        48.15997314453125,
        48.17999267578125,
        48.20001220703125,
        48.219970703125,
        48.239990234375,
        48.260009765625,
        48.27996826171875,
        48.29998779296875,
        48.32000732421875,
        48.3399658203125,
        48.3599853515625,
        48.3800048828125,
        48.39996337890625,
        48.41998291015625,
        48.44000244140625,
        48.46002197265625,
        48.47998046875,
        48.5,
        48.52001953125,
        48.53997802734375,
        48.55999755859375,
        48.58001708984375,
        48.5999755859375,
        48.6199951171875,
        48.6400146484375,
        48.65997314453125,
        48.67999267578125,
        48.70001220703125,
        48.719970703125,
        48.739990234375,
        48.760009765625,
        48.77996826171875,
        48.79998779296875,
        48.82000732421875,
        48.8399658203125,
        48.8599853515625,
        48.8800048828125,
        48.89996337890625,
        48.91998291015625,
        48.94000244140625,
        48.96002197265625,
        48.97998046875,
        49.0,
        49.02001953125,
        49.03997802734375,
        49.05999755859375,
        49.08001708984375,
        49.0999755859375,
        49.1199951171875,
        49.1400146484375,
        49.15997314453125,
        49.17999267578125,
        49.20001220703125,
        49.219970703125,
        49.239990234375,
        49.260009765625,
        49.27996826171875,
        49.29998779296875,
        49.32000732421875,
        49.3399658203125,
        49.3599853515625,
        49.3800048828125,
        49.39996337890625,
        49.41998291015625,
        49.44000244140625,
        49.46002197265625,
        49.47998046875,
        49.5,
        49.52001953125,
        49.53997802734375,
        49.55999755859375,
        49.58001708984375,
        49.5999755859375,
        49.6199951171875,
        49.6400146484375,
        49.65997314453125,
        49.67999267578125,
        49.70001220703125,
        49.719970703125,
        49.739990234375,
        49.760009765625,
        49.77996826171875,
        49.79998779296875,
        49.82000732421875,
        49.8399658203125,
        49.8599853515625,
        49.8800048828125,
        49.89996337890625,
        49.91998291015625,
        49.94000244140625,
        49.96002197265625,
        49.97998046875,
        50.0,
        50.02001953125,
        50.03997802734375,
        50.05999755859375,
        50.08001708984375,
        50.0999755859375,
        50.1199951171875,
        50.1400146484375,
        50.15997314453125,
        50.17999267578125,
        50.20001220703125,
        50.219970703125,
        50.239990234375,
        50.260009765625,
        50.27996826171875,
        50.29998779296875,
        50.32000732421875,
        50.3399658203125,
        50.3599853515625,
        50.3800048828125,
        50.39996337890625,
        50.41998291015625,
        50.44000244140625,
        50.46002197265625,
        50.47998046875,
        50.5,
        50.52001953125,
        50.53997802734375,
        50.55999755859375,
        50.58001708984375,
        50.5999755859375,
        50.6199951171875,
        50.6400146484375,
        50.65997314453125,
        50.67999267578125,
        50.70001220703125,
        50.719970703125,
        50.739990234375,
        50.760009765625,
        50.77996826171875,
        50.79998779296875,
        50.82000732421875,
        50.8399658203125,
        50.8599853515625,
        50.8800048828125,
        50.89996337890625,
        50.91998291015625,
        50.94000244140625,
        50.96002197265625,
        50.97998046875,
        51.0,
        51.02001953125,
        51.03997802734375,
        51.05999755859375,
        51.08001708984375,
        51.0999755859375,
        51.1199951171875,
        51.1400146484375,
        51.15997314453125,
        51.17999267578125,
        51.20001220703125,
        51.219970703125,
        51.239990234375,
        51.260009765625,
        51.27996826171875,
        51.29998779296875,
        51.32000732421875,
        51.3399658203125,
        51.3599853515625,
        51.3800048828125,
        51.39996337890625,
        51.41998291015625,
        51.44000244140625,
        51.46002197265625,
        51.47998046875,
        51.5,
        51.52001953125,
        51.53997802734375,
        51.55999755859375,
        51.58001708984375,
        51.5999755859375,
        51.6199951171875,
        51.6400146484375,
        51.65997314453125,
        51.67999267578125,
        51.70001220703125,
        51.719970703125,
        51.739990234375,
        51.760009765625,
        51.77996826171875,
        51.79998779296875,
        51.82000732421875,
        51.8399658203125,
        51.8599853515625,
        51.8800048828125,
        51.89996337890625,
        51.91998291015625,
        51.94000244140625,
        51.96002197265625,
        51.97998046875,
        52.0,
        52.02001953125,
        52.03997802734375,
        52.05999755859375,
        52.08001708984375,
        52.0999755859375,
        52.1199951171875,
        52.1400146484375,
        52.15997314453125,
        52.17999267578125,
        52.20001220703125,
        52.219970703125,
        52.239990234375,
        52.260009765625,
        52.27996826171875,
        52.29998779296875,
        52.32000732421875,
        52.3399658203125,
        52.3599853515625,
        52.3800048828125,
        52.39996337890625,
        52.41998291015625,
        52.44000244140625,
        52.46002197265625,
        52.47998046875,
        52.5,
        52.52001953125,
        52.53997802734375,
        52.55999755859375,
        52.58001708984375,
        52.5999755859375,
        52.6199951171875,
        52.6400146484375,
        52.65997314453125,
        52.67999267578125,
        52.70001220703125,
        52.719970703125,
        52.739990234375,
        52.760009765625,
        52.77996826171875,
        52.79998779296875,
        52.82000732421875,
        52.8399658203125,
        52.8599853515625,
        52.8800048828125,
        52.89996337890625,
        52.91998291015625,
        52.94000244140625,
        52.96002197265625,
        52.97998046875,
        53.0,
        53.02001953125,
        53.03997802734375,
        53.05999755859375,
        53.08001708984375,
        53.0999755859375,
        53.1199951171875,
        53.1400146484375,
        53.15997314453125,
        53.17999267578125,
        53.20001220703125,
        53.219970703125,
        53.239990234375,
        53.260009765625,
        53.27996826171875,
        53.29998779296875,
        53.32000732421875,
        53.3399658203125,
        53.3599853515625,
        53.3800048828125,
        53.39996337890625,
        53.41998291015625,
        53.44000244140625,
        53.46002197265625,
        53.47998046875,
        53.5,
        53.52001953125,
        53.53997802734375,
        53.55999755859375,
        53.58001708984375,
        53.5999755859375,
        53.6199951171875,
        53.6400146484375,
        53.65997314453125,
        53.67999267578125,
        53.70001220703125,
        53.719970703125,
        53.739990234375,
        53.760009765625,
        53.77996826171875,
        53.79998779296875,
        53.82000732421875,
        53.8399658203125,
        53.8599853515625,
        53.8800048828125,
        53.89996337890625,
        53.91998291015625,
        53.94000244140625,
        53.96002197265625,
        53.97998046875,
        54.0,
        54.02001953125,
        54.03997802734375,
        54.05999755859375,
        54.08001708984375,
        54.0999755859375,
        54.1199951171875,
        54.1400146484375,
        54.15997314453125,
        54.17999267578125,
        54.20001220703125,
        54.219970703125,
        54.239990234375,
        54.260009765625,
        54.27996826171875,
        54.29998779296875,
        54.32000732421875,
        54.3399658203125,
        54.3599853515625,
        54.3800048828125,
        54.39996337890625,
        54.41998291015625,
        54.44000244140625,
        54.46002197265625,
        54.47998046875,
        54.5,
        54.52001953125,
        54.53997802734375,
        54.55999755859375,
        54.58001708984375,
        54.5999755859375,
        54.6199951171875,
        54.6400146484375,
        54.65997314453125,
        54.67999267578125,
        54.70001220703125,
        54.719970703125,
        54.739990234375,
        54.760009765625,
        54.77996826171875,
        54.79998779296875,
        54.82000732421875,
        54.8399658203125,
        54.8599853515625,
        54.8800048828125,
        54.89996337890625,
        54.91998291015625,
        54.94000244140625,
        54.96002197265625,
        54.97998046875,
        55.0,
        55.02001953125,
        55.03997802734375,
        55.05999755859375,
        55.08001708984375,
        55.0999755859375,
        55.1199951171875,
        55.1400146484375,
        55.15997314453125,
        55.17999267578125,
        55.20001220703125,
        55.219970703125,
        55.239990234375,
        55.260009765625,
        55.27996826171875,
        55.29998779296875,
        55.32000732421875,
        55.3399658203125,
        55.3599853515625,
        55.3800048828125,
        55.39996337890625,
        55.41998291015625,
        55.44000244140625,
        55.46002197265625,
        55.47998046875,
        55.5,
        55.52001953125,
        55.53997802734375,
        55.55999755859375,
        55.58001708984375,
        55.5999755859375,
        55.6199951171875,
        55.6400146484375,
        55.65997314453125,
        55.67999267578125,
        55.70001220703125,
        55.719970703125,
        55.739990234375,
        55.760009765625,
        55.77996826171875,
        55.79998779296875,
        55.82000732421875,
        55.8399658203125,
        55.8599853515625,
        55.8800048828125,
        55.89996337890625,
        55.91998291015625,
        55.94000244140625,
        55.96002197265625,
        55.97998046875,
        56.0,
        56.02001953125,
        56.03997802734375,
        56.05999755859375,
        56.08001708984375,
        56.0999755859375,
        56.1199951171875,
        56.1400146484375,
        56.15997314453125,
        56.17999267578125,
        56.20001220703125,
        56.219970703125,
        56.239990234375,
        56.260009765625,
        56.27996826171875,
        56.29998779296875,
        56.32000732421875,
        56.3399658203125,
        56.3599853515625,
        56.3800048828125,
        56.39996337890625,
        56.41998291015625,
        56.44000244140625,
        56.46002197265625,
        56.47998046875,
        56.5,
        56.52001953125,
        56.53997802734375,
        56.55999755859375,
        56.58001708984375,
        56.5999755859375,
        56.6199951171875,
        56.6400146484375,
        56.65997314453125,
        56.67999267578125,
        56.70001220703125,
        56.719970703125,
        56.739990234375,
        56.760009765625,
        56.77996826171875,
        56.79998779296875,
        56.82000732421875,
        56.8399658203125,
        56.8599853515625,
        56.8800048828125,
        56.89996337890625,
        56.91998291015625,
        56.94000244140625,
        56.96002197265625,
        56.97998046875,
        57.0,
        57.02001953125,
        57.03997802734375,
        57.05999755859375,
        57.08001708984375,
        57.0999755859375,
        57.1199951171875,
        57.1400146484375,
        57.15997314453125,
        57.17999267578125,
        57.20001220703125,
        57.219970703125,
        57.239990234375,
        57.260009765625,
        57.27996826171875,
        57.29998779296875,
        57.32000732421875,
        57.3399658203125,
        57.3599853515625,
        57.3800048828125,
        57.39996337890625,
        57.41998291015625,
        57.44000244140625,
        57.46002197265625,
        57.47998046875,
        57.5,
        57.52001953125,
        57.53997802734375,
        57.55999755859375,
        57.58001708984375,
        57.5999755859375,
        57.6199951171875,
        57.6400146484375,
        57.65997314453125,
        57.67999267578125,
        57.70001220703125,
        57.719970703125,
        57.739990234375,
        57.760009765625,
        57.77996826171875,
        57.79998779296875,
        57.82000732421875,
        57.8399658203125,
        57.8599853515625,
        57.8800048828125,
        57.89996337890625,
        57.91998291015625,
        57.94000244140625,
        57.96002197265625,
        57.97998046875,
        58.0,
        58.02001953125,
        58.03997802734375,
        58.05999755859375,
        58.08001708984375,
        58.0999755859375,
        58.1199951171875,
        58.1400146484375,
        58.15997314453125,
        58.17999267578125,
        58.20001220703125,
        58.219970703125,
        58.239990234375,
        58.260009765625,
        58.27996826171875,
        58.29998779296875,
        58.32000732421875,
        58.3399658203125,
        58.3599853515625,
        58.3800048828125,
        58.39996337890625,
        58.41998291015625,
        58.44000244140625,
        58.46002197265625,
        58.47998046875,
        58.5,
        58.52001953125,
        58.53997802734375,
        58.55999755859375,
        58.58001708984375,
        58.5999755859375,
        58.6199951171875,
        58.6400146484375,
        58.65997314453125,
        58.67999267578125,
        58.70001220703125,
        58.719970703125,
        58.739990234375,
        58.760009765625,
        58.77996826171875,
        58.79998779296875,
        58.82000732421875,
        58.8399658203125,
        58.8599853515625,
        58.8800048828125,
        58.89996337890625,
        58.91998291015625,
        58.94000244140625,
        58.96002197265625,
        58.97998046875,
        59.0,
        59.02001953125,
        59.03997802734375,
        59.05999755859375,
        59.08001708984375,
        59.0999755859375,
        59.1199951171875,
        59.1400146484375,
        59.15997314453125,
        59.17999267578125,
        59.20001220703125,
        59.219970703125,
        59.239990234375,
        59.260009765625,
        59.27996826171875,
        59.29998779296875,
        59.32000732421875,
        59.3399658203125,
        59.3599853515625,
        59.3800048828125,
        59.39996337890625,
        59.41998291015625,
        59.44000244140625,
        59.46002197265625,
        59.47998046875,
        59.5,
        59.52001953125,
        59.53997802734375,
        59.55999755859375,
        59.58001708984375,
        59.5999755859375,
        59.6199951171875,
        59.6400146484375,
        59.65997314453125,
        59.67999267578125,
        59.70001220703125,
        59.719970703125,
        59.739990234375,
        59.760009765625,
        59.77996826171875,
        59.79998779296875,
        59.82000732421875,
        59.8399658203125,
        59.8599853515625,
        59.8800048828125,
        59.89996337890625,
        59.91998291015625,
        59.94000244140625,
        59.96002197265625,
        59.97998046875
    ],
    "rightHandPositions": [
        "(-0.230300, 1.191018, -0.254281)",
        "(-0.280000, 1.378801, -0.056997)",
        "(-0.280000, 1.381162, -0.058530)",
        "(-0.280000, 1.383464, -0.059945)",
        "(-0.280000, 1.385715, -0.061216)",
        "(-0.280000, 1.387933, -0.062327)",
        "(-0.280000, 1.390140, -0.063263)",
        "(-0.280000, 1.392346, -0.064011)",
        "(-0.280000, 1.394574, -0.064563)",
        "(-0.280000, 1.396846, -0.064918)",
        "(-0.280000, 1.399174, -0.065074)",
        "(-0.280000, 1.401579, -0.065037)",
        "(-0.280000, 1.404082, -0.064818)",
        "(-0.280000, 1.406687, -0.064432)",
        "(-0.280000, 1.409412, -0.063897)",
        "(-0.280000, 1.412267, -0.063238)",
        "(-0.280000, 1.415250, -0.062486)",
        "(-0.280000, 1.418367, -0.061672)",
        "(-0.280000, 1.421604, -0.060836)",
        "(-0.280000, 1.424953, -0.060021)",
        "(-0.280000, 1.428401, -0.059270)",
        "(-0.280000, 1.431916, -0.058629)",
        "(-0.280000, 1.435494, -0.058107)",
        "(-0.280000, 1.438609, -0.058517)",
        "(-0.280000, 1.440986, -0.060111)",
        "(-0.280000, 1.443321, -0.061764)",
        "(-0.280000, 1.445618, -0.063478)",
        "(-0.280000, 1.447868, -0.065247)",
        "(-0.280000, 1.450076, -0.067074)",
        "(-0.280000, 1.452233, -0.068953)",
        "(-0.280000, 1.454343, -0.070887)",
        "(-0.280000, 1.456407, -0.072875)",
        "(-0.280000, 1.458417, -0.074912)",
        "(-0.280000, 1.460375, -0.076998)",
        "(-0.280000, 1.462283, -0.079137)",
        "(-0.280000, 1.464134, -0.081319)",
        "(-0.280000, 1.465930, -0.083547)",
        "(-0.280000, 1.467671, -0.085823)",
        "(-0.280000, 1.469352, -0.088139)",
        "(-0.280000, 1.470975, -0.090496)",
        "(-0.280000, 1.472540, -0.092897)",
        "(-0.280000, 1.474042, -0.095332)",
        "(-0.280000, 1.475484, -0.097809)",
        "(-0.280000, 1.476862, -0.100317)",
        "(-0.280000, 1.478176, -0.102859)",
        "(-0.280000, 1.479428, -0.105437)",
        "(-0.280000, 1.480613, -0.108042)",
        "(-0.280000, 1.481732, -0.110675)",
        "(-0.280000, 1.482785, -0.113341)",
        "(-0.280000, 1.483770, -0.116027)",
        "(-0.280000, 1.484688, -0.118738)",
        "(-0.280000, 1.485538, -0.121475)",
        "(-0.280000, 1.486318, -0.124228)",
        "(-0.280000, 1.487029, -0.127004)",
        "(-0.280000, 1.487669, -0.129793)",
        "(-0.280000, 1.488240, -0.132597)",
        "(-0.280000, 1.488740, -0.135419)",
        "(-0.280000, 1.489168, -0.138248)",
        "(-0.280000, 1.489526, -0.141088)",
        "(-0.280000, 1.489812, -0.143939)",
        "(-0.280000, 1.489436, -0.146829)",
        "(-0.280000, 1.488376, -0.149717)",
        "(-0.280000, 1.487393, -0.152550)",
        "(-0.280000, 1.486503, -0.155328)",
        "(-0.280000, 1.485709, -0.158067)",
        "(-0.280000, 1.485008, -0.160782)",
        "(-0.280000, 1.484396, -0.163474)",
        "(-0.280000, 1.483857, -0.166159)",
        "(-0.280000, 1.483370, -0.168836)",
        "(-0.280000, 1.482904, -0.171510)",
        "(-0.280000, 1.482418, -0.174184)",
        "(-0.280000, 1.481866, -0.176840)",
        "(-0.280000, 1.481200, -0.179470)",
        "(-0.280000, 1.480382, -0.182062)",
        "(-0.280000, 1.479388, -0.184591)",
        "(-0.280000, 1.478198, -0.187044)",
        "(-0.280000, 1.476802, -0.189409)",
        "(-0.280000, 1.475201, -0.191662)",
        "(-0.280000, 1.473396, -0.193799)",
        "(-0.280000, 1.471403, -0.195801)",
        "(-0.280000, 1.469232, -0.197663)",
        "(-0.280000, 1.466899, -0.199382)",
        "(-0.280000, 1.464433, -0.200950)",
        "(-0.280000, 1.461853, -0.202371)",
        "(-0.280000, 1.459180, -0.203651)",
        "(-0.280000, 1.456449, -0.204791)",
        "(-0.280000, 1.453679, -0.205803)",
        "(-0.280000, 1.450893, -0.206701)",
        "(-0.280000, 1.448123, -0.207496)",
        "(-0.280000, 1.445385, -0.208206)",
        "(-0.280000, 1.442698, -0.208849)",
        "(-0.280000, 1.440086, -0.209444)",
        "(-0.280000, 1.437558, -0.210011)",
        "(-0.280000, 1.435133, -0.210571)",
        "(-0.280000, 1.432817, -0.211144)",
        "(-0.280000, 1.430615, -0.211753)",
        "(-0.280000, 1.428535, -0.212416)",
        "(-0.280000, 1.426576, -0.213151)",
        "(-0.280000, 1.424733, -0.213978)",
        "(-0.280000, 1.423005, -0.214909)",
        "(-0.280000, 1.421384, -0.215961)",
        "(-0.280000, 1.419856, -0.217145)",
        "(-0.280000, 1.418415, -0.218467)",
        "(-0.280000, 1.417043, -0.219937)",
        "(-0.280000, 1.415729, -0.221554)",
        "(-0.280000, 1.414455, -0.223321)",
        "(-0.280000, 1.413202, -0.225238)",
        "(-0.280000, 1.411957, -0.227294)",
        "(-0.280000, 1.410700, -0.229485)",
        "(-0.280000, 1.409414, -0.231803)",
        "(-0.280000, 1.408086, -0.234230)",
        "(-0.280000, 1.406699, -0.236753)",
        "(-0.280000, 1.405236, -0.239362)",
        "(-0.280000, 1.403690, -0.242030)",
        "(-0.280000, 1.402048, -0.244743)",
        "(-0.280000, 1.400297, -0.247488)",
        "(-0.280000, 1.398437, -0.250238)",
        "(-0.280000, 1.396456, -0.252985)",
        "(-0.280000, 1.394356, -0.255704)",
        "(-0.280000, 1.392134, -0.258387)",
        "(-0.280000, 1.389785, -0.261028)",
        "(-0.280000, 1.387316, -0.263611)",
        "(-0.280000, 1.384726, -0.266134)",
        "(-0.280000, 1.381964, -0.267631)",
        "(-0.280000, 1.379104, -0.267736)",
        "(-0.280000, 1.376243, -0.267769)",
        "(-0.280000, 1.373377, -0.267730)",
        "(-0.280000, 1.370518, -0.267619)",
        "(-0.280000, 1.367658, -0.267436)",
        "(-0.280000, 1.364808, -0.267181)",
        "(-0.280000, 1.361965, -0.266855)",
        "(-0.280000, 1.359127, -0.266457)",
        "(-0.280000, 1.356304, -0.265989)",
        "(-0.280000, 1.353493, -0.265449)",
        "(-0.280000, 1.350693, -0.264839)",
        "(-0.280000, 1.347914, -0.264159)",
        "(-0.280000, 1.345152, -0.263409)",
        "(-0.280000, 1.342406, -0.262589)",
        "(-0.280000, 1.339686, -0.261702)",
        "(-0.280000, 1.336988, -0.260746)",
        "(-0.280000, 1.334312, -0.259721)",
        "(-0.280000, 1.331666, -0.258632)",
        "(-0.280000, 1.329044, -0.257474)",
        "(-0.280000, 1.326457, -0.256252)",
        "(-0.280000, 1.323900, -0.254966)",
        "(-0.280000, 1.321374, -0.253614)",
        "(-0.280000, 1.318885, -0.252201)",
        "(-0.280000, 1.316433, -0.250726)",
        "(-0.280000, 1.314015, -0.249187)",
        "(-0.280000, 1.311641, -0.247591)",
        "(-0.280000, 1.309307, -0.245935)",
        "(-0.280000, 1.307012, -0.244218)",
        "(-0.280000, 1.304764, -0.242447)",
        "(-0.280000, 1.302558, -0.240618)",
        "(-0.280000, 1.300402, -0.238736)",
        "(-0.280000, 1.298294, -0.236801)",
        "(-0.280000, 1.296233, -0.234810)",
        "(-0.280000, 1.294225, -0.232771)",
        "(-0.280000, 1.292269, -0.230683)",
        "(-0.280000, 1.290363, -0.228542)",
        "(-0.280000, 1.288970, -0.225982)",
        "(-0.280000, 1.288133, -0.223022)",
        "(-0.280000, 1.287265, -0.220152)",
        "(-0.280000, 1.286355, -0.217380)",
        "(-0.280000, 1.285390, -0.214696)",
        "(-0.280000, 1.284363, -0.212088)",
        "(-0.280000, 1.283278, -0.209550)",
        "(-0.280000, 1.282138, -0.207059)",
        "(-0.280000, 1.280961, -0.204607)",
        "(-0.280000, 1.279768, -0.202168)",
        "(-0.280000, 1.278591, -0.199718)",
        "(-0.280000, 1.277479, -0.197244)",
        "(-0.280000, 1.276474, -0.194724)",
        "(-0.280000, 1.275614, -0.192146)",
        "(-0.280000, 1.274935, -0.189515)",
        "(-0.280000, 1.274457, -0.186830)",
        "(-0.280000, 1.274199, -0.184096)",
        "(-0.280000, 1.274171, -0.181332)",
        "(-0.280000, 1.274378, -0.178543)",
        "(-0.280000, 1.274817, -0.175752)",
        "(-0.280000, 1.275481, -0.172970)",
        "(-0.280000, 1.276360, -0.170209)",
        "(-0.280000, 1.277436, -0.167491)",
        "(-0.280000, 1.278690, -0.164826)",
        "(-0.280000, 1.280102, -0.162221)",
        "(-0.280000, 1.281644, -0.159695)",
        "(-0.280000, 1.283292, -0.157249)",
        "(-0.280000, 1.285020, -0.154887)",
        "(-0.280000, 1.286796, -0.152617)",
        "(-0.280000, 1.288595, -0.150435)",
        "(-0.280000, 1.290393, -0.148336)",
        "(-0.280000, 1.292158, -0.146322)",
        "(-0.280000, 1.293872, -0.144378)",
        "(-0.280000, 1.295506, -0.142501)",
        "(-0.280000, 1.297044, -0.140677)",
        "(-0.280000, 1.298469, -0.138891)",
        "(-0.280000, 1.299764, -0.137134)",
        "(-0.280000, 1.300918, -0.135389)",
        "(-0.280000, 1.301925, -0.133637)",
        "(-0.280000, 1.302776, -0.131869)",
        "(-0.280000, 1.303472, -0.130066)",
        "(-0.280000, 1.304013, -0.128210)",
        "(-0.280000, 1.304403, -0.126294)",
        "(-0.280000, 1.304651, -0.124299)",
        "(-0.280000, 1.304765, -0.122218)",
        "(-0.280000, 1.304760, -0.120040)",
        "(-0.280000, 1.304649, -0.117752)",
        "(-0.280000, 1.304449, -0.115357)",
        "(-0.280000, 1.304180, -0.112846)",
        "(-0.280000, 1.303860, -0.110214)",
        "(-0.280000, 1.303511, -0.107470)",
        "(-0.280000, 1.303152, -0.104612)",
        "(-0.280000, 1.302805, -0.101642)",
        "(-0.280000, 1.302490, -0.098575)",
        "(-0.280000, 1.302226, -0.095414)",
        "(-0.280000, 1.302032, -0.092164)",
        "(-0.280000, 1.301923, -0.088845)",
        "(-0.280000, 1.301914, -0.085459)",
        "(-0.280000, 1.302017, -0.082025)",
        "(-0.280000, 1.302241, -0.078548)",
        "(-0.280000, 1.302592, -0.075031)",
        "(-0.280000, 1.303080, -0.071497)",
        "(-0.280000, 1.303732, -0.067978)",
        "(-0.280000, 1.305046, -0.065094)",
        "(-0.280000, 1.307300, -0.063330)",
        "(-0.280000, 1.309597, -0.061624)",
        "(-0.280000, 1.311939, -0.059973)",
        "(-0.280000, 1.314319, -0.058384)",
        "(-0.280000, 1.316742, -0.056853)",
        "(-0.280000, 1.319199, -0.055386)",
        "(-0.280000, 1.321691, -0.053981)",
        "(-0.280000, 1.324223, -0.052637)",
        "(-0.280000, 1.326783, -0.051359)",
        "(-0.280000, 1.329374, -0.050145)",
        "(-0.280000, 1.332000, -0.048996)",
        "(-0.280000, 1.334649, -0.047914)",
        "(-0.280000, 1.337325, -0.046900)",
        "(-0.280000, 1.340029, -0.045951)",
        "(-0.280000, 1.342752, -0.045073)",
        "(-0.280000, 1.345497, -0.044262)",
        "(-0.280000, 1.348265, -0.043520)",
        "(-0.280000, 1.351047, -0.042849)",
        "(-0.280000, 1.353850, -0.042256)",
        "(-0.280000, 1.356994, -0.043615)",
        "(-0.280000, 1.360063, -0.045115)",
        "(-0.280000, 1.363052, -0.046727)",
        "(-0.280000, 1.365945, -0.048417)",
        "(-0.280000, 1.368743, -0.050156)",
        "(-0.280000, 1.371448, -0.051917)",
        "(-0.280000, 1.374054, -0.053662)",
        "(-0.280000, 1.376569, -0.055366)",
        "(-0.280000, 1.379004, -0.057002)",
        "(-0.280000, 1.381362, -0.058540)",
        "(-0.280000, 1.383661, -0.059960)",
        "(-0.280000, 1.385909, -0.061236)",
        "(-0.280000, 1.388125, -0.062351)",
        "(-0.280000, 1.390330, -0.063292)",
        "(-0.280000, 1.392534, -0.064045)",
        "(-0.280000, 1.394761, -0.064602)",
        "(-0.280000, 1.397033, -0.064961)",
        "(-0.280000, 1.399361, -0.065122)",
        "(-0.280000, 1.401766, -0.065091)",
        "(-0.280000, 1.404268, -0.064876)",
        "(-0.280000, 1.406875, -0.064495)",
        "(-0.280000, 1.409600, -0.063967)",
        "(-0.280000, 1.412457, -0.063314)",
        "(-0.280000, 1.415441, -0.062568)",
        "(-0.280000, 1.418560, -0.061760)",
        "(-0.280000, 1.421799, -0.060932)",
        "(-0.280000, 1.425150, -0.060123)",
        "(-0.280000, 1.428600, -0.059380)",
        "(-0.280000, 1.432116, -0.058745)",
        "(-0.280000, 1.435695, -0.058231)",
        "(-0.280000, 1.438809, -0.058648)",
        "(-0.280000, 1.441182, -0.060247)",
        "(-0.280000, 1.443514, -0.061905)",
        "(-0.280000, 1.445808, -0.063624)",
        "(-0.280000, 1.448053, -0.065397)",
        "(-0.280000, 1.450257, -0.067229)",
        "(-0.280000, 1.452411, -0.069113)",
        "(-0.280000, 1.454517, -0.071050)",
        "(-0.280000, 1.456577, -0.073043)",
        "(-0.280000, 1.458583, -0.075084)",
        "(-0.280000, 1.460536, -0.077175)",
        "(-0.280000, 1.462440, -0.079317)",
        "(-0.280000, 1.464286, -0.081503)",
        "(-0.280000, 1.466077, -0.083735)",
        "(-0.280000, 1.467814, -0.086015)",
        "(-0.280000, 1.469490, -0.088334)",
        "(-0.280000, 1.471108, -0.090694)",
        "(-0.280000, 1.472668, -0.093098)",
        "(-0.280000, 1.474165, -0.095537)",
        "(-0.280000, 1.475602, -0.098017)",
        "(-0.280000, 1.476974, -0.100528)",
        "(-0.280000, 1.478283, -0.103072)",
        "(-0.280000, 1.479529, -0.105653)",
        "(-0.280000, 1.480708, -0.108260)",
        "(-0.280000, 1.481822, -0.110897)",
        "(-0.280000, 1.482870, -0.113564)",
        "(-0.280000, 1.483850, -0.116253)",
        "(-0.280000, 1.484761, -0.118965)",
        "(-0.280000, 1.485605, -0.121704)",
        "(-0.280000, 1.486380, -0.124459)",
        "(-0.280000, 1.487085, -0.127236)",
        "(-0.280000, 1.487720, -0.130027)",
        "(-0.280000, 1.488284, -0.132832)",
        "(-0.280000, 1.488778, -0.135655)",
        "(-0.280000, 1.489201, -0.138485)",
        "(-0.280000, 1.489552, -0.141325)",
        "(-0.280000, 1.489832, -0.144177)",
        "(-0.280000, 1.489450, -0.147067)",
        "(-0.280000, 1.488384, -0.149952)",
        "(-0.280000, 1.487396, -0.152783)",
        "(-0.280000, 1.486500, -0.155559)",
        "(-0.280000, 1.485700, -0.158297)",
        "(-0.280000, 1.484993, -0.161010)",
        "(-0.280000, 1.484376, -0.163700)",
        "(-0.280000, 1.483831, -0.166384)",
        "(-0.280000, 1.483339, -0.169060)",
        "(-0.280000, 1.482867, -0.171733)",
        "(-0.280000, 1.482375, -0.174406)",
        "(-0.280000, 1.481826, -0.177063)",
        "(-0.280000, 1.481211, -0.179706)",
        "(-0.280000, 1.480528, -0.182336)",
        "(-0.280000, 1.479780, -0.184944)",
        "(-0.280000, 1.478967, -0.187532)",
        "(-0.280000, 1.478088, -0.190104)",
        "(-0.280000, 1.477146, -0.192648)",
        "(-0.280000, 1.476138, -0.195172)",
        "(-0.280000, 1.475070, -0.197666)",
        "(-0.280000, 1.473938, -0.200132)",
        "(-0.280000, 1.472744, -0.202572)",
        "(-0.280000, 1.471490, -0.204979)",
        "(-0.280000, 1.470176, -0.207352)",
        "(-0.280000, 1.468801, -0.209696)",
        "(-0.280000, 1.467370, -0.212001)",
        "(-0.280000, 1.465881, -0.214269)",
        "(-0.280000, 1.464333, -0.216503)",
        "(-0.280000, 1.462732, -0.218693)",
        "(-0.280000, 1.461077, -0.220843)",
        "(-0.280000, 1.459365, -0.222953)",
        "(-0.280000, 1.457603, -0.225017)",
        "(-0.280000, 1.455788, -0.227039)",
        "(-0.280000, 1.453925, -0.229011)",
        "(-0.280000, 1.452013, -0.230936)",
        "(-0.280000, 1.450050, -0.232815)",
        "(-0.280000, 1.448043, -0.234642)",
        "(-0.280000, 1.445992, -0.236417)",
        "(-0.280000, 1.443893, -0.238143)",
        "(-0.280000, 1.441755, -0.239813)",
        "(-0.280000, 1.439575, -0.241429)",
        "(-0.280000, 1.437352, -0.242992)",
        "(-0.280000, 1.435094, -0.244496)",
        "(-0.280000, 1.432796, -0.245945)",
        "(-0.280000, 1.430465, -0.247334)",
        "(-0.280000, 1.428100, -0.248664)",
        "(-0.280000, 1.425699, -0.249936)",
        "(-0.280000, 1.423270, -0.251145)",
        "(-0.280000, 1.420811, -0.252293)",
        "(-0.280000, 1.418321, -0.253380)",
        "(-0.280000, 1.415808, -0.254403)",
        "(-0.280000, 1.413270, -0.255362)",
        "(-0.280000, 1.410705, -0.256259)",
        "(-0.280000, 1.408122, -0.257089)",
        "(-0.280000, 1.405519, -0.257855)",
        "(-0.280000, 1.402893, -0.258555)",
        "(-0.280000, 1.400255, -0.259189)",
        "(-0.280000, 1.397598, -0.259757)",
        "(-0.280000, 1.394931, -0.260257)",
        "(-0.280000, 1.392253, -0.260690)",
        "(-0.280000, 1.389560, -0.261056)",
        "(-0.280000, 1.386863, -0.261354)",
        "(-0.280000, 1.384160, -0.261584)",
        "(-0.280000, 1.381447, -0.261746)",
        "(-0.280000, 1.378736, -0.261839)",
        "(-0.280000, 1.376023, -0.261865)",
        "(-0.280000, 1.373306, -0.261822)",
        "(-0.280000, 1.370595, -0.261711)",
        "(-0.280000, 1.367883, -0.261532)",
        "(-0.280000, 1.365181, -0.261285)",
        "(-0.280000, 1.362486, -0.260970)",
        "(-0.280000, 1.359796, -0.260587)",
        "(-0.280000, 1.357121, -0.260137)",
        "(-0.280000, 1.354457, -0.259620)",
        "(-0.280000, 1.351803, -0.259036)",
        "(-0.280000, 1.349169, -0.258385)",
        "(-0.280000, 1.346552, -0.257669)",
        "(-0.280000, 1.343950, -0.256886)",
        "(-0.280000, 1.341373, -0.256039)",
        "(-0.280000, 1.338817, -0.255128)",
        "(-0.280000, 1.336281, -0.254151)",
        "(-0.280000, 1.333775, -0.253113)",
        "(-0.280000, 1.331291, -0.252010)",
        "(-0.280000, 1.328840, -0.250846)",
        "(-0.280000, 1.326419, -0.249622)",
        "(-0.280000, 1.324026, -0.248335)",
        "(-0.280000, 1.321669, -0.246990)",
        "(-0.280000, 1.319348, -0.245586)",
        "(-0.280000, 1.317058, -0.244123)",
        "(-0.280000, 1.314810, -0.242604)",
        "(-0.280000, 1.312600, -0.241030)",
        "(-0.280000, 1.310427, -0.239398)",
        "(-0.280000, 1.308300, -0.237714)",
        "(-0.280000, 1.306212, -0.235975)",
        "(-0.280000, 1.304171, -0.234186)",
        "(-0.280000, 1.302177, -0.232347)",
        "(-0.280000, 1.300226, -0.230456)",
        "(-0.280000, 1.298326, -0.228519)",
        "(-0.280000, 1.296476, -0.226534)",
        "(-0.280000, 1.294673, -0.224501)",
        "(-0.280000, 1.292924, -0.222426)",
        "(-0.280000, 1.291229, -0.220308)",
        "(-0.280000, 1.289584, -0.218145)",
        "(-0.280000, 1.287997, -0.215945)",
        "(-0.280000, 1.286466, -0.213705)",
        "(-0.280000, 1.284989, -0.211424)",
        "(-0.280000, 1.283572, -0.209110)",
        "(-0.280000, 1.282212, -0.206758)",
        "(-0.280000, 1.280913, -0.204375)",
        "(-0.280000, 1.279675, -0.201961)",
        "(-0.280000, 1.278495, -0.199513)",
        "(-0.280000, 1.277388, -0.197036)",
        "(-0.280000, 1.276388, -0.194514)",
        "(-0.280000, 1.275534, -0.191934)",
        "(-0.280000, 1.274860, -0.189302)",
        "(-0.280000, 1.274388, -0.186617)",
        "(-0.280000, 1.274136, -0.183882)",
        "(-0.280000, 1.274114, -0.181118)",
        "(-0.280000, 1.274327, -0.178329)",
        "(-0.280000, 1.274772, -0.175539)",
        "(-0.280000, 1.275442, -0.172758)",
        "(-0.280000, 1.276326, -0.169999)",
        "(-0.280000, 1.277408, -0.167284)",
        "(-0.280000, 1.278667, -0.164621)",
        "(-0.280000, 1.280085, -0.162020)",
        "(-0.280000, 1.281632, -0.159496)",
        "(-0.280000, 1.283285, -0.157054)",
        "(-0.280000, 1.285018, -0.154695)",
        "(-0.280000, 1.286799, -0.152429)",
        "(-0.280000, 1.288603, -0.150251)",
        "(-0.280000, 1.290405, -0.148156)",
        "(-0.280000, 1.292174, -0.146145)",
        "(-0.280000, 1.293892, -0.144205)",
        "(-0.280000, 1.295530, -0.142331)",
        "(-0.280000, 1.297072, -0.140511)",
        "(-0.280000, 1.298501, -0.138728)",
        "(-0.280000, 1.299799, -0.136974)",
        "(-0.280000, 1.300957, -0.135231)",
        "(-0.280000, 1.301968, -0.133481)",
        "(-0.280000, 1.302823, -0.131714)",
        "(-0.280000, 1.303522, -0.129913)",
        "(-0.280000, 1.304067, -0.128059)",
        "(-0.280000, 1.304461, -0.126143)",
        "(-0.280000, 1.304713, -0.124148)",
        "(-0.280000, 1.304832, -0.122068)",
        "(-0.280000, 1.304831, -0.119890)",
        "(-0.280000, 1.304724, -0.117602)",
        "(-0.280000, 1.304530, -0.115206)",
        "(-0.280000, 1.304266, -0.112694)",
        "(-0.280000, 1.303952, -0.110062)",
        "(-0.280000, 1.303608, -0.107317)",
        "(-0.280000, 1.303256, -0.104459)",
        "(-0.280000, 1.302915, -0.101488)",
        "(-0.280000, 1.302606, -0.098420)",
        "(-0.280000, 1.302349, -0.095258)",
        "(-0.280000, 1.302161, -0.092008)",
        "(-0.280000, 1.302060, -0.088689)",
        "(-0.280000, 1.302058, -0.085303)",
        "(-0.280000, 1.302168, -0.081869)",
        "(-0.280000, 1.302399, -0.078393)",
        "(-0.280000, 1.302758, -0.074877)",
        "(-0.280000, 1.303252, -0.071344)",
        "(-0.280000, 1.303912, -0.067826)",
        "(-0.280000, 1.305233, -0.064945)",
        "(-0.280000, 1.307490, -0.063186)",
        "(-0.280000, 1.309790, -0.061484)",
        "(-0.280000, 1.312136, -0.059838)",
        "(-0.280000, 1.314520, -0.058254)",
        "(-0.280000, 1.316946, -0.056728)",
        "(-0.280000, 1.319405, -0.055266)",
        "(-0.280000, 1.321901, -0.053866)",
        "(-0.280000, 1.324435, -0.052528)",
        "(-0.280000, 1.326998, -0.051255)",
        "(-0.280000, 1.329592, -0.050047)",
        "(-0.280000, 1.332220, -0.048903)",
        "(-0.280000, 1.334871, -0.047827)",
        "(-0.280000, 1.337549, -0.046818)",
        "(-0.280000, 1.340255, -0.045875)",
        "(-0.280000, 1.342981, -0.045002)",
        "(-0.280000, 1.345727, -0.044198)",
        "(-0.280000, 1.348497, -0.043462)",
        "(-0.280000, 1.351280, -0.042797)",
        "(-0.280000, 1.354085, -0.042209)",
        "(-0.280000, 1.357225, -0.043575)",
        "(-0.280000, 1.360291, -0.045081)",
        "(-0.280000, 1.363277, -0.046699)",
        "(-0.280000, 1.366167, -0.048396)",
        "(-0.280000, 1.368960, -0.050141)",
        "(-0.280000, 1.371662, -0.051907)",
        "(-0.280000, 1.374264, -0.053657)",
        "(-0.280000, 1.376776, -0.055366)",
        "(-0.280000, 1.379207, -0.057008)",
        "(-0.280000, 1.381562, -0.058551)",
        "(-0.280000, 1.383858, -0.059975)",
        "(-0.280000, 1.386104, -0.061256)",
        "(-0.280000, 1.388317, -0.062376)",
        "(-0.280000, 1.390520, -0.063322)",
        "(-0.280000, 1.392723, -0.064079)",
        "(-0.280000, 1.394948, -0.064641)",
        "(-0.280000, 1.397219, -0.065005)",
        "(-0.280000, 1.399547, -0.065170)",
        "(-0.280000, 1.401952, -0.065144)",
        "(-0.280000, 1.404455, -0.064935)",
        "(-0.280000, 1.407062, -0.064560)",
        "(-0.280000, 1.409789, -0.064037)",
        "(-0.280000, 1.412647, -0.063390)",
        "(-0.280000, 1.415633, -0.062650)",
        "(-0.280000, 1.418753, -0.061849)",
        "(-0.280000, 1.421994, -0.061027)",
        "(-0.280000, 1.425346, -0.060226)",
        "(-0.280000, 1.428798, -0.059490)",
        "(-0.280000, 1.432320, -0.058855)",
        "(-0.280000, 1.435931, -0.058300)",
        "(-0.280000, 1.439009, -0.058779)",
        "(-0.280000, 1.441378, -0.060383)",
        "(-0.280000, 1.443707, -0.062046)",
        "(-0.280000, 1.445997, -0.063769)",
        "(-0.280000, 1.448239, -0.065547)",
        "(-0.280000, 1.450439, -0.067384)",
        "(-0.280000, 1.452589, -0.069272)",
        "(-0.280000, 1.454691, -0.071214)",
        "(-0.280000, 1.456746, -0.073211)",
        "(-0.280000, 1.458748, -0.075257)",
        "(-0.280000, 1.460697, -0.077351)",
        "(-0.280000, 1.462596, -0.079498)",
        "(-0.280000, 1.464438, -0.081688)",
        "(-0.280000, 1.466224, -0.083923)",
        "(-0.280000, 1.467956, -0.086207)",
        "(-0.280000, 1.469627, -0.088529)",
        "(-0.280000, 1.471240, -0.090893)",
        "(-0.280000, 1.472795, -0.093301)",
        "(-0.280000, 1.474287, -0.095742)",
        "(-0.280000, 1.475719, -0.098225)",
        "(-0.280000, 1.477086, -0.100739)",
        "(-0.280000, 1.478389, -0.103286)",
        "(-0.280000, 1.479630, -0.105870)",
        "(-0.280000, 1.480804, -0.108479)",
        "(-0.280000, 1.481912, -0.111118)",
        "(-0.280000, 1.482955, -0.113787)",
        "(-0.280000, 1.483928, -0.116478)",
        "(-0.280000, 1.484834, -0.119192)",
        "(-0.280000, 1.485673, -0.121933)",
        "(-0.280000, 1.486441, -0.124689)",
        "(-0.280000, 1.487141, -0.127468)",
        "(-0.280000, 1.487770, -0.130260)",
        "(-0.280000, 1.488328, -0.133067)",
        "(-0.280000, 1.488816, -0.135891)",
        "(-0.280000, 1.489233, -0.138722)",
        "(-0.280000, 1.489578, -0.141562)",
        "(-0.280000, 1.489852, -0.144415)",
        "(-0.280000, 1.490055, -0.147269)",
        "(-0.280000, 1.490185, -0.150128)",
        "(-0.280000, 1.490243, -0.152993)",
        "(-0.280000, 1.490230, -0.155855)",
        "(-0.280000, 1.490144, -0.158715)",
        "(-0.280000, 1.489987, -0.161577)",
        "(-0.280000, 1.489758, -0.164429)",
        "(-0.280000, 1.489456, -0.167279)",
        "(-0.280000, 1.487843, -0.169938)",
        "(-0.280000, 1.485091, -0.172341)",
        "(-0.280000, 1.482332, -0.174628)",
        "(-0.280000, 1.479541, -0.176788)",
        "(-0.280000, 1.476711, -0.178821)",
        "(-0.280000, 1.473850, -0.180732)",
        "(-0.280000, 1.470978, -0.182517)",
        "(-0.280000, 1.468107, -0.184184)",
        "(-0.280000, 1.465248, -0.185742)",
        "(-0.280000, 1.462428, -0.187195)",
        "(-0.280000, 1.459656, -0.188556)",
        "(-0.280000, 1.456958, -0.189835)",
        "(-0.280000, 1.454345, -0.191046)",
        "(-0.280000, 1.451829, -0.192206)",
        "(-0.280000, 1.449431, -0.193328)",
        "(-0.280000, 1.447159, -0.194431)",
        "(-0.280000, 1.445019, -0.195534)",
        "(-0.280000, 1.443023, -0.196651)",
        "(-0.280000, 1.441173, -0.197801)",
        "(-0.280000, 1.439467, -0.199003)",
        "(-0.280000, 1.437909, -0.200269)",
        "(-0.280000, 1.436491, -0.201615)",
        "(-0.280000, 1.435204, -0.203058)",
        "(-0.280000, 1.434044, -0.204603)",
        "(-0.280000, 1.432994, -0.206265)",
        "(-0.280000, 1.432044, -0.208044)",
        "(-0.280000, 1.431176, -0.209948)",
        "(-0.280000, 1.430372, -0.211980)",
        "(-0.280000, 1.429614, -0.214133)",
        "(-0.280000, 1.428883, -0.216403)",
        "(-0.280000, 1.428157, -0.218787)",
        "(-0.280000, 1.427418, -0.221267)",
        "(-0.280000, 1.426646, -0.223832)",
        "(-0.280000, 1.425820, -0.226469)",
        "(-0.280000, 1.424924, -0.229151)",
        "(-0.280000, 1.423939, -0.231865)",
        "(-0.280000, 1.422854, -0.234578)",
        "(-0.280000, 1.421654, -0.237272)",
        "(-0.280000, 1.420328, -0.239923)",
        "(-0.280000, 1.418870, -0.242497)",
        "(-0.280000, 1.417276, -0.244974)",
        "(-0.280000, 1.415539, -0.247330)",
        "(-0.280000, 1.413667, -0.249536)",
        "(-0.280000, 1.411660, -0.251574)",
        "(-0.280000, 1.409523, -0.253429)",
        "(-0.280000, 1.407272, -0.255081)",
        "(-0.280000, 1.404913, -0.256523)",
        "(-0.280000, 1.402459, -0.257754)",
        "(-0.280000, 1.399930, -0.258773)",
        "(-0.280000, 1.397334, -0.259593)",
        "(-0.280000, 1.394697, -0.260230)",
        "(-0.280000, 1.392027, -0.260714)",
        "(-0.280000, 1.389335, -0.261083)",
        "(-0.280000, 1.386639, -0.261384)",
        "(-0.280000, 1.383939, -0.261666)",
        "(-0.280000, 1.381231, -0.261968)",
        "(-0.280000, 1.378519, -0.262321)",
        "(-0.280000, 1.375792, -0.262747)",
        "(-0.280000, 1.373035, -0.263259)",
        "(-0.280000, 1.370248, -0.263864)",
        "(-0.280000, 1.367411, -0.264562)",
        "(-0.280000, 1.364522, -0.265346)",
        "(-0.280000, 1.361569, -0.266206)",
        "(-0.280000, 1.358655, -0.266384)",
        "(-0.280000, 1.355834, -0.265904)",
        "(-0.280000, 1.353026, -0.265353)",
        "(-0.280000, 1.350228, -0.264730)",
        "(-0.280000, 1.347452, -0.264038)",
        "(-0.280000, 1.344693, -0.263277)",
        "(-0.280000, 1.341951, -0.262446)",
        "(-0.280000, 1.339234, -0.261547)",
        "(-0.280000, 1.336541, -0.260580)",
        "(-0.280000, 1.333868, -0.259544)",
        "(-0.280000, 1.331227, -0.258443)",
        "(-0.280000, 1.328610, -0.257274)",
        "(-0.280000, 1.326028, -0.256042)",
        "(-0.280000, 1.323477, -0.254745)",
        "(-0.280000, 1.320956, -0.253382)",
        "(-0.280000, 1.318473, -0.251959)",
        "(-0.280000, 1.316028, -0.250474)",
        "(-0.280000, 1.313616, -0.248925)",
        "(-0.280000, 1.311248, -0.247318)",
        "(-0.280000, 1.308921, -0.245653)",
        "(-0.280000, 1.306633, -0.243927)",
        "(-0.280000, 1.304393, -0.242146)",
        "(-0.280000, 1.302195, -0.240307)",
        "(-0.280000, 1.300047, -0.238417)",
        "(-0.280000, 1.297947, -0.236473)",
        "(-0.280000, 1.295894, -0.234473)",
        "(-0.280000, 1.293895, -0.232426)",
        "(-0.280000, 1.291947, -0.230329)",
        "(-0.280000, 1.290051, -0.228181)",
        "(-0.280000, 1.288211, -0.225989)",
        "(-0.280000, 1.286427, -0.223752)",
        "(-0.280000, 1.284698, -0.221466)",
        "(-0.280000, 1.283029, -0.219142)",
        "(-0.280000, 1.281419, -0.216776)",
        "(-0.280000, 1.279866, -0.214367)",
        "(-0.280000, 1.278377, -0.211924)",
        "(-0.280000, 1.276948, -0.209440)",
        "(-0.280000, 1.276751, -0.206310)",
        "(-0.280000, 1.277517, -0.202776)",
        "(-0.280000, 1.278400, -0.199308)",
        "(-0.280000, 1.279392, -0.195921)",
        "(-0.280000, 1.280488, -0.192614)",
        "(-0.280000, 1.281683, -0.189387)",
        "(-0.280000, 1.282960, -0.186256)",
        "(-0.280000, 1.284305, -0.183221)",
        "(-0.280000, 1.285704, -0.180281)",
        "(-0.280000, 1.287135, -0.177450)",
        "(-0.280000, 1.288579, -0.174720)",
        "(-0.280000, 1.290013, -0.172101)",
        "(-0.280000, 1.291417, -0.169586)",
        "(-0.280000, 1.292773, -0.167170)",
        "(-0.280000, 1.294055, -0.164854)",
        "(-0.280000, 1.295246, -0.162627)",
        "(-0.280000, 1.296331, -0.160478)",
        "(-0.280000, 1.297291, -0.158402)",
        "(-0.280000, 1.298114, -0.156385)",
        "(-0.280000, 1.298789, -0.154410)",
        "(-0.280000, 1.299308, -0.152471)",
        "(-0.280000, 1.299665, -0.150548)",
        "(-0.280000, 1.299859, -0.148625)",
        "(-0.280000, 1.299891, -0.146693)",
        "(-0.280000, 1.299765, -0.144731)",
        "(-0.280000, 1.299490, -0.142733)",
        "(-0.280000, 1.299075, -0.140682)",
        "(-0.280000, 1.298533, -0.138565)",
        "(-0.280000, 1.297883, -0.136378)",
        "(-0.280000, 1.297141, -0.134110)",
        "(-0.280000, 1.296329, -0.131754)",
        "(-0.280000, 1.295471, -0.129313)",
        "(-0.280000, 1.294591, -0.126784)",
        "(-0.280000, 1.293711, -0.124164)",
        "(-0.280000, 1.292862, -0.121467)",
        "(-0.280000, 1.292066, -0.118692)",
        "(-0.280000, 1.291351, -0.115858)",
        "(-0.280000, 1.290741, -0.112973)",
        "(-0.280000, 1.290259, -0.110048)",
        "(-0.280000, 1.289927, -0.107108)",
        "(-0.280000, 1.289764, -0.104168)",
        "(-0.280000, 1.289786, -0.101240)",
        "(-0.280000, 1.290006, -0.098355)",
        "(-0.280000, 1.290434, -0.095528)",
        "(-0.280000, 1.291075, -0.092771)",
        "(-0.280000, 1.291928, -0.090112)",
        "(-0.280000, 1.292990, -0.087560)",
        "(-0.280000, 1.294255, -0.085122)",
        "(-0.280000, 1.295704, -0.082813)",
        "(-0.280000, 1.297323, -0.080625)",
        "(-0.280000, 1.299084, -0.078561)",
        "(-0.280000, 1.300961, -0.076602)",
        "(-0.280000, 1.302923, -0.074723)",
        "(-0.280000, 1.304936, -0.072902)",
        "(-0.280000, 1.306993, -0.071133)",
        "(-0.280000, 1.309097, -0.069414)",
        "(-0.280000, 1.311241, -0.067751)",
        "(-0.280000, 1.313425, -0.066142)",
        "(-0.280000, 1.315653, -0.064586)",
        "(-0.280000, 1.317916, -0.063089)",
        "(-0.280000, 1.320219, -0.061647)",
        "(-0.280000, 1.322554, -0.060265)",
        "(-0.280000, 1.324923, -0.058943)",
        "(-0.280000, 1.327329, -0.057679)",
        "(-0.280000, 1.329761, -0.056477)",
        "(-0.280000, 1.332223, -0.055337)",
        "(-0.280000, 1.334717, -0.054257)",
        "(-0.280000, 1.337233, -0.053243)",
        "(-0.280000, 1.339774, -0.052291)",
        "(-0.280000, 1.342342, -0.051403)",
        "(-0.280000, 1.344928, -0.050580)",
        "(-0.280000, 1.347533, -0.049823)",
        "(-0.280000, 1.350161, -0.049131)",
        "(-0.280000, 1.352801, -0.048505)",
        "(-0.280000, 1.355460, -0.047946)",
        "(-0.280000, 1.358128, -0.047454)",
        "(-0.280000, 1.360808, -0.047030)",
        "(-0.280000, 1.363502, -0.046672)",
        "(-0.280000, 1.366199, -0.046383)",
        "(-0.280000, 1.368904, -0.046161)",
        "(-0.280000, 1.371617, -0.046008)",
        "(-0.280000, 1.374328, -0.045923)",
        "(-0.280000, 1.377042, -0.045906)",
        "(-0.280000, 1.379758, -0.045957)",
        "(-0.280000, 1.382469, -0.046076)",
        "(-0.280000, 1.385180, -0.046264)",
        "(-0.280000, 1.387881, -0.046520)",
        "(-0.280000, 1.390575, -0.046843)",
        "(-0.280000, 1.393264, -0.047235)",
        "(-0.280000, 1.395938, -0.047693)",
        "(-0.280000, 1.398600, -0.048218)",
        "(-0.280000, 1.401252, -0.048811)",
        "(-0.280000, 1.403884, -0.049470)",
        "(-0.280000, 1.406499, -0.050194)",
        "(-0.280000, 1.409098, -0.050985)",
        "(-0.280000, 1.411673, -0.051840)",
        "(-0.280000, 1.414226, -0.052760)",
        "(-0.280000, 1.416758, -0.053744)",
        "(-0.280000, 1.419262, -0.054791)",
        "(-0.280000, 1.421742, -0.055902)",
        "(-0.280000, 1.424189, -0.057073)",
        "(-0.280000, 1.426606, -0.058305)",
        "(-0.280000, 1.428995, -0.059600)",
        "(-0.280000, 1.431343, -0.060959)",
        "(-0.280000, 1.433630, -0.062419)",
        "(-0.280000, 1.435833, -0.064011)",
        "(-0.280000, 1.437921, -0.065750)",
        "(-0.280000, 1.439875, -0.067651)",
        "(-0.280000, 1.441680, -0.069720)",
        "(-0.280000, 1.443316, -0.071949)",
        "(-0.280000, 1.444777, -0.074334)",
        "(-0.280000, 1.446049, -0.076857)",
        "(-0.280000, 1.447134, -0.079503)",
        "(-0.280000, 1.448032, -0.082258)",
        "(-0.280000, 1.448745, -0.085093)",
        "(-0.280000, 1.449282, -0.087988)",
        "(-0.280000, 1.449656, -0.090928)",
        "(-0.280000, 1.449879, -0.093879)",
        "(-0.280000, 1.449968, -0.096826)",
        "(-0.280000, 1.449944, -0.099754)",
        "(-0.280000, 1.449827, -0.102634)",
        "(-0.280000, 1.449640, -0.105455)",
        "(-0.280000, 1.449405, -0.108209)",
        "(-0.280000, 1.449148, -0.110875)",
        "(-0.280000, 1.448891, -0.113454)",
        "(-0.280000, 1.448659, -0.115931)",
        "(-0.280000, 1.448475, -0.118310)",
        "(-0.280000, 1.448360, -0.120592)",
        "(-0.280000, 1.448335, -0.122774)",
        "(-0.280000, 1.448416, -0.124865)",
        "(-0.280000, 1.448621, -0.126875)",
        "(-0.280000, 1.448962, -0.128808)",
        "(-0.280000, 1.449450, -0.130678)",
        "(-0.280000, 1.450094, -0.132500)",
        "(-0.280000, 1.450895, -0.134284)",
        "(-0.280000, 1.451859, -0.136049)",
        "(-0.280000, 1.452981, -0.137805)",
        "(-0.280000, 1.454257, -0.139570)",
        "(-0.280000, 1.455682, -0.141363)",
        "(-0.280000, 1.457242, -0.143192)",
        "(-0.280000, 1.458927, -0.145074)",
        "(-0.280000, 1.460723, -0.147024)",
        "(-0.280000, 1.462608, -0.149048)",
        "(-0.280000, 1.464567, -0.151159)",
        "(-0.280000, 1.466583, -0.153368)",
        "(-0.280000, 1.468629, -0.155675)",
        "(-0.280000, 1.470688, -0.158087)",
        "(-0.280000, 1.472743, -0.160612)",
        "(-0.280000, 1.474768, -0.163243)",
        "(-0.280000, 1.476752, -0.165988)",
        "(-0.280000, 1.478673, -0.168836)",
        "(-0.280000, 1.480521, -0.171790)",
        "(-0.280000, 1.482288, -0.174851)",
        "(-0.280000, 1.483972, -0.178008)",
        "(-0.280000, 1.485608, -0.181275)",
        "(-0.280000, 1.486096, -0.184352)",
        "(-0.280000, 1.485296, -0.187099)",
        "(-0.280000, 1.484427, -0.189826)",
        "(-0.280000, 1.483488, -0.192533)",
        "(-0.280000, 1.482483, -0.195213)",
        "(-0.280000, 1.481410, -0.197870)",
        "(-0.280000, 1.480272, -0.200495)",
        "(-0.280000, 1.479068, -0.203091)",
        "(-0.280000, 1.477797, -0.205660)",
        "(-0.280000, 1.476464, -0.208192)",
        "(-0.280000, 1.475068, -0.210690)",
        "(-0.280000, 1.473607, -0.213156)",
        "(-0.280000, 1.472088, -0.215580)",
        "(-0.280000, 1.470507, -0.217966)",
        "(-0.280000, 1.468865, -0.220315)",
        "(-0.280000, 1.467167, -0.222618)",
        "(-0.280000, 1.465411, -0.224878)",
        "(-0.280000, 1.463597, -0.227096)",
        "(-0.280000, 1.461730, -0.229264)",
        "(-0.280000, 1.459806, -0.231389)",
        "(-0.280000, 1.457832, -0.233461)",
        "(-0.280000, 1.455807, -0.235482)",
        "(-0.280000, 1.453729, -0.237456)",
        "(-0.280000, 1.451605, -0.239373)",
        "(-0.280000, 1.449433, -0.241237)",
        "(-0.280000, 1.447212, -0.243048)",
        "(-0.280000, 1.444949, -0.244800)",
        "(-0.280000, 1.442643, -0.246494)",
        "(-0.280000, 1.440292, -0.248133)",
        "(-0.280000, 1.437904, -0.249709)",
        "(-0.280000, 1.435473, -0.251227)",
        "(-0.280000, 1.433009, -0.252682)",
        "(-0.280000, 1.430509, -0.254074)",
        "(-0.280000, 1.427971, -0.255404)",
        "(-0.280000, 1.425404, -0.256669)",
        "(-0.280000, 1.422806, -0.257869)",
        "(-0.280000, 1.420174, -0.259004)",
        "(-0.280000, 1.417519, -0.260072)",
        "(-0.280000, 1.414839, -0.261073)",
        "(-0.280000, 1.412129, -0.262007)",
        "(-0.280000, 1.409401, -0.262871)",
        "(-0.280000, 1.406653, -0.263667)",
        "(-0.280000, 1.403881, -0.264394)",
        "(-0.280000, 1.401095, -0.265051)",
        "(-0.280000, 1.398290, -0.265638)",
        "(-0.280000, 1.395265, -0.264918)",
        "(-0.280000, 1.392134, -0.263035)",
        "(-0.280000, 1.389111, -0.261110)",
        "(-0.280000, 1.386199, -0.259116)",
        "(-0.280000, 1.383397, -0.257046)",
        "(-0.280000, 1.380700, -0.254908)",
        "(-0.280000, 1.378121, -0.252722)",
        "(-0.280000, 1.375653, -0.250501)",
        "(-0.280000, 1.373294, -0.248257)",
        "(-0.280000, 1.371047, -0.246019)",
        "(-0.280000, 1.368901, -0.243797)",
        "(-0.280000, 1.366856, -0.241621)",
        "(-0.280000, 1.364903, -0.239505)",
        "(-0.280000, 1.363027, -0.237466)",
        "(-0.280000, 1.361223, -0.235528)",
        "(-0.280000, 1.359477, -0.233704)",
        "(-0.280000, 1.357771, -0.232005)",
        "(-0.280000, 1.356096, -0.230448)",
        "(-0.280000, 1.354434, -0.229039)",
        "(-0.280000, 1.352767, -0.227784)",
        "(-0.280000, 1.351084, -0.226689)",
        "(-0.280000, 1.349368, -0.225752)",
        "(-0.280000, 1.347600, -0.224970)",
        "(-0.280000, 1.345773, -0.224339)",
        "(-0.280000, 1.343870, -0.223850)",
        "(-0.280000, 1.341885, -0.223491)",
        "(-0.280000, 1.339806, -0.223248)",
        "(-0.280000, 1.337625, -0.223106)",
        "(-0.280000, 1.335344, -0.223045)",
        "(-0.280000, 1.332959, -0.223045)",
        "(-0.280000, 1.330467, -0.223085)",
        "(-0.280000, 1.327881, -0.223142)",
        "(-0.280000, 1.325203, -0.223194)",
        "(-0.280000, 1.322439, -0.223216)",
        "(-0.280000, 1.319612, -0.223185)",
        "(-0.280000, 1.316727, -0.223080)",
        "(-0.280000, 1.313811, -0.222880)",
        "(-0.280000, 1.310880, -0.222563)",
        "(-0.280000, 1.307949, -0.222113)",
        "(-0.280000, 1.305052, -0.221516)",
        "(-0.280000, 1.302206, -0.220757)",
        "(-0.280000, 1.299430, -0.219827)",
        "(-0.280000, 1.296757, -0.218721)",
        "(-0.280000, 1.294201, -0.217436)",
        "(-0.280000, 1.291781, -0.215971)",
        "(-0.280000, 1.289518, -0.214334)",
        "(-0.280000, 1.287422, -0.212532)",
        "(-0.280000, 1.285498, -0.210573)",
        "(-0.280000, 1.283753, -0.208478)",
        "(-0.280000, 1.282176, -0.206259)",
        "(-0.280000, 1.280761, -0.203944)",
        "(-0.280000, 1.279482, -0.201552)",
        "(-0.280000, 1.278305, -0.199102)",
        "(-0.280000, 1.277200, -0.196624)",
        "(-0.280000, 1.276157, -0.194119)",
        "(-0.280000, 1.275177, -0.191585)",
        "(-0.280000, 1.274261, -0.189031)",
        "(-0.280000, 1.273411, -0.186455)",
        "(-0.280000, 1.272624, -0.183854)",
        "(-0.280000, 1.271903, -0.181238)",
        "(-0.280000, 1.271248, -0.178601)",
        "(-0.280000, 1.270660, -0.175952)",
        "(-0.280000, 1.270139, -0.173289)",
        "(-0.280000, 1.269685, -0.170610)",
        "(-0.280000, 1.269298, -0.167925)",
        "(-0.280000, 1.268979, -0.165230)",
        "(-0.280000, 1.268728, -0.162525)",
        "(-0.280000, 1.268544, -0.159818)",
        "(-0.280000, 1.268429, -0.157107)",
        "(-0.280000, 1.268383, -0.154390)",
        "(-0.280000, 1.268404, -0.151677)",
        "(-0.280000, 1.268494, -0.148965)",
        "(-0.280000, 1.268651, -0.146252)",
        "(-0.280000, 1.268877, -0.143549)",
        "(-0.280000, 1.269171, -0.140847)",
        "(-0.280000, 1.269533, -0.138158)",
        "(-0.280000, 1.269961, -0.135479)",
        "(-0.280000, 1.270458, -0.132808)",
        "(-0.280000, 1.271021, -0.130153)",
        "(-0.280000, 1.271651, -0.127514)",
        "(-0.280000, 1.272348, -0.124888)",
        "(-0.280000, 1.273109, -0.122284)",
        "(-0.280000, 1.273935, -0.119699)",
        "(-0.280000, 1.274828, -0.117133)",
        "(-0.280000, 1.275784, -0.114593)",
        "(-0.280000, 1.276804, -0.112075)",
        "(-0.280000, 1.277886, -0.109587)",
        "(-0.280000, 1.279030, -0.107127)",
        "(-0.280000, 1.280237, -0.104692)",
        "(-0.280000, 1.281504, -0.102293)",
        "(-0.280000, 1.282830, -0.099926)",
        "(-0.280000, 1.284217, -0.097589)",
        "(-0.280000, 1.285661, -0.095292)",
        "(-0.280000, 1.287161, -0.093031)",
        "(-0.280000, 1.288721, -0.090806)",
        "(-0.280000, 1.290334, -0.088624)",
        "(-0.280000, 1.292000, -0.086483)",
        "(-0.280000, 1.293723, -0.084382)",
        "(-0.280000, 1.295495, -0.082327)",
        "(-0.280000, 1.297322, -0.080315)",
        "(-0.280000, 1.299195, -0.078353)",
        "(-0.280000, 1.301117, -0.076438)",
        "(-0.280000, 1.303090, -0.074569)",
        "(-0.280000, 1.305105, -0.072753)",
        "(-0.280000, 1.307166, -0.070988)",
        "(-0.280000, 1.309274, -0.069273)",
        "(-0.280000, 1.311421, -0.067614)",
        "(-0.280000, 1.313609, -0.066010)",
        "(-0.280000, 1.315840, -0.064459)",
        "(-0.280000, 1.318106, -0.062966)",
        "(-0.280000, 1.320412, -0.061529)",
        "(-0.280000, 1.322750, -0.060153)",
        "(-0.280000, 1.325122, -0.058835)",
        "(-0.280000, 1.327530, -0.057576)",
        "(-0.280000, 1.329965, -0.056380)",
        "(-0.280000, 1.332430, -0.055245)",
        "(-0.280000, 1.334926, -0.054170)",
        "(-0.280000, 1.337444, -0.053161)",
        "(-0.280000, 1.339987, -0.052215)",
        "(-0.280000, 1.342557, -0.051332)",
        "(-0.280000, 1.345144, -0.050515)",
        "(-0.280000, 1.347751, -0.049763)",
        "(-0.280000, 1.350380, -0.049076)",
        "(-0.280000, 1.353022, -0.048456)",
        "(-0.280000, 1.355682, -0.047902)",
        "(-0.280000, 1.358351, -0.047416)",
        "(-0.280000, 1.361032, -0.046997)",
        "(-0.280000, 1.363727, -0.046645)",
        "(-0.280000, 1.366425, -0.046362)",
        "(-0.280000, 1.369130, -0.046146)",
        "(-0.280000, 1.371843, -0.045998)",
        "(-0.280000, 1.374555, -0.045919)",
        "(-0.280000, 1.377268, -0.045907)",
        "(-0.280000, 1.379985, -0.045964)",
        "(-0.280000, 1.382695, -0.046089)",
        "(-0.280000, 1.385406, -0.046283)",
        "(-0.280000, 1.388106, -0.046544)",
        "(-0.280000, 1.390799, -0.046873)",
        "(-0.280000, 1.393487, -0.047270)",
        "(-0.280000, 1.396161, -0.047734)",
        "(-0.280000, 1.398821, -0.048265)",
        "(-0.280000, 1.401472, -0.048864)",
        "(-0.280000, 1.404103, -0.049528)",
        "(-0.280000, 1.406716, -0.050258)",
        "(-0.280000, 1.409314, -0.051054)",
        "(-0.280000, 1.411887, -0.051915)",
        "(-0.280000, 1.414438, -0.052839)",
        "(-0.280000, 1.416968, -0.053829)",
        "(-0.280000, 1.419469, -0.054881)",
        "(-0.280000, 1.421947, -0.055997)",
        "(-0.280000, 1.424392, -0.057173)",
        "(-0.280000, 1.426807, -0.058411)",
        "(-0.280000, 1.429193, -0.059710)",
        "(-0.280000, 1.431547, -0.061060)",
        "(-0.280000, 1.433892, -0.062427)",
        "(-0.280000, 1.436256, -0.063782)",
        "(-0.280000, 1.438653, -0.065098)",
        "(-0.280000, 1.441105, -0.066366)",
        "(-0.280000, 1.443633, -0.067579)",
        "(-0.280000, 1.446239, -0.068737)",
        "(-0.280000, 1.448941, -0.069849)",
        "(-0.280000, 1.451736, -0.070922)",
        "(-0.280000, 1.454627, -0.071972)",
        "(-0.280000, 1.457084, -0.073549)",
        "(-0.280000, 1.459077, -0.075603)",
        "(-0.280000, 1.461017, -0.077706)",
        "(-0.280000, 1.462907, -0.079860)",
        "(-0.280000, 1.464740, -0.082058)",
        "(-0.280000, 1.466517, -0.084301)",
        "(-0.280000, 1.468239, -0.086591)",
        "(-0.280000, 1.469901, -0.088921)",
        "(-0.280000, 1.471503, -0.091292)",
        "(-0.280000, 1.473048, -0.093705)",
        "(-0.280000, 1.474530, -0.096154)",
        "(-0.280000, 1.475951, -0.098642)",
        "(-0.280000, 1.477308, -0.101162)",
        "(-0.280000, 1.478601, -0.103715)",
        "(-0.280000, 1.479831, -0.106303)",
        "(-0.280000, 1.480994, -0.108918)",
        "(-0.280000, 1.482090, -0.111561)",
        "(-0.280000, 1.483122, -0.114235)",
        "(-0.280000, 1.484084, -0.116929)",
        "(-0.280000, 1.484979, -0.119648)",
        "(-0.280000, 1.485806, -0.122392)",
        "(-0.280000, 1.486562, -0.125151)",
        "(-0.280000, 1.487251, -0.127933)",
        "(-0.280000, 1.487868, -0.130728)",
        "(-0.280000, 1.488414, -0.133536)",
        "(-0.280000, 1.488891, -0.136362)",
        "(-0.280000, 1.489295, -0.139195)",
        "(-0.280000, 1.489629, -0.142037)",
        "(-0.280000, 1.489891, -0.144891)",
        "(-0.280000, 1.490081, -0.147746)",
        "(-0.280000, 1.490200, -0.150605)",
        "(-0.280000, 1.490246, -0.153471)",
        "(-0.280000, 1.490221, -0.156332)",
        "(-0.280000, 1.490123, -0.159192)",
        "(-0.280000, 1.489954, -0.162053)",
        "(-0.280000, 1.489712, -0.164904)",
        "(-0.280000, 1.489399, -0.167753)",
        "(-0.280000, 1.487709, -0.170395)",
        "(-0.280000, 1.485005, -0.172795)",
        "(-0.280000, 1.482244, -0.175073)",
        "(-0.280000, 1.479444, -0.177220)",
        "(-0.280000, 1.476606, -0.179241)",
        "(-0.280000, 1.473737, -0.181140)",
        "(-0.280000, 1.470857, -0.182913)",
        "(-0.280000, 1.467979, -0.184569)",
        "(-0.280000, 1.465114, -0.186115)",
        "(-0.280000, 1.462288, -0.187555)",
        "(-0.280000, 1.459510, -0.188905)",
        "(-0.280000, 1.456806, -0.190172)",
        "(-0.280000, 1.454188, -0.191372)",
        "(-0.280000, 1.451668, -0.192522)",
        "(-0.280000, 1.449265, -0.193634)",
        "(-0.280000, 1.446989, -0.194728)",
        "(-0.280000, 1.444844, -0.195822)",
        "(-0.280000, 1.442844, -0.196930)",
        "(-0.280000, 1.440989, -0.198072)",
        "(-0.280000, 1.439277, -0.199267)",
        "(-0.280000, 1.437714, -0.200526)",
        "(-0.280000, 1.436290, -0.201867)",
        "(-0.280000, 1.434998, -0.203304)",
        "(-0.280000, 1.433831, -0.204844)",
        "(-0.280000, 1.432774, -0.206502)",
        "(-0.280000, 1.431817, -0.208277)",
        "(-0.280000, 1.430941, -0.210178)",
        "(-0.280000, 1.430127, -0.212206)",
        "(-0.280000, 1.429361, -0.214356)",
        "(-0.280000, 1.428620, -0.216623)",
        "(-0.280000, 1.427884, -0.219004)",
        "(-0.280000, 1.427135, -0.221481)",
        "(-0.280000, 1.426352, -0.224042)",
        "(-0.280000, 1.425515, -0.226676)",
        "(-0.280000, 1.424608, -0.229354)",
        "(-0.280000, 1.423612, -0.232063)",
        "(-0.280000, 1.422515, -0.234773)",
        "(-0.280000, 1.421304, -0.237461)",
        "(-0.280000, 1.419966, -0.240106)",
        "(-0.280000, 1.418498, -0.242675)",
        "(-0.280000, 1.416893, -0.245144)",
        "(-0.280000, 1.415147, -0.247494)",
        "(-0.280000, 1.413265, -0.249692)",
        "(-0.280000, 1.411250, -0.251721)",
        "(-0.280000, 1.409106, -0.253567)",
        "(-0.280000, 1.406847, -0.255210)",
        "(-0.280000, 1.404483, -0.256642)",
        "(-0.280000, 1.402023, -0.257863)",
        "(-0.280000, 1.399490, -0.258871)",
        "(-0.280000, 1.396891, -0.259680)",
        "(-0.280000, 1.394251, -0.260306)",
        "(-0.280000, 1.391579, -0.260779)",
        "(-0.280000, 1.388886, -0.261137)",
        "(-0.280000, 1.386187, -0.261418)",
        "(-0.280000, 1.383482, -0.261631)",
        "(-0.280000, 1.380769, -0.261776)",
        "(-0.280000, 1.378057, -0.261852)",
        "(-0.280000, 1.375343, -0.261861)",
        "(-0.280000, 1.372627, -0.261801)",
        "(-0.280000, 1.369917, -0.261673)",
        "(-0.280000, 1.367206, -0.261477)",
        "(-0.280000, 1.364506, -0.261213)",
        "(-0.280000, 1.361813, -0.260881)",
        "(-0.280000, 1.359125, -0.260481)",
        "(-0.280000, 1.356453, -0.260014)",
        "(-0.280000, 1.353792, -0.259480)",
        "(-0.280000, 1.351143, -0.258879)",
        "(-0.280000, 1.348513, -0.258212)",
        "(-0.280000, 1.345900, -0.257480)",
        "(-0.280000, 1.343303, -0.256680)",
        "(-0.280000, 1.340731, -0.255817)",
        "(-0.280000, 1.338181, -0.254890)",
        "(-0.280000, 1.335651, -0.253897)",
        "(-0.280000, 1.333151, -0.252843)",
        "(-0.280000, 1.330675, -0.251724)",
        "(-0.280000, 1.328231, -0.250545)",
        "(-0.280000, 1.325818, -0.249306)",
        "(-0.280000, 1.323433, -0.248003)",
        "(-0.280000, 1.321085, -0.246644)",
        "(-0.280000, 1.318772, -0.245226)",
        "(-0.280000, 1.316492, -0.243748)",
        "(-0.280000, 1.314253, -0.242215)",
        "(-0.280000, 1.312053, -0.240627)",
        "(-0.280000, 1.309891, -0.238981)",
        "(-0.280000, 1.307774, -0.237284)",
        "(-0.280000, 1.305697, -0.235532)",
        "(-0.280000, 1.303668, -0.233731)",
        "(-0.280000, 1.301685, -0.231879)",
        "(-0.280000, 1.299746, -0.229975)",
        "(-0.280000, 1.297858, -0.228026)",
        "(-0.280000, 1.296020, -0.226030)",
        "(-0.280000, 1.294230, -0.223986)",
        "(-0.280000, 1.292495, -0.221900)",
        "(-0.280000, 1.290812, -0.219772)",
        "(-0.280000, 1.289182, -0.217598)",
        "(-0.280000, 1.287608, -0.215388)",
        "(-0.280000, 1.286091, -0.213138)",
        "(-0.280000, 1.284629, -0.210848)",
        "(-0.280000, 1.283226, -0.208525)",
        "(-0.280000, 1.281881, -0.206164)",
        "(-0.280000, 1.280597, -0.203774)",
        "(-0.280000, 1.279374, -0.201352)",
        "(-0.280000, 1.278210, -0.198897)",
        "(-0.280000, 1.277110, -0.196416)",
        "(-0.280000, 1.276073, -0.193909)",
        "(-0.280000, 1.275098, -0.191373)",
        "(-0.280000, 1.274188, -0.188817)",
        "(-0.280000, 1.273342, -0.186239)",
        "(-0.280000, 1.272561, -0.183636)",
        "(-0.280000, 1.271846, -0.181019)",
        "(-0.280000, 1.271196, -0.178380)",
        "(-0.280000, 1.270614, -0.175730)",
        "(-0.280000, 1.270099, -0.173067)",
        "(-0.280000, 1.269650, -0.170387)",
        "(-0.280000, 1.269269, -0.167700)",
        "(-0.280000, 1.268955, -0.165005)",
        "(-0.280000, 1.268710, -0.162299)",
        "(-0.280000, 1.268532, -0.159592)",
        "(-0.280000, 1.268423, -0.156881)",
        "(-0.280000, 1.268382, -0.154164)",
        "(-0.280000, 1.268409, -0.151451)",
        "(-0.280000, 1.268504, -0.148739)",
        "(-0.280000, 1.268668, -0.146027)",
        "(-0.280000, 1.268899, -0.143323)",
        "(-0.280000, 1.269199, -0.140623)",
        "(-0.280000, 1.269566, -0.137934)",
        "(-0.280000, 1.270000, -0.135256)",
        "(-0.280000, 1.270503, -0.132586)",
        "(-0.280000, 1.271071, -0.129933)",
        "(-0.280000, 1.271706, -0.127295)",
        "(-0.280000, 1.272409, -0.124670)",
        "(-0.280000, 1.273175, -0.122067)",
        "(-0.280000, 1.274007, -0.119485)",
        "(-0.280000, 1.274905, -0.116920)",
        "(-0.280000, 1.275866, -0.114383)",
        "(-0.280000, 1.276892, -0.111866)",
        "(-0.280000, 1.277979, -0.109380)",
        "(-0.280000, 1.279128, -0.106923)",
        "(-0.280000, 1.280341, -0.104491)",
        "(-0.280000, 1.281612, -0.102094)",
        "(-0.280000, 1.282943, -0.099730)",
        "(-0.280000, 1.284335, -0.097396)",
        "(-0.280000, 1.285784, -0.095102)",
        "(-0.280000, 1.287289, -0.092845)",
        "(-0.280000, 1.288853, -0.090623)",
        "(-0.280000, 1.290470, -0.088444)",
        "(-0.280000, 1.292142, -0.086307)",
        "(-0.280000, 1.293869, -0.084209)",
        "(-0.280000, 1.295646, -0.082158)",
        "(-0.280000, 1.297476, -0.080150)",
        "(-0.280000, 1.299353, -0.078191)",
        "(-0.280000, 1.301280, -0.076280)",
        "(-0.280000, 1.303256, -0.074415)",
        "(-0.280000, 1.305282, -0.072610)",
        "(-0.280000, 1.307383, -0.070894)",
        "(-0.280000, 1.309583, -0.069299)",
        "(-0.280000, 1.311888, -0.067860)",
        "(-0.280000, 1.314305, -0.066598)",
        "(-0.280000, 1.316835, -0.065530)",
        "(-0.280000, 1.319463, -0.064672)",
        "(-0.280000, 1.322185, -0.064031)",
        "(-0.280000, 1.324979, -0.063611)",
        "(-0.280000, 1.327832, -0.063408)",
        "(-0.280000, 1.330730, -0.063416)",
        "(-0.280000, 1.333645, -0.063625)",
        "(-0.280000, 1.336564, -0.064020)",
        "(-0.280000, 1.339473, -0.064584)",
        "(-0.280000, 1.342346, -0.065295)",
        "(-0.280000, 1.345173, -0.066131)",
        "(-0.280000, 1.347946, -0.067069)",
        "(-0.280000, 1.350645, -0.068080)",
        "(-0.280000, 1.353267, -0.069140)",
        "(-0.280000, 1.355809, -0.070224)",
        "(-0.280000, 1.358261, -0.071302)",
        "(-0.280000, 1.360630, -0.072352)",
        "(-0.280000, 1.362912, -0.073346)",
        "(-0.280000, 1.365113, -0.074265)",
        "(-0.280000, 1.367245, -0.075087)",
        "(-0.280000, 1.369310, -0.075794)",
        "(-0.280000, 1.371322, -0.076370)",
        "(-0.280000, 1.373295, -0.076804)",
        "(-0.280000, 1.375238, -0.077084)",
        "(-0.280000, 1.377166, -0.077205)",
        "(-0.280000, 1.379099, -0.077164)",
        "(-0.280000, 1.381043, -0.076960)",
        "(-0.280000, 1.383021, -0.076596)",
        "(-0.280000, 1.385040, -0.076080)",
        "(-0.280000, 1.387116, -0.075419)",
        "(-0.280000, 1.389264, -0.074626)",
        "(-0.280000, 1.391489, -0.073715)",
        "(-0.280000, 1.393803, -0.072704)",
        "(-0.280000, 1.396217, -0.071607)",
        "(-0.280000, 1.398729, -0.070449)",
        "(-0.280000, 1.401346, -0.069248)",
        "(-0.280000, 1.404075, -0.068024)",
        "(-0.280000, 1.406906, -0.066802)",
        "(-0.280000, 1.409841, -0.065600)",
        "(-0.280000, 1.412882, -0.064437)",
        "(-0.280000, 1.416014, -0.063336)",
        "(-0.280000, 1.419241, -0.062309)",
        "(-0.280000, 1.422547, -0.061375)",
        "(-0.280000, 1.425931, -0.060543)",
        "(-0.280000, 1.429390, -0.059821)",
        "(-0.280000, 1.432912, -0.059216)",
        "(-0.280000, 1.436495, -0.058732)",
        "(-0.280000, 1.439606, -0.059175)",
        "(-0.280000, 1.441965, -0.060794)",
        "(-0.280000, 1.444283, -0.062471)",
        "(-0.280000, 1.446562, -0.064209)",
        "(-0.280000, 1.448793, -0.066001)",
        "(-0.280000, 1.450981, -0.067852)",
        "(-0.280000, 1.453120, -0.069754)",
        "(-0.280000, 1.455209, -0.071709)",
        "(-0.280000, 1.457252, -0.073719)",
        "(-0.280000, 1.459241, -0.075776)",
        "(-0.280000, 1.461177, -0.077883)",
        "(-0.280000, 1.463062, -0.080042)",
        "(-0.280000, 1.464890, -0.082243)",
        "(-0.280000, 1.466662, -0.084490)",
        "(-0.280000, 1.468380, -0.086784)",
        "(-0.280000, 1.470037, -0.089117)",
        "(-0.280000, 1.471634, -0.091491)",
        "(-0.280000, 1.473174, -0.093908)",
        "(-0.280000, 1.474651, -0.096360)",
        "(-0.280000, 1.476067, -0.098851)",
        "(-0.280000, 1.477418, -0.101374)",
        "(-0.280000, 1.478706, -0.103929)",
        "(-0.280000, 1.479930, -0.106520)",
        "(-0.280000, 1.481088, -0.109137)",
        "(-0.280000, 1.482179, -0.111783)",
        "(-0.280000, 1.483205, -0.114459)",
        "(-0.280000, 1.484161, -0.117155)",
        "(-0.280000, 1.485050, -0.119875)",
        "(-0.280000, 1.485872, -0.122621)",
        "(-0.280000, 1.486623, -0.125382)",
        "(-0.280000, 1.487305, -0.128166)",
        "(-0.280000, 1.487916, -0.130961)",
        "(-0.280000, 1.488457, -0.133771)",
        "(-0.280000, 1.488927, -0.136598)",
        "(-0.280000, 1.489326, -0.139432)",
        "(-0.280000, 1.489654, -0.142275)",
        "(-0.280000, 1.489910, -0.145129)",
        "(-0.280000, 1.489504, -0.148015)",
        "(-0.280000, 1.488413, -0.150892)",
        "(-0.280000, 1.487401, -0.153714)",
        "(-0.280000, 1.486482, -0.156483)",
        "(-0.280000, 1.485659, -0.159214)",
        "(-0.280000, 1.484930, -0.161921)",
        "(-0.280000, 1.484290, -0.164606)",
        "(-0.280000, 1.483722, -0.167285)",
        "(-0.280000, 1.483207, -0.169957)",
        "(-0.280000, 1.482713, -0.172626)",
        "(-0.280000, 1.482199, -0.175295)",
        "(-0.280000, 1.481620, -0.177945)",
        "(-0.280000, 1.480926, -0.180568)",
        "(-0.280000, 1.480081, -0.183151)",
        "(-0.280000, 1.479060, -0.185669)",
        "(-0.280000, 1.477845, -0.188110)",
        "(-0.280000, 1.476424, -0.190460)",
        "(-0.280000, 1.474800, -0.192697)",
        "(-0.280000, 1.472973, -0.194814)",
        "(-0.280000, 1.470958, -0.196795)",
        "(-0.280000, 1.468768, -0.198634)",
        "(-0.280000, 1.466417, -0.200328)",
        "(-0.280000, 1.463934, -0.201871)",
        "(-0.280000, 1.461340, -0.203265)",
        "(-0.280000, 1.458654, -0.204516)",
        "(-0.280000, 1.455911, -0.205628)",
        "(-0.280000, 1.453131, -0.206611)",
        "(-0.280000, 1.450336, -0.207480)",
        "(-0.280000, 1.447557, -0.208245)",
        "(-0.280000, 1.444812, -0.208926)",
        "(-0.280000, 1.442118, -0.209542)",
        "(-0.280000, 1.439500, -0.210109)",
        "(-0.280000, 1.436966, -0.210650)",
        "(-0.280000, 1.434535, -0.211184)",
        "(-0.280000, 1.432214, -0.211733)",
        "(-0.280000, 1.430005, -0.212319)",
        "(-0.280000, 1.427919, -0.212959)",
        "(-0.280000, 1.425952, -0.213674)",
        "(-0.280000, 1.424100, -0.214482)",
        "(-0.280000, 1.422363, -0.215395)",
        "(-0.280000, 1.420730, -0.216429)",
        "(-0.280000, 1.419191, -0.217597)",
        "(-0.280000, 1.417736, -0.218904)",
        "(-0.280000, 1.416348, -0.220360)",
        "(-0.280000, 1.415017, -0.221963)",
        "(-0.280000, 1.413725, -0.223716)",
        "(-0.280000, 1.412452, -0.225620)",
        "(-0.280000, 1.411185, -0.227663)",
        "(-0.280000, 1.409906, -0.229841)",
        "(-0.280000, 1.408595, -0.232145)",
        "(-0.280000, 1.407242, -0.234558)",
        "(-0.280000, 1.405828, -0.237067)",
        "(-0.280000, 1.404338, -0.239660)",
        "(-0.280000, 1.402764, -0.242311)",
        "(-0.280000, 1.401093, -0.245007)",
        "(-0.280000, 1.399314, -0.247734)",
        "(-0.280000, 1.397425, -0.250464)",
        "(-0.280000, 1.395416, -0.253190)",
        "(-0.280000, 1.393288, -0.255887)",
        "(-0.280000, 1.391038, -0.258547)",
        "(-0.280000, 1.388661, -0.261163)",
        "(-0.280000, 1.386164, -0.263712)",
        "(-0.280000, 1.383544, -0.266150)",
        "(-0.280000, 1.380771, -0.267684)",
        "(-0.280000, 1.377910, -0.267759)",
        "(-0.280000, 1.375049, -0.267762)",
        "(-0.280000, 1.372184, -0.267692)",
        "(-0.280000, 1.369326, -0.267552)",
        "(-0.280000, 1.366468, -0.267339)",
        "(-0.280000, 1.363620, -0.267054)",
        "(-0.280000, 1.360781, -0.266698)",
        "(-0.280000, 1.357947, -0.266270)",
        "(-0.280000, 1.355129, -0.265772)",
        "(-0.280000, 1.352325, -0.265203)",
        "(-0.280000, 1.349532, -0.264563)",
        "(-0.280000, 1.346759, -0.263854)",
        "(-0.280000, 1.344006, -0.263076)",
        "(-0.280000, 1.341268, -0.262227)",
        "(-0.280000, 1.338557, -0.261311)",
        "(-0.280000, 1.335870, -0.260327)",
        "(-0.280000, 1.333205, -0.259275)",
        "(-0.280000, 1.330570, -0.258157)",
        "(-0.280000, 1.327965, -0.256964)",
        "(-0.280000, 1.326249, -0.254000)",
        "(-0.280000, 1.324677, -0.250968)",
        "(-0.280000, 1.323236, -0.247892)",
        "(-0.280000, 1.321918, -0.244812)",
        "(-0.280000, 1.320707, -0.241748)",
        "(-0.280000, 1.319582, -0.238723)",
        "(-0.280000, 1.318528, -0.235769)",
        "(-0.280000, 1.317522, -0.232903)",
        "(-0.280000, 1.316541, -0.230138)",
        "(-0.280000, 1.315563, -0.227498)",
        "(-0.280000, 1.314561, -0.224988)",
        "(-0.280000, 1.313515, -0.222624)",
        "(-0.280000, 1.312399, -0.220409)",
        "(-0.280000, 1.311189, -0.218340)",
        "(-0.280000, 1.309866, -0.216422)",
        "(-0.280000, 1.308409, -0.214649)",
        "(-0.280000, 1.306798, -0.213007)",
        "(-0.280000, 1.305024, -0.211492)",
        "(-0.280000, 1.303073, -0.210084)",
        "(-0.280000, 1.300935, -0.208766)",
        "(-0.280000, 1.298615, -0.207520)",
        "(-0.280000, 1.296110, -0.206321)",
        "(-0.280000, 1.293426, -0.205144)",
        "(-0.280000, 1.290585, -0.203967)",
        "(-0.280000, 1.287598, -0.202758)",
        "(-0.280000, 1.284503, -0.201494)",
        "(-0.280000, 1.281330, -0.200148)",
        "(-0.280000, 1.278116, -0.198691)",
        "(-0.280000, 1.274914, -0.197106)",
        "(-0.280000, 1.271732, -0.195388)",
        "(-0.280000, 1.269479, -0.193199)",
        "(-0.280000, 1.268525, -0.190501)",
        "(-0.280000, 1.267639, -0.187780)",
        "(-0.280000, 1.266820, -0.185033)",
        "(-0.280000, 1.266072, -0.182271)",
        "(-0.280000, 1.265393, -0.179487)",
        "(-0.280000, 1.264785, -0.176691)",
        "(-0.280000, 1.264247, -0.173880)",
        "(-0.280000, 1.263779, -0.171053)",
        "(-0.280000, 1.263384, -0.168219)",
        "(-0.280000, 1.263059, -0.165376)",
        "(-0.280000, 1.262806, -0.162521)",
        "(-0.280000, 1.262625, -0.159665)",
        "(-0.280000, 1.262515, -0.156806)",
        "(-0.280000, 1.262478, -0.153940)",
        "(-0.280000, 1.262512, -0.151079)",
        "(-0.280000, 1.262619, -0.148219)",
        "(-0.280000, 1.262797, -0.145359)",
        "(-0.280000, 1.263047, -0.142508)",
        "(-0.280000, 1.263370, -0.139661)",
        "(-0.280000, 1.263763, -0.136826)",
        "(-0.280000, 1.264227, -0.134002)",
        "(-0.280000, 1.264763, -0.131187)",
        "(-0.280000, 1.265368, -0.128390)",
        "(-0.280000, 1.266044, -0.125610)",
        "(-0.280000, 1.266790, -0.122843)",
        "(-0.280000, 1.267605, -0.120100)",
        "(-0.280000, 1.268488, -0.117378)",
        "(-0.280000, 1.269441, -0.114675)",
        "(-0.280000, 1.270459, -0.112001)",
        "(-0.280000, 1.271547, -0.109349)",
        "(-0.280000, 1.272699, -0.106730)",
        "(-0.280000, 1.273916, -0.104140)",
        "(-0.280000, 1.275200, -0.101578)",
        "(-0.280000, 1.276547, -0.099053)",
        "(-0.280000, 1.277956, -0.096562)",
        "(-0.280000, 1.279429, -0.094104)",
        "(-0.280000, 1.281457, -0.092011)",
        "(-0.280000, 1.284032, -0.090328)",
        "(-0.280000, 1.286512, -0.088642)",
        "(-0.280000, 1.288885, -0.086946)",
        "(-0.280000, 1.291158, -0.085223)",
        "(-0.280000, 1.293342, -0.083464)",
        "(-0.280000, 1.295440, -0.081671)",
        "(-0.280000, 1.297476, -0.079839)",
        "(-0.280000, 1.299465, -0.077983)",
        "(-0.280000, 1.301436, -0.076117)",
        "(-0.280000, 1.303423, -0.074262)",
        "(-0.280000, 1.305441, -0.072448)",
        "(-0.280000, 1.307472, -0.070648)",
        "(-0.280000, 1.309498, -0.068826)",
        "(-0.280000, 1.311498, -0.066960)",
        "(-0.280000, 1.313468, -0.065027)",
        "(-0.280000, 1.315411, -0.063006)",
        "(-0.280000, 1.317326, -0.060892)",
        "(-0.280000, 1.319227, -0.058673)",
        "(-0.280000, 1.321119, -0.056354)",
        "(-0.280000, 1.323021, -0.053936)",
        "(-0.280000, 1.325287, -0.052096)",
        "(-0.280000, 1.327861, -0.050844)",
        "(-0.280000, 1.330465, -0.049658)",
        "(-0.280000, 1.333102, -0.048536)",
        "(-0.280000, 1.335762, -0.047483)",
        "(-0.280000, 1.338449, -0.046496)",
        "(-0.280000, 1.341163, -0.045576)",
        "(-0.280000, 1.343895, -0.044726)",
        "(-0.280000, 1.346648, -0.043945)",
        "(-0.280000, 1.349424, -0.043232)",
        "(-0.280000, 1.352212, -0.042590)",
        "(-0.280000, 1.355021, -0.042018)",
        "(-0.280000, 1.357838, -0.041517)",
        "(-0.280000, 1.360667, -0.041087)",
        "(-0.280000, 1.363510, -0.040728)",
        "(-0.280000, 1.366357, -0.040440)",
        "(-0.280000, 1.369211, -0.040225)",
        "(-0.280000, 1.372073, -0.040081)",
        "(-0.280000, 1.374934, -0.040009)",
        "(-0.280000, 1.377795, -0.040009)",
        "(-0.280000, 1.380660, -0.040081)",
        "(-0.280000, 1.383518, -0.040225)",
        "(-0.280000, 1.386376, -0.040441)",
        "(-0.280000, 1.389223, -0.040728)",
        "(-0.280000, 1.392062, -0.041087)",
        "(-0.280000, 1.394895, -0.041518)",
        "(-0.280000, 1.397712, -0.042019)",
        "(-0.280000, 1.400516, -0.042591)",
        "(-0.280000, 1.403309, -0.043234)",
        "(-0.280000, 1.406081, -0.043946)",
        "(-0.280000, 1.408834, -0.044727)",
        "(-0.280000, 1.411570, -0.045579)",
        "(-0.280000, 1.414280, -0.046498)",
        "(-0.280000, 1.416966, -0.047484)",
        "(-0.280000, 1.419631, -0.048540)",
        "(-0.280000, 1.422264, -0.049660)",
        "(-0.280000, 1.424872, -0.050848)",
        "(-0.280000, 1.426853, -0.053279)",
        "(-0.280000, 1.428287, -0.056599)",
        "(-0.280000, 1.429588, -0.059933)",
        "(-0.280000, 1.430748, -0.063272)",
        "(-0.280000, 1.431750, -0.066647)",
        "(-0.280000, 1.432573, -0.070087)",
        "(-0.280000, 1.433200, -0.073589)",
        "(-0.280000, 1.433621, -0.077159)",
        "(-0.280000, 1.433829, -0.080792)",
        "(-0.280000, 1.433824, -0.084461)",
        "(-0.280000, 1.433612, -0.088158)",
        "(-0.280000, 1.433203, -0.091845)",
        "(-0.280000, 1.432615, -0.095502)",
        "(-0.280000, 1.431867, -0.099107)",
        "(-0.280000, 1.430986, -0.102620)",
        "(-0.280000, 1.430001, -0.106022)",
        "(-0.280000, 1.428941, -0.109293)",
        "(-0.280000, 1.427844, -0.112401)",
        "(-0.280000, 1.426745, -0.115334)",
        "(-0.280000, 1.425678, -0.118081)",
        "(-0.280000, 1.424684, -0.120624)",
        "(-0.280000, 1.423797, -0.122962)",
        "(-0.280000, 1.423051, -0.125096)",
        "(-0.280000, 1.422480, -0.127023)",
        "(-0.280000, 1.422113, -0.128757)",
        "(-0.280000, 1.421977, -0.130303)",
        "(-0.280000, 1.422094, -0.131681)",
        "(-0.280000, 1.422481, -0.132910)",
        "(-0.280000, 1.423152, -0.134008)",
        "(-0.280000, 1.424113, -0.135002)",
        "(-0.280000, 1.425370, -0.135917)",
        "(-0.280000, 1.426915, -0.136779)",
        "(-0.280000, 1.428742, -0.137615)",
        "(-0.280000, 1.430840, -0.138455)",
        "(-0.280000, 1.433185, -0.139323)",
        "(-0.280000, 1.435758, -0.140247)",
        "(-0.280000, 1.438526, -0.141246)",
        "(-0.280000, 1.441458, -0.142345)",
        "(-0.280000, 1.444527, -0.143563)",
        "(-0.280000, 1.447684, -0.144912)",
        "(-0.280000, 1.450895, -0.146404)",
        "(-0.280000, 1.454127, -0.148052)",
        "(-0.280000, 1.457331, -0.149855)",
        "(-0.280000, 1.460474, -0.151815)",
        "(-0.280000, 1.463526, -0.153934)",
        "(-0.280000, 1.466447, -0.156199)",
        "(-0.280000, 1.469216, -0.158607)",
        "(-0.280000, 1.471818, -0.161151)",
        "(-0.280000, 1.474232, -0.163814)",
        "(-0.280000, 1.476463, -0.166592)",
        "(-0.280000, 1.478511, -0.169469)",
        "(-0.280000, 1.480398, -0.172443)",
        "(-0.280000, 1.482154, -0.175516)",
        "(-0.280000, 1.483810, -0.178683)",
        "(-0.280000, 1.485370, -0.181945)",
        "(-0.280000, 1.485902, -0.185041)",
        "(-0.280000, 1.485085, -0.187784)",
        "(-0.280000, 1.484199, -0.190505)",
        "(-0.280000, 1.483243, -0.193206)",
        "(-0.280000, 1.482221, -0.195879)",
        "(-0.280000, 1.481131, -0.198530)",
        "(-0.280000, 1.479976, -0.201148)",
        "(-0.280000, 1.478756, -0.203736)",
        "(-0.280000, 1.477469, -0.206297)",
        "(-0.280000, 1.476120, -0.208821)",
        "(-0.280000, 1.474709, -0.211310)",
        "(-0.280000, 1.473233, -0.213766)",
        "(-0.280000, 1.471698, -0.216181)",
        "(-0.280000, 1.470102, -0.218557)",
        "(-0.280000, 1.468445, -0.220895)",
        "(-0.280000, 1.466733, -0.223188)",
        "(-0.280000, 1.464963, -0.225436)",
        "(-0.280000, 1.463134, -0.227643)",
        "(-0.280000, 1.461254, -0.229800)",
        "(-0.280000, 1.459317, -0.231912)",
        "(-0.280000, 1.457330, -0.233972)",
        "(-0.280000, 1.455292, -0.235981)",
        "(-0.280000, 1.453202, -0.237941)",
        "(-0.280000, 1.451065, -0.239845)",
        "(-0.280000, 1.448882, -0.241695)",
        "(-0.280000, 1.446650, -0.243492)",
        "(-0.280000, 1.444376, -0.245229)",
        "(-0.280000, 1.442060, -0.246909)",
        "(-0.280000, 1.439698, -0.248533)",
        "(-0.280000, 1.437300, -0.250094)",
        "(-0.280000, 1.434860, -0.251597)",
        "(-0.280000, 1.432386, -0.253036)",
        "(-0.280000, 1.429877, -0.254412)",
        "(-0.280000, 1.427331, -0.255727)",
        "(-0.280000, 1.424756, -0.256975)",
        "(-0.280000, 1.422151, -0.258159)",
        "(-0.280000, 1.419512, -0.259278)",
        "(-0.280000, 1.416641, -0.259776)",
        "(-0.280000, 1.413568, -0.259620)",
        "(-0.280000, 1.410572, -0.259523)",
        "(-0.280000, 1.407654, -0.259497)",
        "(-0.280000, 1.404803, -0.259550)",
        "(-0.280000, 1.402003, -0.259686)",
        "(-0.280000, 1.399251, -0.259900)",
        "(-0.280000, 1.396526, -0.260182)",
        "(-0.280000, 1.393826, -0.260511)",
        "(-0.280000, 1.391133, -0.260859)",
        "(-0.280000, 1.388436, -0.261188)",
        "(-0.280000, 1.385736, -0.261458)",
        "(-0.280000, 1.383030, -0.261659)",
        "(-0.280000, 1.380316, -0.261793)",
        "(-0.280000, 1.377604, -0.261858)",
        "(-0.280000, 1.374891, -0.261856)",
        "(-0.280000, 1.372174, -0.261784)",
        "(-0.280000, 1.369465, -0.261645)",
        "(-0.280000, 1.366755, -0.261437)",
        "(-0.280000, 1.364056, -0.261162)",
        "(-0.280000, 1.361364, -0.260819)",
        "(-0.280000, 1.358678, -0.260408)",
        "(-0.280000, 1.356008, -0.259930)",
        "(-0.280000, 1.353350, -0.259385)",
        "(-0.280000, 1.350702, -0.258772)",
        "(-0.280000, 1.348075, -0.258095)",
        "(-0.280000, 1.345466, -0.257351)",
        "(-0.280000, 1.342872, -0.256541)",
        "(-0.280000, 1.340304, -0.255667)",
        "(-0.280000, 1.337758, -0.254729)",
        "(-0.280000, 1.335232, -0.253726)",
        "(-0.280000, 1.332737, -0.252661)",
        "(-0.280000, 1.330265, -0.251532)",
        "(-0.280000, 1.327826, -0.250343)",
        "(-0.280000, 1.325418, -0.249093)",
        "(-0.280000, 1.323039, -0.247781)",
        "(-0.280000, 1.320696, -0.246411)",
        "(-0.280000, 1.318389, -0.244983)",
        "(-0.280000, 1.316115, -0.243496)",
        "(-0.280000, 1.313883, -0.241954)",
        "(-0.280000, 1.311690, -0.240356)",
        "(-0.280000, 1.309534, -0.238702)",
        "(-0.280000, 1.307425, -0.236996)",
        "(-0.280000, 1.305355, -0.235235)",
        "(-0.280000, 1.303334, -0.233425)",
        "(-0.280000, 1.301358, -0.231565)",
        "(-0.280000, 1.299427, -0.229653)",
        "(-0.280000, 1.297548, -0.227696)",
        "(-0.280000, 1.295718, -0.225693)",
        "(-0.280000, 1.293937, -0.223641)",
        "(-0.280000, 1.292210, -0.221548)",
        "(-0.280000, 1.290537, -0.219412)",
        "(-0.280000, 1.288915, -0.217232)",
        "(-0.280000, 1.287351, -0.215015)",
        "(-0.280000, 1.285843, -0.212759)",
        "(-0.280000, 1.284391, -0.210463)",
        "(-0.280000, 1.282998, -0.208134)",
        "(-0.280000, 1.281663, -0.205768)",
        "(-0.280000, 1.280389, -0.203372)",
        "(-0.280000, 1.279176, -0.200945)",
        "(-0.280000, 1.278022, -0.198485)",
        "(-0.280000, 1.276925, -0.196003)",
        "(-0.280000, 1.275845, -0.193513)",
        "(-0.280000, 1.274742, -0.191021)",
        "(-0.280000, 1.273590, -0.188541)",
        "(-0.280000, 1.272365, -0.186067)",
        "(-0.280000, 1.271047, -0.183593)",
        "(-0.280000, 1.269632, -0.181116)",
        "(-0.280000, 1.268113, -0.178620)",
        "(-0.280000, 1.266497, -0.176101)",
        "(-0.280000, 1.264789, -0.173542)",
        "(-0.280000, 1.263744, -0.170817)",
        "(-0.280000, 1.263354, -0.167982)",
        "(-0.280000, 1.263035, -0.165138)",
        "(-0.280000, 1.262788, -0.162283)",
        "(-0.280000, 1.262613, -0.159427)",
        "(-0.280000, 1.262509, -0.156567)",
        "(-0.280000, 1.262478, -0.153701)",
        "(-0.280000, 1.262519, -0.150840)",
        "(-0.280000, 1.262631, -0.147981)",
        "(-0.280000, 1.262815, -0.145121)",
        "(-0.280000, 1.263072, -0.142271)",
        "(-0.280000, 1.263400, -0.139424)",
        "(-0.280000, 1.263799, -0.136590)",
        "(-0.280000, 1.264269, -0.133767)",
        "(-0.280000, 1.264810, -0.130953)",
        "(-0.280000, 1.265422, -0.128158)",
        "(-0.280000, 1.266103, -0.125378)",
        "(-0.280000, 1.266855, -0.122613)",
        "(-0.280000, 1.267676, -0.119872)",
        "(-0.280000, 1.268564, -0.117152)",
        "(-0.280000, 1.269523, -0.114451)",
        "(-0.280000, 1.270547, -0.111779)",
        "(-0.280000, 1.271640, -0.109129)",
        "(-0.280000, 1.272798, -0.106513)",
        "(-0.280000, 1.274021, -0.103925)",
        "(-0.280000, 1.275310, -0.101366)",
        "(-0.280000, 1.276662, -0.098844)",
        "(-0.280000, 1.278076, -0.096356)",
        "(-0.280000, 1.279555, -0.093901)",
        "(-0.280000, 1.281093, -0.091488)",
        "(-0.280000, 1.282690, -0.089114)",
        "(-0.280000, 1.284350, -0.086777)",
        "(-0.280000, 1.286065, -0.084487)",
        "(-0.280000, 1.287837, -0.082240)",
        "(-0.280000, 1.289668, -0.080035)",
        "(-0.280000, 1.291551, -0.077880)",
        "(-0.280000, 1.293490, -0.075770)",
        "(-0.280000, 1.296416, -0.074642)",
        "(-0.280000, 1.300017, -0.074310)",
        "(-0.280000, 1.303590, -0.074109)",
        "(-0.280000, 1.307113, -0.074031)",
        "(-0.280000, 1.310560, -0.074038)",
        "(-0.280000, 1.313908, -0.074091)",
        "(-0.280000, 1.317124, -0.074151)",
        "(-0.280000, 1.320200, -0.074184)",
        "(-0.280000, 1.323131, -0.074155)",
        "(-0.280000, 1.325905, -0.074036)",
        "(-0.280000, 1.328532, -0.073800)",
        "(-0.280000, 1.331013, -0.073427)",
        "(-0.280000, 1.333359, -0.072899)",
        "(-0.280000, 1.335590, -0.072201)",
        "(-0.280000, 1.337712, -0.071325)",
        "(-0.280000, 1.339749, -0.070266)",
        "(-0.280000, 1.341721, -0.069020)",
        "(-0.280000, 1.343644, -0.067594)",
        "(-0.280000, 1.345540, -0.065995)",
        "(-0.280000, 1.347432, -0.064229)",
        "(-0.280000, 1.349336, -0.062316)",
        "(-0.280000, 1.351272, -0.060273)",
        "(-0.280000, 1.353260, -0.058115)",
        "(-0.280000, 1.355310, -0.055874)",
        "(-0.280000, 1.357442, -0.053567)",
        "(-0.280000, 1.359660, -0.051230)",
        "(-0.280000, 1.361977, -0.048888)",
        "(-0.280000, 1.364401, -0.046568)",
        "(-0.280000, 1.366930, -0.044308)",
        "(-0.280000, 1.369566, -0.042137)",
        "(-0.280000, 1.372312, -0.040081)",
        "(-0.280000, 1.375172, -0.040006)",
        "(-0.280000, 1.378034, -0.040012)",
        "(-0.280000, 1.380899, -0.040090)",
        "(-0.280000, 1.383756, -0.040240)",
        "(-0.280000, 1.386614, -0.040462)",
        "(-0.280000, 1.389460, -0.040756)",
        "(-0.280000, 1.392298, -0.041120)",
        "(-0.280000, 1.395131, -0.041557)",
        "(-0.280000, 1.397947, -0.042064)",
        "(-0.280000, 1.400750, -0.042642)",
        "(-0.280000, 1.403541, -0.043291)",
        "(-0.280000, 1.406311, -0.044008)",
        "(-0.280000, 1.409062, -0.044796)",
        "(-0.280000, 1.411797, -0.045653)",
        "(-0.280000, 1.414505, -0.046577)",
        "(-0.280000, 1.417189, -0.047570)",
        "(-0.280000, 1.419851, -0.048631)",
        "(-0.280000, 1.422482, -0.049756)",
        "(-0.280000, 1.425088, -0.050950)",
        "(-0.280000, 1.427034, -0.053444)",
        "(-0.280000, 1.428487, -0.056715)",
        "(-0.280000, 1.429784, -0.060044)",
        "(-0.280000, 1.430942, -0.063378)",
        "(-0.280000, 1.431968, -0.066708)",
        "(-0.280000, 1.432868, -0.070029)",
        "(-0.280000, 1.433645, -0.073320)",
        "(-0.280000, 1.434311, -0.076573)",
        "(-0.280000, 1.434877, -0.079779)",
        "(-0.280000, 1.435355, -0.082914)",
        "(-0.280000, 1.435763, -0.085976)",
        "(-0.280000, 1.436115, -0.088941)",
        "(-0.280000, 1.436430, -0.091804)",
        "(-0.280000, 1.436729, -0.094558)",
        "(-0.280000, 1.437029, -0.097188)",
        "(-0.280000, 1.437350, -0.099693)",
        "(-0.280000, 1.437714, -0.102073)",
        "(-0.280000, 1.438137, -0.104321)",
        "(-0.280000, 1.438637, -0.106441)",
        "(-0.280000, 1.439233, -0.108441)",
        "(-0.280000, 1.439937, -0.110322)",
        "(-0.280000, 1.440761, -0.112095)",
        "(-0.280000, 1.441719, -0.113774)",
        "(-0.280000, 1.442814, -0.115366)",
        "(-0.280000, 1.444055, -0.116890)",
        "(-0.280000, 1.445439, -0.118358)",
        "(-0.280000, 1.446967, -0.119787)",
        "(-0.280000, 1.448637, -0.121197)",
        "(-0.280000, 1.450436, -0.122601)",
        "(-0.280000, 1.452355, -0.124017)",
        "(-0.280000, 1.454384, -0.125465)",
        "(-0.280000, 1.456499, -0.126955)",
        "(-0.280000, 1.458684, -0.128504)",
        "(-0.280000, 1.460921, -0.130127)",
        "(-0.280000, 1.463178, -0.131831)",
        "(-0.280000, 1.465436, -0.133629)",
        "(-0.280000, 1.467663, -0.135522)",
        "(-0.280000, 1.469833, -0.137517)",
        "(-0.280000, 1.471924, -0.139620)",
        "(-0.280000, 1.473900, -0.141821)",
        "(-0.280000, 1.475739, -0.144122)",
        "(-0.280000, 1.477420, -0.146518)",
        "(-0.280000, 1.478914, -0.148996)",
        "(-0.280000, 1.480207, -0.151547)",
        "(-0.280000, 1.481285, -0.154164)",
        "(-0.280000, 1.482133, -0.156824)",
        "(-0.280000, 1.482749, -0.159519)",
        "(-0.280000, 1.483134, -0.162238)",
        "(-0.280000, 1.483294, -0.164960)",
        "(-0.280000, 1.483244, -0.167681)",
        "(-0.280000, 1.483008, -0.170384)",
        "(-0.280000, 1.482617, -0.173069)",
        "(-0.280000, 1.482109, -0.175738)",
        "(-0.280000, 1.481535, -0.178390)",
        "(-0.280000, 1.480942, -0.181039)",
        "(-0.280000, 1.480366, -0.183702)",
        "(-0.280000, 1.479836, -0.186385)",
        "(-0.280000, 1.479371, -0.189106)",
        "(-0.280000, 1.478979, -0.191882)",
        "(-0.280000, 1.478664, -0.194717)",
        "(-0.280000, 1.478422, -0.197629)",
        "(-0.280000, 1.478245, -0.200617)",
        "(-0.280000, 1.478119, -0.203690)",
        "(-0.280000, 1.477359, -0.206509)",
        "(-0.280000, 1.476005, -0.209030)",
        "(-0.280000, 1.474588, -0.211516)",
        "(-0.280000, 1.473107, -0.213969)",
        "(-0.280000, 1.471567, -0.216381)",
        "(-0.280000, 1.469966, -0.218753)",
        "(-0.280000, 1.468305, -0.221088)",
        "(-0.280000, 1.466587, -0.223377)",
        "(-0.280000, 1.464813, -0.225622)",
        "(-0.280000, 1.462979, -0.227825)",
        "(-0.280000, 1.461094, -0.229978)",
        "(-0.280000, 1.459153, -0.232086)",
        "(-0.280000, 1.457162, -0.234141)",
        "(-0.280000, 1.455120, -0.236146)",
        "(-0.280000, 1.453025, -0.238102)",
        "(-0.280000, 1.450885, -0.240001)",
        "(-0.280000, 1.448698, -0.241846)",
        "(-0.280000, 1.446461, -0.243639)",
        "(-0.280000, 1.444184, -0.245372)",
        "(-0.280000, 1.441864, -0.247047)",
        "(-0.280000, 1.439499, -0.248665)",
        "(-0.280000, 1.437098, -0.250222)",
        "(-0.280000, 1.434655, -0.251720)",
        "(-0.280000, 1.432178, -0.253153)",
        "(-0.280000, 1.429667, -0.254524)",
        "(-0.280000, 1.427117, -0.255834)",
        "(-0.280000, 1.424540, -0.257077)",
        "(-0.280000, 1.421932, -0.258255)",
        "(-0.280000, 1.419291, -0.259368)",
        "(-0.280000, 1.416627, -0.260414)",
        "(-0.280000, 1.413938, -0.261392)",
        "(-0.280000, 1.411221, -0.262303)",
        "(-0.280000, 1.408486, -0.263145)",
        "(-0.280000, 1.405731, -0.263917)",
        "(-0.280000, 1.402953, -0.264621)",
        "(-0.280000, 1.400162, -0.265255)",
        "(-0.280000, 1.397352, -0.265818)",
        "(-0.280000, 1.394323, -0.265007)",
        "(-0.280000, 1.391217, -0.263155)",
        "(-0.280000, 1.388211, -0.261214)",
        "(-0.280000, 1.385316, -0.259194)",
        "(-0.280000, 1.382531, -0.257101)",
        "(-0.280000, 1.379853, -0.254941)",
        "(-0.280000, 1.377292, -0.252734)",
        "(-0.280000, 1.374843, -0.250491)",
        "(-0.280000, 1.372502, -0.248228)",
        "(-0.280000, 1.370274, -0.245971)",
        "(-0.280000, 1.368147, -0.243732)",
        "(-0.280000, 1.366121, -0.241538)",
        "(-0.280000, 1.364185, -0.239406)",
        "(-0.280000, 1.362326, -0.237352)",
        "(-0.280000, 1.360539, -0.235398)",
        "(-0.280000, 1.358808, -0.233560)",
        "(-0.280000, 1.357116, -0.231846)",
        "(-0.280000, 1.355455, -0.230275)",
        "(-0.280000, 1.353804, -0.228853)",
        "(-0.280000, 1.352148, -0.227583)",
        "(-0.280000, 1.350474, -0.226474)",
        "(-0.280000, 1.348766, -0.225523)",
        "(-0.280000, 1.347005, -0.224726)",
        "(-0.280000, 1.345184, -0.224080)",
        "(-0.280000, 1.343284, -0.223575)",
        "(-0.280000, 1.341302, -0.223199)",
        "(-0.280000, 1.339226, -0.222939)",
        "(-0.280000, 1.337046, -0.222778)",
        "(-0.280000, 1.334766, -0.222698)",
        "(-0.280000, 1.332381, -0.222678)",
        "(-0.280000, 1.329888, -0.222698)",
        "(-0.280000, 1.327301, -0.222733)",
        "(-0.280000, 1.324623, -0.222762)",
        "(-0.280000, 1.321860, -0.222761)",
        "(-0.280000, 1.319032, -0.222707)",
        "(-0.280000, 1.316149, -0.222578)",
        "(-0.280000, 1.313235, -0.222352)",
        "(-0.280000, 1.310306, -0.222012)",
        "(-0.280000, 1.307380, -0.221537)",
        "(-0.280000, 1.304487, -0.220915)",
        "(-0.280000, 1.301648, -0.220133)",
        "(-0.280000, 1.298880, -0.219179)",
        "(-0.280000, 1.296216, -0.218051)",
        "(-0.280000, 1.293671, -0.216745)",
        "(-0.280000, 1.291263, -0.215259)",
        "(-0.280000, 1.289014, -0.213604)",
        "(-0.280000, 1.286933, -0.211784)",
        "(-0.280000, 1.285025, -0.209809)",
        "(-0.280000, 1.283298, -0.207699)",
        "(-0.280000, 1.281740, -0.205467)",
        "(-0.280000, 1.280344, -0.203140)",
        "(-0.280000, 1.279085, -0.200737)",
        "(-0.280000, 1.277929, -0.198278)",
        "(-0.280000, 1.276853, -0.195788)",
        "(-0.280000, 1.275885, -0.193253)",
        "(-0.280000, 1.275064, -0.190663)",
        "(-0.280000, 1.274422, -0.188022)",
        "(-0.280000, 1.273985, -0.185331)",
        "(-0.280000, 1.273767, -0.182593)",
        "(-0.280000, 1.273780, -0.179829)",
        "(-0.280000, 1.274027, -0.177043)",
        "(-0.280000, 1.274507, -0.174259)",
        "(-0.280000, 1.275212, -0.171487)",
        "(-0.280000, 1.276132, -0.168739)",
        "(-0.280000, 1.277247, -0.166038)",
        "(-0.280000, 1.278540, -0.163391)",
        "(-0.280000, 1.279990, -0.160808)",
        "(-0.280000, 1.281569, -0.158304)",
        "(-0.280000, 1.283252, -0.155883)",
        "(-0.280000, 1.285015, -0.153546)",
        "(-0.280000, 1.286824, -0.151302)",
        "(-0.280000, 1.288655, -0.149147)",
        "(-0.280000, 1.290484, -0.147075)",
        "(-0.280000, 1.292278, -0.145087)",
        "(-0.280000, 1.294020, -0.143168)",
        "(-0.280000, 1.295682, -0.141315)",
        "(-0.280000, 1.297246, -0.139514)",
        "(-0.280000, 1.298698, -0.137749)",
        "(-0.280000, 1.300018, -0.136012)",
        "(-0.280000, 1.301198, -0.134283)",
        "(-0.280000, 1.302230, -0.132547)",
        "(-0.280000, 1.303108, -0.130791)",
        "(-0.280000, 1.303829, -0.128998)",
        "(-0.280000, 1.304398, -0.127151)",
        "(-0.280000, 1.304816, -0.125241)",
        "(-0.280000, 1.305093, -0.123249)",
        "(-0.280000, 1.305238, -0.121171)",
        "(-0.280000, 1.305264, -0.118992)",
        "(-0.280000, 1.305187, -0.116704)",
        "(-0.280000, 1.305022, -0.114305)",
        "(-0.280000, 1.304790, -0.111791)",
        "(-0.280000, 1.304509, -0.109154)",
        "(-0.280000, 1.304200, -0.106405)",
        "(-0.280000, 1.303883, -0.103543)",
        "(-0.280000, 1.303580, -0.100568)",
        "(-0.280000, 1.303310, -0.097496)",
        "(-0.280000, 1.303092, -0.094332)",
        "(-0.280000, 1.302946, -0.091079)",
        "(-0.280000, 1.302886, -0.087760)",
        "(-0.280000, 1.302926, -0.084373)",
        "(-0.280000, 1.303080, -0.080942)",
        "(-0.280000, 1.303354, -0.077468)",
        "(-0.280000, 1.303757, -0.073957)",
        "(-0.280000, 1.304291, -0.070424)",
        "(-0.280000, 1.304959, -0.066870)",
        "(-0.280000, 1.306357, -0.064057)",
        "(-0.280000, 1.308636, -0.062327)",
        "(-0.280000, 1.310958, -0.060654)",
        "(-0.280000, 1.313325, -0.059038)",
        "(-0.280000, 1.315728, -0.057484)",
        "(-0.280000, 1.318173, -0.055988)",
        "(-0.280000, 1.320651, -0.054557)",
        "(-0.280000, 1.323164, -0.053189)",
        "(-0.280000, 1.325714, -0.051882)",
        "(-0.280000, 1.328293, -0.050642)",
        "(-0.280000, 1.330902, -0.049467)",
        "(-0.280000, 1.333544, -0.048356)",
        "(-0.280000, 1.336209, -0.047313)",
        "(-0.280000, 1.338899, -0.046338)",
        "(-0.280000, 1.341617, -0.045430)",
        "(-0.280000, 1.344353, -0.044591)",
        "(-0.280000, 1.347109, -0.043821)",
        "(-0.280000, 1.349888, -0.043120)",
        "(-0.280000, 1.352679, -0.042490)",
        "(-0.280000, 1.355490, -0.041929)",
        "(-0.280000, 1.358309, -0.041440)",
        "(-0.280000, 1.361140, -0.041022)",
        "(-0.280000, 1.363985, -0.040675)",
        "(-0.280000, 1.366833, -0.040399)",
        "(-0.280000, 1.369687, -0.040196)",
        "(-0.280000, 1.372550, -0.040064)",
        "(-0.280000, 1.375411, -0.040004)",
        "(-0.280000, 1.378273, -0.040016)",
        "(-0.280000, 1.381137, -0.040100)",
        "(-0.280000, 1.383995, -0.040256)",
        "(-0.280000, 1.386851, -0.040484)",
        "(-0.280000, 1.389697, -0.040783)",
        "(-0.280000, 1.392535, -0.041154)",
        "(-0.280000, 1.395366, -0.041597)",
        "(-0.280000, 1.398181, -0.042110)",
        "(-0.280000, 1.400983, -0.042693)",
        "(-0.280000, 1.403773, -0.043348)",
        "(-0.280000, 1.406385, -0.044642)",
        "(-0.280000, 1.408772, -0.046582)",
        "(-0.280000, 1.411133, -0.048430)",
        "(-0.280000, 1.413472, -0.050173)",
        "(-0.280000, 1.415805, -0.051814)",
        "(-0.280000, 1.418145, -0.053358)",
        "(-0.280000, 1.420493, -0.054810)",
        "(-0.280000, 1.422858, -0.056191)",
        "(-0.280000, 1.425231, -0.057521)",
        "(-0.280000, 1.427610, -0.058829)",
        "(-0.280000, 1.429981, -0.060157)",
        "(-0.280000, 1.432319, -0.061533)",
        "(-0.280000, 1.434622, -0.062968)",
        "(-0.280000, 1.436891, -0.064463)",
        "(-0.280000, 1.439119, -0.066012)",
        "(-0.280000, 1.441306, -0.067617)",
        "(-0.280000, 1.443457, -0.069278)",
        "(-0.280000, 1.445561, -0.070991)",
        "(-0.280000, 1.447625, -0.072758)",
        "(-0.280000, 1.449641, -0.074574)",
        "(-0.280000, 1.451610, -0.076440)",
        "(-0.280000, 1.453535, -0.078358)",
        "(-0.280000, 1.455409, -0.080321)",
        "(-0.280000, 1.457232, -0.082330)",
        "(-0.280000, 1.459007, -0.084388)",
        "(-0.280000, 1.460727, -0.086486)",
        "(-0.280000, 1.462394, -0.088627)",
        "(-0.280000, 1.464008, -0.090813)",
        "(-0.280000, 1.465565, -0.093035)",
        "(-0.280000, 1.467066, -0.095295)",
        "(-0.280000, 1.468512, -0.097596)",
        "(-0.280000, 1.469897, -0.099929)",
        "(-0.280000, 1.471225, -0.102300)",
        "(-0.280000, 1.472491, -0.104699)",
        "(-0.280000, 1.473696, -0.107130)",
        "(-0.280000, 1.474842, -0.109594)",
        "(-0.280000, 1.475924, -0.112082)",
        "(-0.280000, 1.476943, -0.114597)",
        "(-0.280000, 1.477899, -0.117140)",
        "(-0.280000, 1.478790, -0.119703)",
        "(-0.280000, 1.479617, -0.122287)",
        "(-0.280000, 1.480379, -0.124896)",
        "(-0.280000, 1.481075, -0.127518)",
        "(-0.280000, 1.481705, -0.130161)",
        "(-0.280000, 1.482268, -0.132815)",
        "(-0.280000, 1.482764, -0.135483)",
        "(-0.280000, 1.483193, -0.138166)",
        "(-0.280000, 1.483554, -0.140855)",
        "(-0.280000, 1.483848, -0.143553)",
        "(-0.280000, 1.484074, -0.146260)",
        "(-0.280000, 1.484231, -0.148969)",
        "(-0.280000, 1.484321, -0.151681)",
        "(-0.280000, 1.484342, -0.154398)",
        "(-0.280000, 1.484295, -0.157111)",
        "(-0.280000, 1.484180, -0.159822)",
        "(-0.280000, 1.483996, -0.162533)",
        "(-0.280000, 1.483745, -0.165234)",
        "(-0.280000, 1.483426, -0.167933)",
        "(-0.280000, 1.483039, -0.170618)",
        "(-0.280000, 1.482585, -0.173293)",
        "(-0.280000, 1.482063, -0.175960)",
        "(-0.280000, 1.481475, -0.178609)",
        "(-0.280000, 1.480820, -0.181242)",
        "(-0.280000, 1.480099, -0.183862)",
        "(-0.280000, 1.479313, -0.186458)",
        "(-0.280000, 1.478462, -0.189035)",
        "(-0.280000, 1.477545, -0.191593)",
        "(-0.280000, 1.476566, -0.194123)",
        "(-0.280000, 1.475522, -0.196632)",
        "(-0.280000, 1.474416, -0.199110)",
        "(-0.280000, 1.473249, -0.201559)",
        "(-0.280000, 1.472019, -0.203982)",
        "(-0.280000, 1.470730, -0.206369)",
        "(-0.280000, 1.469381, -0.208724)",
        "(-0.280000, 1.467972, -0.211047)",
        "(-0.280000, 1.466507, -0.213331)",
        "(-0.280000, 1.464985, -0.215577)",
        "(-0.280000, 1.463405, -0.217787)",
        "(-0.280000, 1.461772, -0.219954)",
        "(-0.280000, 1.460085, -0.222079)",
        "(-0.280000, 1.458342, -0.224164)",
        "(-0.280000, 1.456550, -0.226202)",
        "(-0.280000, 1.454705, -0.228196)",
        "(-0.280000, 1.452814, -0.230141)",
        "(-0.280000, 1.450874, -0.232038)",
        "(-0.280000, 1.448883, -0.233888)",
        "(-0.280000, 1.446850, -0.235685)",
        "(-0.280000, 1.444773, -0.237430)",
        "(-0.280000, 1.442649, -0.239125)",
        "(-0.280000, 1.440486, -0.240764)",
        "(-0.280000, 1.438283, -0.242347)",
        "(-0.280000, 1.436038, -0.243877)",
        "(-0.280000, 1.433758, -0.245348)",
        "(-0.280000, 1.431438, -0.246764)",
        "(-0.280000, 1.429087, -0.248118)",
        "(-0.280000, 1.426703, -0.249413)",
        "(-0.280000, 1.424283, -0.250650)",
        "(-0.280000, 1.421837, -0.251823)",
        "(-0.280000, 1.419362, -0.252935)",
        "(-0.280000, 1.416856, -0.253985)",
        "(-0.280000, 1.414328, -0.254971)",
        "(-0.280000, 1.411777, -0.255893)",
        "(-0.280000, 1.409198, -0.256752)",
        "(-0.280000, 1.406604, -0.257544)",
        "(-0.280000, 1.403990, -0.258271)",
        "(-0.280000, 1.401354, -0.258934)",
        "(-0.280000, 1.398707, -0.259528)",
        "(-0.280000, 1.396042, -0.260057)",
        "(-0.280000, 1.393368, -0.260518)",
        "(-0.280000, 1.390683, -0.260912)",
        "(-0.280000, 1.387986, -0.261238)",
        "(-0.280000, 1.385285, -0.261505)",
        "(-0.280000, 1.382582, -0.261753)",
        "(-0.280000, 1.379871, -0.262021)",
        "(-0.280000, 1.377154, -0.262340)",
        "(-0.280000, 1.374422, -0.262731)",
        "(-0.280000, 1.371660, -0.263209)",
        "(-0.280000, 1.368865, -0.263778)",
        "(-0.280000, 1.366019, -0.264441)",
        "(-0.280000, 1.363121, -0.265189)",
        "(-0.280000, 1.360157, -0.266011)",
        "(-0.280000, 1.357241, -0.266152)",
        "(-0.280000, 1.354426, -0.265636)",
        "(-0.280000, 1.351625, -0.265050)",
        "(-0.280000, 1.348836, -0.264392)",
        "(-0.280000, 1.346068, -0.263666)",
        "(-0.280000, 1.343319, -0.262870)",
        "(-0.280000, 1.340587, -0.262004)",
        "(-0.280000, 1.337882, -0.261071)",
        "(-0.280000, 1.335201, -0.260071)",
        "(-0.280000, 1.332542, -0.259001)",
        "(-0.280000, 1.329915, -0.257867)",
        "(-0.280000, 1.327313, -0.256665)",
        "(-0.280000, 1.324747, -0.255401)",
        "(-0.280000, 1.322212, -0.254072)",
        "(-0.280000, 1.319708, -0.252677)",
        "(-0.280000, 1.317244, -0.251223)",
        "(-0.280000, 1.314817, -0.249707)",
        "(-0.280000, 1.312426, -0.248128)",
        "(-0.280000, 1.310078, -0.246492)",
        "(-0.280000, 1.307772, -0.244797)",
        "(-0.280000, 1.305506, -0.243042)",
        "(-0.280000, 1.303289, -0.241234)",
        "(-0.280000, 1.301114, -0.239368)",
        "(-0.280000, 1.298990, -0.237450)",
        "(-0.280000, 1.296915, -0.235480)",
        "(-0.280000, 1.294887, -0.233455)",
        "(-0.280000, 1.292913, -0.231382)",
        "(-0.280000, 1.290992, -0.229261)",
        "(-0.280000, 1.289123, -0.227089)",
        "(-0.280000, 1.287311, -0.224874)",
        "(-0.280000, 1.285555, -0.222615)",
        "(-0.280000, 1.283855, -0.220308)",
        "(-0.280000, 1.282215, -0.217963)",
        "(-0.280000, 1.280635, -0.215577)",
        "(-0.280000, 1.279113, -0.213149)",
        "(-0.280000, 1.277655, -0.210687)",
        "(-0.280000, 1.276256, -0.208185)",
        "(-0.280000, 1.276100, -0.205053)",
        "(-0.280000, 1.276910, -0.201528)",
        "(-0.280000, 1.277836, -0.198072)",
        "(-0.280000, 1.278879, -0.194694)",
        "(-0.280000, 1.280071, -0.191381)",
        "(-0.280000, 1.281444, -0.188121)",
        "(-0.280000, 1.283012, -0.184928)",
        "(-0.280000, 1.284787, -0.181803)",
        "(-0.280000, 1.286771, -0.178752)",
        "(-0.280000, 1.288948, -0.175798)",
        "(-0.280000, 1.291308, -0.172945)",
        "(-0.280000, 1.293821, -0.170216)",
        "(-0.280000, 1.296460, -0.167617)",
        "(-0.280000, 1.299198, -0.165155)",
        "(-0.280000, 1.301988, -0.162846)",
        "(-0.280000, 1.304797, -0.160688)",
        "(-0.280000, 1.307588, -0.158680)",
        "(-0.280000, 1.310313, -0.156825)",
        "(-0.280000, 1.312935, -0.155113)",
        "(-0.280000, 1.315422, -0.153531)",
        "(-0.280000, 1.317729, -0.152070)",
        "(-0.280000, 1.319828, -0.150712)",
        "(-0.280000, 1.321692, -0.149434)",
        "(-0.280000, 1.323293, -0.148219)",
        "(-0.280000, 1.324616, -0.147040)",
        "(-0.280000, 1.325641, -0.145874)",
        "(-0.280000, 1.326363, -0.144695)",
        "(-0.280000, 1.326779, -0.143475)",
        "(-0.280000, 1.326889, -0.142193)",
        "(-0.280000, 1.326702, -0.140823)",
        "(-0.280000, 1.326232, -0.139341)",
        "(-0.280000, 1.325497, -0.137732)",
        "(-0.280000, 1.324520, -0.135976)",
        "(-0.280000, 1.323327, -0.134056)",
        "(-0.280000, 1.321952, -0.131969)",
        "(-0.280000, 1.320425, -0.129701)",
        "(-0.280000, 1.318787, -0.127256)",
        "(-0.280000, 1.317074, -0.124634)",
        "(-0.280000, 1.315323, -0.121836)",
        "(-0.280000, 1.313578, -0.118879)",
        "(-0.280000, 1.311874, -0.115775)",
        "(-0.280000, 1.310245, -0.112533)",
        "(-0.280000, 1.308731, -0.109183)",
        "(-0.280000, 1.307359, -0.105743)",
        "(-0.280000, 1.306155, -0.102228)",
        "(-0.280000, 1.305143, -0.098672)",
        "(-0.280000, 1.304337, -0.095092)",
        "(-0.280000, 1.303747, -0.091501)",
        "(-0.280000, 1.303379, -0.087926)",
        "(-0.280000, 1.303226, -0.084366)",
        "(-0.280000, 1.303280, -0.080835)",
        "(-0.280000, 1.303521, -0.077322)",
        "(-0.280000, 1.303925, -0.073805)",
        "(-0.280000, 1.304471, -0.070285)",
        "(-0.280000, 1.305183, -0.066772)",
        "(-0.280000, 1.306546, -0.063910)",
        "(-0.280000, 1.308832, -0.062182)",
        "(-0.280000, 1.311154, -0.060517)",
        "(-0.280000, 1.313524, -0.058906)",
        "(-0.280000, 1.315934, -0.057354)",
        "(-0.280000, 1.318374, -0.055869)",
        "(-0.280000, 1.320859, -0.054441)",
        "(-0.280000, 1.323379, -0.053076)",
        "(-0.280000, 1.325924, -0.051778)",
        "(-0.280000, 1.328510, -0.050541)",
        "(-0.280000, 1.331125, -0.049370)",
        "(-0.280000, 1.333761, -0.048268)",
        "(-0.280000, 1.336432, -0.047229)",
        "(-0.280000, 1.339129, -0.046259)",
        "(-0.280000, 1.341841, -0.045358)",
        "(-0.280000, 1.344582, -0.044524)",
        "(-0.280000, 1.347344, -0.043759)",
        "(-0.280000, 1.350116, -0.043066)",
        "(-0.280000, 1.352913, -0.042440)",
        "(-0.280000, 1.355726, -0.041894)",
        "(-0.280000, 1.358842, -0.043304)",
        "(-0.280000, 1.361890, -0.044856)",
        "(-0.280000, 1.364852, -0.046519)",
        "(-0.280000, 1.367712, -0.048255)",
        "(-0.280000, 1.370484, -0.050043)",
        "(-0.280000, 1.373159, -0.051849)",
        "(-0.280000, 1.375739, -0.053640)",
        "(-0.280000, 1.378222, -0.055383)",
        "(-0.280000, 1.380629, -0.057060)",
        "(-0.280000, 1.382964, -0.058640)",
        "(-0.280000, 1.385232, -0.060093)",
        "(-0.280000, 1.387462, -0.061409)",
        "(-0.280000, 1.389663, -0.062563)",
        "(-0.280000, 1.391844, -0.063538)",
        "(-0.280000, 1.394039, -0.064328)",
        "(-0.280000, 1.396260, -0.064924)",
        "(-0.280000, 1.398518, -0.065320)",
        "(-0.280000, 1.400846, -0.065520)",
        "(-0.280000, 1.403255, -0.065529)",
        "(-0.280000, 1.405754, -0.065357)",
        "(-0.280000, 1.408370, -0.065020)",
        "(-0.280000, 1.411108, -0.064536)",
        "(-0.280000, 1.413967, -0.063933)",
        "(-0.280000, 1.416967, -0.063236)",
        "(-0.280000, 1.420100, -0.062481)",
        "(-0.280000, 1.423347, -0.061708)",
        "(-0.280000, 1.426716, -0.060955)",
        "(-0.280000, 1.430178, -0.060269)",
        "(-0.280000, 1.433703, -0.059687)",
        "(-0.280000, 1.437327, -0.059184)",
        "(-0.280000, 1.440398, -0.059708)",
        "(-0.280000, 1.442747, -0.061350)",
        "(-0.280000, 1.445048, -0.063044)",
        "(-0.280000, 1.447312, -0.064801)",
        "(-0.280000, 1.449531, -0.066615)",
        "(-0.280000, 1.451697, -0.068478)",
        "(-0.280000, 1.453822, -0.070400)",
        "(-0.280000, 1.455899, -0.072376)",
        "(-0.280000, 1.457918, -0.074397)",
        "(-0.280000, 1.459893, -0.076474)",
        "(-0.280000, 1.461814, -0.078601)",
        "(-0.280000, 1.463676, -0.080768)",
        "(-0.280000, 1.465488, -0.082988)",
        "(-0.280000, 1.467244, -0.085253)",
        "(-0.280000, 1.468937, -0.087555)",
        "(-0.280000, 1.470577, -0.089905)",
        "(-0.280000, 1.472157, -0.092296)",
        "(-0.280000, 1.473672, -0.094719)",
        "(-0.280000, 1.475130, -0.097186)",
        "(-0.280000, 1.476525, -0.099689)",
        "(-0.280000, 1.477853, -0.102219)",
        "(-0.280000, 1.479121, -0.104789)",
        "(-0.280000, 1.480324, -0.107391)",
        "(-0.280000, 1.481457, -0.110013)",
        "(-0.280000, 1.482528, -0.112672)",
        "(-0.280000, 1.483532, -0.115356)",
        "(-0.280000, 1.484467, -0.118065)",
        "(-0.280000, 1.485332, -0.120788)",
        "(-0.280000, 1.486130, -0.123541)",
        "(-0.280000, 1.486859, -0.126312)",
        "(-0.280000, 1.487516, -0.129093)",
        "(-0.280000, 1.488104, -0.131898)",
        "(-0.280000, 1.488622, -0.134717)",
        "(-0.280000, 1.489068, -0.137539)",
        "(-0.280000, 1.489443, -0.140380)",
        "(-0.280000, 1.489747, -0.143230)",
        "(-0.280000, 1.489979, -0.146077)",
        "(-0.280000, 1.490139, -0.148939)",
        "(-0.280000, 1.490228, -0.151803)",
        "(-0.280000, 1.490244, -0.154661)",
        "(-0.280000, 1.490189, -0.157526)",
        "(-0.280000, 1.490061, -0.160389)",
        "(-0.280000, 1.489862, -0.163239)",
        "(-0.280000, 1.489591, -0.166092)",
        "(-0.280000, 1.489248, -0.168938)",
        "(-0.280000, 1.487600, -0.171568)",
        "(-0.280000, 1.484809, -0.173935)",
        "(-0.280000, 1.482016, -0.176182)",
        "(-0.280000, 1.479206, -0.178299)",
        "(-0.280000, 1.476399, -0.180308)",
        "(-0.280000, 1.473649, -0.182219)",
        "(-0.280000, 1.470998, -0.184050)",
        "(-0.280000, 1.468486, -0.185817)",
        "(-0.280000, 1.466123, -0.187551)",
        "(-0.280000, 1.463937, -0.189269)",
        "(-0.280000, 1.461947, -0.190989)",
        "(-0.280000, 1.460148, -0.192742)",
        "(-0.280000, 1.458549, -0.194544)",
        "(-0.280000, 1.457150, -0.196407)",
        "(-0.280000, 1.455935, -0.198360)",
        "(-0.280000, 1.454899, -0.200412)",
        "(-0.280000, 1.454027, -0.202568)",
        "(-0.280000, 1.453297, -0.204851)",
        "(-0.280000, 1.452690, -0.207260)",
        "(-0.280000, 1.452186, -0.209791)",
        "(-0.280000, 1.451756, -0.212459)",
        "(-0.280000, 1.451376, -0.215253)",
        "(-0.280000, 1.451023, -0.218156)",
        "(-0.280000, 1.450666, -0.221177)",
        "(-0.280000, 1.450281, -0.224295)",
        "(-0.280000, 1.449845, -0.227483)",
        "(-0.280000, 1.449330, -0.230741)",
        "(-0.280000, 1.448715, -0.234040)",
        "(-0.280000, 1.447983, -0.237346)",
        "(-0.280000, 1.447109, -0.240653)",
        "(-0.280000, 1.446079, -0.243925)",
        "(-0.280000, 1.443797, -0.245658)",
        "(-0.280000, 1.441473, -0.247321)",
        "(-0.280000, 1.439101, -0.248929)",
        "(-0.280000, 1.436690, -0.250478)",
        "(-0.280000, 1.434248, -0.251961)",
        "(-0.280000, 1.431761, -0.253387)",
        "(-0.280000, 1.429240, -0.254749)",
        "(-0.280000, 1.426693, -0.256044)",
        "(-0.280000, 1.424107, -0.257278)",
        "(-0.280000, 1.421490, -0.258447)",
        "(-0.280000, 1.418852, -0.259546)",
        "(-0.280000, 1.416180, -0.260581)",
        "(-0.280000, 1.413483, -0.261550)",
        "(-0.280000, 1.410770, -0.262447)",
        "(-0.280000, 1.408028, -0.263278)",
        "(-0.280000, 1.405265, -0.264041)",
        "(-0.280000, 1.402492, -0.264731)",
        "(-0.280000, 1.399695, -0.265353)",
        "(-0.280000, 1.396883, -0.265905)",
        "(-0.280000, 1.393851, -0.265018)",
        "(-0.280000, 1.390757, -0.263208)",
        "(-0.280000, 1.387761, -0.261262)",
        "(-0.280000, 1.384879, -0.259234)",
        "(-0.280000, 1.382098, -0.257126)",
        "(-0.280000, 1.379429, -0.254955)",
        "(-0.280000, 1.376873, -0.252733)",
        "(-0.280000, 1.374438, -0.250484)",
        "(-0.280000, 1.372107, -0.248211)",
        "(-0.280000, 1.369884, -0.245941)",
        "(-0.280000, 1.367773, -0.243700)",
        "(-0.280000, 1.365753, -0.241494)",
        "(-0.280000, 1.363823, -0.239351)",
        "(-0.280000, 1.361979, -0.237295)",
        "(-0.280000, 1.360197, -0.235331)",
        "(-0.280000, 1.358471, -0.233482)",
        "(-0.280000, 1.356792, -0.231767)",
        "(-0.280000, 1.355134, -0.230187)",
        "(-0.280000, 1.353488, -0.228755)",
        "(-0.280000, 1.351842, -0.227483)",
        "(-0.280000, 1.350170, -0.226365)",
        "(-0.280000, 1.348463, -0.225405)",
        "(-0.280000, 1.346711, -0.224603)",
        "(-0.280000, 1.344890, -0.223949)",
        "(-0.280000, 1.342992, -0.223435)",
        "(-0.280000, 1.341015, -0.223052)",
        "(-0.280000, 1.338937, -0.222783)",
        "(-0.280000, 1.336758, -0.222613)",
        "(-0.280000, 1.334481, -0.222523)",
        "(-0.280000, 1.332093, -0.222493)",
        "(-0.280000, 1.329600, -0.222502)",
        "(-0.280000, 1.327009, -0.222527)",
        "(-0.280000, 1.324335, -0.222544)",
        "(-0.280000, 1.321571, -0.222532)",
        "(-0.280000, 1.318740, -0.222466)",
        "(-0.280000, 1.315865, -0.222325)",
        "(-0.280000, 1.312948, -0.222087)",
        "(-0.280000, 1.310016, -0.221733)",
        "(-0.280000, 1.307101, -0.221248)",
        "(-0.280000, 1.304207, -0.220613)",
        "(-0.280000, 1.301366, -0.219817)",
        "(-0.280000, 1.298611, -0.218855)",
        "(-0.280000, 1.295947, -0.217714)",
        "(-0.280000, 1.293405, -0.216396)",
        "(-0.280000, 1.291010, -0.214904)",
        "(-0.280000, 1.288764, -0.213237)",
        "(-0.280000, 1.286688, -0.211405)",
        "(-0.280000, 1.284794, -0.209428)",
        "(-0.280000, 1.283073, -0.207308)",
        "(-0.280000, 1.281525, -0.205070)",
        "(-0.280000, 1.280141, -0.202741)",
        "(-0.280000, 1.278890, -0.200329)",
        "(-0.280000, 1.277744, -0.197865)",
        "(-0.280000, 1.276680, -0.195374)",
        "(-0.280000, 1.275721, -0.192832)",
        "(-0.280000, 1.274910, -0.190238)",
        "(-0.280000, 1.274279, -0.187590)",
        "(-0.280000, 1.273854, -0.184901)",
        "(-0.280000, 1.273647, -0.182163)",
        "(-0.280000, 1.273672, -0.179395)",
        "(-0.280000, 1.273931, -0.176618)",
        "(-0.280000, 1.274423, -0.173832)",
        "(-0.280000, 1.275140, -0.171059)",
        "(-0.280000, 1.276069, -0.168323)",
        "(-0.280000, 1.277197, -0.165622)",
        "(-0.280000, 1.278503, -0.162977)",
        "(-0.280000, 1.279960, -0.160407)",
        "(-0.280000, 1.281551, -0.157906)",
        "(-0.280000, 1.283247, -0.155489)",
        "(-0.280000, 1.285015, -0.153166)",
        "(-0.280000, 1.286836, -0.150927)",
        "(-0.280000, 1.288679, -0.148776)",
        "(-0.280000, 1.290510, -0.146718)",
        "(-0.280000, 1.292316, -0.144734)",
        "(-0.280000, 1.294066, -0.142823)",
        "(-0.280000, 1.295733, -0.140980)",
        "(-0.280000, 1.297307, -0.139183)",
        "(-0.280000, 1.298766, -0.137424)",
        "(-0.280000, 1.300092, -0.135694)",
        "(-0.280000, 1.301281, -0.133968)",
        "(-0.280000, 1.302320, -0.132236)",
        "(-0.280000, 1.303206, -0.130481)",
        "(-0.280000, 1.303934, -0.128694)",
        "(-0.280000, 1.304511, -0.126850)",
        "(-0.280000, 1.304937, -0.124938)",
        "(-0.280000, 1.305222, -0.122954)",
        "(-0.280000, 1.305376, -0.120873)",
        "(-0.280000, 1.305411, -0.118691)",
        "(-0.280000, 1.305343, -0.116409)",
        "(-0.280000, 1.305189, -0.114006)",
        "(-0.280000, 1.304967, -0.111487)",
        "(-0.280000, 1.304697, -0.108857)",
        "(-0.280000, 1.304399, -0.106103)",
        "(-0.280000, 1.304095, -0.103235)",
        "(-0.280000, 1.303804, -0.100268)",
        "(-0.280000, 1.303547, -0.097190)",
        "(-0.280000, 1.303343, -0.094020)",
        "(-0.280000, 1.303210, -0.090777)",
        "(-0.280000, 1.303164, -0.087452)",
        "(-0.280000, 1.303219, -0.084066)",
        "(-0.280000, 1.303386, -0.080640)",
        "(-0.280000, 1.303676, -0.077163)",
        "(-0.280000, 1.304093, -0.073653)",
        "(-0.280000, 1.304635, -0.070121)",
        "(-0.280000, 1.305283, -0.066520)",
        "(-0.280000, 1.306735, -0.063764)",
        "(-0.280000, 1.309024, -0.062041)",
        "(-0.280000, 1.311350, -0.060380)",
        "(-0.280000, 1.313723, -0.058774)",
        "(-0.280000, 1.316136, -0.057228)",
        "(-0.280000, 1.318580, -0.055748)",
        "(-0.280000, 1.321068, -0.054325)",
        "(-0.280000, 1.323590, -0.052965)",
        "(-0.280000, 1.326139, -0.051673)",
        "(-0.280000, 1.328727, -0.050441)",
        "(-0.280000, 1.331344, -0.049275)",
        "(-0.280000, 1.333983, -0.048179)",
        "(-0.280000, 1.336656, -0.047146)",
        "(-0.280000, 1.339355, -0.046181)",
        "(-0.280000, 1.342068, -0.045286)",
        "(-0.280000, 1.344812, -0.044458)",
        "(-0.280000, 1.347575, -0.043698)",
        "(-0.280000, 1.350348, -0.043011)",
        "(-0.280000, 1.353147, -0.042391)",
        "(-0.280000, 1.355960, -0.041843)",
        "(-0.280000, 1.358777, -0.041366)",
        "(-0.280000, 1.361614, -0.040959)",
        "(-0.280000, 1.364460, -0.040624)",
        "(-0.280000, 1.367305, -0.040361)",
        "(-0.280000, 1.370164, -0.040169)",
        "(-0.280000, 1.373028, -0.040049)",
        "(-0.280000, 1.375893, -0.040001)",
        "(-0.280000, 1.378750, -0.040025)",
        "(-0.280000, 1.381614, -0.040121)",
        "(-0.280000, 1.384475, -0.040289)",
        "(-0.280000, 1.387323, -0.040529)",
        "(-0.280000, 1.390172, -0.040840)",
        "(-0.280000, 1.393012, -0.041224)",
        "(-0.280000, 1.395833, -0.041677)",
        "(-0.280000, 1.398650, -0.042202)",
        "(-0.280000, 1.401453, -0.042798)",
        "(-0.280000, 1.404232, -0.043463)",
        "(-0.280000, 1.407002, -0.044199)",
        "(-0.280000, 1.409752, -0.045005)",
        "(-0.280000, 1.412473, -0.045877)",
        "(-0.280000, 1.415179, -0.046819)",
        "(-0.280000, 1.417861, -0.047830)",
        "(-0.280000, 1.420509, -0.048905)",
        "(-0.280000, 1.423136, -0.050049)",
        "(-0.280000, 1.425734, -0.051259)",
        "(-0.280000, 1.427723, -0.053642)",
        "(-0.280000, 1.429105, -0.057030)",
        "(-0.280000, 1.430374, -0.060382)",
        "(-0.280000, 1.431504, -0.063726)",
        "(-0.280000, 1.432479, -0.067115)",
        "(-0.280000, 1.433274, -0.070561)",
        "(-0.280000, 1.433873, -0.074074)",
        "(-0.280000, 1.434262, -0.077642)",
        "(-0.280000, 1.434440, -0.081276)",
        "(-0.280000, 1.434404, -0.084951)",
        "(-0.280000, 1.434161, -0.088634)",
        "(-0.280000, 1.433722, -0.092324)",
        "(-0.280000, 1.433102, -0.095981)",
        "(-0.280000, 1.432326, -0.099569)",
        "(-0.280000, 1.431414, -0.103080)",
        "(-0.280000, 1.430399, -0.106479)",
        "(-0.280000, 1.429315, -0.109731)",
        "(-0.280000, 1.428190, -0.112835)",
        "(-0.280000, 1.427064, -0.115762)",
        "(-0.280000, 1.425978, -0.118492)",
        "(-0.280000, 1.424961, -0.121031)",
        "(-0.280000, 1.424053, -0.123364)",
        "(-0.280000, 1.423292, -0.125485)",
        "(-0.280000, 1.422704, -0.127411)",
        "(-0.280000, 1.422322, -0.129141)",
        "(-0.280000, 1.422174, -0.130684)",
        "(-0.280000, 1.422279, -0.132065)",
        "(-0.280000, 1.422656, -0.133297)",
        "(-0.280000, 1.423316, -0.134400)",
        "(-0.280000, 1.424270, -0.135403)",
        "(-0.280000, 1.425519, -0.136329)",
        "(-0.280000, 1.427059, -0.137205)",
        "(-0.280000, 1.428877, -0.138055)",
        "(-0.280000, 1.430968, -0.138913)",
        "(-0.280000, 1.433309, -0.139802)",
        "(-0.280000, 1.435867, -0.140744)",
        "(-0.280000, 1.438630, -0.141768)",
        "(-0.280000, 1.441558, -0.142893)",
        "(-0.280000, 1.444606, -0.144133)",
        "(-0.280000, 1.447756, -0.145510)",
        "(-0.280000, 1.450960, -0.147032)",
        "(-0.280000, 1.454169, -0.148702)",
        "(-0.280000, 1.457362, -0.150534)",
        "(-0.280000, 1.460493, -0.152523)",
        "(-0.280000, 1.463518, -0.154661)",
        "(-0.280000, 1.466424, -0.156955)",
        "(-0.280000, 1.469177, -0.159390)",
        "(-0.280000, 1.471750, -0.161948)",
        "(-0.280000, 1.474146, -0.164635)",
        "(-0.280000, 1.476353, -0.167432)",
        "(-0.280000, 1.478374, -0.170321)",
        "(-0.280000, 1.480238, -0.173315)",
        "(-0.280000, 1.481969, -0.176403)",
        "(-0.280000, 1.483604, -0.179580)",
        "(-0.280000, 1.485194, -0.182876)",
        "(-0.280000, 1.485637, -0.185959)",
        "(-0.280000, 1.484795, -0.188699)",
        "(-0.280000, 1.483888, -0.191408)",
        "(-0.280000, 1.482909, -0.194102)",
        "(-0.280000, 1.481864, -0.196770)",
        "(-0.280000, 1.480755, -0.199403)",
        "(-0.280000, 1.479576, -0.202015)",
        "(-0.280000, 1.478332, -0.204597)",
        "(-0.280000, 1.477028, -0.207139)",
        "(-0.280000, 1.475656, -0.209656)",
        "(-0.280000, 1.474221, -0.212137)",
        "(-0.280000, 1.472729, -0.214573)",
        "(-0.280000, 1.471172, -0.216979)",
        "(-0.280000, 1.469554, -0.219345)",
        "(-0.280000, 1.467883, -0.221662)",
        "(-0.280000, 1.466148, -0.223943)",
        "(-0.280000, 1.464357, -0.226180)",
        "(-0.280000, 1.462515, -0.228365)",
        "(-0.280000, 1.460614, -0.230509)",
        "(-0.280000, 1.458659, -0.232605)",
        "(-0.280000, 1.456658, -0.234645)",
        "(-0.280000, 1.454601, -0.236640)",
        "(-0.280000, 1.452494, -0.238582)",
        "(-0.280000, 1.450345, -0.240465)",
        "(-0.280000, 1.448143, -0.242300)",
        "(-0.280000, 1.445895, -0.244078)",
        "(-0.280000, 1.443604, -0.245799)",
        "(-0.280000, 1.441277, -0.247457)",
        "(-0.280000, 1.438902, -0.249061)",
        "(-0.280000, 1.436487, -0.250604)",
        "(-0.280000, 1.434042, -0.252082)",
        "(-0.280000, 1.431553, -0.253502)",
        "(-0.280000, 1.429029, -0.254860)",
        "(-0.280000, 1.426479, -0.256149)",
        "(-0.280000, 1.423890, -0.257378)",
        "(-0.280000, 1.421270, -0.258541)",
        "(-0.280000, 1.418631, -0.259635)",
        "(-0.280000, 1.415956, -0.260665)",
        "(-0.280000, 1.413257, -0.261627)",
        "(-0.280000, 1.410543, -0.262519)",
        "(-0.280000, 1.407798, -0.263345)",
        "(-0.280000, 1.405034, -0.264101)",
        "(-0.280000, 1.402260, -0.264785)",
        "(-0.280000, 1.399461, -0.265402)",
        "(-0.280000, 1.396648, -0.265948)",
        "(-0.280000, 1.393638, -0.265186)",
        "(-0.280000, 1.390530, -0.263255)",
        "(-0.280000, 1.387535, -0.261286)",
        "(-0.280000, 1.384658, -0.259252)",
        "(-0.280000, 1.381882, -0.257138)",
        "(-0.280000, 1.379217, -0.254961)",
        "(-0.280000, 1.376666, -0.252734)",
        "(-0.280000, 1.374235, -0.250480)",
        "(-0.280000, 1.371909, -0.248202)",
        "(-0.280000, 1.369691, -0.245927)",
        "(-0.280000, 1.367585, -0.243682)",
        "(-0.280000, 1.365570, -0.241472)",
        "(-0.280000, 1.363644, -0.239324)",
        "(-0.280000, 1.361804, -0.237265)",
        "(-0.280000, 1.360027, -0.235297)",
        "(-0.280000, 1.358305, -0.233445)",
        "(-0.280000, 1.356629, -0.231726)",
        "(-0.280000, 1.354974, -0.230142)",
        "(-0.280000, 1.353331, -0.228707)",
        "(-0.280000, 1.351687, -0.227431)",
        "(-0.280000, 1.350018, -0.226310)",
        "(-0.280000, 1.348313, -0.225346)",
        "(-0.280000, 1.346563, -0.224541)",
        "(-0.280000, 1.344743, -0.223883)",
        "(-0.280000, 1.342847, -0.223365)",
        "(-0.280000, 1.340870, -0.222978)",
        "(-0.280000, 1.338792, -0.222704)",
        "(-0.280000, 1.336614, -0.222530)",
        "(-0.280000, 1.334337, -0.222435)",
        "(-0.280000, 1.331949, -0.222400)",
        "(-0.280000, 1.329456, -0.222404)",
        "(-0.280000, 1.326865, -0.222423)",
        "(-0.280000, 1.324191, -0.222435)",
        "(-0.280000, 1.321427, -0.222417)",
        "(-0.280000, 1.318596, -0.222345)",
        "(-0.280000, 1.315722, -0.222198)",
        "(-0.280000, 1.312805, -0.221954)",
        "(-0.280000, 1.309874, -0.221594)",
        "(-0.280000, 1.306960, -0.221103)",
        "(-0.280000, 1.304067, -0.220462)",
        "(-0.280000, 1.301228, -0.219660)",
        "(-0.280000, 1.298475, -0.218692)",
        "(-0.280000, 1.295814, -0.217546)",
        "(-0.280000, 1.293274, -0.216221)",
        "(-0.280000, 1.290882, -0.214725)",
        "(-0.280000, 1.288640, -0.213053)",
        "(-0.280000, 1.286568, -0.211217)",
        "(-0.280000, 1.284678, -0.209236)",
        "(-0.280000, 1.282961, -0.207113)",
        "(-0.280000, 1.281418, -0.204871)",
        "(-0.280000, 1.280038, -0.202539)",
        "(-0.280000, 1.278792, -0.200124)",
        "(-0.280000, 1.277652, -0.197658)",
        "(-0.280000, 1.276577, -0.195171)",
        "(-0.280000, 1.275516, -0.192668)",
        "(-0.280000, 1.274434, -0.190167)",
        "(-0.280000, 1.273301, -0.187674)",
        "(-0.280000, 1.272098, -0.185194)",
        "(-0.280000, 1.270802, -0.182708)",
        "(-0.280000, 1.269405, -0.180216)",
        "(-0.280000, 1.267912, -0.177715)",
        "(-0.280000, 1.266315, -0.175179)",
        "(-0.280000, 1.264626, -0.172602)",
        "(-0.280000, 1.263606, -0.169876)",
        "(-0.280000, 1.263239, -0.167033)",
        "(-0.280000, 1.262944, -0.164183)",
        "(-0.280000, 1.262722, -0.161334)",
        "(-0.280000, 1.262570, -0.158472)",
        "(-0.280000, 1.262491, -0.155608)",
        "(-0.280000, 1.262483, -0.152750)",
        "(-0.280000, 1.262548, -0.149885)",
        "(-0.280000, 1.262685, -0.147023)",
        "(-0.280000, 1.262893, -0.144173)",
        "(-0.280000, 1.263173, -0.141321)",
        "(-0.280000, 1.263525, -0.138477)",
        "(-0.280000, 1.263947, -0.135651)",
        "(-0.280000, 1.264441, -0.132828)",
        "(-0.280000, 1.265007, -0.130018)",
        "(-0.280000, 1.265640, -0.127232)",
        "(-0.280000, 1.266346, -0.124455)",
        "(-0.280000, 1.267122, -0.121696)",
        "(-0.280000, 1.267966, -0.118957)",
        "(-0.280000, 1.268876, -0.116249)",
        "(-0.280000, 1.269857, -0.113556)",
        "(-0.280000, 1.270906, -0.110889)",
        "(-0.280000, 1.272018, -0.108257)",
        "(-0.280000, 1.273199, -0.105646)",
        "(-0.280000, 1.274445, -0.103065)",
        "(-0.280000, 1.275752, -0.100524)",
        "(-0.280000, 1.277127, -0.098009)",
        "(-0.280000, 1.278564, -0.095530)",
        "(-0.280000, 1.280059, -0.093095)",
        "(-0.280000, 1.281619, -0.090691)",
        "(-0.280000, 1.283239, -0.088327)",
        "(-0.280000, 1.284913, -0.086011)",
        "(-0.280000, 1.286650, -0.083732)",
        "(-0.280000, 1.288444, -0.081497)",
        "(-0.280000, 1.290287, -0.079314)",
        "(-0.280000, 1.292191, -0.077172)",
        "(-0.280000, 1.294148, -0.075078)",
        "(-0.280000, 1.297078, -0.073975)",
        "(-0.280000, 1.300687, -0.073672)",
        "(-0.280000, 1.304262, -0.073502)",
        "(-0.280000, 1.307791, -0.073466)",
        "(-0.280000, 1.311315, -0.073592)",
        "(-0.280000, 1.314838, -0.073906)",
        "(-0.280000, 1.318363, -0.074429)",
        "(-0.280000, 1.321875, -0.075167)",
        "(-0.280000, 1.325385, -0.076127)",
        "(-0.280000, 1.328867, -0.077302)",
        "(-0.280000, 1.332293, -0.078677)",
        "(-0.280000, 1.335663, -0.080241)",
        "(-0.280000, 1.338947, -0.081966)",
        "(-0.280000, 1.342116, -0.083818)",
        "(-0.280000, 1.345171, -0.085775)",
        "(-0.280000, 1.348086, -0.087796)",
        "(-0.280000, 1.350840, -0.089837)",
        "(-0.280000, 1.353441, -0.091870)",
        "(-0.280000, 1.355875, -0.093849)",
        "(-0.280000, 1.358132, -0.095730)",
        "(-0.280000, 1.360229, -0.097485)",
        "(-0.280000, 1.362165, -0.099073)",
        "(-0.280000, 1.363945, -0.100455)",
        "(-0.280000, 1.365592, -0.101612)",
        "(-0.280000, 1.367119, -0.102512)",
        "(-0.280000, 1.368539, -0.103133)",
        "(-0.280000, 1.369884, -0.103462)",
        "(-0.280000, 1.371173, -0.103486)",
        "(-0.280000, 1.372425, -0.103201)",
        "(-0.280000, 1.373675, -0.102606)",
        "(-0.280000, 1.374943, -0.101707)",
        "(-0.280000, 1.376254, -0.100514)",
        "(-0.280000, 1.377627, -0.099051)",
        "(-0.280000, 1.379092, -0.097330)",
        "(-0.280000, 1.380664, -0.095381)",
        "(-0.280000, 1.382354, -0.093242)",
        "(-0.280000, 1.384186, -0.090934)",
        "(-0.280000, 1.386165, -0.088500)",
        "(-0.280000, 1.388291, -0.085987)",
        "(-0.280000, 1.390578, -0.083421)",
        "(-0.280000, 1.393020, -0.080848)",
        "(-0.280000, 1.395604, -0.078317)",
        "(-0.280000, 1.398337, -0.075851)",
        "(-0.280000, 1.401200, -0.073492)",
        "(-0.280000, 1.404172, -0.071281)",
        "(-0.280000, 1.407255, -0.069231)",
        "(-0.280000, 1.410424, -0.067370)",
        "(-0.280000, 1.413655, -0.065720)",
        "(-0.280000, 1.416953, -0.064277)",
        "(-0.280000, 1.420298, -0.063047)",
        "(-0.280000, 1.423672, -0.062024)",
        "(-0.280000, 1.427097, -0.061182)",
        "(-0.280000, 1.430570, -0.060496)",
        "(-0.280000, 1.434093, -0.059936)",
        "(-0.280000, 1.437688, -0.059496)",
        "(-0.280000, 1.440792, -0.059978)",
        "(-0.280000, 1.443135, -0.061629)",
        "(-0.280000, 1.445428, -0.063333)",
        "(-0.280000, 1.447685, -0.065099)",
        "(-0.280000, 1.449896, -0.066922)",
        "(-0.280000, 1.452055, -0.068794)",
        "(-0.280000, 1.454172, -0.070726)",
        "(-0.280000, 1.456240, -0.072710)",
        "(-0.280000, 1.458251, -0.074740)",
        "(-0.280000, 1.460217, -0.076825)",
        "(-0.280000, 1.462129, -0.078960)",
        "(-0.280000, 1.463982, -0.081135)",
        "(-0.280000, 1.465785, -0.083363)",
        "(-0.280000, 1.467531, -0.085635)",
        "(-0.280000, 1.469214, -0.087944)",
        "(-0.280000, 1.470844, -0.090301)",
        "(-0.280000, 1.472414, -0.092699)",
        "(-0.280000, 1.473919, -0.095127)",
        "(-0.280000, 1.475366, -0.097601)",
        "(-0.280000, 1.476751, -0.100110)",
        "(-0.280000, 1.478069, -0.102645)",
        "(-0.280000, 1.479326, -0.105221)",
        "(-0.280000, 1.480518, -0.107827)",
        "(-0.280000, 1.481641, -0.110454)",
        "(-0.280000, 1.482700, -0.113117)",
        "(-0.280000, 1.483692, -0.115806)",
        "(-0.280000, 1.484616, -0.118519)",
        "(-0.280000, 1.485470, -0.121246)",
        "(-0.280000, 1.486256, -0.124001)",
        "(-0.280000, 1.486973, -0.126776)",
        "(-0.280000, 1.487619, -0.129559)",
        "(-0.280000, 1.488196, -0.132367)",
        "(-0.280000, 1.488702, -0.135188)",
        "(-0.280000, 1.489135, -0.138012)",
        "(-0.280000, 1.489499, -0.140854)",
        "(-0.280000, 1.489791, -0.143705)",
        "(-0.280000, 1.490011, -0.146554)",
        "(-0.280000, 1.489568, -0.149439)",
        "(-0.280000, 1.488440, -0.152306)",
        "(-0.280000, 1.487396, -0.155107)",
        "(-0.280000, 1.486441, -0.157868)",
        "(-0.280000, 1.485582, -0.160592)",
        "(-0.280000, 1.484821, -0.163282)",
        "(-0.280000, 1.484146, -0.165963)",
        "(-0.280000, 1.483545, -0.168635)",
        "(-0.280000, 1.482998, -0.171296)",
        "(-0.280000, 1.482469, -0.173963)",
        "(-0.280000, 1.481922, -0.176624)",
        "(-0.280000, 1.481318, -0.179265)",
        "(-0.280000, 1.480646, -0.181898)",
        "(-0.280000, 1.479908, -0.184514)",
        "(-0.280000, 1.479105, -0.187109)",
        "(-0.280000, 1.478239, -0.189676)",
        "(-0.280000, 1.477306, -0.192229)",
        "(-0.280000, 1.476309, -0.194756)",
        "(-0.280000, 1.475252, -0.197251)",
        "(-0.280000, 1.474130, -0.199726)",
        "(-0.280000, 1.472945, -0.202171)",
        "(-0.280000, 1.471704, -0.204579)",
        "(-0.280000, 1.470398, -0.206962)",
        "(-0.280000, 1.469033, -0.209311)",
        "(-0.280000, 1.467613, -0.211619)",
        "(-0.280000, 1.466131, -0.213896)",
        "(-0.280000, 1.464593, -0.216136)",
        "(-0.280000, 1.463003, -0.218330)",
        "(-0.280000, 1.461354, -0.220490)",
        "(-0.280000, 1.459651, -0.222607)",
        "(-0.280000, 1.457901, -0.224675)",
        "(-0.280000, 1.456094, -0.226705)",
        "(-0.280000, 1.454236, -0.228688)",
        "(-0.280000, 1.452335, -0.230618)",
        "(-0.280000, 1.450380, -0.232505)",
        "(-0.280000, 1.448379, -0.234343)",
        "(-0.280000, 1.446338, -0.236124)",
        "(-0.280000, 1.444246, -0.237859)",
        "(-0.280000, 1.442111, -0.239540)",
        "(-0.280000, 1.439935, -0.241168)",
        "(-0.280000, 1.437726, -0.242735)",
        "(-0.280000, 1.435471, -0.244251)",
        "(-0.280000, 1.433178, -0.245710)",
        "(-0.280000, 1.430856, -0.247106)",
        "(-0.280000, 1.428493, -0.248448)",
        "(-0.280000, 1.426098, -0.249730)",
        "(-0.280000, 1.423677, -0.250947)",
        "(-0.280000, 1.421220, -0.252107)",
        "(-0.280000, 1.418734, -0.253205)",
        "(-0.280000, 1.416229, -0.254237)",
        "(-0.280000, 1.413692, -0.255208)",
        "(-0.280000, 1.411130, -0.256115)",
        "(-0.280000, 1.408555, -0.256955)",
        "(-0.280000, 1.405951, -0.257733)",
        "(-0.280000, 1.403328, -0.258444)",
        "(-0.280000, 1.400697, -0.259088)",
        "(-0.280000, 1.398042, -0.259667)",
        "(-0.280000, 1.395373, -0.260179)",
        "(-0.280000, 1.392701, -0.260622)",
        "(-0.280000, 1.390010, -0.261000)",
        "(-0.280000, 1.387310, -0.261309)",
        "(-0.280000, 1.384612, -0.261550)",
        "(-0.280000, 1.381900, -0.261723)",
        "(-0.280000, 1.379185, -0.261829)",
        "(-0.280000, 1.376468, -0.261866)",
        "(-0.280000, 1.373759, -0.261834)",
        "(-0.280000, 1.371043, -0.261734)",
        "(-0.280000, 1.368331, -0.261566)",
        "(-0.280000, 1.365632, -0.261331)",
        "(-0.280000, 1.362932, -0.261027)",
        "(-0.280000, 1.360240, -0.260655)",
        "(-0.280000, 1.357567, -0.260217)",
        "(-0.280000, 1.354897, -0.259711)",
        "(-0.280000, 1.352241, -0.259137)",
        "(-0.280000, 1.349608, -0.258499)",
        "(-0.280000, 1.346984, -0.257792)",
        "(-0.280000, 1.344379, -0.257020)",
        "(-0.280000, 1.341802, -0.256185)",
        "(-0.280000, 1.339238, -0.255283)",
        "(-0.280000, 1.336699, -0.254317)",
        "(-0.280000, 1.334192, -0.253290)",
        "(-0.280000, 1.331704, -0.252198)",
        "(-0.280000, 1.329244, -0.251043)",
        "(-0.280000, 1.326821, -0.249830)",
        "(-0.280000, 1.324423, -0.248553)",
        "(-0.280000, 1.322057, -0.247216)",
        "(-0.280000, 1.319733, -0.245825)",
        "(-0.280000, 1.317437, -0.244371)",
        "(-0.280000, 1.315179, -0.242859)",
        "(-0.280000, 1.312960, -0.241292)",
        "(-0.280000, 1.310787, -0.239674)",
        "(-0.280000, 1.308649, -0.237996)",
        "(-0.280000, 1.306554, -0.236266)",
        "(-0.280000, 1.304509, -0.234489)",
        "(-0.280000, 1.302504, -0.232655)",
        "(-0.280000, 1.300545, -0.230772)",
        "(-0.280000, 1.298640, -0.228845)",
        "(-0.280000, 1.296778, -0.226866)",
        "(-0.280000, 1.294967, -0.224840)",
        "(-0.280000, 1.293213, -0.222776)",
        "(-0.280000, 1.291505, -0.220662)",
        "(-0.280000, 1.289852, -0.218506)",
        "(-0.280000, 1.288258, -0.216315)",
        "(-0.280000, 1.286715, -0.214078)",
        "(-0.280000, 1.285229, -0.211803)",
        "(-0.280000, 1.283805, -0.209499)",
        "(-0.280000, 1.282434, -0.207152)",
        "(-0.280000, 1.281124, -0.204772)",
        "(-0.280000, 1.279877, -0.202367)",
        "(-0.280000, 1.278688, -0.199923)",
        "(-0.280000, 1.277560, -0.197451)",
        "(-0.280000, 1.276506, -0.194956)",
        "(-0.280000, 1.275558, -0.192409)",
        "(-0.280000, 1.274759, -0.189812)",
        "(-0.280000, 1.274139, -0.187162)",
        "(-0.280000, 1.273724, -0.184471)",
        "(-0.280000, 1.273530, -0.181732)",
        "(-0.280000, 1.273566, -0.178964)",
        "(-0.280000, 1.273836, -0.176188)",
        "(-0.280000, 1.274340, -0.173404)",
        "(-0.280000, 1.275069, -0.170634)",
        "(-0.280000, 1.276009, -0.167902)",
        "(-0.280000, 1.277149, -0.165206)",
        "(-0.280000, 1.278466, -0.162567)",
        "(-0.280000, 1.279933, -0.160003)",
        "(-0.280000, 1.281536, -0.157509)",
        "(-0.280000, 1.283241, -0.155098)",
        "(-0.280000, 1.285018, -0.152783)",
        "(-0.280000, 1.286849, -0.150551)",
        "(-0.280000, 1.288701, -0.148409)",
        "(-0.280000, 1.290541, -0.146358)",
        "(-0.280000, 1.292355, -0.144382)",
        "(-0.280000, 1.294113, -0.142478)",
        "(-0.280000, 1.295788, -0.140642)",
        "(-0.280000, 1.297369, -0.138851)",
        "(-0.280000, 1.298836, -0.137099)",
        "(-0.280000, 1.300169, -0.135375)",
        "(-0.280000, 1.301365, -0.133654)",
        "(-0.280000, 1.302412, -0.131926)",
        "(-0.280000, 1.303305, -0.130175)",
        "(-0.280000, 1.304041, -0.128391)",
        "(-0.280000, 1.304625, -0.126549)",
        "(-0.280000, 1.305059, -0.124639)",
        "(-0.280000, 1.305352, -0.122656)",
        "(-0.280000, 1.305515, -0.120575)",
        "(-0.280000, 1.305559, -0.118394)",
        "(-0.280000, 1.305501, -0.116111)",
        "(-0.280000, 1.305357, -0.113708)",
        "(-0.280000, 1.305145, -0.111188)",
        "(-0.280000, 1.304887, -0.108557)",
        "(-0.280000, 1.304600, -0.105802)",
        "(-0.280000, 1.304308, -0.102933)",
        "(-0.280000, 1.304030, -0.099964)",
        "(-0.280000, 1.303785, -0.096885)",
        "(-0.280000, 1.303594, -0.093714)",
        "(-0.280000, 1.303475, -0.090471)",
        "(-0.280000, 1.303443, -0.087146)",
        "(-0.280000, 1.303512, -0.083760)",
        "(-0.280000, 1.303694, -0.080335)",
        "(-0.280000, 1.303998, -0.076859)",
        "(-0.280000, 1.304430, -0.073351)",
        "(-0.280000, 1.304998, -0.069834)",
        "(-0.280000, 1.305733, -0.066326)",
        "(-0.280000, 1.307113, -0.063473)",
        "(-0.280000, 1.309410, -0.061759)",
        "(-0.280000, 1.311742, -0.060109)",
        "(-0.280000, 1.314122, -0.058512)",
        "(-0.280000, 1.316542, -0.056976)",
        "(-0.280000, 1.318992, -0.055506)",
        "(-0.280000, 1.321486, -0.054094)",
        "(-0.280000, 1.324014, -0.052744)",
        "(-0.280000, 1.326568, -0.051463)",
        "(-0.280000, 1.329161, -0.050242)",
        "(-0.280000, 1.331784, -0.049087)",
        "(-0.280000, 1.334427, -0.048002)",
        "(-0.280000, 1.337104, -0.046980)",
        "(-0.280000, 1.339807, -0.046026)",
        "(-0.280000, 1.342524, -0.045143)",
        "(-0.280000, 1.345271, -0.044326)",
        "(-0.280000, 1.348038, -0.043579)",
        "(-0.280000, 1.350814, -0.042903)",
        "(-0.280000, 1.353614, -0.042295)",
        "(-0.280000, 1.356431, -0.041767)",
        "(-0.280000, 1.359538, -0.043196)",
        "(-0.280000, 1.362576, -0.044768)",
        "(-0.280000, 1.365527, -0.046449)",
        "(-0.280000, 1.368376, -0.048202)",
        "(-0.280000, 1.371137, -0.050008)",
        "(-0.280000, 1.373801, -0.051830)",
        "(-0.280000, 1.376370, -0.053638)"
    ],
    "leftHandPositions": [
        "(-0.211408, 1.201270, 0.222105)",
        "(-0.280000, 1.397216, 0.057006)",
        "(-0.280000, 1.400279, 0.058565)",
        "(-0.280000, 1.403283, 0.060024)",
        "(-0.280000, 1.406232, 0.061357)",
        "(-0.280000, 1.409148, 0.062547)",
        "(-0.280000, 1.412051, 0.063581)",
        "(-0.280000, 1.414950, 0.064442)",
        "(-0.280000, 1.417867, 0.065127)",
        "(-0.280000, 1.420826, 0.065630)",
        "(-0.280000, 1.423837, 0.065952)",
        "(-0.280000, 1.426919, 0.066099)",
        "(-0.280000, 1.430095, 0.066080)",
        "(-0.280000, 1.433369, 0.065910)",
        "(-0.280000, 1.436755, 0.065610)",
        "(-0.280000, 1.440267, 0.065201)",
        "(-0.280000, 1.443899, 0.064716)",
        "(-0.280000, 1.447659, 0.064185)",
        "(-0.280000, 1.451531, 0.063649)",
        "(-0.280000, 1.455508, 0.063148)",
        "(-0.280000, 1.459576, 0.062729)",
        "(-0.280000, 1.463702, 0.062433)",
        "(-0.280000, 1.467882, 0.062272)",
        "(-0.280000, 1.471590, 0.063059)",
        "(-0.280000, 1.474550, 0.065044)",
        "(-0.280000, 1.477458, 0.067103)",
        "(-0.280000, 1.480319, 0.069237)",
        "(-0.280000, 1.483120, 0.071440)",
        "(-0.280000, 1.485869, 0.073715)",
        "(-0.280000, 1.488556, 0.076056)",
        "(-0.280000, 1.491184, 0.078463)",
        "(-0.280000, 1.493754, 0.080939)",
        "(-0.280000, 1.496257, 0.083475)",
        "(-0.280000, 1.498696, 0.086074)",
        "(-0.280000, 1.501072, 0.088737)",
        "(-0.280000, 1.503377, 0.091454)",
        "(-0.280000, 1.505612, 0.094229)",
        "(-0.280000, 1.507781, 0.097063)",
        "(-0.280000, 1.509875, 0.099947)",
        "(-0.280000, 1.511895, 0.102882)",
        "(-0.280000, 1.513844, 0.105872)",
        "(-0.280000, 1.515715, 0.108905)",
        "(-0.280000, 1.517511, 0.111989)",
        "(-0.280000, 1.519226, 0.115112)",
        "(-0.280000, 1.520863, 0.118278)",
        "(-0.280000, 1.522422, 0.121488)",
        "(-0.280000, 1.523897, 0.124732)",
        "(-0.280000, 1.525290, 0.128012)",
        "(-0.280000, 1.526603, 0.131331)",
        "(-0.280000, 1.527829, 0.134676)",
        "(-0.280000, 1.528972, 0.138052)",
        "(-0.280000, 1.530030, 0.141460)",
        "(-0.280000, 1.531001, 0.144889)",
        "(-0.280000, 1.531887, 0.148346)",
        "(-0.280000, 1.532685, 0.151819)",
        "(-0.280000, 1.533395, 0.155311)",
        "(-0.280000, 1.534018, 0.158825)",
        "(-0.280000, 1.534551, 0.162348)",
        "(-0.280000, 1.534996, 0.165884)",
        "(-0.280000, 1.535353, 0.169435)",
        "(-0.280000, 1.535029, 0.173025)",
        "(-0.280000, 1.534004, 0.176614)",
        "(-0.280000, 1.533039, 0.180150)",
        "(-0.280000, 1.532149, 0.183630)",
        "(-0.280000, 1.531336, 0.187071)",
        "(-0.280000, 1.530599, 0.190487)",
        "(-0.280000, 1.529934, 0.193879)",
        "(-0.280000, 1.529324, 0.197264)",
        "(-0.280000, 1.528749, 0.200637)",
        "(-0.280000, 1.528177, 0.204005)",
        "(-0.280000, 1.527568, 0.207371)",
        "(-0.280000, 1.526875, 0.210715)",
        "(-0.280000, 1.526051, 0.214029)",
        "(-0.280000, 1.525058, 0.217301)",
        "(-0.280000, 1.523872, 0.220505)",
        "(-0.280000, 1.522473, 0.223629)",
        "(-0.280000, 1.520851, 0.226659)",
        "(-0.280000, 1.519008, 0.229571)",
        "(-0.280000, 1.516944, 0.232361)",
        "(-0.280000, 1.514675, 0.235009)",
        "(-0.280000, 1.512213, 0.237509)",
        "(-0.280000, 1.509572, 0.239861)",
        "(-0.280000, 1.506783, 0.242052)",
        "(-0.280000, 1.503864, 0.244088)",
        "(-0.280000, 1.500837, 0.245975)",
        "(-0.280000, 1.497737, 0.247712)",
        "(-0.280000, 1.494583, 0.249312)",
        "(-0.280000, 1.491398, 0.250788)",
        "(-0.280000, 1.488214, 0.252151)",
        "(-0.280000, 1.485050, 0.253418)",
        "(-0.280000, 1.481921, 0.254608)",
        "(-0.280000, 1.478854, 0.255737)",
        "(-0.280000, 1.475857, 0.256829)",
        "(-0.280000, 1.472952, 0.257900)",
        "(-0.280000, 1.470143, 0.258972)",
        "(-0.280000, 1.467433, 0.260069)",
        "(-0.280000, 1.464836, 0.261204)",
        "(-0.280000, 1.462347, 0.262400)",
        "(-0.280000, 1.459961, 0.263675)",
        "(-0.280000, 1.457681, 0.265040)",
        "(-0.280000, 1.455497, 0.266510)",
        "(-0.280000, 1.453395, 0.268100)",
        "(-0.280000, 1.451371, 0.269812)",
        "(-0.280000, 1.449405, 0.271658)",
        "(-0.280000, 1.447489, 0.273636)",
        "(-0.280000, 1.445603, 0.275748)",
        "(-0.280000, 1.443730, 0.277995)",
        "(-0.280000, 1.441857, 0.280366)",
        "(-0.280000, 1.439965, 0.282855)",
        "(-0.280000, 1.438035, 0.285456)",
        "(-0.280000, 1.436058, 0.288148)",
        "(-0.280000, 1.434014, 0.290921)",
        "(-0.280000, 1.431888, 0.293763)",
        "(-0.280000, 1.429675, 0.296647)",
        "(-0.280000, 1.427359, 0.299560)",
        "(-0.280000, 1.424930, 0.302488)",
        "(-0.280000, 1.422387, 0.305404)",
        "(-0.280000, 1.419719, 0.308299)",
        "(-0.280000, 1.416930, 0.311149)",
        "(-0.280000, 1.414015, 0.313945)",
        "(-0.280000, 1.410969, 0.316682)",
        "(-0.280000, 1.407803, 0.319344)",
        "(-0.280000, 1.404514, 0.321928)",
        "(-0.280000, 1.401050, 0.323468)",
        "(-0.280000, 1.397489, 0.323599)",
        "(-0.280000, 1.393926, 0.323640)",
        "(-0.280000, 1.390357, 0.323591)",
        "(-0.280000, 1.386796, 0.323453)",
        "(-0.280000, 1.383235, 0.323225)",
        "(-0.280000, 1.379686, 0.322908)",
        "(-0.280000, 1.376145, 0.322502)",
        "(-0.280000, 1.372611, 0.322006)",
        "(-0.280000, 1.369096, 0.321423)",
        "(-0.280000, 1.365596, 0.320751)",
        "(-0.280000, 1.362109, 0.319991)",
        "(-0.280000, 1.358648, 0.319144)",
        "(-0.280000, 1.355209, 0.318210)",
        "(-0.280000, 1.351789, 0.317189)",
        "(-0.280000, 1.348401, 0.316084)",
        "(-0.280000, 1.345042, 0.314894)",
        "(-0.280000, 1.341709, 0.313618)",
        "(-0.280000, 1.338414, 0.312261)",
        "(-0.280000, 1.335150, 0.310819)",
        "(-0.280000, 1.331927, 0.309298)",
        "(-0.280000, 1.328744, 0.307696)",
        "(-0.280000, 1.325597, 0.306012)",
        "(-0.280000, 1.322499, 0.304253)",
        "(-0.280000, 1.319445, 0.302416)",
        "(-0.280000, 1.316434, 0.300500)",
        "(-0.280000, 1.313477, 0.298512)",
        "(-0.280000, 1.310571, 0.296450)",
        "(-0.280000, 1.307713, 0.294312)",
        "(-0.280000, 1.304914, 0.292107)",
        "(-0.280000, 1.302167, 0.289828)",
        "(-0.280000, 1.299482, 0.287485)",
        "(-0.280000, 1.296857, 0.285075)",
        "(-0.280000, 1.294290, 0.282596)",
        "(-0.280000, 1.291789, 0.280057)",
        "(-0.280000, 1.289353, 0.277456)",
        "(-0.280000, 1.286980, 0.274791)",
        "(-0.280000, 1.285134, 0.271695)",
        "(-0.280000, 1.283857, 0.268188)",
        "(-0.280000, 1.282562, 0.264759)",
        "(-0.280000, 1.281240, 0.261419)",
        "(-0.280000, 1.279878, 0.258156)",
        "(-0.280000, 1.278468, 0.254958)",
        "(-0.280000, 1.277015, 0.251822)",
        "(-0.280000, 1.275522, 0.248724)",
        "(-0.280000, 1.274007, 0.245656)",
        "(-0.280000, 1.272493, 0.242593)",
        "(-0.280000, 1.271010, 0.239511)",
        "(-0.280000, 1.269607, 0.236397)",
        "(-0.280000, 1.268328, 0.233231)",
        "(-0.280000, 1.267211, 0.229999)",
        "(-0.280000, 1.266290, 0.226709)",
        "(-0.280000, 1.265589, 0.223359)",
        "(-0.280000, 1.265123, 0.219954)",
        "(-0.280000, 1.264904, 0.216514)",
        "(-0.280000, 1.264938, 0.213043)",
        "(-0.280000, 1.265220, 0.209568)",
        "(-0.280000, 1.265745, 0.206098)",
        "(-0.280000, 1.266502, 0.202645)",
        "(-0.280000, 1.267473, 0.199233)",
        "(-0.280000, 1.268641, 0.195871)",
        "(-0.280000, 1.269983, 0.192567)",
        "(-0.280000, 1.271474, 0.189340)",
        "(-0.280000, 1.273087, 0.186194)",
        "(-0.280000, 1.274798, 0.183129)",
        "(-0.280000, 1.276576, 0.180157)",
        "(-0.280000, 1.278394, 0.177273)",
        "(-0.280000, 1.280228, 0.174473)",
        "(-0.280000, 1.282047, 0.171758)",
        "(-0.280000, 1.283832, 0.169115)",
        "(-0.280000, 1.285556, 0.166542)",
        "(-0.280000, 1.287200, 0.164024)",
        "(-0.280000, 1.288750, 0.161546)",
        "(-0.280000, 1.290186, 0.159102)",
        "(-0.280000, 1.291499, 0.156673)",
        "(-0.280000, 1.292681, 0.154240)",
        "(-0.280000, 1.293725, 0.151797)",
        "(-0.280000, 1.294630, 0.149324)",
        "(-0.280000, 1.295399, 0.146803)",
        "(-0.280000, 1.296032, 0.144229)",
        "(-0.280000, 1.296539, 0.141580)",
        "(-0.280000, 1.296930, 0.138854)",
        "(-0.280000, 1.297216, 0.136037)",
        "(-0.280000, 1.297413, 0.133118)",
        "(-0.280000, 1.297537, 0.130099)",
        "(-0.280000, 1.297607, 0.126974)",
        "(-0.280000, 1.297642, 0.123735)",
        "(-0.280000, 1.297663, 0.120395)",
        "(-0.280000, 1.297689, 0.116950)",
        "(-0.280000, 1.297741, 0.113402)",
        "(-0.280000, 1.297840, 0.109767)",
        "(-0.280000, 1.298004, 0.106050)",
        "(-0.280000, 1.298252, 0.102253)",
        "(-0.280000, 1.298598, 0.098400)",
        "(-0.280000, 1.299059, 0.094490)",
        "(-0.280000, 1.299643, 0.090546)",
        "(-0.280000, 1.300361, 0.086570)",
        "(-0.280000, 1.301219, 0.082567)",
        "(-0.280000, 1.302225, 0.078560)",
        "(-0.280000, 1.303408, 0.074581)",
        "(-0.280000, 1.305265, 0.071250)",
        "(-0.280000, 1.308071, 0.069053)",
        "(-0.280000, 1.310932, 0.066928)",
        "(-0.280000, 1.313849, 0.064872)",
        "(-0.280000, 1.316813, 0.062894)",
        "(-0.280000, 1.319830, 0.060987)",
        "(-0.280000, 1.322889, 0.059160)",
        "(-0.280000, 1.325993, 0.057410)",
        "(-0.280000, 1.329145, 0.055736)",
        "(-0.280000, 1.332334, 0.054145)",
        "(-0.280000, 1.335561, 0.052634)",
        "(-0.280000, 1.338830, 0.051202)",
        "(-0.280000, 1.342129, 0.049856)",
        "(-0.280000, 1.345461, 0.048592)",
        "(-0.280000, 1.348829, 0.047411)",
        "(-0.280000, 1.352220, 0.046317)",
        "(-0.280000, 1.355638, 0.045308)",
        "(-0.280000, 1.359085, 0.044384)",
        "(-0.280000, 1.362549, 0.043548)",
        "(-0.280000, 1.366040, 0.042808)",
        "(-0.280000, 1.369874, 0.044036)",
        "(-0.280000, 1.373635, 0.045423)",
        "(-0.280000, 1.377321, 0.046940)",
        "(-0.280000, 1.380912, 0.048552)",
        "(-0.280000, 1.384409, 0.050231)",
        "(-0.280000, 1.387815, 0.051949)",
        "(-0.280000, 1.391123, 0.053669)",
        "(-0.280000, 1.394340, 0.055366)",
        "(-0.280000, 1.397478, 0.057013)",
        "(-0.280000, 1.400537, 0.058579)",
        "(-0.280000, 1.403538, 0.060044)",
        "(-0.280000, 1.406485, 0.061383)",
        "(-0.280000, 1.409398, 0.062579)",
        "(-0.280000, 1.412299, 0.063618)",
        "(-0.280000, 1.415196, 0.064486)",
        "(-0.280000, 1.418112, 0.065177)",
        "(-0.280000, 1.421070, 0.065687)",
        "(-0.280000, 1.424080, 0.066015)",
        "(-0.280000, 1.427162, 0.066168)",
        "(-0.280000, 1.430338, 0.066156)",
        "(-0.280000, 1.433612, 0.065993)",
        "(-0.280000, 1.436998, 0.065700)",
        "(-0.280000, 1.440512, 0.065299)",
        "(-0.280000, 1.444144, 0.064821)",
        "(-0.280000, 1.447906, 0.064298)",
        "(-0.280000, 1.451779, 0.063769)",
        "(-0.280000, 1.455757, 0.063277)",
        "(-0.280000, 1.459826, 0.062866)",
        "(-0.280000, 1.463952, 0.062579)",
        "(-0.280000, 1.468133, 0.062427)",
        "(-0.280000, 1.471839, 0.063222)",
        "(-0.280000, 1.474794, 0.065213)",
        "(-0.280000, 1.477699, 0.067278)",
        "(-0.280000, 1.480554, 0.069418)",
        "(-0.280000, 1.483351, 0.071627)",
        "(-0.280000, 1.486096, 0.073908)",
        "(-0.280000, 1.488778, 0.076254)",
        "(-0.280000, 1.491400, 0.078667)",
        "(-0.280000, 1.493965, 0.081148)",
        "(-0.280000, 1.496463, 0.083690)",
        "(-0.280000, 1.498896, 0.086293)",
        "(-0.280000, 1.501267, 0.088961)",
        "(-0.280000, 1.503566, 0.091684)",
        "(-0.280000, 1.505796, 0.094463)",
        "(-0.280000, 1.507959, 0.097302)",
        "(-0.280000, 1.510046, 0.100190)",
        "(-0.280000, 1.512061, 0.103130)",
        "(-0.280000, 1.514003, 0.106123)",
        "(-0.280000, 1.515867, 0.109160)",
        "(-0.280000, 1.517657, 0.112248)",
        "(-0.280000, 1.519366, 0.115375)",
        "(-0.280000, 1.520996, 0.118544)",
        "(-0.280000, 1.522548, 0.121758)",
        "(-0.280000, 1.524016, 0.125004)",
        "(-0.280000, 1.525403, 0.128287)",
        "(-0.280000, 1.526708, 0.131609)",
        "(-0.280000, 1.527928, 0.134957)",
        "(-0.280000, 1.529063, 0.138335)",
        "(-0.280000, 1.530115, 0.141745)",
        "(-0.280000, 1.531079, 0.145176)",
        "(-0.280000, 1.531957, 0.148635)",
        "(-0.280000, 1.532748, 0.152110)",
        "(-0.280000, 1.533450, 0.155603)",
        "(-0.280000, 1.534066, 0.159119)",
        "(-0.280000, 1.534592, 0.162643)",
        "(-0.280000, 1.535029, 0.166179)",
        "(-0.280000, 1.535378, 0.169731)",
        "(-0.280000, 1.535047, 0.173321)",
        "(-0.280000, 1.534014, 0.176908)",
        "(-0.280000, 1.533042, 0.180441)",
        "(-0.280000, 1.532144, 0.183919)",
        "(-0.280000, 1.531324, 0.187358)",
        "(-0.280000, 1.530581, 0.190774)",
        "(-0.280000, 1.529909, 0.194164)",
        "(-0.280000, 1.529292, 0.197547)",
        "(-0.280000, 1.528709, 0.200919)",
        "(-0.280000, 1.528130, 0.204286)",
        "(-0.280000, 1.527514, 0.207651)",
        "(-0.280000, 1.526823, 0.210995)",
        "(-0.280000, 1.526048, 0.214321)",
        "(-0.280000, 1.525188, 0.217632)",
        "(-0.280000, 1.524247, 0.220914)",
        "(-0.280000, 1.523224, 0.224173)",
        "(-0.280000, 1.522117, 0.227409)",
        "(-0.280000, 1.520931, 0.230612)",
        "(-0.280000, 1.519663, 0.233788)",
        "(-0.280000, 1.518318, 0.236927)",
        "(-0.280000, 1.516894, 0.240031)",
        "(-0.280000, 1.515391, 0.243104)",
        "(-0.280000, 1.513813, 0.246132)",
        "(-0.280000, 1.512159, 0.249120)",
        "(-0.280000, 1.510428, 0.252070)",
        "(-0.280000, 1.508626, 0.254972)",
        "(-0.280000, 1.506752, 0.257827)",
        "(-0.280000, 1.504804, 0.260638)",
        "(-0.280000, 1.502789, 0.263395)",
        "(-0.280000, 1.500705, 0.266101)",
        "(-0.280000, 1.498550, 0.268757)",
        "(-0.280000, 1.496333, 0.271355)",
        "(-0.280000, 1.494048, 0.273899)",
        "(-0.280000, 1.491703, 0.276382)",
        "(-0.280000, 1.489296, 0.278805)",
        "(-0.280000, 1.486826, 0.281170)",
        "(-0.280000, 1.484300, 0.283469)",
        "(-0.280000, 1.481718, 0.285704)",
        "(-0.280000, 1.479076, 0.287877)",
        "(-0.280000, 1.476384, 0.289979)",
        "(-0.280000, 1.473641, 0.292013)",
        "(-0.280000, 1.470843, 0.293980)",
        "(-0.280000, 1.468001, 0.295873)",
        "(-0.280000, 1.465107, 0.297697)",
        "(-0.280000, 1.462174, 0.299446)",
        "(-0.280000, 1.459197, 0.301119)",
        "(-0.280000, 1.456174, 0.302720)",
        "(-0.280000, 1.453117, 0.304242)",
        "(-0.280000, 1.450023, 0.305687)",
        "(-0.280000, 1.446888, 0.307056)",
        "(-0.280000, 1.443725, 0.308343)",
        "(-0.280000, 1.440530, 0.309551)",
        "(-0.280000, 1.437302, 0.310679)",
        "(-0.280000, 1.434050, 0.311725)",
        "(-0.280000, 1.430774, 0.312688)",
        "(-0.280000, 1.427469, 0.313570)",
        "(-0.280000, 1.424149, 0.314367)",
        "(-0.280000, 1.420804, 0.315082)",
        "(-0.280000, 1.417447, 0.315712)",
        "(-0.280000, 1.414076, 0.316257)",
        "(-0.280000, 1.410687, 0.316717)",
        "(-0.280000, 1.407292, 0.317092)",
        "(-0.280000, 1.403889, 0.317381)",
        "(-0.280000, 1.400475, 0.317586)",
        "(-0.280000, 1.397062, 0.317704)",
        "(-0.280000, 1.393647, 0.317736)",
        "(-0.280000, 1.390227, 0.317682)",
        "(-0.280000, 1.386815, 0.317542)",
        "(-0.280000, 1.383402, 0.317317)",
        "(-0.280000, 1.380001, 0.317006)",
        "(-0.280000, 1.376609, 0.316609)",
        "(-0.280000, 1.373223, 0.316127)",
        "(-0.280000, 1.369855, 0.315561)",
        "(-0.280000, 1.366502, 0.314910)",
        "(-0.280000, 1.363162, 0.314174)",
        "(-0.280000, 1.359847, 0.313356)",
        "(-0.280000, 1.356553, 0.312454)",
        "(-0.280000, 1.353277, 0.311469)",
        "(-0.280000, 1.350033, 0.310403)",
        "(-0.280000, 1.346816, 0.309256)",
        "(-0.280000, 1.343624, 0.308026)",
        "(-0.280000, 1.340469, 0.306719)",
        "(-0.280000, 1.337344, 0.305330)",
        "(-0.280000, 1.334258, 0.303866)",
        "(-0.280000, 1.331211, 0.302325)",
        "(-0.280000, 1.328198, 0.300705)",
        "(-0.280000, 1.325232, 0.299012)",
        "(-0.280000, 1.322310, 0.297245)",
        "(-0.280000, 1.319428, 0.295403)",
        "(-0.280000, 1.316598, 0.293492)",
        "(-0.280000, 1.313816, 0.291510)",
        "(-0.280000, 1.311082, 0.289456)",
        "(-0.280000, 1.308404, 0.287337)",
        "(-0.280000, 1.305776, 0.285147)",
        "(-0.280000, 1.303207, 0.282896)",
        "(-0.280000, 1.300697, 0.280581)",
        "(-0.280000, 1.298241, 0.278200)",
        "(-0.280000, 1.295850, 0.275762)",
        "(-0.280000, 1.293520, 0.273265)",
        "(-0.280000, 1.291251, 0.270705)",
        "(-0.280000, 1.289051, 0.268094)",
        "(-0.280000, 1.286916, 0.265428)",
        "(-0.280000, 1.284846, 0.262705)",
        "(-0.280000, 1.282848, 0.259935)",
        "(-0.280000, 1.280921, 0.257116)",
        "(-0.280000, 1.279062, 0.254245)",
        "(-0.280000, 1.277279, 0.251333)",
        "(-0.280000, 1.275567, 0.248372)",
        "(-0.280000, 1.273932, 0.245373)",
        "(-0.280000, 1.272373, 0.242334)",
        "(-0.280000, 1.270889, 0.239253)",
        "(-0.280000, 1.269493, 0.236136)",
        "(-0.280000, 1.268221, 0.232967)",
        "(-0.280000, 1.267110, 0.229733)",
        "(-0.280000, 1.266196, 0.226441)",
        "(-0.280000, 1.265502, 0.223090)",
        "(-0.280000, 1.265043, 0.219683)",
        "(-0.280000, 1.264832, 0.216243)",
        "(-0.280000, 1.264872, 0.212773)",
        "(-0.280000, 1.265162, 0.209298)",
        "(-0.280000, 1.265694, 0.205829)",
        "(-0.280000, 1.266459, 0.202377)",
        "(-0.280000, 1.267437, 0.198968)",
        "(-0.280000, 1.268611, 0.195608)",
        "(-0.280000, 1.269961, 0.192307)",
        "(-0.280000, 1.271458, 0.189083)",
        "(-0.280000, 1.273078, 0.185940)",
        "(-0.280000, 1.274796, 0.182879)",
        "(-0.280000, 1.276579, 0.179910)",
        "(-0.280000, 1.278403, 0.177031)",
        "(-0.280000, 1.280244, 0.174234)",
        "(-0.280000, 1.282068, 0.171523)",
        "(-0.280000, 1.283859, 0.168884)",
        "(-0.280000, 1.285588, 0.166314)",
        "(-0.280000, 1.287238, 0.163800)",
        "(-0.280000, 1.288793, 0.161325)",
        "(-0.280000, 1.290234, 0.158884)",
        "(-0.280000, 1.291551, 0.156458)",
        "(-0.280000, 1.292740, 0.154028)",
        "(-0.280000, 1.293789, 0.151587)",
        "(-0.280000, 1.294699, 0.149116)",
        "(-0.280000, 1.295472, 0.146596)",
        "(-0.280000, 1.296111, 0.144023)",
        "(-0.280000, 1.296624, 0.141375)",
        "(-0.280000, 1.297020, 0.138650)",
        "(-0.280000, 1.297312, 0.135834)",
        "(-0.280000, 1.297515, 0.132915)",
        "(-0.280000, 1.297646, 0.129897)",
        "(-0.280000, 1.297723, 0.126772)",
        "(-0.280000, 1.297765, 0.123533)",
        "(-0.280000, 1.297792, 0.120193)",
        "(-0.280000, 1.297825, 0.116748)",
        "(-0.280000, 1.297885, 0.113200)",
        "(-0.280000, 1.297992, 0.109565)",
        "(-0.280000, 1.298163, 0.105848)",
        "(-0.280000, 1.298419, 0.102053)",
        "(-0.280000, 1.298773, 0.098200)",
        "(-0.280000, 1.299242, 0.094291)",
        "(-0.280000, 1.299834, 0.090348)",
        "(-0.280000, 1.300561, 0.086374)",
        "(-0.280000, 1.301428, 0.082372)",
        "(-0.280000, 1.302442, 0.078367)",
        "(-0.280000, 1.303633, 0.074391)",
        "(-0.280000, 1.305497, 0.071064)",
        "(-0.280000, 1.308308, 0.068873)",
        "(-0.280000, 1.311173, 0.066754)",
        "(-0.280000, 1.314094, 0.064704)",
        "(-0.280000, 1.317062, 0.062732)",
        "(-0.280000, 1.320083, 0.060832)",
        "(-0.280000, 1.323146, 0.059011)",
        "(-0.280000, 1.326254, 0.057268)",
        "(-0.280000, 1.329410, 0.055600)",
        "(-0.280000, 1.332601, 0.054016)",
        "(-0.280000, 1.335832, 0.052511)",
        "(-0.280000, 1.339104, 0.051087)",
        "(-0.280000, 1.342406, 0.049747)",
        "(-0.280000, 1.345741, 0.048491)",
        "(-0.280000, 1.349111, 0.047317)",
        "(-0.280000, 1.352504, 0.046229)",
        "(-0.280000, 1.355924, 0.045228)",
        "(-0.280000, 1.359373, 0.044311)",
        "(-0.280000, 1.362839, 0.043482)",
        "(-0.280000, 1.366332, 0.042749)",
        "(-0.280000, 1.370163, 0.043986)",
        "(-0.280000, 1.373922, 0.045380)",
        "(-0.280000, 1.377604, 0.046905)",
        "(-0.280000, 1.381191, 0.048525)",
        "(-0.280000, 1.384685, 0.050212)",
        "(-0.280000, 1.388088, 0.051936)",
        "(-0.280000, 1.391391, 0.053664)",
        "(-0.280000, 1.394605, 0.055367)",
        "(-0.280000, 1.397740, 0.057020)",
        "(-0.280000, 1.400795, 0.058592)",
        "(-0.280000, 1.403793, 0.060064)",
        "(-0.280000, 1.406738, 0.061409)",
        "(-0.280000, 1.409648, 0.062611)",
        "(-0.280000, 1.412547, 0.063657)",
        "(-0.280000, 1.415442, 0.064531)",
        "(-0.280000, 1.418356, 0.065227)",
        "(-0.280000, 1.421314, 0.065743)",
        "(-0.280000, 1.424322, 0.066078)",
        "(-0.280000, 1.427404, 0.066238)",
        "(-0.280000, 1.430580, 0.066232)",
        "(-0.280000, 1.433854, 0.066076)",
        "(-0.280000, 1.437242, 0.065790)",
        "(-0.280000, 1.440756, 0.065396)",
        "(-0.280000, 1.444389, 0.064926)",
        "(-0.280000, 1.448152, 0.064411)",
        "(-0.280000, 1.452026, 0.063891)",
        "(-0.280000, 1.456005, 0.063407)",
        "(-0.280000, 1.460075, 0.063004)",
        "(-0.280000, 1.464207, 0.062718)",
        "(-0.280000, 1.468418, 0.062527)",
        "(-0.280000, 1.472088, 0.063385)",
        "(-0.280000, 1.475039, 0.065382)",
        "(-0.280000, 1.477939, 0.067453)",
        "(-0.280000, 1.480790, 0.069600)",
        "(-0.280000, 1.483582, 0.071814)",
        "(-0.280000, 1.486322, 0.074101)",
        "(-0.280000, 1.488999, 0.076453)",
        "(-0.280000, 1.491616, 0.078871)",
        "(-0.280000, 1.494176, 0.081358)",
        "(-0.280000, 1.496668, 0.083905)",
        "(-0.280000, 1.499096, 0.086513)",
        "(-0.280000, 1.501461, 0.089186)",
        "(-0.280000, 1.503755, 0.091913)",
        "(-0.280000, 1.505979, 0.094698)",
        "(-0.280000, 1.508136, 0.097541)",
        "(-0.280000, 1.510217, 0.100433)",
        "(-0.280000, 1.512225, 0.103377)",
        "(-0.280000, 1.514162, 0.106375)",
        "(-0.280000, 1.516019, 0.109416)",
        "(-0.280000, 1.517803, 0.112507)",
        "(-0.280000, 1.519505, 0.115638)",
        "(-0.280000, 1.521128, 0.118810)",
        "(-0.280000, 1.522674, 0.122027)",
        "(-0.280000, 1.524135, 0.125277)",
        "(-0.280000, 1.525515, 0.128563)",
        "(-0.280000, 1.526813, 0.131887)",
        "(-0.280000, 1.528026, 0.135238)",
        "(-0.280000, 1.529154, 0.138618)",
        "(-0.280000, 1.530198, 0.142031)",
        "(-0.280000, 1.531155, 0.145463)",
        "(-0.280000, 1.532027, 0.148924)",
        "(-0.280000, 1.532809, 0.152400)",
        "(-0.280000, 1.533505, 0.155895)",
        "(-0.280000, 1.534113, 0.159412)",
        "(-0.280000, 1.534632, 0.162938)",
        "(-0.280000, 1.535062, 0.166475)",
        "(-0.280000, 1.535403, 0.170028)",
        "(-0.280000, 1.535655, 0.173582)",
        "(-0.280000, 1.535817, 0.177142)",
        "(-0.280000, 1.535890, 0.180710)",
        "(-0.280000, 1.535873, 0.184273)",
        "(-0.280000, 1.535767, 0.187835)",
        "(-0.280000, 1.535571, 0.191399)",
        "(-0.280000, 1.535285, 0.194951)",
        "(-0.280000, 1.534910, 0.198500)",
        "(-0.280000, 1.533206, 0.201855)",
        "(-0.280000, 1.530345, 0.204951)",
        "(-0.280000, 1.527459, 0.207930)",
        "(-0.280000, 1.524524, 0.210777)",
        "(-0.280000, 1.521535, 0.213493)",
        "(-0.280000, 1.518495, 0.216084)",
        "(-0.280000, 1.515428, 0.218544)",
        "(-0.280000, 1.512345, 0.220880)",
        "(-0.280000, 1.509258, 0.223103)",
        "(-0.280000, 1.506193, 0.225213)",
        "(-0.280000, 1.503159, 0.227227)",
        "(-0.280000, 1.500182, 0.229150)",
        "(-0.280000, 1.497275, 0.230998)",
        "(-0.280000, 1.494449, 0.232789)",
        "(-0.280000, 1.491726, 0.234534)",
        "(-0.280000, 1.489113, 0.236250)",
        "(-0.280000, 1.486616, 0.237958)",
        "(-0.280000, 1.484248, 0.239671)",
        "(-0.280000, 1.482012, 0.241407)",
        "(-0.280000, 1.479904, 0.243185)",
        "(-0.280000, 1.477930, 0.245017)",
        "(-0.280000, 1.476083, 0.246919)",
        "(-0.280000, 1.474352, 0.248907)",
        "(-0.280000, 1.472735, 0.250985)",
        "(-0.280000, 1.471215, 0.253169)",
        "(-0.280000, 1.469782, 0.255458)",
        "(-0.280000, 1.468418, 0.257858)",
        "(-0.280000, 1.467104, 0.260376)",
        "(-0.280000, 1.465827, 0.262999)",
        "(-0.280000, 1.464564, 0.265728)",
        "(-0.280000, 1.463294, 0.268558)",
        "(-0.280000, 1.462001, 0.271468)",
        "(-0.280000, 1.460664, 0.274450)",
        "(-0.280000, 1.459262, 0.277490)",
        "(-0.280000, 1.457781, 0.280560)",
        "(-0.280000, 1.456201, 0.283647)",
        "(-0.280000, 1.454512, 0.286719)",
        "(-0.280000, 1.452700, 0.289755)",
        "(-0.280000, 1.450751, 0.292734)",
        "(-0.280000, 1.448665, 0.295620)",
        "(-0.280000, 1.446434, 0.298392)",
        "(-0.280000, 1.444052, 0.301028)",
        "(-0.280000, 1.441529, 0.303498)",
        "(-0.280000, 1.438866, 0.305783)",
        "(-0.280000, 1.436065, 0.307868)",
        "(-0.280000, 1.433144, 0.309733)",
        "(-0.280000, 1.430112, 0.311372)",
        "(-0.280000, 1.426978, 0.312783)",
        "(-0.280000, 1.423766, 0.313964)",
        "(-0.280000, 1.420483, 0.314930)",
        "(-0.280000, 1.417155, 0.315695)",
        "(-0.280000, 1.413793, 0.316290)",
        "(-0.280000, 1.410404, 0.316752)",
        "(-0.280000, 1.407009, 0.317128)",
        "(-0.280000, 1.403610, 0.317468)",
        "(-0.280000, 1.400200, 0.317811)",
        "(-0.280000, 1.396787, 0.318186)",
        "(-0.280000, 1.393357, 0.318617)",
        "(-0.280000, 1.389898, 0.319117)",
        "(-0.280000, 1.386410, 0.319692)",
        "(-0.280000, 1.382871, 0.320342)",
        "(-0.280000, 1.379284, 0.321061)",
        "(-0.280000, 1.375633, 0.321838)",
        "(-0.280000, 1.372023, 0.321915)",
        "(-0.280000, 1.368510, 0.321317)",
        "(-0.280000, 1.365014, 0.320630)",
        "(-0.280000, 1.361530, 0.319855)",
        "(-0.280000, 1.358072, 0.318994)",
        "(-0.280000, 1.354637, 0.318046)",
        "(-0.280000, 1.351222, 0.317011)",
        "(-0.280000, 1.347839, 0.315891)",
        "(-0.280000, 1.344485, 0.314687)",
        "(-0.280000, 1.341157, 0.313397)",
        "(-0.280000, 1.337868, 0.312026)",
        "(-0.280000, 1.334609, 0.310571)",
        "(-0.280000, 1.331393, 0.309036)",
        "(-0.280000, 1.328217, 0.307421)",
        "(-0.280000, 1.325077, 0.305724)",
        "(-0.280000, 1.321986, 0.303952)",
        "(-0.280000, 1.318940, 0.302102)",
        "(-0.280000, 1.315937, 0.300173)",
        "(-0.280000, 1.312988, 0.298173)",
        "(-0.280000, 1.310091, 0.296099)",
        "(-0.280000, 1.307242, 0.293949)",
        "(-0.280000, 1.304452, 0.291732)",
        "(-0.280000, 1.301714, 0.289442)",
        "(-0.280000, 1.299040, 0.287088)",
        "(-0.280000, 1.296425, 0.284667)",
        "(-0.280000, 1.293868, 0.282177)",
        "(-0.280000, 1.291378, 0.279628)",
        "(-0.280000, 1.288953, 0.277016)",
        "(-0.280000, 1.286591, 0.274341)",
        "(-0.280000, 1.284300, 0.271611)",
        "(-0.280000, 1.282079, 0.268825)",
        "(-0.280000, 1.279925, 0.265979)",
        "(-0.280000, 1.277847, 0.263085)",
        "(-0.280000, 1.275842, 0.260139)",
        "(-0.280000, 1.273908, 0.257139)",
        "(-0.280000, 1.272054, 0.254096)",
        "(-0.280000, 1.270274, 0.251003)",
        "(-0.280000, 1.269743, 0.247256)",
        "(-0.280000, 1.270190, 0.243097)",
        "(-0.280000, 1.270769, 0.238995)",
        "(-0.280000, 1.271473, 0.234967)",
        "(-0.280000, 1.272299, 0.231013)",
        "(-0.280000, 1.273238, 0.227131)",
        "(-0.280000, 1.274277, 0.223340)",
        "(-0.280000, 1.275401, 0.219638)",
        "(-0.280000, 1.276595, 0.216026)",
        "(-0.280000, 1.277837, 0.212518)",
        "(-0.280000, 1.279111, 0.209107)",
        "(-0.280000, 1.280392, 0.205803)",
        "(-0.280000, 1.281660, 0.202600)",
        "(-0.280000, 1.282896, 0.199490)",
        "(-0.280000, 1.284076, 0.196480)",
        "(-0.280000, 1.285184, 0.193556)",
        "(-0.280000, 1.286203, 0.190707)",
        "(-0.280000, 1.287114, 0.187931)",
        "(-0.280000, 1.287905, 0.185213)",
        "(-0.280000, 1.288567, 0.182535)",
        "(-0.280000, 1.289089, 0.179893)",
        "(-0.280000, 1.289468, 0.177269)",
        "(-0.280000, 1.289702, 0.174644)",
        "(-0.280000, 1.289791, 0.172013)",
        "(-0.280000, 1.289740, 0.169352)",
        "(-0.280000, 1.289556, 0.166658)",
        "(-0.280000, 1.289250, 0.163914)",
        "(-0.280000, 1.288836, 0.161105)",
        "(-0.280000, 1.288329, 0.158231)",
        "(-0.280000, 1.287750, 0.155280)",
        "(-0.280000, 1.287116, 0.152244)",
        "(-0.280000, 1.286454, 0.149129)",
        "(-0.280000, 1.285786, 0.145931)",
        "(-0.280000, 1.285136, 0.142646)",
        "(-0.280000, 1.284532, 0.139292)",
        "(-0.280000, 1.283999, 0.135865)",
        "(-0.280000, 1.283563, 0.132387)",
        "(-0.280000, 1.283247, 0.128865)",
        "(-0.280000, 1.283076, 0.125309)",
        "(-0.280000, 1.283071, 0.121748)",
        "(-0.280000, 1.283249, 0.118194)",
        "(-0.280000, 1.283629, 0.114662)",
        "(-0.280000, 1.284222, 0.111182)",
        "(-0.280000, 1.285036, 0.107768)",
        "(-0.280000, 1.286080, 0.104436)",
        "(-0.280000, 1.287349, 0.101211)",
        "(-0.280000, 1.288841, 0.098104)",
        "(-0.280000, 1.290550, 0.095122)",
        "(-0.280000, 1.292456, 0.092280)",
        "(-0.280000, 1.294547, 0.089571)",
        "(-0.280000, 1.296792, 0.086998)",
        "(-0.280000, 1.299165, 0.084542)",
        "(-0.280000, 1.301637, 0.082178)",
        "(-0.280000, 1.304169, 0.079887)",
        "(-0.280000, 1.306759, 0.077661)",
        "(-0.280000, 1.309407, 0.075496)",
        "(-0.280000, 1.312105, 0.073403)",
        "(-0.280000, 1.314855, 0.071378)",
        "(-0.280000, 1.317659, 0.069419)",
        "(-0.280000, 1.320507, 0.067535)",
        "(-0.280000, 1.323406, 0.065720)",
        "(-0.280000, 1.326346, 0.063981)",
        "(-0.280000, 1.329328, 0.062316)",
        "(-0.280000, 1.332355, 0.060725)",
        "(-0.280000, 1.335417, 0.059213)",
        "(-0.280000, 1.338516, 0.057777)",
        "(-0.280000, 1.341655, 0.056419)",
        "(-0.280000, 1.344822, 0.055141)",
        "(-0.280000, 1.348021, 0.053944)",
        "(-0.280000, 1.351253, 0.052825)",
        "(-0.280000, 1.354507, 0.051790)",
        "(-0.280000, 1.357787, 0.050837)",
        "(-0.280000, 1.361094, 0.049966)",
        "(-0.280000, 1.364418, 0.049179)",
        "(-0.280000, 1.367765, 0.048474)",
        "(-0.280000, 1.371123, 0.047855)",
        "(-0.280000, 1.374496, 0.047321)",
        "(-0.280000, 1.377887, 0.046871)",
        "(-0.280000, 1.381282, 0.046507)",
        "(-0.280000, 1.384686, 0.046228)",
        "(-0.280000, 1.388101, 0.046035)",
        "(-0.280000, 1.391515, 0.045928)",
        "(-0.280000, 1.394930, 0.045906)",
        "(-0.280000, 1.398349, 0.045971)",
        "(-0.280000, 1.401761, 0.046121)",
        "(-0.280000, 1.405173, 0.046357)",
        "(-0.280000, 1.408573, 0.046679)",
        "(-0.280000, 1.411964, 0.047086)",
        "(-0.280000, 1.415349, 0.047579)",
        "(-0.280000, 1.418715, 0.048156)",
        "(-0.280000, 1.422065, 0.048817)",
        "(-0.280000, 1.425403, 0.049563)",
        "(-0.280000, 1.428716, 0.050392)",
        "(-0.280000, 1.432007, 0.051304)",
        "(-0.280000, 1.435279, 0.052300)",
        "(-0.280000, 1.438521, 0.053376)",
        "(-0.280000, 1.441734, 0.054533)",
        "(-0.280000, 1.444921, 0.055773)",
        "(-0.280000, 1.448072, 0.057090)",
        "(-0.280000, 1.451194, 0.058488)",
        "(-0.280000, 1.454274, 0.059963)",
        "(-0.280000, 1.457317, 0.061513)",
        "(-0.280000, 1.460324, 0.063143)",
        "(-0.280000, 1.463281, 0.064852)",
        "(-0.280000, 1.466167, 0.066677)",
        "(-0.280000, 1.468961, 0.068649)",
        "(-0.280000, 1.471629, 0.070783)",
        "(-0.280000, 1.474154, 0.073094)",
        "(-0.280000, 1.476520, 0.075587)",
        "(-0.280000, 1.478705, 0.078252)",
        "(-0.280000, 1.480704, 0.081090)",
        "(-0.280000, 1.482503, 0.084076)",
        "(-0.280000, 1.484102, 0.087200)",
        "(-0.280000, 1.485503, 0.090446)",
        "(-0.280000, 1.486706, 0.093783)",
        "(-0.280000, 1.487721, 0.097194)",
        "(-0.280000, 1.488559, 0.100661)",
        "(-0.280000, 1.489232, 0.104151)",
        "(-0.280000, 1.489759, 0.107647)",
        "(-0.280000, 1.490159, 0.111135)",
        "(-0.280000, 1.490450, 0.114586)",
        "(-0.280000, 1.490657, 0.117988)",
        "(-0.280000, 1.490803, 0.121333)",
        "(-0.280000, 1.490910, 0.124599)",
        "(-0.280000, 1.491003, 0.127787)",
        "(-0.280000, 1.491106, 0.130882)",
        "(-0.280000, 1.491240, 0.133886)",
        "(-0.280000, 1.491428, 0.136803)",
        "(-0.280000, 1.491689, 0.139626)",
        "(-0.280000, 1.492041, 0.142364)",
        "(-0.280000, 1.492501, 0.145030)",
        "(-0.280000, 1.493079, 0.147623)",
        "(-0.280000, 1.493788, 0.150159)",
        "(-0.280000, 1.494635, 0.152654)",
        "(-0.280000, 1.495624, 0.155115)",
        "(-0.280000, 1.496758, 0.157562)",
        "(-0.280000, 1.498032, 0.160003)",
        "(-0.280000, 1.499444, 0.162457)",
        "(-0.280000, 1.500988, 0.164942)",
        "(-0.280000, 1.502649, 0.167466)",
        "(-0.280000, 1.504416, 0.170045)",
        "(-0.280000, 1.506278, 0.172695)",
        "(-0.280000, 1.508212, 0.175419)",
        "(-0.280000, 1.510201, 0.178231)",
        "(-0.280000, 1.512230, 0.181143)",
        "(-0.280000, 1.514271, 0.184152)",
        "(-0.280000, 1.516308, 0.187266)",
        "(-0.280000, 1.518323, 0.190493)",
        "(-0.280000, 1.520290, 0.193824)",
        "(-0.280000, 1.522199, 0.197267)",
        "(-0.280000, 1.524027, 0.200811)",
        "(-0.280000, 1.525765, 0.204458)",
        "(-0.280000, 1.527404, 0.208210)",
        "(-0.280000, 1.528943, 0.212055)",
        "(-0.280000, 1.530417, 0.216004)",
        "(-0.280000, 1.530725, 0.219760)",
        "(-0.280000, 1.529729, 0.223182)",
        "(-0.280000, 1.528647, 0.226577)",
        "(-0.280000, 1.527478, 0.229949)",
        "(-0.280000, 1.526227, 0.233286)",
        "(-0.280000, 1.524890, 0.236595)",
        "(-0.280000, 1.523472, 0.239864)",
        "(-0.280000, 1.521973, 0.243097)",
        "(-0.280000, 1.520391, 0.246296)",
        "(-0.280000, 1.518731, 0.249449)",
        "(-0.280000, 1.516992, 0.252560)",
        "(-0.280000, 1.515173, 0.255630)",
        "(-0.280000, 1.513281, 0.258650)",
        "(-0.280000, 1.511313, 0.261620)",
        "(-0.280000, 1.509268, 0.264545)",
        "(-0.280000, 1.507153, 0.267413)",
        "(-0.280000, 1.504967, 0.270227)",
        "(-0.280000, 1.502707, 0.272990)",
        "(-0.280000, 1.500382, 0.275690)",
        "(-0.280000, 1.497986, 0.278335)",
        "(-0.280000, 1.495529, 0.280916)",
        "(-0.280000, 1.493007, 0.283433)",
        "(-0.280000, 1.490419, 0.285891)",
        "(-0.280000, 1.487773, 0.288278)",
        "(-0.280000, 1.485069, 0.290599)",
        "(-0.280000, 1.482303, 0.292854)",
        "(-0.280000, 1.479486, 0.295036)",
        "(-0.280000, 1.476614, 0.297146)",
        "(-0.280000, 1.473686, 0.299187)",
        "(-0.280000, 1.470712, 0.301150)",
        "(-0.280000, 1.467685, 0.303040)",
        "(-0.280000, 1.464616, 0.304852)",
        "(-0.280000, 1.461503, 0.306585)",
        "(-0.280000, 1.458342, 0.308242)",
        "(-0.280000, 1.455145, 0.309817)",
        "(-0.280000, 1.451910, 0.311311)",
        "(-0.280000, 1.448634, 0.312725)",
        "(-0.280000, 1.445327, 0.314055)",
        "(-0.280000, 1.441989, 0.315301)",
        "(-0.280000, 1.438615, 0.316464)",
        "(-0.280000, 1.435218, 0.317541)",
        "(-0.280000, 1.431795, 0.318532)",
        "(-0.280000, 1.428343, 0.319437)",
        "(-0.280000, 1.424875, 0.320255)",
        "(-0.280000, 1.421381, 0.320986)",
        "(-0.280000, 1.417666, 0.320392)",
        "(-0.280000, 1.413841, 0.318619)",
        "(-0.280000, 1.410121, 0.316786)",
        "(-0.280000, 1.406512, 0.314865)",
        "(-0.280000, 1.403009, 0.312852)",
        "(-0.280000, 1.399611, 0.310753)",
        "(-0.280000, 1.396330, 0.308589)",
        "(-0.280000, 1.393160, 0.306371)",
        "(-0.280000, 1.390098, 0.304113)",
        "(-0.280000, 1.387150, 0.301843)",
        "(-0.280000, 1.384302, 0.299572)",
        "(-0.280000, 1.381560, 0.297329)",
        "(-0.280000, 1.378909, 0.295129)",
        "(-0.280000, 1.376338, 0.292988)",
        "(-0.280000, 1.373842, 0.290931)",
        "(-0.280000, 1.371407, 0.288970)",
        "(-0.280000, 1.369016, 0.287117)",
        "(-0.280000, 1.366660, 0.285389)",
        "(-0.280000, 1.364322, 0.283792)",
        "(-0.280000, 1.361982, 0.282331)",
        "(-0.280000, 1.359634, 0.281014)",
        "(-0.280000, 1.357257, 0.279839)",
        "(-0.280000, 1.354834, 0.278801)",
        "(-0.280000, 1.352360, 0.277899)",
        "(-0.280000, 1.349816, 0.277121)",
        "(-0.280000, 1.347198, 0.276459)",
        "(-0.280000, 1.344494, 0.275897)",
        "(-0.280000, 1.341696, 0.275419)",
        "(-0.280000, 1.338806, 0.275007)",
        "(-0.280000, 1.335822, 0.274642)",
        "(-0.280000, 1.332739, 0.274301)",
        "(-0.280000, 1.329572, 0.273963)",
        "(-0.280000, 1.326325, 0.273605)",
        "(-0.280000, 1.323001, 0.273202)",
        "(-0.280000, 1.319625, 0.272734)",
        "(-0.280000, 1.316202, 0.272177)",
        "(-0.280000, 1.312760, 0.271511)",
        "(-0.280000, 1.309315, 0.270717)",
        "(-0.280000, 1.305882, 0.269775)",
        "(-0.280000, 1.302495, 0.268674)",
        "(-0.280000, 1.299172, 0.267400)",
        "(-0.280000, 1.295933, 0.265942)",
        "(-0.280000, 1.292809, 0.264298)",
        "(-0.280000, 1.289817, 0.262464)",
        "(-0.280000, 1.286973, 0.260437)",
        "(-0.280000, 1.284302, 0.258229)",
        "(-0.280000, 1.281813, 0.255845)",
        "(-0.280000, 1.279509, 0.253295)",
        "(-0.280000, 1.277400, 0.250600)",
        "(-0.280000, 1.275474, 0.247771)",
        "(-0.280000, 1.273725, 0.244838)",
        "(-0.280000, 1.272128, 0.241820)",
        "(-0.280000, 1.270649, 0.238736)",
        "(-0.280000, 1.269258, 0.235617)",
        "(-0.280000, 1.267946, 0.232464)",
        "(-0.280000, 1.266711, 0.229274)",
        "(-0.280000, 1.265559, 0.226059)",
        "(-0.280000, 1.264488, 0.222816)",
        "(-0.280000, 1.263498, 0.219542)",
        "(-0.280000, 1.262591, 0.216250)",
        "(-0.280000, 1.261767, 0.212930)",
        "(-0.280000, 1.261027, 0.209596)",
        "(-0.280000, 1.260371, 0.206245)",
        "(-0.280000, 1.259799, 0.202873)",
        "(-0.280000, 1.259312, 0.199493)",
        "(-0.280000, 1.258911, 0.196101)",
        "(-0.280000, 1.258594, 0.192695)",
        "(-0.280000, 1.258363, 0.189288)",
        "(-0.280000, 1.258219, 0.185876)",
        "(-0.280000, 1.258160, 0.182456)",
        "(-0.280000, 1.258187, 0.179041)",
        "(-0.280000, 1.258299, 0.175628)",
        "(-0.280000, 1.258498, 0.172213)",
        "(-0.280000, 1.258782, 0.168810)",
        "(-0.280000, 1.259153, 0.165410)",
        "(-0.280000, 1.259607, 0.162025)",
        "(-0.280000, 1.260147, 0.158653)",
        "(-0.280000, 1.260773, 0.155290)",
        "(-0.280000, 1.261481, 0.151949)",
        "(-0.280000, 1.262274, 0.148628)",
        "(-0.280000, 1.263150, 0.145322)",
        "(-0.280000, 1.264109, 0.142044)",
        "(-0.280000, 1.265149, 0.138791)",
        "(-0.280000, 1.266273, 0.135560)",
        "(-0.280000, 1.267475, 0.132364)",
        "(-0.280000, 1.268760, 0.129194)",
        "(-0.280000, 1.270122, 0.126062)",
        "(-0.280000, 1.271562, 0.122965)",
        "(-0.280000, 1.273081, 0.119901)",
        "(-0.280000, 1.274675, 0.116881)",
        "(-0.280000, 1.276345, 0.113902)",
        "(-0.280000, 1.278091, 0.110961)",
        "(-0.280000, 1.279908, 0.108069)",
        "(-0.280000, 1.281797, 0.105224)",
        "(-0.280000, 1.283760, 0.102423)",
        "(-0.280000, 1.285789, 0.099676)",
        "(-0.280000, 1.287887, 0.096982)",
        "(-0.280000, 1.290056, 0.094336)",
        "(-0.280000, 1.292287, 0.091751)",
        "(-0.280000, 1.294585, 0.089218)",
        "(-0.280000, 1.296943, 0.086747)",
        "(-0.280000, 1.299363, 0.084337)",
        "(-0.280000, 1.301846, 0.081985)",
        "(-0.280000, 1.304383, 0.079699)",
        "(-0.280000, 1.306977, 0.077478)",
        "(-0.280000, 1.309630, 0.075319)",
        "(-0.280000, 1.312333, 0.073231)",
        "(-0.280000, 1.315087, 0.071212)",
        "(-0.280000, 1.317895, 0.069259)",
        "(-0.280000, 1.320747, 0.067381)",
        "(-0.280000, 1.323650, 0.065572)",
        "(-0.280000, 1.326593, 0.063839)",
        "(-0.280000, 1.329579, 0.062181)",
        "(-0.280000, 1.332609, 0.060596)",
        "(-0.280000, 1.335675, 0.059090)",
        "(-0.280000, 1.338777, 0.057661)",
        "(-0.280000, 1.341918, 0.056309)",
        "(-0.280000, 1.345088, 0.055038)",
        "(-0.280000, 1.348289, 0.053848)",
        "(-0.280000, 1.351524, 0.052736)",
        "(-0.280000, 1.354780, 0.051708)",
        "(-0.280000, 1.358062, 0.050761)",
        "(-0.280000, 1.361371, 0.049897)",
        "(-0.280000, 1.364696, 0.049117)",
        "(-0.280000, 1.368044, 0.048419)",
        "(-0.280000, 1.371404, 0.047808)",
        "(-0.280000, 1.374778, 0.047280)",
        "(-0.280000, 1.378170, 0.046837)",
        "(-0.280000, 1.381566, 0.046480)",
        "(-0.280000, 1.384971, 0.046209)",
        "(-0.280000, 1.388386, 0.046023)",
        "(-0.280000, 1.391799, 0.045923)",
        "(-0.280000, 1.395215, 0.045908)",
        "(-0.280000, 1.398634, 0.045980)",
        "(-0.280000, 1.402046, 0.046138)",
        "(-0.280000, 1.405457, 0.046381)",
        "(-0.280000, 1.408857, 0.046710)",
        "(-0.280000, 1.412246, 0.047124)",
        "(-0.280000, 1.415630, 0.047624)",
        "(-0.280000, 1.418995, 0.048208)",
        "(-0.280000, 1.422344, 0.048876)",
        "(-0.280000, 1.425680, 0.049629)",
        "(-0.280000, 1.428992, 0.050465)",
        "(-0.280000, 1.432281, 0.051384)",
        "(-0.280000, 1.435551, 0.052387)",
        "(-0.280000, 1.438790, 0.053470)",
        "(-0.280000, 1.442000, 0.054634)",
        "(-0.280000, 1.445186, 0.055880)",
        "(-0.280000, 1.448334, 0.057204)",
        "(-0.280000, 1.451452, 0.058609)",
        "(-0.280000, 1.454530, 0.060089)",
        "(-0.280000, 1.457569, 0.061646)",
        "(-0.280000, 1.460573, 0.063282)",
        "(-0.280000, 1.463535, 0.064983)",
        "(-0.280000, 1.466479, 0.066716)",
        "(-0.280000, 1.469433, 0.068453)",
        "(-0.280000, 1.472410, 0.070165)",
        "(-0.280000, 1.475431, 0.071843)",
        "(-0.280000, 1.478518, 0.073482)",
        "(-0.280000, 1.481673, 0.075078)",
        "(-0.280000, 1.484913, 0.076642)",
        "(-0.280000, 1.488233, 0.078181)",
        "(-0.280000, 1.491638, 0.079710)",
        "(-0.280000, 1.494596, 0.081779)",
        "(-0.280000, 1.497078, 0.084336)",
        "(-0.280000, 1.499495, 0.086955)",
        "(-0.280000, 1.501849, 0.089637)",
        "(-0.280000, 1.504131, 0.092374)",
        "(-0.280000, 1.506343, 0.095168)",
        "(-0.280000, 1.508488, 0.098020)",
        "(-0.280000, 1.510558, 0.100921)",
        "(-0.280000, 1.512553, 0.103873)",
        "(-0.280000, 1.514477, 0.106879)",
        "(-0.280000, 1.516322, 0.109928)",
        "(-0.280000, 1.518092, 0.113027)",
        "(-0.280000, 1.519782, 0.116164)",
        "(-0.280000, 1.521391, 0.119344)",
        "(-0.280000, 1.522923, 0.122567)",
        "(-0.280000, 1.524371, 0.125823)",
        "(-0.280000, 1.525737, 0.129114)",
        "(-0.280000, 1.527022, 0.132444)",
        "(-0.280000, 1.528220, 0.135800)",
        "(-0.280000, 1.529334, 0.139185)",
        "(-0.280000, 1.530364, 0.142602)",
        "(-0.280000, 1.531306, 0.146038)",
        "(-0.280000, 1.532163, 0.149503)",
        "(-0.280000, 1.532932, 0.152983)",
        "(-0.280000, 1.533612, 0.156480)",
        "(-0.280000, 1.534206, 0.160000)",
        "(-0.280000, 1.534710, 0.163527)",
        "(-0.280000, 1.535125, 0.167066)",
        "(-0.280000, 1.535452, 0.170620)",
        "(-0.280000, 1.535688, 0.174176)",
        "(-0.280000, 1.535836, 0.177736)",
        "(-0.280000, 1.535894, 0.181305)",
        "(-0.280000, 1.535862, 0.184868)",
        "(-0.280000, 1.535740, 0.188430)",
        "(-0.280000, 1.535529, 0.191992)",
        "(-0.280000, 1.535229, 0.195543)",
        "(-0.280000, 1.534839, 0.199091)",
        "(-0.280000, 1.533055, 0.202428)",
        "(-0.280000, 1.530238, 0.205521)",
        "(-0.280000, 1.527349, 0.208489)",
        "(-0.280000, 1.524402, 0.211324)",
        "(-0.280000, 1.521401, 0.214027)",
        "(-0.280000, 1.518350, 0.216605)",
        "(-0.280000, 1.515273, 0.219052)",
        "(-0.280000, 1.512181, 0.221376)",
        "(-0.280000, 1.509084, 0.223586)",
        "(-0.280000, 1.506010, 0.225683)",
        "(-0.280000, 1.502967, 0.227684)",
        "(-0.280000, 1.499983, 0.229594)",
        "(-0.280000, 1.497068, 0.231431)",
        "(-0.280000, 1.494235, 0.233210)",
        "(-0.280000, 1.491504, 0.234943)",
        "(-0.280000, 1.488884, 0.236648)",
        "(-0.280000, 1.486379, 0.238346)",
        "(-0.280000, 1.484005, 0.240048)",
        "(-0.280000, 1.481761, 0.241775)",
        "(-0.280000, 1.479646, 0.243545)",
        "(-0.280000, 1.477664, 0.245368)",
        "(-0.280000, 1.475809, 0.247262)",
        "(-0.280000, 1.474070, 0.249243)",
        "(-0.280000, 1.472444, 0.251314)",
        "(-0.280000, 1.470915, 0.253491)",
        "(-0.280000, 1.469472, 0.255774)",
        "(-0.280000, 1.468098, 0.258169)",
        "(-0.280000, 1.466774, 0.260681)",
        "(-0.280000, 1.465486, 0.263300)",
        "(-0.280000, 1.464211, 0.266023)",
        "(-0.280000, 1.462930, 0.268847)",
        "(-0.280000, 1.461625, 0.271752)",
        "(-0.280000, 1.460275, 0.274728)",
        "(-0.280000, 1.458860, 0.277762)",
        "(-0.280000, 1.457367, 0.280826)",
        "(-0.280000, 1.455774, 0.283907)",
        "(-0.280000, 1.454072, 0.286972)",
        "(-0.280000, 1.452247, 0.290000)",
        "(-0.280000, 1.450286, 0.292970)",
        "(-0.280000, 1.448187, 0.295848)",
        "(-0.280000, 1.445944, 0.298610)",
        "(-0.280000, 1.443552, 0.301237)",
        "(-0.280000, 1.441019, 0.303696)",
        "(-0.280000, 1.438346, 0.305969)",
        "(-0.280000, 1.435536, 0.308043)",
        "(-0.280000, 1.432607, 0.309896)",
        "(-0.280000, 1.429569, 0.311522)",
        "(-0.280000, 1.426428, 0.312920)",
        "(-0.280000, 1.423211, 0.314088)",
        "(-0.280000, 1.419924, 0.315039)",
        "(-0.280000, 1.416593, 0.315791)",
        "(-0.280000, 1.413229, 0.316371)",
        "(-0.280000, 1.409838, 0.316819)",
        "(-0.280000, 1.406441, 0.317173)",
        "(-0.280000, 1.403036, 0.317441)",
        "(-0.280000, 1.399621, 0.317623)",
        "(-0.280000, 1.396207, 0.317720)",
        "(-0.280000, 1.392792, 0.317730)",
        "(-0.280000, 1.389373, 0.317655)",
        "(-0.280000, 1.385961, 0.317494)",
        "(-0.280000, 1.382550, 0.317247)",
        "(-0.280000, 1.379151, 0.316915)",
        "(-0.280000, 1.375761, 0.316497)",
        "(-0.280000, 1.372378, 0.315993)",
        "(-0.280000, 1.369014, 0.315406)",
        "(-0.280000, 1.365666, 0.314734)",
        "(-0.280000, 1.362330, 0.313977)",
        "(-0.280000, 1.359020, 0.313138)",
        "(-0.280000, 1.355731, 0.312216)",
        "(-0.280000, 1.352463, 0.311210)",
        "(-0.280000, 1.349225, 0.310123)",
        "(-0.280000, 1.346015, 0.308956)",
        "(-0.280000, 1.342831, 0.307706)",
        "(-0.280000, 1.339685, 0.306379)",
        "(-0.280000, 1.336568, 0.304971)",
        "(-0.280000, 1.333492, 0.303487)",
        "(-0.280000, 1.330454, 0.301927)",
        "(-0.280000, 1.327452, 0.300288)",
        "(-0.280000, 1.324497, 0.298577)",
        "(-0.280000, 1.321585, 0.296792)",
        "(-0.280000, 1.318715, 0.294931)",
        "(-0.280000, 1.315897, 0.293002)",
        "(-0.280000, 1.313128, 0.291003)",
        "(-0.280000, 1.310406, 0.288931)",
        "(-0.280000, 1.307742, 0.286796)",
        "(-0.280000, 1.305127, 0.284590)",
        "(-0.280000, 1.302573, 0.282323)",
        "(-0.280000, 1.300077, 0.279992)",
        "(-0.280000, 1.297637, 0.277596)",
        "(-0.280000, 1.295261, 0.275142)",
        "(-0.280000, 1.292947, 0.272630)",
        "(-0.280000, 1.290694, 0.270057)",
        "(-0.280000, 1.288510, 0.267432)",
        "(-0.280000, 1.286392, 0.264752)",
        "(-0.280000, 1.284340, 0.262016)",
        "(-0.280000, 1.282359, 0.259234)",
        "(-0.280000, 1.280450, 0.256403)",
        "(-0.280000, 1.278609, 0.253520)",
        "(-0.280000, 1.276844, 0.250596)",
        "(-0.280000, 1.275150, 0.247625)",
        "(-0.280000, 1.273535, 0.244616)",
        "(-0.280000, 1.271995, 0.241568)",
        "(-0.280000, 1.270530, 0.238477)",
        "(-0.280000, 1.269146, 0.235355)",
        "(-0.280000, 1.267840, 0.232199)",
        "(-0.280000, 1.266612, 0.229007)",
        "(-0.280000, 1.265467, 0.225790)",
        "(-0.280000, 1.264403, 0.222544)",
        "(-0.280000, 1.263419, 0.219269)",
        "(-0.280000, 1.262519, 0.215974)",
        "(-0.280000, 1.261702, 0.212653)",
        "(-0.280000, 1.260969, 0.209317)",
        "(-0.280000, 1.260320, 0.205964)",
        "(-0.280000, 1.259755, 0.202591)",
        "(-0.280000, 1.259275, 0.199210)",
        "(-0.280000, 1.258881, 0.195818)",
        "(-0.280000, 1.258572, 0.192411)",
        "(-0.280000, 1.258348, 0.189003)",
        "(-0.280000, 1.258211, 0.185591)",
        "(-0.280000, 1.258159, 0.182171)",
        "(-0.280000, 1.258193, 0.178756)",
        "(-0.280000, 1.258313, 0.175343)",
        "(-0.280000, 1.258519, 0.171929)",
        "(-0.280000, 1.258810, 0.168526)",
        "(-0.280000, 1.259187, 0.165127)",
        "(-0.280000, 1.259649, 0.161743)",
        "(-0.280000, 1.260196, 0.158372)",
        "(-0.280000, 1.260828, 0.155011)",
        "(-0.280000, 1.261544, 0.151671)",
        "(-0.280000, 1.262343, 0.148351)",
        "(-0.280000, 1.263227, 0.145047)",
        "(-0.280000, 1.264192, 0.141771)",
        "(-0.280000, 1.265240, 0.138521)",
        "(-0.280000, 1.266370, 0.135292)",
        "(-0.280000, 1.267579, 0.132099)",
        "(-0.280000, 1.268871, 0.128931)",
        "(-0.280000, 1.270239, 0.125802)",
        "(-0.280000, 1.271685, 0.122709)",
        "(-0.280000, 1.273212, 0.119648)",
        "(-0.280000, 1.274812, 0.116631)",
        "(-0.280000, 1.276487, 0.113655)",
        "(-0.280000, 1.278240, 0.110718)",
        "(-0.280000, 1.280063, 0.107830)",
        "(-0.280000, 1.281958, 0.104989)",
        "(-0.280000, 1.283926, 0.102192)",
        "(-0.280000, 1.285962, 0.099449)",
        "(-0.280000, 1.288066, 0.096759)",
        "(-0.280000, 1.290240, 0.094118)",
        "(-0.280000, 1.292476, 0.091537)",
        "(-0.280000, 1.294780, 0.089009)",
        "(-0.280000, 1.297143, 0.086544)",
        "(-0.280000, 1.299567, 0.084139)",
        "(-0.280000, 1.302055, 0.081791)",
        "(-0.280000, 1.304603, 0.079518)",
        "(-0.280000, 1.307238, 0.077346)",
        "(-0.280000, 1.309985, 0.075309)",
        "(-0.280000, 1.312847, 0.073442)",
        "(-0.280000, 1.315830, 0.071766)",
        "(-0.280000, 1.318938, 0.070297)",
        "(-0.280000, 1.322153, 0.069055)",
        "(-0.280000, 1.325473, 0.068043)",
        "(-0.280000, 1.328873, 0.067268)",
        "(-0.280000, 1.332340, 0.066726)",
        "(-0.280000, 1.335861, 0.066409)",
        "(-0.280000, 1.339407, 0.066310)",
        "(-0.280000, 1.342964, 0.066413)",
        "(-0.280000, 1.346519, 0.066700)",
        "(-0.280000, 1.350044, 0.067151)",
        "(-0.280000, 1.353530, 0.067744)",
        "(-0.280000, 1.356969, 0.068455)",
        "(-0.280000, 1.360337, 0.069256)",
        "(-0.280000, 1.363634, 0.070123)",
        "(-0.280000, 1.366856, 0.071031)",
        "(-0.280000, 1.369992, 0.071950)",
        "(-0.280000, 1.373050, 0.072858)",
        "(-0.280000, 1.376022, 0.073728)",
        "(-0.280000, 1.378917, 0.074539)",
        "(-0.280000, 1.381747, 0.075273)",
        "(-0.280000, 1.384510, 0.075907)",
        "(-0.280000, 1.387221, 0.076429)",
        "(-0.280000, 1.389897, 0.076826)",
        "(-0.280000, 1.392541, 0.077087)",
        "(-0.280000, 1.395171, 0.077207)",
        "(-0.280000, 1.397807, 0.077182)",
        "(-0.280000, 1.400452, 0.077012)",
        "(-0.280000, 1.403131, 0.076699)",
        "(-0.280000, 1.405849, 0.076252)",
        "(-0.280000, 1.408621, 0.075678)",
        "(-0.280000, 1.411464, 0.074989)",
        "(-0.280000, 1.414381, 0.074200)",
        "(-0.280000, 1.417383, 0.073327)",
        "(-0.280000, 1.420482, 0.072387)",
        "(-0.280000, 1.423674, 0.071402)",
        "(-0.280000, 1.426967, 0.070391)",
        "(-0.280000, 1.430367, 0.069375)",
        "(-0.280000, 1.433864, 0.068376)",
        "(-0.280000, 1.437458, 0.067415)",
        "(-0.280000, 1.441153, 0.066510)",
        "(-0.280000, 1.444932, 0.065682)",
        "(-0.280000, 1.448800, 0.064946)",
        "(-0.280000, 1.452738, 0.064317)",
        "(-0.280000, 1.456745, 0.063806)",
        "(-0.280000, 1.460821, 0.063422)",
        "(-0.280000, 1.464950, 0.063169)",
        "(-0.280000, 1.469131, 0.063053)",
        "(-0.280000, 1.472831, 0.063878)",
        "(-0.280000, 1.475770, 0.065894)",
        "(-0.280000, 1.478656, 0.067983)",
        "(-0.280000, 1.481494, 0.070148)",
        "(-0.280000, 1.484272, 0.072379)",
        "(-0.280000, 1.486998, 0.074684)",
        "(-0.280000, 1.489660, 0.077052)",
        "(-0.280000, 1.492262, 0.079487)",
        "(-0.280000, 1.494806, 0.081990)",
        "(-0.280000, 1.497282, 0.084552)",
        "(-0.280000, 1.499694, 0.087176)",
        "(-0.280000, 1.502042, 0.089864)",
        "(-0.280000, 1.504318, 0.092605)",
        "(-0.280000, 1.506525, 0.095403)",
        "(-0.280000, 1.508664, 0.098260)",
        "(-0.280000, 1.510727, 0.101166)",
        "(-0.280000, 1.512716, 0.104122)",
        "(-0.280000, 1.514634, 0.107132)",
        "(-0.280000, 1.516472, 0.110184)",
        "(-0.280000, 1.518236, 0.113287)",
        "(-0.280000, 1.519919, 0.116428)",
        "(-0.280000, 1.521522, 0.119611)",
        "(-0.280000, 1.523047, 0.122837)",
        "(-0.280000, 1.524488, 0.126096)",
        "(-0.280000, 1.525847, 0.129391)",
        "(-0.280000, 1.527125, 0.132723)",
        "(-0.280000, 1.528316, 0.136081)",
        "(-0.280000, 1.529423, 0.139469)",
        "(-0.280000, 1.530446, 0.142888)",
        "(-0.280000, 1.531381, 0.146326)",
        "(-0.280000, 1.532231, 0.149793)",
        "(-0.280000, 1.532992, 0.153274)",
        "(-0.280000, 1.533665, 0.156773)",
        "(-0.280000, 1.534251, 0.160294)",
        "(-0.280000, 1.534748, 0.163822)",
        "(-0.280000, 1.535156, 0.167362)",
        "(-0.280000, 1.535475, 0.170917)",
        "(-0.280000, 1.535114, 0.174504)",
        "(-0.280000, 1.534051, 0.178082)",
        "(-0.280000, 1.533049, 0.181607)",
        "(-0.280000, 1.532122, 0.185077)",
        "(-0.280000, 1.531273, 0.188509)",
        "(-0.280000, 1.530501, 0.191918)",
        "(-0.280000, 1.529800, 0.195303)",
        "(-0.280000, 1.529155, 0.198681)",
        "(-0.280000, 1.528544, 0.202048)",
        "(-0.280000, 1.527937, 0.205410)",
        "(-0.280000, 1.527292, 0.208769)",
        "(-0.280000, 1.526565, 0.212105)",
        "(-0.280000, 1.525706, 0.215410)",
        "(-0.280000, 1.524679, 0.218672)",
        "(-0.280000, 1.523459, 0.221864)",
        "(-0.280000, 1.522028, 0.224972)",
        "(-0.280000, 1.520374, 0.227986)",
        "(-0.280000, 1.518500, 0.230879)",
        "(-0.280000, 1.516407, 0.233647)",
        "(-0.280000, 1.514110, 0.236270)",
        "(-0.280000, 1.511622, 0.238745)",
        "(-0.280000, 1.508957, 0.241068)",
        "(-0.280000, 1.506145, 0.243231)",
        "(-0.280000, 1.503205, 0.245236)",
        "(-0.280000, 1.500159, 0.247090)",
        "(-0.280000, 1.497040, 0.248795)",
        "(-0.280000, 1.493870, 0.250362)",
        "(-0.280000, 1.490670, 0.251805)",
        "(-0.280000, 1.487472, 0.253134)",
        "(-0.280000, 1.484294, 0.254367)",
        "(-0.280000, 1.481153, 0.255525)",
        "(-0.280000, 1.478075, 0.256622)",
        "(-0.280000, 1.475066, 0.257682)",
        "(-0.280000, 1.472150, 0.258723)",
        "(-0.280000, 1.469329, 0.259766)",
        "(-0.280000, 1.466609, 0.260833)",
        "(-0.280000, 1.463999, 0.261942)",
        "(-0.280000, 1.461498, 0.263111)",
        "(-0.280000, 1.459099, 0.264361)",
        "(-0.280000, 1.456805, 0.265702)",
        "(-0.280000, 1.454606, 0.267149)",
        "(-0.280000, 1.452487, 0.268717)",
        "(-0.280000, 1.450445, 0.270408)",
        "(-0.280000, 1.448460, 0.272233)",
        "(-0.280000, 1.446523, 0.274191)",
        "(-0.280000, 1.444616, 0.276283)",
        "(-0.280000, 1.442719, 0.278511)",
        "(-0.280000, 1.440821, 0.280861)",
        "(-0.280000, 1.438903, 0.283330)",
        "(-0.280000, 1.436946, 0.285911)",
        "(-0.280000, 1.434940, 0.288583)",
        "(-0.280000, 1.432868, 0.291334)",
        "(-0.280000, 1.430713, 0.294153)",
        "(-0.280000, 1.428469, 0.297014)",
        "(-0.280000, 1.426123, 0.299903)",
        "(-0.280000, 1.423663, 0.302805)",
        "(-0.280000, 1.421090, 0.305694)",
        "(-0.280000, 1.418392, 0.308560)",
        "(-0.280000, 1.415573, 0.311381)",
        "(-0.280000, 1.412629, 0.314147)",
        "(-0.280000, 1.409555, 0.316852)",
        "(-0.280000, 1.406360, 0.319472)",
        "(-0.280000, 1.403040, 0.321964)",
        "(-0.280000, 1.399565, 0.323534)",
        "(-0.280000, 1.396002, 0.323627)",
        "(-0.280000, 1.392439, 0.323630)",
        "(-0.280000, 1.388871, 0.323544)",
        "(-0.280000, 1.385312, 0.323369)",
        "(-0.280000, 1.381753, 0.323104)",
        "(-0.280000, 1.378207, 0.322749)",
        "(-0.280000, 1.374671, 0.322306)",
        "(-0.280000, 1.371142, 0.321774)",
        "(-0.280000, 1.367633, 0.321153)",
        "(-0.280000, 1.364141, 0.320445)",
        "(-0.280000, 1.360662, 0.319648)",
        "(-0.280000, 1.357210, 0.318765)",
        "(-0.280000, 1.353781, 0.317795)",
        "(-0.280000, 1.350372, 0.316738)",
        "(-0.280000, 1.346996, 0.315598)",
        "(-0.280000, 1.343650, 0.314373)",
        "(-0.280000, 1.340330, 0.313062)",
        "(-0.280000, 1.337050, 0.311670)",
        "(-0.280000, 1.333804, 0.310186)",
        "(-0.280000, 1.331457, 0.306916)",
        "(-0.280000, 1.329261, 0.303562)",
        "(-0.280000, 1.327204, 0.300148)",
        "(-0.280000, 1.325279, 0.296714)",
        "(-0.280000, 1.323470, 0.293283)",
        "(-0.280000, 1.321756, 0.289874)",
        "(-0.280000, 1.320124, 0.286523)",
        "(-0.280000, 1.318550, 0.283244)",
        "(-0.280000, 1.317010, 0.280052)",
        "(-0.280000, 1.315485, 0.276972)",
        "(-0.280000, 1.313947, 0.274008)",
        "(-0.280000, 1.312377, 0.271177)",
        "(-0.280000, 1.310750, 0.268481)",
        "(-0.280000, 1.309039, 0.265919)",
        "(-0.280000, 1.307228, 0.263496)",
        "(-0.280000, 1.305297, 0.261205)",
        "(-0.280000, 1.303224, 0.259034)",
        "(-0.280000, 1.301002, 0.256978)",
        "(-0.280000, 1.298617, 0.255019)",
        "(-0.280000, 1.296059, 0.253137)",
        "(-0.280000, 1.293332, 0.251318)",
        "(-0.280000, 1.290437, 0.249537)",
        "(-0.280000, 1.287376, 0.247767)",
        "(-0.280000, 1.284173, 0.245987)",
        "(-0.280000, 1.280839, 0.244167)",
        "(-0.280000, 1.277414, 0.242285)",
        "(-0.280000, 1.273925, 0.240311)",
        "(-0.280000, 1.270411, 0.238218)",
        "(-0.280000, 1.266926, 0.235991)",
        "(-0.280000, 1.263477, 0.233623)",
        "(-0.280000, 1.260973, 0.230777)",
        "(-0.280000, 1.259785, 0.227418)",
        "(-0.280000, 1.258682, 0.224030)",
        "(-0.280000, 1.257662, 0.220609)",
        "(-0.280000, 1.256731, 0.217170)",
        "(-0.280000, 1.255885, 0.213703)",
        "(-0.280000, 1.255127, 0.210220)",
        "(-0.280000, 1.254458, 0.206721)",
        "(-0.280000, 1.253875, 0.203199)",
        "(-0.280000, 1.253382, 0.199670)",
        "(-0.280000, 1.252978, 0.196130)",
        "(-0.280000, 1.252663, 0.192575)",
        "(-0.280000, 1.252437, 0.189019)",
        "(-0.280000, 1.252301, 0.185458)",
        "(-0.280000, 1.252255, 0.181889)",
        "(-0.280000, 1.252298, 0.178326)",
        "(-0.280000, 1.252430, 0.174765)",
        "(-0.280000, 1.252653, 0.171203)",
        "(-0.280000, 1.252964, 0.167653)",
        "(-0.280000, 1.253365, 0.164107)",
        "(-0.280000, 1.253855, 0.160577)",
        "(-0.280000, 1.254433, 0.157061)",
        "(-0.280000, 1.255100, 0.153555)",
        "(-0.280000, 1.255854, 0.150072)",
        "(-0.280000, 1.256695, 0.146609)",
        "(-0.280000, 1.257625, 0.143164)",
        "(-0.280000, 1.258639, 0.139748)",
        "(-0.280000, 1.259739, 0.136358)",
        "(-0.280000, 1.260925, 0.132992)",
        "(-0.280000, 1.262194, 0.129662)",
        "(-0.280000, 1.263548, 0.126360)",
        "(-0.280000, 1.264983, 0.123098)",
        "(-0.280000, 1.266499, 0.119873)",
        "(-0.280000, 1.268098, 0.116683)",
        "(-0.280000, 1.269774, 0.113538)",
        "(-0.280000, 1.271529, 0.110437)",
        "(-0.280000, 1.273364, 0.107376)",
        "(-0.280000, 1.275768, 0.104689)",
        "(-0.280000, 1.278734, 0.102423)",
        "(-0.280000, 1.281619, 0.100164)",
        "(-0.280000, 1.284412, 0.097904)",
        "(-0.280000, 1.287119, 0.095630)",
        "(-0.280000, 1.289750, 0.093330)",
        "(-0.280000, 1.292309, 0.091007)",
        "(-0.280000, 1.294820, 0.088656)",
        "(-0.280000, 1.297296, 0.086294)",
        "(-0.280000, 1.299766, 0.083934)",
        "(-0.280000, 1.302265, 0.081599)",
        "(-0.280000, 1.304806, 0.079317)",
        "(-0.280000, 1.307373, 0.077062)",
        "(-0.280000, 1.309947, 0.074799)",
        "(-0.280000, 1.312504, 0.072507)",
        "(-0.280000, 1.315042, 0.070161)",
        "(-0.280000, 1.317563, 0.067741)",
        "(-0.280000, 1.320066, 0.065244)",
        "(-0.280000, 1.322564, 0.062655)",
        "(-0.280000, 1.325064, 0.059983)",
        "(-0.280000, 1.327580, 0.057226)",
        "(-0.280000, 1.330471, 0.055063)",
        "(-0.280000, 1.333676, 0.053505)",
        "(-0.280000, 1.336918, 0.052028)",
        "(-0.280000, 1.340203, 0.050630)",
        "(-0.280000, 1.343516, 0.049318)",
        "(-0.280000, 1.346861, 0.048090)",
        "(-0.280000, 1.350241, 0.046944)",
        "(-0.280000, 1.353643, 0.045885)",
        "(-0.280000, 1.357071, 0.044912)",
        "(-0.280000, 1.360528, 0.044025)",
        "(-0.280000, 1.364001, 0.043225)",
        "(-0.280000, 1.367498, 0.042513)",
        "(-0.280000, 1.371006, 0.041889)",
        "(-0.280000, 1.374529, 0.041353)",
        "(-0.280000, 1.378070, 0.040906)",
        "(-0.280000, 1.381615, 0.040548)",
        "(-0.280000, 1.385169, 0.040280)",
        "(-0.280000, 1.388733, 0.040101)",
        "(-0.280000, 1.392295, 0.040011)",
        "(-0.280000, 1.395859, 0.040011)",
        "(-0.280000, 1.399427, 0.040101)",
        "(-0.280000, 1.402986, 0.040280)",
        "(-0.280000, 1.406544, 0.040549)",
        "(-0.280000, 1.410090, 0.040907)",
        "(-0.280000, 1.413625, 0.041354)",
        "(-0.280000, 1.417153, 0.041890)",
        "(-0.280000, 1.420662, 0.042514)",
        "(-0.280000, 1.424153, 0.043226)",
        "(-0.280000, 1.427631, 0.044027)",
        "(-0.280000, 1.431083, 0.044914)",
        "(-0.280000, 1.434511, 0.045887)",
        "(-0.280000, 1.437918, 0.046947)",
        "(-0.280000, 1.441293, 0.048092)",
        "(-0.280000, 1.444638, 0.049320)",
        "(-0.280000, 1.447956, 0.050634)",
        "(-0.280000, 1.451235, 0.052030)",
        "(-0.280000, 1.454483, 0.053509)",
        "(-0.280000, 1.457096, 0.056247)",
        "(-0.280000, 1.459153, 0.059889)",
        "(-0.280000, 1.461069, 0.063562)",
        "(-0.280000, 1.462836, 0.067255)",
        "(-0.280000, 1.464435, 0.070999)",
        "(-0.280000, 1.465848, 0.074823)",
        "(-0.280000, 1.467052, 0.078724)",
        "(-0.280000, 1.468041, 0.082706)",
        "(-0.280000, 1.468807, 0.086766)",
        "(-0.280000, 1.469348, 0.090877)",
        "(-0.280000, 1.469672, 0.095028)",
        "(-0.280000, 1.469787, 0.099183)",
        "(-0.280000, 1.469710, 0.103321)",
        "(-0.280000, 1.469462, 0.107419)",
        "(-0.280000, 1.469068, 0.111439)",
        "(-0.280000, 1.468557, 0.115358)",
        "(-0.280000, 1.467958, 0.119160)",
        "(-0.280000, 1.467309, 0.122809)",
        "(-0.280000, 1.466643, 0.126294)",
        "(-0.280000, 1.465996, 0.129605)",
        "(-0.280000, 1.465407, 0.132721)",
        "(-0.280000, 1.464911, 0.135641)",
        "(-0.280000, 1.464541, 0.138369)",
        "(-0.280000, 1.464332, 0.140898)",
        "(-0.280000, 1.464311, 0.143244)",
        "(-0.280000, 1.464505, 0.145410)",
        "(-0.280000, 1.464936, 0.147415)",
        "(-0.280000, 1.465623, 0.149280)",
        "(-0.280000, 1.466576, 0.151021)",
        "(-0.280000, 1.467803, 0.152664)",
        "(-0.280000, 1.469310, 0.154236)",
        "(-0.280000, 1.471089, 0.155760)",
        "(-0.280000, 1.473132, 0.157264)",
        "(-0.280000, 1.475431, 0.158778)",
        "(-0.280000, 1.477958, 0.160324)",
        "(-0.280000, 1.480698, 0.161930)",
        "(-0.280000, 1.483613, 0.163616)",
        "(-0.280000, 1.486677, 0.165405)",
        "(-0.280000, 1.489859, 0.167316)",
        "(-0.280000, 1.493113, 0.169360)",
        "(-0.280000, 1.496403, 0.171550)",
        "(-0.280000, 1.499697, 0.173898)",
        "(-0.280000, 1.502944, 0.176401)",
        "(-0.280000, 1.506113, 0.179063)",
        "(-0.280000, 1.509174, 0.181885)",
        "(-0.280000, 1.512085, 0.184852)",
        "(-0.280000, 1.514828, 0.187961)",
        "(-0.280000, 1.517385, 0.191207)",
        "(-0.280000, 1.519737, 0.194569)",
        "(-0.280000, 1.521889, 0.198046)",
        "(-0.280000, 1.523839, 0.201618)",
        "(-0.280000, 1.525611, 0.205284)",
        "(-0.280000, 1.527236, 0.209048)",
        "(-0.280000, 1.528742, 0.212900)",
        "(-0.280000, 1.530135, 0.216845)",
        "(-0.280000, 1.530484, 0.220619)",
        "(-0.280000, 1.529466, 0.224034)",
        "(-0.280000, 1.528363, 0.227423)",
        "(-0.280000, 1.527173, 0.230787)",
        "(-0.280000, 1.525900, 0.234116)",
        "(-0.280000, 1.524543, 0.237417)",
        "(-0.280000, 1.523105, 0.240677)",
        "(-0.280000, 1.521585, 0.243900)",
        "(-0.280000, 1.519983, 0.247089)",
        "(-0.280000, 1.518303, 0.250232)",
        "(-0.280000, 1.516545, 0.253332)",
        "(-0.280000, 1.514707, 0.256391)",
        "(-0.280000, 1.512795, 0.259398)",
        "(-0.280000, 1.510808, 0.262356)",
        "(-0.280000, 1.508745, 0.265268)",
        "(-0.280000, 1.506612, 0.268123)",
        "(-0.280000, 1.504408, 0.270923)",
        "(-0.280000, 1.502131, 0.273671)",
        "(-0.280000, 1.499789, 0.276357)",
        "(-0.280000, 1.497377, 0.278987)",
        "(-0.280000, 1.494903, 0.281552)",
        "(-0.280000, 1.492366, 0.284054)",
        "(-0.280000, 1.489762, 0.286495)",
        "(-0.280000, 1.487102, 0.288866)",
        "(-0.280000, 1.484383, 0.291169)",
        "(-0.280000, 1.481603, 0.293407)",
        "(-0.280000, 1.478772, 0.295571)",
        "(-0.280000, 1.475887, 0.297663)",
        "(-0.280000, 1.472946, 0.299685)",
        "(-0.280000, 1.469960, 0.301629)",
        "(-0.280000, 1.466921, 0.303501)",
        "(-0.280000, 1.463841, 0.305293)",
        "(-0.280000, 1.460717, 0.307007)",
        "(-0.280000, 1.457546, 0.308644)",
        "(-0.280000, 1.454339, 0.310199)",
        "(-0.280000, 1.451095, 0.311672)",
        "(-0.280000, 1.447809, 0.313066)",
        "(-0.280000, 1.444284, 0.313822)",
        "(-0.280000, 1.440553, 0.313907)",
        "(-0.280000, 1.436890, 0.314035)",
        "(-0.280000, 1.433303, 0.314217)",
        "(-0.280000, 1.429775, 0.314461)",
        "(-0.280000, 1.426294, 0.314771)",
        "(-0.280000, 1.422858, 0.315142)",
        "(-0.280000, 1.419445, 0.315564)",
        "(-0.280000, 1.416053, 0.316015)",
        "(-0.280000, 1.412666, 0.316468)",
        "(-0.280000, 1.409271, 0.316884)",
        "(-0.280000, 1.405873, 0.317223)",
        "(-0.280000, 1.402467, 0.317477)",
        "(-0.280000, 1.399051, 0.317645)",
        "(-0.280000, 1.395637, 0.317727)",
        "(-0.280000, 1.392222, 0.317724)",
        "(-0.280000, 1.388803, 0.317634)",
        "(-0.280000, 1.385392, 0.317459)",
        "(-0.280000, 1.381982, 0.317197)",
        "(-0.280000, 1.378585, 0.316851)",
        "(-0.280000, 1.375197, 0.316419)",
        "(-0.280000, 1.371816, 0.315901)",
        "(-0.280000, 1.368454, 0.315300)",
        "(-0.280000, 1.365108, 0.314614)",
        "(-0.280000, 1.361776, 0.313843)",
        "(-0.280000, 1.358469, 0.312990)",
        "(-0.280000, 1.355185, 0.312054)",
        "(-0.280000, 1.351920, 0.311034)",
        "(-0.280000, 1.348687, 0.309934)",
        "(-0.280000, 1.345483, 0.308753)",
        "(-0.280000, 1.342304, 0.307490)",
        "(-0.280000, 1.339163, 0.306150)",
        "(-0.280000, 1.336052, 0.304729)",
        "(-0.280000, 1.332982, 0.303232)",
        "(-0.280000, 1.329951, 0.301659)",
        "(-0.280000, 1.326956, 0.300008)",
        "(-0.280000, 1.324007, 0.298284)",
        "(-0.280000, 1.321103, 0.296487)",
        "(-0.280000, 1.318241, 0.294614)",
        "(-0.280000, 1.315431, 0.292673)",
        "(-0.280000, 1.312671, 0.290662)",
        "(-0.280000, 1.309958, 0.288580)",
        "(-0.280000, 1.307302, 0.286433)",
        "(-0.280000, 1.304697, 0.284216)",
        "(-0.280000, 1.302153, 0.281938)",
        "(-0.280000, 1.299666, 0.279597)",
        "(-0.280000, 1.297236, 0.277190)",
        "(-0.280000, 1.294870, 0.274727)",
        "(-0.280000, 1.292567, 0.272205)",
        "(-0.280000, 1.290325, 0.269623)",
        "(-0.280000, 1.288152, 0.266988)",
        "(-0.280000, 1.286045, 0.264300)",
        "(-0.280000, 1.284004, 0.261556)",
        "(-0.280000, 1.282036, 0.258765)",
        "(-0.280000, 1.280138, 0.255926)",
        "(-0.280000, 1.278309, 0.253035)",
        "(-0.280000, 1.276556, 0.250104)",
        "(-0.280000, 1.274875, 0.247125)",
        "(-0.280000, 1.273272, 0.244110)",
        "(-0.280000, 1.271745, 0.241055)",
        "(-0.280000, 1.270293, 0.237958)",
        "(-0.280000, 1.268914, 0.234834)",
        "(-0.280000, 1.267568, 0.231694)",
        "(-0.280000, 1.266216, 0.228545)",
        "(-0.280000, 1.264832, 0.225402)",
        "(-0.280000, 1.263390, 0.222261)",
        "(-0.280000, 1.261873, 0.219112)",
        "(-0.280000, 1.260276, 0.215958)",
        "(-0.280000, 1.258592, 0.212779)",
        "(-0.280000, 1.256828, 0.209573)",
        "(-0.280000, 1.254990, 0.206325)",
        "(-0.280000, 1.253831, 0.202905)",
        "(-0.280000, 1.253345, 0.199375)",
        "(-0.280000, 1.252949, 0.195834)",
        "(-0.280000, 1.252641, 0.192278)",
        "(-0.280000, 1.252423, 0.188721)",
        "(-0.280000, 1.252294, 0.185160)",
        "(-0.280000, 1.252255, 0.181592)",
        "(-0.280000, 1.252305, 0.178029)",
        "(-0.280000, 1.252445, 0.174468)",
        "(-0.280000, 1.252675, 0.170906)",
        "(-0.280000, 1.252994, 0.167357)",
        "(-0.280000, 1.253403, 0.163812)",
        "(-0.280000, 1.253899, 0.160283)",
        "(-0.280000, 1.254485, 0.156768)",
        "(-0.280000, 1.255159, 0.153263)",
        "(-0.280000, 1.255921, 0.149782)",
        "(-0.280000, 1.256769, 0.146321)",
        "(-0.280000, 1.257706, 0.142878)",
        "(-0.280000, 1.258727, 0.139464)",
        "(-0.280000, 1.259834, 0.136077)",
        "(-0.280000, 1.261028, 0.132713)",
        "(-0.280000, 1.262304, 0.129386)",
        "(-0.280000, 1.263665, 0.126087)",
        "(-0.280000, 1.265106, 0.122828)",
        "(-0.280000, 1.266629, 0.119606)",
        "(-0.280000, 1.268235, 0.116419)",
        "(-0.280000, 1.269918, 0.113278)",
        "(-0.280000, 1.271679, 0.110180)",
        "(-0.280000, 1.273521, 0.107123)",
        "(-0.280000, 1.275435, 0.104118)",
        "(-0.280000, 1.277425, 0.101161)",
        "(-0.280000, 1.279492, 0.098252)",
        "(-0.280000, 1.281628, 0.095399)",
        "(-0.280000, 1.283834, 0.092601)",
        "(-0.280000, 1.286114, 0.089856)",
        "(-0.280000, 1.288459, 0.087172)",
        "(-0.280000, 1.290874, 0.084544)",
        "(-0.280000, 1.294288, 0.082912)",
        "(-0.280000, 1.298389, 0.082087)",
        "(-0.280000, 1.302476, 0.081406)",
        "(-0.280000, 1.306523, 0.080861)",
        "(-0.280000, 1.310506, 0.080415)",
        "(-0.280000, 1.314402, 0.080028)",
        "(-0.280000, 1.318177, 0.079663)",
        "(-0.280000, 1.321821, 0.079284)",
        "(-0.280000, 1.325331, 0.078857)",
        "(-0.280000, 1.328694, 0.078356)",
        "(-0.280000, 1.331921, 0.077752)",
        "(-0.280000, 1.335008, 0.077027)",
        "(-0.280000, 1.337970, 0.076162)",
        "(-0.280000, 1.340826, 0.075142)",
        "(-0.280000, 1.343580, 0.073960)",
        "(-0.280000, 1.346256, 0.072611)",
        "(-0.280000, 1.348876, 0.071091)",
        "(-0.280000, 1.351452, 0.069409)",
        "(-0.280000, 1.354007, 0.067569)",
        "(-0.280000, 1.356566, 0.065579)",
        "(-0.280000, 1.359140, 0.063459)",
        "(-0.280000, 1.361751, 0.061225)",
        "(-0.280000, 1.364421, 0.058894)",
        "(-0.280000, 1.367155, 0.056497)",
        "(-0.280000, 1.369977, 0.054051)",
        "(-0.280000, 1.372886, 0.051592)",
        "(-0.280000, 1.375897, 0.049146)",
        "(-0.280000, 1.379019, 0.046740)",
        "(-0.280000, 1.382246, 0.044411)",
        "(-0.280000, 1.385583, 0.042188)",
        "(-0.280000, 1.389031, 0.040099)",
        "(-0.280000, 1.392593, 0.040008)",
        "(-0.280000, 1.396156, 0.040015)",
        "(-0.280000, 1.399724, 0.040113)",
        "(-0.280000, 1.403282, 0.040299)",
        "(-0.280000, 1.406840, 0.040576)",
        "(-0.280000, 1.410385, 0.040941)",
        "(-0.280000, 1.413920, 0.041395)",
        "(-0.280000, 1.417447, 0.041939)",
        "(-0.280000, 1.420954, 0.042571)",
        "(-0.280000, 1.424444, 0.043290)",
        "(-0.280000, 1.427920, 0.044098)",
        "(-0.280000, 1.431370, 0.044992)",
        "(-0.280000, 1.434796, 0.045972)",
        "(-0.280000, 1.438201, 0.047040)",
        "(-0.280000, 1.441574, 0.048191)",
        "(-0.280000, 1.444916, 0.049426)",
        "(-0.280000, 1.448231, 0.050748)",
        "(-0.280000, 1.451507, 0.052150)",
        "(-0.280000, 1.454752, 0.053636)",
        "(-0.280000, 1.457329, 0.056439)",
        "(-0.280000, 1.459404, 0.060034)",
        "(-0.280000, 1.461317, 0.063703)",
        "(-0.280000, 1.463081, 0.067392)",
        "(-0.280000, 1.464703, 0.071091)",
        "(-0.280000, 1.466190, 0.074798)",
        "(-0.280000, 1.467545, 0.078488)",
        "(-0.280000, 1.468778, 0.082155)",
        "(-0.280000, 1.469901, 0.085790)",
        "(-0.280000, 1.470925, 0.089367)",
        "(-0.280000, 1.471867, 0.092885)",
        "(-0.280000, 1.472742, 0.096319)",
        "(-0.280000, 1.473568, 0.099663)",
        "(-0.280000, 1.474365, 0.102912)",
        "(-0.280000, 1.475151, 0.106050)",
        "(-0.280000, 1.475945, 0.109073)",
        "(-0.280000, 1.476769, 0.111985)",
        "(-0.280000, 1.477638, 0.114774)",
        "(-0.280000, 1.478571, 0.117447)",
        "(-0.280000, 1.479586, 0.120012)",
        "(-0.280000, 1.480693, 0.122467)",
        "(-0.280000, 1.481907, 0.124824)",
        "(-0.280000, 1.483240, 0.127097)",
        "(-0.280000, 1.484695, 0.129292)",
        "(-0.280000, 1.486281, 0.131429)",
        "(-0.280000, 1.487994, 0.133517)",
        "(-0.280000, 1.489835, 0.135574)",
        "(-0.280000, 1.491803, 0.137621)",
        "(-0.280000, 1.493883, 0.139668)",
        "(-0.280000, 1.496067, 0.141734)",
        "(-0.280000, 1.498345, 0.143839)",
        "(-0.280000, 1.500692, 0.145992)",
        "(-0.280000, 1.503092, 0.148209)",
        "(-0.280000, 1.505527, 0.150507)",
        "(-0.280000, 1.507965, 0.152888)",
        "(-0.280000, 1.510388, 0.155370)",
        "(-0.280000, 1.512762, 0.157949)",
        "(-0.280000, 1.515062, 0.160634)",
        "(-0.280000, 1.517265, 0.163430)",
        "(-0.280000, 1.519336, 0.166328)",
        "(-0.280000, 1.521253, 0.169326)",
        "(-0.280000, 1.522993, 0.172423)",
        "(-0.280000, 1.524530, 0.175601)",
        "(-0.280000, 1.525848, 0.178854)",
        "(-0.280000, 1.526932, 0.182173)",
        "(-0.280000, 1.527770, 0.185536)",
        "(-0.280000, 1.528358, 0.188932)",
        "(-0.280000, 1.528696, 0.192352)",
        "(-0.280000, 1.528793, 0.195773)",
        "(-0.280000, 1.528662, 0.199193)",
        "(-0.280000, 1.528327, 0.202591)",
        "(-0.280000, 1.527820, 0.205968)",
        "(-0.280000, 1.527178, 0.209327)",
        "(-0.280000, 1.526454, 0.212665)",
        "(-0.280000, 1.525692, 0.215995)",
        "(-0.280000, 1.524931, 0.219337)",
        "(-0.280000, 1.524200, 0.222692)",
        "(-0.280000, 1.523516, 0.226080)",
        "(-0.280000, 1.522888, 0.229518)",
        "(-0.280000, 1.522321, 0.233008)",
        "(-0.280000, 1.521811, 0.236569)",
        "(-0.280000, 1.521349, 0.240199)",
        "(-0.280000, 1.520922, 0.243907)",
        "(-0.280000, 1.519845, 0.247353)",
        "(-0.280000, 1.518159, 0.250492)",
        "(-0.280000, 1.516395, 0.253588)",
        "(-0.280000, 1.514550, 0.256643)",
        "(-0.280000, 1.512632, 0.259647)",
        "(-0.280000, 1.510639, 0.262601)",
        "(-0.280000, 1.508570, 0.265508)",
        "(-0.280000, 1.506431, 0.268359)",
        "(-0.280000, 1.504221, 0.271154)",
        "(-0.280000, 1.501938, 0.273898)",
        "(-0.280000, 1.499591, 0.276578)",
        "(-0.280000, 1.497173, 0.279204)",
        "(-0.280000, 1.494694, 0.281763)",
        "(-0.280000, 1.492151, 0.284260)",
        "(-0.280000, 1.489542, 0.286695)",
        "(-0.280000, 1.486877, 0.289061)",
        "(-0.280000, 1.484154, 0.291358)",
        "(-0.280000, 1.481369, 0.293590)",
        "(-0.280000, 1.478533, 0.295748)",
        "(-0.280000, 1.475644, 0.297834)",
        "(-0.280000, 1.472699, 0.299850)",
        "(-0.280000, 1.469708, 0.301788)",
        "(-0.280000, 1.466666, 0.303653)",
        "(-0.280000, 1.463582, 0.305439)",
        "(-0.280000, 1.460454, 0.307146)",
        "(-0.280000, 1.457279, 0.308777)",
        "(-0.280000, 1.454070, 0.310325)",
        "(-0.280000, 1.450822, 0.311792)",
        "(-0.280000, 1.447534, 0.313178)",
        "(-0.280000, 1.444216, 0.314480)",
        "(-0.280000, 1.440868, 0.315698)",
        "(-0.280000, 1.437484, 0.316833)",
        "(-0.280000, 1.434078, 0.317881)",
        "(-0.280000, 1.430647, 0.318843)",
        "(-0.280000, 1.427188, 0.319720)",
        "(-0.280000, 1.423712, 0.320508)",
        "(-0.280000, 1.420213, 0.321210)",
        "(-0.280000, 1.416492, 0.320520)",
        "(-0.280000, 1.412692, 0.318771)",
        "(-0.280000, 1.408988, 0.316916)",
        "(-0.280000, 1.405395, 0.314965)",
        "(-0.280000, 1.401910, 0.312922)",
        "(-0.280000, 1.398530, 0.310795)",
        "(-0.280000, 1.395266, 0.308603)",
        "(-0.280000, 1.392116, 0.306359)",
        "(-0.280000, 1.389072, 0.304076)",
        "(-0.280000, 1.386143, 0.301781)",
        "(-0.280000, 1.383315, 0.299486)",
        "(-0.280000, 1.380591, 0.297220)",
        "(-0.280000, 1.377959, 0.294998)",
        "(-0.280000, 1.375406, 0.292835)",
        "(-0.280000, 1.372928, 0.290757)",
        "(-0.280000, 1.370509, 0.288776)",
        "(-0.280000, 1.368133, 0.286903)",
        "(-0.280000, 1.365792, 0.285155)",
        "(-0.280000, 1.363468, 0.283539)",
        "(-0.280000, 1.361140, 0.282058)",
        "(-0.280000, 1.358803, 0.280722)",
        "(-0.280000, 1.356436, 0.279526)",
        "(-0.280000, 1.354022, 0.278469)",
        "(-0.280000, 1.351556, 0.277546)",
        "(-0.280000, 1.349018, 0.276747)",
        "(-0.280000, 1.346405, 0.276063)",
        "(-0.280000, 1.343707, 0.275478)",
        "(-0.280000, 1.340912, 0.274976)",
        "(-0.280000, 1.338027, 0.274541)",
        "(-0.280000, 1.335045, 0.274150)",
        "(-0.280000, 1.331966, 0.273783)",
        "(-0.280000, 1.328802, 0.273419)",
        "(-0.280000, 1.325557, 0.273033)",
        "(-0.280000, 1.322237, 0.272603)",
        "(-0.280000, 1.318865, 0.272106)",
        "(-0.280000, 1.315447, 0.271520)",
        "(-0.280000, 1.312011, 0.270826)",
        "(-0.280000, 1.308572, 0.270003)",
        "(-0.280000, 1.305147, 0.269032)",
        "(-0.280000, 1.301770, 0.267903)",
        "(-0.280000, 1.298458, 0.266601)",
        "(-0.280000, 1.295231, 0.265116)",
        "(-0.280000, 1.292120, 0.263446)",
        "(-0.280000, 1.289144, 0.261586)",
        "(-0.280000, 1.286318, 0.259536)",
        "(-0.280000, 1.283665, 0.257305)",
        "(-0.280000, 1.281196, 0.254901)",
        "(-0.280000, 1.278913, 0.252331)",
        "(-0.280000, 1.276827, 0.249619)",
        "(-0.280000, 1.274925, 0.246774)",
        "(-0.280000, 1.273201, 0.243826)",
        "(-0.280000, 1.271629, 0.240795)",
        "(-0.280000, 1.270176, 0.237699)",
        "(-0.280000, 1.268819, 0.234565)",
        "(-0.280000, 1.267587, 0.231380)",
        "(-0.280000, 1.266517, 0.228132)",
        "(-0.280000, 1.265645, 0.224828)",
        "(-0.280000, 1.264993, 0.221469)",
        "(-0.280000, 1.264577, 0.218057)",
        "(-0.280000, 1.264409, 0.214614)",
        "(-0.280000, 1.264493, 0.211145)",
        "(-0.280000, 1.264827, 0.207674)",
        "(-0.280000, 1.265403, 0.204212)",
        "(-0.280000, 1.266210, 0.200770)",
        "(-0.280000, 1.267232, 0.197373)",
        "(-0.280000, 1.268448, 0.194029)",
        "(-0.280000, 1.269839, 0.190745)",
        "(-0.280000, 1.271376, 0.187540)",
        "(-0.280000, 1.273036, 0.184418)",
        "(-0.280000, 1.274792, 0.181378)",
        "(-0.280000, 1.276613, 0.178432)",
        "(-0.280000, 1.278473, 0.175576)",
        "(-0.280000, 1.280348, 0.172802)",
        "(-0.280000, 1.282207, 0.170115)",
        "(-0.280000, 1.284031, 0.167498)",
        "(-0.280000, 1.285792, 0.164951)",
        "(-0.280000, 1.287473, 0.162458)",
        "(-0.280000, 1.289059, 0.160003)",
        "(-0.280000, 1.290530, 0.157579)",
        "(-0.280000, 1.291879, 0.155170)",
        "(-0.280000, 1.293097, 0.152755)",
        "(-0.280000, 1.294177, 0.150327)",
        "(-0.280000, 1.295118, 0.147868)",
        "(-0.280000, 1.295923, 0.145359)",
        "(-0.280000, 1.296594, 0.142794)",
        "(-0.280000, 1.297140, 0.140153)",
        "(-0.280000, 1.297571, 0.137433)",
        "(-0.280000, 1.297898, 0.134620)",
        "(-0.280000, 1.298138, 0.131704)",
        "(-0.280000, 1.298307, 0.128688)",
        "(-0.280000, 1.298423, 0.125564)",
        "(-0.280000, 1.298505, 0.122326)",
        "(-0.280000, 1.298575, 0.118986)",
        "(-0.280000, 1.298651, 0.115542)",
        "(-0.280000, 1.298756, 0.111995)",
        "(-0.280000, 1.298908, 0.108362)",
        "(-0.280000, 1.299127, 0.104648)",
        "(-0.280000, 1.299430, 0.100855)",
        "(-0.280000, 1.299833, 0.097008)",
        "(-0.280000, 1.300351, 0.093105)",
        "(-0.280000, 1.300993, 0.089170)",
        "(-0.280000, 1.301769, 0.085205)",
        "(-0.280000, 1.302686, 0.081215)",
        "(-0.280000, 1.303745, 0.077216)",
        "(-0.280000, 1.304950, 0.073210)",
        "(-0.280000, 1.306898, 0.069958)",
        "(-0.280000, 1.309736, 0.067803)",
        "(-0.280000, 1.312627, 0.065720)",
        "(-0.280000, 1.315574, 0.063707)",
        "(-0.280000, 1.318566, 0.061772)",
        "(-0.280000, 1.321611, 0.059910)",
        "(-0.280000, 1.324697, 0.058128)",
        "(-0.280000, 1.327826, 0.056424)",
        "(-0.280000, 1.331003, 0.054797)",
        "(-0.280000, 1.334214, 0.053252)",
        "(-0.280000, 1.337463, 0.051789)",
        "(-0.280000, 1.340753, 0.050406)",
        "(-0.280000, 1.344072, 0.049107)",
        "(-0.280000, 1.347422, 0.047893)",
        "(-0.280000, 1.350807, 0.046761)",
        "(-0.280000, 1.354214, 0.045717)",
        "(-0.280000, 1.357646, 0.044759)",
        "(-0.280000, 1.361106, 0.043885)",
        "(-0.280000, 1.364582, 0.043100)",
        "(-0.280000, 1.368082, 0.042402)",
        "(-0.280000, 1.371593, 0.041793)",
        "(-0.280000, 1.375118, 0.041273)",
        "(-0.280000, 1.378661, 0.040840)",
        "(-0.280000, 1.382208, 0.040497)",
        "(-0.280000, 1.385762, 0.040244)",
        "(-0.280000, 1.389327, 0.040079)",
        "(-0.280000, 1.392890, 0.040005)",
        "(-0.280000, 1.396453, 0.040020)",
        "(-0.280000, 1.400021, 0.040125)",
        "(-0.280000, 1.403579, 0.040319)",
        "(-0.280000, 1.407137, 0.040603)",
        "(-0.280000, 1.410681, 0.040976)",
        "(-0.280000, 1.414214, 0.041437)",
        "(-0.280000, 1.417740, 0.041988)",
        "(-0.280000, 1.421246, 0.042627)",
        "(-0.280000, 1.424734, 0.043354)",
        "(-0.280000, 1.428209, 0.044169)",
        "(-0.280000, 1.431500, 0.045640)",
        "(-0.280000, 1.434562, 0.047775)",
        "(-0.280000, 1.437593, 0.049835)",
        "(-0.280000, 1.440596, 0.051807)",
        "(-0.280000, 1.443586, 0.053692)",
        "(-0.280000, 1.446579, 0.055497)",
        "(-0.280000, 1.449571, 0.057227)",
        "(-0.280000, 1.452575, 0.058902)",
        "(-0.280000, 1.455579, 0.060541)",
        "(-0.280000, 1.458579, 0.062175)",
        "(-0.280000, 1.461565, 0.063844)",
        "(-0.280000, 1.464508, 0.065577)",
        "(-0.280000, 1.467406, 0.067383)",
        "(-0.280000, 1.470262, 0.069265)",
        "(-0.280000, 1.473066, 0.071214)",
        "(-0.280000, 1.475820, 0.073234)",
        "(-0.280000, 1.478527, 0.075325)",
        "(-0.280000, 1.481176, 0.077481)",
        "(-0.280000, 1.483774, 0.079706)",
        "(-0.280000, 1.486311, 0.081991)",
        "(-0.280000, 1.488790, 0.084340)",
        "(-0.280000, 1.491213, 0.086755)",
        "(-0.280000, 1.493571, 0.089225)",
        "(-0.280000, 1.495866, 0.091754)",
        "(-0.280000, 1.498100, 0.094344)",
        "(-0.280000, 1.500265, 0.096985)",
        "(-0.280000, 1.502363, 0.099680)",
        "(-0.280000, 1.504395, 0.102431)",
        "(-0.280000, 1.506355, 0.105228)",
        "(-0.280000, 1.508244, 0.108073)",
        "(-0.280000, 1.510063, 0.110969)",
        "(-0.280000, 1.511807, 0.113906)",
        "(-0.280000, 1.513479, 0.116890)",
        "(-0.280000, 1.515072, 0.119910)",
        "(-0.280000, 1.516590, 0.122970)",
        "(-0.280000, 1.518032, 0.126071)",
        "(-0.280000, 1.519393, 0.129203)",
        "(-0.280000, 1.520676, 0.132368)",
        "(-0.280000, 1.521880, 0.135570)",
        "(-0.280000, 1.523001, 0.138795)",
        "(-0.280000, 1.524042, 0.142048)",
        "(-0.280000, 1.525001, 0.145331)",
        "(-0.280000, 1.525877, 0.148632)",
        "(-0.280000, 1.526670, 0.151959)",
        "(-0.280000, 1.527379, 0.155300)",
        "(-0.280000, 1.528003, 0.158658)",
        "(-0.280000, 1.528543, 0.162035)",
        "(-0.280000, 1.528998, 0.165420)",
        "(-0.280000, 1.529367, 0.168815)",
        "(-0.280000, 1.529652, 0.172223)",
        "(-0.280000, 1.529850, 0.175633)",
        "(-0.280000, 1.529963, 0.179046)",
        "(-0.280000, 1.529989, 0.182466)",
        "(-0.280000, 1.529930, 0.185881)",
        "(-0.280000, 1.529785, 0.189293)",
        "(-0.280000, 1.529554, 0.192705)",
        "(-0.280000, 1.529238, 0.196106)",
        "(-0.280000, 1.528836, 0.199503)",
        "(-0.280000, 1.528349, 0.202883)",
        "(-0.280000, 1.527777, 0.206250)",
        "(-0.280000, 1.527120, 0.209606)",
        "(-0.280000, 1.526380, 0.212940)",
        "(-0.280000, 1.525557, 0.216255)",
        "(-0.280000, 1.524648, 0.219552)",
        "(-0.280000, 1.523659, 0.222821)",
        "(-0.280000, 1.522588, 0.226064)",
        "(-0.280000, 1.521434, 0.229284)",
        "(-0.280000, 1.520201, 0.232468)",
        "(-0.280000, 1.518887, 0.235626)",
        "(-0.280000, 1.517496, 0.238745)",
        "(-0.280000, 1.516027, 0.241828)",
        "(-0.280000, 1.514478, 0.244878)",
        "(-0.280000, 1.512856, 0.247883)",
        "(-0.280000, 1.511158, 0.250846)",
        "(-0.280000, 1.509384, 0.253771)",
        "(-0.280000, 1.507540, 0.256645)",
        "(-0.280000, 1.505625, 0.259472)",
        "(-0.280000, 1.503635, 0.262255)",
        "(-0.280000, 1.501580, 0.264982)",
        "(-0.280000, 1.499456, 0.267657)",
        "(-0.280000, 1.497263, 0.270281)",
        "(-0.280000, 1.495008, 0.272846)",
        "(-0.280000, 1.492686, 0.275357)",
        "(-0.280000, 1.490304, 0.277805)",
        "(-0.280000, 1.487862, 0.280192)",
        "(-0.280000, 1.485357, 0.282521)",
        "(-0.280000, 1.482798, 0.284783)",
        "(-0.280000, 1.480183, 0.286979)",
        "(-0.280000, 1.477510, 0.289113)",
        "(-0.280000, 1.474788, 0.291175)",
        "(-0.280000, 1.472015, 0.293169)",
        "(-0.280000, 1.469189, 0.295095)",
        "(-0.280000, 1.466319, 0.296946)",
        "(-0.280000, 1.463399, 0.298728)",
        "(-0.280000, 1.460440, 0.300432)",
        "(-0.280000, 1.457439, 0.302062)",
        "(-0.280000, 1.454393, 0.303619)",
        "(-0.280000, 1.451314, 0.305096)",
        "(-0.280000, 1.448199, 0.306495)",
        "(-0.280000, 1.445044, 0.307817)",
        "(-0.280000, 1.441862, 0.309058)",
        "(-0.280000, 1.438651, 0.310219)",
        "(-0.280000, 1.435406, 0.311300)",
        "(-0.280000, 1.432139, 0.312297)",
        "(-0.280000, 1.428849, 0.313212)",
        "(-0.280000, 1.425532, 0.314046)",
        "(-0.280000, 1.422200, 0.314795)",
        "(-0.280000, 1.418845, 0.315460)",
        "(-0.280000, 1.415479, 0.316040)",
        "(-0.280000, 1.412100, 0.316536)",
        "(-0.280000, 1.408705, 0.316947)",
        "(-0.280000, 1.405306, 0.317280)",
        "(-0.280000, 1.401902, 0.317577)",
        "(-0.280000, 1.398489, 0.317877)",
        "(-0.280000, 1.395071, 0.318210)",
        "(-0.280000, 1.391636, 0.318597)",
        "(-0.280000, 1.388171, 0.319054)",
        "(-0.280000, 1.384676, 0.319584)",
        "(-0.280000, 1.381130, 0.320190)",
        "(-0.280000, 1.377533, 0.320864)",
        "(-0.280000, 1.373873, 0.321594)",
        "(-0.280000, 1.370263, 0.321627)",
        "(-0.280000, 1.366757, 0.320984)",
        "(-0.280000, 1.363270, 0.320254)",
        "(-0.280000, 1.359796, 0.319435)",
        "(-0.280000, 1.356349, 0.318530)",
        "(-0.280000, 1.352926, 0.317539)",
        "(-0.280000, 1.349524, 0.316461)",
        "(-0.280000, 1.346156, 0.315299)",
        "(-0.280000, 1.342817, 0.314053)",
        "(-0.280000, 1.339506, 0.312721)",
        "(-0.280000, 1.336234, 0.311309)",
        "(-0.280000, 1.332994, 0.309812)",
        "(-0.280000, 1.329798, 0.308237)",
        "(-0.280000, 1.326642, 0.306583)",
        "(-0.280000, 1.323524, 0.304846)",
        "(-0.280000, 1.320455, 0.303035)",
        "(-0.280000, 1.317433, 0.301147)",
        "(-0.280000, 1.314454, 0.299181)",
        "(-0.280000, 1.311531, 0.297143)",
        "(-0.280000, 1.308660, 0.295033)",
        "(-0.280000, 1.305838, 0.292848)",
        "(-0.280000, 1.303076, 0.290596)",
        "(-0.280000, 1.300368, 0.288272)",
        "(-0.280000, 1.297723, 0.285884)",
        "(-0.280000, 1.295139, 0.283430)",
        "(-0.280000, 1.292613, 0.280908)",
        "(-0.280000, 1.290156, 0.278328)",
        "(-0.280000, 1.287764, 0.275686)",
        "(-0.280000, 1.285435, 0.272982)",
        "(-0.280000, 1.283179, 0.270223)",
        "(-0.280000, 1.280993, 0.267409)",
        "(-0.280000, 1.278875, 0.264537)",
        "(-0.280000, 1.276834, 0.261616)",
        "(-0.280000, 1.274866, 0.258645)",
        "(-0.280000, 1.272970, 0.255621)",
        "(-0.280000, 1.271154, 0.252555)",
        "(-0.280000, 1.269413, 0.249440)",
        "(-0.280000, 1.268929, 0.245686)",
        "(-0.280000, 1.269428, 0.241533)",
        "(-0.280000, 1.270059, 0.237439)",
        "(-0.280000, 1.270822, 0.233417)",
        "(-0.280000, 1.271751, 0.229453)",
        "(-0.280000, 1.272878, 0.225535)",
        "(-0.280000, 1.274217, 0.221679)",
        "(-0.280000, 1.275779, 0.217885)",
        "(-0.280000, 1.277566, 0.214159)",
        "(-0.280000, 1.279564, 0.210526)",
        "(-0.280000, 1.281761, 0.206989)",
        "(-0.280000, 1.284129, 0.203573)",
        "(-0.280000, 1.286641, 0.200284)",
        "(-0.280000, 1.289268, 0.197128)",
        "(-0.280000, 1.291966, 0.194123)",
        "(-0.280000, 1.294699, 0.191267)",
        "(-0.280000, 1.297433, 0.188559)",
        "(-0.280000, 1.300117, 0.186003)",
        "(-0.280000, 1.302717, 0.183589)",
        "(-0.280000, 1.305199, 0.181304)",
        "(-0.280000, 1.307519, 0.179142)",
        "(-0.280000, 1.309648, 0.177082)",
        "(-0.280000, 1.311561, 0.175103)",
        "(-0.280000, 1.313228, 0.173189)",
        "(-0.280000, 1.314634, 0.171312)",
        "(-0.280000, 1.315760, 0.169451)",
        "(-0.280000, 1.316600, 0.167580)",
        "(-0.280000, 1.317151, 0.165671)",
        "(-0.280000, 1.317415, 0.163703)",
        "(-0.280000, 1.317398, 0.161653)",
        "(-0.280000, 1.317115, 0.159493)",
        "(-0.280000, 1.316584, 0.157212)",
        "(-0.280000, 1.315828, 0.154790)",
        "(-0.280000, 1.314873, 0.152209)",
        "(-0.280000, 1.313752, 0.149467)",
        "(-0.280000, 1.312495, 0.146550)",
        "(-0.280000, 1.311144, 0.143465)",
        "(-0.280000, 1.309734, 0.140209)",
        "(-0.280000, 1.308302, 0.136785)",
        "(-0.280000, 1.306891, 0.133211)",
        "(-0.280000, 1.305536, 0.129498)",
        "(-0.280000, 1.304273, 0.125655)",
        "(-0.280000, 1.303139, 0.121715)",
        "(-0.280000, 1.302161, 0.117694)",
        "(-0.280000, 1.301366, 0.113608)",
        "(-0.280000, 1.300777, 0.109492)",
        "(-0.280000, 1.300408, 0.105363)",
        "(-0.280000, 1.300270, 0.101233)",
        "(-0.280000, 1.300365, 0.097131)",
        "(-0.280000, 1.300691, 0.093055)",
        "(-0.280000, 1.301234, 0.089021)",
        "(-0.280000, 1.301978, 0.085018)",
        "(-0.280000, 1.302897, 0.081023)",
        "(-0.280000, 1.303969, 0.077040)",
        "(-0.280000, 1.305220, 0.073075)",
        "(-0.280000, 1.307132, 0.069776)",
        "(-0.280000, 1.309979, 0.067623)",
        "(-0.280000, 1.312871, 0.065550)",
        "(-0.280000, 1.315822, 0.063543)",
        "(-0.280000, 1.318823, 0.061611)",
        "(-0.280000, 1.321862, 0.059761)",
        "(-0.280000, 1.324956, 0.057983)",
        "(-0.280000, 1.328094, 0.056283)",
        "(-0.280000, 1.331264, 0.054667)",
        "(-0.280000, 1.334484, 0.053127)",
        "(-0.280000, 1.337741, 0.051668)",
        "(-0.280000, 1.341024, 0.050296)",
        "(-0.280000, 1.344350, 0.049003)",
        "(-0.280000, 1.347708, 0.047794)",
        "(-0.280000, 1.351085, 0.046673)",
        "(-0.280000, 1.354499, 0.045634)",
        "(-0.280000, 1.357939, 0.044681)",
        "(-0.280000, 1.361390, 0.043818)",
        "(-0.280000, 1.364873, 0.043039)",
        "(-0.280000, 1.368376, 0.042357)",
        "(-0.280000, 1.372183, 0.043648)",
        "(-0.280000, 1.375926, 0.045099)",
        "(-0.280000, 1.379586, 0.046678)",
        "(-0.280000, 1.383144, 0.048348)",
        "(-0.280000, 1.386617, 0.050088)",
        "(-0.280000, 1.389995, 0.051862)",
        "(-0.280000, 1.393278, 0.053641)",
        "(-0.280000, 1.396461, 0.055388)",
        "(-0.280000, 1.399571, 0.057087)",
        "(-0.280000, 1.402608, 0.058707)",
        "(-0.280000, 1.405575, 0.060218)",
        "(-0.280000, 1.408504, 0.061608)",
        "(-0.280000, 1.411401, 0.062855)",
        "(-0.280000, 1.414275, 0.063939)",
        "(-0.280000, 1.417161, 0.064857)",
        "(-0.280000, 1.420070, 0.065597)",
        "(-0.280000, 1.423010, 0.066155)",
        "(-0.280000, 1.426018, 0.066535)",
        "(-0.280000, 1.429102, 0.066740)",
        "(-0.280000, 1.432268, 0.066780)",
        "(-0.280000, 1.435549, 0.066673)",
        "(-0.280000, 1.438945, 0.066435)",
        "(-0.280000, 1.442454, 0.066094)",
        "(-0.280000, 1.446100, 0.065677)",
        "(-0.280000, 1.449870, 0.065217)",
        "(-0.280000, 1.453745, 0.064755)",
        "(-0.280000, 1.457736, 0.064329)",
        "(-0.280000, 1.461812, 0.063986)",
        "(-0.280000, 1.465941, 0.063761)",
        "(-0.280000, 1.470161, 0.063631)",
        "(-0.280000, 1.473818, 0.064543)",
        "(-0.280000, 1.476743, 0.066587)",
        "(-0.280000, 1.479608, 0.068697)",
        "(-0.280000, 1.482428, 0.070885)",
        "(-0.280000, 1.485191, 0.073143)",
        "(-0.280000, 1.487889, 0.075463)",
        "(-0.280000, 1.490535, 0.077857)",
        "(-0.280000, 1.493121, 0.080318)",
        "(-0.280000, 1.495636, 0.082834)",
        "(-0.280000, 1.498095, 0.085421)",
        "(-0.280000, 1.500487, 0.088069)",
        "(-0.280000, 1.502806, 0.090768)",
        "(-0.280000, 1.505062, 0.093533)",
        "(-0.280000, 1.507249, 0.096354)",
        "(-0.280000, 1.509357, 0.099220)",
        "(-0.280000, 1.511399, 0.102147)",
        "(-0.280000, 1.513367, 0.105124)",
        "(-0.280000, 1.515253, 0.108141)",
        "(-0.280000, 1.517069, 0.111214)",
        "(-0.280000, 1.518807, 0.114331)",
        "(-0.280000, 1.520460, 0.117481)",
        "(-0.280000, 1.522039, 0.120682)",
        "(-0.280000, 1.523537, 0.123921)",
        "(-0.280000, 1.524949, 0.127187)",
        "(-0.280000, 1.526282, 0.130498)",
        "(-0.280000, 1.527532, 0.133841)",
        "(-0.280000, 1.528697, 0.137214)",
        "(-0.280000, 1.529774, 0.140605)",
        "(-0.280000, 1.530768, 0.144033)",
        "(-0.280000, 1.531675, 0.147484)",
        "(-0.280000, 1.532493, 0.150947)",
        "(-0.280000, 1.533226, 0.154440)",
        "(-0.280000, 1.533871, 0.157950)",
        "(-0.280000, 1.534426, 0.161465)",
        "(-0.280000, 1.534894, 0.165003)",
        "(-0.280000, 1.535272, 0.168551)",
        "(-0.280000, 1.535561, 0.172098)",
        "(-0.280000, 1.535761, 0.175661)",
        "(-0.280000, 1.535871, 0.179228)",
        "(-0.280000, 1.535891, 0.182786)",
        "(-0.280000, 1.535822, 0.186355)",
        "(-0.280000, 1.535663, 0.189920)",
        "(-0.280000, 1.535415, 0.193469)",
        "(-0.280000, 1.535077, 0.197022)",
        "(-0.280000, 1.534650, 0.200565)",
        "(-0.280000, 1.532901, 0.203890)",
        "(-0.280000, 1.529991, 0.206949)",
        "(-0.280000, 1.527062, 0.209885)",
        "(-0.280000, 1.524098, 0.212686)",
        "(-0.280000, 1.521120, 0.215377)",
        "(-0.280000, 1.518183, 0.217966)",
        "(-0.280000, 1.515327, 0.220469)",
        "(-0.280000, 1.512593, 0.222901)",
        "(-0.280000, 1.509992, 0.225296)",
        "(-0.280000, 1.507551, 0.227670)",
        "(-0.280000, 1.505290, 0.230036)",
        "(-0.280000, 1.503203, 0.232431)",
        "(-0.280000, 1.501300, 0.234866)",
        "(-0.280000, 1.499582, 0.237353)",
        "(-0.280000, 1.498033, 0.239924)",
        "(-0.280000, 1.496645, 0.242586)",
        "(-0.280000, 1.495409, 0.245340)",
        "(-0.280000, 1.494298, 0.248214)",
        "(-0.280000, 1.493296, 0.251205)",
        "(-0.280000, 1.492382, 0.254305)",
        "(-0.280000, 1.491528, 0.257533)",
        "(-0.280000, 1.490710, 0.260877)",
        "(-0.280000, 1.489906, 0.264317)",
        "(-0.280000, 1.489084, 0.267865)",
        "(-0.280000, 1.488221, 0.271498)",
        "(-0.280000, 1.487295, 0.275187)",
        "(-0.280000, 1.486277, 0.278936)",
        "(-0.280000, 1.485146, 0.282712)",
        "(-0.280000, 1.483887, 0.286481)",
        "(-0.280000, 1.482474, 0.290239)",
        "(-0.280000, 1.480894, 0.293948)",
        "(-0.280000, 1.478050, 0.296105)",
        "(-0.280000, 1.475157, 0.298175)",
        "(-0.280000, 1.472203, 0.300179)",
        "(-0.280000, 1.469200, 0.302107)",
        "(-0.280000, 1.466159, 0.303954)",
        "(-0.280000, 1.463063, 0.305729)",
        "(-0.280000, 1.459923, 0.307426)",
        "(-0.280000, 1.456751, 0.309038)",
        "(-0.280000, 1.453530, 0.310575)",
        "(-0.280000, 1.450272, 0.312031)",
        "(-0.280000, 1.446987, 0.313399)",
        "(-0.280000, 1.443660, 0.314689)",
        "(-0.280000, 1.440301, 0.315895)",
        "(-0.280000, 1.436923, 0.317012)",
        "(-0.280000, 1.433507, 0.318048)",
        "(-0.280000, 1.430067, 0.318997)",
        "(-0.280000, 1.426614, 0.319856)",
        "(-0.280000, 1.423131, 0.320632)",
        "(-0.280000, 1.419628, 0.321319)",
        "(-0.280000, 1.415906, 0.320550)",
        "(-0.280000, 1.412116, 0.318840)",
        "(-0.280000, 1.408422, 0.316977)",
        "(-0.280000, 1.404842, 0.315014)",
        "(-0.280000, 1.401360, 0.312954)",
        "(-0.280000, 1.397989, 0.310813)",
        "(-0.280000, 1.394730, 0.308604)",
        "(-0.280000, 1.391594, 0.306349)",
        "(-0.280000, 1.388560, 0.304054)",
        "(-0.280000, 1.385636, 0.301743)",
        "(-0.280000, 1.382826, 0.299444)",
        "(-0.280000, 1.380107, 0.297162)",
        "(-0.280000, 1.377481, 0.294926)",
        "(-0.280000, 1.374944, 0.292759)",
        "(-0.280000, 1.372471, 0.290668)",
        "(-0.280000, 1.370057, 0.288673)",
        "(-0.280000, 1.367696, 0.286796)",
        "(-0.280000, 1.365359, 0.285035)",
        "(-0.280000, 1.363038, 0.283407)",
        "(-0.280000, 1.360724, 0.281921)",
        "(-0.280000, 1.358388, 0.280573)",
        "(-0.280000, 1.356023, 0.279366)",
        "(-0.280000, 1.353621, 0.278301)",
        "(-0.280000, 1.351155, 0.277367)",
        "(-0.280000, 1.348620, 0.276557)",
        "(-0.280000, 1.346015, 0.275863)",
        "(-0.280000, 1.343315, 0.275266)",
        "(-0.280000, 1.340522, 0.274753)",
        "(-0.280000, 1.337643, 0.274305)",
        "(-0.280000, 1.334659, 0.273902)",
        "(-0.280000, 1.331581, 0.273522)",
        "(-0.280000, 1.328413, 0.273144)",
        "(-0.280000, 1.325175, 0.272745)",
        "(-0.280000, 1.321857, 0.272301)",
        "(-0.280000, 1.318482, 0.271789)",
        "(-0.280000, 1.315076, 0.271191)",
        "(-0.280000, 1.311638, 0.270481)",
        "(-0.280000, 1.308198, 0.269642)",
        "(-0.280000, 1.304787, 0.268660)",
        "(-0.280000, 1.301409, 0.267515)",
        "(-0.280000, 1.298098, 0.266198)",
        "(-0.280000, 1.294887, 0.264703)",
        "(-0.280000, 1.291779, 0.263017)",
        "(-0.280000, 1.288806, 0.261142)",
        "(-0.280000, 1.285997, 0.259086)",
        "(-0.280000, 1.283350, 0.256842)",
        "(-0.280000, 1.280887, 0.254423)",
        "(-0.280000, 1.278622, 0.251852)",
        "(-0.280000, 1.276543, 0.249126)",
        "(-0.280000, 1.274654, 0.246273)",
        "(-0.280000, 1.272944, 0.243323)",
        "(-0.280000, 1.271383, 0.240281)",
        "(-0.280000, 1.269943, 0.237179)",
        "(-0.280000, 1.268601, 0.234044)",
        "(-0.280000, 1.267380, 0.230849)",
        "(-0.280000, 1.266324, 0.227596)",
        "(-0.280000, 1.265465, 0.224284)",
        "(-0.280000, 1.264828, 0.220927)",
        "(-0.280000, 1.264426, 0.217513)",
        "(-0.280000, 1.264273, 0.214065)",
        "(-0.280000, 1.264371, 0.210606)",
        "(-0.280000, 1.264719, 0.207131)",
        "(-0.280000, 1.265311, 0.203667)",
        "(-0.280000, 1.266131, 0.200239)",
        "(-0.280000, 1.267167, 0.196841)",
        "(-0.280000, 1.268400, 0.193497)",
        "(-0.280000, 1.269800, 0.190229)",
        "(-0.280000, 1.271353, 0.187026)",
        "(-0.280000, 1.273028, 0.183905)",
        "(-0.280000, 1.274792, 0.180882)",
        "(-0.280000, 1.276628, 0.177940)",
        "(-0.280000, 1.278503, 0.175087)",
        "(-0.280000, 1.280384, 0.172330)",
        "(-0.280000, 1.282257, 0.169646)",
        "(-0.280000, 1.284092, 0.167037)",
        "(-0.280000, 1.285861, 0.164500)",
        "(-0.280000, 1.287555, 0.162011)",
        "(-0.280000, 1.289151, 0.159562)",
        "(-0.280000, 1.290631, 0.157149)",
        "(-0.280000, 1.291991, 0.154741)",
        "(-0.280000, 1.293220, 0.152332)",
        "(-0.280000, 1.294311, 0.149905)",
        "(-0.280000, 1.295261, 0.147453)",
        "(-0.280000, 1.296077, 0.144947)",
        "(-0.280000, 1.296760, 0.142381)",
        "(-0.280000, 1.297315, 0.139751)",
        "(-0.280000, 1.297758, 0.137028)",
        "(-0.280000, 1.298097, 0.134213)",
        "(-0.280000, 1.298349, 0.131307)",
        "(-0.280000, 1.298531, 0.128287)",
        "(-0.280000, 1.298660, 0.125158)",
        "(-0.280000, 1.298756, 0.121931)",
        "(-0.280000, 1.298839, 0.118586)",
        "(-0.280000, 1.298930, 0.115137)",
        "(-0.280000, 1.299049, 0.111601)",
        "(-0.280000, 1.299217, 0.107964)",
        "(-0.280000, 1.299452, 0.104244)",
        "(-0.280000, 1.299770, 0.100465)",
        "(-0.280000, 1.300189, 0.096614)",
        "(-0.280000, 1.300724, 0.092713)",
        "(-0.280000, 1.301381, 0.088786)",
        "(-0.280000, 1.302175, 0.084819)",
        "(-0.280000, 1.303109, 0.080832)",
        "(-0.280000, 1.304177, 0.076838)",
        "(-0.280000, 1.305365, 0.072786)",
        "(-0.280000, 1.307368, 0.069593)",
        "(-0.280000, 1.310219, 0.067447)",
        "(-0.280000, 1.313115, 0.065380)",
        "(-0.280000, 1.316070, 0.063379)",
        "(-0.280000, 1.319075, 0.061454)",
        "(-0.280000, 1.322118, 0.059610)",
        "(-0.280000, 1.325216, 0.057838)",
        "(-0.280000, 1.328358, 0.056145)",
        "(-0.280000, 1.331531, 0.054536)",
        "(-0.280000, 1.334754, 0.053002)",
        "(-0.280000, 1.338014, 0.051551)",
        "(-0.280000, 1.341300, 0.050185)",
        "(-0.280000, 1.344629, 0.048899)",
        "(-0.280000, 1.347989, 0.047697)",
        "(-0.280000, 1.351368, 0.046583)",
        "(-0.280000, 1.354785, 0.045551)",
        "(-0.280000, 1.358226, 0.044606)",
        "(-0.280000, 1.361680, 0.043749)",
        "(-0.280000, 1.365164, 0.042978)",
        "(-0.280000, 1.368667, 0.042294)",
        "(-0.280000, 1.372175, 0.041701)",
        "(-0.280000, 1.375708, 0.041194)",
        "(-0.280000, 1.379252, 0.040777)",
        "(-0.280000, 1.382795, 0.040449)",
        "(-0.280000, 1.386356, 0.040210)",
        "(-0.280000, 1.389922, 0.040061)",
        "(-0.280000, 1.393490, 0.040001)",
        "(-0.280000, 1.397048, 0.040031)",
        "(-0.280000, 1.400615, 0.040151)",
        "(-0.280000, 1.404178, 0.040360)",
        "(-0.280000, 1.407723, 0.040658)",
        "(-0.280000, 1.411271, 0.041046)",
        "(-0.280000, 1.414808, 0.041524)",
        "(-0.280000, 1.418321, 0.042088)",
        "(-0.280000, 1.421829, 0.042742)",
        "(-0.280000, 1.425320, 0.043485)",
        "(-0.280000, 1.428781, 0.044312)",
        "(-0.280000, 1.432230, 0.045229)",
        "(-0.280000, 1.435655, 0.046232)",
        "(-0.280000, 1.439043, 0.047318)",
        "(-0.280000, 1.442413, 0.048492)",
        "(-0.280000, 1.445753, 0.049751)",
        "(-0.280000, 1.449050, 0.051089)",
        "(-0.280000, 1.452322, 0.052514)",
        "(-0.280000, 1.455557, 0.054020)",
        "(-0.280000, 1.458174, 0.056715)",
        "(-0.280000, 1.460178, 0.060432)",
        "(-0.280000, 1.462059, 0.064128)",
        "(-0.280000, 1.463792, 0.067830)",
        "(-0.280000, 1.465362, 0.071593)",
        "(-0.280000, 1.466743, 0.075429)",
        "(-0.280000, 1.467916, 0.079345)",
        "(-0.280000, 1.468869, 0.083330)",
        "(-0.280000, 1.469601, 0.087396)",
        "(-0.280000, 1.470109, 0.091517)",
        "(-0.280000, 1.470397, 0.095659)",
        "(-0.280000, 1.470477, 0.099821)",
        "(-0.280000, 1.470366, 0.103964)",
        "(-0.280000, 1.470084, 0.108048)",
        "(-0.280000, 1.469656, 0.112070)",
        "(-0.280000, 1.469111, 0.115991)",
        "(-0.280000, 1.468482, 0.119776)",
        "(-0.280000, 1.467801, 0.123425)",
        "(-0.280000, 1.467105, 0.126910)",
        "(-0.280000, 1.466432, 0.130205)",
        "(-0.280000, 1.465816, 0.133321)",
        "(-0.280000, 1.465295, 0.136242)",
        "(-0.280000, 1.464904, 0.138958)",
        "(-0.280000, 1.464672, 0.141489)",
        "(-0.280000, 1.464632, 0.143834)",
        "(-0.280000, 1.464808, 0.145999)",
        "(-0.280000, 1.465222, 0.148011)",
        "(-0.280000, 1.465893, 0.149882)",
        "(-0.280000, 1.466830, 0.151628)",
        "(-0.280000, 1.468045, 0.153283)",
        "(-0.280000, 1.469539, 0.154868)",
        "(-0.280000, 1.471308, 0.156409)",
        "(-0.280000, 1.473336, 0.157928)",
        "(-0.280000, 1.475621, 0.159461)",
        "(-0.280000, 1.478139, 0.161030)",
        "(-0.280000, 1.480857, 0.162655)",
        "(-0.280000, 1.483763, 0.164368)",
        "(-0.280000, 1.486816, 0.166185)",
        "(-0.280000, 1.489973, 0.168117)",
        "(-0.280000, 1.493214, 0.170191)",
        "(-0.280000, 1.496491, 0.172412)",
        "(-0.280000, 1.499754, 0.174781)",
        "(-0.280000, 1.502986, 0.177315)",
        "(-0.280000, 1.506137, 0.180007)",
        "(-0.280000, 1.509164, 0.182846)",
        "(-0.280000, 1.512056, 0.185842)",
        "(-0.280000, 1.514776, 0.188979)",
        "(-0.280000, 1.517298, 0.192236)",
        "(-0.280000, 1.519626, 0.195623)",
        "(-0.280000, 1.521748, 0.199117)",
        "(-0.280000, 1.523666, 0.202700)",
        "(-0.280000, 1.525410, 0.206387)",
        "(-0.280000, 1.527003, 0.210164)",
        "(-0.280000, 1.528483, 0.214025)",
        "(-0.280000, 1.529901, 0.218002)",
        "(-0.280000, 1.530154, 0.221762)",
        "(-0.280000, 1.529105, 0.225174)",
        "(-0.280000, 1.527975, 0.228547)",
        "(-0.280000, 1.526757, 0.231902)",
        "(-0.280000, 1.525455, 0.235225)",
        "(-0.280000, 1.524074, 0.238504)",
        "(-0.280000, 1.522606, 0.241757)",
        "(-0.280000, 1.521057, 0.244972)",
        "(-0.280000, 1.519433, 0.248138)",
        "(-0.280000, 1.517725, 0.251271)",
        "(-0.280000, 1.515938, 0.254361)",
        "(-0.280000, 1.514080, 0.257395)",
        "(-0.280000, 1.512140, 0.260391)",
        "(-0.280000, 1.510126, 0.263337)",
        "(-0.280000, 1.508044, 0.266223)",
        "(-0.280000, 1.505884, 0.269064)",
        "(-0.280000, 1.503654, 0.271850)",
        "(-0.280000, 1.501361, 0.274570)",
        "(-0.280000, 1.498993, 0.277240)",
        "(-0.280000, 1.496559, 0.279850)",
        "(-0.280000, 1.494067, 0.282390)",
        "(-0.280000, 1.491505, 0.284875)",
        "(-0.280000, 1.488881, 0.287294)",
        "(-0.280000, 1.486205, 0.289639)",
        "(-0.280000, 1.483463, 0.291923)",
        "(-0.280000, 1.480664, 0.294137)",
        "(-0.280000, 1.477810, 0.296281)",
        "(-0.280000, 1.474913, 0.298345)",
        "(-0.280000, 1.471955, 0.300342)",
        "(-0.280000, 1.468948, 0.302265)",
        "(-0.280000, 1.465903, 0.304105)",
        "(-0.280000, 1.462803, 0.305874)",
        "(-0.280000, 1.459659, 0.307564)",
        "(-0.280000, 1.456484, 0.309169)",
        "(-0.280000, 1.453260, 0.310700)",
        "(-0.280000, 1.449998, 0.312148)",
        "(-0.280000, 1.446711, 0.313510)",
        "(-0.280000, 1.443381, 0.314793)",
        "(-0.280000, 1.440019, 0.315991)",
        "(-0.280000, 1.436639, 0.317102)",
        "(-0.280000, 1.433221, 0.318130)",
        "(-0.280000, 1.429779, 0.319072)",
        "(-0.280000, 1.426325, 0.319924)",
        "(-0.280000, 1.422839, 0.320692)",
        "(-0.280000, 1.419336, 0.321372)",
        "(-0.280000, 1.415635, 0.320726)",
        "(-0.280000, 1.411831, 0.318894)",
        "(-0.280000, 1.408138, 0.317007)",
        "(-0.280000, 1.404563, 0.315036)",
        "(-0.280000, 1.401085, 0.312969)",
        "(-0.280000, 1.397718, 0.310821)",
        "(-0.280000, 1.394464, 0.308605)",
        "(-0.280000, 1.391332, 0.306344)",
        "(-0.280000, 1.388304, 0.304042)",
        "(-0.280000, 1.385384, 0.301725)",
        "(-0.280000, 1.382579, 0.299420)",
        "(-0.280000, 1.379866, 0.297133)",
        "(-0.280000, 1.377244, 0.294891)",
        "(-0.280000, 1.374712, 0.292719)",
        "(-0.280000, 1.372243, 0.290622)",
        "(-0.280000, 1.369833, 0.288623)",
        "(-0.280000, 1.367476, 0.286740)",
        "(-0.280000, 1.365143, 0.284975)",
        "(-0.280000, 1.362825, 0.283342)",
        "(-0.280000, 1.360514, 0.281851)",
        "(-0.280000, 1.358181, 0.280498)",
        "(-0.280000, 1.355819, 0.279286)",
        "(-0.280000, 1.353419, 0.278216)",
        "(-0.280000, 1.350955, 0.277276)",
        "(-0.280000, 1.348422, 0.276462)",
        "(-0.280000, 1.345818, 0.275762)",
        "(-0.280000, 1.343119, 0.275159)",
        "(-0.280000, 1.340327, 0.274640)",
        "(-0.280000, 1.337449, 0.274187)",
        "(-0.280000, 1.334466, 0.273777)",
        "(-0.280000, 1.331388, 0.273391)",
        "(-0.280000, 1.328222, 0.273006)",
        "(-0.280000, 1.324985, 0.272600)",
        "(-0.280000, 1.321667, 0.272149)",
        "(-0.280000, 1.318293, 0.271631)",
        "(-0.280000, 1.314889, 0.271025)",
        "(-0.280000, 1.311452, 0.270308)",
        "(-0.280000, 1.308014, 0.269462)",
        "(-0.280000, 1.304605, 0.268473)",
        "(-0.280000, 1.301230, 0.267321)",
        "(-0.280000, 1.297921, 0.265996)",
        "(-0.280000, 1.294713, 0.264495)",
        "(-0.280000, 1.291609, 0.262803)",
        "(-0.280000, 1.288640, 0.260922)",
        "(-0.280000, 1.285835, 0.258860)",
        "(-0.280000, 1.283193, 0.256609)",
        "(-0.280000, 1.280735, 0.254186)",
        "(-0.280000, 1.278475, 0.251609)",
        "(-0.280000, 1.276403, 0.248880)",
        "(-0.280000, 1.274519, 0.246023)",
        "(-0.280000, 1.272816, 0.243069)",
        "(-0.280000, 1.271261, 0.240023)",
        "(-0.280000, 1.269827, 0.236918)",
        "(-0.280000, 1.268476, 0.233787)",
        "(-0.280000, 1.267154, 0.230631)",
        "(-0.280000, 1.265829, 0.227471)",
        "(-0.280000, 1.264469, 0.224312)",
        "(-0.280000, 1.263055, 0.221164)",
        "(-0.280000, 1.261565, 0.218002)",
        "(-0.280000, 1.259992, 0.214830)",
        "(-0.280000, 1.258340, 0.211646)",
        "(-0.280000, 1.256600, 0.208421)",
        "(-0.280000, 1.254786, 0.205152)",
        "(-0.280000, 1.253660, 0.201734)",
        "(-0.280000, 1.253203, 0.198194)",
        "(-0.280000, 1.252836, 0.194644)",
        "(-0.280000, 1.252558, 0.191097)",
        "(-0.280000, 1.252370, 0.187533)",
        "(-0.280000, 1.252271, 0.183966)",
        "(-0.280000, 1.252262, 0.180408)",
        "(-0.280000, 1.252342, 0.176840)",
        "(-0.280000, 1.252512, 0.173275)",
        "(-0.280000, 1.252771, 0.169726)",
        "(-0.280000, 1.253120, 0.166174)",
        "(-0.280000, 1.253559, 0.162633)",
        "(-0.280000, 1.254084, 0.159114)",
        "(-0.280000, 1.254700, 0.155598)",
        "(-0.280000, 1.255404, 0.152099)",
        "(-0.280000, 1.256193, 0.148630)",
        "(-0.280000, 1.257072, 0.145171)",
        "(-0.280000, 1.258037, 0.141735)",
        "(-0.280000, 1.259089, 0.138325)",
        "(-0.280000, 1.260223, 0.134952)",
        "(-0.280000, 1.261444, 0.131599)",
        "(-0.280000, 1.262750, 0.128277)",
        "(-0.280000, 1.264135, 0.125000)",
        "(-0.280000, 1.265606, 0.121748)",
        "(-0.280000, 1.267158, 0.118534)",
        "(-0.280000, 1.268785, 0.115371)",
        "(-0.280000, 1.270497, 0.112239)",
        "(-0.280000, 1.272287, 0.109151)",
        "(-0.280000, 1.274148, 0.106119)",
        "(-0.280000, 1.276091, 0.103125)",
        "(-0.280000, 1.278109, 0.100181)",
        "(-0.280000, 1.280193, 0.097298)",
        "(-0.280000, 1.282356, 0.094459)",
        "(-0.280000, 1.284590, 0.091676)",
        "(-0.280000, 1.286886, 0.088957)",
        "(-0.280000, 1.289256, 0.086290)",
        "(-0.280000, 1.291693, 0.083682)",
        "(-0.280000, 1.295115, 0.082079)",
        "(-0.280000, 1.299229, 0.081288)",
        "(-0.280000, 1.303321, 0.080642)",
        "(-0.280000, 1.307378, 0.080144)",
        "(-0.280000, 1.311443, 0.079821)",
        "(-0.280000, 1.315517, 0.079700)",
        "(-0.280000, 1.319605, 0.079801)",
        "(-0.280000, 1.323688, 0.080132)",
        "(-0.280000, 1.327781, 0.080700)",
        "(-0.280000, 1.331856, 0.081497)",
        "(-0.280000, 1.335882, 0.082510)",
        "(-0.280000, 1.339863, 0.083726)",
        "(-0.280000, 1.343767, 0.085119)",
        "(-0.280000, 1.347561, 0.086655)",
        "(-0.280000, 1.351251, 0.088312)",
        "(-0.280000, 1.354809, 0.090048)",
        "(-0.280000, 1.358211, 0.091821)",
        "(-0.280000, 1.361469, 0.093602)",
        "(-0.280000, 1.364564, 0.095346)",
        "(-0.280000, 1.367488, 0.097009)",
        "(-0.280000, 1.370258, 0.098562)",
        "(-0.280000, 1.372873, 0.099965)",
        "(-0.280000, 1.375333, 0.101181)",
        "(-0.280000, 1.377667, 0.102187)",
        "(-0.280000, 1.379884, 0.102954)",
        "(-0.280000, 1.381996, 0.103459)",
        "(-0.280000, 1.384037, 0.103690)",
        "(-0.280000, 1.386024, 0.103633)",
        "(-0.280000, 1.387974, 0.103285)",
        "(-0.280000, 1.389926, 0.102644)",
        "(-0.280000, 1.391896, 0.101717)",
        "(-0.280000, 1.393910, 0.100514)",
        "(-0.280000, 1.395984, 0.099058)",
        "(-0.280000, 1.398151, 0.097362)",
        "(-0.280000, 1.400425, 0.095456)",
        "(-0.280000, 1.402813, 0.093377)",
        "(-0.280000, 1.405344, 0.091147)",
        "(-0.280000, 1.408019, 0.088809)",
        "(-0.280000, 1.410836, 0.086409)",
        "(-0.280000, 1.413815, 0.083972)",
        "(-0.280000, 1.416944, 0.081547)",
        "(-0.280000, 1.420209, 0.079181)",
        "(-0.280000, 1.423621, 0.076896)",
        "(-0.280000, 1.427159, 0.074737)",
        "(-0.280000, 1.430798, 0.072741)",
        "(-0.280000, 1.434544, 0.070924)",
        "(-0.280000, 1.438371, 0.069312)",
        "(-0.280000, 1.442250, 0.067927)",
        "(-0.280000, 1.446192, 0.066766)",
        "(-0.280000, 1.450173, 0.065834)",
        "(-0.280000, 1.454175, 0.065124)",
        "(-0.280000, 1.458220, 0.064612)",
        "(-0.280000, 1.462306, 0.064271)",
        "(-0.280000, 1.466431, 0.064070)",
        "(-0.280000, 1.470620, 0.064006)",
        "(-0.280000, 1.474309, 0.064878)",
        "(-0.280000, 1.477226, 0.066934)",
        "(-0.280000, 1.480082, 0.069056)",
        "(-0.280000, 1.482892, 0.071256)",
        "(-0.280000, 1.485646, 0.073526)",
        "(-0.280000, 1.488334, 0.075857)",
        "(-0.280000, 1.490970, 0.078263)",
        "(-0.280000, 1.493546, 0.080734)",
        "(-0.280000, 1.496050, 0.083261)",
        "(-0.280000, 1.498498, 0.085858)",
        "(-0.280000, 1.500880, 0.088516)",
        "(-0.280000, 1.503187, 0.091225)",
        "(-0.280000, 1.505432, 0.093999)",
        "(-0.280000, 1.507606, 0.096829)",
        "(-0.280000, 1.509703, 0.099704)",
        "(-0.280000, 1.511732, 0.102640)",
        "(-0.280000, 1.513687, 0.105625)",
        "(-0.280000, 1.515561, 0.108650)",
        "(-0.280000, 1.517364, 0.111730)",
        "(-0.280000, 1.519089, 0.114855)",
        "(-0.280000, 1.520729, 0.118012)",
        "(-0.280000, 1.522295, 0.121219)",
        "(-0.280000, 1.523779, 0.124465)",
        "(-0.280000, 1.525177, 0.127736)",
        "(-0.280000, 1.526496, 0.131053)",
        "(-0.280000, 1.527732, 0.134401)",
        "(-0.280000, 1.528883, 0.137779)",
        "(-0.280000, 1.529945, 0.141175)",
        "(-0.280000, 1.530925, 0.144606)",
        "(-0.280000, 1.531818, 0.148062)",
        "(-0.280000, 1.532622, 0.151528)",
        "(-0.280000, 1.533340, 0.155024)",
        "(-0.280000, 1.533970, 0.158537)",
        "(-0.280000, 1.534510, 0.162053)",
        "(-0.280000, 1.534963, 0.165593)",
        "(-0.280000, 1.535327, 0.169144)",
        "(-0.280000, 1.535600, 0.172691)",
        "(-0.280000, 1.535195, 0.176279)",
        "(-0.280000, 1.534085, 0.179848)",
        "(-0.280000, 1.533042, 0.183350)",
        "(-0.280000, 1.532070, 0.186814)",
        "(-0.280000, 1.531177, 0.190240)",
        "(-0.280000, 1.530364, 0.193629)",
        "(-0.280000, 1.529620, 0.197009)",
        "(-0.280000, 1.528932, 0.200379)",
        "(-0.280000, 1.528280, 0.203733)",
        "(-0.280000, 1.527630, 0.207092)",
        "(-0.280000, 1.526943, 0.210443)",
        "(-0.280000, 1.526183, 0.213767)",
        "(-0.280000, 1.525337, 0.217081)",
        "(-0.280000, 1.524408, 0.220373)",
        "(-0.280000, 1.523397, 0.223640)",
        "(-0.280000, 1.522307, 0.226871)",
        "(-0.280000, 1.521133, 0.230084)",
        "(-0.280000, 1.519878, 0.233266)",
        "(-0.280000, 1.518548, 0.236405)",
        "(-0.280000, 1.517135, 0.239520)",
        "(-0.280000, 1.515644, 0.242599)",
        "(-0.280000, 1.514081, 0.245629)",
        "(-0.280000, 1.512438, 0.248629)",
        "(-0.280000, 1.510719, 0.251586)",
        "(-0.280000, 1.508932, 0.254490)",
        "(-0.280000, 1.507067, 0.257357)",
        "(-0.280000, 1.505131, 0.260177)",
        "(-0.280000, 1.503130, 0.262938)",
        "(-0.280000, 1.501055, 0.265656)",
        "(-0.280000, 1.498911, 0.268322)",
        "(-0.280000, 1.496708, 0.270925)",
        "(-0.280000, 1.494433, 0.273479)",
        "(-0.280000, 1.492095, 0.275975)",
        "(-0.280000, 1.489702, 0.278405)",
        "(-0.280000, 1.487242, 0.280780)",
        "(-0.280000, 1.484722, 0.283093)",
        "(-0.280000, 1.482153, 0.285335)",
        "(-0.280000, 1.479520, 0.287519)",
        "(-0.280000, 1.476834, 0.289636)",
        "(-0.280000, 1.474094, 0.291684)",
        "(-0.280000, 1.471313, 0.293657)",
        "(-0.280000, 1.468475, 0.295565)",
        "(-0.280000, 1.465589, 0.297401)",
        "(-0.280000, 1.462667, 0.299159)",
        "(-0.280000, 1.459692, 0.300847)",
        "(-0.280000, 1.456677, 0.302461)",
        "(-0.280000, 1.453630, 0.303993)",
        "(-0.280000, 1.450537, 0.305453)",
        "(-0.280000, 1.447408, 0.306835)",
        "(-0.280000, 1.444255, 0.308134)",
        "(-0.280000, 1.441061, 0.309356)",
        "(-0.280000, 1.437837, 0.310498)",
        "(-0.280000, 1.434595, 0.311556)",
        "(-0.280000, 1.431318, 0.312534)",
        "(-0.280000, 1.428017, 0.313430)",
        "(-0.280000, 1.424705, 0.314240)",
        "(-0.280000, 1.421363, 0.314969)",
        "(-0.280000, 1.418004, 0.315613)",
        "(-0.280000, 1.414640, 0.316171)",
        "(-0.280000, 1.411253, 0.316646)",
        "(-0.280000, 1.407855, 0.317036)",
        "(-0.280000, 1.404458, 0.317339)",
        "(-0.280000, 1.401045, 0.317558)",
        "(-0.280000, 1.397627, 0.317690)",
        "(-0.280000, 1.394207, 0.317736)",
        "(-0.280000, 1.390797, 0.317697)",
        "(-0.280000, 1.387379, 0.317571)",
        "(-0.280000, 1.383965, 0.317360)",
        "(-0.280000, 1.380569, 0.317064)",
        "(-0.280000, 1.377170, 0.316681)",
        "(-0.280000, 1.373781, 0.316213)",
        "(-0.280000, 1.370416, 0.315661)",
        "(-0.280000, 1.367056, 0.315024)",
        "(-0.280000, 1.363713, 0.314302)",
        "(-0.280000, 1.360399, 0.313498)",
        "(-0.280000, 1.357096, 0.312609)",
        "(-0.280000, 1.353817, 0.311637)",
        "(-0.280000, 1.350573, 0.310587)",
        "(-0.280000, 1.347346, 0.309451)",
        "(-0.280000, 1.344150, 0.308235)",
        "(-0.280000, 1.340994, 0.306943)",
        "(-0.280000, 1.337862, 0.305567)",
        "(-0.280000, 1.334766, 0.304114)",
        "(-0.280000, 1.331717, 0.302588)",
        "(-0.280000, 1.328698, 0.300980)",
        "(-0.280000, 1.325720, 0.299297)",
        "(-0.280000, 1.322795, 0.297546)",
        "(-0.280000, 1.319905, 0.295715)",
        "(-0.280000, 1.317063, 0.293813)",
        "(-0.280000, 1.314269, 0.291840)",
        "(-0.280000, 1.311534, 0.289803)",
        "(-0.280000, 1.308843, 0.287692)",
        "(-0.280000, 1.306206, 0.285514)",
        "(-0.280000, 1.303632, 0.283277)",
        "(-0.280000, 1.301108, 0.280969)",
        "(-0.280000, 1.298643, 0.278598)",
        "(-0.280000, 1.296245, 0.276174)",
        "(-0.280000, 1.293902, 0.273682)",
        "(-0.280000, 1.291622, 0.271132)",
        "(-0.280000, 1.289414, 0.268534)",
        "(-0.280000, 1.287265, 0.265873)",
        "(-0.280000, 1.285184, 0.263159)",
        "(-0.280000, 1.283177, 0.260401)",
        "(-0.280000, 1.281235, 0.257586)",
        "(-0.280000, 1.279364, 0.254723)",
        "(-0.280000, 1.277571, 0.251822)",
        "(-0.280000, 1.275847, 0.248868)",
        "(-0.280000, 1.274197, 0.245872)",
        "(-0.280000, 1.272628, 0.242845)",
        "(-0.280000, 1.271131, 0.239769)",
        "(-0.280000, 1.269712, 0.236657)",
        "(-0.280000, 1.268383, 0.233517)",
        "(-0.280000, 1.267176, 0.230317)",
        "(-0.280000, 1.266133, 0.227060)",
        "(-0.280000, 1.265288, 0.223744)",
        "(-0.280000, 1.264665, 0.220385)",
        "(-0.280000, 1.264278, 0.216969)",
        "(-0.280000, 1.264139, 0.213520)",
        "(-0.280000, 1.264251, 0.210062)",
        "(-0.280000, 1.264614, 0.206589)",
        "(-0.280000, 1.265220, 0.203127)",
        "(-0.280000, 1.266054, 0.199702)",
        "(-0.280000, 1.267106, 0.196309)",
        "(-0.280000, 1.268352, 0.192970)",
        "(-0.280000, 1.269766, 0.189707)",
        "(-0.280000, 1.271333, 0.186511)",
        "(-0.280000, 1.273021, 0.183398)",
        "(-0.280000, 1.274797, 0.180382)",
        "(-0.280000, 1.276645, 0.177447)",
        "(-0.280000, 1.278532, 0.174602)",
        "(-0.280000, 1.280425, 0.171853)",
        "(-0.280000, 1.282309, 0.169177)",
        "(-0.280000, 1.284155, 0.166576)",
        "(-0.280000, 1.285934, 0.164047)",
        "(-0.280000, 1.287639, 0.161564)",
        "(-0.280000, 1.289245, 0.159122)",
        "(-0.280000, 1.290735, 0.156715)",
        "(-0.280000, 1.292106, 0.154313)",
        "(-0.280000, 1.293344, 0.151909)",
        "(-0.280000, 1.294446, 0.149487)",
        "(-0.280000, 1.295406, 0.147039)",
        "(-0.280000, 1.296232, 0.144537)",
        "(-0.280000, 1.296926, 0.141974)",
        "(-0.280000, 1.297493, 0.139345)",
        "(-0.280000, 1.297946, 0.136625)",
        "(-0.280000, 1.298298, 0.133811)",
        "(-0.280000, 1.298562, 0.130906)",
        "(-0.280000, 1.298756, 0.127887)",
        "(-0.280000, 1.298898, 0.124759)",
        "(-0.280000, 1.299008, 0.121532)",
        "(-0.280000, 1.299105, 0.118187)",
        "(-0.280000, 1.299211, 0.114739)",
        "(-0.280000, 1.299345, 0.111204)",
        "(-0.280000, 1.299528, 0.107567)",
        "(-0.280000, 1.299778, 0.103848)",
        "(-0.280000, 1.300112, 0.100070)",
        "(-0.280000, 1.300548, 0.096221)",
        "(-0.280000, 1.301098, 0.092322)",
        "(-0.280000, 1.301772, 0.088398)",
        "(-0.280000, 1.302583, 0.084434)",
        "(-0.280000, 1.303533, 0.080452)",
        "(-0.280000, 1.304630, 0.076475)",
        "(-0.280000, 1.305906, 0.072518)",
        "(-0.280000, 1.307839, 0.069231)",
        "(-0.280000, 1.310699, 0.067097)",
        "(-0.280000, 1.313604, 0.065041)",
        "(-0.280000, 1.316568, 0.063053)",
        "(-0.280000, 1.319581, 0.061140)",
        "(-0.280000, 1.322631, 0.059310)",
        "(-0.280000, 1.325737, 0.057551)",
        "(-0.280000, 1.328885, 0.055870)",
        "(-0.280000, 1.332066, 0.054275)",
        "(-0.280000, 1.335295, 0.052755)",
        "(-0.280000, 1.338561, 0.051317)",
        "(-0.280000, 1.341852, 0.049965)",
        "(-0.280000, 1.345187, 0.048693)",
        "(-0.280000, 1.348552, 0.047505)",
        "(-0.280000, 1.351936, 0.046405)",
        "(-0.280000, 1.355357, 0.045387)",
        "(-0.280000, 1.358802, 0.044456)",
        "(-0.280000, 1.362259, 0.043615)",
        "(-0.280000, 1.365747, 0.042858)",
        "(-0.280000, 1.369254, 0.042198)",
        "(-0.280000, 1.373052, 0.043513)",
        "(-0.280000, 1.376787, 0.044988)",
        "(-0.280000, 1.380436, 0.046590)",
        "(-0.280000, 1.383983, 0.048282)",
        "(-0.280000, 1.387446, 0.050044)",
        "(-0.280000, 1.390813, 0.051839)",
        "(-0.280000, 1.394084, 0.053638)"
    ],
    "rightHandRotations": [
        "(347.295800, 103.785800, 317.236600)",
        "(290.000000, 70.000000, 0.000000)",
        "(290.000000, 70.000000, 0.000000)",
        "(290.000000, 70.000000, 0.000000)",
        "(290.000000, 70.000000, 0.000000)",
        "(290.000000, 70.000000, 0.000000)",
        "(290.000000, 70.000000, 0.000000)",
        "(290.000000, 70.000000, 0.000000)",
        "(290.000000, 70.000000, 0.000000)",
        "(290.000000, 70.000000, 0.000000)",
        "(290.000000, 70.000000, 0.000000)",
        "(290.000000, 70.000000, 0.000000)",
        "(290.000000, 70.000000, 0.000000)",
        "(290.000000, 70.000000, 0.000000)",
        "(290.000000, 70.000000, 0.000000)",
        "(290.000000, 70.000000, 0.000000)",
        "(290.000000, 70.000000, 0.000000)",
        "(290.000000, 70.000000, 0.000000)",
        "(290.000000, 70.000000, 0.000000)",
        "(290.000000, 70.000000, 0.000000)",
        "(290.000000, 70.000000, 0.000000)",
        "(290.000000, 70.000000, 0.000000)",
        "(290.000000, 70.000000, 0.000000)",
        "(290.000000, 70.000000, 0.000000)",
        "(290.000000, 70.000000, 0.000000)",
        "(290.000000, 70.000000, 0.000000)",
        "(290.000000, 70.000000, 0.000000)",
        "(290.000000, 70.000000, 0.000000)",
        "(290.000000, 70.000000, 0.000000)",
        "(290.000000, 70.000000, 0.000000)",
        "(290.000000, 70.000000, 0.000000)",
        "(290.000000, 70.000000, 0.000000)",
        "(290.000000, 70.000000, 0.000000)",
        "(290.000000, 70.000000, 0.000000)",
        "(290.000000, 70.000000, 0.000000)",
        "(290.000000, 70.000000, 0.000000)",
        "(290.000000, 70.000000, 0.000000)",
        "(290.000000, 70.000000, 0.000000)",
        "(290.000000, 70.000000, 0.000000)",
        "(290.000000, 70.000000, 0.000000)",
        "(290.000000, 70.000000, 0.000000)",
        "(290.000000, 70.000000, 0.000000)",
        "(290.000000, 70.000000, 0.000000)",
        "(290.000000, 70.000000, 0.000000)",
        "(290.000000, 70.000000, 0.000000)",
        "(290.000000, 70.000000, 0.000000)",
        "(290.000000, 70.000000, 0.000000)",
        "(290.000000, 70.000000, 0.000000)",
        "(290.000000, 70.000000, 0.000000)",
        "(290.000000, 70.000000, 0.000000)",
        "(290.000000, 70.000000, 0.000000)",
        "(290.000000, 70.000000, 0.000000)",
        "(290.000000, 70.000000, 0.000000)",
        "(290.000000, 70.000000, 0.000000)",
        "(290.000000, 70.000000, 0.000000)",
        "(290.000000, 70.000000, 0.000000)",
        "(290.000000, 70.000000, 0.000000)",
        "(290.000000, 70.000000, 0.000000)",
        "(290.000000, 70.000000, 0.000000)",
        "(290.000000, 70.000000, 0.000000)",
        "(290.000000, 70.000000, 0.000000)",
        "(290.000000, 70.000000, 0.000000)",
        "(290.000000, 70.000000, 0.000000)",
        "(290.000000, 70.000000, 0.000000)",
        "(290.000000, 70.000000, 0.000000)",
        "(290.000000, 70.000000, 0.000000)",
        "(290.000000, 70.000000, 0.000000)",
        "(290.000000, 70.000000, 0.000000)",
        "(290.000000, 70.000000, 0.000000)",
        "(290.000000, 70.000000, 0.000000)",
        "(290.000000, 70.000000, 0.000000)",
        "(290.000000, 70.000000, 0.000000)",
        "(290.000000, 70.000000, 0.000000)",
        "(290.000000, 70.000000, 0.000000)",
        "(290.000000, 70.000000, 0.000000)",
        "(290.000000, 70.000000, 0.000000)",
        "(290.000000, 70.000000, 0.000000)",
        "(290.000000, 70.000000, 0.000000)",
        "(290.000000, 70.000000, 0.000000)",
        "(290.000000, 70.000000, 0.000000)",
        "(290.000000, 70.000000, 0.000000)",
        "(290.000000, 70.000000, 0.000000)",
        "(290.000000, 70.000000, 0.000000)",
        "(290.000000, 70.000000, 0.000000)",
        "(290.000000, 70.000000, 0.000000)",
        "(290.000000, 70.000000, 0.000000)",
        "(290.000000, 70.000000, 0.000000)",
        "(290.000000, 70.000000, 0.000000)",
        "(290.000000, 70.000000, 0.000000)",
        "(290.000000, 70.000000, 0.000000)",
        "(290.000000, 70.000000, 0.000000)",
        "(290.000000, 70.000000, 0.000000)",
        "(290.000000, 70.000000, 0.000000)",
        "(290.000000, 70.000000, 0.000000)",
        "(290.000000, 70.000000, 0.000000)",
        "(290.000000, 70.000000, 0.000000)",
        "(290.000000, 70.000000, 0.000000)",
        "(290.000000, 70.000000, 0.000000)",
        "(290.000000, 70.000000, 0.000000)",
        "(290.000000, 70.000000, 0.000000)",
        "(290.000000, 70.000000, 0.000000)",
        "(290.000000, 70.000000, 0.000000)",
        "(290.000000, 70.000000, 0.000000)",
        "(290.000000, 70.000000, 0.000000)",
        "(290.000000, 70.000000, 0.000000)",
        "(290.000000, 70.000000, 0.000000)",
        "(290.000000, 70.000000, 0.000000)",
        "(290.000000, 70.000000, 0.000000)",
        "(290.000000, 70.000000, 0.000000)",
        "(290.000000, 70.000000, 0.000000)",
        "(290.000000, 70.000000, 0.000000)",
        "(290.000000, 70.000000, 0.000000)",
        "(290.000000, 70.000000, 0.000000)",
        "(290.000000, 70.000000, 0.000000)",
        "(290.000000, 70.000000, 0.000000)",
        "(290.000000, 70.000000, 0.000000)",
        "(290.000000, 70.000000, 0.000000)",
        "(290.000000, 70.000000, 0.000000)",
        "(290.000000, 70.000000, 0.000000)",
        "(290.000000, 70.000000, 0.000000)",
        "(290.000000, 70.000000, 0.000000)",
        "(290.000000, 70.000000, 0.000000)",
        "(290.000000, 70.000000, 0.000000)",
        "(290.000000, 70.000000, 0.000000)",
        "(290.000000, 70.000000, 0.000000)",
        "(290.000000, 70.000000, 0.000000)",
        "(290.000000, 70.000000, 0.000000)",
        "(290.000000, 70.000000, 0.000000)",
        "(290.000000, 70.000000, 0.000000)",
        "(290.000000, 70.000000, 0.000000)",
        "(290.000000, 70.000000, 0.000000)",
        "(290.000000, 70.000000, 0.000000)",
        "(290.000000, 70.000000, 0.000000)",
        "(290.000000, 70.000000, 0.000000)",
        "(290.000000, 70.000000, 0.000000)",
        "(290.000000, 70.000000, 0.000000)",
        "(290.000000, 70.000000, 0.000000)",
        "(290.000000, 70.000000, 0.000000)",
        "(290.000000, 70.000000, 0.000000)",
        "(290.000000, 70.000000, 0.000000)",
        "(290.000000, 70.000000, 0.000000)",
        "(290.000000, 70.000000, 0.000000)",
        "(290.000000, 70.000000, 0.000000)",
        "(290.000000, 70.000000, 0.000000)",
        "(290.000000, 70.000000, 0.000000)",
        "(290.000000, 70.000000, 0.000000)",
        "(290.000000, 70.000000, 0.000000)",
        "(290.000000, 70.000000, 0.000000)",
        "(290.000000, 70.000000, 0.000000)",
        "(290.000000, 70.000000, 0.000000)",
        "(290.000000, 70.000000, 0.000000)",
        "(290.000000, 70.000000, 0.000000)",
        "(290.000000, 70.000000, 0.000000)",
        "(290.000000, 70.000000, 0.000000)",
        "(290.000000, 70.000000, 0.000000)",
        "(290.000000, 70.000000, 0.000000)",
        "(290.000000, 70.000000, 0.000000)",
        "(290.000000, 70.000000, 0.000000)",
        "(290.000000, 70.000000, 0.000000)",
        "(290.000000, 70.000000, 0.000000)",
        "(290.000000, 70.000000, 0.000000)",
        "(290.000000, 70.000000, 0.000000)",
        "(290.000000, 70.000000, 0.000000)",
        "(290.000000, 70.000000, 0.000000)",
        "(290.000000, 70.000000, 0.000000)",
        "(290.000000, 70.000000, 0.000000)",
        "(290.000000, 70.000000, 0.000000)",
        "(290.000000, 70.000000, 0.000000)",
        "(290.000000, 70.000000, 0.000000)",
        "(290.000000, 70.000000, 0.000000)",
        "(290.000000, 70.000000, 0.000000)",
        "(290.000000, 70.000000, 0.000000)",
        "(290.000000, 70.000000, 0.000000)",
        "(290.000000, 70.000000, 0.000000)",
        "(290.000000, 70.000000, 0.000000)",
        "(290.000000, 70.000000, 0.000000)",
        "(290.000000, 70.000000, 0.000000)",
        "(290.000000, 70.000000, 0.000000)",
        "(290.000000, 70.000000, 0.000000)",
        "(290.000000, 70.000000, 0.000000)",
        "(290.000000, 70.000000, 0.000000)",
        "(290.000000, 70.000000, 0.000000)",
        "(290.000000, 70.000000, 0.000000)",
        "(290.000000, 70.000000, 0.000000)",
        "(290.000000, 70.000000, 0.000000)",
        "(290.000000, 70.000000, 0.000000)",
        "(290.000000, 70.000000, 0.000000)",
        "(290.000000, 70.000000, 0.000000)",
        "(290.000000, 70.000000, 0.000000)",
        "(290.000000, 70.000000, 0.000000)",
        "(290.000000, 70.000000, 0.000000)",
        "(290.000000, 70.000000, 0.000000)",
        "(290.000000, 70.000000, 0.000000)",
        "(290.000000, 70.000000, 0.000000)",
        "(290.000000, 70.000000, 0.000000)",
        "(290.000000, 70.000000, 0.000000)",
        "(290.000000, 70.000000, 0.000000)",
        "(290.000000, 70.000000, 0.000000)",
        "(290.000000, 70.000000, 0.000000)",
        "(290.000000, 70.000000, 0.000000)",
        "(290.000000, 70.000000, 0.000000)",
        "(290.000000, 70.000000, 0.000000)",
        "(290.000000, 70.000000, 0.000000)",
        "(290.000000, 70.000000, 0.000000)",
        "(290.000000, 70.000000, 0.000000)",
        "(290.000000, 70.000000, 0.000000)",
        "(290.000000, 70.000000, 0.000000)",
        "(290.000000, 70.000000, 0.000000)",
        "(290.000000, 70.000000, 0.000000)",
        "(290.000000, 70.000000, 0.000000)",
        "(290.000000, 70.000000, 0.000000)",
        "(290.000000, 70.000000, 0.000000)",
        "(290.000000, 70.000000, 0.000000)",
        "(290.000000, 70.000000, 0.000000)",
        "(290.000000, 70.000000, 0.000000)",
        "(290.000000, 70.000000, 0.000000)",
        "(290.000000, 70.000000, 0.000000)",
        "(290.000000, 70.000000, 0.000000)",
        "(290.000000, 70.000000, 0.000000)",
        "(290.000000, 70.000000, 0.000000)",
        "(290.000000, 70.000000, 0.000000)",
        "(290.000000, 70.000000, 0.000000)",
        "(290.000000, 70.000000, 0.000000)",
        "(290.000000, 70.000000, 0.000000)",
        "(290.000000, 70.000000, 0.000000)",
        "(290.000000, 70.000000, 0.000000)",
        "(290.000000, 70.000000, 0.000000)",
        "(290.000000, 70.000000, 0.000000)",
        "(290.000000, 70.000000, 0.000000)",
        "(290.000000, 70.000000, 0.000000)",
        "(290.000000, 70.000000, 0.000000)",
        "(290.000000, 70.000000, 0.000000)",
        "(290.000000, 70.000000, 0.000000)",
        "(290.000000, 70.000000, 0.000000)",
        "(290.000000, 70.000000, 0.000000)",
        "(290.000000, 70.000000, 0.000000)",
        "(290.000000, 70.000000, 0.000000)",
        "(290.000000, 70.000000, 0.000000)",
        "(290.000000, 70.000000, 0.000000)",
        "(290.000000, 70.000000, 0.000000)",
        "(290.000000, 70.000000, 0.000000)",
        "(290.000000, 70.000000, 0.000000)",
        "(290.000000, 70.000000, 0.000000)",
        "(290.000000, 70.000000, 0.000000)",
        "(290.000000, 70.000000, 0.000000)",
        "(290.000000, 70.000000, 0.000000)",
        "(290.000000, 70.000000, 0.000000)",
        "(290.000000, 70.000000, 0.000000)",
        "(290.000000, 70.000000, 0.000000)",
        "(290.000000, 70.000000, 0.000000)",
        "(290.000000, 70.000000, 0.000000)",
        "(290.000000, 70.000000, 0.000000)",
        "(290.000000, 70.000000, 0.000000)",
        "(290.000000, 70.000000, 0.000000)",
        "(290.000000, 70.000000, 0.000000)",
        "(290.000000, 70.000000, 0.000000)",
        "(290.000000, 70.000000, 0.000000)",
        "(290.000000, 70.000000, 0.000000)",
        "(290.000000, 70.000000, 0.000000)",
        "(290.000000, 70.000000, 0.000000)",
        "(290.000000, 70.000000, 0.000000)",
        "(290.000000, 70.000000, 0.000000)",
        "(290.000000, 70.000000, 0.000000)",
        "(290.000000, 70.000000, 0.000000)",
        "(290.000000, 70.000000, 0.000000)",
        "(290.000000, 70.000000, 0.000000)",
        "(290.000000, 70.000000, 0.000000)",
        "(290.000000, 70.000000, 0.000000)",
        "(290.000000, 70.000000, 0.000000)",
        "(290.000000, 70.000000, 0.000000)",
        "(290.000000, 70.000000, 0.000000)",
        "(290.000000, 70.000000, 0.000000)",
        "(290.000000, 70.000000, 0.000000)",
        "(290.000000, 70.000000, 0.000000)",
        "(290.000000, 70.000000, 0.000000)",
        "(290.000000, 70.000000, 0.000000)",
        "(290.000000, 70.000000, 0.000000)",
        "(290.000000, 70.000000, 0.000000)",
        "(290.000000, 70.000000, 0.000000)",
        "(290.000000, 70.000000, 0.000000)",
        "(290.000000, 70.000000, 0.000000)",
        "(290.000000, 70.000000, 0.000000)",
        "(290.000000, 70.000000, 0.000000)",
        "(290.000000, 70.000000, 0.000000)",
        "(290.000000, 70.000000, 0.000000)",
        "(290.000000, 70.000000, 0.000000)",
        "(290.000000, 70.000000, 0.000000)",
        "(290.000000, 70.000000, 0.000000)",
        "(290.000000, 70.000000, 0.000000)",
        "(290.000000, 70.000000, 0.000000)",
        "(290.000000, 70.000000, 0.000000)",
        "(290.000000, 70.000000, 0.000000)",
        "(290.000000, 70.000000, 0.000000)",
        "(290.000000, 70.000000, 0.000000)",
        "(290.000000, 70.000000, 0.000000)",
        "(290.000000, 70.000000, 0.000000)",
        "(290.000000, 70.000000, 0.000000)",
        "(290.000000, 70.000000, 0.000000)",
        "(290.000000, 70.000000, 0.000000)",
        "(290.000000, 70.000000, 0.000000)",
        "(290.000000, 70.000000, 0.000000)",
        "(290.000000, 70.000000, 0.000000)",
        "(290.000000, 70.000000, 0.000000)",
        "(290.000000, 70.000000, 0.000000)",
        "(290.000000, 70.000000, 0.000000)",
        "(290.000000, 70.000000, 0.000000)",
        "(290.000000, 70.000000, 0.000000)",
        "(290.000000, 70.000000, 0.000000)",
        "(290.000000, 70.000000, 0.000000)",
        "(290.000000, 70.000000, 0.000000)",
        "(290.000000, 70.000000, 0.000000)",
        "(290.000000, 70.000000, 0.000000)",
        "(290.000000, 70.000000, 0.000000)",
        "(290.000000, 70.000000, 0.000000)",
        "(290.000000, 70.000000, 0.000000)",
        "(290.000000, 70.000000, 0.000000)",
        "(290.000000, 70.000000, 0.000000)",
        "(290.000000, 70.000000, 0.000000)",
        "(290.000000, 70.000000, 0.000000)",
        "(290.000000, 70.000000, 0.000000)",
        "(290.000000, 70.000000, 0.000000)",
        "(290.000000, 70.000000, 0.000000)",
        "(290.000000, 70.000000, 0.000000)",
        "(290.000000, 70.000000, 0.000000)",
        "(290.000000, 70.000000, 0.000000)",
        "(290.000000, 70.000000, 0.000000)",
        "(290.000000, 70.000000, 0.000000)",
        "(290.000000, 70.000000, 0.000000)",
        "(290.000000, 70.000000, 0.000000)",
        "(290.000000, 70.000000, 0.000000)",
        "(290.000000, 70.000000, 0.000000)",
        "(290.000000, 70.000000, 0.000000)",
        "(290.000000, 70.000000, 0.000000)",
        "(290.000000, 70.000000, 0.000000)",
        "(290.000000, 70.000000, 0.000000)",
        "(290.000000, 70.000000, 0.000000)",
        "(290.000000, 70.000000, 0.000000)",
        "(290.000000, 70.000000, 0.000000)",
        "(290.000000, 70.000000, 0.000000)",
        "(290.000000, 70.000000, 0.000000)",
        "(290.000000, 70.000000, 0.000000)",
        "(290.000000, 70.000000, 0.000000)",
        "(290.000000, 70.000000, 0.000000)",
        "(290.000000, 70.000000, 0.000000)",
        "(290.000000, 70.000000, 0.000000)",
        "(290.000000, 70.000000, 0.000000)",
        "(290.000000, 70.000000, 0.000000)",
        "(290.000000, 70.000000, 0.000000)",
        "(290.000000, 70.000000, 0.000000)",
        "(290.000000, 70.000000, 0.000000)",
        "(290.000000, 70.000000, 0.000000)",
        "(290.000000, 70.000000, 0.000000)",
        "(290.000000, 70.000000, 0.000000)",
        "(290.000000, 70.000000, 0.000000)",
        "(290.000000, 70.000000, 0.000000)",
        "(290.000000, 70.000000, 0.000000)",
        "(290.000000, 70.000000, 0.000000)",
        "(290.000000, 70.000000, 0.000000)",
        "(290.000000, 70.000000, 0.000000)",
        "(290.000000, 70.000000, 0.000000)",
        "(290.000000, 70.000000, 0.000000)",
        "(290.000000, 70.000000, 0.000000)",
        "(290.000000, 70.000000, 0.000000)",
        "(290.000000, 70.000000, 0.000000)",
        "(290.000000, 70.000000, 0.000000)",
        "(290.000000, 70.000000, 0.000000)",
        "(290.000000, 70.000000, 0.000000)",
        "(290.000000, 70.000000, 0.000000)",
        "(290.000000, 70.000000, 0.000000)",
        "(290.000000, 70.000000, 0.000000)",
        "(290.000000, 70.000000, 0.000000)",
        "(290.000000, 70.000000, 0.000000)",
        "(290.000000, 70.000000, 0.000000)",
        "(290.000000, 70.000000, 0.000000)",
        "(290.000000, 70.000000, 0.000000)",
        "(290.000000, 70.000000, 0.000000)",
        "(290.000000, 70.000000, 0.000000)",
        "(290.000000, 70.000000, 0.000000)",
        "(290.000000, 70.000000, 0.000000)",
        "(290.000000, 70.000000, 0.000000)",
        "(290.000000, 70.000000, 0.000000)",
        "(290.000000, 70.000000, 0.000000)",
        "(290.000000, 70.000000, 0.000000)",
        "(290.000000, 70.000000, 0.000000)",
        "(290.000000, 70.000000, 0.000000)",
        "(290.000000, 70.000000, 0.000000)",
        "(290.000000, 70.000000, 0.000000)",
        "(290.000000, 70.000000, 0.000000)",
        "(290.000000, 70.000000, 0.000000)",
        "(290.000000, 70.000000, 0.000000)",
        "(290.000000, 70.000000, 0.000000)",
        "(290.000000, 70.000000, 0.000000)",
        "(290.000000, 70.000000, 0.000000)",
        "(290.000000, 70.000000, 0.000000)",
        "(290.000000, 70.000000, 0.000000)",
        "(290.000000, 70.000000, 0.000000)",
        "(290.000000, 70.000000, 0.000000)",
        "(290.000000, 70.000000, 0.000000)",
        "(290.000000, 70.000000, 0.000000)",
        "(290.000000, 70.000000, 0.000000)",
        "(290.000000, 70.000000, 0.000000)",
        "(290.000000, 70.000000, 0.000000)",
        "(290.000000, 70.000000, 0.000000)",
        "(290.000000, 70.000000, 0.000000)",
        "(290.000000, 70.000000, 0.000000)",
        "(290.000000, 70.000000, 0.000000)",
        "(290.000000, 70.000000, 0.000000)",
        "(290.000000, 70.000000, 0.000000)",
        "(290.000000, 70.000000, 0.000000)",
        "(290.000000, 70.000000, 0.000000)",
        "(290.000000, 70.000000, 0.000000)",
        "(290.000000, 70.000000, 0.000000)",
        "(290.000000, 70.000000, 0.000000)",
        "(290.000000, 70.000000, 0.000000)",
        "(290.000000, 70.000000, 0.000000)",
        "(290.000000, 70.000000, 0.000000)",
        "(290.000000, 70.000000, 0.000000)",
        "(290.000000, 70.000000, 0.000000)",
        "(290.000000, 70.000000, 0.000000)",
        "(290.000000, 70.000000, 0.000000)",
        "(290.000000, 70.000000, 0.000000)",
        "(290.000000, 70.000000, 0.000000)",
        "(290.000000, 70.000000, 0.000000)",
        "(290.000000, 70.000000, 0.000000)",
        "(290.000000, 70.000000, 0.000000)",
        "(290.000000, 70.000000, 0.000000)",
        "(290.000000, 70.000000, 0.000000)",
        "(290.000000, 70.000000, 0.000000)",
        "(290.000000, 70.000000, 0.000000)",
        "(290.000000, 70.000000, 0.000000)",
        "(290.000000, 70.000000, 0.000000)",
        "(290.000000, 70.000000, 0.000000)",
        "(290.000000, 70.000000, 0.000000)",
        "(290.000000, 70.000000, 0.000000)",
        "(290.000000, 70.000000, 0.000000)",
        "(290.000000, 70.000000, 0.000000)",
        "(290.000000, 70.000000, 0.000000)",
        "(290.000000, 70.000000, 0.000000)",
        "(290.000000, 70.000000, 0.000000)",
        "(290.000000, 70.000000, 0.000000)",
        "(290.000000, 70.000000, 0.000000)",
        "(290.000000, 70.000000, 0.000000)",
        "(290.000000, 70.000000, 0.000000)",
        "(290.000000, 70.000000, 0.000000)",
        "(290.000000, 70.000000, 0.000000)",
        "(290.000000, 70.000000, 0.000000)",
        "(290.000000, 70.000000, 0.000000)",
        "(290.000000, 70.000000, 0.000000)",
        "(290.000000, 70.000000, 0.000000)",
        "(290.000000, 70.000000, 0.000000)",
        "(290.000000, 70.000000, 0.000000)",
        "(290.000000, 70.000000, 0.000000)",
        "(290.000000, 70.000000, 0.000000)",
        "(290.000000, 70.000000, 0.000000)",
        "(290.000000, 70.000000, 0.000000)",
        "(290.000000, 70.000000, 0.000000)",
        "(290.000000, 70.000000, 0.000000)",
        "(290.000000, 70.000000, 0.000000)",
        "(290.000000, 70.000000, 0.000000)",
        "(290.000000, 70.000000, 0.000000)",
        "(290.000000, 70.000000, 0.000000)",
        "(290.000000, 70.000000, 0.000000)",
        "(290.000000, 70.000000, 0.000000)",
        "(290.000000, 70.000000, 0.000000)",
        "(290.000000, 70.000000, 0.000000)",
        "(290.000000, 70.000000, 0.000000)",
        "(290.000000, 70.000000, 0.000000)",
        "(290.000000, 70.000000, 0.000000)",
        "(290.000000, 70.000000, 0.000000)",
        "(290.000000, 70.000000, 0.000000)",
        "(290.000000, 70.000000, 0.000000)",
        "(290.000000, 70.000000, 0.000000)",
        "(290.000000, 70.000000, 0.000000)",
        "(290.000000, 70.000000, 0.000000)",
        "(290.000000, 70.000000, 0.000000)",
        "(290.000000, 70.000000, 0.000000)",
        "(290.000000, 70.000000, 0.000000)",
        "(290.000000, 70.000000, 0.000000)",
        "(290.000000, 70.000000, 0.000000)",
        "(290.000000, 70.000000, 0.000000)",
        "(290.000000, 70.000000, 0.000000)",
        "(290.000000, 70.000000, 0.000000)",
        "(290.000000, 70.000000, 0.000000)",
        "(290.000000, 70.000000, 0.000000)",
        "(290.000000, 70.000000, 0.000000)",
        "(290.000000, 70.000000, 0.000000)",
        "(290.000000, 70.000000, 0.000000)",
        "(290.000000, 70.000000, 0.000000)",
        "(290.000000, 70.000000, 0.000000)",
        "(290.000000, 70.000000, 0.000000)",
        "(290.000000, 70.000000, 0.000000)",
        "(290.000000, 70.000000, 0.000000)",
        "(290.000000, 70.000000, 0.000000)",
        "(290.000000, 70.000000, 0.000000)",
        "(290.000000, 70.000000, 0.000000)",
        "(290.000000, 70.000000, 0.000000)",
        "(290.000000, 70.000000, 0.000000)",
        "(290.000000, 70.000000, 0.000000)",
        "(290.000000, 70.000000, 0.000000)",
        "(290.000000, 70.000000, 0.000000)",
        "(290.000000, 70.000000, 0.000000)",
        "(290.000000, 70.000000, 0.000000)",
        "(290.000000, 70.000000, 0.000000)",
        "(290.000000, 70.000000, 0.000000)",
        "(290.000000, 70.000000, 0.000000)",
        "(290.000000, 70.000000, 0.000000)",
        "(290.000000, 70.000000, 0.000000)",
        "(290.000000, 70.000000, 0.000000)",
        "(290.000000, 70.000000, 0.000000)",
        "(290.000000, 70.000000, 0.000000)",
        "(290.000000, 70.000000, 0.000000)",
        "(290.000000, 70.000000, 0.000000)",
        "(290.000000, 70.000000, 0.000000)",
        "(290.000000, 70.000000, 0.000000)",
        "(290.000000, 70.000000, 0.000000)",
        "(290.000000, 70.000000, 0.000000)",
        "(290.000000, 70.000000, 0.000000)",
        "(290.000000, 70.000000, 0.000000)",
        "(290.000000, 70.000000, 0.000000)",
        "(290.000000, 70.000000, 0.000000)",
        "(290.000000, 70.000000, 0.000000)",
        "(290.000000, 70.000000, 0.000000)",
        "(290.000000, 70.000000, 0.000000)",
        "(290.000000, 70.000000, 0.000000)",
        "(290.000000, 70.000000, 0.000000)",
        "(290.000000, 70.000000, 0.000000)",
        "(290.000000, 70.000000, 0.000000)",
        "(290.000000, 70.000000, 0.000000)",
        "(290.000000, 70.000000, 0.000000)",
        "(290.000000, 70.000000, 0.000000)",
        "(290.000000, 70.000000, 0.000000)",
        "(290.000000, 70.000000, 0.000000)",
        "(290.000000, 70.000000, 0.000000)",
        "(290.000000, 70.000000, 0.000000)",
        "(290.000000, 70.000000, 0.000000)",
        "(290.000000, 70.000000, 0.000000)",
        "(290.000000, 70.000000, 0.000000)",
        "(290.000000, 70.000000, 0.000000)",
        "(290.000000, 70.000000, 0.000000)",
        "(290.000000, 70.000000, 0.000000)",
        "(290.000000, 70.000000, 0.000000)",
        "(290.000000, 70.000000, 0.000000)",
        "(290.000000, 70.000000, 0.000000)",
        "(290.000000, 70.000000, 0.000000)",
        "(290.000000, 70.000000, 0.000000)",
        "(290.000000, 70.000000, 0.000000)",
        "(290.000000, 70.000000, 0.000000)",
        "(290.000000, 70.000000, 0.000000)",
        "(290.000000, 70.000000, 0.000000)",
        "(290.000000, 70.000000, 0.000000)",
        "(290.000000, 70.000000, 0.000000)",
        "(290.000000, 70.000000, 0.000000)",
        "(290.000000, 70.000000, 0.000000)",
        "(290.000000, 70.000000, 0.000000)",
        "(290.000000, 70.000000, 0.000000)",
        "(290.000000, 70.000000, 0.000000)",
        "(290.000000, 70.000000, 0.000000)",
        "(290.000000, 70.000000, 0.000000)",
        "(290.000000, 70.000000, 0.000000)",
        "(290.000000, 70.000000, 0.000000)",
        "(290.000000, 70.000000, 0.000000)",
        "(290.000000, 70.000000, 0.000000)",
        "(290.000000, 70.000000, 0.000000)",
        "(290.000000, 70.000000, 0.000000)",
        "(290.000000, 70.000000, 0.000000)",
        "(290.000000, 70.000000, 0.000000)",
        "(290.000000, 70.000000, 0.000000)",
        "(290.000000, 70.000000, 0.000000)",
        "(290.000000, 70.000000, 0.000000)",
        "(290.000000, 70.000000, 0.000000)",
        "(290.000000, 70.000000, 0.000000)",
        "(290.000000, 70.000000, 0.000000)",
        "(290.000000, 70.000000, 0.000000)",
        "(290.000000, 70.000000, 0.000000)",
        "(290.000000, 70.000000, 0.000000)",
        "(290.000000, 70.000000, 0.000000)",
        "(290.000000, 70.000000, 0.000000)",
        "(290.000000, 70.000000, 0.000000)",
        "(290.000000, 70.000000, 0.000000)",
        "(290.000000, 70.000000, 0.000000)",
        "(290.000000, 70.000000, 0.000000)",
        "(290.000000, 70.000000, 0.000000)",
        "(290.000000, 70.000000, 0.000000)",
        "(290.000000, 70.000000, 0.000000)",
        "(290.000000, 70.000000, 0.000000)",
        "(290.000000, 70.000000, 0.000000)",
        "(290.000000, 70.000000, 0.000000)",
        "(290.000000, 70.000000, 0.000000)",
        "(290.000000, 70.000000, 0.000000)",
        "(290.000000, 70.000000, 0.000000)",
        "(290.000000, 70.000000, 0.000000)",
        "(290.000000, 70.000000, 0.000000)",
        "(290.000000, 70.000000, 0.000000)",
        "(290.000000, 70.000000, 0.000000)",
        "(290.000000, 70.000000, 0.000000)",
        "(290.000000, 70.000000, 0.000000)",
        "(290.000000, 70.000000, 0.000000)",
        "(290.000000, 70.000000, 0.000000)",
        "(290.000000, 70.000000, 0.000000)",
        "(290.000000, 70.000000, 0.000000)",
        "(290.000000, 70.000000, 0.000000)",
        "(290.000000, 70.000000, 0.000000)",
        "(290.000000, 70.000000, 0.000000)",
        "(290.000000, 70.000000, 0.000000)",
        "(290.000000, 70.000000, 0.000000)",
        "(290.000000, 70.000000, 0.000000)",
        "(290.000000, 70.000000, 0.000000)",
        "(290.000000, 70.000000, 0.000000)",
        "(290.000000, 70.000000, 0.000000)",
        "(290.000000, 70.000000, 0.000000)",
        "(290.000000, 70.000000, 0.000000)",
        "(290.000000, 70.000000, 0.000000)",
        "(290.000000, 70.000000, 0.000000)",
        "(290.000000, 70.000000, 0.000000)",
        "(290.000000, 70.000000, 0.000000)",
        "(290.000000, 70.000000, 0.000000)",
        "(290.000000, 70.000000, 0.000000)",
        "(290.000000, 70.000000, 0.000000)",
        "(290.000000, 70.000000, 0.000000)",
        "(290.000000, 70.000000, 0.000000)",
        "(290.000000, 70.000000, 0.000000)",
        "(290.000000, 70.000000, 0.000000)",
        "(290.000000, 70.000000, 0.000000)",
        "(290.000000, 70.000000, 0.000000)",
        "(290.000000, 70.000000, 0.000000)",
        "(290.000000, 70.000000, 0.000000)",
        "(290.000000, 70.000000, 0.000000)",
        "(290.000000, 70.000000, 0.000000)",
        "(290.000000, 70.000000, 0.000000)",
        "(290.000000, 70.000000, 0.000000)",
        "(290.000000, 70.000000, 0.000000)",
        "(290.000000, 70.000000, 0.000000)",
        "(290.000000, 70.000000, 0.000000)",
        "(290.000000, 70.000000, 0.000000)",
        "(290.000000, 70.000000, 0.000000)",
        "(290.000000, 70.000000, 0.000000)",
        "(290.000000, 70.000000, 0.000000)",
        "(290.000000, 70.000000, 0.000000)",
        "(290.000000, 70.000000, 0.000000)",
        "(290.000000, 70.000000, 0.000000)",
        "(290.000000, 70.000000, 0.000000)",
        "(290.000000, 70.000000, 0.000000)",
        "(290.000000, 70.000000, 0.000000)",
        "(290.000000, 70.000000, 0.000000)",
        "(290.000000, 70.000000, 0.000000)",
        "(290.000000, 70.000000, 0.000000)",
        "(290.000000, 70.000000, 0.000000)",
        "(290.000000, 70.000000, 0.000000)",
        "(290.000000, 70.000000, 0.000000)",
        "(290.000000, 70.000000, 0.000000)",
        "(290.000000, 70.000000, 0.000000)",
        "(290.000000, 70.000000, 0.000000)",
        "(290.000000, 70.000000, 0.000000)",
        "(290.000000, 70.000000, 0.000000)",
        "(290.000000, 70.000000, 0.000000)",
        "(290.000000, 70.000000, 0.000000)",
        "(290.000000, 70.000000, 0.000000)",
        "(290.000000, 70.000000, 0.000000)",
        "(290.000000, 70.000000, 0.000000)",
        "(290.000000, 70.000000, 0.000000)",
        "(290.000000, 70.000000, 0.000000)",
        "(290.000000, 70.000000, 0.000000)",
        "(290.000000, 70.000000, 0.000000)",
        "(290.000000, 70.000000, 0.000000)",
        "(290.000000, 70.000000, 0.000000)",
        "(290.000000, 70.000000, 0.000000)",
        "(290.000000, 70.000000, 0.000000)",
        "(290.000000, 70.000000, 0.000000)",
        "(290.000000, 70.000000, 0.000000)",
        "(290.000000, 70.000000, 0.000000)",
        "(290.000000, 70.000000, 0.000000)",
        "(290.000000, 70.000000, 0.000000)",
        "(290.000000, 70.000000, 0.000000)",
        "(290.000000, 70.000000, 0.000000)",
        "(290.000000, 70.000000, 0.000000)",
        "(290.000000, 70.000000, 0.000000)",
        "(290.000000, 70.000000, 0.000000)",
        "(290.000000, 70.000000, 0.000000)",
        "(290.000000, 70.000000, 0.000000)",
        "(290.000000, 70.000000, 0.000000)",
        "(290.000000, 70.000000, 0.000000)",
        "(290.000000, 70.000000, 0.000000)",
        "(290.000000, 70.000000, 0.000000)",
        "(290.000000, 70.000000, 0.000000)",
        "(290.000000, 70.000000, 0.000000)",
        "(290.000000, 70.000000, 0.000000)",
        "(290.000000, 70.000000, 0.000000)",
        "(290.000000, 70.000000, 0.000000)",
        "(290.000000, 70.000000, 0.000000)",
        "(290.000000, 70.000000, 0.000000)",
        "(290.000000, 70.000000, 0.000000)",
        "(290.000000, 70.000000, 0.000000)",
        "(290.000000, 70.000000, 0.000000)",
        "(290.000000, 70.000000, 0.000000)",
        "(290.000000, 70.000000, 0.000000)",
        "(290.000000, 70.000000, 0.000000)",
        "(290.000000, 70.000000, 0.000000)",
        "(290.000000, 70.000000, 0.000000)",
        "(290.000000, 70.000000, 0.000000)",
        "(290.000000, 70.000000, 0.000000)",
        "(290.000000, 70.000000, 0.000000)",
        "(290.000000, 70.000000, 0.000000)",
        "(290.000000, 70.000000, 0.000000)",
        "(290.000000, 70.000000, 0.000000)",
        "(290.000000, 70.000000, 0.000000)",
        "(290.000000, 70.000000, 0.000000)",
        "(290.000000, 70.000000, 0.000000)",
        "(290.000000, 70.000000, 0.000000)",
        "(290.000000, 70.000000, 0.000000)",
        "(290.000000, 70.000000, 0.000000)",
        "(290.000000, 70.000000, 0.000000)",
        "(290.000000, 70.000000, 0.000000)",
        "(290.000000, 70.000000, 0.000000)",
        "(290.000000, 70.000000, 0.000000)",
        "(290.000000, 70.000000, 0.000000)",
        "(290.000000, 70.000000, 0.000000)",
        "(290.000000, 70.000000, 0.000000)",
        "(290.000000, 70.000000, 0.000000)",
        "(290.000000, 70.000000, 0.000000)",
        "(290.000000, 70.000000, 0.000000)",
        "(290.000000, 70.000000, 0.000000)",
        "(290.000000, 70.000000, 0.000000)",
        "(290.000000, 70.000000, 0.000000)",
        "(290.000000, 70.000000, 0.000000)",
        "(290.000000, 70.000000, 0.000000)",
        "(290.000000, 70.000000, 0.000000)",
        "(290.000000, 70.000000, 0.000000)",
        "(290.000000, 70.000000, 0.000000)",
        "(290.000000, 70.000000, 0.000000)",
        "(290.000000, 70.000000, 0.000000)",
        "(290.000000, 70.000000, 0.000000)",
        "(290.000000, 70.000000, 0.000000)",
        "(290.000000, 70.000000, 0.000000)",
        "(290.000000, 70.000000, 0.000000)",
        "(290.000000, 70.000000, 0.000000)",
        "(290.000000, 70.000000, 0.000000)",
        "(290.000000, 70.000000, 0.000000)",
        "(290.000000, 70.000000, 0.000000)",
        "(290.000000, 70.000000, 0.000000)",
        "(290.000000, 70.000000, 0.000000)",
        "(290.000000, 70.000000, 0.000000)",
        "(290.000000, 70.000000, 0.000000)",
        "(290.000000, 70.000000, 0.000000)",
        "(290.000000, 70.000000, 0.000000)",
        "(290.000000, 70.000000, 0.000000)",
        "(290.000000, 70.000000, 0.000000)",
        "(290.000000, 70.000000, 0.000000)",
        "(290.000000, 70.000000, 0.000000)",
        "(290.000000, 70.000000, 0.000000)",
        "(290.000000, 70.000000, 0.000000)",
        "(290.000000, 70.000000, 0.000000)",
        "(290.000000, 70.000000, 0.000000)",
        "(290.000000, 70.000000, 0.000000)",
        "(290.000000, 70.000000, 0.000000)",
        "(290.000000, 70.000000, 0.000000)",
        "(290.000000, 70.000000, 0.000000)",
        "(290.000000, 70.000000, 0.000000)",
        "(290.000000, 70.000000, 0.000000)",
        "(290.000000, 70.000000, 0.000000)",
        "(290.000000, 70.000000, 0.000000)",
        "(290.000000, 70.000000, 0.000000)",
        "(290.000000, 70.000000, 0.000000)",
        "(290.000000, 70.000000, 0.000000)",
        "(290.000000, 70.000000, 0.000000)",
        "(290.000000, 70.000000, 0.000000)",
        "(290.000000, 70.000000, 0.000000)",
        "(290.000000, 70.000000, 0.000000)",
        "(290.000000, 70.000000, 0.000000)",
        "(290.000000, 70.000000, 0.000000)",
        "(290.000000, 70.000000, 0.000000)",
        "(290.000000, 70.000000, 0.000000)",
        "(290.000000, 70.000000, 0.000000)",
        "(290.000000, 70.000000, 0.000000)",
        "(290.000000, 70.000000, 0.000000)",
        "(290.000000, 70.000000, 0.000000)",
        "(290.000000, 70.000000, 0.000000)",
        "(290.000000, 70.000000, 0.000000)",
        "(290.000000, 70.000000, 0.000000)",
        "(290.000000, 70.000000, 0.000000)",
        "(290.000000, 70.000000, 0.000000)",
        "(290.000000, 70.000000, 0.000000)",
        "(290.000000, 70.000000, 0.000000)",
        "(290.000000, 70.000000, 0.000000)",
        "(290.000000, 70.000000, 0.000000)",
        "(290.000000, 70.000000, 0.000000)",
        "(290.000000, 70.000000, 0.000000)",
        "(290.000000, 70.000000, 0.000000)",
        "(290.000000, 70.000000, 0.000000)",
        "(290.000000, 70.000000, 0.000000)",
        "(290.000000, 70.000000, 0.000000)",
        "(290.000000, 70.000000, 0.000000)",
        "(290.000000, 70.000000, 0.000000)",
        "(290.000000, 70.000000, 0.000000)",
        "(290.000000, 70.000000, 0.000000)",
        "(290.000000, 70.000000, 0.000000)",
        "(290.000000, 70.000000, 0.000000)",
        "(290.000000, 70.000000, 0.000000)",
        "(290.000000, 70.000000, 0.000000)",
        "(290.000000, 70.000000, 0.000000)",
        "(290.000000, 70.000000, 0.000000)",
        "(290.000000, 70.000000, 0.000000)",
        "(290.000000, 70.000000, 0.000000)",
        "(290.000000, 70.000000, 0.000000)",
        "(290.000000, 70.000000, 0.000000)",
        "(290.000000, 70.000000, 0.000000)",
        "(290.000000, 70.000000, 0.000000)",
        "(290.000000, 70.000000, 0.000000)",
        "(290.000000, 70.000000, 0.000000)",
        "(290.000000, 70.000000, 0.000000)",
        "(290.000000, 70.000000, 0.000000)",
        "(290.000000, 70.000000, 0.000000)",
        "(290.000000, 70.000000, 0.000000)",
        "(290.000000, 70.000000, 0.000000)",
        "(290.000000, 70.000000, 0.000000)",
        "(290.000000, 70.000000, 0.000000)",
        "(290.000000, 70.000000, 0.000000)",
        "(290.000000, 70.000000, 0.000000)",
        "(290.000000, 70.000000, 0.000000)",
        "(290.000000, 70.000000, 0.000000)",
        "(290.000000, 70.000000, 0.000000)",
        "(290.000000, 70.000000, 0.000000)",
        "(290.000000, 70.000000, 0.000000)",
        "(290.000000, 70.000000, 0.000000)",
        "(290.000000, 70.000000, 0.000000)",
        "(290.000000, 70.000000, 0.000000)",
        "(290.000000, 70.000000, 0.000000)",
        "(290.000000, 70.000000, 0.000000)",
        "(290.000000, 70.000000, 0.000000)",
        "(290.000000, 70.000000, 0.000000)",
        "(290.000000, 70.000000, 0.000000)",
        "(290.000000, 70.000000, 0.000000)",
        "(290.000000, 70.000000, 0.000000)",
        "(290.000000, 70.000000, 0.000000)",
        "(290.000000, 70.000000, 0.000000)",
        "(290.000000, 70.000000, 0.000000)",
        "(290.000000, 70.000000, 0.000000)",
        "(290.000000, 70.000000, 0.000000)",
        "(290.000000, 70.000000, 0.000000)",
        "(290.000000, 70.000000, 0.000000)",
        "(290.000000, 70.000000, 0.000000)",
        "(290.000000, 70.000000, 0.000000)",
        "(290.000000, 70.000000, 0.000000)",
        "(290.000000, 70.000000, 0.000000)",
        "(290.000000, 70.000000, 0.000000)",
        "(290.000000, 70.000000, 0.000000)",
        "(290.000000, 70.000000, 0.000000)",
        "(290.000000, 70.000000, 0.000000)",
        "(290.000000, 70.000000, 0.000000)",
        "(290.000000, 70.000000, 0.000000)",
        "(290.000000, 70.000000, 0.000000)",
        "(290.000000, 70.000000, 0.000000)",
        "(290.000000, 70.000000, 0.000000)",
        "(290.000000, 70.000000, 0.000000)",
        "(290.000000, 70.000000, 0.000000)",
        "(290.000000, 70.000000, 0.000000)",
        "(290.000000, 70.000000, 0.000000)",
        "(290.000000, 70.000000, 0.000000)",
        "(290.000000, 70.000000, 0.000000)",
        "(290.000000, 70.000000, 0.000000)",
        "(290.000000, 70.000000, 0.000000)",
        "(290.000000, 70.000000, 0.000000)",
        "(290.000000, 70.000000, 0.000000)",
        "(290.000000, 70.000000, 0.000000)",
        "(290.000000, 70.000000, 0.000000)",
        "(290.000000, 70.000000, 0.000000)",
        "(290.000000, 70.000000, 0.000000)",
        "(290.000000, 70.000000, 0.000000)",
        "(290.000000, 70.000000, 0.000000)",
        "(290.000000, 70.000000, 0.000000)",
        "(290.000000, 70.000000, 0.000000)",
        "(290.000000, 70.000000, 0.000000)",
        "(290.000000, 70.000000, 0.000000)",
        "(290.000000, 70.000000, 0.000000)",
        "(290.000000, 70.000000, 0.000000)",
        "(290.000000, 70.000000, 0.000000)",
        "(290.000000, 70.000000, 0.000000)",
        "(290.000000, 70.000000, 0.000000)",
        "(290.000000, 70.000000, 0.000000)",
        "(290.000000, 70.000000, 0.000000)",
        "(290.000000, 70.000000, 0.000000)",
        "(290.000000, 70.000000, 0.000000)",
        "(290.000000, 70.000000, 0.000000)",
        "(290.000000, 70.000000, 0.000000)",
        "(290.000000, 70.000000, 0.000000)",
        "(290.000000, 70.000000, 0.000000)",
        "(290.000000, 70.000000, 0.000000)",
        "(290.000000, 70.000000, 0.000000)",
        "(290.000000, 70.000000, 0.000000)",
        "(290.000000, 70.000000, 0.000000)",
        "(290.000000, 70.000000, 0.000000)",
        "(290.000000, 70.000000, 0.000000)",
        "(290.000000, 70.000000, 0.000000)",
        "(290.000000, 70.000000, 0.000000)",
        "(290.000000, 70.000000, 0.000000)",
        "(290.000000, 70.000000, 0.000000)",
        "(290.000000, 70.000000, 0.000000)",
        "(290.000000, 70.000000, 0.000000)",
        "(290.000000, 70.000000, 0.000000)",
        "(290.000000, 70.000000, 0.000000)",
        "(290.000000, 70.000000, 0.000000)",
        "(290.000000, 70.000000, 0.000000)",
        "(290.000000, 70.000000, 0.000000)",
        "(290.000000, 70.000000, 0.000000)",
        "(290.000000, 70.000000, 0.000000)",
        "(290.000000, 70.000000, 0.000000)",
        "(290.000000, 70.000000, 0.000000)",
        "(290.000000, 70.000000, 0.000000)",
        "(290.000000, 70.000000, 0.000000)",
        "(290.000000, 70.000000, 0.000000)",
        "(290.000000, 70.000000, 0.000000)",
        "(290.000000, 70.000000, 0.000000)",
        "(290.000000, 70.000000, 0.000000)",
        "(290.000000, 70.000000, 0.000000)",
        "(290.000000, 70.000000, 0.000000)",
        "(290.000000, 70.000000, 0.000000)",
        "(290.000000, 70.000000, 0.000000)",
        "(290.000000, 70.000000, 0.000000)",
        "(290.000000, 70.000000, 0.000000)",
        "(290.000000, 70.000000, 0.000000)",
        "(290.000000, 70.000000, 0.000000)",
        "(290.000000, 70.000000, 0.000000)",
        "(290.000000, 70.000000, 0.000000)",
        "(290.000000, 70.000000, 0.000000)",
        "(290.000000, 70.000000, 0.000000)",
        "(290.000000, 70.000000, 0.000000)",
        "(290.000000, 70.000000, 0.000000)",
        "(290.000000, 70.000000, 0.000000)",
        "(290.000000, 70.000000, 0.000000)",
        "(290.000000, 70.000000, 0.000000)",
        "(290.000000, 70.000000, 0.000000)",
        "(290.000000, 70.000000, 0.000000)",
        "(290.000000, 70.000000, 0.000000)",
        "(290.000000, 70.000000, 0.000000)",
        "(290.000000, 70.000000, 0.000000)",
        "(290.000000, 70.000000, 0.000000)",
        "(290.000000, 70.000000, 0.000000)",
        "(290.000000, 70.000000, 0.000000)",
        "(290.000000, 70.000000, 0.000000)",
        "(290.000000, 70.000000, 0.000000)",
        "(290.000000, 70.000000, 0.000000)",
        "(290.000000, 70.000000, 0.000000)",
        "(290.000000, 70.000000, 0.000000)",
        "(290.000000, 70.000000, 0.000000)",
        "(290.000000, 70.000000, 0.000000)",
        "(290.000000, 70.000000, 0.000000)",
        "(290.000000, 70.000000, 0.000000)",
        "(290.000000, 70.000000, 0.000000)",
        "(290.000000, 70.000000, 0.000000)",
        "(290.000000, 70.000000, 0.000000)",
        "(290.000000, 70.000000, 0.000000)",
        "(290.000000, 70.000000, 0.000000)",
        "(290.000000, 70.000000, 0.000000)",
        "(290.000000, 70.000000, 0.000000)",
        "(290.000000, 70.000000, 0.000000)",
        "(290.000000, 70.000000, 0.000000)",
        "(290.000000, 70.000000, 0.000000)",
        "(290.000000, 70.000000, 0.000000)",
        "(290.000000, 70.000000, 0.000000)",
        "(290.000000, 70.000000, 0.000000)",
        "(290.000000, 70.000000, 0.000000)",
        "(290.000000, 70.000000, 0.000000)",
        "(290.000000, 70.000000, 0.000000)",
        "(290.000000, 70.000000, 0.000000)",
        "(290.000000, 70.000000, 0.000000)",
        "(290.000000, 70.000000, 0.000000)",
        "(290.000000, 70.000000, 0.000000)",
        "(290.000000, 70.000000, 0.000000)",
        "(290.000000, 70.000000, 0.000000)",
        "(290.000000, 70.000000, 0.000000)",
        "(290.000000, 70.000000, 0.000000)",
        "(290.000000, 70.000000, 0.000000)",
        "(290.000000, 70.000000, 0.000000)",
        "(290.000000, 70.000000, 0.000000)",
        "(290.000000, 70.000000, 0.000000)",
        "(290.000000, 70.000000, 0.000000)",
        "(290.000000, 70.000000, 0.000000)",
        "(290.000000, 70.000000, 0.000000)",
        "(290.000000, 70.000000, 0.000000)",
        "(290.000000, 70.000000, 0.000000)",
        "(290.000000, 70.000000, 0.000000)",
        "(290.000000, 70.000000, 0.000000)",
        "(290.000000, 70.000000, 0.000000)",
        "(290.000000, 70.000000, 0.000000)",
        "(290.000000, 70.000000, 0.000000)",
        "(290.000000, 70.000000, 0.000000)",
        "(290.000000, 70.000000, 0.000000)",
        "(290.000000, 70.000000, 0.000000)",
        "(290.000000, 70.000000, 0.000000)",
        "(290.000000, 70.000000, 0.000000)",
        "(290.000000, 70.000000, 0.000000)",
        "(290.000000, 70.000000, 0.000000)",
        "(290.000000, 70.000000, 0.000000)",
        "(290.000000, 70.000000, 0.000000)",
        "(290.000000, 70.000000, 0.000000)",
        "(290.000000, 70.000000, 0.000000)",
        "(290.000000, 70.000000, 0.000000)",
        "(290.000000, 70.000000, 0.000000)",
        "(290.000000, 70.000000, 0.000000)",
        "(290.000000, 70.000000, 0.000000)",
        "(290.000000, 70.000000, 0.000000)",
        "(290.000000, 70.000000, 0.000000)",
        "(290.000000, 70.000000, 0.000000)",
        "(290.000000, 70.000000, 0.000000)",
        "(290.000000, 70.000000, 0.000000)",
        "(290.000000, 70.000000, 0.000000)",
        "(290.000000, 70.000000, 0.000000)",
        "(290.000000, 70.000000, 0.000000)",
        "(290.000000, 70.000000, 0.000000)",
        "(290.000000, 70.000000, 0.000000)",
        "(290.000000, 70.000000, 0.000000)",
        "(290.000000, 70.000000, 0.000000)",
        "(290.000000, 70.000000, 0.000000)",
        "(290.000000, 70.000000, 0.000000)",
        "(290.000000, 70.000000, 0.000000)",
        "(290.000000, 70.000000, 0.000000)",
        "(290.000000, 70.000000, 0.000000)",
        "(290.000000, 70.000000, 0.000000)",
        "(290.000000, 70.000000, 0.000000)",
        "(290.000000, 70.000000, 0.000000)",
        "(290.000000, 70.000000, 0.000000)",
        "(290.000000, 70.000000, 0.000000)",
        "(290.000000, 70.000000, 0.000000)",
        "(290.000000, 70.000000, 0.000000)",
        "(290.000000, 70.000000, 0.000000)",
        "(290.000000, 70.000000, 0.000000)",
        "(290.000000, 70.000000, 0.000000)",
        "(290.000000, 70.000000, 0.000000)",
        "(290.000000, 70.000000, 0.000000)",
        "(290.000000, 70.000000, 0.000000)",
        "(290.000000, 70.000000, 0.000000)",
        "(290.000000, 70.000000, 0.000000)",
        "(290.000000, 70.000000, 0.000000)",
        "(290.000000, 70.000000, 0.000000)",
        "(290.000000, 70.000000, 0.000000)",
        "(290.000000, 70.000000, 0.000000)",
        "(290.000000, 70.000000, 0.000000)",
        "(290.000000, 70.000000, 0.000000)",
        "(290.000000, 70.000000, 0.000000)",
        "(290.000000, 70.000000, 0.000000)",
        "(290.000000, 70.000000, 0.000000)",
        "(290.000000, 70.000000, 0.000000)",
        "(290.000000, 70.000000, 0.000000)",
        "(290.000000, 70.000000, 0.000000)",
        "(290.000000, 70.000000, 0.000000)",
        "(290.000000, 70.000000, 0.000000)",
        "(290.000000, 70.000000, 0.000000)",
        "(290.000000, 70.000000, 0.000000)",
        "(290.000000, 70.000000, 0.000000)",
        "(290.000000, 70.000000, 0.000000)",
        "(290.000000, 70.000000, 0.000000)",
        "(290.000000, 70.000000, 0.000000)",
        "(290.000000, 70.000000, 0.000000)",
        "(290.000000, 70.000000, 0.000000)",
        "(290.000000, 70.000000, 0.000000)",
        "(290.000000, 70.000000, 0.000000)",
        "(290.000000, 70.000000, 0.000000)",
        "(290.000000, 70.000000, 0.000000)",
        "(290.000000, 70.000000, 0.000000)",
        "(290.000000, 70.000000, 0.000000)",
        "(290.000000, 70.000000, 0.000000)",
        "(290.000000, 70.000000, 0.000000)",
        "(290.000000, 70.000000, 0.000000)",
        "(290.000000, 70.000000, 0.000000)",
        "(290.000000, 70.000000, 0.000000)",
        "(290.000000, 70.000000, 0.000000)",
        "(290.000000, 70.000000, 0.000000)",
        "(290.000000, 70.000000, 0.000000)",
        "(290.000000, 70.000000, 0.000000)",
        "(290.000000, 70.000000, 0.000000)",
        "(290.000000, 70.000000, 0.000000)",
        "(290.000000, 70.000000, 0.000000)",
        "(290.000000, 70.000000, 0.000000)",
        "(290.000000, 70.000000, 0.000000)",
        "(290.000000, 70.000000, 0.000000)",
        "(290.000000, 70.000000, 0.000000)",
        "(290.000000, 70.000000, 0.000000)",
        "(290.000000, 70.000000, 0.000000)",
        "(290.000000, 70.000000, 0.000000)",
        "(290.000000, 70.000000, 0.000000)",
        "(290.000000, 70.000000, 0.000000)",
        "(290.000000, 70.000000, 0.000000)",
        "(290.000000, 70.000000, 0.000000)",
        "(290.000000, 70.000000, 0.000000)",
        "(290.000000, 70.000000, 0.000000)",
        "(290.000000, 70.000000, 0.000000)",
        "(290.000000, 70.000000, 0.000000)",
        "(290.000000, 70.000000, 0.000000)",
        "(290.000000, 70.000000, 0.000000)",
        "(290.000000, 70.000000, 0.000000)",
        "(290.000000, 70.000000, 0.000000)",
        "(290.000000, 70.000000, 0.000000)",
        "(290.000000, 70.000000, 0.000000)",
        "(290.000000, 70.000000, 0.000000)",
        "(290.000000, 70.000000, 0.000000)",
        "(290.000000, 70.000000, 0.000000)",
        "(290.000000, 70.000000, 0.000000)",
        "(290.000000, 70.000000, 0.000000)",
        "(290.000000, 70.000000, 0.000000)",
        "(290.000000, 70.000000, 0.000000)",
        "(290.000000, 70.000000, 0.000000)",
        "(290.000000, 70.000000, 0.000000)",
        "(290.000000, 70.000000, 0.000000)",
        "(290.000000, 70.000000, 0.000000)",
        "(290.000000, 70.000000, 0.000000)",
        "(290.000000, 70.000000, 0.000000)",
        "(290.000000, 70.000000, 0.000000)",
        "(290.000000, 70.000000, 0.000000)",
        "(290.000000, 70.000000, 0.000000)",
        "(290.000000, 70.000000, 0.000000)",
        "(290.000000, 70.000000, 0.000000)",
        "(290.000000, 70.000000, 0.000000)",
        "(290.000000, 70.000000, 0.000000)",
        "(290.000000, 70.000000, 0.000000)",
        "(290.000000, 70.000000, 0.000000)",
        "(290.000000, 70.000000, 0.000000)",
        "(290.000000, 70.000000, 0.000000)",
        "(290.000000, 70.000000, 0.000000)",
        "(290.000000, 70.000000, 0.000000)",
        "(290.000000, 70.000000, 0.000000)",
        "(290.000000, 70.000000, 0.000000)",
        "(290.000000, 70.000000, 0.000000)",
        "(290.000000, 70.000000, 0.000000)",
        "(290.000000, 70.000000, 0.000000)",
        "(290.000000, 70.000000, 0.000000)",
        "(290.000000, 70.000000, 0.000000)",
        "(290.000000, 70.000000, 0.000000)",
        "(290.000000, 70.000000, 0.000000)",
        "(290.000000, 70.000000, 0.000000)",
        "(290.000000, 70.000000, 0.000000)",
        "(290.000000, 70.000000, 0.000000)",
        "(290.000000, 70.000000, 0.000000)",
        "(290.000000, 70.000000, 0.000000)",
        "(290.000000, 70.000000, 0.000000)",
        "(290.000000, 70.000000, 0.000000)",
        "(290.000000, 70.000000, 0.000000)",
        "(290.000000, 70.000000, 0.000000)",
        "(290.000000, 70.000000, 0.000000)",
        "(290.000000, 70.000000, 0.000000)",
        "(290.000000, 70.000000, 0.000000)",
        "(290.000000, 70.000000, 0.000000)",
        "(290.000000, 70.000000, 0.000000)",
        "(290.000000, 70.000000, 0.000000)",
        "(290.000000, 70.000000, 0.000000)",
        "(290.000000, 70.000000, 0.000000)",
        "(290.000000, 70.000000, 0.000000)",
        "(290.000000, 70.000000, 0.000000)",
        "(290.000000, 70.000000, 0.000000)",
        "(290.000000, 70.000000, 0.000000)",
        "(290.000000, 70.000000, 0.000000)",
        "(290.000000, 70.000000, 0.000000)",
        "(290.000000, 70.000000, 0.000000)",
        "(290.000000, 70.000000, 0.000000)",
        "(290.000000, 70.000000, 0.000000)",
        "(290.000000, 70.000000, 0.000000)",
        "(290.000000, 70.000000, 0.000000)",
        "(290.000000, 70.000000, 0.000000)",
        "(290.000000, 70.000000, 0.000000)",
        "(290.000000, 70.000000, 0.000000)",
        "(290.000000, 70.000000, 0.000000)",
        "(290.000000, 70.000000, 0.000000)",
        "(290.000000, 70.000000, 0.000000)",
        "(290.000000, 70.000000, 0.000000)",
        "(290.000000, 70.000000, 0.000000)",
        "(290.000000, 70.000000, 0.000000)",
        "(290.000000, 70.000000, 0.000000)",
        "(290.000000, 70.000000, 0.000000)",
        "(290.000000, 70.000000, 0.000000)",
        "(290.000000, 70.000000, 0.000000)",
        "(290.000000, 70.000000, 0.000000)",
        "(290.000000, 70.000000, 0.000000)",
        "(290.000000, 70.000000, 0.000000)",
        "(290.000000, 70.000000, 0.000000)",
        "(290.000000, 70.000000, 0.000000)",
        "(290.000000, 70.000000, 0.000000)",
        "(290.000000, 70.000000, 0.000000)",
        "(290.000000, 70.000000, 0.000000)",
        "(290.000000, 70.000000, 0.000000)",
        "(290.000000, 70.000000, 0.000000)",
        "(290.000000, 70.000000, 0.000000)",
        "(290.000000, 70.000000, 0.000000)",
        "(290.000000, 70.000000, 0.000000)",
        "(290.000000, 70.000000, 0.000000)",
        "(290.000000, 70.000000, 0.000000)",
        "(290.000000, 70.000000, 0.000000)",
        "(290.000000, 70.000000, 0.000000)",
        "(290.000000, 70.000000, 0.000000)",
        "(290.000000, 70.000000, 0.000000)",
        "(290.000000, 70.000000, 0.000000)",
        "(290.000000, 70.000000, 0.000000)",
        "(290.000000, 70.000000, 0.000000)",
        "(290.000000, 70.000000, 0.000000)",
        "(290.000000, 70.000000, 0.000000)",
        "(290.000000, 70.000000, 0.000000)",
        "(290.000000, 70.000000, 0.000000)",
        "(290.000000, 70.000000, 0.000000)",
        "(290.000000, 70.000000, 0.000000)",
        "(290.000000, 70.000000, 0.000000)",
        "(290.000000, 70.000000, 0.000000)",
        "(290.000000, 70.000000, 0.000000)",
        "(290.000000, 70.000000, 0.000000)",
        "(290.000000, 70.000000, 0.000000)",
        "(290.000000, 70.000000, 0.000000)",
        "(290.000000, 70.000000, 0.000000)",
        "(290.000000, 70.000000, 0.000000)",
        "(290.000000, 70.000000, 0.000000)",
        "(290.000000, 70.000000, 0.000000)",
        "(290.000000, 70.000000, 0.000000)",
        "(290.000000, 70.000000, 0.000000)",
        "(290.000000, 70.000000, 0.000000)",
        "(290.000000, 70.000000, 0.000000)",
        "(290.000000, 70.000000, 0.000000)",
        "(290.000000, 70.000000, 0.000000)",
        "(290.000000, 70.000000, 0.000000)",
        "(290.000000, 70.000000, 0.000000)",
        "(290.000000, 70.000000, 0.000000)",
        "(290.000000, 70.000000, 0.000000)",
        "(290.000000, 70.000000, 0.000000)",
        "(290.000000, 70.000000, 0.000000)",
        "(290.000000, 70.000000, 0.000000)",
        "(290.000000, 70.000000, 0.000000)",
        "(290.000000, 70.000000, 0.000000)",
        "(290.000000, 70.000000, 0.000000)",
        "(290.000000, 70.000000, 0.000000)",
        "(290.000000, 70.000000, 0.000000)",
        "(290.000000, 70.000000, 0.000000)",
        "(290.000000, 70.000000, 0.000000)",
        "(290.000000, 70.000000, 0.000000)",
        "(290.000000, 70.000000, 0.000000)",
        "(290.000000, 70.000000, 0.000000)",
        "(290.000000, 70.000000, 0.000000)",
        "(290.000000, 70.000000, 0.000000)",
        "(290.000000, 70.000000, 0.000000)",
        "(290.000000, 70.000000, 0.000000)",
        "(290.000000, 70.000000, 0.000000)",
        "(290.000000, 70.000000, 0.000000)",
        "(290.000000, 70.000000, 0.000000)",
        "(290.000000, 70.000000, 0.000000)",
        "(290.000000, 70.000000, 0.000000)",
        "(290.000000, 70.000000, 0.000000)",
        "(290.000000, 70.000000, 0.000000)",
        "(290.000000, 70.000000, 0.000000)",
        "(290.000000, 70.000000, 0.000000)",
        "(290.000000, 70.000000, 0.000000)",
        "(290.000000, 70.000000, 0.000000)",
        "(290.000000, 70.000000, 0.000000)",
        "(290.000000, 70.000000, 0.000000)",
        "(290.000000, 70.000000, 0.000000)",
        "(290.000000, 70.000000, 0.000000)",
        "(290.000000, 70.000000, 0.000000)",
        "(290.000000, 70.000000, 0.000000)",
        "(290.000000, 70.000000, 0.000000)",
        "(290.000000, 70.000000, 0.000000)",
        "(290.000000, 70.000000, 0.000000)",
        "(290.000000, 70.000000, 0.000000)",
        "(290.000000, 70.000000, 0.000000)",
        "(290.000000, 70.000000, 0.000000)",
        "(290.000000, 70.000000, 0.000000)",
        "(290.000000, 70.000000, 0.000000)",
        "(290.000000, 70.000000, 0.000000)",
        "(290.000000, 70.000000, 0.000000)",
        "(290.000000, 70.000000, 0.000000)",
        "(290.000000, 70.000000, 0.000000)",
        "(290.000000, 70.000000, 0.000000)",
        "(290.000000, 70.000000, 0.000000)",
        "(290.000000, 70.000000, 0.000000)",
        "(290.000000, 70.000000, 0.000000)",
        "(290.000000, 70.000000, 0.000000)",
        "(290.000000, 70.000000, 0.000000)",
        "(290.000000, 70.000000, 0.000000)",
        "(290.000000, 70.000000, 0.000000)",
        "(290.000000, 70.000000, 0.000000)",
        "(290.000000, 70.000000, 0.000000)",
        "(290.000000, 70.000000, 0.000000)",
        "(290.000000, 70.000000, 0.000000)",
        "(290.000000, 70.000000, 0.000000)",
        "(290.000000, 70.000000, 0.000000)",
        "(290.000000, 70.000000, 0.000000)",
        "(290.000000, 70.000000, 0.000000)",
        "(290.000000, 70.000000, 0.000000)",
        "(290.000000, 70.000000, 0.000000)",
        "(290.000000, 70.000000, 0.000000)",
        "(290.000000, 70.000000, 0.000000)",
        "(290.000000, 70.000000, 0.000000)",
        "(290.000000, 70.000000, 0.000000)",
        "(290.000000, 70.000000, 0.000000)",
        "(290.000000, 70.000000, 0.000000)",
        "(290.000000, 70.000000, 0.000000)",
        "(290.000000, 70.000000, 0.000000)",
        "(290.000000, 70.000000, 0.000000)",
        "(290.000000, 70.000000, 0.000000)",
        "(290.000000, 70.000000, 0.000000)",
        "(290.000000, 70.000000, 0.000000)",
        "(290.000000, 70.000000, 0.000000)",
        "(290.000000, 70.000000, 0.000000)",
        "(290.000000, 70.000000, 0.000000)",
        "(290.000000, 70.000000, 0.000000)",
        "(290.000000, 70.000000, 0.000000)",
        "(290.000000, 70.000000, 0.000000)",
        "(290.000000, 70.000000, 0.000000)",
        "(290.000000, 70.000000, 0.000000)",
        "(290.000000, 70.000000, 0.000000)",
        "(290.000000, 70.000000, 0.000000)",
        "(290.000000, 70.000000, 0.000000)",
        "(290.000000, 70.000000, 0.000000)",
        "(290.000000, 70.000000, 0.000000)",
        "(290.000000, 70.000000, 0.000000)",
        "(290.000000, 70.000000, 0.000000)",
        "(290.000000, 70.000000, 0.000000)",
        "(290.000000, 70.000000, 0.000000)",
        "(290.000000, 70.000000, 0.000000)",
        "(290.000000, 70.000000, 0.000000)",
        "(290.000000, 70.000000, 0.000000)",
        "(290.000000, 70.000000, 0.000000)",
        "(290.000000, 70.000000, 0.000000)",
        "(290.000000, 70.000000, 0.000000)",
        "(290.000000, 70.000000, 0.000000)",
        "(290.000000, 70.000000, 0.000000)",
        "(290.000000, 70.000000, 0.000000)",
        "(290.000000, 70.000000, 0.000000)",
        "(290.000000, 70.000000, 0.000000)",
        "(290.000000, 70.000000, 0.000000)",
        "(290.000000, 70.000000, 0.000000)",
        "(290.000000, 70.000000, 0.000000)",
        "(290.000000, 70.000000, 0.000000)",
        "(290.000000, 70.000000, 0.000000)",
        "(290.000000, 70.000000, 0.000000)",
        "(290.000000, 70.000000, 0.000000)",
        "(290.000000, 70.000000, 0.000000)",
        "(290.000000, 70.000000, 0.000000)",
        "(290.000000, 70.000000, 0.000000)",
        "(290.000000, 70.000000, 0.000000)",
        "(290.000000, 70.000000, 0.000000)",
        "(290.000000, 70.000000, 0.000000)",
[truncated: 252,149 more chars]
