# Supplementary material for: Playing the mirror game in virtual reality with an autonomous character
Source: Sci Rep. 2022 Dec 9;12:21329. doi: 10.1038/s41598-022-25197-z (PMC9734752; doi:10.1038/s41598-022-25197-z)
Supplement: Supplementary file 2 — Supplementary Information 1. [file 41598_2022_25197_MOESM2_ESM.zip › Data/Couple12/condition2_trial1_player2.json]

{
    "isFemale": false,
    "eyesLevel": 1.6826345920562745,
    "timestamps": [
        0.0,
        0.019989013671875,
        0.040008544921875,
        0.05999755859375,
        0.079986572265625,
        0.100006103515625,
        0.1199951171875,
        0.139984130859375,
        0.160003662109375,
        0.17999267578125,
        0.199981689453125,
        0.220001220703125,
        0.239990234375,
        0.259979248046875,
        0.279998779296875,
        0.29998779296875,
        0.32000732421875,
        0.339996337890625,
        0.3599853515625,
        0.3800048828125,
        0.399993896484375,
        0.41998291015625,
        0.44000244140625,
        0.459991455078125,
        0.47998046875,
        0.5,
        0.519989013671875,
        0.540008544921875,
        0.55999755859375,
        0.579986572265625,
        0.600006103515625,
        0.6199951171875,
        0.639984130859375,
        0.660003662109375,
        0.67999267578125,
        0.699981689453125,
        0.720001220703125,
        0.739990234375,
        0.759979248046875,
        0.779998779296875,
        0.79998779296875,
        0.82000732421875,
        0.839996337890625,
        0.8599853515625,
        0.8800048828125,
        0.899993896484375,
        0.91998291015625,
        0.94000244140625,
        0.959991455078125,
        0.97998046875,
        1.0,
        1.019989013671875,
        1.040008544921875,
        1.05999755859375,
        1.079986572265625,
        1.100006103515625,
        1.1199951171875,
        1.139984130859375,
        1.160003662109375,
        1.17999267578125,
        1.199981689453125,
        1.220001220703125,
        1.239990234375,
        1.259979248046875,
        1.279998779296875,
        1.29998779296875,
        1.32000732421875,
        1.339996337890625,
        1.3599853515625,
        1.3800048828125,
        1.399993896484375,
        1.41998291015625,
        1.44000244140625,
        1.459991455078125,
        1.47998046875,
        1.5,
        1.519989013671875,
        1.540008544921875,
        1.55999755859375,
        1.579986572265625,
        1.600006103515625,
        1.6199951171875,
        1.639984130859375,
        1.660003662109375,
        1.67999267578125,
        1.699981689453125,
        1.720001220703125,
        1.739990234375,
        1.759979248046875,
        1.779998779296875,
        1.79998779296875,
        1.82000732421875,
        1.839996337890625,
        1.8599853515625,
        1.8800048828125,
        1.899993896484375,
        1.91998291015625,
        1.94000244140625,
        1.959991455078125,
        1.97998046875,
        2.0,
        2.019989013671875,
        2.040008544921875,
        2.05999755859375,
        2.079986572265625,
        2.100006103515625,
        2.1199951171875,
        2.139984130859375,
        2.160003662109375,
        2.17999267578125,
        2.199981689453125,
        2.220001220703125,
        2.239990234375,
        2.259979248046875,
        2.279998779296875,
        2.29998779296875,
        2.32000732421875,
        2.339996337890625,
        2.3599853515625,
        2.3800048828125,
        2.399993896484375,
        2.41998291015625,
        2.44000244140625,
        2.459991455078125,
        2.47998046875,
        2.5,
        2.519989013671875,
        2.540008544921875,
        2.55999755859375,
        2.579986572265625,
        2.600006103515625,
        2.6199951171875,
        2.639984130859375,
        2.660003662109375,
        2.67999267578125,
        2.699981689453125,
        2.720001220703125,
        2.739990234375,
        2.759979248046875,
        2.779998779296875,
        2.79998779296875,
        2.82000732421875,
        2.839996337890625,
        2.8599853515625,
        2.8800048828125,
        2.899993896484375,
        2.91998291015625,
        2.94000244140625,
        2.959991455078125,
        2.97998046875,
        3.0,
        3.019989013671875,
        3.040008544921875,
        3.05999755859375,
        3.079986572265625,
        3.100006103515625,
        3.1199951171875,
        3.139984130859375,
        3.160003662109375,
        3.17999267578125,
        3.199981689453125,
        3.220001220703125,
        3.239990234375,
        3.259979248046875,
        3.279998779296875,
        3.29998779296875,
        3.32000732421875,
        3.339996337890625,
        3.3599853515625,
        3.3800048828125,
        3.399993896484375,
        3.41998291015625,
        3.44000244140625,
        3.459991455078125,
        3.47998046875,
        3.5,
        3.519989013671875,
        3.540008544921875,
        3.55999755859375,
        3.579986572265625,
        3.600006103515625,
        3.6199951171875,
        3.639984130859375,
        3.660003662109375,
        3.67999267578125,
        3.699981689453125,
        3.720001220703125,
        3.739990234375,
        3.759979248046875,
        3.779998779296875,
        3.79998779296875,
        3.82000732421875,
        3.839996337890625,
        3.8599853515625,
        3.8800048828125,
        3.899993896484375,
        3.91998291015625,
        3.94000244140625,
        3.959991455078125,
        3.97998046875,
        4.0,
        4.019989013671875,
        4.040008544921875,
        4.05999755859375,
        4.079986572265625,
        4.100006103515625,
        4.1199951171875,
        4.139984130859375,
        4.160003662109375,
        4.17999267578125,
        4.199981689453125,
        4.220001220703125,
        4.239990234375,
        4.259979248046875,
        4.279998779296875,
        4.29998779296875,
        4.32000732421875,
        4.339996337890625,
        4.3599853515625,
        4.3800048828125,
        4.399993896484375,
        4.41998291015625,
        4.44000244140625,
        4.459991455078125,
        4.47998046875,
        4.5,
        4.519989013671875,
        4.540008544921875,
        4.55999755859375,
        4.579986572265625,
        4.600006103515625,
        4.6199951171875,
        4.639984130859375,
        4.660003662109375,
        4.67999267578125,
        4.699981689453125,
        4.720001220703125,
        4.739990234375,
        4.759979248046875,
        4.779998779296875,
        4.79998779296875,
        4.82000732421875,
        4.839996337890625,
        4.8599853515625,
        4.8800048828125,
        4.899993896484375,
        4.91998291015625,
        4.94000244140625,
        4.959991455078125,
        4.97998046875,
        5.0,
        5.019989013671875,
        5.040008544921875,
        5.05999755859375,
        5.079986572265625,
        5.100006103515625,
        5.1199951171875,
        5.139984130859375,
        5.160003662109375,
        5.17999267578125,
        5.199981689453125,
        5.220001220703125,
        5.239990234375,
        5.259979248046875,
        5.279998779296875,
        5.29998779296875,
        5.32000732421875,
        5.339996337890625,
        5.3599853515625,
        5.3800048828125,
        5.399993896484375,
        5.41998291015625,
        5.44000244140625,
        5.459991455078125,
        5.47998046875,
        5.5,
        5.519989013671875,
        5.540008544921875,
        5.55999755859375,
        5.579986572265625,
        5.600006103515625,
        5.6199951171875,
        5.639984130859375,
        5.660003662109375,
        5.67999267578125,
        5.699981689453125,
        5.720001220703125,
        5.739990234375,
        5.759979248046875,
        5.779998779296875,
        5.79998779296875,
        5.82000732421875,
        5.839996337890625,
        5.8599853515625,
        5.8800048828125,
        5.899993896484375,
        5.91998291015625,
        5.94000244140625,
        5.959991455078125,
        5.97998046875,
        6.0,
        6.019989013671875,
        6.040008544921875,
        6.05999755859375,
        6.079986572265625,
        6.100006103515625,
        6.1199951171875,
        6.139984130859375,
        6.160003662109375,
        6.17999267578125,
        6.199981689453125,
        6.220001220703125,
        6.239990234375,
        6.259979248046875,
        6.279998779296875,
        6.29998779296875,
        6.32000732421875,
        6.339996337890625,
        6.3599853515625,
        6.3800048828125,
        6.399993896484375,
        6.41998291015625,
        6.44000244140625,
        6.459991455078125,
        6.47998046875,
        6.5,
        6.519989013671875,
        6.540008544921875,
        6.55999755859375,
        6.579986572265625,
        6.600006103515625,
        6.6199951171875,
        6.639984130859375,
        6.660003662109375,
        6.67999267578125,
        6.699981689453125,
        6.720001220703125,
        6.739990234375,
        6.759979248046875,
        6.779998779296875,
        6.79998779296875,
        6.82000732421875,
        6.839996337890625,
        6.8599853515625,
        6.8800048828125,
        6.899993896484375,
        6.91998291015625,
        6.94000244140625,
        6.959991455078125,
        6.97998046875,
        7.0,
        7.019989013671875,
        7.040008544921875,
        7.05999755859375,
        7.079986572265625,
        7.100006103515625,
        7.1199951171875,
        7.139984130859375,
        7.160003662109375,
        7.17999267578125,
        7.199981689453125,
        7.220001220703125,
        7.239990234375,
        7.259979248046875,
        7.279998779296875,
        7.29998779296875,
        7.32000732421875,
        7.339996337890625,
        7.3599853515625,
        7.3800048828125,
        7.399993896484375,
        7.41998291015625,
        7.44000244140625,
        7.459991455078125,
        7.47998046875,
        7.5,
        7.519989013671875,
        7.540008544921875,
        7.55999755859375,
        7.579986572265625,
        7.600006103515625,
        7.6199951171875,
        7.639984130859375,
        7.660003662109375,
        7.67999267578125,
        7.699981689453125,
        7.720001220703125,
        7.739990234375,
        7.759979248046875,
        7.779998779296875,
        7.79998779296875,
        7.82000732421875,
        7.839996337890625,
        7.8599853515625,
        7.8800048828125,
        7.899993896484375,
        7.91998291015625,
        7.94000244140625,
        7.959991455078125,
        7.97998046875,
        8.0,
        8.019989013671875,
        8.040008544921875,
        8.05999755859375,
        8.079986572265625,
        8.100006103515625,
        8.1199951171875,
        8.139984130859375,
        8.160003662109375,
        8.17999267578125,
        8.199981689453125,
        8.220001220703125,
        8.239990234375,
        8.259979248046875,
        8.279998779296875,
        8.29998779296875,
        8.32000732421875,
        8.339996337890625,
        8.3599853515625,
        8.3800048828125,
        8.399993896484375,
        8.41998291015625,
        8.44000244140625,
        8.459991455078125,
        8.47998046875,
        8.5,
        8.519989013671875,
        8.540008544921875,
        8.55999755859375,
        8.579986572265625,
        8.600006103515625,
        8.6199951171875,
        8.639984130859375,
        8.660003662109375,
        8.67999267578125,
        8.699981689453125,
        8.720001220703125,
        8.739990234375,
        8.759979248046875,
        8.779998779296875,
        8.79998779296875,
        8.82000732421875,
        8.839996337890625,
        8.8599853515625,
        8.8800048828125,
        8.899993896484375,
        8.91998291015625,
        8.94000244140625,
        8.959991455078125,
        8.97998046875,
        9.0,
        9.019989013671875,
        9.040008544921875,
        9.05999755859375,
        9.079986572265625,
        9.100006103515625,
        9.1199951171875,
        9.139984130859375,
        9.160003662109375,
        9.17999267578125,
        9.199981689453125,
        9.220001220703125,
        9.239990234375,
        9.259979248046875,
        9.279998779296875,
        9.29998779296875,
        9.32000732421875,
        9.339996337890625,
        9.3599853515625,
        9.3800048828125,
        9.399993896484375,
        9.41998291015625,
        9.44000244140625,
        9.459991455078125,
        9.47998046875,
        9.5,
        9.519989013671875,
        9.540008544921875,
        9.55999755859375,
        9.579986572265625,
        9.600006103515625,
        9.6199951171875,
        9.639984130859375,
        9.660003662109375,
        9.67999267578125,
        9.699981689453125,
        9.720001220703125,
        9.739990234375,
        9.759979248046875,
        9.779998779296875,
        9.79998779296875,
        9.82000732421875,
        9.839996337890625,
        9.8599853515625,
        9.8800048828125,
        9.899993896484375,
        9.91998291015625,
        9.94000244140625,
        9.959991455078125,
        9.97998046875,
        10.0,
        10.019989013671875,
        10.040008544921875,
        10.05999755859375,
        10.079986572265625,
        10.100006103515625,
        10.1199951171875,
        10.139984130859375,
        10.160003662109375,
        10.17999267578125,
        10.199981689453125,
        10.220001220703125,
        10.239990234375,
        10.259979248046875,
        10.279998779296875,
        10.29998779296875,
        10.32000732421875,
        10.339996337890625,
        10.3599853515625,
        10.3800048828125,
        10.399993896484375,
        10.41998291015625,
        10.44000244140625,
        10.459991455078125,
        10.47998046875,
        10.5,
        10.519989013671875,
        10.540008544921875,
        10.55999755859375,
        10.579986572265625,
        10.600006103515625,
        10.6199951171875,
        10.639984130859375,
        10.660003662109375,
        10.67999267578125,
        10.699981689453125,
        10.720001220703125,
        10.739990234375,
        10.759979248046875,
        10.779998779296875,
        10.79998779296875,
        10.82000732421875,
        10.839996337890625,
        10.8599853515625,
        10.8800048828125,
        10.899993896484375,
        10.91998291015625,
        10.94000244140625,
        10.959991455078125,
        10.97998046875,
        11.0,
        11.019989013671875,
        11.040008544921875,
        11.05999755859375,
        11.079986572265625,
        11.100006103515625,
        11.1199951171875,
        11.139984130859375,
        11.160003662109375,
        11.17999267578125,
        11.199981689453125,
        11.220001220703125,
        11.239990234375,
        11.259979248046875,
        11.279998779296875,
        11.29998779296875,
        11.32000732421875,
        11.339996337890625,
        11.3599853515625,
        11.3800048828125,
        11.399993896484375,
        11.41998291015625,
        11.44000244140625,
        11.459991455078125,
        11.47998046875,
        11.5,
        11.519989013671875,
        11.540008544921875,
        11.55999755859375,
        11.579986572265625,
        11.600006103515625,
        11.6199951171875,
        11.639984130859375,
        11.660003662109375,
        11.67999267578125,
        11.699981689453125,
        11.720001220703125,
        11.739990234375,
        11.759979248046875,
        11.779998779296875,
        11.79998779296875,
        11.82000732421875,
        11.839996337890625,
        11.8599853515625,
        11.8800048828125,
        11.899993896484375,
        11.91998291015625,
        11.94000244140625,
        11.959991455078125,
        11.97998046875,
        12.0,
        12.019989013671875,
        12.040008544921875,
        12.05999755859375,
        12.079986572265625,
        12.100006103515625,
        12.1199951171875,
        12.139984130859375,
        12.160003662109375,
        12.17999267578125,
        12.199981689453125,
        12.220001220703125,
        12.239990234375,
        12.259979248046875,
        12.279998779296875,
        12.29998779296875,
        12.32000732421875,
        12.339996337890625,
        12.3599853515625,
        12.3800048828125,
        12.399993896484375,
        12.41998291015625,
        12.44000244140625,
        12.459991455078125,
        12.47998046875,
        12.5,
        12.519989013671875,
        12.540008544921875,
        12.55999755859375,
        12.579986572265625,
        12.600006103515625,
        12.6199951171875,
        12.639984130859375,
        12.660003662109375,
        12.67999267578125,
        12.699981689453125,
        12.720001220703125,
        12.739990234375,
        12.759979248046875,
        12.779998779296875,
        12.79998779296875,
        12.82000732421875,
        12.839996337890625,
        12.8599853515625,
        12.8800048828125,
        12.899993896484375,
        12.91998291015625,
        12.94000244140625,
        12.959991455078125,
        12.97998046875,
        13.0,
        13.019989013671875,
        13.040008544921875,
        13.05999755859375,
        13.079986572265625,
        13.100006103515625,
        13.1199951171875,
        13.139984130859375,
        13.160003662109375,
        13.17999267578125,
        13.199981689453125,
        13.220001220703125,
        13.239990234375,
        13.259979248046875,
        13.279998779296875,
        13.29998779296875,
        13.32000732421875,
        13.339996337890625,
        13.3599853515625,
        13.3800048828125,
        13.399993896484375,
        13.41998291015625,
        13.44000244140625,
        13.459991455078125,
        13.47998046875,
        13.5,
        13.519989013671875,
        13.540008544921875,
        13.55999755859375,
        13.579986572265625,
        13.600006103515625,
        13.6199951171875,
        13.639984130859375,
        13.660003662109375,
        13.67999267578125,
        13.699981689453125,
        13.720001220703125,
        13.739990234375,
        13.759979248046875,
        13.779998779296875,
        13.79998779296875,
        13.82000732421875,
        13.839996337890625,
        13.8599853515625,
        13.8800048828125,
        13.899993896484375,
        13.91998291015625,
        13.94000244140625,
        13.959991455078125,
        13.97998046875,
        14.0,
        14.019989013671875,
        14.040008544921875,
        14.05999755859375,
        14.079986572265625,
        14.100006103515625,
        14.1199951171875,
        14.139984130859375,
        14.160003662109375,
        14.17999267578125,
        14.199981689453125,
        14.220001220703125,
        14.239990234375,
        14.259979248046875,
        14.279998779296875,
        14.29998779296875,
        14.32000732421875,
        14.339996337890625,
        14.3599853515625,
        14.3800048828125,
        14.399993896484375,
        14.41998291015625,
        14.44000244140625,
        14.459991455078125,
        14.47998046875,
        14.5,
        14.519989013671875,
        14.540008544921875,
        14.55999755859375,
        14.579986572265625,
        14.600006103515625,
        14.6199951171875,
        14.639984130859375,
        14.660003662109375,
        14.67999267578125,
        14.699981689453125,
        14.720001220703125,
        14.739990234375,
        14.759979248046875,
        14.779998779296875,
        14.79998779296875,
        14.82000732421875,
        14.839996337890625,
        14.8599853515625,
        14.8800048828125,
        14.899993896484375,
        14.91998291015625,
        14.94000244140625,
        14.959991455078125,
        14.97998046875,
        15.0,
        15.019989013671875,
        15.040008544921875,
        15.05999755859375,
        15.079986572265625,
        15.100006103515625,
        15.1199951171875,
        15.139984130859375,
        15.160003662109375,
        15.17999267578125,
        15.199981689453125,
        15.220001220703125,
        15.239990234375,
        15.259979248046875,
        15.279998779296875,
        15.29998779296875,
        15.32000732421875,
        15.339996337890625,
        15.3599853515625,
        15.3800048828125,
        15.399993896484375,
        15.41998291015625,
        15.44000244140625,
        15.459991455078125,
        15.47998046875,
        15.5,
        15.519989013671875,
        15.540008544921875,
        15.55999755859375,
        15.579986572265625,
        15.600006103515625,
        15.6199951171875,
        15.639984130859375,
        15.660003662109375,
        15.67999267578125,
        15.699981689453125,
        15.720001220703125,
        15.739990234375,
        15.759979248046875,
        15.779998779296875,
        15.79998779296875,
        15.82000732421875,
        15.839996337890625,
        15.8599853515625,
        15.8800048828125,
        15.899993896484375,
        15.91998291015625,
        15.94000244140625,
        15.959991455078125,
        15.97998046875,
        16.0,
        16.019989013671876,
        16.040008544921876,
        16.05999755859375,
        16.079986572265626,
        16.100006103515626,
        16.1199951171875,
        16.139984130859376,
        16.160003662109376,
        16.17999267578125,
        16.199981689453126,
        16.220001220703126,
        16.239990234375,
        16.259979248046876,
        16.279998779296876,
        16.29998779296875,
        16.32000732421875,
        16.339996337890626,
        16.3599853515625,
        16.3800048828125,
        16.399993896484376,
        16.41998291015625,
        16.44000244140625,
        16.459991455078126,
        16.47998046875,
        16.5,
        16.519989013671876,
        16.540008544921876,
        16.55999755859375,
        16.579986572265626,
        16.600006103515626,
        16.6199951171875,
        16.639984130859376,
        16.660003662109376,
        16.67999267578125,
        16.699981689453126,
        16.720001220703126,
        16.739990234375,
        16.759979248046876,
        16.779998779296876,
        16.79998779296875,
        16.82000732421875,
        16.839996337890626,
        16.8599853515625,
        16.8800048828125,
        16.899993896484376,
        16.91998291015625,
        16.94000244140625,
        16.959991455078126,
        16.97998046875,
        17.0,
        17.019989013671876,
        17.040008544921876,
        17.05999755859375,
        17.079986572265626,
        17.100006103515626,
        17.1199951171875,
        17.139984130859376,
        17.160003662109376,
        17.17999267578125,
        17.199981689453126,
        17.220001220703126,
        17.239990234375,
        17.259979248046876,
        17.279998779296876,
        17.29998779296875,
        17.32000732421875,
        17.339996337890626,
        17.3599853515625,
        17.3800048828125,
        17.399993896484376,
        17.41998291015625,
        17.44000244140625,
        17.459991455078126,
        17.47998046875,
        17.5,
        17.519989013671876,
        17.540008544921876,
        17.55999755859375,
        17.579986572265626,
        17.600006103515626,
        17.6199951171875,
        17.639984130859376,
        17.660003662109376,
        17.67999267578125,
        17.699981689453126,
        17.720001220703126,
        17.739990234375,
        17.759979248046876,
        17.779998779296876,
        17.79998779296875,
        17.82000732421875,
        17.839996337890626,
        17.8599853515625,
        17.8800048828125,
        17.899993896484376,
        17.91998291015625,
        17.94000244140625,
        17.959991455078126,
        17.97998046875,
        18.0,
        18.019989013671876,
        18.040008544921876,
        18.05999755859375,
        18.079986572265626,
        18.100006103515626,
        18.1199951171875,
        18.139984130859376,
        18.160003662109376,
        18.17999267578125,
        18.199981689453126,
        18.220001220703126,
        18.239990234375,
        18.259979248046876,
        18.279998779296876,
        18.29998779296875,
        18.32000732421875,
        18.339996337890626,
        18.3599853515625,
        18.3800048828125,
        18.399993896484376,
        18.41998291015625,
        18.44000244140625,
        18.459991455078126,
        18.47998046875,
        18.5,
        18.519989013671876,
        18.540008544921876,
        18.55999755859375,
        18.579986572265626,
        18.600006103515626,
        18.6199951171875,
        18.639984130859376,
        18.660003662109376,
        18.67999267578125,
        18.699981689453126,
        18.720001220703126,
        18.739990234375,
        18.759979248046876,
        18.779998779296876,
        18.79998779296875,
        18.82000732421875,
        18.839996337890626,
        18.8599853515625,
        18.8800048828125,
        18.899993896484376,
        18.91998291015625,
        18.94000244140625,
        18.959991455078126,
        18.97998046875,
        19.0,
        19.019989013671876,
        19.040008544921876,
        19.05999755859375,
        19.079986572265626,
        19.100006103515626,
        19.1199951171875,
        19.139984130859376,
        19.160003662109376,
        19.17999267578125,
        19.199981689453126,
        19.220001220703126,
        19.239990234375,
        19.259979248046876,
        19.279998779296876,
        19.29998779296875,
        19.32000732421875,
        19.339996337890626,
        19.3599853515625,
        19.3800048828125,
        19.399993896484376,
        19.41998291015625,
        19.44000244140625,
        19.459991455078126,
        19.47998046875,
        19.5,
        19.519989013671876,
        19.540008544921876,
        19.55999755859375,
        19.579986572265626,
        19.600006103515626,
        19.6199951171875,
        19.639984130859376,
        19.660003662109376,
        19.67999267578125,
        19.699981689453126,
        19.720001220703126,
        19.739990234375,
        19.759979248046876,
        19.779998779296876,
        19.79998779296875,
        19.82000732421875,
        19.839996337890626,
        19.8599853515625,
        19.8800048828125,
        19.899993896484376,
        19.91998291015625,
        19.94000244140625,
        19.959991455078126,
        19.97998046875,
        20.0,
        20.019989013671876,
        20.040008544921876,
        20.05999755859375,
        20.079986572265626,
        20.100006103515626,
        20.1199951171875,
        20.139984130859376,
        20.160003662109376,
        20.17999267578125,
        20.199981689453126,
        20.220001220703126,
        20.239990234375,
        20.259979248046876,
        20.279998779296876,
        20.29998779296875,
        20.32000732421875,
        20.339996337890626,
        20.3599853515625,
        20.3800048828125,
        20.399993896484376,
        20.41998291015625,
        20.44000244140625,
        20.459991455078126,
        20.47998046875,
        20.5,
        20.519989013671876,
        20.540008544921876,
        20.55999755859375,
        20.579986572265626,
        20.600006103515626,
        20.6199951171875,
        20.639984130859376,
        20.660003662109376,
        20.67999267578125,
        20.699981689453126,
        20.720001220703126,
        20.739990234375,
        20.759979248046876,
        20.779998779296876,
        20.79998779296875,
        20.82000732421875,
        20.839996337890626,
        20.8599853515625,
        20.8800048828125,
        20.899993896484376,
        20.91998291015625,
        20.94000244140625,
        20.959991455078126,
        20.97998046875,
        21.0,
        21.019989013671876,
        21.040008544921876,
        21.05999755859375,
        21.079986572265626,
        21.100006103515626,
        21.1199951171875,
        21.139984130859376,
        21.160003662109376,
        21.17999267578125,
        21.199981689453126,
        21.220001220703126,
        21.239990234375,
        21.259979248046876,
        21.279998779296876,
        21.29998779296875,
        21.32000732421875,
        21.339996337890626,
        21.3599853515625,
        21.3800048828125,
        21.399993896484376,
        21.41998291015625,
        21.44000244140625,
        21.459991455078126,
        21.47998046875,
        21.5,
        21.519989013671876,
        21.540008544921876,
        21.55999755859375,
        21.579986572265626,
        21.600006103515626,
        21.6199951171875,
        21.639984130859376,
        21.660003662109376,
        21.67999267578125,
        21.699981689453126,
        21.720001220703126,
        21.739990234375,
        21.759979248046876,
        21.779998779296876,
        21.79998779296875,
        21.82000732421875,
        21.839996337890626,
        21.8599853515625,
        21.8800048828125,
        21.899993896484376,
        21.91998291015625,
        21.94000244140625,
        21.959991455078126,
        21.97998046875,
        22.0,
        22.019989013671876,
        22.040008544921876,
        22.05999755859375,
        22.079986572265626,
        22.100006103515626,
        22.1199951171875,
        22.139984130859376,
        22.160003662109376,
        22.17999267578125,
        22.199981689453126,
        22.220001220703126,
        22.239990234375,
        22.259979248046876,
        22.279998779296876,
        22.29998779296875,
        22.32000732421875,
        22.339996337890626,
        22.3599853515625,
        22.3800048828125,
        22.399993896484376,
        22.41998291015625,
        22.44000244140625,
        22.459991455078126,
        22.47998046875,
        22.5,
        22.519989013671876,
        22.540008544921876,
        22.55999755859375,
        22.579986572265626,
        22.600006103515626,
        22.6199951171875,
        22.639984130859376,
        22.660003662109376,
        22.67999267578125,
        22.699981689453126,
        22.720001220703126,
        22.739990234375,
        22.759979248046876,
        22.779998779296876,
        22.79998779296875,
        22.82000732421875,
        22.839996337890626,
        22.8599853515625,
        22.8800048828125,
        22.899993896484376,
        22.91998291015625,
        22.94000244140625,
        22.959991455078126,
        22.97998046875,
        23.0,
        23.019989013671876,
        23.040008544921876,
        23.05999755859375,
        23.079986572265626,
        23.100006103515626,
        23.1199951171875,
        23.139984130859376,
        23.160003662109376,
        23.17999267578125,
        23.199981689453126,
        23.220001220703126,
        23.239990234375,
        23.259979248046876,
        23.279998779296876,
        23.29998779296875,
        23.32000732421875,
        23.339996337890626,
        23.3599853515625,
        23.3800048828125,
        23.399993896484376,
        23.41998291015625,
        23.44000244140625,
        23.459991455078126,
        23.47998046875,
        23.5,
        23.519989013671876,
        23.540008544921876,
        23.55999755859375,
        23.579986572265626,
        23.600006103515626,
        23.6199951171875,
        23.639984130859376,
        23.660003662109376,
        23.67999267578125,
        23.699981689453126,
        23.720001220703126,
        23.739990234375,
        23.759979248046876,
        23.779998779296876,
        23.79998779296875,
        23.82000732421875,
        23.839996337890626,
        23.8599853515625,
        23.8800048828125,
        23.899993896484376,
        23.91998291015625,
        23.94000244140625,
        23.959991455078126,
        23.97998046875,
        24.0,
        24.019989013671876,
        24.040008544921876,
        24.05999755859375,
        24.079986572265626,
        24.100006103515626,
        24.1199951171875,
        24.139984130859376,
        24.160003662109376,
        24.17999267578125,
        24.199981689453126,
        24.220001220703126,
        24.239990234375,
        24.259979248046876,
        24.279998779296876,
        24.29998779296875,
        24.32000732421875,
        24.339996337890626,
        24.3599853515625,
        24.3800048828125,
        24.399993896484376,
        24.41998291015625,
        24.44000244140625,
        24.459991455078126,
        24.47998046875,
        24.5,
        24.519989013671876,
        24.540008544921876,
        24.55999755859375,
        24.579986572265626,
        24.600006103515626,
        24.6199951171875,
        24.639984130859376,
        24.660003662109376,
        24.67999267578125,
        24.699981689453126,
        24.720001220703126,
        24.739990234375,
        24.759979248046876,
        24.779998779296876,
        24.79998779296875,
        24.82000732421875,
        24.839996337890626,
        24.8599853515625,
        24.8800048828125,
        24.899993896484376,
        24.91998291015625,
        24.94000244140625,
        24.959991455078126,
        24.97998046875,
        25.0,
        25.019989013671876,
        25.040008544921876,
        25.05999755859375,
        25.079986572265626,
        25.100006103515626,
        25.1199951171875,
        25.139984130859376,
        25.160003662109376,
        25.17999267578125,
        25.199981689453126,
        25.220001220703126,
        25.239990234375,
        25.259979248046876,
        25.279998779296876,
        25.29998779296875,
        25.32000732421875,
        25.339996337890626,
        25.3599853515625,
        25.3800048828125,
        25.399993896484376,
        25.41998291015625,
        25.44000244140625,
        25.459991455078126,
        25.47998046875,
        25.5,
        25.519989013671876,
        25.540008544921876,
        25.55999755859375,
        25.579986572265626,
        25.600006103515626,
        25.6199951171875,
        25.639984130859376,
        25.660003662109376,
        25.67999267578125,
        25.699981689453126,
        25.720001220703126,
        25.739990234375,
        25.759979248046876,
        25.779998779296876,
        25.79998779296875,
        25.82000732421875,
        25.839996337890626,
        25.8599853515625,
        25.8800048828125,
        25.899993896484376,
        25.91998291015625,
        25.94000244140625,
        25.959991455078126,
        25.97998046875,
        26.0,
        26.019989013671876,
        26.040008544921876,
        26.05999755859375,
        26.079986572265626,
        26.100006103515626,
        26.1199951171875,
        26.139984130859376,
        26.160003662109376,
        26.17999267578125,
        26.199981689453126,
        26.220001220703126,
        26.239990234375,
        26.259979248046876,
        26.279998779296876,
        26.29998779296875,
        26.32000732421875,
        26.339996337890626,
        26.3599853515625,
        26.3800048828125,
        26.399993896484376,
        26.41998291015625,
        26.44000244140625,
        26.459991455078126,
        26.47998046875,
        26.5,
        26.519989013671876,
        26.540008544921876,
        26.55999755859375,
        26.579986572265626,
        26.600006103515626,
        26.6199951171875,
        26.639984130859376,
        26.660003662109376,
        26.67999267578125,
        26.699981689453126,
        26.720001220703126,
        26.739990234375,
        26.759979248046876,
        26.779998779296876,
        26.79998779296875,
        26.82000732421875,
        26.839996337890626,
        26.8599853515625,
        26.8800048828125,
        26.899993896484376,
        26.91998291015625,
        26.94000244140625,
        26.959991455078126,
        26.97998046875,
        27.0,
        27.019989013671876,
        27.040008544921876,
        27.05999755859375,
        27.079986572265626,
        27.100006103515626,
        27.1199951171875,
        27.139984130859376,
        27.160003662109376,
        27.17999267578125,
        27.199981689453126,
        27.220001220703126,
        27.239990234375,
        27.259979248046876,
        27.279998779296876,
        27.29998779296875,
        27.32000732421875,
        27.339996337890626,
        27.3599853515625,
        27.3800048828125,
        27.399993896484376,
        27.41998291015625,
        27.44000244140625,
        27.459991455078126,
        27.47998046875,
        27.5,
        27.519989013671876,
        27.540008544921876,
        27.55999755859375,
        27.579986572265626,
        27.600006103515626,
        27.6199951171875,
        27.639984130859376,
        27.660003662109376,
        27.67999267578125,
        27.699981689453126,
        27.720001220703126,
        27.739990234375,
        27.759979248046876,
        27.779998779296876,
        27.79998779296875,
        27.82000732421875,
        27.839996337890626,
        27.8599853515625,
        27.8800048828125,
        27.899993896484376,
        27.91998291015625,
        27.94000244140625,
        27.959991455078126,
        27.97998046875,
        28.0,
        28.019989013671876,
        28.040008544921876,
        28.05999755859375,
        28.079986572265626,
        28.100006103515626,
        28.1199951171875,
        28.139984130859376,
        28.160003662109376,
        28.17999267578125,
        28.199981689453126,
        28.220001220703126,
        28.239990234375,
        28.259979248046876,
        28.279998779296876,
        28.29998779296875,
        28.32000732421875,
        28.339996337890626,
        28.3599853515625,
        28.3800048828125,
        28.399993896484376,
        28.41998291015625,
        28.44000244140625,
        28.459991455078126,
        28.47998046875,
        28.5,
        28.519989013671876,
        28.540008544921876,
        28.55999755859375,
        28.579986572265626,
        28.600006103515626,
        28.6199951171875,
        28.639984130859376,
        28.660003662109376,
        28.67999267578125,
        28.699981689453126,
        28.720001220703126,
        28.739990234375,
        28.759979248046876,
        28.779998779296876,
        28.79998779296875,
        28.82000732421875,
        28.839996337890626,
        28.8599853515625,
        28.8800048828125,
        28.899993896484376,
        28.91998291015625,
        28.94000244140625,
        28.959991455078126,
        28.97998046875,
        29.0,
        29.019989013671876,
        29.040008544921876,
        29.05999755859375,
        29.079986572265626,
        29.100006103515626,
        29.1199951171875,
        29.139984130859376,
        29.160003662109376,
        29.17999267578125,
        29.199981689453126,
        29.220001220703126,
        29.239990234375,
        29.259979248046876,
        29.279998779296876,
        29.29998779296875,
        29.32000732421875,
        29.339996337890626,
        29.3599853515625,
        29.3800048828125,
        29.399993896484376,
        29.41998291015625,
        29.44000244140625,
        29.459991455078126,
        29.47998046875,
        29.5,
        29.519989013671876,
        29.540008544921876,
        29.55999755859375,
        29.579986572265626,
        29.600006103515626,
        29.6199951171875,
        29.639984130859376,
        29.660003662109376,
        29.67999267578125,
        29.699981689453126,
        29.720001220703126,
        29.739990234375,
        29.759979248046876,
        29.779998779296876,
        29.79998779296875,
        29.82000732421875,
        29.839996337890626,
        29.8599853515625,
        29.8800048828125,
        29.899993896484376,
        29.91998291015625,
        29.94000244140625,
        29.959991455078126,
        29.97998046875,
        30.0,
        30.019989013671876,
        30.040008544921876,
        30.05999755859375,
        30.079986572265626,
        30.100006103515626,
        30.1199951171875,
        30.139984130859376,
        30.160003662109376,
        30.17999267578125,
        30.199981689453126,
        30.220001220703126,
        30.239990234375,
        30.259979248046876,
        30.279998779296876,
        30.29998779296875,
        30.32000732421875,
        30.339996337890626,
        30.3599853515625,
        30.3800048828125,
        30.399993896484376,
        30.41998291015625,
        30.44000244140625,
        30.459991455078126,
        30.47998046875,
        30.5,
        30.519989013671876,
        30.540008544921876,
        30.55999755859375,
        30.579986572265626,
        30.600006103515626,
        30.6199951171875,
        30.639984130859376,
        30.660003662109376,
        30.67999267578125,
        30.699981689453126,
        30.720001220703126,
        30.739990234375,
        30.759979248046876,
        30.779998779296876,
        30.79998779296875,
        30.82000732421875,
        30.839996337890626,
        30.8599853515625,
        30.8800048828125,
        30.899993896484376,
        30.91998291015625,
        30.94000244140625,
        30.959991455078126,
        30.97998046875,
        31.0,
        31.019989013671876,
        31.040008544921876,
        31.05999755859375,
        31.079986572265626,
        31.100006103515626,
        31.1199951171875,
        31.139984130859376,
        31.160003662109376,
        31.17999267578125,
        31.199981689453126,
        31.220001220703126,
        31.239990234375,
        31.259979248046876,
        31.279998779296876,
        31.29998779296875,
        31.32000732421875,
        31.339996337890626,
        31.3599853515625,
        31.3800048828125,
        31.399993896484376,
        31.41998291015625,
        31.44000244140625,
        31.459991455078126,
        31.47998046875,
        31.5,
        31.519989013671876,
        31.540008544921876,
        31.55999755859375,
        31.579986572265626,
        31.600006103515626,
        31.6199951171875,
        31.639984130859376,
        31.660003662109376,
        31.67999267578125,
        31.699981689453126,
        31.720001220703126,
        31.739990234375,
        31.759979248046876,
        31.779998779296876,
        31.79998779296875,
        31.82000732421875,
        31.839996337890626,
        31.8599853515625,
        31.8800048828125,
        31.899993896484376,
        31.91998291015625,
        31.94000244140625,
        31.959991455078126,
        31.97998046875,
        32.0,
        32.019989013671878,
        32.040008544921878,
        32.05999755859375,
        32.079986572265628,
        32.100006103515628,
        32.1199951171875,
        32.139984130859378,
        32.160003662109378,
        32.17999267578125,
        32.199981689453128,
        32.220001220703128,
        32.239990234375,
        32.259979248046878,
        32.279998779296878,
        32.29998779296875,
        32.32000732421875,
        32.339996337890628,
        32.3599853515625,
        32.3800048828125,
        32.399993896484378,
        32.41998291015625,
        32.44000244140625,
        32.459991455078128,
        32.47998046875,
        32.5,
        32.519989013671878,
        32.540008544921878,
        32.55999755859375,
        32.579986572265628,
        32.600006103515628,
        32.6199951171875,
        32.639984130859378,
        32.660003662109378,
        32.67999267578125,
        32.699981689453128,
        32.720001220703128,
        32.739990234375,
        32.759979248046878,
        32.779998779296878,
        32.79998779296875,
        32.82000732421875,
        32.839996337890628,
        32.8599853515625,
        32.8800048828125,
        32.899993896484378,
        32.91998291015625,
        32.94000244140625,
        32.959991455078128,
        32.97998046875,
        33.0,
        33.019989013671878,
        33.040008544921878,
        33.05999755859375,
        33.079986572265628,
        33.100006103515628,
        33.1199951171875,
        33.139984130859378,
        33.160003662109378,
        33.17999267578125,
        33.199981689453128,
        33.220001220703128,
        33.239990234375,
        33.259979248046878,
        33.279998779296878,
        33.29998779296875,
        33.32000732421875,
        33.339996337890628,
        33.3599853515625,
        33.3800048828125,
        33.399993896484378,
        33.41998291015625,
        33.44000244140625,
        33.459991455078128,
        33.47998046875,
        33.5,
        33.519989013671878,
        33.540008544921878,
        33.55999755859375,
        33.579986572265628,
        33.600006103515628,
        33.6199951171875,
        33.639984130859378,
        33.660003662109378,
        33.67999267578125,
        33.699981689453128,
        33.720001220703128,
        33.739990234375,
        33.759979248046878,
        33.779998779296878,
        33.79998779296875,
        33.82000732421875,
        33.839996337890628,
        33.8599853515625,
        33.8800048828125,
        33.899993896484378,
        33.91998291015625,
        33.94000244140625,
        33.959991455078128,
        33.97998046875,
        34.0,
        34.019989013671878,
        34.040008544921878,
        34.05999755859375,
        34.079986572265628,
        34.100006103515628,
        34.1199951171875,
        34.139984130859378,
        34.160003662109378,
        34.17999267578125,
        34.199981689453128,
        34.220001220703128,
        34.239990234375,
        34.259979248046878,
        34.279998779296878,
        34.29998779296875,
        34.32000732421875,
        34.339996337890628,
        34.3599853515625,
        34.3800048828125,
        34.399993896484378,
        34.41998291015625,
        34.44000244140625,
        34.459991455078128,
        34.47998046875,
        34.5,
        34.519989013671878,
        34.540008544921878,
        34.55999755859375,
        34.579986572265628,
        34.600006103515628,
        34.6199951171875,
        34.639984130859378,
        34.660003662109378,
        34.67999267578125,
        34.699981689453128,
        34.720001220703128,
        34.739990234375,
        34.759979248046878,
        34.779998779296878,
        34.79998779296875,
        34.82000732421875,
        34.839996337890628,
        34.8599853515625,
        34.8800048828125,
        34.899993896484378,
        34.91998291015625,
        34.94000244140625,
        34.959991455078128,
        34.97998046875,
        35.0,
        35.019989013671878,
        35.040008544921878,
        35.05999755859375,
        35.079986572265628,
        35.100006103515628,
        35.1199951171875,
        35.139984130859378,
        35.160003662109378,
        35.17999267578125,
        35.199981689453128,
        35.220001220703128,
        35.239990234375,
        35.259979248046878,
        35.279998779296878,
        35.29998779296875,
        35.32000732421875,
        35.339996337890628,
        35.3599853515625,
        35.3800048828125,
        35.399993896484378,
        35.41998291015625,
        35.44000244140625,
        35.459991455078128,
        35.47998046875,
        35.5,
        35.519989013671878,
        35.540008544921878,
        35.55999755859375,
        35.579986572265628,
        35.600006103515628,
        35.6199951171875,
        35.639984130859378,
        35.660003662109378,
        35.67999267578125,
        35.699981689453128,
        35.720001220703128,
        35.739990234375,
        35.759979248046878,
        35.779998779296878,
        35.79998779296875,
        35.82000732421875,
        35.839996337890628,
        35.8599853515625,
        35.8800048828125,
        35.899993896484378,
        35.91998291015625,
        35.94000244140625,
        35.959991455078128,
        35.97998046875,
        36.0,
        36.019989013671878,
        36.040008544921878,
        36.05999755859375,
        36.079986572265628,
        36.100006103515628,
        36.1199951171875,
        36.139984130859378,
        36.160003662109378,
        36.17999267578125,
        36.199981689453128,
        36.220001220703128,
        36.239990234375,
        36.259979248046878,
        36.279998779296878,
        36.29998779296875,
        36.32000732421875,
        36.339996337890628,
        36.3599853515625,
        36.3800048828125,
        36.399993896484378,
        36.41998291015625,
        36.44000244140625,
        36.459991455078128,
        36.47998046875,
        36.5,
        36.519989013671878,
        36.540008544921878,
        36.55999755859375,
        36.579986572265628,
        36.600006103515628,
        36.6199951171875,
        36.639984130859378,
        36.660003662109378,
        36.67999267578125,
        36.699981689453128,
        36.720001220703128,
        36.739990234375,
        36.759979248046878,
        36.779998779296878,
        36.79998779296875,
        36.82000732421875,
        36.839996337890628,
        36.8599853515625,
        36.8800048828125,
        36.899993896484378,
        36.91998291015625,
        36.94000244140625,
        36.959991455078128,
        36.97998046875,
        37.0,
        37.019989013671878,
        37.040008544921878,
        37.05999755859375,
        37.079986572265628,
        37.100006103515628,
        37.1199951171875,
        37.139984130859378,
        37.160003662109378,
        37.17999267578125,
        37.199981689453128,
        37.220001220703128,
        37.239990234375,
        37.259979248046878,
        37.279998779296878,
        37.29998779296875,
        37.32000732421875,
        37.339996337890628,
        37.3599853515625,
        37.3800048828125,
        37.399993896484378,
        37.41998291015625,
        37.44000244140625,
        37.459991455078128,
        37.47998046875,
        37.5,
        37.519989013671878,
        37.540008544921878,
        37.55999755859375,
        37.579986572265628,
        37.600006103515628,
        37.6199951171875,
        37.639984130859378,
        37.660003662109378,
        37.67999267578125,
        37.699981689453128,
        37.720001220703128,
        37.739990234375,
        37.759979248046878,
        37.779998779296878,
        37.79998779296875,
        37.82000732421875,
        37.839996337890628,
        37.8599853515625,
        37.8800048828125,
        37.899993896484378,
        37.91998291015625,
        37.94000244140625,
        37.959991455078128,
        37.97998046875,
        38.0,
        38.019989013671878,
        38.040008544921878,
        38.05999755859375,
        38.079986572265628,
        38.100006103515628,
        38.1199951171875,
        38.139984130859378,
        38.160003662109378,
        38.17999267578125,
        38.199981689453128,
        38.220001220703128,
        38.239990234375,
        38.259979248046878,
        38.279998779296878,
        38.29998779296875,
        38.32000732421875,
        38.339996337890628,
        38.3599853515625,
        38.3800048828125,
        38.399993896484378,
        38.41998291015625,
        38.44000244140625,
        38.459991455078128,
        38.47998046875,
        38.5,
        38.519989013671878,
        38.540008544921878,
        38.55999755859375,
        38.579986572265628,
        38.600006103515628,
        38.6199951171875,
        38.639984130859378,
        38.660003662109378,
        38.67999267578125,
        38.699981689453128,
        38.720001220703128,
        38.739990234375,
        38.759979248046878,
        38.779998779296878,
        38.79998779296875,
        38.82000732421875,
        38.839996337890628,
        38.8599853515625,
        38.8800048828125,
        38.899993896484378,
        38.91998291015625,
        38.94000244140625,
        38.959991455078128,
        38.97998046875,
        39.0,
        39.019989013671878,
        39.040008544921878,
        39.05999755859375,
        39.079986572265628,
        39.100006103515628,
        39.1199951171875,
        39.139984130859378,
        39.160003662109378,
        39.17999267578125,
        39.199981689453128,
        39.220001220703128,
        39.239990234375,
        39.259979248046878,
        39.279998779296878,
        39.29998779296875,
        39.32000732421875,
        39.339996337890628,
        39.3599853515625,
        39.3800048828125,
        39.399993896484378,
        39.41998291015625,
        39.44000244140625,
        39.459991455078128,
        39.47998046875,
        39.5,
        39.519989013671878,
        39.540008544921878,
        39.55999755859375,
        39.579986572265628,
        39.600006103515628,
        39.6199951171875,
        39.639984130859378,
        39.660003662109378,
        39.67999267578125,
        39.699981689453128,
        39.720001220703128,
        39.739990234375,
        39.759979248046878,
        39.779998779296878,
        39.79998779296875,
        39.82000732421875,
        39.839996337890628,
        39.8599853515625,
        39.8800048828125,
        39.899993896484378,
        39.91998291015625,
        39.94000244140625,
        39.959991455078128,
        39.97998046875,
        40.0,
        40.019989013671878,
        40.040008544921878,
        40.05999755859375,
        40.079986572265628,
        40.100006103515628,
        40.1199951171875,
        40.139984130859378,
        40.160003662109378,
        40.17999267578125,
        40.199981689453128,
        40.220001220703128,
        40.239990234375,
        40.259979248046878,
        40.279998779296878,
        40.29998779296875,
        40.32000732421875,
        40.339996337890628,
        40.3599853515625,
        40.3800048828125,
        40.399993896484378,
        40.41998291015625,
        40.44000244140625,
        40.459991455078128,
        40.47998046875,
        40.5,
        40.519989013671878,
        40.540008544921878,
        40.55999755859375,
        40.579986572265628,
        40.600006103515628,
        40.6199951171875,
        40.639984130859378,
        40.660003662109378,
        40.67999267578125,
        40.699981689453128,
        40.720001220703128,
        40.739990234375,
        40.759979248046878,
        40.779998779296878,
        40.79998779296875,
        40.82000732421875,
        40.839996337890628,
        40.8599853515625,
        40.8800048828125,
        40.899993896484378,
        40.91998291015625,
        40.94000244140625,
        40.959991455078128,
        40.97998046875,
        41.0,
        41.019989013671878,
        41.040008544921878,
        41.05999755859375,
        41.079986572265628,
        41.100006103515628,
        41.1199951171875,
        41.139984130859378,
        41.160003662109378,
        41.17999267578125,
        41.199981689453128,
        41.220001220703128,
        41.239990234375,
        41.259979248046878,
        41.279998779296878,
        41.29998779296875,
        41.32000732421875,
        41.339996337890628,
        41.3599853515625,
        41.3800048828125,
        41.399993896484378,
        41.41998291015625,
        41.44000244140625,
        41.459991455078128,
        41.47998046875,
        41.5,
        41.519989013671878,
        41.540008544921878,
        41.55999755859375,
        41.579986572265628,
        41.600006103515628,
        41.6199951171875,
        41.639984130859378,
        41.660003662109378,
        41.67999267578125,
        41.699981689453128,
        41.720001220703128,
        41.739990234375,
        41.759979248046878,
        41.779998779296878,
        41.79998779296875,
        41.82000732421875,
        41.839996337890628,
        41.8599853515625,
        41.8800048828125,
        41.899993896484378,
        41.91998291015625,
        41.94000244140625,
        41.959991455078128,
        41.97998046875,
        42.0,
        42.019989013671878,
        42.040008544921878,
        42.05999755859375,
        42.079986572265628,
        42.100006103515628,
        42.1199951171875,
        42.139984130859378,
        42.160003662109378,
        42.17999267578125,
        42.199981689453128,
        42.220001220703128,
        42.239990234375,
        42.259979248046878,
        42.279998779296878,
        42.29998779296875,
        42.32000732421875,
        42.339996337890628,
        42.3599853515625,
        42.3800048828125,
        42.399993896484378,
        42.41998291015625,
        42.44000244140625,
        42.459991455078128,
        42.47998046875,
        42.5,
        42.519989013671878,
        42.540008544921878,
        42.55999755859375,
        42.579986572265628,
        42.600006103515628,
        42.6199951171875,
        42.639984130859378,
        42.660003662109378,
        42.67999267578125,
        42.699981689453128,
        42.720001220703128,
        42.739990234375,
        42.759979248046878,
        42.779998779296878,
        42.79998779296875,
        42.82000732421875,
        42.839996337890628,
        42.8599853515625,
        42.8800048828125,
        42.899993896484378,
        42.91998291015625,
        42.94000244140625,
        42.959991455078128,
        42.97998046875,
        43.0,
        43.019989013671878,
        43.040008544921878,
        43.05999755859375,
        43.079986572265628,
        43.100006103515628,
        43.1199951171875,
        43.139984130859378,
        43.160003662109378,
        43.17999267578125,
        43.199981689453128,
        43.220001220703128,
        43.239990234375,
        43.259979248046878,
        43.279998779296878,
        43.29998779296875,
        43.32000732421875,
        43.339996337890628,
        43.3599853515625,
        43.3800048828125,
        43.399993896484378,
        43.41998291015625,
        43.44000244140625,
        43.459991455078128,
        43.47998046875,
        43.5,
        43.519989013671878,
        43.540008544921878,
        43.55999755859375,
        43.579986572265628,
        43.600006103515628,
        43.6199951171875,
        43.639984130859378,
        43.660003662109378,
        43.67999267578125,
        43.699981689453128,
        43.720001220703128,
        43.739990234375,
        43.759979248046878,
        43.779998779296878,
        43.79998779296875,
        43.82000732421875,
        43.839996337890628,
        43.8599853515625,
        43.8800048828125,
        43.899993896484378,
        43.91998291015625,
        43.94000244140625,
        43.959991455078128,
        43.97998046875,
        44.0,
        44.019989013671878,
        44.040008544921878,
        44.05999755859375,
        44.079986572265628,
        44.100006103515628,
        44.1199951171875,
        44.139984130859378,
        44.160003662109378,
        44.17999267578125,
        44.199981689453128,
        44.220001220703128,
        44.239990234375,
        44.259979248046878,
        44.279998779296878,
        44.29998779296875,
        44.32000732421875,
        44.339996337890628,
        44.3599853515625,
        44.3800048828125,
        44.39996337890625,
        44.41998291015625,
        44.44000244140625,
        44.46002197265625,
        44.47998046875,
        44.5,
        44.52001953125,
        44.53997802734375,
        44.55999755859375,
        44.58001708984375,
        44.5999755859375,
        44.6199951171875,
        44.6400146484375,
        44.65997314453125,
        44.67999267578125,
        44.70001220703125,
        44.719970703125,
        44.739990234375,
        44.760009765625,
        44.77996826171875,
        44.79998779296875,
        44.82000732421875,
        44.8399658203125,
        44.8599853515625,
        44.8800048828125,
        44.89996337890625,
        44.91998291015625,
        44.94000244140625,
        44.96002197265625,
        44.97998046875,
        45.0,
        45.02001953125,
        45.03997802734375,
        45.05999755859375,
        45.08001708984375,
        45.0999755859375,
        45.1199951171875,
        45.1400146484375,
        45.15997314453125,
        45.17999267578125,
        45.20001220703125,
        45.219970703125,
        45.239990234375,
        45.260009765625,
        45.27996826171875,
        45.29998779296875,
        45.32000732421875,
        45.3399658203125,
        45.3599853515625,
        45.3800048828125,
        45.39996337890625,
        45.41998291015625,
        45.44000244140625,
        45.46002197265625,
        45.47998046875,
        45.5,
        45.52001953125,
        45.53997802734375,
        45.55999755859375,
        45.58001708984375,
        45.5999755859375,
        45.6199951171875,
        45.6400146484375,
        45.65997314453125,
        45.67999267578125,
        45.70001220703125,
        45.719970703125,
        45.739990234375,
        45.760009765625,
        45.77996826171875,
        45.79998779296875,
        45.82000732421875,
        45.8399658203125,
        45.8599853515625,
        45.8800048828125,
        45.89996337890625,
        45.91998291015625,
        45.94000244140625,
        45.96002197265625,
        45.97998046875,
        46.0,
        46.02001953125,
        46.03997802734375,
        46.05999755859375,
        46.08001708984375,
        46.0999755859375,
        46.1199951171875,
        46.1400146484375,
        46.15997314453125,
        46.17999267578125,
        46.20001220703125,
        46.219970703125,
        46.239990234375,
        46.260009765625,
        46.27996826171875,
        46.29998779296875,
        46.32000732421875,
        46.3399658203125,
        46.3599853515625,
        46.3800048828125,
        46.39996337890625,
        46.41998291015625,
        46.44000244140625,
        46.46002197265625,
        46.47998046875,
        46.5,
        46.52001953125,
        46.53997802734375,
        46.55999755859375,
        46.58001708984375,
        46.5999755859375,
        46.6199951171875,
        46.6400146484375,
        46.65997314453125,
        46.67999267578125,
        46.70001220703125,
        46.719970703125,
        46.739990234375,
        46.760009765625,
        46.77996826171875,
        46.79998779296875,
        46.82000732421875,
        46.8399658203125,
        46.8599853515625,
        46.8800048828125,
        46.89996337890625,
        46.91998291015625,
        46.94000244140625,
        46.96002197265625,
        46.97998046875,
        47.0,
        47.02001953125,
        47.03997802734375,
        47.05999755859375,
        47.08001708984375,
        47.0999755859375,
        47.1199951171875,
        47.1400146484375,
        47.15997314453125,
        47.17999267578125,
        47.20001220703125,
        47.219970703125,
        47.239990234375,
        47.260009765625,
        47.27996826171875,
        47.29998779296875,
        47.32000732421875,
        47.3399658203125,
        47.3599853515625,
        47.3800048828125,
        47.39996337890625,
        47.41998291015625,
        47.44000244140625,
        47.46002197265625,
        47.47998046875,
        47.5,
        47.52001953125,
        47.53997802734375,
        47.55999755859375,
        47.58001708984375,
        47.5999755859375,
        47.6199951171875,
        47.6400146484375,
        47.65997314453125,
        47.67999267578125,
        47.70001220703125,
        47.719970703125,
        47.739990234375,
        47.760009765625,
        47.77996826171875,
        47.79998779296875,
        47.82000732421875,
        47.8399658203125,
        47.8599853515625,
        47.8800048828125,
        47.89996337890625,
        47.91998291015625,
        47.94000244140625,
        47.96002197265625,
        47.97998046875,
        48.0,
        48.02001953125,
        48.03997802734375,
        48.05999755859375,
        48.08001708984375,
        48.0999755859375,
        48.1199951171875,
        48.1400146484375,
        48.15997314453125,
        48.17999267578125,
        48.20001220703125,
        48.219970703125,
        48.239990234375,
        48.260009765625,
        48.27996826171875,
        48.29998779296875,
        48.32000732421875,
        48.3399658203125,
        48.3599853515625,
        48.3800048828125,
        48.39996337890625,
        48.41998291015625,
        48.44000244140625,
        48.46002197265625,
        48.47998046875,
        48.5,
        48.52001953125,
        48.53997802734375,
        48.55999755859375,
        48.58001708984375,
        48.5999755859375,
        48.6199951171875,
        48.6400146484375,
        48.65997314453125,
        48.67999267578125,
        48.70001220703125,
        48.719970703125,
        48.739990234375,
        48.760009765625,
        48.77996826171875,
        48.79998779296875,
        48.82000732421875,
        48.8399658203125,
        48.8599853515625,
        48.8800048828125,
        48.89996337890625,
        48.91998291015625,
        48.94000244140625,
        48.96002197265625,
        48.97998046875,
        49.0,
        49.02001953125,
        49.03997802734375,
        49.05999755859375,
        49.08001708984375,
        49.0999755859375,
        49.1199951171875,
        49.1400146484375,
        49.15997314453125,
        49.17999267578125,
        49.20001220703125,
        49.219970703125,
        49.239990234375,
        49.260009765625,
        49.27996826171875,
        49.29998779296875,
        49.32000732421875,
        49.3399658203125,
        49.3599853515625,
        49.3800048828125,
        49.39996337890625,
        49.41998291015625,
        49.44000244140625,
        49.46002197265625,
        49.47998046875,
        49.5,
        49.52001953125,
        49.53997802734375,
        49.55999755859375,
        49.58001708984375,
        49.5999755859375,
        49.6199951171875,
        49.6400146484375,
        49.65997314453125,
        49.67999267578125,
        49.70001220703125,
        49.719970703125,
        49.739990234375,
        49.760009765625,
        49.77996826171875,
        49.79998779296875,
        49.82000732421875,
        49.8399658203125,
        49.8599853515625,
        49.8800048828125,
        49.89996337890625,
        49.91998291015625,
        49.94000244140625,
        49.96002197265625,
        49.97998046875,
        50.0,
        50.02001953125,
        50.03997802734375,
        50.05999755859375,
        50.08001708984375,
        50.0999755859375,
        50.1199951171875,
        50.1400146484375,
        50.15997314453125,
        50.17999267578125,
        50.20001220703125,
        50.219970703125,
        50.239990234375,
        50.260009765625,
        50.27996826171875,
        50.29998779296875,
        50.32000732421875,
        50.3399658203125,
        50.3599853515625,
        50.3800048828125,
        50.39996337890625,
        50.41998291015625,
        50.44000244140625,
        50.46002197265625,
        50.47998046875,
        50.5,
        50.52001953125,
        50.53997802734375,
        50.55999755859375,
        50.58001708984375,
        50.5999755859375,
        50.6199951171875,
        50.6400146484375,
        50.65997314453125,
        50.67999267578125,
        50.70001220703125,
        50.719970703125,
        50.739990234375,
        50.760009765625,
        50.77996826171875,
        50.79998779296875,
        50.82000732421875,
        50.8399658203125,
        50.8599853515625,
        50.8800048828125,
        50.89996337890625,
        50.91998291015625,
        50.94000244140625,
        50.96002197265625,
        50.97998046875,
        51.0,
        51.02001953125,
        51.03997802734375,
        51.05999755859375,
        51.08001708984375,
        51.0999755859375,
        51.1199951171875,
        51.1400146484375,
        51.15997314453125,
        51.17999267578125,
        51.20001220703125,
        51.219970703125,
        51.239990234375,
        51.260009765625,
        51.27996826171875,
        51.29998779296875,
        51.32000732421875,
        51.3399658203125,
        51.3599853515625,
        51.3800048828125,
        51.39996337890625,
        51.41998291015625,
        51.44000244140625,
        51.46002197265625,
        51.47998046875,
        51.5,
        51.52001953125,
        51.53997802734375,
        51.55999755859375,
        51.58001708984375,
        51.5999755859375,
        51.6199951171875,
        51.6400146484375,
        51.65997314453125,
        51.67999267578125,
        51.70001220703125,
        51.719970703125,
        51.739990234375,
        51.760009765625,
        51.77996826171875,
        51.79998779296875,
        51.82000732421875,
        51.8399658203125,
        51.8599853515625,
        51.8800048828125,
        51.89996337890625,
        51.91998291015625,
        51.94000244140625,
        51.96002197265625,
        51.97998046875,
        52.0,
        52.02001953125,
        52.03997802734375,
        52.05999755859375,
        52.08001708984375,
        52.0999755859375,
        52.1199951171875,
        52.1400146484375,
        52.15997314453125,
        52.17999267578125,
        52.20001220703125,
        52.219970703125,
        52.239990234375,
        52.260009765625,
        52.27996826171875,
        52.29998779296875,
        52.32000732421875,
        52.3399658203125,
        52.3599853515625,
        52.3800048828125,
        52.39996337890625,
        52.41998291015625,
        52.44000244140625,
        52.46002197265625,
        52.47998046875,
        52.5,
        52.52001953125,
        52.53997802734375,
        52.55999755859375,
        52.58001708984375,
        52.5999755859375,
        52.6199951171875,
        52.6400146484375,
        52.65997314453125,
        52.67999267578125,
        52.70001220703125,
        52.719970703125,
        52.739990234375,
        52.760009765625,
        52.77996826171875,
        52.79998779296875,
        52.82000732421875,
        52.8399658203125,
        52.8599853515625,
        52.8800048828125,
        52.89996337890625,
        52.91998291015625,
        52.94000244140625,
        52.96002197265625,
        52.97998046875,
        53.0,
        53.02001953125,
        53.03997802734375,
        53.05999755859375,
        53.08001708984375,
        53.0999755859375,
        53.1199951171875,
        53.1400146484375,
        53.15997314453125,
        53.17999267578125,
        53.20001220703125,
        53.219970703125,
        53.239990234375,
        53.260009765625,
        53.27996826171875,
        53.29998779296875,
        53.32000732421875,
        53.3399658203125,
        53.3599853515625,
        53.3800048828125,
        53.39996337890625,
        53.41998291015625,
        53.44000244140625,
        53.46002197265625,
        53.47998046875,
        53.5,
        53.52001953125,
        53.53997802734375,
        53.55999755859375,
        53.58001708984375,
        53.5999755859375,
        53.6199951171875,
        53.6400146484375,
        53.65997314453125,
        53.67999267578125,
        53.70001220703125,
        53.719970703125,
        53.739990234375,
        53.760009765625,
        53.77996826171875,
        53.79998779296875,
        53.82000732421875,
        53.8399658203125,
        53.8599853515625,
        53.8800048828125,
        53.89996337890625,
        53.91998291015625,
        53.94000244140625,
        53.96002197265625,
        53.97998046875,
        54.0,
        54.02001953125,
        54.03997802734375,
        54.05999755859375,
        54.08001708984375,
        54.0999755859375,
        54.1199951171875,
        54.1400146484375,
        54.15997314453125,
        54.17999267578125,
        54.20001220703125,
        54.219970703125,
        54.239990234375,
        54.260009765625,
        54.27996826171875,
        54.29998779296875,
        54.32000732421875,
        54.3399658203125,
        54.3599853515625,
        54.3800048828125,
        54.39996337890625,
        54.41998291015625,
        54.44000244140625,
        54.46002197265625,
        54.47998046875,
        54.5,
        54.52001953125,
        54.53997802734375,
        54.55999755859375,
        54.58001708984375,
        54.5999755859375,
        54.6199951171875,
        54.6400146484375,
        54.65997314453125,
        54.67999267578125,
        54.70001220703125,
        54.719970703125,
        54.739990234375,
        54.760009765625,
        54.77996826171875,
        54.79998779296875,
        54.82000732421875,
        54.8399658203125,
        54.8599853515625,
        54.8800048828125,
        54.89996337890625,
        54.91998291015625,
        54.94000244140625,
        54.96002197265625,
        54.97998046875,
        55.0,
        55.02001953125,
        55.03997802734375,
        55.05999755859375,
        55.08001708984375,
        55.0999755859375,
        55.1199951171875,
        55.1400146484375,
        55.15997314453125,
        55.17999267578125,
        55.20001220703125,
        55.219970703125,
        55.239990234375,
        55.260009765625,
        55.27996826171875,
        55.29998779296875,
        55.32000732421875,
        55.3399658203125,
        55.3599853515625,
        55.3800048828125,
        55.39996337890625,
        55.41998291015625,
        55.44000244140625,
        55.46002197265625,
        55.47998046875,
        55.5,
        55.52001953125,
        55.53997802734375,
        55.55999755859375,
        55.58001708984375,
        55.5999755859375,
        55.6199951171875,
        55.6400146484375,
        55.65997314453125,
        55.67999267578125,
        55.70001220703125,
        55.719970703125,
        55.739990234375,
        55.760009765625,
        55.77996826171875,
        55.79998779296875,
        55.82000732421875,
        55.8399658203125,
        55.8599853515625,
        55.8800048828125,
        55.89996337890625,
        55.91998291015625,
        55.94000244140625,
        55.96002197265625,
        55.97998046875,
        56.0,
        56.02001953125,
        56.03997802734375,
        56.05999755859375,
        56.08001708984375,
        56.0999755859375,
        56.1199951171875,
        56.1400146484375,
        56.15997314453125,
        56.17999267578125,
        56.20001220703125,
        56.219970703125,
        56.239990234375,
        56.260009765625,
        56.27996826171875,
        56.29998779296875,
        56.32000732421875,
        56.3399658203125,
        56.3599853515625,
        56.3800048828125,
        56.39996337890625,
        56.41998291015625,
        56.44000244140625,
        56.46002197265625,
        56.47998046875,
        56.5,
        56.52001953125,
        56.53997802734375,
        56.55999755859375,
        56.58001708984375,
        56.5999755859375,
        56.6199951171875,
        56.6400146484375,
        56.65997314453125,
        56.67999267578125,
        56.70001220703125,
        56.719970703125,
        56.739990234375,
        56.760009765625,
        56.77996826171875,
        56.79998779296875,
        56.82000732421875,
        56.8399658203125,
        56.8599853515625,
        56.8800048828125,
        56.89996337890625,
        56.91998291015625,
        56.94000244140625,
        56.96002197265625,
        56.97998046875,
        57.0,
        57.02001953125,
        57.03997802734375,
        57.05999755859375,
        57.08001708984375,
        57.0999755859375,
        57.1199951171875,
        57.1400146484375,
        57.15997314453125,
        57.17999267578125,
        57.20001220703125,
        57.219970703125,
        57.239990234375,
        57.260009765625,
        57.27996826171875,
        57.29998779296875,
        57.32000732421875,
        57.3399658203125,
        57.3599853515625,
        57.3800048828125,
        57.39996337890625,
        57.41998291015625,
        57.44000244140625,
        57.46002197265625,
        57.47998046875,
        57.5,
        57.52001953125,
        57.53997802734375,
        57.55999755859375,
        57.58001708984375,
        57.5999755859375,
        57.6199951171875,
        57.6400146484375,
        57.65997314453125,
        57.67999267578125,
        57.70001220703125,
        57.719970703125,
        57.739990234375,
        57.760009765625,
        57.77996826171875,
        57.79998779296875,
        57.82000732421875,
        57.8399658203125,
        57.8599853515625,
        57.8800048828125,
        57.89996337890625,
        57.91998291015625,
        57.94000244140625,
        57.96002197265625,
        57.97998046875,
        58.0,
        58.02001953125,
        58.03997802734375,
        58.05999755859375,
        58.08001708984375,
        58.0999755859375,
        58.1199951171875,
        58.1400146484375,
        58.15997314453125,
        58.17999267578125,
        58.20001220703125,
        58.219970703125,
        58.239990234375,
        58.260009765625,
        58.27996826171875,
        58.29998779296875,
        58.32000732421875,
        58.3399658203125,
        58.3599853515625,
        58.3800048828125,
        58.39996337890625,
        58.41998291015625,
        58.44000244140625,
        58.46002197265625,
        58.47998046875,
        58.5,
        58.52001953125,
        58.53997802734375,
        58.55999755859375,
        58.58001708984375,
        58.5999755859375,
        58.6199951171875,
        58.6400146484375,
        58.65997314453125,
        58.67999267578125,
        58.70001220703125,
        58.719970703125,
        58.739990234375,
        58.760009765625,
        58.77996826171875,
        58.79998779296875,
        58.82000732421875,
        58.8399658203125,
        58.8599853515625,
        58.8800048828125,
        58.89996337890625,
        58.91998291015625,
        58.94000244140625,
        58.96002197265625,
        58.97998046875,
        59.0,
        59.02001953125,
        59.03997802734375,
        59.05999755859375,
        59.08001708984375,
        59.0999755859375,
        59.1199951171875,
        59.1400146484375,
        59.15997314453125,
        59.17999267578125,
        59.20001220703125,
        59.219970703125,
        59.239990234375,
        59.260009765625,
        59.27996826171875,
        59.29998779296875,
        59.32000732421875,
        59.3399658203125,
        59.3599853515625,
        59.3800048828125,
        59.39996337890625,
        59.41998291015625,
        59.44000244140625,
        59.46002197265625,
        59.47998046875,
        59.5,
        59.52001953125,
        59.53997802734375,
        59.55999755859375,
        59.58001708984375,
        59.5999755859375,
        59.6199951171875,
        59.6400146484375,
        59.65997314453125,
        59.67999267578125,
        59.70001220703125,
        59.719970703125,
        59.739990234375,
        59.760009765625,
        59.77996826171875,
        59.79998779296875,
        59.82000732421875,
        59.8399658203125,
        59.8599853515625,
        59.8800048828125,
        59.89996337890625,
        59.91998291015625,
        59.94000244140625,
        59.96002197265625,
        59.97998046875
    ],
    "rightHandPositions": [
        "(0.357234, 1.169137, 0.096036)",
        "(0.357143, 1.169164, 0.096089)",
        "(0.357097, 1.169213, 0.096103)",
        "(0.357081, 1.169274, 0.096101)",
        "(0.357075, 1.169374, 0.096113)",
        "(0.357071, 1.169409, 0.096110)",
        "(0.357044, 1.169485, 0.096116)",
        "(0.356969, 1.169517, 0.096094)",
        "(0.356864, 1.169543, 0.096028)",
        "(0.356752, 1.169612, 0.095939)",
        "(0.356671, 1.169686, 0.095887)",
        "(0.356523, 1.169812, 0.095802)",
        "(0.356368, 1.169831, 0.095729)",
        "(0.356034, 1.169696, 0.095574)",
        "(0.355342, 1.169240, 0.095351)",
        "(0.354841, 1.169024, 0.095183)",
        "(0.353689, 1.168963, 0.094728)",
        "(0.352065, 1.169490, 0.094022)",
        "(0.349805, 1.170742, 0.093289)",
        "(0.346791, 1.172549, 0.092121)",
        "(0.344860, 1.173757, 0.091287)",
        "(0.340140, 1.177146, 0.089463)",
        "(0.333873, 1.182500, 0.088031)",
        "(0.326427, 1.190387, 0.087453)",
        "(0.318093, 1.200105, 0.087176)",
        "(0.313586, 1.205522, 0.087021)",
        "(0.304188, 1.216764, 0.086477)",
        "(0.294186, 1.228184, 0.085537)",
        "(0.283319, 1.239323, 0.084378)",
        "(0.272783, 1.251593, 0.083658)",
        "(0.267879, 1.258318, 0.083129)",
        "(0.258708, 1.272161, 0.081033)",
        "(0.250166, 1.286480, 0.078164)",
        "(0.241689, 1.301108, 0.075903)",
        "(0.232751, 1.315321, 0.074183)",
        "(0.228157, 1.321989, 0.073272)",
        "(0.219075, 1.335092, 0.071571)",
        "(0.211111, 1.348509, 0.069993)",
        "(0.205235, 1.362757, 0.068476)",
        "(0.200352, 1.376905, 0.066841)",
        "(0.198022, 1.383569, 0.065894)",
        "(0.193121, 1.396241, 0.064070)",
        "(0.188202, 1.407866, 0.062522)",
        "(0.183110, 1.418756, 0.061607)",
        "(0.177960, 1.429213, 0.061645)",
        "(0.175366, 1.434160, 0.061766)",
        "(0.170158, 1.443673, 0.062022)",
        "(0.165682, 1.452895, 0.062555)",
        "(0.161945, 1.461807, 0.063229)",
        "(0.158648, 1.470074, 0.064102)",
        "(0.157134, 1.473864, 0.064535)",
        "(0.154239, 1.480844, 0.065325)",
        "(0.152057, 1.487223, 0.066307)",
        "(0.150762, 1.493209, 0.067226)",
        "(0.149937, 1.498376, 0.067620)",
        "(0.149661, 1.500714, 0.067849)",
        "(0.149027, 1.505080, 0.068501)",
        "(0.148283, 1.508782, 0.069144)",
        "(0.147337, 1.511882, 0.069908)",
        "(0.146025, 1.514551, 0.071086)",
        "(0.145172, 1.515735, 0.071897)",
        "(0.143241, 1.517892, 0.073535)",
        "(0.141097, 1.519684, 0.075392)",
        "(0.138830, 1.521232, 0.077489)",
        "(0.136513, 1.522372, 0.079618)",
        "(0.135412, 1.522776, 0.080826)",
        "(0.133175, 1.523734, 0.083590)",
        "(0.130893, 1.524822, 0.086929)",
        "(0.128614, 1.525997, 0.090598)",
        "(0.126421, 1.527390, 0.094421)",
        "(0.125406, 1.528280, 0.096433)",
        "(0.123516, 1.530294, 0.100758)",
        "(0.121911, 1.532581, 0.105120)",
        "(0.120478, 1.534963, 0.109141)",
        "(0.119375, 1.537462, 0.112983)",
        "(0.118919, 1.538736, 0.114932)",
        "(0.118154, 1.541326, 0.118935)",
        "(0.117782, 1.543954, 0.123025)",
        "(0.117543, 1.546480, 0.126902)",
        "(0.117489, 1.548800, 0.130522)",
        "(0.117557, 1.549840, 0.132227)",
        "(0.117646, 1.551613, 0.135544)",
        "(0.117861, 1.553231, 0.139091)",
        "(0.118321, 1.554870, 0.143519)",
        "(0.118672, 1.556279, 0.148494)",
        "(0.118772, 1.556784, 0.151037)",
        "(0.118912, 1.557521, 0.156298)",
        "(0.118993, 1.557935, 0.162067)",
        "(0.119022, 1.557912, 0.168259)",
        "(0.119269, 1.557445, 0.175189)",
        "(0.119182, 1.556938, 0.178946)",
        "(0.118681, 1.555343, 0.186541)",
        "(0.118249, 1.553016, 0.194084)",
        "(0.118220, 1.549992, 0.201605)",
        "(0.118353, 1.546069, 0.208691)",
        "(0.118459, 1.543663, 0.212018)",
        "(0.118658, 1.538158, 0.218546)",
        "(0.118722, 1.531636, 0.224945)",
        "(0.118335, 1.523935, 0.230803)",
        "(0.117892, 1.515302, 0.235870)",
        "(0.117542, 1.510663, 0.237886)",
        "(0.116730, 1.501069, 0.241040)",
        "(0.115801, 1.491158, 0.243333)",
        "(0.114806, 1.481388, 0.245175)",
        "(0.113938, 1.472051, 0.246560)",
        "(0.113616, 1.467647, 0.247112)",
        "(0.113055, 1.459243, 0.248124)",
        "(0.112584, 1.451313, 0.248698)",
        "(0.112005, 1.443777, 0.248624)",
        "(0.111514, 1.436620, 0.248115)",
        "(0.111257, 1.433174, 0.247855)",
        "(0.110825, 1.426555, 0.247446)",
        "(0.110438, 1.420410, 0.247070)",
        "(0.109991, 1.414649, 0.246744)",
        "(0.109656, 1.409089, 0.246679)",
        "(0.109449, 1.406324, 0.246586)",
        "(0.108912, 1.400678, 0.246109)",
        "(0.108587, 1.395179, 0.245677)",
        "(0.108366, 1.389812, 0.245546)",
        "(0.108207, 1.384407, 0.245313)",
        "(0.108194, 1.381746, 0.245174)",
        "(0.108283, 1.376505, 0.245135)",
        "(0.108324, 1.371163, 0.245165)",
        "(0.108221, 1.365712, 0.244977)",
        "(0.108213, 1.360268, 0.244751)",
        "(0.108203, 1.357523, 0.244693)",
        "(0.108009, 1.351991, 0.244567)",
        "(0.107735, 1.346605, 0.244536)",
        "(0.107686, 1.341602, 0.244799)",
        "(0.107694, 1.336818, 0.244970)",
        "(0.107720, 1.334489, 0.244928)",
        "(0.107769, 1.329877, 0.244646)",
        "(0.107925, 1.325478, 0.244280)",
        "(0.108174, 1.321230, 0.243732)",
        "(0.108311, 1.319171, 0.243356)",
        "(0.108633, 1.315049, 0.242513)",
        "(0.108931, 1.310930, 0.241366)",
        "(0.109294, 1.306810, 0.239931)",
        "(0.109731, 1.302732, 0.238541)",
        "(0.109996, 1.300688, 0.237766)",
        "(0.110485, 1.296494, 0.235948)",
        "(0.110982, 1.292357, 0.233793)",
        "(0.111438, 1.288352, 0.231544)",
        "(0.111885, 1.284378, 0.229132)",
        "(0.112301, 1.280514, 0.226502)",
        "(0.112526, 1.278722, 0.225145)",
        "(0.113035, 1.275490, 0.222526)",
        "(0.113473, 1.272545, 0.219924)",
        "(0.113992, 1.269809, 0.217129)",
        "(0.114577, 1.267235, 0.214151)",
        "(0.114853, 1.265978, 0.212597)",
        "(0.115349, 1.263471, 0.209468)",
        "(0.115839, 1.261123, 0.206497)",
        "(0.116317, 1.258971, 0.203647)",
        "(0.116817, 1.256951, 0.200829)",
        "(0.117104, 1.255985, 0.199380)",
        "(0.117702, 1.254086, 0.196400)",
        "(0.118206, 1.252060, 0.193312)",
        "(0.118732, 1.250056, 0.190073)",
        "(0.119207, 1.248347, 0.187043)",
        "(0.119402, 1.247674, 0.185710)",
        "(0.119796, 1.246317, 0.183070)",
        "(0.120203, 1.244958, 0.180266)",
        "(0.120734, 1.243367, 0.177072)",
        "(0.121465, 1.241679, 0.173500)",
        "(0.121835, 1.240880, 0.171654)",
        "(0.122553, 1.239484, 0.168298)",
        "(0.123084, 1.238292, 0.165431)",
        "(0.123609, 1.237001, 0.162701)",
        "(0.124116, 1.235569, 0.159802)",
        "(0.124376, 1.234867, 0.158287)",
        "(0.124896, 1.233656, 0.155191)",
        "(0.125384, 1.232772, 0.152227)",
        "(0.125885, 1.232161, 0.149332)",
        "(0.126370, 1.231515, 0.146163)",
        "(0.126624, 1.231198, 0.144392)",
        "(0.127152, 1.230788, 0.140758)",
        "(0.127698, 1.230714, 0.137220)",
        "(0.128135, 1.230796, 0.133736)",
        "(0.128471, 1.231043, 0.130293)",
        "(0.128600, 1.231312, 0.128605)",
        "(0.128762, 1.232000, 0.125233)",
        "(0.128911, 1.233244, 0.121983)",
        "(0.129008, 1.234919, 0.118758)",
        "(0.129037, 1.236926, 0.115437)",
        "(0.129082, 1.238161, 0.113734)",
        "(0.129084, 1.240771, 0.110359)",
        "(0.129035, 1.243831, 0.107232)",
        "(0.128887, 1.247234, 0.104277)",
        "(0.128708, 1.250867, 0.101270)",
        "(0.128620, 1.252762, 0.099708)",
        "(0.128413, 1.256637, 0.096567)",
        "(0.128180, 1.260777, 0.093549)",
        "(0.127977, 1.265317, 0.090687)",
        "(0.127968, 1.267784, 0.089265)",
        "(0.127945, 1.272873, 0.086357)",
        "(0.127872, 1.278174, 0.083484)",
        "(0.127864, 1.283745, 0.080776)",
        "(0.127925, 1.289433, 0.078087)",
        "(0.128001, 1.292284, 0.076690)",
        "(0.128102, 1.297897, 0.073926)",
        "(0.128129, 1.303542, 0.071376)",
        "(0.128164, 1.309355, 0.069163)",
        "(0.128060, 1.315007, 0.067044)",
        "(0.128011, 1.320608, 0.065082)",
        "(0.127956, 1.323378, 0.064182)",
        "(0.128001, 1.328919, 0.062447)",
        "(0.128048, 1.334387, 0.060844)",
        "(0.128170, 1.339734, 0.059371)",
        "(0.128314, 1.344944, 0.057999)",
        "(0.128393, 1.347444, 0.057328)",
        "(0.128629, 1.352398, 0.055978)",
        "(0.128991, 1.357250, 0.054684)",
        "(0.129232, 1.361900, 0.053533)",
        "(0.129293, 1.364160, 0.053069)",
        "(0.129322, 1.368536, 0.052243)",
        "(0.129283, 1.372693, 0.051492)",
        "(0.129221, 1.376706, 0.050801)",
        "(0.129167, 1.380642, 0.050253)",
        "(0.129142, 1.384490, 0.049549)",
        "(0.129183, 1.386309, 0.049067)",
        "(0.129353, 1.389872, 0.047956)",
        "(0.129496, 1.393359, 0.046851)",
        "(0.129754, 1.396843, 0.045748)",
        "(0.130159, 1.400216, 0.044514)",
        "(0.130255, 1.401819, 0.043845)",
        "(0.130289, 1.405063, 0.042497)",
        "(0.130167, 1.408567, 0.041207)",
        "(0.130009, 1.412372, 0.039781)",
        "(0.129944, 1.414399, 0.038954)",
        "(0.129933, 1.418577, 0.037249)",
        "(0.130106, 1.422901, 0.035334)",
        "(0.130293, 1.427450, 0.033447)",
        "(0.130461, 1.432435, 0.031998)",
        "(0.130452, 1.435101, 0.031474)",
        "(0.130395, 1.440394, 0.030397)",
        "(0.130461, 1.445781, 0.029260)",
        "(0.130705, 1.451238, 0.028064)",
        "(0.130973, 1.456699, 0.026860)",
        "(0.131165, 1.459490, 0.026409)",
        "(0.131530, 1.465378, 0.026161)",
        "(0.131610, 1.471045, 0.026086)",
        "(0.131724, 1.476274, 0.025890)",
        "(0.131949, 1.481209, 0.025660)",
        "(0.132074, 1.483574, 0.025602)",
        "(0.132240, 1.488130, 0.025594)",
        "(0.132607, 1.492535, 0.025763)",
        "(0.132891, 1.496648, 0.026109)",
        "(0.133109, 1.500366, 0.026472)",
        "(0.133246, 1.502055, 0.026641)",
        "(0.133484, 1.505207, 0.026995)",
        "(0.133574, 1.507993, 0.027412)",
        "(0.133489, 1.510634, 0.027941)",
        "(0.133491, 1.513365, 0.028738)",
        "(0.133476, 1.514818, 0.029283)",
        "(0.133297, 1.517590, 0.030239)",
        "(0.132942, 1.520117, 0.030869)",
        "(0.132583, 1.522591, 0.031382)",
        "(0.132303, 1.525161, 0.031898)",
        "(0.132161, 1.526571, 0.032176)",
        "(0.132017, 1.529586, 0.032967)",
        "(0.131991, 1.532954, 0.034140)",
        "(0.131856, 1.536291, 0.035311)",
        "(0.131634, 1.539413, 0.036221)",
        "(0.131495, 1.540958, 0.036661)",
        "(0.131299, 1.544198, 0.037812)",
        "(0.131227, 1.547530, 0.039019)",
        "(0.131054, 1.550694, 0.040109)",
        "(0.130904, 1.553760, 0.041128)",
        "(0.130898, 1.555240, 0.041595)",
        "(0.130885, 1.558128, 0.042424)",
        "(0.130780, 1.561045, 0.043455)",
        "(0.130671, 1.564072, 0.044679)",
        "(0.130655, 1.567259, 0.046174)",
        "(0.130698, 1.568938, 0.046978)",
        "(0.130781, 1.572135, 0.048464)",
        "(0.130932, 1.575246, 0.049868)",
        "(0.131176, 1.578476, 0.051484)",
        "(0.131256, 1.581830, 0.053522)",
        "(0.131200, 1.583603, 0.054718)",
        "(0.131201, 1.587327, 0.057373)",
        "(0.131225, 1.591220, 0.060245)",
        "(0.131225, 1.595036, 0.063187)",
        "(0.131390, 1.598822, 0.066214)",
        "(0.131535, 1.600695, 0.067773)",
        "(0.132073, 1.604424, 0.071059)",
        "(0.132589, 1.608003, 0.074533)",
        "(0.132849, 1.611328, 0.078101)",
        "(0.132877, 1.614671, 0.082099)",
        "(0.132889, 1.616334, 0.084275)",
        "(0.133091, 1.619611, 0.088623)",
        "(0.133364, 1.622499, 0.092486)",
        "(0.133611, 1.625032, 0.096217)",
        "(0.133891, 1.627520, 0.100413)",
        "(0.134052, 1.628699, 0.102580)",
        "(0.134248, 1.630877, 0.106908)",
        "(0.134382, 1.632885, 0.111355)",
        "(0.134395, 1.634487, 0.115617)",
        "(0.134439, 1.635783, 0.119737)",
        "(0.134573, 1.636403, 0.121848)",
        "(0.134712, 1.637637, 0.126399)",
        "(0.134867, 1.638983, 0.131642)",
        "(0.135014, 1.640152, 0.137228)",
        "(0.135226, 1.641066, 0.142822)",
        "(0.135337, 1.641400, 0.145760)",
        "(0.135365, 1.641950, 0.151844)",
        "(0.135317, 1.642296, 0.158023)",
        "(0.135197, 1.642506, 0.164319)",
        "(0.135229, 1.642654, 0.170762)",
        "(0.135287, 1.642714, 0.174075)",
        "(0.135438, 1.642652, 0.180420)",
        "(0.135509, 1.642133, 0.186240)",
        "(0.135490, 1.641237, 0.192060)",
        "(0.135253, 1.640166, 0.198356)",
        "(0.135001, 1.639594, 0.201620)",
        "(0.134607, 1.638369, 0.207704)",
        "(0.134674, 1.637152, 0.213261)",
        "(0.135114, 1.635855, 0.218620)",
        "(0.135342, 1.634167, 0.223969)",
        "(0.135357, 1.633069, 0.226528)",
        "(0.135226, 1.630550, 0.231346)",
        "(0.135099, 1.627750, 0.235934)",
        "(0.134910, 1.624706, 0.240443)",
        "(0.134453, 1.621183, 0.244462)",
        "(0.134067, 1.619308, 0.246392)",
        "(0.133416, 1.615571, 0.250244)",
        "(0.132990, 1.611849, 0.253967)",
        "(0.132680, 1.608224, 0.257628)",
        "(0.132229, 1.604381, 0.260785)",
        "(0.131839, 1.602282, 0.262097)",
        "(0.130955, 1.598006, 0.264716)",
        "(0.129969, 1.593704, 0.267258)",
        "(0.129037, 1.589309, 0.269302)",
        "(0.128234, 1.585013, 0.271064)",
        "(0.127896, 1.582941, 0.271997)",
        "(0.127182, 1.578728, 0.273665)",
        "(0.126324, 1.574527, 0.275082)",
        "(0.125537, 1.570385, 0.276457)",
        "(0.124583, 1.566054, 0.277514)",
        "(0.124078, 1.563882, 0.277919)",
        "(0.123247, 1.559616, 0.278954)",
        "(0.122540, 1.555540, 0.280239)",
        "(0.121898, 1.551473, 0.281591)",
        "(0.121261, 1.547244, 0.282784)",
        "(0.120981, 1.545095, 0.283257)",
        "(0.120267, 1.540651, 0.284117)",
        "(0.119537, 1.536078, 0.284986)",
        "(0.118888, 1.531390, 0.285672)",
        "(0.118252, 1.526553, 0.286047)",
        "(0.117998, 1.524173, 0.286211)",
        "(0.117402, 1.519309, 0.286501)",
        "(0.116741, 1.514461, 0.286819)",
        "(0.116243, 1.509820, 0.287369)",
        "(0.115972, 1.505420, 0.288084)",
        "(0.115815, 1.503241, 0.288412)",
        "(0.115516, 1.498953, 0.289157)",
        "(0.115238, 1.494738, 0.290181)",
        "(0.114790, 1.490543, 0.291183)",
        "(0.114488, 1.486593, 0.292218)",
        "(0.114470, 1.484743, 0.292765)",
        "(0.114561, 1.481062, 0.293831)",
        "(0.114621, 1.477145, 0.294725)",
        "(0.114535, 1.472828, 0.295261)",
        "(0.114473, 1.468313, 0.295594)",
        "(0.114469, 1.465955, 0.295679)",
        "(0.114462, 1.461038, 0.295725)",
        "(0.114359, 1.455693, 0.295596)",
        "(0.114063, 1.449933, 0.295103)",
        "(0.113828, 1.444062, 0.294367)",
        "(0.113827, 1.441165, 0.294095)",
        "(0.113816, 1.435317, 0.293586)",
        "(0.113601, 1.429091, 0.292640)",
        "(0.113267, 1.422746, 0.291437)",
        "(0.113122, 1.416604, 0.290225)",
        "(0.113103, 1.413660, 0.289652)",
        "(0.112979, 1.407848, 0.288365)",
        "(0.112851, 1.402259, 0.286831)",
        "(0.112802, 1.397021, 0.285158)",
        "(0.112889, 1.392159, 0.283523)",
        "(0.112903, 1.389831, 0.282648)",
        "(0.112958, 1.385275, 0.280844)",
        "(0.112969, 1.380886, 0.279120)",
        "(0.113154, 1.376809, 0.277535)",
        "(0.113377, 1.372750, 0.275943)",
        "(0.113528, 1.370664, 0.275088)",
        "(0.113743, 1.366186, 0.273365)",
        "(0.113830, 1.361352, 0.271273)",
        "(0.113870, 1.356423, 0.269090)",
        "(0.114042, 1.351627, 0.267312)",
        "(0.114180, 1.349272, 0.266564)",
        "(0.114432, 1.344508, 0.264981)",
        "(0.114679, 1.339636, 0.262973)",
        "(0.115042, 1.334828, 0.260711)",
        "(0.115547, 1.330127, 0.258596)",
        "(0.115853, 1.327763, 0.257518)",
        "(0.116299, 1.323003, 0.255280)",
        "(0.116617, 1.318371, 0.253072)",
        "(0.116976, 1.313929, 0.250884)",
        "(0.117243, 1.309706, 0.248756)",
        "(0.117390, 1.307712, 0.247679)",
        "(0.117663, 1.303672, 0.245332)",
        "(0.117919, 1.299731, 0.242776)",
        "(0.118274, 1.295949, 0.239922)",
        "(0.118643, 1.292066, 0.236664)",
        "(0.118867, 1.290113, 0.234830)",
        "(0.119214, 1.286291, 0.230893)",
        "(0.119558, 1.282536, 0.226618)",
        "(0.119907, 1.279055, 0.222454)",
        "(0.120313, 1.275893, 0.218387)",
        "(0.120488, 1.274333, 0.216275)",
        "(0.120925, 1.271390, 0.212064)",
        "(0.121389, 1.268756, 0.207903)",
        "(0.121729, 1.266366, 0.203919)",
        "(0.121989, 1.264182, 0.199999)",
        "(0.122131, 1.263239, 0.198052)",
        "(0.122371, 1.261469, 0.194063)",
        "(0.122500, 1.259995, 0.189996)",
        "(0.122667, 1.258812, 0.185778)",
        "(0.122872, 1.257763, 0.181315)",
        "(0.123003, 1.257275, 0.179050)",
        "(0.123267, 1.256379, 0.174522)",
        "(0.123493, 1.255746, 0.170205)",
        "(0.123689, 1.255353, 0.166140)",
        "(0.123899, 1.255013, 0.162117)",
        "(0.123932, 1.254848, 0.160046)",
        "(0.124037, 1.254754, 0.156020)",
        "(0.124141, 1.255102, 0.152381)",
        "(0.124134, 1.255621, 0.148986)",
        "(0.124094, 1.256373, 0.145577)",
        "(0.124046, 1.256840, 0.143856)",
        "(0.124032, 1.257991, 0.140457)",
        "(0.124007, 1.259539, 0.137384)",
        "(0.123906, 1.261375, 0.134390)",
        "(0.123612, 1.263299, 0.131174)",
        "(0.123437, 1.264412, 0.129534)",
        "(0.123052, 1.266962, 0.126327)",
        "(0.122575, 1.269775, 0.123036)",
        "(0.122072, 1.272708, 0.119528)",
        "(0.121703, 1.275944, 0.115746)",
        "(0.121563, 1.277673, 0.113771)",
        "(0.121299, 1.281301, 0.109697)",
        "(0.121080, 1.285127, 0.105478)",
        "(0.120875, 1.289255, 0.101218)",
        "(0.120691, 1.293752, 0.097085)",
        "(0.120522, 1.296058, 0.095035)",
        "(0.120130, 1.300655, 0.090957)",
        "(0.119757, 1.305382, 0.086976)",
        "(0.119482, 1.310265, 0.083089)",
        "(0.119379, 1.315226, 0.079237)",
        "(0.119271, 1.320393, 0.075698)",
        "(0.119218, 1.323121, 0.074111)",
        "(0.119160, 1.328810, 0.071232)",
        "(0.119075, 1.334649, 0.068620)",
        "(0.119074, 1.340399, 0.066007)",
        "(0.119076, 1.343212, 0.064720)",
        "(0.119091, 1.348775, 0.062211)",
        "(0.119224, 1.354261, 0.059850)",
        "(0.119389, 1.359625, 0.057748)",
        "(0.119409, 1.364693, 0.055843)",
        "(0.119418, 1.367101, 0.054877)",
        "(0.119547, 1.371883, 0.053055)",
        "(0.119739, 1.376744, 0.051568)",
        "(0.119909, 1.381309, 0.050072)",
        "(0.120246, 1.385562, 0.048484)",
        "(0.120401, 1.387607, 0.047713)",
        "(0.120725, 1.391612, 0.046144)",
        "(0.121010, 1.395580, 0.044775)",
        "(0.121147, 1.399550, 0.043883)",
        "(0.121116, 1.403249, 0.043041)",
        "(0.121073, 1.405022, 0.042595)",
        "(0.121020, 1.408549, 0.041647)",
        "(0.120896, 1.412190, 0.040844)",
        "(0.120745, 1.415938, 0.040088)",
        "(0.120791, 1.419727, 0.039090)",
        "(0.120888, 1.421591, 0.038471)",
        "(0.121136, 1.425269, 0.037055)",
        "(0.121397, 1.429058, 0.035703)",
        "(0.121697, 1.432927, 0.034461)",
        "(0.122049, 1.436726, 0.033158)",
        "(0.122249, 1.438477, 0.032436)",
        "(0.122658, 1.441809, 0.030818)",
        "(0.123186, 1.445539, 0.029875)",
        "(0.123485, 1.449586, 0.029526)",
        "(0.123847, 1.453602, 0.029157)",
        "(0.124010, 1.455497, 0.028829)",
        "(0.124377, 1.459122, 0.028097)",
        "(0.124567, 1.462765, 0.027375)",
        "(0.124535, 1.466676, 0.026886)",
        "(0.124893, 1.470715, 0.026626)",
        "(0.124856, 1.472675, 0.026489)",
        "(0.124956, 1.476461, 0.026157)",
        "(0.125243, 1.480291, 0.026003)",
        "(0.125340, 1.484344, 0.026327)",
        "(0.125574, 1.488363, 0.026547)",
        "(0.125679, 1.490312, 0.026572)",
        "(0.125837, 1.494200, 0.026543)",
        "(0.125999, 1.498085, 0.026574)",
        "(0.126203, 1.502173, 0.026890)",
        "(0.126355, 1.506354, 0.027490)",
        "(0.126414, 1.508373, 0.027809)",
        "(0.126605, 1.512275, 0.028354)",
        "(0.126744, 1.516034, 0.028792)",
        "(0.126769, 1.519678, 0.029265)",
        "(0.126631, 1.523160, 0.029813)",
        "(0.126643, 1.524948, 0.030087)",
        "(0.126844, 1.528664, 0.030434)",
        "(0.127304, 1.532613, 0.030932)",
        "(0.127827, 1.536709, 0.031698)",
        "(0.128333, 1.540614, 0.032351)",
        "(0.128502, 1.542444, 0.032624)",
        "(0.128972, 1.545988, 0.033221)",
        "(0.129318, 1.549452, 0.034126)",
        "(0.129599, 1.552761, 0.035067)",
        "(0.129991, 1.555829, 0.036079)",
        "(0.130106, 1.557293, 0.036634)",
        "(0.130214, 1.560032, 0.037828)",
        "(0.130063, 1.562811, 0.039397)",
        "(0.129799, 1.565591, 0.041299)",
        "(0.129353, 1.568135, 0.043205)",
        "(0.129123, 1.569324, 0.044089)",
        "(0.128787, 1.571526, 0.045670)",
        "(0.128575, 1.573489, 0.046929)",
        "(0.128683, 1.575450, 0.047972)",
        "(0.128914, 1.577460, 0.049037)",
        "(0.128963, 1.578429, 0.049590)",
        "(0.128875, 1.580315, 0.050796)",
        "(0.128627, 1.582127, 0.052132)",
        "(0.128517, 1.583902, 0.053354)",
        "(0.128327, 1.585580, 0.054603)",
        "(0.128158, 1.586425, 0.055343)",
        "(0.127771, 1.588258, 0.057146)",
        "(0.127368, 1.590260, 0.059136)",
        "(0.127005, 1.592233, 0.061338)",
        "(0.126567, 1.594191, 0.063790)",
        "(0.126428, 1.595166, 0.065142)",
        "(0.125984, 1.596999, 0.067773)",
        "(0.125581, 1.598541, 0.070154)",
        "(0.125201, 1.600125, 0.072726)",
        "(0.125240, 1.601907, 0.075680)",
        "(0.125308, 1.602769, 0.077186)",
        "(0.125048, 1.604223, 0.080316)",
        "(0.124816, 1.605523, 0.083619)",
        "(0.124488, 1.606552, 0.086657)",
        "(0.123931, 1.607421, 0.089677)",
        "(0.123668, 1.607823, 0.091379)",
        "(0.123242, 1.608680, 0.094962)",
        "(0.122956, 1.609430, 0.098478)",
        "(0.122477, 1.609795, 0.101860)",
        "(0.121804, 1.610064, 0.105763)",
        "(0.121474, 1.610198, 0.107844)",
        "(0.120837, 1.610369, 0.111822)",
        "(0.120101, 1.610403, 0.115921)",
        "(0.119542, 1.610527, 0.120484)",
        "(0.119046, 1.610711, 0.125221)",
        "(0.118800, 1.610685, 0.127553)",
        "(0.118308, 1.610378, 0.131940)",
        "(0.117806, 1.609816, 0.136259)",
        "(0.117425, 1.609257, 0.140607)",
        "(0.116940, 1.608700, 0.145236)",
        "(0.116842, 1.608476, 0.147664)",
        "(0.116601, 1.607887, 0.152416)",
        "(0.116314, 1.606984, 0.156738)",
        "(0.115741, 1.605779, 0.160847)",
        "(0.115342, 1.604589, 0.164836)",
        "(0.115274, 1.604069, 0.166766)",
        "(0.115178, 1.603129, 0.170546)",
        "(0.115061, 1.602097, 0.174490)",
        "(0.114646, 1.600814, 0.178485)",
        "(0.114145, 1.599189, 0.181831)",
        "(0.113965, 1.598276, 0.183195)",
        "(0.113694, 1.596395, 0.185929)",
        "(0.113363, 1.594641, 0.189155)",
        "(0.112940, 1.592906, 0.192658)",
        "(0.112473, 1.590728, 0.195316)",
        "(0.112349, 1.589417, 0.196317)",
        "(0.111987, 1.586469, 0.198352)",
        "(0.111467, 1.583213, 0.200582)",
        "(0.110996, 1.579937, 0.203406)",
        "(0.110255, 1.576371, 0.206554)",
        "(0.109729, 1.574404, 0.208138)",
        "(0.108689, 1.570209, 0.211121)",
        "(0.108118, 1.566126, 0.214097)",
        "(0.107500, 1.561786, 0.216921)",
        "(0.106747, 1.557101, 0.219239)",
        "(0.106449, 1.554706, 0.220147)",
        "(0.105998, 1.549858, 0.221894)",
        "(0.105425, 1.544666, 0.223589)",
        "(0.104597, 1.539020, 0.225140)",
        "(0.103852, 1.533082, 0.226415)",
        "(0.103570, 1.530039, 0.226906)",
        "(0.102843, 1.523677, 0.227607)",
        "(0.101959, 1.516924, 0.228067)",
        "(0.101070, 1.510101, 0.228679)",
        "(0.100353, 1.503427, 0.229208)",
        "(0.099952, 1.500103, 0.229316)",
        "(0.099062, 1.493490, 0.229279)",
        "(0.098376, 1.487085, 0.229148)",
        "(0.097753, 1.480931, 0.228967)",
        "(0.097212, 1.475195, 0.228746)",
        "(0.096934, 1.472447, 0.228627)",
        "(0.096336, 1.467168, 0.228435)",
        "(0.095861, 1.462085, 0.228012)",
        "(0.095407, 1.457183, 0.227356)",
        "(0.095132, 1.452722, 0.226794)",
        "(0.095066, 1.450678, 0.226673)",
        "(0.094962, 1.446767, 0.226587)",
        "(0.094730, 1.442862, 0.226458)",
        "(0.094530, 1.438997, 0.226174)",
        "(0.094433, 1.435126, 0.225794)",
        "(0.094413, 1.433186, 0.225619)",
        "(0.094422, 1.429354, 0.225412)",
        "(0.094386, 1.425591, 0.225405)",
        "(0.094335, 1.421865, 0.225325)",
        "(0.094341, 1.418261, 0.225151)",
        "(0.094414, 1.416587, 0.225082)",
        "(0.094635, 1.413287, 0.224885)",
        "(0.094834, 1.409910, 0.224394)",
        "(0.094970, 1.406550, 0.223723)",
        "(0.095065, 1.403424, 0.223205)",
        "(0.095153, 1.401980, 0.223013)",
        "(0.095376, 1.399153, 0.222469)",
        "(0.095733, 1.396537, 0.221732)",
        "(0.096143, 1.394023, 0.220895)",
        "(0.096418, 1.391454, 0.220031)",
        "(0.096460, 1.390109, 0.219585)",
        "(0.096582, 1.387486, 0.218776)",
        "(0.096786, 1.385036, 0.218091)",
        "(0.097257, 1.382797, 0.217490)",
        "(0.097832, 1.380386, 0.216867)",
        "(0.098165, 1.379003, 0.216451)",
        "(0.098767, 1.375790, 0.215314)",
        "(0.099348, 1.372184, 0.213999)",
        "(0.099999, 1.368480, 0.213101)",
        "(0.100638, 1.364524, 0.212447)",
        "(0.100943, 1.362436, 0.212051)",
        "(0.101575, 1.358133, 0.210959)",
        "(0.102412, 1.353857, 0.209708)",
        "(0.103308, 1.349562, 0.208430)",
        "(0.104240, 1.345232, 0.207195)",
        "(0.104669, 1.342996, 0.206523)",
        "(0.105498, 1.338433, 0.205051)",
        "(0.106365, 1.333827, 0.203620)",
        "(0.107237, 1.329047, 0.202025)",
        "(0.108086, 1.324028, 0.200216)",
        "(0.108520, 1.321489, 0.199236)",
        "(0.109522, 1.316567, 0.197262)",
        "(0.110565, 1.311850, 0.195235)",
        "(0.111540, 1.307405, 0.193337)",
        "(0.112384, 1.303122, 0.191431)",
        "(0.112724, 1.301042, 0.190566)",
        "(0.113410, 1.297213, 0.189112)",
        "(0.114179, 1.293628, 0.187675)",
        "(0.114802, 1.290296, 0.186309)",
        "(0.115442, 1.287134, 0.185028)",
        "(0.115785, 1.285781, 0.184538)",
        "(0.116485, 1.283178, 0.183422)",
        "(0.117224, 1.280627, 0.182031)",
        "(0.117919, 1.278099, 0.180544)",
        "(0.118769, 1.275820, 0.179071)",
        "(0.119186, 1.274723, 0.178354)",
        "(0.119880, 1.272387, 0.176812)",
        "(0.120640, 1.269874, 0.174873)",
        "(0.121339, 1.267253, 0.172462)",
        "(0.122062, 1.264905, 0.170115)",
        "(0.122432, 1.263859, 0.168948)",
        "(0.123042, 1.261847, 0.166476)",
        "(0.123563, 1.260152, 0.163930)",
        "(0.124027, 1.258652, 0.161302)",
        "(0.124455, 1.257470, 0.158554)",
        "(0.124648, 1.257007, 0.157127)",
        "(0.125104, 1.256338, 0.154242)",
        "(0.125703, 1.255666, 0.151097)",
        "(0.126281, 1.254846, 0.147772)",
        "(0.126898, 1.254091, 0.144569)",
        "(0.127234, 1.253729, 0.143040)",
        "(0.127869, 1.252891, 0.140037)",
        "(0.128627, 1.251753, 0.136712)",
        "(0.129586, 1.250363, 0.132865)",
        "(0.130796, 1.249117, 0.129012)",
        "(0.131420, 1.248572, 0.127262)",
        "(0.132415, 1.247391, 0.123900)",
        "(0.133062, 1.246055, 0.120707)",
        "(0.133461, 1.244788, 0.117733)",
        "(0.133852, 1.244011, 0.114901)",
        "(0.134084, 1.243794, 0.113456)",
        "(0.134599, 1.243536, 0.110426)",
        "(0.135154, 1.243579, 0.107351)",
        "(0.135571, 1.243682, 0.104389)",
        "(0.135932, 1.243936, 0.101508)",
        "(0.136074, 1.244190, 0.100084)",
        "(0.136298, 1.244870, 0.097339)",
        "(0.136480, 1.245858, 0.094707)",
        "(0.136585, 1.246948, 0.092013)",
        "(0.136714, 1.248176, 0.089139)",
        "(0.136753, 1.248943, 0.087743)",
        "(0.136775, 1.250761, 0.085104)",
        "(0.136765, 1.252770, 0.082530)",
        "(0.136701, 1.254860, 0.079804)",
        "(0.136723, 1.257219, 0.077003)",
        "(0.136780, 1.258487, 0.075584)",
        "(0.136914, 1.261206, 0.072691)",
        "(0.137073, 1.264094, 0.069814)",
        "(0.137129, 1.267250, 0.067218)",
        "(0.137068, 1.270426, 0.064751)",
        "(0.137051, 1.272039, 0.063562)",
        "(0.137010, 1.275258, 0.061227)",
        "(0.136814, 1.278712, 0.059048)",
        "(0.136405, 1.282438, 0.057085)",
        "(0.135906, 1.286557, 0.055260)",
        "(0.135615, 1.288777, 0.054380)",
        "(0.135117, 1.293301, 0.052491)",
        "(0.134727, 1.297975, 0.050410)",
        "(0.134412, 1.302709, 0.048279)",
        "(0.134047, 1.307403, 0.046077)",
        "(0.133925, 1.309819, 0.045029)",
        "(0.133749, 1.314667, 0.042923)",
        "(0.133687, 1.319507, 0.040850)",
        "(0.133581, 1.324082, 0.038714)",
        "(0.133639, 1.328503, 0.036504)",
        "(0.133698, 1.330674, 0.035449)",
        "(0.133675, 1.335047, 0.033672)",
        "(0.133482, 1.339216, 0.032068)",
        "(0.133179, 1.343067, 0.030291)",
        "(0.132855, 1.347000, 0.028677)",
        "(0.132702, 1.348984, 0.027949)",
        "(0.132352, 1.353105, 0.026710)",
        "(0.131852, 1.357679, 0.025996)",
        "(0.131157, 1.362367, 0.025529)",
        "(0.130543, 1.367091, 0.024824)",
        "(0.130310, 1.369576, 0.024455)",
        "(0.129810, 1.374752, 0.023912)",
        "(0.129313, 1.380152, 0.023546)",
        "(0.128966, 1.385789, 0.023344)",
        "(0.128448, 1.391556, 0.023387)",
        "(0.128154, 1.394433, 0.023432)",
        "(0.127784, 1.400135, 0.023400)",
        "(0.127572, 1.405997, 0.023509)",
        "(0.127468, 1.411549, 0.023402)",
        "(0.127348, 1.416852, 0.023230)",
        "(0.127325, 1.419570, 0.023306)",
        "(0.127244, 1.424952, 0.023604)",
        "(0.127045, 1.430003, 0.023773)",
        "(0.126884, 1.434988, 0.023912)",
        "(0.126857, 1.440067, 0.024067)",
        "(0.126902, 1.442665, 0.024163)",
        "(0.127089, 1.447876, 0.024281)",
        "(0.127147, 1.453059, 0.024338)",
        "(0.127216, 1.458556, 0.024739)",
        "(0.126933, 1.464029, 0.025189)",
        "(0.126804, 1.466714, 0.025361)",
        "(0.126652, 1.472061, 0.025689)",
        "(0.126555, 1.477372, 0.025887)",
        "(0.126485, 1.482502, 0.025909)",
        "(0.126493, 1.487728, 0.026263)",
        "(0.126509, 1.490470, 0.026632)",
        "(0.126496, 1.495879, 0.027472)",
        "(0.126381, 1.500997, 0.028309)",
        "(0.126187, 1.506042, 0.029368)",
        "(0.126087, 1.511092, 0.030623)",
        "(0.126100, 1.513672, 0.031389)",
        "(0.126097, 1.518667, 0.032928)",
        "(0.125959, 1.523246, 0.034223)",
        "(0.125981, 1.527830, 0.035784)",
        "(0.126072, 1.532808, 0.037896)",
        "(0.126166, 1.535295, 0.039073)",
        "(0.126234, 1.539971, 0.041344)",
        "(0.126264, 1.544256, 0.043694)",
        "(0.126020, 1.548241, 0.046316)",
        "(0.125616, 1.552032, 0.049009)",
        "(0.125435, 1.553794, 0.050283)",
        "(0.125286, 1.557164, 0.052526)",
        "(0.125198, 1.560617, 0.054842)",
        "(0.125157, 1.564174, 0.057315)",
        "(0.125106, 1.567638, 0.059641)",
        "(0.125201, 1.569395, 0.060728)",
        "(0.125355, 1.572859, 0.062869)",
        "(0.125402, 1.576295, 0.065006)",
        "(0.125473, 1.579792, 0.067272)",
        "(0.125600, 1.583439, 0.069824)",
        "(0.125601, 1.585366, 0.071284)",
        "(0.125485, 1.589240, 0.074694)",
        "(0.125275, 1.593117, 0.078577)",
        "(0.125067, 1.597043, 0.082935)",
        "(0.124811, 1.601087, 0.087760)",
        "(0.124655, 1.603079, 0.090310)",
        "(0.124480, 1.607142, 0.095683)",
        "(0.124503, 1.611107, 0.101133)",
        "(0.124705, 1.614648, 0.106368)",
        "(0.125034, 1.617662, 0.111201)",
        "(0.125255, 1.618978, 0.113522)",
        "(0.125461, 1.621446, 0.118357)",
        "(0.125350, 1.623749, 0.123607)",
        "(0.125300, 1.626145, 0.128945)",
        "(0.125697, 1.628098, 0.134047)",
        "(0.125900, 1.628802, 0.136358)",
        "(0.126034, 1.629777, 0.140816)",
        "(0.126049, 1.630643, 0.145653)",
        "(0.126432, 1.631536, 0.150961)",
        "(0.126789, 1.632511, 0.156603)",
        "(0.126814, 1.632933, 0.159487)",
        "(0.127164, 1.633480, 0.165015)",
        "(0.127422, 1.633639, 0.170521)",
        "(0.127314, 1.633523, 0.176064)",
        "(0.127202, 1.632999, 0.181511)",
        "(0.127271, 1.632727, 0.184224)",
        "(0.127934, 1.632225, 0.189925)",
        "(0.128237, 1.631509, 0.195881)",
        "(0.128463, 1.630788, 0.202333)",
        "(0.128463, 1.629948, 0.209015)",
        "(0.128450, 1.629479, 0.212262)",
        "(0.128809, 1.628388, 0.218740)",
        "(0.129328, 1.627124, 0.225296)",
        "(0.129956, 1.625689, 0.231529)",
        "(0.130318, 1.623909, 0.237556)",
        "(0.130433, 1.622944, 0.240512)",
        "(0.130639, 1.621036, 0.246406)",
        "(0.131093, 1.619230, 0.252511)",
        "(0.131560, 1.617427, 0.258790)",
        "(0.131864, 1.615441, 0.264738)",
        "(0.131918, 1.614236, 0.267323)",
        "(0.131812, 1.611461, 0.271985)",
        "(0.131850, 1.608633, 0.276339)",
        "(0.132308, 1.606085, 0.280881)",
        "(0.132827, 1.603699, 0.285582)",
        "(0.132957, 1.602485, 0.287926)",
        "(0.132827, 1.599821, 0.292556)",
        "(0.132878, 1.597124, 0.297000)",
        "(0.133007, 1.594628, 0.301369)",
        "(0.133242, 1.592217, 0.305659)",
        "(0.133609, 1.590985, 0.307705)",
        "(0.134146, 1.588877, 0.311940)",
        "(0.134779, 1.586996, 0.315992)",
        "(0.135365, 1.584915, 0.319740)",
        "(0.135931, 1.582513, 0.323255)",
        "(0.136174, 1.581133, 0.324986)",
        "(0.136525, 1.578139, 0.328524)",
        "(0.136965, 1.575023, 0.332382)",
        "(0.137394, 1.571653, 0.336249)",
        "(0.137688, 1.568127, 0.340051)",
        "(0.137731, 1.566183, 0.341792)",
        "(0.137792, 1.562191, 0.344957)",
        "(0.138018, 1.558263, 0.347889)",
        "(0.138391, 1.554527, 0.350647)",
        "(0.138718, 1.550788, 0.353131)",
        "(0.138856, 1.548859, 0.354174)",
        "(0.139190, 1.544857, 0.355830)",
        "(0.138935, 1.540533, 0.357132)",
        "(0.138460, 1.535787, 0.358176)",
        "(0.137942, 1.531151, 0.359438)",
        "(0.137739, 1.528940, 0.360107)",
        "(0.137235, 1.524685, 0.361345)",
        "(0.136899, 1.520465, 0.362149)",
        "(0.136713, 1.516221, 0.362608)",
        "(0.136422, 1.511931, 0.362832)",
        "(0.136185, 1.509547, 0.362858)",
        "(0.135848, 1.504790, 0.363057)",
        "(0.135660, 1.500187, 0.363651)",
        "(0.135152, 1.495343, 0.364293)",
        "(0.134790, 1.490429, 0.364877)",
        "(0.134717, 1.487985, 0.365157)",
        "(0.134667, 1.483101, 0.365586)",
        "(0.134725, 1.478058, 0.365696)",
        "(0.134606, 1.472781, 0.365541)",
        "(0.134370, 1.467295, 0.365192)",
        "(0.134292, 1.464551, 0.365078)",
        "(0.134402, 1.459399, 0.365219)",
        "(0.134523, 1.454320, 0.365670)",
        "(0.134614, 1.449160, 0.366076)",
        "(0.134922, 1.444020, 0.366515)",
        "(0.135217, 1.441579, 0.366792)",
        "(0.135623, 1.436516, 0.367286)",
        "(0.135837, 1.431192, 0.367512)",
        "(0.136088, 1.425763, 0.367532)",
        "(0.136414, 1.420280, 0.367381)",
        "(0.136537, 1.417444, 0.367201)",
        "(0.136679, 1.411491, 0.366590)",
        "(0.136791, 1.405524, 0.365530)",
        "(0.136839, 1.399435, 0.363920)",
        "(0.136896, 1.393352, 0.362075)",
        "(0.136946, 1.390386, 0.361211)",
        "(0.137070, 1.384568, 0.359611)",
        "(0.137116, 1.378674, 0.357779)",
        "(0.137172, 1.372638, 0.355524)",
        "(0.137235, 1.366467, 0.352734)",
        "(0.137208, 1.363322, 0.351087)",
        "(0.136971, 1.356924, 0.347441)",
        "(0.136775, 1.350610, 0.343572)",
        "(0.136674, 1.344620, 0.339666)",
        "(0.136716, 1.339066, 0.335745)",
        "(0.136790, 1.336377, 0.333723)",
        "(0.136795, 1.331098, 0.329532)",
        "(0.136912, 1.326246, 0.324881)",
        "(0.137019, 1.321613, 0.320198)",
        "(0.137280, 1.317585, 0.315590)",
        "(0.137375, 1.315696, 0.313241)",
        "(0.137557, 1.311829, 0.308206)",
        "(0.137805, 1.307837, 0.302720)",
        "(0.138262, 1.303935, 0.297056)",
        "(0.138719, 1.299993, 0.291419)",
        "(0.139034, 1.298008, 0.288420)",
        "(0.139391, 1.293764, 0.282243)",
        "(0.139769, 1.289473, 0.275814)",
        "(0.140391, 1.285521, 0.269384)",
        "(0.141229, 1.282042, 0.263126)",
        "(0.141605, 1.280315, 0.260076)",
        "(0.142445, 1.276851, 0.253930)",
        "(0.143404, 1.273568, 0.247955)",
        "(0.144507, 1.270573, 0.241997)",
        "(0.145463, 1.267617, 0.236347)",
        "(0.145860, 1.266201, 0.233700)",
        "(0.146704, 1.263528, 0.228585)",
        "(0.147422, 1.260832, 0.223367)",
        "(0.148100, 1.258062, 0.217956)",
        "(0.148614, 1.255939, 0.213152)",
        "(0.148782, 1.254926, 0.210837)",
        "(0.149186, 1.253144, 0.206040)",
        "(0.149711, 1.251399, 0.200712)",
        "(0.150445, 1.249860, 0.195218)",
        "(0.151163, 1.248884, 0.190126)",
        "(0.151448, 1.248434, 0.187634)",
        "(0.151929, 1.247280, 0.182433)",
        "(0.152407, 1.246264, 0.177210)",
        "(0.152819, 1.245391, 0.172125)",
        "(0.153096, 1.244680, 0.167122)",
        "(0.153223, 1.244397, 0.164661)",
        "(0.153305, 1.243975, 0.159780)",
        "(0.153500, 1.243739, 0.154756)",
        "(0.153645, 1.243719, 0.149604)",
        "(0.153906, 1.244153, 0.144536)",
        "(0.153982, 1.244660, 0.142188)",
        "(0.153956, 1.245851, 0.137633)",
        "(0.153965, 1.247188, 0.133100)",
        "(0.153949, 1.248535, 0.128502)",
        "(0.153881, 1.250050, 0.124080)",
        "(0.153826, 1.250813, 0.121895)",
        "(0.153706, 1.252398, 0.117493)",
        "(0.153669, 1.254030, 0.113140)",
        "(0.153483, 1.255816, 0.109120)",
        "(0.153377, 1.257574, 0.105349)",
        "(0.153338, 1.258420, 0.103478)",
        "(0.153303, 1.260119, 0.099912)",
        "(0.153383, 1.261900, 0.096679)",
        "(0.153187, 1.263699, 0.094048)",
        "(0.153009, 1.265304, 0.091683)",
        "(0.153004, 1.266057, 0.090553)",
        "(0.152966, 1.267364, 0.088459)",
        "(0.152885, 1.268500, 0.086585)",
        "(0.152764, 1.269745, 0.084927)",
        "(0.152535, 1.271302, 0.083846)",
        "(0.152384, 1.272138, 0.083298)",
        "(0.152090, 1.273749, 0.082147)",
        "(0.151805, 1.275639, 0.081014)",
        "(0.151536, 1.277997, 0.080034)",
        "(0.151022, 1.280555, 0.079202)",
        "(0.150777, 1.281859, 0.078761)",
        "(0.150279, 1.284563, 0.077855)",
        "(0.149851, 1.287445, 0.076761)",
        "(0.149413, 1.290200, 0.075528)",
        "(0.148890, 1.293050, 0.074290)",
        "(0.148606, 1.294505, 0.073709)",
        "(0.148047, 1.297562, 0.072516)",
        "(0.147535, 1.300456, 0.071099)",
        "(0.147037, 1.303264, 0.069637)",
        "(0.146546, 1.306014, 0.068116)",
        "(0.146249, 1.307401, 0.067399)",
        "(0.145606, 1.310521, 0.066139)",
        "(0.144787, 1.313819, 0.064989)",
        "(0.144191, 1.317143, 0.063769)",
        "(0.143572, 1.320581, 0.062436)",
        "(0.143327, 1.322322, 0.061746)",
        "(0.142844, 1.325969, 0.060583)",
        "(0.142109, 1.329559, 0.059593)",
        "(0.141379, 1.333029, 0.058644)",
        "(0.140687, 1.336343, 0.057561)",
        "(0.140345, 1.337971, 0.057042)",
        "(0.139774, 1.341162, 0.056034)",
        "(0.139221, 1.344298, 0.055170)",
        "(0.138729, 1.347501, 0.054458)",
        "(0.138171, 1.350559, 0.053672)",
        "(0.137869, 1.351933, 0.053162)",
        "(0.137236, 1.354610, 0.052085)",
        "(0.136609, 1.357548, 0.051301)",
        "(0.135810, 1.360917, 0.050888)",
        "(0.135044, 1.364296, 0.050337)",
        "(0.134771, 1.365866, 0.049907)",
        "(0.134211, 1.369071, 0.049045)",
        "(0.133759, 1.372249, 0.048086)",
        "(0.133442, 1.375316, 0.046979)",
        "(0.133143, 1.378542, 0.046149)",
        "(0.132838, 1.380247, 0.045903)",
        "(0.132166, 1.383590, 0.045455)",
        "(0.131560, 1.386807, 0.045010)",
        "(0.131120, 1.390211, 0.044503)",
        "(0.130785, 1.393674, 0.044108)",
        "(0.130638, 1.395581, 0.044038)",
        "(0.130134, 1.399358, 0.043951)",
        "(0.129545, 1.402969, 0.043964)",
        "(0.128823, 1.406565, 0.044249)",
        "(0.128094, 1.409908, 0.044490)",
        "(0.127833, 1.411453, 0.044496)",
        "(0.127533, 1.414627, 0.044560)",
        "(0.127207, 1.417704, 0.044788)",
        "(0.126798, 1.420610, 0.044983)",
        "(0.126595, 1.423664, 0.045311)",
        "(0.126359, 1.425162, 0.045595)",
        "(0.125780, 1.428233, 0.046177)",
        "(0.125404, 1.431323, 0.046558)",
        "(0.124940, 1.434559, 0.047001)",
        "(0.124513, 1.437809, 0.047247)",
        "(0.124306, 1.439462, 0.047304)",
        "(0.123971, 1.442949, 0.047468)",
        "(0.123802, 1.446682, 0.047600)",
        "(0.123807, 1.450579, 0.047603)",
        "(0.123858, 1.454275, 0.047307)",
        "(0.123754, 1.456120, 0.047157)",
        "(0.123388, 1.459792, 0.046978)",
        "(0.122948, 1.463702, 0.047157)",
        "(0.122595, 1.467736, 0.047550)",
        "(0.122221, 1.471801, 0.047800)",
        "(0.122102, 1.473864, 0.047920)",
        "(0.121897, 1.478126, 0.048380)",
        "(0.121621, 1.482660, 0.049170)",
        "(0.121450, 1.486892, 0.049918)",
        "(0.121242, 1.491228, 0.050418)",
        "(0.121276, 1.493319, 0.050752)",
        "(0.121244, 1.497500, 0.051531)",
        "(0.120907, 1.501360, 0.052359)",
        "(0.120676, 1.504824, 0.053046)",
        "(0.120460, 1.508650, 0.053979)",
        "(0.120312, 1.510684, 0.054708)",
        "(0.119834, 1.515010, 0.056473)",
        "(0.119118, 1.519200, 0.058317)",
        "(0.118624, 1.523202, 0.059938)",
        "(0.118385, 1.526829, 0.061430)",
        "(0.118261, 1.528682, 0.062278)",
        "(0.118036, 1.532554, 0.064129)",
        "(0.117854, 1.536314, 0.065808)",
        "(0.117751, 1.539867, 0.067441)",
        "(0.117722, 1.543298, 0.069055)",
        "(0.117702, 1.544921, 0.069807)",
        "(0.117643, 1.547884, 0.071196)",
        "(0.117682, 1.550525, 0.072564)",
        "(0.117793, 1.553019, 0.074127)",
        "(0.117564, 1.555682, 0.076464)",
        "(0.117363, 1.557172, 0.077971)",
        "(0.116911, 1.559839, 0.080915)",
        "(0.116467, 1.561944, 0.083629)",
        "(0.116184, 1.563895, 0.086189)",
        "(0.116102, 1.565566, 0.088706)",
        "(0.116120, 1.566270, 0.089835)",
        "(0.116028, 1.567446, 0.092017)",
        "(0.115761, 1.568415, 0.094465)",
        "(0.115348, 1.569399, 0.097275)",
        "(0.114859, 1.570272, 0.100469)",
        "(0.114494, 1.570735, 0.102249)",
        "(0.113675, 1.571869, 0.106059)",
        "(0.113109, 1.573102, 0.109633)",
        "(0.112610, 1.574174, 0.112926)",
        "(0.112137, 1.575085, 0.116169)",
        "(0.112061, 1.575537, 0.117664)",
        "(0.111970, 1.576553, 0.120801)",
        "(0.111680, 1.577346, 0.124123)",
        "(0.110808, 1.577862, 0.127733)",
        "(0.109884, 1.577998, 0.131241)",
        "(0.109530, 1.578057, 0.132973)",
        "(0.108804, 1.578188, 0.136648)",
        "(0.108378, 1.578355, 0.140504)",
        "(0.108276, 1.578617, 0.144372)",
        "(0.108193, 1.578670, 0.148081)",
        "(0.108046, 1.578594, 0.150004)",
        "(0.107456, 1.578378, 0.154276)",
        "(0.106627, 1.578243, 0.158720)",
        "(0.106111, 1.578090, 0.162711)",
        "(0.105646, 1.577592, 0.166189)",
        "(0.105451, 1.577244, 0.167831)",
        "(0.105211, 1.576777, 0.171593)",
        "(0.105277, 1.576777, 0.176120)",
        "(0.104972, 1.576375, 0.180867)",
        "(0.104404, 1.575264, 0.185212)",
        "(0.104166, 1.574434, 0.187147)",
        "(0.103828, 1.572690, 0.190741)",
        "(0.103557, 1.570585, 0.194255)",
        "(0.102984, 1.567946, 0.197977)",
        "(0.102459, 1.564689, 0.201407)",
        "(0.102239, 1.562671, 0.202815)",
        "(0.101758, 1.558299, 0.205267)",
        "(0.101295, 1.553303, 0.207501)",
        "(0.100464, 1.547817, 0.209880)",
        "(0.099675, 1.542071, 0.212179)",
        "(0.099312, 1.539107, 0.213245)",
        "(0.098657, 1.532949, 0.215074)",
        "(0.097742, 1.526293, 0.216625)",
        "(0.096782, 1.519360, 0.217727)",
        "(0.096086, 1.512527, 0.218650)",
        "(0.095903, 1.509270, 0.219269)",
        "(0.095357, 1.502838, 0.220760)",
        "(0.094537, 1.496419, 0.222342)",
        "(0.093943, 1.490212, 0.223713)",
        "(0.093593, 1.484464, 0.225255)",
        "(0.093477, 1.481668, 0.226012)",
        "(0.093037, 1.476067, 0.227530)",
        "(0.092560, 1.470614, 0.228975)",
        "(0.092188, 1.465616, 0.230403)",
        "(0.091827, 1.460902, 0.231899)",
        "(0.091690, 1.458679, 0.232703)",
        "(0.091426, 1.454395, 0.234238)",
        "(0.091181, 1.450373, 0.235746)",
        "(0.091100, 1.446634, 0.237191)",
        "(0.090888, 1.443000, 0.238761)",
        "(0.090768, 1.441173, 0.239578)",
        "(0.090685, 1.437798, 0.241299)",
        "(0.090743, 1.434690, 0.242949)",
        "(0.090940, 1.431696, 0.244428)",
        "(0.091340, 1.428751, 0.246036)",
        "(0.091545, 1.427296, 0.246957)",
        "(0.091855, 1.424081, 0.248745)",
        "(0.092166, 1.420453, 0.250439)",
        "(0.092597, 1.416569, 0.252115)",
        "(0.093009, 1.412533, 0.253855)",
        "(0.093195, 1.410434, 0.254585)",
        "(0.093438, 1.405941, 0.255574)",
        "(0.093863, 1.401176, 0.255898)",
        "(0.094433, 1.396579, 0.256126)",
        "(0.094989, 1.392354, 0.256562)",
        "(0.095233, 1.390337, 0.256846)",
        "(0.095622, 1.386366, 0.257351)",
        "(0.096144, 1.382493, 0.257485)",
        "(0.096697, 1.378488, 0.257405)",
        "(0.097309, 1.374587, 0.257337)",
        "(0.097579, 1.372733, 0.257484)",
        "(0.098110, 1.369090, 0.257856)",
        "(0.098933, 1.365608, 0.258137)",
        "(0.099775, 1.361881, 0.258155)",
        "(0.100640, 1.357888, 0.257750)",
        "(0.101004, 1.355692, 0.257394)",
        "(0.101814, 1.351198, 0.256684)",
        "(0.102722, 1.346729, 0.256059)",
        "(0.103523, 1.342150, 0.255489)",
        "(0.104252, 1.337245, 0.254708)",
        "(0.104725, 1.334877, 0.254251)",
        "(0.105742, 1.330147, 0.253230)",
        "(0.106752, 1.325317, 0.251922)",
        "(0.107755, 1.320264, 0.250258)",
        "(0.108957, 1.315414, 0.248520)",
        "(0.109584, 1.313116, 0.247840)",
        "(0.110635, 1.308453, 0.246494)",
        "(0.111505, 1.303669, 0.244802)",
        "(0.112498, 1.299195, 0.242878)",
        "(0.113615, 1.295174, 0.240881)",
        "(0.114104, 1.293195, 0.239883)",
        "(0.114976, 1.289331, 0.237864)",
        "(0.115894, 1.285811, 0.235777)",
        "(0.116856, 1.282387, 0.233464)",
        "(0.117909, 1.278966, 0.230700)",
        "(0.118444, 1.277289, 0.229269)",
        "(0.119524, 1.274119, 0.226459)",
        "(0.120518, 1.270877, 0.223640)",
        "(0.121345, 1.267241, 0.220420)",
        "(0.122176, 1.263308, 0.216688)",
        "(0.122710, 1.261396, 0.214615)",
        "(0.123815, 1.257883, 0.210537)",
        "(0.124916, 1.254428, 0.206254)",
        "(0.125847, 1.250842, 0.201896)",
        "(0.126621, 1.247257, 0.197210)",
        "(0.127080, 1.245636, 0.194756)",
        "(0.128043, 1.242644, 0.189708)",
        "(0.129002, 1.239996, 0.184642)",
        "(0.129948, 1.237781, 0.179498)",
        "(0.130815, 1.235562, 0.174190)",
        "(0.131293, 1.234583, 0.171510)",
        "(0.132098, 1.232817, 0.166355)",
        "(0.132925, 1.231140, 0.161179)",
        "(0.133866, 1.229587, 0.155784)",
        "(0.134809, 1.228280, 0.150436)",
        "(0.135217, 1.227847, 0.147979)",
        "(0.136053, 1.227064, 0.143293)",
        "(0.136907, 1.226216, 0.138609)",
        "(0.137740, 1.225446, 0.133950)",
        "(0.138594, 1.224962, 0.129457)",
        "(0.139074, 1.224965, 0.127274)",
        "(0.139922, 1.225218, 0.123200)",
        "(0.140742, 1.225519, 0.119159)",
        "(0.141695, 1.225751, 0.114876)",
        "(0.142693, 1.225989, 0.110606)",
        "(0.143095, 1.226231, 0.108638)",
        "(0.143757, 1.227032, 0.104974)",
        "(0.144308, 1.228265, 0.101583)",
        "(0.144893, 1.229904, 0.098303)",
        "(0.145447, 1.231657, 0.095036)",
        "(0.145772, 1.232578, 0.093328)",
        "(0.146277, 1.234569, 0.090109)",
        "(0.146680, 1.236854, 0.087137)",
        "(0.146967, 1.239378, 0.084339)",
        "(0.147211, 1.241916, 0.081554)",
        "(0.147344, 1.243267, 0.080176)",
        "(0.147601, 1.246105, 0.077480)",
        "(0.147786, 1.249081, 0.074946)",
        "(0.147854, 1.251977, 0.072425)",
        "(0.147868, 1.254929, 0.069935)",
        "(0.147913, 1.256427, 0.068718)",
        "(0.148000, 1.259498, 0.066387)",
        "(0.148012, 1.262634, 0.064272)",
        "(0.148005, 1.265776, 0.062379)",
        "(0.147839, 1.268701, 0.060686)",
        "(0.147776, 1.270161, 0.059891)",
        "(0.147671, 1.273256, 0.058525)",
        "(0.147528, 1.276610, 0.057455)",
        "(0.147413, 1.279835, 0.056405)",
        "(0.147260, 1.283069, 0.055310)",
        "(0.147177, 1.284759, 0.054823)",
        "(0.147001, 1.288314, 0.053911)",
        "(0.146703, 1.292042, 0.053204)",
        "(0.146221, 1.295682, 0.052479)",
        "(0.145748, 1.299337, 0.051630)",
        "(0.145521, 1.301166, 0.051178)",
        "(0.145190, 1.304853, 0.050199)",
        "(0.144947, 1.308605, 0.049171)",
        "(0.144743, 1.312367, 0.048142)",
        "(0.144435, 1.316279, 0.047361)",
        "(0.144222, 1.318219, 0.046993)",
        "(0.143779, 1.321869, 0.046119)",
        "(0.143252, 1.325480, 0.045299)",
        "(0.142696, 1.329108, 0.044457)",
        "(0.142195, 1.332796, 0.043545)",
        "(0.141966, 1.334689, 0.043095)",
        "(0.141663, 1.338711, 0.042316)",
        "(0.141289, 1.343039, 0.041709)",
        "(0.140925, 1.347534, 0.041084)",
        "(0.140538, 1.351952, 0.040437)",
        "(0.140290, 1.354191, 0.040167)",
        "(0.139677, 1.358495, 0.039605)",
        "(0.139097, 1.362680, 0.039095)",
        "(0.138519, 1.367028, 0.038850)",
        "(0.137869, 1.371271, 0.038695)",
        "(0.137533, 1.373323, 0.038552)",
        "(0.136971, 1.377240, 0.038194)",
        "(0.136329, 1.381226, 0.038068)",
        "(0.135786, 1.385416, 0.038031)",
        "(0.135390, 1.389556, 0.037850)",
        "(0.135214, 1.391593, 0.037692)",
        "(0.134724, 1.395700, 0.037323)",
        "(0.134218, 1.399927, 0.037165)",
        "(0.133811, 1.404346, 0.037149)",
        "(0.133464, 1.408679, 0.036916)",
        "(0.133356, 1.410744, 0.036676)",
        "(0.133238, 1.414895, 0.036160)",
        "(0.132942, 1.419077, 0.035951)",
        "(0.132418, 1.423031, 0.035857)",
        "(0.131797, 1.426913, 0.035699)",
        "(0.131483, 1.428939, 0.035705)",
        "(0.130959, 1.433279, 0.035841)",
        "(0.130568, 1.437855, 0.035946)",
        "(0.130253, 1.442733, 0.036275)",
        "(0.129988, 1.447782, 0.036777)",
        "(0.129894, 1.450332, 0.037080)",
        "(0.129680, 1.455276, 0.037553)",
        "(0.129592, 1.459994, 0.037906)",
        "(0.129495, 1.464746, 0.038579)",
        "(0.129157, 1.469346, 0.039374)",
        "(0.129059, 1.471577, 0.039786)",
        "(0.128924, 1.475926, 0.040645)",
        "(0.128946, 1.480130, 0.041335)",
        "(0.128922, 1.484081, 0.041991)",
        "(0.128955, 1.487962, 0.042722)",
        "(0.128851, 1.489819, 0.043150)",
        "(0.128602, 1.493419, 0.043864)",
        "(0.128458, 1.496957, 0.044427)",
        "(0.128411, 1.500688, 0.045151)",
        "(0.128207, 1.504900, 0.046073)",
        "(0.128079, 1.506927, 0.046423)",
        "(0.127978, 1.511013, 0.047003)",
        "(0.128142, 1.515005, 0.047486)",
        "(0.128652, 1.519174, 0.048048)",
        "(0.128924, 1.523202, 0.048521)",
        "(0.129054, 1.525201, 0.048738)",
        "(0.129436, 1.529261, 0.049201)",
        "(0.129943, 1.533232, 0.049629)",
        "(0.130440, 1.536988, 0.049922)",
        "(0.130894, 1.540674, 0.050388)",
        "(0.131093, 1.542566, 0.050747)",
        "(0.131463, 1.546141, 0.051448)",
        "(0.131786, 1.549506, 0.052260)",
        "(0.131957, 1.552838, 0.053340)",
        "(0.132101, 1.556135, 0.054620)",
        "(0.132177, 1.557701, 0.055265)",
        "(0.132455, 1.560694, 0.056495)",
        "(0.132683, 1.563577, 0.057938)",
        "(0.132770, 1.566631, 0.059764)",
        "(0.132766, 1.569869, 0.062037)",
        "(0.132766, 1.571476, 0.063236)",
        "(0.132840, 1.574543, 0.065509)",
        "(0.133242, 1.577700, 0.067864)",
        "(0.133951, 1.581217, 0.070853)",
        "(0.134321, 1.584922, 0.074122)",
        "(0.134362, 1.586619, 0.075671)",
        "(0.134492, 1.589842, 0.078569)",
        "(0.134979, 1.593068, 0.081381)",
        "(0.135581, 1.595906, 0.084085)",
        "(0.135887, 1.598385, 0.086936)",
        "(0.136156, 1.599661, 0.088564)",
        "(0.136740, 1.602280, 0.092271)",
        "(0.137149, 1.604970, 0.096380)",
        "(0.137238, 1.607459, 0.100709)",
        "(0.137423, 1.609650, 0.105144)",
        "(0.137623, 1.610673, 0.107314)",
        "(0.138014, 1.612431, 0.111404)",
        "(0.138393, 1.613858, 0.115323)",
        "(0.138836, 1.615171, 0.119415)",
        "(0.138870, 1.616440, 0.124087)",
        "(0.138784, 1.617009, 0.126496)",
        "(0.138801, 1.618084, 0.131376)",
        "(0.139247, 1.619109, 0.136233)",
        "(0.139835, 1.619901, 0.141061)",
        "(0.140186, 1.620402, 0.146210)",
        "(0.140150, 1.620512, 0.148811)",
        "(0.140032, 1.620604, 0.154128)",
        "(0.140106, 1.620698, 0.159498)",
        "(0.140210, 1.620627, 0.164703)",
        "(0.140348, 1.620370, 0.169338)",
        "(0.140460, 1.620130, 0.171338)",
        "(0.141014, 1.619539, 0.174914)",
        "(0.141421, 1.618435, 0.178118)",
        "(0.141723, 1.617132, 0.181482)",
        "(0.142037, 1.615760, 0.185075)",
        "(0.142059, 1.615002, 0.187014)",
        "(0.141802, 1.613332, 0.190931)",
        "(0.141287, 1.611258, 0.194680)",
        "(0.140932, 1.608874, 0.198078)",
        "(0.140463, 1.606255, 0.201439)",
        "(0.140156, 1.604877, 0.203206)",
        "(0.139586, 1.602120, 0.206635)",
        "(0.139033, 1.599173, 0.209550)",
        "(0.138524, 1.596117, 0.212273)",
        "(0.138235, 1.593116, 0.214974)",
        "(0.138066, 1.591601, 0.216299)",
        "(0.137670, 1.588511, 0.218749)",
        "(0.137176, 1.585199, 0.221082)",
        "(0.136171, 1.581491, 0.223114)",
        "(0.135319, 1.577673, 0.225018)",
        "(0.135021, 1.575931, 0.226176)",
        "(0.134720, 1.572608, 0.228742)",
        "(0.134301, 1.568994, 0.231370)",
        "(0.134008, 1.564932, 0.233944)",
        "(0.133659, 1.560533, 0.236738)",
        "(0.133262, 1.558059, 0.238103)",
        "(0.132291, 1.552612, 0.240718)",
        "(0.131519, 1.547040, 0.243459)",
        "(0.131075, 1.541379, 0.245989)",
        "(0.130546, 1.535411, 0.248226)",
        "(0.130359, 1.532484, 0.249405)",
        "(0.130098, 1.526924, 0.252071)",
        "(0.129904, 1.521665, 0.254897)",
        "(0.129673, 1.516234, 0.257238)",
        "(0.129683, 1.510802, 0.258999)",
        "(0.129737, 1.508067, 0.259563)",
        "(0.129567, 1.502281, 0.260062)",
        "(0.129327, 1.496324, 0.259966)",
        "(0.129093, 1.490893, 0.260366)",
        "(0.128856, 1.485785, 0.261318)",
        "(0.128780, 1.483363, 0.261906)",
        "(0.128732, 1.478459, 0.262832)",
        "(0.128518, 1.472974, 0.262707)",
        "(0.128466, 1.466817, 0.261554)",
        "(0.128414, 1.460648, 0.260723)",
        "(0.128238, 1.457592, 0.260570)",
        "(0.127571, 1.451510, 0.260528)",
        "(0.127026, 1.445708, 0.260427)",
        "(0.126725, 1.440330, 0.260377)",
        "(0.126609, 1.435539, 0.260346)",
        "(0.126574, 1.433291, 0.260313)",
        "(0.126390, 1.428987, 0.260147)",
        "(0.126262, 1.425102, 0.259888)",
        "(0.126418, 1.421810, 0.260017)",
        "(0.126461, 1.418717, 0.260426)",
        "(0.126411, 1.417043, 0.260561)",
        "(0.126426, 1.413480, 0.260518)",
        "(0.126784, 1.409932, 0.260400)",
        "(0.127053, 1.406244, 0.260524)",
        "(0.127236, 1.402288, 0.260563)",
        "(0.127294, 1.400203, 0.260478)",
        "(0.127529, 1.396134, 0.260272)",
        "(0.127907, 1.392143, 0.260151)",
        "(0.128198, 1.387814, 0.259866)",
        "(0.128497, 1.383125, 0.259071)",
        "(0.128654, 1.380747, 0.258629)",
        "(0.129126, 1.376053, 0.257731)",
        "(0.129546, 1.371314, 0.257158)",
        "(0.129803, 1.366367, 0.256611)",
        "(0.129931, 1.361241, 0.256108)",
        "(0.129997, 1.358665, 0.255883)",
        "(0.130401, 1.353640, 0.255376)",
        "(0.130962, 1.348602, 0.254606)",
        "(0.131740, 1.343746, 0.253725)",
        "(0.132582, 1.338970, 0.253003)",
        "(0.133002, 1.336583, 0.252705)",
        "(0.133787, 1.331755, 0.252079)",
        "(0.134648, 1.326819, 0.251024)",
        "(0.135610, 1.321797, 0.249577)",
        "(0.136432, 1.316779, 0.248109)",
        "(0.136834, 1.314291, 0.247393)",
        "(0.137723, 1.309448, 0.245993)",
        "(0.138589, 1.304503, 0.244321)",
        "(0.139403, 1.299523, 0.242340)",
        "(0.140233, 1.294844, 0.240420)",
        "(0.140631, 1.292616, 0.239536)",
        "(0.141362, 1.288271, 0.237746)",
        "(0.142132, 1.284063, 0.235759)",
        "(0.142940, 1.280180, 0.233711)",
        "(0.143832, 1.276788, 0.231698)",
        "(0.144239, 1.275136, 0.230656)",
        "(0.145071, 1.271789, 0.228366)",
        "(0.145794, 1.268365, 0.225985)",
        "(0.146463, 1.264987, 0.223800)",
        "(0.147085, 1.261884, 0.222014)",
        "(0.147370, 1.260382, 0.221174)",
        "(0.147961, 1.257535, 0.219399)",
        "(0.148765, 1.254858, 0.217133)",
        "(0.149689, 1.252326, 0.214355)",
        "(0.150472, 1.249768, 0.211380)",
        "(0.150846, 1.248519, 0.209790)",
        "(0.151510, 1.246064, 0.206611)",
        "(0.152241, 1.243570, 0.202991)",
        "(0.152898, 1.240903, 0.198916)",
        "(0.153635, 1.238373, 0.194615)",
        "(0.153974, 1.237118, 0.192462)",
        "(0.154750, 1.234788, 0.188190)",
        "(0.155460, 1.232285, 0.183792)",
        "(0.156186, 1.229730, 0.179383)",
        "(0.156931, 1.227350, 0.175311)",
        "(0.157317, 1.226280, 0.173414)",
        "(0.158066, 1.224141, 0.169756)",
        "(0.158794, 1.222010, 0.166124)",
        "(0.159719, 1.219986, 0.162345)",
        "(0.160686, 1.218110, 0.158442)",
        "(0.161132, 1.217187, 0.156412)",
        "(0.162030, 1.215525, 0.152330)",
        "(0.162880, 1.214042, 0.148181)",
        "(0.163558, 1.212511, 0.143918)",
        "(0.164349, 1.211129, 0.139439)",
        "(0.164696, 1.210450, 0.137210)",
        "(0.165393, 1.209248, 0.132786)",
        "(0.166021, 1.208231, 0.128450)",
        "(0.166604, 1.207456, 0.124289)",
        "(0.167213, 1.207112, 0.120327)",
        "(0.167502, 1.206967, 0.118372)",
        "(0.167982, 1.206862, 0.114497)",
        "(0.168456, 1.206785, 0.110423)",
        "(0.168870, 1.207104, 0.106330)",
        "(0.169290, 1.207772, 0.102242)",
        "(0.169499, 1.208250, 0.100187)",
        "(0.169933, 1.209324, 0.096053)",
        "(0.170339, 1.210504, 0.091713)",
        "(0.170489, 1.211932, 0.087582)",
        "(0.170442, 1.213963, 0.083799)",
        "(0.170376, 1.215020, 0.081948)",
        "(0.170220, 1.217307, 0.078114)",
        "(0.170047, 1.219764, 0.074228)",
        "(0.169815, 1.222714, 0.070494)",
        "(0.169304, 1.225726, 0.067047)",
        "(0.168978, 1.227453, 0.065534)",
        "(0.168251, 1.231094, 0.062578)",
        "(0.167551, 1.235110, 0.059847)",
        "(0.166794, 1.239142, 0.057256)",
        "(0.166091, 1.243284, 0.054726)",
        "(0.165736, 1.245331, 0.053491)",
        "(0.164983, 1.249367, 0.051122)",
        "(0.164185, 1.253491, 0.049190)",
        "(0.163290, 1.257673, 0.047567)",
        "(0.162418, 1.261665, 0.045910)",
        "(0.162055, 1.263719, 0.045044)",
        "(0.161214, 1.268207, 0.043700)",
        "(0.160286, 1.273052, 0.042736)",
        "(0.159216, 1.277875, 0.041793)",
        "(0.158170, 1.282648, 0.040809)",
        "(0.157737, 1.285075, 0.040306)",
        "(0.156794, 1.289947, 0.039599)",
        "(0.155668, 1.294761, 0.039335)",
        "(0.154549, 1.299404, 0.039121)",
        "(0.153631, 1.303963, 0.038957)",
        "(0.153191, 1.306198, 0.038861)",
        "(0.152337, 1.310649, 0.038714)",
        "(0.151370, 1.315100, 0.038763)",
        "(0.150382, 1.319616, 0.038818)",
        "(0.149408, 1.324067, 0.038718)",
        "(0.148865, 1.326344, 0.038728)",
        "(0.147630, 1.330894, 0.038786)",
        "(0.146468, 1.336008, 0.039136)",
        "(0.145215, 1.341169, 0.039485)",
        "(0.144305, 1.346407, 0.039497)",
        "(0.143882, 1.348962, 0.039401)",
        "(0.143011, 1.354044, 0.039135)",
        "(0.141974, 1.359501, 0.039267)",
        "(0.140876, 1.365027, 0.039538)",
        "(0.139977, 1.370513, 0.039483)",
        "(0.139579, 1.373327, 0.039409)",
        "(0.138818, 1.379070, 0.039314)",
        "(0.138017, 1.384794, 0.039360)",
        "(0.137265, 1.390622, 0.039475)",
        "(0.136526, 1.396627, 0.039530)",
        "(0.136211, 1.399704, 0.039520)",
        "(0.135588, 1.405861, 0.039606)",
        "(0.135114, 1.412105, 0.039829)",
        "(0.134520, 1.418387, 0.040205)",
        "(0.134079, 1.424280, 0.040236)",
        "(0.133980, 1.427056, 0.040104)",
        "(0.133596, 1.432496, 0.040004)",
        "(0.133220, 1.438065, 0.040388)",
        "(0.132889, 1.443456, 0.040889)",
        "(0.132660, 1.448250, 0.040913)",
        "(0.132573, 1.450437, 0.040818)",
        "(0.132273, 1.454790, 0.040826)",
        "(0.131855, 1.459086, 0.041047)",
        "(0.131498, 1.463294, 0.041125)",
        "(0.131513, 1.467479, 0.041061)",
        "(0.131557, 1.469511, 0.041007)",
        "(0.131501, 1.473552, 0.040897)",
        "(0.131291, 1.477296, 0.040903)",
        "(0.131006, 1.480976, 0.041076)",
        "(0.130645, 1.484351, 0.041199)",
        "(0.130395, 1.485844, 0.041065)",
        "(0.129962, 1.488846, 0.040927)",
        "(0.129430, 1.492023, 0.040994)",
        "(0.129197, 1.495579, 0.041230)",
        "(0.129099, 1.499020, 0.041307)",
        "(0.129101, 1.500735, 0.041307)",
        "(0.129063, 1.504238, 0.041254)",
        "(0.128847, 1.507734, 0.041271)",
        "(0.128419, 1.511434, 0.041599)",
        "(0.127997, 1.515249, 0.042177)",
        "(0.127756, 1.517103, 0.042341)",
        "(0.127318, 1.520524, 0.042413)",
        "(0.127038, 1.523853, 0.042609)",
        "(0.126859, 1.527519, 0.043404)",
        "(0.126712, 1.531214, 0.044395)",
        "(0.126690, 1.533042, 0.044967)",
        "(0.126546, 1.536737, 0.046294)",
        "(0.126114, 1.540439, 0.047900)",
        "(0.125626, 1.544077, 0.049696)",
        "(0.125167, 1.547748, 0.051711)",
        "(0.124941, 1.549553, 0.052724)",
        "(0.124502, 1.553074, 0.054754)",
        "(0.124326, 1.556778, 0.056956)",
        "(0.124393, 1.560656, 0.059354)",
        "(0.124170, 1.564378, 0.061711)",
        "(0.124086, 1.566221, 0.062870)",
        "(0.123940, 1.569711, 0.064984)",
        "(0.123917, 1.573074, 0.067052)",
        "(0.123989, 1.576452, 0.069383)",
        "(0.124002, 1.579848, 0.072148)",
        "(0.124116, 1.581593, 0.073708)",
        "(0.124182, 1.584699, 0.076945)",
        "(0.124125, 1.587753, 0.080544)",
        "(0.123968, 1.590580, 0.084193)",
        "(0.123858, 1.593084, 0.087506)",
        "(0.123829, 1.594206, 0.089084)",
        "(0.123848, 1.596186, 0.092227)",
        "(0.124284, 1.598224, 0.095492)",
        "(0.124502, 1.600089, 0.098905)",
        "(0.124618, 1.601857, 0.102380)",
        "(0.124571, 1.602663, 0.104105)",
        "(0.124538, 1.604108, 0.107477)",
        "(0.124468, 1.605583, 0.111037)",
        "(0.124529, 1.607109, 0.114702)",
        "(0.124820, 1.608448, 0.118168)",
        "(0.125065, 1.609072, 0.120032)",
        "(0.125434, 1.610424, 0.124151)",
        "(0.125428, 1.611464, 0.128453)",
        "(0.125374, 1.612323, 0.132630)",
        "(0.125367, 1.612943, 0.137066)",
        "(0.125372, 1.613320, 0.139501)",
        "(0.125570, 1.614215, 0.144725)",
        "(0.125843, 1.615168, 0.150012)",
        "(0.125941, 1.616038, 0.155268)",
        "(0.125988, 1.616613, 0.160148)",
        "(0.126072, 1.616934, 0.162508)",
        "(0.126719, 1.617913, 0.167225)",
        "(0.127380, 1.618960, 0.172172)",
        "(0.128101, 1.619901, 0.177239)",
        "(0.128858, 1.620558, 0.182053)",
        "(0.129199, 1.620758, 0.184430)",
        "(0.129617, 1.621040, 0.189516)",
        "(0.129990, 1.621494, 0.195318)",
        "(0.130290, 1.621794, 0.201052)",
        "(0.130533, 1.621626, 0.206190)",
        "(0.130729, 1.621303, 0.208519)",
        "(0.131081, 1.620600, 0.213317)",
        "(0.131651, 1.620016, 0.218363)",
        "(0.132205, 1.619320, 0.223482)",
        "(0.132776, 1.618242, 0.228245)",
        "(0.133012, 1.617566, 0.230482)",
        "(0.133481, 1.616103, 0.234768)",
        "(0.133864, 1.614665, 0.239231)",
        "(0.134091, 1.613026, 0.243562)",
        "(0.134489, 1.611144, 0.247723)",
        "(0.134844, 1.610212, 0.249862)",
        "(0.135434, 1.608100, 0.254497)",
        "(0.135716, 1.605589, 0.259497)",
        "(0.135618, 1.602304, 0.264112)",
        "(0.135561, 1.598485, 0.268386)",
        "(0.135578, 1.596543, 0.270547)",
        "(0.135692, 1.592687, 0.275131)",
        "(0.135782, 1.588659, 0.279881)",
        "(0.135666, 1.584471, 0.284435)",
        "(0.135718, 1.579911, 0.288369)",
        "(0.135724, 1.577512, 0.290183)",
        "(0.135910, 1.572719, 0.293761)",
        "(0.136131, 1.567693, 0.297316)",
        "(0.136035, 1.562240, 0.300938)",
        "(0.135745, 1.556341, 0.304389)",
        "(0.135567, 1.553314, 0.305967)",
        "(0.135233, 1.546850, 0.308665)",
        "(0.135301, 1.540390, 0.311255)",
        "(0.135083, 1.533760, 0.313892)",
        "(0.134347, 1.526646, 0.316062)",
        "(0.134107, 1.523119, 0.317085)",
        "(0.134048, 1.516252, 0.319058)",
        "(0.133900, 1.509475, 0.320901)",
        "(0.133569, 1.502496, 0.322193)",
        "(0.133426, 1.495589, 0.322903)",
        "(0.133304, 1.492119, 0.323217)",
        "(0.132963, 1.485357, 0.323509)",
        "(0.132737, 1.478924, 0.323695)",
        "(0.132512, 1.472467, 0.323683)",
        "(0.132219, 1.465651, 0.323093)",
        "(0.132023, 1.462187, 0.322769)",
        "(0.131667, 1.455375, 0.322054)",
        "(0.131510, 1.448816, 0.321336)",
        "(0.131450, 1.442383, 0.320461)",
        "(0.131249, 1.435637, 0.319258)",
        "(0.131097, 1.432179, 0.318656)",
        "(0.130925, 1.425290, 0.317522)",
        "(0.130888, 1.418473, 0.316492)",
        "(0.131226, 1.411773, 0.315263)",
        "(0.131457, 1.404759, 0.313262)",
        "(0.131528, 1.401235, 0.311967)",
        "(0.131649, 1.394357, 0.309461)",
        "(0.132003, 1.387998, 0.307620)",
        "(0.132590, 1.382295, 0.306643)",
        "(0.133029, 1.376758, 0.306158)",
        "(0.133142, 1.373823, 0.305762)",
        "(0.133436, 1.367630, 0.304160)",
        "(0.133889, 1.361244, 0.301764)",
        "(0.134467, 1.355037, 0.299388)",
        "(0.134923, 1.348545, 0.297009)",
        "(0.135008, 1.345130, 0.295635)",
        "(0.135161, 1.338235, 0.292319)",
        "(0.135679, 1.331804, 0.288867)",
        "(0.136240, 1.325869, 0.285892)",
        "(0.136640, 1.320006, 0.282948)",
        "(0.136798, 1.316994, 0.281286)",
        "(0.137311, 1.311308, 0.277834)",
        "(0.137984, 1.306076, 0.274656)",
        "(0.138580, 1.300800, 0.271572)",
        "(0.139042, 1.295241, 0.268072)",
        "(0.139268, 1.292478, 0.266241)",
        "(0.139868, 1.287418, 0.262755)",
        "(0.140563, 1.282657, 0.259332)",
        "(0.141223, 1.277903, 0.255585)",
        "(0.141880, 1.273608, 0.251829)",
        "(0.142222, 1.271684, 0.250107)",
        "(0.142812, 1.268272, 0.247109)",
        "(0.143390, 1.265354, 0.244430)",
        "(0.143906, 1.262571, 0.241541)",
        "(0.144430, 1.259562, 0.237846)",
        "(0.144734, 1.258025, 0.235824)",
        "(0.145365, 1.255003, 0.231494)",
        "(0.145792, 1.252190, 0.227595)",
        "(0.145978, 1.249377, 0.223880)",
        "(0.146127, 1.246458, 0.219791)",
        "(0.146227, 1.245010, 0.217488)",
        "(0.146442, 1.242336, 0.212787)",
        "(0.146726, 1.240099, 0.208126)",
        "(0.146846, 1.238175, 0.203584)",
        "(0.146826, 1.236567, 0.198968)",
        "(0.146830, 1.235841, 0.196589)",
        "(0.146944, 1.234649, 0.191660)",
        "(0.147254, 1.233869, 0.186338)",
        "(0.147352, 1.233243, 0.181057)",
        "(0.147510, 1.232647, 0.175677)",
        "(0.147568, 1.232299, 0.172948)",
        "(0.147695, 1.231777, 0.167701)",
        "(0.147933, 1.231377, 0.162563)",
        "(0.148217, 1.230861, 0.157385)",
        "(0.148643, 1.230249, 0.152049)",
        "(0.148946, 1.229865, 0.149245)",
        "(0.149652, 1.229067, 0.143582)",
        "(0.150368, 1.228390, 0.138047)",
        "(0.151103, 1.227823, 0.132657)",
        "(0.151865, 1.227134, 0.127089)",
        "(0.152255, 1.226774, 0.124273)",
        "(0.153055, 1.226346, 0.118824)",
        "(0.153426, 1.226561, 0.114070)",
        "(0.153455, 1.227554, 0.109682)",
        "(0.153603, 1.229032, 0.105084)",
        "(0.153697, 1.229800, 0.102705)",
        "(0.154111, 1.231924, 0.097618)",
        "(0.154502, 1.234667, 0.092703)",
        "(0.154596, 1.238006, 0.088288)",
        "(0.154455, 1.241390, 0.084162)",
        "(0.154388, 1.243016, 0.082040)",
        "(0.154464, 1.246363, 0.077694)",
        "(0.154656, 1.249875, 0.073539)",
        "(0.154316, 1.253668, 0.070077)",
        "(0.153824, 1.257843, 0.067115)",
        "(0.153575, 1.260035, 0.065723)",
        "(0.153126, 1.264483, 0.062959)",
        "(0.152573, 1.268868, 0.060348)",
        "(0.152021, 1.273128, 0.057790)",
        "(0.151316, 1.277534, 0.055572)",
        "(0.150996, 1.279810, 0.054532)",
        "(0.150358, 1.284344, 0.052503)",
        "(0.149705, 1.288615, 0.050510)",
        "(0.149503, 1.292975, 0.048495)",
        "(0.149537, 1.297201, 0.046565)",
        "(0.149427, 1.299232, 0.045665)",
        "(0.149066, 1.303188, 0.044150)",
        "(0.148376, 1.307085, 0.042955)",
        "(0.147501, 1.311095, 0.041972)",
        "(0.146521, 1.315152, 0.041134)",
        "(0.146081, 1.317231, 0.040702)",
        "(0.145394, 1.321477, 0.039820)",
        "(0.144903, 1.325719, 0.038778)",
        "(0.144423, 1.330016, 0.037889)",
        "(0.143779, 1.334350, 0.037211)",
        "(0.143436, 1.336516, 0.036895)",
        "(0.142860, 1.340813, 0.036144)",
        "(0.142537, 1.345226, 0.035382)",
        "(0.142067, 1.349623, 0.034864)",
        "(0.141301, 1.353983, 0.034577)",
        "(0.140832, 1.356177, 0.034453)",
        "(0.139881, 1.360986, 0.034372)",
        "(0.139303, 1.366435, 0.034338)",
        "(0.138821, 1.372151, 0.034071)",
        "(0.138308, 1.377844, 0.033800)",
        "(0.138070, 1.380932, 0.033832)",
        "(0.137575, 1.387344, 0.034206)",
        "(0.136883, 1.393703, 0.034741)",
        "(0.136173, 1.399870, 0.035338)",
        "(0.135593, 1.406000, 0.035843)",
        "(0.135393, 1.409057, 0.036054)",
        "(0.135070, 1.415100, 0.036485)",
        "(0.134851, 1.421091, 0.036938)",
        "(0.134657, 1.426769, 0.037194)",
        "(0.134365, 1.432283, 0.037504)",
        "(0.134173, 1.434993, 0.037754)",
        "(0.134090, 1.440304, 0.038293)",
        "(0.134153, 1.445145, 0.038676)",
        "(0.134197, 1.449382, 0.038853)",
        "(0.134072, 1.453089, 0.039058)",
        "(0.133970, 1.454901, 0.039258)",
        "(0.133765, 1.458593, 0.039842)",
        "(0.133367, 1.462033, 0.040358)",
        "(0.133537, 1.465215, 0.040360)",
        "(0.133925, 1.468204, 0.039946)",
        "(0.134033, 1.469740, 0.039826)",
        "(0.134058, 1.472914, 0.039912)",
        "(0.133847, 1.476110, 0.040194)",
        "(0.133692, 1.479023, 0.040378)",
        "(0.133786, 1.481902, 0.040561)",
        "(0.133900, 1.483410, 0.040699)",
        "(0.134083, 1.486236, 0.040874)",
        "(0.134038, 1.488846, 0.041061)",
        "(0.133764, 1.491524, 0.041603)",
        "(0.133365, 1.494445, 0.042381)",
        "(0.133234, 1.495863, 0.042666)",
        "(0.133208, 1.498709, 0.042901)",
        "(0.133542, 1.501489, 0.042904)",
        "(0.133842, 1.504719, 0.043112)",
        "(0.133637, 1.507738, 0.043351)",
        "(0.133508, 1.509277, 0.043561)",
        "(0.133433, 1.512661, 0.044261)",
        "(0.133450, 1.516180, 0.045097)",
        "(0.133620, 1.519671, 0.045796)",
        "(0.133777, 1.523099, 0.046567)",
        "(0.133840, 1.524854, 0.047052)",
        "(0.133687, 1.528294, 0.048250)",
        "(0.133709, 1.531596, 0.049418)",
        "(0.134032, 1.534849, 0.050708)",
        "(0.134121, 1.538163, 0.052370)",
        "(0.134097, 1.539928, 0.053390)",
        "(0.133934, 1.543453, 0.055692)",
        "(0.133769, 1.546839, 0.057857)",
        "(0.133722, 1.549869, 0.059770)",
        "(0.133948, 1.552660, 0.061502)",
        "(0.134083, 1.554097, 0.062399)",
        "(0.134338, 1.556838, 0.064302)",
        "(0.134495, 1.559532, 0.066381)",
        "(0.134679, 1.562289, 0.068797)",
        "(0.134924, 1.564939, 0.071363)",
        "(0.135000, 1.566127, 0.072719)",
        "(0.135003, 1.568226, 0.075691)",
        "(0.134794, 1.570097, 0.079204)",
        "(0.134646, 1.571962, 0.083082)",
        "(0.134523, 1.573505, 0.086949)",
        "(0.134429, 1.574093, 0.088860)",
        "(0.134273, 1.575137, 0.092865)",
        "(0.134250, 1.576218, 0.097090)",
        "(0.134151, 1.576968, 0.101389)",
        "(0.133928, 1.577364, 0.105762)",
        "(0.133694, 1.577416, 0.107984)",
        "(0.133288, 1.577346, 0.112429)",
        "(0.132865, 1.577096, 0.117239)",
        "(0.132386, 1.576701, 0.122661)",
        "(0.131596, 1.576002, 0.128111)",
        "(0.131095, 1.575482, 0.130675)",
        "(0.130316, 1.574353, 0.135591)",
        "(0.129775, 1.573498, 0.140540)",
        "(0.129171, 1.572630, 0.145283)",
        "(0.128759, 1.571904, 0.149700)",
        "(0.128700, 1.571629, 0.151854)",
        "(0.128761, 1.571225, 0.156112)",
        "(0.128591, 1.570697, 0.160351)",
        "(0.128198, 1.569874, 0.164372)",
        "(0.127904, 1.568957, 0.168423)",
        "(0.127764, 1.568612, 0.170558)",
        "(0.127377, 1.567936, 0.174840)",
        "(0.127033, 1.567173, 0.178971)",
        "(0.126986, 1.566499, 0.182849)",
        "(0.127040, 1.565671, 0.186377)",
        "(0.126980, 1.565171, 0.188099)",
        "(0.126790, 1.564174, 0.191686)",
        "(0.126427, 1.562973, 0.195436)",
        "(0.126045, 1.561629, 0.199198)",
        "(0.125818, 1.560398, 0.202939)",
        "(0.125759, 1.559780, 0.204586)",
        "(0.125501, 1.558507, 0.207464)",
        "(0.125281, 1.557157, 0.209989)",
        "(0.125310, 1.555825, 0.212522)",
        "(0.125312, 1.554517, 0.215534)",
        "(0.125133, 1.553792, 0.217074)",
        "(0.124516, 1.552034, 0.220106)",
        "(0.123816, 1.550032, 0.222986)",
        "(0.123356, 1.548060, 0.225665)",
        "(0.123088, 1.546027, 0.228183)",
        "(0.122896, 1.544998, 0.229400)",
        "(0.122651, 1.542963, 0.231749)",
        "(0.122240, 1.541056, 0.234206)",
        "(0.121764, 1.539304, 0.236553)",
        "(0.121329, 1.537532, 0.238373)",
        "(0.121167, 1.536632, 0.239181)",
        "(0.120996, 1.534849, 0.240640)",
        "(0.120952, 1.533134, 0.242259)",
        "(0.120711, 1.531341, 0.244220)",
        "(0.120210, 1.529086, 0.246332)",
        "(0.119968, 1.527812, 0.247350)",
        "(0.119534, 1.525043, 0.249545)",
        "(0.119010, 1.522055, 0.251934)",
        "(0.118568, 1.518739, 0.254353)",
        "(0.118411, 1.515350, 0.256818)",
        "(0.118318, 1.513646, 0.258039)",
        "(0.117976, 1.509947, 0.260313)",
        "(0.117558, 1.506132, 0.262537)",
        "(0.117261, 1.502385, 0.264821)",
        "(0.116917, 1.498436, 0.266786)",
        "(0.116790, 1.496359, 0.267531)",
        "(0.116545, 1.492155, 0.268843)",
        "(0.116465, 1.487922, 0.269945)",
        "(0.116265, 1.483484, 0.271137)",
        "(0.115997, 1.478980, 0.272668)",
        "(0.115814, 1.476689, 0.273512)",
        "(0.115486, 1.471964, 0.274994)",
        "(0.115218, 1.467123, 0.276097)",
        "(0.115102, 1.462219, 0.277036)",
        "(0.115060, 1.457366, 0.278099)",
        "(0.115004, 1.454971, 0.278687)",
        "(0.114834, 1.450342, 0.279956)",
        "(0.114623, 1.445871, 0.281152)",
        "(0.114442, 1.441430, 0.282039)",
        "(0.114294, 1.436993, 0.282448)",
        "(0.114265, 1.434823, 0.282479)",
        "(0.114416, 1.430632, 0.282419)",
        "(0.114499, 1.426369, 0.282265)",
        "(0.114502, 1.421882, 0.282011)",
        "(0.114443, 1.417285, 0.281749)",
        "(0.114472, 1.414990, 0.281620)",
        "(0.114460, 1.410287, 0.281519)",
        "(0.114528, 1.405592, 0.281430)",
        "(0.114693, 1.400846, 0.280723)",
        "(0.115058, 1.396054, 0.279209)",
        "(0.115193, 1.393632, 0.278334)",
        "(0.115263, 1.388900, 0.276521)",
        "(0.115058, 1.384341, 0.274905)",
        "(0.114858, 1.380468, 0.273598)",
        "(0.114852, 1.377272, 0.272378)",
        "(0.114831, 1.375787, 0.271711)",
        "(0.115014, 1.373155, 0.270143)",
        "(0.115383, 1.370704, 0.268254)",
        "(0.115749, 1.368407, 0.266485)",
        "(0.115980, 1.366137, 0.264978)",
        "(0.116042, 1.365005, 0.264330)",
        "(0.116206, 1.362470, 0.263015)",
        "(0.116569, 1.359821, 0.261666)",
        "(0.117108, 1.357012, 0.260037)",
        "(0.117812, 1.353876, 0.258074)",
        "(0.118168, 1.352173, 0.257043)",
        "(0.118865, 1.348571, 0.254984)",
        "(0.119728, 1.344797, 0.253112)",
        "(0.120527, 1.340809, 0.251177)",
        "(0.121251, 1.336546, 0.249098)",
        "(0.121626, 1.334395, 0.248078)",
        "(0.122401, 1.330122, 0.246227)",
        "(0.123059, 1.325886, 0.244592)",
        "(0.123813, 1.321731, 0.242791)",
        "(0.124731, 1.317592, 0.240584)",
        "(0.125195, 1.315543, 0.239394)",
        "(0.126056, 1.311375, 0.236936)",
        "(0.126772, 1.307408, 0.234745)",
        "(0.127404, 1.303860, 0.232880)",
        "(0.128063, 1.300778, 0.231421)",
        "(0.128424, 1.299380, 0.230757)",
        "(0.129121, 1.296476, 0.229219)",
        "(0.129885, 1.293505, 0.227314)",
        "(0.130617, 1.290639, 0.225398)",
        "(0.131464, 1.287960, 0.223537)",
        "(0.131875, 1.286613, 0.222612)",
        "(0.132782, 1.283842, 0.220625)",
        "(0.133660, 1.280945, 0.218508)",
        "(0.134498, 1.278199, 0.216586)",
        "(0.135343, 1.275530, 0.214735)",
        "(0.135795, 1.274192, 0.213783)",
        "(0.136717, 1.271397, 0.211676)",
        "(0.137559, 1.268517, 0.209524)",
        "(0.138450, 1.265618, 0.207315)",
        "(0.139340, 1.262755, 0.204996)",
        "(0.139789, 1.261306, 0.203736)",
        "(0.140703, 1.258365, 0.200932)",
        "(0.141601, 1.255324, 0.197812)",
        "(0.142449, 1.252288, 0.194577)",
        "(0.143241, 1.249438, 0.191168)",
        "(0.143659, 1.248116, 0.189417)",
        "(0.144573, 1.245642, 0.185615)",
        "(0.145541, 1.243327, 0.181539)",
        "(0.146437, 1.241025, 0.177189)",
        "(0.147358, 1.238649, 0.172689)",
        "(0.147858, 1.237455, 0.170399)",
        "(0.148839, 1.235132, 0.165928)",
        "(0.149763, 1.232784, 0.161645)",
        "(0.150814, 1.230526, 0.157385)",
        "(0.151971, 1.228211, 0.152978)",
        "(0.152548, 1.227057, 0.150770)",
        "(0.153791, 1.224892, 0.146409)",
        "(0.154998, 1.222756, 0.142021)",
        "(0.156212, 1.220756, 0.137629)",
        "(0.157521, 1.219096, 0.133152)",
        "(0.158186, 1.218400, 0.130890)",
        "(0.159591, 1.217028, 0.126160)",
        "(0.160955, 1.216048, 0.121523)",
        "(0.162285, 1.215551, 0.116973)",
        "(0.163431, 1.215246, 0.112351)",
        "(0.164030, 1.215222, 0.110011)",
        "(0.165059, 1.215648, 0.105574)",
        "(0.165735, 1.216787, 0.101631)",
        "(0.166123, 1.218493, 0.097946)",
        "(0.166261, 1.220575, 0.094465)",
        "(0.166312, 1.221789, 0.092754)",
        "(0.166341, 1.224524, 0.089519)",
        "(0.166204, 1.227818, 0.086715)",
        "(0.165862, 1.231749, 0.084395)",
        "(0.165428, 1.235966, 0.082270)",
        "(0.165226, 1.238218, 0.081220)",
        "(0.164933, 1.242834, 0.079087)",
        "(0.164632, 1.247737, 0.077215)",
        "(0.164282, 1.252518, 0.075535)",
        "(0.163981, 1.257248, 0.074125)",
        "(0.163756, 1.259499, 0.073472)",
        "(0.163225, 1.263919, 0.072306)",
        "(0.162761, 1.268254, 0.071173)",
        "(0.162333, 1.272400, 0.070039)",
        "(0.161944, 1.276468, 0.068775)",
        "(0.161751, 1.278527, 0.068169)",
        "(0.161481, 1.282819, 0.067100)",
        "(0.161023, 1.287191, 0.066126)",
        "(0.160581, 1.291652, 0.065069)",
        "(0.160124, 1.296226, 0.063827)",
        "(0.159915, 1.298694, 0.063233)",
        "(0.159603, 1.303949, 0.062098)",
        "(0.159309, 1.309326, 0.060920)",
        "(0.159180, 1.314767, 0.059624)",
        "(0.159039, 1.319945, 0.058078)",
        "(0.158947, 1.322469, 0.057346)",
        "(0.158784, 1.327365, 0.055998)",
        "(0.158897, 1.332013, 0.054754)",
        "(0.158536, 1.335868, 0.053457)",
        "(0.158176, 1.339498, 0.052205)",
        "(0.157971, 1.341323, 0.051645)",
        "(0.157691, 1.345097, 0.050625)",
        "(0.157473, 1.348904, 0.049530)",
        "(0.157419, 1.352774, 0.048410)",
        "(0.157471, 1.356614, 0.047360)",
        "(0.157438, 1.358515, 0.046930)",
        "(0.157598, 1.362355, 0.046125)",
        "(0.157547, 1.365757, 0.045221)",
        "(0.157483, 1.368592, 0.044158)",
        "(0.157450, 1.371362, 0.043203)",
        "(0.157438, 1.372804, 0.042831)",
        "(0.157186, 1.375885, 0.042372)",
        "(0.156703, 1.379386, 0.042084)",
        "(0.156411, 1.383292, 0.041725)",
        "(0.156198, 1.387472, 0.041286)",
        "(0.156050, 1.389628, 0.041127)",
        "(0.155828, 1.394007, 0.041039)",
        "(0.155571, 1.398623, 0.041303)",
        "(0.155263, 1.403070, 0.041460)",
        "(0.155043, 1.407339, 0.041646)",
        "(0.155000, 1.409412, 0.041779)",
        "(0.154915, 1.413321, 0.041968)",
        "(0.155132, 1.417015, 0.042223)",
        "(0.155353, 1.420646, 0.042440)",
        "(0.155663, 1.424376, 0.042802)",
        "(0.155799, 1.426141, 0.042916)",
        "(0.155729, 1.429510, 0.042996)",
        "(0.155425, 1.432847, 0.043266)",
        "(0.155087, 1.436335, 0.043794)",
        "(0.154565, 1.439360, 0.044532)",
        "(0.154115, 1.441096, 0.045013)",
        "(0.153931, 1.444416, 0.045638)",
        "(0.153920, 1.447748, 0.046121)",
        "(0.154086, 1.451111, 0.046453)",
        "(0.154335, 1.454393, 0.046664)",
        "(0.154477, 1.456068, 0.046769)",
        "(0.154876, 1.459385, 0.047010)",
        "(0.155304, 1.462641, 0.047228)",
        "(0.155454, 1.465813, 0.047695)",
        "(0.155267, 1.469084, 0.048673)",
        "(0.154993, 1.470775, 0.049264)",
        "(0.154433, 1.473894, 0.050240)",
        "(0.154215, 1.476989, 0.050978)",
        "(0.154215, 1.480129, 0.051686)",
        "(0.154038, 1.483380, 0.052425)",
        "(0.153939, 1.485109, 0.052781)",
        "(0.153840, 1.488700, 0.053652)",
        "(0.153903, 1.492475, 0.054568)",
        "(0.153920, 1.496407, 0.055674)",
        "(0.153862, 1.500210, 0.056775)",
        "(0.153869, 1.502075, 0.057320)",
        "(0.153984, 1.505531, 0.058185)",
        "(0.154290, 1.508865, 0.058997)",
        "(0.154672, 1.512213, 0.060223)",
        "(0.154709, 1.515251, 0.061571)",
        "(0.154551, 1.516670, 0.062332)",
        "(0.154243, 1.519641, 0.063993)",
        "(0.154145, 1.522547, 0.065724)",
        "(0.154098, 1.525529, 0.067510)",
        "(0.153966, 1.528291, 0.069247)",
        "(0.153890, 1.529653, 0.070235)",
        "(0.153772, 1.532532, 0.072660)",
        "(0.153463, 1.535469, 0.075344)",
        "(0.153092, 1.538080, 0.077901)",
        "(0.152769, 1.540448, 0.080414)",
        "(0.152538, 1.541496, 0.081623)",
        "(0.152167, 1.543281, 0.084006)",
        "(0.151609, 1.544502, 0.086469)",
        "(0.151522, 1.545582, 0.089211)",
        "(0.151587, 1.546536, 0.092104)",
        "(0.151442, 1.546864, 0.093571)",
        "(0.150886, 1.547449, 0.096555)",
        "(0.150249, 1.547838, 0.099393)",
        "(0.149825, 1.548130, 0.101931)",
        "(0.149734, 1.548068, 0.103998)",
        "(0.149819, 1.547973, 0.105108)",
        "(0.150072, 1.547815, 0.107788)",
        "(0.149958, 1.547459, 0.110667)",
        "(0.149526, 1.546777, 0.113388)",
        "(0.148969, 1.545743, 0.115895)",
        "(0.148678, 1.545246, 0.117139)",
        "(0.148078, 1.544300, 0.119720)",
        "(0.147897, 1.543611, 0.122434)",
        "(0.147737, 1.543024, 0.125426)",
        "(0.147348, 1.542164, 0.128609)",
        "(0.147055, 1.541684, 0.130226)",
        "(0.146509, 1.540547, 0.133331)",
        "(0.146211, 1.539227, 0.136192)",
        "(0.145960, 1.537980, 0.139270)",
        "(0.145242, 1.536930, 0.142697)",
        "(0.144941, 1.536401, 0.144260)",
        "(0.144651, 1.535190, 0.146927)",
        "(0.144654, 1.533866, 0.149288)",
        "(0.144588, 1.532372, 0.151605)",
        "(0.144411, 1.530877, 0.154245)",
        "(0.144151, 1.530172, 0.155784)",
        "(0.143950, 1.528812, 0.159064)",
        "(0.143659, 1.527500, 0.162611)",
        "(0.142974, 1.525846, 0.166059)",
        "(0.142282, 1.523950, 0.169246)",
        "(0.142115, 1.523044, 0.170785)",
        "(0.142036, 1.521299, 0.173606)",
        "(0.141893, 1.519178, 0.175957)",
        "(0.141778, 1.517030, 0.178593)",
        "(0.141723, 1.515173, 0.181704)",
        "(0.141531, 1.514180, 0.183216)",
        "(0.141093, 1.511897, 0.185824)",
        "(0.141095, 1.509544, 0.188045)",
        "(0.141370, 1.507244, 0.190026)",
        "(0.141600, 1.504482, 0.191803)",
        "(0.141711, 1.502948, 0.192784)",
        "(0.141663, 1.499697, 0.195209)",
        "(0.141273, 1.495979, 0.197923)",
        "(0.140770, 1.491725, 0.200469)",
        "(0.140537, 1.487141, 0.202778)",
        "(0.140542, 1.484900, 0.203887)",
        "(0.140699, 1.480148, 0.205808)",
        "(0.140757, 1.475414, 0.207812)",
        "(0.140580, 1.470808, 0.210025)",
        "(0.140371, 1.466242, 0.211851)",
        "(0.140349, 1.463992, 0.212657)",
        "(0.140423, 1.459823, 0.214207)",
        "(0.140652, 1.455769, 0.215648)",
        "(0.140857, 1.451601, 0.216795)",
        "(0.141087, 1.447344, 0.217718)",
        "(0.141168, 1.445151, 0.218127)",
        "(0.141316, 1.440603, 0.218961)",
        "(0.141106, 1.435731, 0.220019)",
        "(0.140477, 1.431339, 0.221939)",
        "(0.139873, 1.427499, 0.224269)",
        "(0.139908, 1.425871, 0.225335)",
        "(0.140223, 1.422785, 0.227091)",
        "(0.140748, 1.419598, 0.227936)",
        "(0.140990, 1.416085, 0.227955)",
        "(0.141050, 1.412533, 0.227768)",
        "(0.141070, 1.410832, 0.227694)",
        "(0.141045, 1.407516, 0.227621)",
        "(0.141051, 1.404193, 0.227619)",
        "(0.141147, 1.400737, 0.227499)",
        "(0.141421, 1.397279, 0.227060)",
        "(0.141627, 1.395527, 0.226674)",
        "(0.141944, 1.391813, 0.225661)",
        "(0.142420, 1.388021, 0.224540)",
        "(0.142844, 1.384269, 0.223770)",
        "(0.143087, 1.380265, 0.222996)",
        "(0.143173, 1.378124, 0.222484)",
        "(0.143426, 1.373731, 0.221091)",
        "(0.143842, 1.369326, 0.219496)",
        "(0.144357, 1.364968, 0.217876)",
        "(0.144647, 1.360542, 0.216372)",
        "(0.144742, 1.358330, 0.215616)",
        "(0.145085, 1.354092, 0.214135)",
        "(0.145627, 1.350119, 0.212597)",
        "(0.146209, 1.346202, 0.211051)",
        "(0.146731, 1.342293, 0.209644)",
        "(0.146976, 1.340309, 0.208953)",
        "(0.147376, 1.336165, 0.207448)",
        "(0.147911, 1.331961, 0.205796)",
        "(0.148630, 1.327881, 0.204146)",
        "(0.149344, 1.323730, 0.202279)",
        "(0.149764, 1.321609, 0.201193)",
        "(0.150637, 1.317284, 0.198854)",
        "(0.151495, 1.313026, 0.196551)",
        "(0.152176, 1.308957, 0.194419)",
        "(0.152747, 1.304879, 0.192125)",
        "(0.153051, 1.302942, 0.190903)",
        "(0.153929, 1.299492, 0.188404)",
        "(0.154879, 1.296491, 0.185910)",
        "(0.155710, 1.293491, 0.183099)",
        "(0.156495, 1.290456, 0.180073)",
        "(0.156826, 1.288944, 0.178572)",
        "(0.157438, 1.285988, 0.175532)",
        "(0.158128, 1.283243, 0.172454)",
        "(0.158819, 1.280663, 0.169315)",
        "(0.159684, 1.278361, 0.166206)",
        "(0.160073, 1.277323, 0.164712)",
        "(0.160883, 1.275251, 0.161724)",
        "(0.161696, 1.273062, 0.158595)",
        "(0.162609, 1.270927, 0.155357)",
        "(0.163733, 1.268947, 0.152081)",
        "(0.164293, 1.267942, 0.150445)",
        "(0.165340, 1.265748, 0.147109)",
        "(0.166512, 1.263552, 0.143828)",
        "(0.167437, 1.261280, 0.140761)",
        "(0.168408, 1.259093, 0.137677)",
        "(0.168879, 1.258040, 0.136077)",
        "(0.169865, 1.255963, 0.132607)",
        "(0.170916, 1.254333, 0.129233)",
        "(0.171959, 1.253102, 0.126046)",
        "(0.172861, 1.251985, 0.122829)",
        "(0.173315, 1.251349, 0.121127)",
        "(0.174224, 1.250228, 0.117844)",
        "(0.174951, 1.249630, 0.115058)",
        "(0.175459, 1.249475, 0.112534)",
        "(0.175935, 1.249499, 0.109717)",
        "(0.176260, 1.249655, 0.108146)",
        "(0.176983, 1.250381, 0.105013)",
        "(0.177350, 1.251375, 0.101992)",
        "(0.177630, 1.252244, 0.098790)",
        "(0.177850, 1.253374, 0.095602)",
        "(0.177983, 1.254131, 0.094128)",
        "(0.178070, 1.255974, 0.091391)",
        "(0.178093, 1.257919, 0.088690)",
        "(0.178177, 1.259971, 0.085818)",
        "(0.178246, 1.262206, 0.082898)",
        "(0.178312, 1.263431, 0.081456)",
        "(0.178297, 1.266096, 0.078708)",
        "(0.178109, 1.269147, 0.076250)",
        "(0.177836, 1.272480, 0.073964)",
        "(0.177535, 1.275892, 0.071626)",
        "(0.177411, 1.277711, 0.070485)",
        "(0.177139, 1.281519, 0.068283)",
        "(0.176870, 1.285440, 0.066144)",
        "(0.176410, 1.289547, 0.064263)",
        "(0.175888, 1.294043, 0.062758)",
        "(0.175582, 1.296386, 0.062146)",
        "(0.174986, 1.301097, 0.061050)",
        "(0.174333, 1.305598, 0.059948)",
        "(0.173876, 1.310037, 0.058813)",
        "(0.173413, 1.314434, 0.057798)",
        "(0.173076, 1.316611, 0.057401)",
        "(0.172453, 1.321027, 0.056864)",
        "(0.171735, 1.325407, 0.056455)",
        "(0.171221, 1.329727, 0.056086)",
        "(0.170623, 1.333764, 0.055623)",
        "(0.170357, 1.335701, 0.055385)",
        "(0.169823, 1.339746, 0.055072)",
        "(0.169232, 1.343970, 0.054915)",
        "(0.168639, 1.348287, 0.054861)",
        "(0.167726, 1.352620, 0.054871)",
        "(0.167304, 1.354876, 0.054852)",
        "(0.166764, 1.359562, 0.054667)",
        "(0.166467, 1.364477, 0.054410)",
        "(0.166059, 1.369138, 0.054116)",
        "(0.165533, 1.373615, 0.053818)",
        "(0.165227, 1.375747, 0.053625)",
        "(0.164802, 1.379776, 0.053113)",
        "(0.164514, 1.383693, 0.052555)",
        "(0.164210, 1.387546, 0.051892)",
        "(0.164028, 1.391236, 0.051076)",
        "(0.164009, 1.393027, 0.050598)",
        "(0.164188, 1.396655, 0.049665)",
        "(0.164295, 1.400053, 0.048651)",
        "(0.164367, 1.403402, 0.047787)",
        "(0.164229, 1.406837, 0.047306)",
        "(0.164014, 1.408532, 0.047116)",
        "(0.163472, 1.411817, 0.046914)",
        "(0.163139, 1.415208, 0.046929)",
        "(0.162938, 1.418570, 0.047014)",
        "(0.162760, 1.421700, 0.047005)",
        "(0.162695, 1.423168, 0.047003)",
        "(0.162555, 1.425987, 0.046951)",
        "(0.162183, 1.428421, 0.046789)",
        "(0.161822, 1.430722, 0.046750)",
        "(0.161612, 1.433140, 0.046942)",
        "(0.161474, 1.434389, 0.047059)",
        "(0.161330, 1.436718, 0.047113)",
        "(0.161197, 1.438682, 0.046914)",
        "(0.160961, 1.440464, 0.046679)",
        "(0.160640, 1.442173, 0.046500)",
        "(0.160519, 1.443093, 0.046538)",
        "(0.160108, 1.445194, 0.046768)",
        "(0.159669, 1.447382, 0.046939)",
        "(0.159370, 1.449818, 0.047038)",
        "(0.159222, 1.452695, 0.047373)",
        "(0.159028, 1.454247, 0.047613)",
        "(0.158561, 1.457262, 0.047916)",
        "(0.158279, 1.460359, 0.048149)",
        "(0.158228, 1.463654, 0.048494)",
        "(0.158060, 1.466881, 0.048840)",
        "(0.157950, 1.468426, 0.049054)",
        "(0.157574, 1.471564, 0.049613)",
        "(0.157125, 1.474629, 0.050144)",
        "(0.156872, 1.477516, 0.050727)",
        "(0.156753, 1.480606, 0.051624)",
        "(0.156696, 1.482161, 0.052090)",
        "(0.156375, 1.484960, 0.052879)",
        "(0.155949, 1.487688, 0.053837)",
        "(0.155714, 1.490426, 0.054896)",
        "(0.155550, 1.493177, 0.055997)",
        "(0.155457, 1.494556, 0.056574)",
        "(0.155286, 1.497276, 0.057739)",
        "(0.155060, 1.499985, 0.058857)",
        "(0.154818, 1.502650, 0.060001)",
        "(0.154474, 1.505306, 0.061046)",
        "(0.154325, 1.506628, 0.061603)",
        "(0.154019, 1.509366, 0.062759)",
        "(0.153478, 1.512035, 0.063911)",
        "(0.152947, 1.514719, 0.065153)",
        "(0.152477, 1.517194, 0.066108)",
        "(0.152391, 1.518488, 0.066577)",
        "(0.152164, 1.521284, 0.067657)",
        "(0.151899, 1.524361, 0.069031)",
        "(0.151363, 1.527543, 0.070521)",
        "(0.150964, 1.530528, 0.071778)",
        "(0.150911, 1.532059, 0.072334)",
        "(0.150977, 1.535236, 0.073433)",
        "(0.151227, 1.538433, 0.074593)",
        "(0.151379, 1.541685, 0.075909)",
        "(0.151234, 1.544659, 0.076949)",
        "(0.151153, 1.546051, 0.077420)",
        "(0.151083, 1.548952, 0.078472)",
        "(0.151084, 1.552172, 0.079814)",
        "(0.150755, 1.555578, 0.081392)",
        "(0.150280, 1.559070, 0.083200)",
        "(0.150091, 1.560781, 0.084131)",
        "(0.149851, 1.563909, 0.085855)",
        "(0.149786, 1.566789, 0.087418)",
        "(0.149993, 1.569592, 0.088919)",
        "(0.150408, 1.572314, 0.090603)",
        "(0.150448, 1.573673, 0.091651)",
        "(0.150111, 1.576315, 0.093998)",
        "(0.149772, 1.578636, 0.096445)",
        "(0.149461, 1.580753, 0.098913)",
        "(0.149467, 1.582707, 0.101559)",
        "(0.149487, 1.583578, 0.102905)",
        "(0.149443, 1.584942, 0.105353)",
        "(0.149201, 1.586058, 0.107888)",
        "(0.148719, 1.586872, 0.110767)",
        "(0.148052, 1.587648, 0.113910)",
        "(0.147779, 1.587949, 0.115466)",
        "(0.147305, 1.588356, 0.118518)",
        "(0.146880, 1.588656, 0.121732)",
        "(0.146374, 1.588661, 0.125066)",
        "(0.145895, 1.588514, 0.128918)",
        "(0.145647, 1.588438, 0.131097)",
        "(0.144809, 1.588267, 0.135673)",
        "(0.143727, 1.587901, 0.140214)",
        "(0.143082, 1.587213, 0.144579)",
        "(0.142362, 1.586654, 0.149197)",
        "(0.141716, 1.586287, 0.151496)",
        "(0.140192, 1.585612, 0.156348)",
        "(0.138727, 1.585287, 0.161605)",
        "(0.137846, 1.585251, 0.166843)",
        "(0.137270, 1.584773, 0.171476)",
        "(0.137123, 1.584486, 0.173620)",
        "(0.137484, 1.584019, 0.177620)",
        "(0.138006, 1.583460, 0.181254)",
        "(0.138054, 1.582502, 0.184805)",
        "(0.137786, 1.581462, 0.188498)",
        "(0.137591, 1.580925, 0.190378)",
        "(0.137473, 1.579963, 0.194031)",
        "(0.137491, 1.579001, 0.197629)",
        "(0.137400, 1.577872, 0.201275)",
        "(0.137188, 1.576511, 0.204647)",
        "(0.137103, 1.575702, 0.206100)",
        "(0.137135, 1.574049, 0.208805)",
        "(0.137155, 1.572136, 0.211415)",
        "(0.137293, 1.569816, 0.213967)",
        "(0.137249, 1.567241, 0.216549)",
        "(0.137106, 1.565818, 0.217817)",
        "(0.136760, 1.562855, 0.220456)",
        "(0.136071, 1.559813, 0.223207)",
        "(0.135242, 1.556376, 0.225593)",
        "(0.134747, 1.552920, 0.228007)",
        "(0.134601, 1.551244, 0.229302)",
        "(0.134397, 1.548081, 0.232041)",
        "(0.134062, 1.544930, 0.234819)",
        "(0.133726, 1.541690, 0.237353)",
        "(0.133488, 1.538320, 0.239631)",
        "(0.133297, 1.536629, 0.240794)",
        "(0.132957, 1.533405, 0.243227)",
        "(0.132657, 1.530434, 0.245653)",
        "(0.132489, 1.527490, 0.247764)",
        "(0.132406, 1.524652, 0.249700)",
        "(0.132363, 1.523310, 0.250686)",
        "(0.132274, 1.520803, 0.252679)",
        "(0.132026, 1.518373, 0.254539)",
        "(0.131845, 1.515980, 0.256160)",
        "(0.131796, 1.513911, 0.257825)",
        "(0.131746, 1.512933, 0.258621)",
        "(0.131645, 1.511000, 0.259748)",
        "(0.131465, 1.509052, 0.260538)",
        "(0.131476, 1.507363, 0.261321)",
        "(0.131567, 1.505847, 0.262220)",
        "(0.131578, 1.505062, 0.262657)",
        "(0.131545, 1.503454, 0.263383)",
        "(0.131550, 1.501640, 0.263970)",
        "(0.131792, 1.499679, 0.264453)",
        "(0.132044, 1.497450, 0.265109)",
        "(0.132118, 1.496175, 0.265471)",
        "(0.132029, 1.493226, 0.266035)",
        "(0.131892, 1.489916, 0.266499)",
        "(0.131861, 1.486418, 0.266954)",
        "(0.131915, 1.482663, 0.267375)",
        "(0.131930, 1.480673, 0.267665)",
        "(0.131814, 1.476518, 0.268410)",
        "(0.131405, 1.472037, 0.269179)",
        "(0.130927, 1.467382, 0.269679)",
        "(0.130703, 1.462886, 0.269998)",
        "(0.130724, 1.460719, 0.270127)",
        "(0.130741, 1.456503, 0.270430)",
        "(0.130753, 1.452400, 0.270668)",
        "(0.130682, 1.448375, 0.270867)",
        "(0.130706, 1.444463, 0.270904)",
        "(0.130717, 1.442507, 0.270837)",
        "(0.130716, 1.438518, 0.270607)",
        "(0.130776, 1.434539, 0.270404)",
        "(0.130894, 1.430747, 0.270360)",
        "(0.131021, 1.426929, 0.270224)",
        "(0.131085, 1.424917, 0.270034)",
        "(0.131208, 1.420870, 0.269611)",
        "(0.131371, 1.416779, 0.268995)",
        "(0.131287, 1.412638, 0.268500)",
        "(0.131440, 1.408864, 0.268399)",
        "(0.131545, 1.406994, 0.268395)",
        "(0.131797, 1.403315, 0.268422)",
        "(0.132137, 1.399790, 0.268465)",
        "(0.132580, 1.396257, 0.268528)",
        "(0.133059, 1.392715, 0.268574)",
        "(0.133297, 1.390966, 0.268553)",
        "(0.133774, 1.387556, 0.268498)",
        "(0.134242, 1.384185, 0.268521)",
        "(0.134698, 1.380830, 0.268655)",
        "(0.135079, 1.377418, 0.268755)",
        "(0.135212, 1.375691, 0.268818)",
        "(0.135546, 1.372294, 0.268640)",
        "(0.135795, 1.368725, 0.267953)",
        "(0.136133, 1.365321, 0.267017)",
        "(0.136599, 1.362386, 0.266368)",
        "(0.136850, 1.361008, 0.266146)",
        "(0.137366, 1.358301, 0.265721)",
        "(0.137731, 1.355324, 0.265074)",
        "(0.137934, 1.351887, 0.264042)",
        "(0.138171, 1.348439, 0.262992)",
        "(0.138298, 1.346728, 0.262496)",
        "(0.138657, 1.343488, 0.261569)",
        "(0.139082, 1.340300, 0.260654)",
        "(0.139586, 1.337100, 0.259555)",
        "(0.139984, 1.333804, 0.258369)",
        "(0.140136, 1.332101, 0.257723)",
        "(0.140381, 1.328608, 0.256316)",
        "(0.140564, 1.325067, 0.254773)",
        "(0.140727, 1.321556, 0.253228)",
        "(0.140912, 1.318077, 0.251523)",
        "(0.141039, 1.316363, 0.250554)",
        "(0.141284, 1.312985, 0.248345)",
        "(0.141475, 1.309531, 0.245431)",
        "(0.141669, 1.306049, 0.241897)",
        "(0.141812, 1.302909, 0.238102)",
        "(0.141820, 1.301412, 0.236149)",
        "(0.141755, 1.298608, 0.232050)",
        "(0.141704, 1.296024, 0.227607)",
        "(0.141696, 1.293908, 0.222855)",
        "(0.141764, 1.292223, 0.217857)",
        "(0.141745, 1.291457, 0.215182)",
        "(0.141629, 1.289991, 0.209585)",
        "(0.141380, 1.288802, 0.203959)",
        "(0.141100, 1.288046, 0.198706)",
        "(0.140788, 1.287579, 0.193688)",
        "(0.140651, 1.287449, 0.191155)",
        "(0.140486, 1.287218, 0.185956)",
        "(0.140596, 1.287194, 0.180649)",
        "(0.140694, 1.287341, 0.175445)",
        "(0.140863, 1.287483, 0.170426)",
        "(0.140907, 1.287498, 0.167973)",
        "(0.140888, 1.287419, 0.163368)",
        "(0.140744, 1.287615, 0.159342)",
        "(0.140455, 1.287944, 0.155561)",
        "(0.140169, 1.288791, 0.151993)",
        "(0.140017, 1.289467, 0.150291)",
        "(0.139674, 1.291276, 0.147003)",
        "(0.139442, 1.293494, 0.143653)",
        "(0.139294, 1.296172, 0.140342)",
        "(0.139261, 1.299200, 0.137122)",
        "(0.139166, 1.300710, 0.135603)",
        "(0.139010, 1.303715, 0.132685)",
        "(0.138768, 1.306810, 0.129978)",
        "(0.138552, 1.309865, 0.127234)",
        "(0.138411, 1.313043, 0.124530)",
        "(0.138406, 1.314775, 0.123330)",
        "(0.138327, 1.318359, 0.121228)",
        "(0.138126, 1.321769, 0.119272)",
        "(0.137964, 1.324854, 0.117271)",
        "(0.137907, 1.327834, 0.115331)",
        "(0.137843, 1.329295, 0.114394)",
        "(0.137796, 1.331973, 0.112508)",
        "(0.137664, 1.334386, 0.110762)",
        "(0.137680, 1.336829, 0.109270)",
        "(0.137541, 1.339287, 0.107974)",
        "(0.137571, 1.340438, 0.107252)",
        "(0.137675, 1.342704, 0.105642)",
        "(0.137902, 1.344897, 0.103807)",
        "(0.137999, 1.347025, 0.101893)",
        "(0.138083, 1.349109, 0.100069)",
        "(0.138082, 1.350227, 0.099232)",
        "(0.138152, 1.352438, 0.097449)",
        "(0.138383, 1.354613, 0.095474)",
        "(0.138831, 1.356866, 0.093506)",
        "(0.139201, 1.358786, 0.091430)",
        "(0.139355, 1.359599, 0.090296)",
        "(0.139739, 1.361327, 0.088208)",
        "(0.140119, 1.363313, 0.086587)",
        "(0.140446, 1.365273, 0.085121)",
        "(0.140670, 1.367092, 0.083812)",
        "(0.140816, 1.367979, 0.083222)",
        "(0.141140, 1.369682, 0.082276)",
        "(0.141343, 1.371191, 0.081293)",
        "(0.141553, 1.372568, 0.080142)",
        "(0.141698, 1.374248, 0.079244)",
        "(0.141735, 1.375277, 0.078910)",
        "(0.141697, 1.377399, 0.078151)",
        "(0.141880, 1.379624, 0.077154)",
        "(0.142260, 1.381921, 0.076004)",
        "(0.142537, 1.384262, 0.074911)",
        "(0.142493, 1.385343, 0.074411)",
        "(0.142500, 1.387599, 0.073638)",
        "(0.142645, 1.390165, 0.073036)",
        "(0.142982, 1.392751, 0.072258)",
        "(0.143291, 1.395254, 0.071462)",
        "(0.143417, 1.396453, 0.071120)",
        "(0.143523, 1.398645, 0.070447)",
        "(0.143548, 1.400677, 0.069837)",
        "(0.143655, 1.403001, 0.069510)",
        "(0.143865, 1.405699, 0.069407)",
        "(0.143987, 1.407099, 0.069407)",
        "(0.144059, 1.409583, 0.069260)",
        "(0.144168, 1.411907, 0.069048)",
        "(0.144357, 1.414230, 0.069073)",
        "(0.144399, 1.416526, 0.069205)",
        "(0.144385, 1.417617, 0.069182)",
        "(0.144506, 1.419673, 0.069039)",
        "(0.144762, 1.421834, 0.068776)",
        "(0.145079, 1.423990, 0.068438)",
        "(0.145312, 1.426189, 0.068091)",
        "(0.145385, 1.427382, 0.067990)",
        "(0.145451, 1.429914, 0.067807)",
        "(0.145635, 1.432699, 0.067644)",
        "(0.145705, 1.435754, 0.067511)",
        "(0.145966, 1.438969, 0.067319)",
        "(0.146095, 1.440701, 0.067277)",
        "(0.146247, 1.444198, 0.067240)",
        "(0.146345, 1.447511, 0.067081)",
        "(0.146632, 1.450774, 0.067039)",
        "(0.146973, 1.454103, 0.067116)",
        "(0.147158, 1.455734, 0.067078)",
        "(0.147578, 1.458820, 0.066996)",
        "(0.148050, 1.462110, 0.067476)",
        "(0.148182, 1.465426, 0.068363)",
        "(0.148170, 1.468318, 0.069211)",
        "(0.148153, 1.469630, 0.069567)",
        "(0.148045, 1.472113, 0.070333)",
        "(0.147850, 1.474480, 0.071171)",
        "(0.148037, 1.476952, 0.072038)",
        "(0.148310, 1.479661, 0.073129)",
        "(0.148412, 1.481073, 0.073707)",
        "(0.148423, 1.483578, 0.074805)",
        "(0.148420, 1.486287, 0.076383)",
        "(0.148248, 1.489208, 0.078574)",
        "(0.147898, 1.491993, 0.080882)",
        "(0.147751, 1.493339, 0.082049)",
        "(0.147622, 1.496290, 0.084850)",
        "(0.147258, 1.499698, 0.088239)",
        "(0.146579, 1.503310, 0.091831)",
        "(0.146202, 1.507076, 0.095409)",
        "(0.146178, 1.508926, 0.097070)",
        "(0.146397, 1.512511, 0.100546)",
        "(0.146705, 1.515950, 0.104578)",
        "(0.146540, 1.519277, 0.109241)",
        "(0.146362, 1.522341, 0.114335)",
        "(0.146325, 1.523816, 0.117050)",
        "(0.146300, 1.526470, 0.122975)",
        "(0.146282, 1.528647, 0.129295)",
        "(0.146313, 1.530320, 0.135933)",
        "(0.146285, 1.531316, 0.142332)",
        "(0.146267, 1.531449, 0.145379)",
        "(0.146213, 1.531291, 0.151509)",
        "(0.146066, 1.530695, 0.157702)",
        "(0.145664, 1.529658, 0.163715)",
        "(0.145643, 1.528407, 0.169367)",
        "(0.145782, 1.527699, 0.172086)",
        "(0.146059, 1.526049, 0.177509)",
        "(0.146106, 1.524050, 0.183022)",
        "(0.145818, 1.521864, 0.188456)",
        "(0.145202, 1.519535, 0.193336)",
        "(0.144956, 1.518304, 0.195563)",
        "(0.144850, 1.515946, 0.199612)",
        "(0.145041, 1.513691, 0.203483)",
        "(0.145012, 1.511400, 0.207156)",
        "(0.144886, 1.509259, 0.210714)",
        "(0.144835, 1.508311, 0.212552)",
        "(0.144711, 1.506697, 0.216312)",
        "(0.144264, 1.505212, 0.219764)",
        "(0.144073, 1.504400, 0.223059)",
        "(0.143737, 1.504545, 0.226236)",
        "(0.143551, 1.504895, 0.227622)",
        "(0.143377, 1.506102, 0.230364)",
        "(0.143773, 1.508567, 0.233696)",
        "(0.144501, 1.511769, 0.237253)",
        "(0.145302, 1.515085, 0.240679)",
        "(0.145591, 1.516696, 0.242414)",
        "(0.146450, 1.519932, 0.246041)",
        "(0.147534, 1.523184, 0.250135)",
        "(0.148548, 1.525934, 0.254426)",
        "(0.149658, 1.528199, 0.259043)",
        "(0.150317, 1.529049, 0.261495)",
        "(0.151548, 1.530274, 0.266272)",
        "(0.152574, 1.530797, 0.270896)",
        "(0.153898, 1.530703, 0.275511)",
        "(0.155333, 1.530002, 0.280277)",
        "(0.155924, 1.529294, 0.282633)",
        "(0.156963, 1.527362, 0.287157)",
        "(0.157951, 1.524746, 0.291441)",
        "(0.158752, 1.521510, 0.295525)",
        "(0.159171, 1.517614, 0.299204)",
        "(0.159358, 1.515354, 0.300823)",
        "(0.159955, 1.510725, 0.304132)",
        "(0.160731, 1.505873, 0.307494)",
        "(0.161286, 1.500533, 0.310583)",
        "(0.161820, 1.495069, 0.313639)",
        "(0.162058, 1.492399, 0.315175)",
        "(0.162355, 1.486992, 0.317901)",
        "(0.162659, 1.481557, 0.319960)",
        "(0.162995, 1.476252, 0.321540)",
        "(0.163441, 1.471009, 0.322988)",
        "(0.163585, 1.468383, 0.323705)",
        "(0.163603, 1.462951, 0.325058)",
        "(0.163520, 1.457443, 0.326296)",
        "(0.163692, 1.451959, 0.327247)",
        "(0.163956, 1.446492, 0.328066)",
        "(0.164180, 1.443902, 0.328450)",
        "(0.164632, 1.438589, 0.329153)",
        "(0.164811, 1.433043, 0.329737)",
        "(0.164750, 1.427389, 0.330070)",
        "(0.164783, 1.421891, 0.330321)",
        "(0.164904, 1.419261, 0.330502)",
        "(0.165295, 1.414372, 0.331067)",
        "(0.165376, 1.409272, 0.331225)",
        "(0.165475, 1.403796, 0.330609)",
        "(0.165908, 1.398188, 0.329458)",
        "(0.166045, 1.395207, 0.328765)",
        "(0.166127, 1.388731, 0.327180)",
        "(0.166267, 1.382033, 0.325751)",
        "(0.166575, 1.375577, 0.324918)",
        "(0.166956, 1.369267, 0.324344)",
        "(0.167109, 1.366086, 0.324063)",
        "(0.167351, 1.359641, 0.323044)",
        "(0.167810, 1.353376, 0.321595)",
        "(0.168432, 1.347566, 0.320285)",
        "(0.168867, 1.341953, 0.319197)",
        "(0.168948, 1.339200, 0.318635)",
        "(0.169102, 1.333772, 0.317612)",
        "(0.169559, 1.329081, 0.316944)",
        "(0.170025, 1.324625, 0.316642)",
        "(0.170180, 1.320253, 0.316277)",
        "(0.170306, 1.318175, 0.315758)",
        "(0.170509, 1.314344, 0.314034)",
        "(0.170438, 1.310385, 0.310764)",
        "(0.170223, 1.306042, 0.306263)",
        "(0.169967, 1.301647, 0.301632)",
        "(0.169839, 1.299505, 0.299446)",
        "(0.169539, 1.295224, 0.295238)",
        "(0.169301, 1.291021, 0.291097)",
        "(0.169146, 1.287101, 0.287111)",
        "(0.168953, 1.283676, 0.283186)",
        "(0.168843, 1.282185, 0.281062)",
        "(0.168499, 1.279293, 0.276391)",
        "(0.168111, 1.277098, 0.271822)",
        "(0.167722, 1.275622, 0.267860)",
        "(0.167217, 1.274481, 0.264165)",
        "(0.166944, 1.273931, 0.262280)",
        "(0.166453, 1.272862, 0.258191)",
        "(0.165999, 1.271930, 0.253962)",
        "(0.165580, 1.270988, 0.249378)",
        "(0.165267, 1.269927, 0.244516)",
        "(0.165118, 1.269378, 0.242170)",
        "(0.164789, 1.268535, 0.238230)",
        "(0.164554, 1.267941, 0.235098)",
        "(0.164191, 1.267225, 0.232495)",
        "(0.163809, 1.266348, 0.230165)",
        "(0.163677, 1.265941, 0.229194)",
        "(0.163547, 1.265349, 0.227539)",
        "(0.163618, 1.264725, 0.226054)",
        "(0.163727, 1.264003, 0.224718)",
        "(0.163962, 1.263052, 0.223415)",
        "(0.164099, 1.262484, 0.222868)",
        "(0.164381, 1.261227, 0.221852)",
        "(0.164726, 1.259546, 0.220537)",
        "(0.165183, 1.257619, 0.219169)",
        "(0.165749, 1.255494, 0.217873)",
        "(0.166061, 1.254269, 0.217198)",
        "(0.166654, 1.251609, 0.215580)",
        "(0.167357, 1.248467, 0.213303)",
        "(0.168292, 1.245298, 0.210416)",
        "(0.169052, 1.242077, 0.206983)",
        "(0.169440, 1.240452, 0.204955)",
        "(0.170281, 1.237408, 0.200448)",
        "(0.171147, 1.234571, 0.195468)",
        "(0.171857, 1.231957, 0.190429)",
        "(0.172564, 1.229810, 0.185637)",
        "(0.172892, 1.228823, 0.183341)",
        "(0.173388, 1.227000, 0.178873)",
        "(0.173713, 1.225320, 0.174428)",
        "(0.174186, 1.223941, 0.169844)",
        "(0.174686, 1.223090, 0.165582)",
        "(0.174817, 1.222866, 0.163709)",
        "(0.174890, 1.222597, 0.160209)",
        "(0.174815, 1.222301, 0.156494)",
        "(0.174857, 1.222290, 0.152536)",
        "(0.174983, 1.222774, 0.148600)",
        "(0.175041, 1.223077, 0.146617)",
        "(0.175207, 1.223695, 0.142486)",
        "(0.175354, 1.224283, 0.138310)",
        "(0.175497, 1.224866, 0.134253)",
        "(0.175711, 1.225606, 0.130311)",
        "(0.175742, 1.225934, 0.128333)",
        "(0.175860, 1.226533, 0.124472)",
        "(0.175837, 1.227203, 0.120879)",
        "(0.175762, 1.228043, 0.117534)",
        "(0.175698, 1.228940, 0.114163)",
        "(0.175739, 1.229449, 0.112447)",
        "(0.175845, 1.230776, 0.109179)",
        "(0.175916, 1.232297, 0.106005)",
        "(0.175787, 1.233871, 0.102906)",
        "(0.175503, 1.235649, 0.100019)",
        "(0.175320, 1.236634, 0.098691)",
        "(0.174934, 1.238704, 0.096074)",
        "(0.174595, 1.240896, 0.093519)",
        "(0.174224, 1.243186, 0.091125)",
        "(0.173722, 1.245718, 0.088945)",
        "(0.173475, 1.247035, 0.087869)",
        "(0.172891, 1.249769, 0.085654)",
        "(0.172412, 1.252725, 0.083349)",
        "(0.172063, 1.255983, 0.081147)",
        "(0.171647, 1.259186, 0.078945)",
        "(0.171394, 1.260821, 0.077908)",
        "(0.170774, 1.264269, 0.076223)",
        "(0.170085, 1.267773, 0.074751)",
        "(0.169487, 1.271229, 0.073207)",
        "(0.168952, 1.274641, 0.071436)",
        "(0.168778, 1.276329, 0.070498)",
        "(0.168457, 1.279822, 0.068831)",
        "(0.167947, 1.283330, 0.067412)",
        "(0.167489, 1.286763, 0.065934)",
        "(0.166872, 1.289975, 0.064426)",
        "(0.166571, 1.291667, 0.063706)",
        "(0.165994, 1.295303, 0.062543)",
        "(0.165246, 1.299119, 0.061519)",
        "(0.164519, 1.302892, 0.060433)",
        "(0.163872, 1.306700, 0.059323)",
        "(0.163667, 1.308697, 0.058851)",
        "(0.163050, 1.312866, 0.058063)",
        "(0.162441, 1.317029, 0.057295)",
        "(0.161799, 1.321207, 0.056512)",
        "(0.161165, 1.325456, 0.055736)",
        "(0.160858, 1.327671, 0.055414)",
        "(0.160143, 1.332331, 0.055128)",
        "(0.159356, 1.337207, 0.054902)",
        "(0.158671, 1.341962, 0.054413)",
        "(0.158198, 1.346783, 0.053835)",
        "(0.157869, 1.349299, 0.053618)",
        "(0.157134, 1.354273, 0.053195)",
        "(0.156521, 1.359291, 0.052728)",
        "(0.155986, 1.364436, 0.052332)",
        "(0.155549, 1.369590, 0.052185)",
        "(0.155358, 1.372204, 0.052206)",
        "(0.154891, 1.377249, 0.052261)",
        "(0.154345, 1.381858, 0.052095)",
        "(0.153965, 1.386629, 0.052433)",
        "(0.153227, 1.391492, 0.053222)",
        "(0.152808, 1.393840, 0.053625)",
        "(0.152122, 1.398300, 0.054297)",
        "(0.151637, 1.402698, 0.054991)",
        "(0.151160, 1.406956, 0.055597)",
        "(0.150711, 1.411221, 0.056315)",
        "(0.150495, 1.413427, 0.056850)",
        "(0.149770, 1.417755, 0.058019)",
        "(0.148909, 1.421742, 0.058907)",
        "(0.148299, 1.425388, 0.059441)",
        "(0.148193, 1.429138, 0.059915)",
        "(0.148245, 1.431026, 0.060125)",
        "(0.148219, 1.434592, 0.060460)",
        "(0.148336, 1.437967, 0.060884)",
        "(0.148130, 1.440971, 0.061136)",
        "(0.147957, 1.443619, 0.061188)",
        "(0.147884, 1.444915, 0.061208)",
        "(0.147640, 1.447483, 0.061236)",
        "(0.147562, 1.450092, 0.061151)",
        "(0.147745, 1.452984, 0.061199)",
        "(0.147897, 1.456118, 0.061434)",
        "(0.147840, 1.457826, 0.061731)",
        "(0.147597, 1.461090, 0.062205)",
        "(0.147315, 1.464234, 0.062376)",
        "(0.147246, 1.467450, 0.062268)",
        "(0.147231, 1.470831, 0.062354)",
        "(0.147070, 1.472650, 0.062558)",
        "(0.146906, 1.476404, 0.063070)",
        "(0.146764, 1.480129, 0.063470)",
        "(0.146740, 1.483796, 0.063505)",
        "(0.147225, 1.487395, 0.063164)",
        "(0.147740, 1.489236, 0.062982)",
        "(0.148414, 1.492899, 0.062657)",
        "(0.148765, 1.496147, 0.062150)",
        "(0.149010, 1.499290, 0.061739)",
        "(0.149283, 1.502267, 0.061153)",
        "(0.149485, 1.503679, 0.060796)",
        "(0.149811, 1.506580, 0.060132)",
        "(0.150212, 1.509802, 0.059875)",
        "(0.150629, 1.513425, 0.059934)",
        "(0.151087, 1.517115, 0.059967)",
        "(0.151254, 1.518942, 0.059986)",
        "(0.151677, 1.522836, 0.060289)",
        "(0.152035, 1.526847, 0.060666)",
        "(0.152522, 1.530654, 0.060901)",
        "(0.153002, 1.534472, 0.061284)",
        "(0.153223, 1.536485, 0.061673)",
        "(0.153683, 1.540703, 0.062772)",
        "(0.154082, 1.544972, 0.063955)",
        "(0.154463, 1.549252, 0.065225)",
        "(0.154763, 1.553177, 0.066646)",
        "(0.154803, 1.555098, 0.067403)",
        "(0.154925, 1.558788, 0.068905)",
        "(0.155130, 1.562436, 0.070347)",
        "(0.155469, 1.565991, 0.071842)",
        "(0.155924, 1.569530, 0.073262)",
        "(0.156130, 1.571233, 0.073916)",
        "(0.156511, 1.574628, 0.075285)",
        "(0.156882, 1.578132, 0.076909)",
        "(0.156957, 1.581611, 0.078615)",
        "(0.157048, 1.584931, 0.080616)",
        "(0.157065, 1.586558, 0.081771)",
        "(0.157051, 1.589652, 0.084071)",
        "(0.157292, 1.592559, 0.086354)",
        "(0.157762, 1.595350, 0.088803)",
        "(0.158426, 1.598128, 0.091457)",
        "(0.158676, 1.599414, 0.092799)",
        "(0.158964, 1.601691, 0.095574)",
        "(0.159158, 1.603684, 0.098748)",
        "(0.159396, 1.605420, 0.102174)",
        "(0.159466, 1.606888, 0.105730)",
        "(0.159437, 1.607504, 0.107723)",
        "(0.159459, 1.608808, 0.112244)",
        "(0.159058, 1.609895, 0.116989)",
        "(0.158710, 1.610767, 0.121808)",
        "(0.158267, 1.611557, 0.126593)",
        "(0.157962, 1.611747, 0.128790)",
        "(0.157379, 1.611948, 0.133008)",
        "(0.157139, 1.612196, 0.137378)",
        "(0.157159, 1.612588, 0.142225)",
        "(0.157220, 1.613117, 0.147571)",
        "(0.157265, 1.613252, 0.150181)",
        "(0.157212, 1.612953, 0.154859)",
        "(0.157051, 1.612246, 0.159355)",
        "(0.156524, 1.611326, 0.164094)",
        "(0.156008, 1.610355, 0.169347)",
        "(0.155803, 1.609918, 0.172143)",
        "(0.155506, 1.608840, 0.177506)",
        "(0.154831, 1.607279, 0.182363)",
        "(0.154489, 1.605538, 0.186990)",
        "(0.154310, 1.604100, 0.191830)",
        "(0.154183, 1.603342, 0.194155)",
        "(0.153709, 1.601441, 0.198545)",
        "(0.153369, 1.599579, 0.202995)",
        "(0.153324, 1.598157, 0.207498)",
        "(0.153054, 1.596430, 0.211460)",
        "(0.152894, 1.595422, 0.213214)",
        "(0.152811, 1.593313, 0.216618)",
        "(0.152798, 1.591158, 0.220083)",
        "(0.152561, 1.588806, 0.223556)",
        "(0.152003, 1.586073, 0.226885)",
        "(0.151755, 1.584556, 0.228511)",
        "(0.151254, 1.581678, 0.232084)",
        "(0.150541, 1.578779, 0.235608)",
        "(0.149826, 1.575586, 0.238557)",
        "(0.149277, 1.572389, 0.241268)",
        "(0.149130, 1.570875, 0.242642)",
        "(0.148937, 1.568016, 0.245493)",
        "(0.148700, 1.565520, 0.248638)",
        "(0.148407, 1.562866, 0.251475)",
        "(0.147867, 1.560066, 0.253977)",
        "(0.147518, 1.558636, 0.255059)",
        "(0.146861, 1.555780, 0.257033)",
        "(0.146576, 1.553260, 0.258895)",
        "(0.146651, 1.551032, 0.260753)",
        "(0.146370, 1.548508, 0.262469)",
        "(0.146120, 1.547091, 0.263305)",
        "(0.145720, 1.544347, 0.265314)",
        "(0.145347, 1.541655, 0.267443)",
        "(0.144824, 1.538594, 0.269215)",
        "(0.144267, 1.535152, 0.270602)",
        "(0.144052, 1.533406, 0.271270)",
        "(0.143632, 1.529801, 0.272645)",
        "(0.143029, 1.525900, 0.273925)",
        "(0.142313, 1.521819, 0.275064)",
        "(0.141622, 1.517646, 0.275823)",
        "(0.141300, 1.515507, 0.276072)",
        "(0.140799, 1.511378, 0.276668)",
        "(0.140352, 1.507339, 0.277479)",
        "(0.139959, 1.503255, 0.278355)",
        "(0.139813, 1.499056, 0.279124)",
        "(0.139759, 1.496889, 0.279514)",
        "(0.139627, 1.492305, 0.280327)",
        "(0.139210, 1.487371, 0.280985)",
        "(0.138541, 1.482058, 0.281250)",
        "(0.138014, 1.476735, 0.281398)",
        "(0.137864, 1.474213, 0.281552)",
        "(0.137703, 1.469384, 0.281949)",
        "(0.137579, 1.464778, 0.282356)",
        "(0.137611, 1.460487, 0.282757)",
        "(0.137890, 1.456326, 0.283136)",
        "(0.138041, 1.454241, 0.283344)",
        "(0.138180, 1.450044, 0.283937)",
        "(0.138134, 1.445647, 0.284619)",
        "(0.138151, 1.441105, 0.285269)",
        "(0.138470, 1.436508, 0.285817)",
        "(0.138711, 1.434190, 0.286171)",
        "(0.139285, 1.429410, 0.286925)",
        "(0.139704, 1.424177, 0.287714)",
        "(0.140043, 1.418423, 0.288190)",
        "(0.140565, 1.412571, 0.288344)",
        "(0.140872, 1.409709, 0.288377)",
        "(0.141760, 1.404247, 0.288589)",
        "(0.142669, 1.399146, 0.289182)",
        "(0.143404, 1.394215, 0.289954)",
        "(0.144078, 1.389287, 0.290452)",
        "(0.144453, 1.386843, 0.290471)",
        "(0.145151, 1.381809, 0.290135)",
        "(0.145630, 1.376594, 0.289445)",
        "(0.145993, 1.371290, 0.288441)",
        "(0.146328, 1.366102, 0.287083)",
        "(0.146616, 1.363623, 0.286273)",
        "(0.147144, 1.358839, 0.284634)",
        "(0.147697, 1.354216, 0.282781)",
        "(0.148302, 1.349743, 0.280667)",
        "(0.148936, 1.345489, 0.278545)",
        "(0.149262, 1.343433, 0.277478)",
        "(0.149806, 1.339222, 0.275180)",
        "(0.150165, 1.334786, 0.272710)",
        "(0.150542, 1.330258, 0.270203)",
        "(0.150828, 1.325679, 0.267871)",
        "(0.150969, 1.323421, 0.266767)",
        "(0.151317, 1.318998, 0.264521)",
        "(0.151863, 1.314803, 0.262253)",
        "(0.152444, 1.310792, 0.260054)",
        "(0.152932, 1.306701, 0.257823)",
        "(0.153213, 1.304678, 0.256617)",
        "(0.153730, 1.300724, 0.254216)",
        "(0.154205, 1.297015, 0.251936)",
        "(0.154509, 1.293345, 0.249554)",
        "(0.154820, 1.289747, 0.246730)",
        "(0.154998, 1.287940, 0.245039)",
        "(0.155378, 1.284194, 0.241320)",
        "(0.155742, 1.280395, 0.237060)",
        "(0.156020, 1.276491, 0.232618)",
        "(0.156221, 1.272421, 0.227913)",
        "(0.156377, 1.270408, 0.225458)",
        "(0.156876, 1.266557, 0.220596)",
        "(0.157255, 1.262799, 0.215770)",
        "(0.157563, 1.259230, 0.210867)",
        "(0.157700, 1.255944, 0.205616)",
        "(0.157820, 1.254521, 0.202668)",
        "(0.157652, 1.251955, 0.196415)",
        "(0.157420, 1.250041, 0.189503)",
        "(0.157350, 1.249064, 0.182461)",
        "(0.157384, 1.248877, 0.175552)",
        "(0.157438, 1.248934, 0.172120)",
        "(0.157310, 1.248981, 0.165232)",
        "(0.157053, 1.249143, 0.158286)",
        "(0.156869, 1.249862, 0.151369)",
        "(0.156810, 1.251279, 0.144562)",
        "(0.156687, 1.252187, 0.141191)",
        "(0.156458, 1.254493, 0.134354)",
        "(0.156379, 1.257139, 0.127331)",
        "(0.156468, 1.259915, 0.120138)",
        "(0.156596, 1.262764, 0.113170)",
        "(0.156650, 1.264294, 0.109920)",
        "(0.156699, 1.267597, 0.103837)",
        "(0.156639, 1.271210, 0.098289)",
        "(0.156549, 1.275090, 0.093162)",
        "(0.156270, 1.279486, 0.088697)",
        "(0.156053, 1.281851, 0.086665)",
        "(0.155724, 1.286856, 0.082765)",
        "(0.155430, 1.292089, 0.079051)",
        "(0.155143, 1.297504, 0.075532)",
        "(0.154967, 1.303140, 0.072384)",
        "(0.154808, 1.306094, 0.071090)",
        "(0.154378, 1.311963, 0.068826)",
        "(0.153965, 1.317474, 0.066640)",
        "(0.153452, 1.322453, 0.064381)",
        "(0.152941, 1.327261, 0.062460)",
        "(0.152682, 1.329776, 0.061752)",
        "(0.152177, 1.334834, 0.060562)",
        "(0.151861, 1.339809, 0.059451)",
        "(0.151682, 1.344702, 0.058416)",
        "(0.151549, 1.349484, 0.057445)",
        "(0.151502, 1.351758, 0.056927)",
        "(0.151379, 1.356161, 0.055912)",
        "(0.151305, 1.360424, 0.055043)",
        "(0.151236, 1.364665, 0.054375)",
        "(0.150784, 1.368649, 0.053753)",
        "(0.150678, 1.370580, 0.053430)",
        "(0.150616, 1.374299, 0.052732)",
        "(0.150685, 1.377963, 0.051881)",
        "(0.150896, 1.381441, 0.050811)",
        "(0.150827, 1.384633, 0.049832)",
        "(0.150713, 1.386192, 0.049447)",
        "(0.150394, 1.388955, 0.048805)",
        "(0.150106, 1.391596, 0.048027)",
        "(0.149918, 1.394348, 0.047309)",
        "(0.149776, 1.397177, 0.046513)",
        "(0.149813, 1.398590, 0.046062)",
        "(0.149915, 1.401301, 0.045199)",
        "(0.149798, 1.403829, 0.044385)",
        "(0.149582, 1.406308, 0.043884)",
        "(0.149158, 1.408772, 0.043466)",
        "(0.148954, 1.409904, 0.043180)",
        "(0.148733, 1.412358, 0.042725)",
        "(0.148596, 1.415026, 0.042428)",
        "(0.148352, 1.417731, 0.042218)",
        "(0.148022, 1.420487, 0.042168)",
        "(0.147893, 1.421982, 0.042261)",
        "(0.147622, 1.425008, 0.042538)",
        "(0.147257, 1.427972, 0.042740)",
        "(0.147146, 1.430911, 0.042971)",
        "(0.147009, 1.433936, 0.043411)",
        "(0.146881, 1.435452, 0.043631)"
    ],
    "leftHandPositions": [
        "(0.368401, 1.185256, -0.100689)",
        "(0.368439, 1.185234, -0.100759)",
        "(0.368452, 1.185166, -0.100858)",
        "(0.368456, 1.185084, -0.100985)",
        "(0.368477, 1.185049, -0.101134)",
        "(0.368487, 1.185058, -0.101205)",
        "(0.368493, 1.185099, -0.101366)",
        "(0.368440, 1.185139, -0.101554)",
        "(0.368375, 1.185221, -0.101709)",
        "(0.368298, 1.185329, -0.101810)",
        "(0.368255, 1.185442, -0.101883)",
        "(0.368176, 1.185603, -0.101961)",
        "(0.368041, 1.185694, -0.102034)",
        "(0.367825, 1.185657, -0.102096)",
        "(0.367281, 1.185466, -0.102148)",
        "(0.366129, 1.185087, -0.102104)",
        "(0.363713, 1.184755, -0.101608)",
        "(0.360587, 1.185689, -0.100854)",
        "(0.356674, 1.188017, -0.099946)",
        "(0.351974, 1.191467, -0.098665)",
        "(0.349168, 1.193603, -0.097809)",
        "(0.342407, 1.198563, -0.095957)",
        "(0.334408, 1.205029, -0.094325)",
        "(0.325409, 1.213338, -0.093300)",
        "(0.315658, 1.223547, -0.093039)",
        "(0.310408, 1.229187, -0.092883)",
        "(0.299360, 1.240720, -0.092257)",
        "(0.287617, 1.252267, -0.091149)",
        "(0.275411, 1.263949, -0.089298)",
        "(0.264139, 1.277208, -0.087156)",
        "(0.258671, 1.285109, -0.085940)",
        "(0.248548, 1.299846, -0.083601)",
        "(0.238713, 1.314469, -0.081014)",
        "(0.228701, 1.329362, -0.078250)",
        "(0.219004, 1.344829, -0.075780)",
        "(0.214398, 1.352700, -0.074658)",
        "(0.205659, 1.368313, -0.072509)",
        "(0.197453, 1.383343, -0.070415)",
        "(0.189919, 1.397584, -0.068594)",
        "(0.182538, 1.410591, -0.066881)",
        "(0.179082, 1.416603, -0.066274)",
        "(0.172784, 1.428106, -0.065627)",
        "(0.167417, 1.438792, -0.065157)",
        "(0.163073, 1.448741, -0.064596)",
        "(0.159383, 1.457912, -0.064053)",
        "(0.157678, 1.462118, -0.063865)",
        "(0.154329, 1.470092, -0.063708)",
        "(0.151229, 1.477220, -0.063677)",
        "(0.148746, 1.483544, -0.063661)",
        "(0.146744, 1.489075, -0.063711)",
        "(0.145869, 1.491540, -0.063810)",
        "(0.144295, 1.496176, -0.064264)",
        "(0.142954, 1.500292, -0.064959)",
        "(0.141857, 1.503823, -0.065750)",
        "(0.140859, 1.506955, -0.066835)",
        "(0.140379, 1.508365, -0.067503)",
        "(0.139546, 1.511003, -0.068820)",
        "(0.138779, 1.513317, -0.069964)",
        "(0.138129, 1.515545, -0.071246)",
        "(0.137520, 1.517689, -0.072847)",
        "(0.137132, 1.518680, -0.073679)",
        "(0.136325, 1.520442, -0.075196)",
        "(0.135742, 1.522227, -0.076875)",
        "(0.135342, 1.524146, -0.078921)",
        "(0.135082, 1.525901, -0.080969)",
        "(0.134967, 1.526669, -0.081878)",
        "(0.134702, 1.528225, -0.083757)",
        "(0.134193, 1.529925, -0.086126)",
        "(0.133335, 1.531635, -0.088888)",
        "(0.132366, 1.533378, -0.091825)",
        "(0.131887, 1.534301, -0.093323)",
        "(0.130990, 1.536172, -0.096309)",
        "(0.130174, 1.538034, -0.099362)",
        "(0.129366, 1.539842, -0.102533)",
        "(0.128588, 1.541566, -0.105724)",
        "(0.128236, 1.542418, -0.107361)",
        "(0.127540, 1.544061, -0.110686)",
        "(0.126657, 1.545561, -0.113993)",
        "(0.125769, 1.547053, -0.117343)",
        "(0.125128, 1.548716, -0.120760)",
        "(0.124924, 1.549560, -0.122439)",
        "(0.124614, 1.551103, -0.125711)",
        "(0.124541, 1.552656, -0.129214)",
        "(0.124735, 1.554255, -0.133247)",
        "(0.124785, 1.555521, -0.137526)",
        "(0.124749, 1.556011, -0.139763)",
        "(0.124668, 1.556833, -0.144599)",
        "(0.124497, 1.557359, -0.149894)",
        "(0.124052, 1.557418, -0.155459)",
        "(0.123630, 1.557010, -0.161268)",
        "(0.123437, 1.556613, -0.164191)",
        "(0.123235, 1.555527, -0.169889)",
        "(0.123288, 1.553831, -0.175488)",
        "(0.123507, 1.551274, -0.181222)",
        "(0.123423, 1.547778, -0.187209)",
        "(0.123226, 1.545578, -0.190281)",
        "(0.122527, 1.540520, -0.196190)",
        "(0.121811, 1.534559, -0.201835)",
        "(0.120946, 1.527784, -0.207163)",
        "(0.119619, 1.520061, -0.211813)",
        "(0.118899, 1.515850, -0.213795)",
        "(0.117397, 1.507276, -0.217466)",
        "(0.115892, 1.498625, -0.220599)",
        "(0.114245, 1.489834, -0.222952)",
        "(0.112740, 1.481082, -0.224649)",
        "(0.112240, 1.476896, -0.225299)",
        "(0.111426, 1.468838, -0.226526)",
        "(0.110669, 1.460894, -0.227387)",
        "(0.109910, 1.453079, -0.227991)",
        "(0.109301, 1.445340, -0.228206)",
        "(0.109041, 1.441487, -0.228032)",
        "(0.108458, 1.433826, -0.227651)",
        "(0.107873, 1.426277, -0.227242)",
        "(0.107382, 1.418979, -0.227081)",
        "(0.106911, 1.412080, -0.227370)",
        "(0.106594, 1.408677, -0.227563)",
        "(0.105953, 1.401964, -0.227874)",
        "(0.105526, 1.395532, -0.228128)",
        "(0.105251, 1.389416, -0.228464)",
        "(0.105080, 1.383632, -0.228976)",
        "(0.105005, 1.380842, -0.229306)",
        "(0.104887, 1.375411, -0.230009)",
        "(0.104761, 1.370336, -0.230764)",
        "(0.104638, 1.365547, -0.231650)",
        "(0.104617, 1.360972, -0.232554)",
        "(0.104603, 1.358680, -0.232963)",
        "(0.104601, 1.354198, -0.233652)",
        "(0.104651, 1.349972, -0.234313)",
        "(0.104760, 1.346019, -0.235057)",
        "(0.104930, 1.342085, -0.235788)",
        "(0.105013, 1.340116, -0.236107)",
        "(0.105261, 1.336271, -0.236603)",
        "(0.105550, 1.332388, -0.236687)",
        "(0.105891, 1.328488, -0.236312)",
        "(0.106070, 1.326559, -0.236082)",
        "(0.106540, 1.322784, -0.235747)",
        "(0.107084, 1.318918, -0.235318)",
        "(0.107652, 1.314856, -0.234494)",
        "(0.108307, 1.310790, -0.233422)",
        "(0.108671, 1.308778, -0.232812)",
        "(0.109337, 1.304746, -0.231517)",
        "(0.109924, 1.300655, -0.230087)",
        "(0.110502, 1.296737, -0.228711)",
        "(0.111060, 1.293069, -0.227335)",
        "(0.111533, 1.289435, -0.225621)",
        "(0.111784, 1.287724, -0.224657)",
        "(0.112356, 1.284435, -0.222695)",
        "(0.112912, 1.281361, -0.220611)",
        "(0.113542, 1.278422, -0.218259)",
        "(0.114131, 1.275518, -0.215702)",
        "(0.114416, 1.274090, -0.214336)",
        "(0.115069, 1.271318, -0.211473)",
        "(0.115770, 1.268675, -0.208553)",
        "(0.116511, 1.266189, -0.205625)",
        "(0.117236, 1.263759, -0.202717)",
        "(0.117590, 1.262547, -0.201244)",
        "(0.118277, 1.260213, -0.198290)",
        "(0.118998, 1.257961, -0.195408)",
        "(0.119626, 1.255658, -0.192299)",
        "(0.120175, 1.253418, -0.188737)",
        "(0.120439, 1.252530, -0.186996)",
        "(0.120922, 1.250930, -0.183589)",
        "(0.121450, 1.249631, -0.180227)",
        "(0.122004, 1.248325, -0.176855)",
        "(0.122551, 1.247046, -0.173390)",
        "(0.122803, 1.246442, -0.171536)",
        "(0.123311, 1.245412, -0.167750)",
        "(0.123813, 1.244723, -0.164162)",
        "(0.124242, 1.244330, -0.161049)",
        "(0.124621, 1.243968, -0.158153)",
        "(0.124817, 1.243740, -0.156656)",
        "(0.125259, 1.243247, -0.153460)",
        "(0.125775, 1.242829, -0.150101)",
        "(0.126243, 1.242374, -0.146661)",
        "(0.126683, 1.242001, -0.143049)",
        "(0.126892, 1.241881, -0.141163)",
        "(0.127280, 1.241765, -0.137279)",
        "(0.127719, 1.241820, -0.133265)",
        "(0.128152, 1.242107, -0.129324)",
        "(0.128579, 1.242785, -0.125469)",
        "(0.128798, 1.243231, -0.123561)",
        "(0.129119, 1.244249, -0.119818)",
        "(0.129425, 1.245459, -0.116136)",
        "(0.129693, 1.246799, -0.112437)",
        "(0.129881, 1.248424, -0.108871)",
        "(0.129969, 1.249333, -0.107118)",
        "(0.130121, 1.251355, -0.103627)",
        "(0.130254, 1.253648, -0.100081)",
        "(0.130381, 1.256334, -0.096594)",
        "(0.130445, 1.259321, -0.093194)",
        "(0.130425, 1.260924, -0.091580)",
        "(0.130333, 1.264413, -0.088420)",
        "(0.130082, 1.268236, -0.085351)",
        "(0.129839, 1.272584, -0.082426)",
        "(0.129738, 1.274953, -0.081027)",
        "(0.129516, 1.279934, -0.078322)",
        "(0.129325, 1.285185, -0.075707)",
        "(0.129223, 1.290656, -0.073175)",
        "(0.129165, 1.296294, -0.070782)",
        "(0.129134, 1.299136, -0.069633)",
        "(0.129178, 1.304792, -0.067297)",
        "(0.129272, 1.310500, -0.065010)",
        "(0.129334, 1.316237, -0.062984)",
        "(0.129496, 1.321900, -0.061012)",
        "(0.129676, 1.327579, -0.059188)",
        "(0.129734, 1.330424, -0.058392)",
        "(0.129843, 1.336043, -0.056902)",
        "(0.129979, 1.341463, -0.055510)",
        "(0.130075, 1.346691, -0.054185)",
        "(0.130219, 1.351846, -0.053090)",
        "(0.130279, 1.354369, -0.052633)",
        "(0.130427, 1.359340, -0.051739)",
        "(0.130519, 1.364131, -0.051102)",
        "(0.130526, 1.368784, -0.050644)",
        "(0.130500, 1.371011, -0.050474)",
        "(0.130486, 1.375434, -0.050127)",
        "(0.130469, 1.379699, -0.049913)",
        "(0.130428, 1.383669, -0.049562)",
        "(0.130345, 1.387475, -0.049174)",
        "(0.130221, 1.391192, -0.048925)",
        "(0.130150, 1.393024, -0.048869)",
        "(0.129948, 1.396540, -0.048721)",
        "(0.129798, 1.399969, -0.048613)",
        "(0.129697, 1.403339, -0.048494)",
        "(0.129570, 1.406636, -0.048324)",
        "(0.129515, 1.408258, -0.048207)",
        "(0.129389, 1.411399, -0.047663)",
        "(0.129293, 1.414613, -0.046835)",
        "(0.129331, 1.418034, -0.046062)",
        "(0.129402, 1.419749, -0.045622)",
        "(0.129502, 1.423300, -0.044768)",
        "(0.129619, 1.427029, -0.044042)",
        "(0.129634, 1.430833, -0.043444)",
        "(0.129615, 1.434600, -0.042757)",
        "(0.129573, 1.436559, -0.042374)",
        "(0.129541, 1.440621, -0.041524)",
        "(0.129582, 1.445003, -0.040774)",
        "(0.129602, 1.449807, -0.040251)",
        "(0.129689, 1.454788, -0.039872)",
        "(0.129776, 1.457309, -0.039680)",
        "(0.129913, 1.462345, -0.039447)",
        "(0.130075, 1.467292, -0.039132)",
        "(0.130344, 1.472326, -0.039059)",
        "(0.130452, 1.477256, -0.039160)",
        "(0.130543, 1.479633, -0.039192)",
        "(0.130762, 1.484360, -0.039335)",
        "(0.130989, 1.488887, -0.039582)",
        "(0.131244, 1.493063, -0.039704)",
        "(0.131385, 1.497066, -0.040015)",
        "(0.131398, 1.498945, -0.040168)",
        "(0.131475, 1.502671, -0.040626)",
        "(0.131457, 1.506157, -0.041167)",
        "(0.131462, 1.509366, -0.041567)",
        "(0.131449, 1.512324, -0.041999)",
        "(0.131446, 1.513734, -0.042190)",
        "(0.131531, 1.516340, -0.042471)",
        "(0.131518, 1.518749, -0.042761)",
        "(0.131509, 1.521337, -0.043302)",
        "(0.131437, 1.523969, -0.043890)",
        "(0.131375, 1.525297, -0.044166)",
        "(0.131197, 1.527959, -0.044859)",
        "(0.130997, 1.530694, -0.045758)",
        "(0.130839, 1.533498, -0.046857)",
        "(0.130584, 1.536308, -0.047947)",
        "(0.130431, 1.537719, -0.048517)",
        "(0.130141, 1.540541, -0.049684)",
        "(0.129882, 1.543226, -0.050642)",
        "(0.129620, 1.545979, -0.051629)",
        "(0.129572, 1.548783, -0.052666)",
        "(0.129554, 1.550156, -0.053152)",
        "(0.129523, 1.552861, -0.054019)",
        "(0.129579, 1.555589, -0.054819)",
        "(0.129859, 1.558499, -0.055703)",
        "(0.130107, 1.561509, -0.056706)",
        "(0.130235, 1.563004, -0.057242)",
        "(0.130385, 1.565967, -0.058349)",
        "(0.130421, 1.568890, -0.059594)",
        "(0.130448, 1.571751, -0.060945)",
        "(0.130555, 1.574539, -0.062367)",
        "(0.130624, 1.575906, -0.063110)",
        "(0.130769, 1.578615, -0.064766)",
        "(0.130640, 1.581307, -0.066599)",
        "(0.130617, 1.583977, -0.068641)",
        "(0.130719, 1.586636, -0.070823)",
        "(0.130789, 1.587877, -0.071938)",
        "(0.130657, 1.590282, -0.074344)",
        "(0.130359, 1.592598, -0.077200)",
        "(0.130070, 1.594906, -0.080393)",
        "(0.129872, 1.597104, -0.083551)",
        "(0.129761, 1.598153, -0.085091)",
        "(0.129361, 1.600229, -0.088307)",
        "(0.128968, 1.602259, -0.091605)",
        "(0.128852, 1.604317, -0.094884)",
        "(0.129118, 1.606466, -0.098224)",
        "(0.129287, 1.607532, -0.099987)",
        "(0.129340, 1.609520, -0.103586)",
        "(0.129303, 1.611370, -0.107365)",
        "(0.129347, 1.613125, -0.111233)",
        "(0.129370, 1.614793, -0.115073)",
        "(0.129400, 1.615597, -0.117065)",
        "(0.129447, 1.617162, -0.121132)",
        "(0.129790, 1.618794, -0.125526)",
        "(0.130488, 1.620235, -0.129757)",
        "(0.131246, 1.621493, -0.134196)",
        "(0.131516, 1.622010, -0.136580)",
        "(0.131638, 1.622852, -0.141577)",
        "(0.131480, 1.623424, -0.146809)",
        "(0.131333, 1.623779, -0.152137)",
        "(0.131397, 1.624070, -0.157664)",
        "(0.131407, 1.624140, -0.160527)",
        "(0.131021, 1.624021, -0.166139)",
        "(0.130424, 1.623588, -0.171499)",
        "(0.130306, 1.623146, -0.176848)",
        "(0.130510, 1.622592, -0.182023)",
        "(0.130556, 1.622136, -0.184499)",
        "(0.130267, 1.620942, -0.189449)",
        "(0.129766, 1.619413, -0.194508)",
        "(0.129122, 1.617618, -0.199765)",
        "(0.128531, 1.615646, -0.205075)",
        "(0.128338, 1.614583, -0.207723)",
        "(0.127923, 1.612227, -0.213002)",
        "(0.127320, 1.609337, -0.218121)",
        "(0.126494, 1.606005, -0.223041)",
        "(0.125619, 1.602260, -0.227469)",
        "(0.125214, 1.600264, -0.229464)",
        "(0.124486, 1.596209, -0.233305)",
        "(0.123774, 1.591978, -0.237018)",
        "(0.123054, 1.587630, -0.240833)",
        "(0.122354, 1.583053, -0.244631)",
        "(0.121855, 1.580582, -0.246333)",
        "(0.120599, 1.575393, -0.249428)",
        "(0.119400, 1.570016, -0.252116)",
        "(0.118407, 1.564758, -0.254553)",
        "(0.117490, 1.559557, -0.256963)",
        "(0.117049, 1.556978, -0.258193)",
        "(0.116022, 1.551808, -0.260522)",
        "(0.114961, 1.546662, -0.262741)",
        "(0.114077, 1.541641, -0.264801)",
        "(0.113200, 1.536734, -0.266544)",
        "(0.112720, 1.534264, -0.267217)",
        "(0.111893, 1.529430, -0.268459)",
        "(0.111455, 1.524905, -0.269833)",
        "(0.111170, 1.520621, -0.271274)",
        "(0.110914, 1.516341, -0.272607)",
        "(0.110723, 1.514180, -0.273246)",
        "(0.110298, 1.509727, -0.274312)",
        "(0.109866, 1.505280, -0.275028)",
        "(0.109512, 1.500940, -0.275743)",
        "(0.109228, 1.496657, -0.276461)",
        "(0.109052, 1.494510, -0.276758)",
        "(0.108766, 1.490195, -0.277253)",
        "(0.108627, 1.485956, -0.277750)",
        "(0.108483, 1.481671, -0.278231)",
        "(0.108270, 1.477407, -0.278857)",
        "(0.108131, 1.475269, -0.279182)",
        "(0.107864, 1.470960, -0.279810)",
        "(0.107658, 1.466852, -0.280555)",
        "(0.107483, 1.462838, -0.281396)",
        "(0.107431, 1.458829, -0.282324)",
        "(0.107438, 1.456802, -0.282780)",
        "(0.107482, 1.452688, -0.283572)",
        "(0.107516, 1.448452, -0.284126)",
        "(0.107703, 1.444121, -0.284668)",
        "(0.108008, 1.439671, -0.285289)",
        "(0.108152, 1.437366, -0.285590)",
        "(0.108301, 1.432499, -0.286002)",
        "(0.108301, 1.427313, -0.286071)",
        "(0.108587, 1.422030, -0.286155)",
        "(0.108771, 1.416550, -0.286167)",
        "(0.108753, 1.413672, -0.286052)",
        "(0.108718, 1.407859, -0.285783)",
        "(0.108825, 1.402208, -0.285589)",
        "(0.109005, 1.396768, -0.285372)",
        "(0.109089, 1.391391, -0.284929)",
        "(0.109193, 1.388738, -0.284657)",
        "(0.109387, 1.383600, -0.284229)",
        "(0.109656, 1.378650, -0.283801)",
        "(0.109882, 1.373786, -0.283204)",
        "(0.110082, 1.368959, -0.282318)",
        "(0.110190, 1.366616, -0.281783)",
        "(0.110513, 1.362137, -0.280702)",
        "(0.110960, 1.357813, -0.279619)",
        "(0.111490, 1.353670, -0.278452)",
        "(0.112034, 1.349576, -0.277095)",
        "(0.112300, 1.347528, -0.276351)",
        "(0.112901, 1.343456, -0.274792)",
        "(0.113532, 1.339364, -0.273209)",
        "(0.114072, 1.335306, -0.271735)",
        "(0.114698, 1.331259, -0.270252)",
        "(0.115011, 1.329196, -0.269487)",
        "(0.115748, 1.325019, -0.267852)",
        "(0.116397, 1.320750, -0.266176)",
        "(0.116971, 1.316367, -0.264392)",
        "(0.117518, 1.312020, -0.262626)",
        "(0.117741, 1.309864, -0.261767)",
        "(0.118152, 1.305744, -0.260117)",
        "(0.118484, 1.302002, -0.258737)",
        "(0.118850, 1.298662, -0.257738)",
        "(0.119216, 1.295479, -0.256699)",
        "(0.119440, 1.294003, -0.256081)",
        "(0.120043, 1.291059, -0.254419)",
        "(0.120716, 1.288144, -0.252193)",
        "(0.121274, 1.285148, -0.249550)",
        "(0.121703, 1.282053, -0.246531)",
        "(0.121917, 1.280478, -0.244930)",
        "(0.122371, 1.277505, -0.241680)",
        "(0.122839, 1.274697, -0.238326)",
        "(0.123349, 1.271936, -0.234754)",
        "(0.123837, 1.269179, -0.230864)",
        "(0.124072, 1.267809, -0.228781)",
        "(0.124601, 1.265319, -0.224686)",
        "(0.125216, 1.263069, -0.220676)",
        "(0.125916, 1.260798, -0.216466)",
        "(0.126538, 1.258499, -0.211842)",
        "(0.126827, 1.257397, -0.209477)",
        "(0.127411, 1.255351, -0.204777)",
        "(0.128026, 1.253385, -0.199995)",
        "(0.128652, 1.251455, -0.195027)",
        "(0.129234, 1.249708, -0.190026)",
        "(0.129484, 1.248991, -0.187777)",
        "(0.130028, 1.247632, -0.183281)",
        "(0.130612, 1.246396, -0.178544)",
        "(0.131150, 1.245367, -0.173904)",
        "(0.131733, 1.244446, -0.169230)",
        "(0.132024, 1.243997, -0.166816)",
        "(0.132584, 1.243347, -0.161930)",
        "(0.133059, 1.243087, -0.157191)",
        "(0.133442, 1.243299, -0.152714)",
        "(0.133664, 1.244025, -0.148473)",
        "(0.133760, 1.244530, -0.146393)",
        "(0.133854, 1.245700, -0.142187)",
        "(0.133889, 1.247225, -0.137998)",
        "(0.133925, 1.249143, -0.133916)",
        "(0.133933, 1.251319, -0.129895)",
        "(0.133857, 1.252474, -0.127857)",
        "(0.133645, 1.254955, -0.123868)",
        "(0.133402, 1.257734, -0.119931)",
        "(0.133180, 1.260589, -0.115760)",
        "(0.132868, 1.263566, -0.111305)",
        "(0.132708, 1.265178, -0.109053)",
        "(0.132492, 1.268647, -0.104563)",
        "(0.132322, 1.272507, -0.100090)",
        "(0.132062, 1.276654, -0.095687)",
        "(0.131751, 1.281001, -0.091283)",
        "(0.131591, 1.283345, -0.089105)",
        "(0.131306, 1.288140, -0.084743)",
        "(0.131053, 1.293205, -0.080488)",
        "(0.130887, 1.298613, -0.076528)",
        "(0.130698, 1.304149, -0.072841)",
        "(0.130517, 1.309731, -0.069302)",
        "(0.130410, 1.312584, -0.067646)",
        "(0.130189, 1.318466, -0.064686)",
        "(0.129952, 1.324379, -0.062038)",
        "(0.129609, 1.330160, -0.059405)",
        "(0.129480, 1.333088, -0.058204)",
        "(0.129284, 1.339024, -0.056029)",
        "(0.129097, 1.344746, -0.053905)",
        "(0.128896, 1.350266, -0.051883)",
        "(0.128604, 1.355694, -0.050090)",
        "(0.128468, 1.358392, -0.049347)",
        "(0.128163, 1.363741, -0.047965)",
        "(0.127957, 1.368746, -0.046761)",
        "(0.127827, 1.373476, -0.045507)",
        "(0.127677, 1.377999, -0.044237)",
        "(0.127602, 1.380148, -0.043586)",
        "(0.127390, 1.384371, -0.042409)",
        "(0.127005, 1.388654, -0.041693)",
        "(0.126560, 1.392830, -0.041184)",
        "(0.126099, 1.396986, -0.040859)",
        "(0.125908, 1.399068, -0.040722)",
        "(0.125624, 1.403142, -0.040320)",
        "(0.125476, 1.407082, -0.039759)",
        "(0.125341, 1.410922, -0.039156)",
        "(0.125211, 1.414656, -0.038492)",
        "(0.125139, 1.416470, -0.038087)",
        "(0.125021, 1.420115, -0.037200)",
        "(0.125027, 1.423805, -0.036299)",
        "(0.125121, 1.427539, -0.035395)",
        "(0.125273, 1.431241, -0.034565)",
        "(0.125355, 1.433008, -0.034130)",
        "(0.125581, 1.436426, -0.033157)",
        "(0.125741, 1.439804, -0.032560)",
        "(0.125701, 1.443046, -0.032397)",
        "(0.125603, 1.446108, -0.032348)",
        "(0.125553, 1.447598, -0.032297)",
        "(0.125464, 1.450708, -0.032179)",
        "(0.125337, 1.453963, -0.032133)",
        "(0.124964, 1.457606, -0.032597)",
        "(0.124834, 1.461676, -0.033179)",
        "(0.124686, 1.463749, -0.033453)",
        "(0.124600, 1.467898, -0.033758)",
        "(0.124696, 1.472047, -0.033730)",
        "(0.124940, 1.476381, -0.033747)",
        "(0.125341, 1.480684, -0.033782)",
        "(0.125528, 1.482810, -0.033783)",
        "(0.125885, 1.486910, -0.033810)",
        "(0.126058, 1.490879, -0.033882)",
        "(0.126209, 1.494783, -0.034136)",
        "(0.126363, 1.498732, -0.034622)",
        "(0.126425, 1.500677, -0.034879)",
        "(0.126703, 1.504517, -0.035307)",
        "(0.126990, 1.508276, -0.035662)",
        "(0.127372, 1.511861, -0.035821)",
        "(0.127698, 1.515255, -0.035917)",
        "(0.127824, 1.516927, -0.036008)",
        "(0.127983, 1.520329, -0.036234)",
        "(0.128236, 1.523790, -0.036734)",
        "(0.128320, 1.527281, -0.037456)",
        "(0.128401, 1.530557, -0.038161)",
        "(0.128443, 1.532117, -0.038458)",
        "(0.128559, 1.535325, -0.039255)",
        "(0.128687, 1.538605, -0.040331)",
        "(0.128808, 1.541682, -0.041381)",
        "(0.128987, 1.544690, -0.042436)",
        "(0.129106, 1.546183, -0.043086)",
        "(0.129200, 1.549058, -0.044314)",
        "(0.129319, 1.551680, -0.045450)",
        "(0.129533, 1.554241, -0.046560)",
        "(0.129590, 1.556561, -0.047635)",
        "(0.129532, 1.557629, -0.048158)",
        "(0.129459, 1.559689, -0.049209)",
        "(0.129407, 1.561591, -0.050110)",
        "(0.129480, 1.563455, -0.050917)",
        "(0.129338, 1.565302, -0.051839)",
        "(0.129275, 1.566216, -0.052322)",
        "(0.129300, 1.567989, -0.053273)",
        "(0.129170, 1.569664, -0.054079)",
        "(0.128920, 1.571236, -0.055084)",
        "(0.128651, 1.572797, -0.056194)",
        "(0.128553, 1.573575, -0.056715)",
        "(0.128433, 1.575182, -0.057832)",
        "(0.128206, 1.576707, -0.059045)",
        "(0.127936, 1.578072, -0.060350)",
        "(0.127679, 1.579392, -0.061833)",
        "(0.127548, 1.580045, -0.062655)",
        "(0.127187, 1.581334, -0.064508)",
        "(0.126830, 1.582573, -0.066533)",
        "(0.126413, 1.583765, -0.068639)",
        "(0.125921, 1.584830, -0.070780)",
        "(0.125701, 1.585347, -0.071991)",
        "(0.125241, 1.586459, -0.074817)",
        "(0.124539, 1.587478, -0.077895)",
        "(0.123445, 1.588227, -0.080781)",
        "(0.122855, 1.588905, -0.083456)",
        "(0.122649, 1.589257, -0.084776)",
        "(0.122440, 1.590050, -0.087435)",
        "(0.122268, 1.590664, -0.090113)",
        "(0.121888, 1.591080, -0.093044)",
        "(0.121480, 1.591382, -0.095876)",
        "(0.121172, 1.591475, -0.097273)",
        "(0.120535, 1.591654, -0.100357)",
        "(0.119879, 1.591815, -0.103747)",
        "(0.119351, 1.592050, -0.107340)",
        "(0.118858, 1.592158, -0.110845)",
        "(0.118698, 1.592147, -0.112604)",
        "(0.118270, 1.592072, -0.116292)",
        "(0.117720, 1.591920, -0.120128)",
        "(0.117044, 1.591619, -0.124029)",
        "(0.116540, 1.591238, -0.127921)",
        "(0.116320, 1.591055, -0.129883)",
        "(0.115843, 1.590627, -0.133924)",
        "(0.115214, 1.589929, -0.138081)",
        "(0.114522, 1.589062, -0.142102)",
        "(0.113963, 1.588214, -0.146079)",
        "(0.113716, 1.587775, -0.148111)",
        "(0.113084, 1.586753, -0.152159)",
        "(0.112564, 1.585637, -0.156165)",
        "(0.112277, 1.584596, -0.160307)",
        "(0.111739, 1.583349, -0.164276)",
        "(0.111427, 1.582561, -0.166072)",
        "(0.110805, 1.580845, -0.169324)",
        "(0.110602, 1.579292, -0.172369)",
        "(0.110474, 1.577750, -0.175314)",
        "(0.110128, 1.575961, -0.178257)",
        "(0.110127, 1.575009, -0.179713)",
        "(0.110127, 1.572985, -0.182615)",
        "(0.109901, 1.570715, -0.185481)",
        "(0.109348, 1.568108, -0.188223)",
        "(0.108933, 1.565436, -0.190961)",
        "(0.108848, 1.564214, -0.192449)",
        "(0.108643, 1.561579, -0.195403)",
        "(0.108062, 1.558447, -0.198017)",
        "(0.107367, 1.554944, -0.200241)",
        "(0.106967, 1.551334, -0.202215)",
        "(0.106798, 1.549426, -0.203137)",
        "(0.106305, 1.545383, -0.204934)",
        "(0.105731, 1.540902, -0.206616)",
        "(0.105136, 1.535981, -0.208112)",
        "(0.104650, 1.530717, -0.209421)",
        "(0.104395, 1.527950, -0.210015)",
        "(0.103747, 1.522064, -0.211167)",
        "(0.102824, 1.515544, -0.212166)",
        "(0.101774, 1.508611, -0.212961)",
        "(0.100679, 1.501549, -0.213573)",
        "(0.100062, 1.498008, -0.213831)",
        "(0.098830, 1.490870, -0.214239)",
        "(0.097795, 1.484021, -0.214879)",
        "(0.097034, 1.477571, -0.215853)",
        "(0.096228, 1.471181, -0.216638)",
        "(0.095775, 1.467935, -0.216820)",
        "(0.094971, 1.461460, -0.216889)",
        "(0.094523, 1.455293, -0.216847)",
        "(0.094281, 1.449541, -0.217066)",
        "(0.094014, 1.443919, -0.217336)",
        "(0.093876, 1.441176, -0.217425)",
        "(0.093672, 1.435805, -0.217656)",
        "(0.093691, 1.430906, -0.218008)",
        "(0.093799, 1.426381, -0.218586)",
        "(0.093933, 1.421939, -0.219307)",
        "(0.094014, 1.419719, -0.219591)",
        "(0.094162, 1.415426, -0.219958)",
        "(0.094430, 1.411415, -0.220292)",
        "(0.094667, 1.407479, -0.220769)",
        "(0.094865, 1.403658, -0.221368)",
        "(0.095016, 1.401883, -0.221681)",
        "(0.095479, 1.398527, -0.222375)",
        "(0.096035, 1.395216, -0.222896)",
        "(0.096421, 1.391822, -0.223019)",
        "(0.096715, 1.388515, -0.222842)",
        "(0.096930, 1.387040, -0.222810)",
        "(0.097572, 1.384373, -0.222970)",
        "(0.098132, 1.381724, -0.223112)",
        "(0.098502, 1.379116, -0.223107)",
        "(0.098866, 1.376614, -0.223075)",
        "(0.099082, 1.375438, -0.223060)",
        "(0.099575, 1.373242, -0.223044)",
        "(0.100179, 1.371272, -0.223024)",
        "(0.100841, 1.369359, -0.222873)",
        "(0.101573, 1.367305, -0.222530)",
        "(0.101922, 1.366226, -0.222386)",
        "(0.102715, 1.364041, -0.222132)",
        "(0.103360, 1.361559, -0.221871)",
        "(0.103885, 1.358731, -0.221453)",
        "(0.104508, 1.355858, -0.220962)",
        "(0.104848, 1.354424, -0.220722)",
        "(0.105580, 1.351453, -0.220274)",
        "(0.106183, 1.348315, -0.219768)",
        "(0.106813, 1.345158, -0.219198)",
        "(0.107521, 1.342043, -0.218611)",
        "(0.107872, 1.340422, -0.218301)",
        "(0.108630, 1.337087, -0.217625)",
        "(0.109353, 1.333415, -0.216770)",
        "(0.109998, 1.329582, -0.215793)",
        "(0.110553, 1.325613, -0.214573)",
        "(0.110877, 1.323658, -0.213859)",
        "(0.111697, 1.319745, -0.212366)",
        "(0.112326, 1.316032, -0.210956)",
        "(0.113189, 1.312465, -0.209593)",
        "(0.113969, 1.309085, -0.208228)",
        "(0.114367, 1.307443, -0.207555)",
        "(0.115154, 1.304218, -0.206309)",
        "(0.116051, 1.301084, -0.205006)",
        "(0.116895, 1.298124, -0.203794)",
        "(0.117765, 1.295273, -0.202679)",
        "(0.118093, 1.293845, -0.202217)",
        "(0.118931, 1.291023, -0.201232)",
        "(0.119893, 1.288359, -0.200054)",
        "(0.120934, 1.285715, -0.198708)",
        "(0.121893, 1.282852, -0.197107)",
        "(0.122342, 1.281342, -0.196207)",
        "(0.123162, 1.278431, -0.194408)",
        "(0.123991, 1.275646, -0.192549)",
        "(0.124705, 1.272835, -0.190578)",
        "(0.125414, 1.270216, -0.188571)",
        "(0.125743, 1.269041, -0.187559)",
        "(0.126412, 1.266794, -0.185310)",
        "(0.127050, 1.264784, -0.182690)",
        "(0.127793, 1.263179, -0.179929)",
        "(0.128509, 1.261869, -0.177130)",
        "(0.128849, 1.261234, -0.175675)",
        "(0.129525, 1.259878, -0.172555)",
        "(0.130268, 1.258658, -0.169292)",
        "(0.131021, 1.257480, -0.166050)",
        "(0.131821, 1.256086, -0.162633)",
        "(0.132215, 1.255361, -0.160859)",
        "(0.133045, 1.254005, -0.157369)",
        "(0.133984, 1.252671, -0.153849)",
        "(0.134829, 1.251354, -0.150564)",
        "(0.135569, 1.249956, -0.147196)",
        "(0.135916, 1.249220, -0.145521)",
        "(0.136623, 1.247834, -0.142256)",
        "(0.137304, 1.246549, -0.139044)",
        "(0.137876, 1.245488, -0.135890)",
        "(0.138439, 1.244746, -0.132726)",
        "(0.138732, 1.244518, -0.131152)",
        "(0.139335, 1.244236, -0.128040)",
        "(0.139924, 1.244093, -0.124908)",
        "(0.140430, 1.244072, -0.121778)",
        "(0.140859, 1.244237, -0.118787)",
        "(0.141017, 1.244399, -0.117344)",
        "(0.141214, 1.244823, -0.114529)",
        "(0.141372, 1.245426, -0.111666)",
        "(0.141570, 1.246270, -0.108670)",
        "(0.141711, 1.247370, -0.105592)",
        "(0.141736, 1.248066, -0.104053)",
        "(0.141729, 1.249702, -0.101040)",
        "(0.141649, 1.251747, -0.098214)",
        "(0.141513, 1.254186, -0.095602)",
        "(0.141294, 1.256861, -0.093071)",
        "(0.141168, 1.258241, -0.091828)",
        "(0.140890, 1.261082, -0.089274)",
        "(0.140615, 1.264105, -0.086753)",
        "(0.140370, 1.267364, -0.084320)",
        "(0.140136, 1.270714, -0.082042)",
        "(0.140001, 1.272363, -0.080946)",
        "(0.139679, 1.275696, -0.078744)",
        "(0.139335, 1.279119, -0.076677)",
        "(0.138986, 1.282659, -0.074740)",
        "(0.138596, 1.286271, -0.072942)",
        "(0.138375, 1.288065, -0.072039)",
        "(0.137918, 1.291617, -0.070128)",
        "(0.137452, 1.295282, -0.068258)",
        "(0.136999, 1.299083, -0.066422)",
        "(0.136545, 1.303020, -0.064669)",
        "(0.136344, 1.305023, -0.063773)",
        "(0.136040, 1.309088, -0.061986)",
        "(0.135809, 1.313158, -0.060259)",
        "(0.135576, 1.317134, -0.058471)",
        "(0.135331, 1.321074, -0.056617)",
        "(0.135199, 1.323072, -0.055731)",
        "(0.134880, 1.327190, -0.054153)",
        "(0.134445, 1.331416, -0.052846)",
        "(0.133859, 1.335748, -0.051658)",
        "(0.133285, 1.340262, -0.050474)",
        "(0.133025, 1.342665, -0.049930)",
        "(0.132507, 1.347530, -0.048921)",
        "(0.131992, 1.352442, -0.047909)",
        "(0.131578, 1.357561, -0.046921)",
        "(0.131181, 1.362870, -0.045987)",
        "(0.130961, 1.365552, -0.045553)",
        "(0.130504, 1.370932, -0.044789)",
        "(0.130115, 1.376338, -0.044089)",
        "(0.129573, 1.381786, -0.043448)",
        "(0.129140, 1.387224, -0.042852)",
        "(0.128952, 1.389986, -0.042620)",
        "(0.128509, 1.395509, -0.042343)",
        "(0.128063, 1.400850, -0.042262)",
        "(0.127626, 1.406086, -0.042204)",
        "(0.127345, 1.411338, -0.042214)",
        "(0.127232, 1.413935, -0.042249)",
        "(0.127035, 1.418962, -0.042224)",
        "(0.126996, 1.423844, -0.042048)",
        "(0.126900, 1.428755, -0.041896)",
        "(0.126685, 1.433751, -0.041991)",
        "(0.126499, 1.436320, -0.042220)",
        "(0.126095, 1.441438, -0.042724)",
        "(0.125804, 1.446648, -0.043138)",
        "(0.125671, 1.451942, -0.043478)",
        "(0.125594, 1.457185, -0.043682)",
        "(0.125670, 1.459761, -0.043727)",
        "(0.125820, 1.464918, -0.043791)",
        "(0.126093, 1.470025, -0.043868)",
        "(0.126319, 1.474998, -0.043956)",
        "(0.126467, 1.479793, -0.044102)",
        "(0.126491, 1.482190, -0.044254)",
        "(0.126591, 1.487115, -0.044821)",
        "(0.126715, 1.492075, -0.045618)",
        "(0.126617, 1.496797, -0.046414)",
        "(0.126502, 1.501265, -0.047151)",
        "(0.126436, 1.503441, -0.047546)",
        "(0.126086, 1.507850, -0.048526)",
        "(0.125696, 1.512428, -0.049923)",
        "(0.125324, 1.517047, -0.051618)",
        "(0.124911, 1.521375, -0.053213)",
        "(0.124706, 1.523418, -0.053954)",
        "(0.124516, 1.527481, -0.055422)",
        "(0.124597, 1.531442, -0.056908)",
        "(0.124649, 1.535400, -0.058496)",
        "(0.124598, 1.539104, -0.059988)",
        "(0.124520, 1.540927, -0.060733)",
        "(0.124422, 1.544485, -0.062262)",
        "(0.124373, 1.547959, -0.063733)",
        "(0.124186, 1.551290, -0.065028)",
        "(0.123990, 1.554625, -0.066365)",
        "(0.123888, 1.556362, -0.067082)",
        "(0.123726, 1.559986, -0.068638)",
        "(0.123670, 1.563673, -0.070227)",
        "(0.123609, 1.567206, -0.071643)",
        "(0.123590, 1.570728, -0.073042)",
        "(0.123718, 1.572549, -0.073817)",
        "(0.123944, 1.576323, -0.075570)",
        "(0.124261, 1.580147, -0.077716)",
        "(0.124427, 1.584045, -0.080427)",
        "(0.124405, 1.588136, -0.083891)",
        "(0.124324, 1.590222, -0.085879)",
        "(0.124169, 1.594137, -0.089922)",
        "(0.124033, 1.597684, -0.093851)",
        "(0.124127, 1.600953, -0.097521)",
        "(0.124510, 1.603927, -0.101171)",
        "(0.124753, 1.605221, -0.102919)",
        "(0.125005, 1.607405, -0.106202)",
        "(0.124897, 1.609190, -0.109448)",
        "(0.124645, 1.610929, -0.112781)",
        "(0.124872, 1.612743, -0.116311)",
        "(0.125216, 1.613619, -0.118124)",
        "(0.125835, 1.614938, -0.121415)",
        "(0.126202, 1.615812, -0.124411)",
        "(0.126823, 1.616512, -0.127610)",
        "(0.127396, 1.616923, -0.130946)",
        "(0.127555, 1.616914, -0.132530)",
        "(0.127757, 1.616642, -0.135626)",
        "(0.127925, 1.616053, -0.138715)",
        "(0.128158, 1.615260, -0.141941)",
        "(0.128265, 1.614351, -0.145338)",
        "(0.128237, 1.613699, -0.147253)",
        "(0.128194, 1.612566, -0.151065)",
        "(0.128207, 1.611423, -0.155373)",
        "(0.127895, 1.610158, -0.159864)",
        "(0.127571, 1.608683, -0.164451)",
        "(0.127548, 1.607988, -0.166916)",
        "(0.127641, 1.606788, -0.172038)",
        "(0.127533, 1.605556, -0.177060)",
        "(0.127336, 1.604344, -0.182199)",
        "(0.127052, 1.602987, -0.187289)",
        "(0.126928, 1.602309, -0.189866)",
        "(0.126626, 1.600717, -0.194978)",
        "(0.126306, 1.598983, -0.200263)",
        "(0.125852, 1.597157, -0.205613)",
        "(0.125104, 1.595291, -0.210830)",
        "(0.124680, 1.594326, -0.213342)",
        "(0.123968, 1.592409, -0.218103)",
        "(0.123799, 1.590653, -0.222885)",
        "(0.123795, 1.588941, -0.227660)",
        "(0.123637, 1.586978, -0.232131)",
        "(0.123603, 1.585899, -0.234198)",
        "(0.123874, 1.583836, -0.238206)",
        "(0.124150, 1.581831, -0.242129)",
        "(0.124030, 1.579557, -0.245948)",
        "(0.123968, 1.577226, -0.249835)",
        "(0.124089, 1.576170, -0.251902)",
        "(0.124453, 1.574265, -0.256195)",
        "(0.124840, 1.572224, -0.260498)",
        "(0.125370, 1.569989, -0.264792)",
        "(0.125865, 1.567475, -0.268814)",
        "(0.126107, 1.566120, -0.270763)",
        "(0.126931, 1.563325, -0.274812)",
        "(0.127600, 1.560407, -0.278940)",
        "(0.127916, 1.556972, -0.282754)",
        "(0.128064, 1.553149, -0.286270)",
        "(0.128259, 1.551178, -0.288002)",
        "(0.128749, 1.547194, -0.291451)",
        "(0.128944, 1.542919, -0.294768)",
        "(0.128934, 1.538367, -0.297861)",
        "(0.129217, 1.533767, -0.300850)",
        "(0.129493, 1.531442, -0.302288)",
        "(0.129898, 1.526647, -0.305003)",
        "(0.130129, 1.521474, -0.307256)",
        "(0.130092, 1.516026, -0.308910)",
        "(0.129874, 1.510247, -0.309991)",
        "(0.129814, 1.507279, -0.310461)",
        "(0.129666, 1.501503, -0.311759)",
        "(0.129388, 1.495751, -0.313071)",
        "(0.128883, 1.489792, -0.314011)",
        "(0.128559, 1.483973, -0.314873)",
        "(0.128535, 1.481162, -0.315314)",
        "(0.128601, 1.475702, -0.316252)",
        "(0.128605, 1.470446, -0.317065)",
        "(0.128549, 1.465202, -0.317584)",
        "(0.128784, 1.460139, -0.318141)",
        "(0.128936, 1.457661, -0.318449)",
        "(0.129202, 1.452584, -0.318794)",
        "(0.129475, 1.447535, -0.319069)",
        "(0.129842, 1.442657, -0.319433)",
        "(0.130184, 1.437761, -0.319760)",
        "(0.130277, 1.435325, -0.319945)",
        "(0.130477, 1.430487, -0.320387)",
        "(0.130925, 1.425797, -0.320974)",
        "(0.131362, 1.421357, -0.321897)",
        "(0.131921, 1.417098, -0.322997)",
        "(0.132210, 1.415092, -0.323672)",
        "(0.132831, 1.411018, -0.324838)",
        "(0.133277, 1.406895, -0.325769)",
        "(0.133760, 1.402630, -0.326366)",
        "(0.134381, 1.398492, -0.326914)",
        "(0.134651, 1.396434, -0.327222)",
        "(0.135231, 1.392223, -0.327618)",
        "(0.135621, 1.387869, -0.327815)",
        "(0.136087, 1.383556, -0.327838)",
        "(0.136596, 1.379168, -0.327296)",
        "(0.136829, 1.376918, -0.326831)",
        "(0.137232, 1.372281, -0.325707)",
        "(0.137770, 1.367477, -0.324215)",
        "(0.138391, 1.362730, -0.322663)",
        "(0.139025, 1.357851, -0.320751)",
        "(0.139314, 1.355257, -0.319556)",
        "(0.139876, 1.349888, -0.316784)",
        "(0.140381, 1.344432, -0.313711)",
        "(0.140705, 1.338887, -0.310481)",
        "(0.141016, 1.333349, -0.307145)",
        "(0.141197, 1.330618, -0.305499)",
        "(0.141611, 1.325444, -0.302173)",
        "(0.141963, 1.320348, -0.298534)",
        "(0.142436, 1.315553, -0.294412)",
        "(0.142998, 1.310990, -0.290084)",
        "(0.143328, 1.308945, -0.287891)",
        "(0.144135, 1.305102, -0.283258)",
        "(0.145015, 1.301049, -0.277933)",
        "(0.146177, 1.296791, -0.271495)",
        "(0.147142, 1.293049, -0.265766)",
        "(0.147514, 1.291382, -0.263229)",
        "(0.148182, 1.287933, -0.258098)",
        "(0.148733, 1.284364, -0.252736)",
        "(0.149231, 1.280804, -0.247053)",
        "(0.149782, 1.277282, -0.241181)",
        "(0.150159, 1.275632, -0.238287)",
        "(0.150850, 1.272717, -0.233085)",
        "(0.151602, 1.270365, -0.228503)",
        "(0.152194, 1.267969, -0.223947)",
        "(0.152990, 1.265578, -0.218793)",
        "(0.153426, 1.264556, -0.216187)",
        "(0.154268, 1.262744, -0.211088)",
        "(0.155307, 1.260817, -0.205692)",
        "(0.156443, 1.258771, -0.200013)",
        "(0.157197, 1.257034, -0.194941)",
        "(0.157481, 1.256276, -0.192553)",
        "(0.158013, 1.254702, -0.187769)",
        "(0.158795, 1.253307, -0.182863)",
        "(0.159496, 1.252313, -0.178114)",
        "(0.160228, 1.251502, -0.173373)",
        "(0.160622, 1.251135, -0.170961)",
        "(0.161432, 1.250462, -0.166152)",
        "(0.162219, 1.249923, -0.161308)",
        "(0.162816, 1.249364, -0.156415)",
        "(0.163318, 1.248825, -0.151436)",
        "(0.163568, 1.248686, -0.148939)",
        "(0.163969, 1.248724, -0.144104)",
        "(0.164431, 1.249032, -0.139271)",
        "(0.164900, 1.249600, -0.134538)",
        "(0.165398, 1.250387, -0.129921)",
        "(0.165565, 1.250877, -0.127691)",
        "(0.165902, 1.251924, -0.123134)",
        "(0.166386, 1.253175, -0.118466)",
        "(0.166662, 1.254724, -0.113981)",
        "(0.166815, 1.256421, -0.109963)",
        "(0.166812, 1.257264, -0.107936)",
        "(0.166945, 1.258970, -0.103687)",
        "(0.167287, 1.260729, -0.099282)",
        "(0.167475, 1.262501, -0.095101)",
        "(0.167714, 1.264358, -0.091203)",
        "(0.167790, 1.265347, -0.089410)",
        "(0.167854, 1.267335, -0.086046)",
        "(0.168015, 1.269150, -0.082799)",
        "(0.168136, 1.270870, -0.079752)",
        "(0.168183, 1.272696, -0.077218)",
        "(0.168068, 1.273677, -0.076242)",
        "(0.167735, 1.275541, -0.074526)",
        "(0.167437, 1.277218, -0.072909)",
        "(0.167174, 1.278911, -0.071406)",
        "(0.166965, 1.280503, -0.069898)",
        "(0.166830, 1.281285, -0.069177)",
        "(0.166474, 1.283114, -0.068092)",
        "(0.165831, 1.285154, -0.067388)",
        "(0.165268, 1.287151, -0.066662)",
        "(0.164760, 1.289152, -0.065780)",
        "(0.164479, 1.290162, -0.065314)",
        "(0.164007, 1.292224, -0.064314)",
        "(0.163451, 1.294501, -0.063406)",
        "(0.162874, 1.296907, -0.062449)",
        "(0.162188, 1.299495, -0.061559)",
        "(0.161861, 1.300887, -0.061102)",
        "(0.161234, 1.303766, -0.060224)",
        "(0.160550, 1.306873, -0.059402)",
        "(0.159908, 1.310064, -0.058549)",
        "(0.159200, 1.313205, -0.057669)",
        "(0.158843, 1.314762, -0.057245)",
        "(0.158062, 1.317937, -0.056439)",
        "(0.157335, 1.321237, -0.055713)",
        "(0.156636, 1.324759, -0.055190)",
        "(0.155916, 1.328279, -0.054784)",
        "(0.155500, 1.330008, -0.054595)",
        "(0.154687, 1.333319, -0.054161)",
        "(0.153954, 1.336623, -0.053725)",
        "(0.153378, 1.340091, -0.053390)",
        "(0.152693, 1.343477, -0.053130)",
        "(0.152341, 1.345060, -0.052968)",
        "(0.151665, 1.348187, -0.052696)",
        "(0.151030, 1.351336, -0.052633)",
        "(0.150291, 1.354463, -0.052647)",
        "(0.149621, 1.357601, -0.052555)",
        "(0.149302, 1.359160, -0.052478)",
        "(0.148499, 1.362162, -0.052230)",
        "(0.147679, 1.365196, -0.051927)",
        "(0.146896, 1.368485, -0.051717)",
        "(0.146030, 1.371995, -0.051610)",
        "(0.145625, 1.373830, -0.051565)",
        "(0.144880, 1.377581, -0.051476)",
        "(0.144136, 1.381303, -0.051252)",
        "(0.143403, 1.385198, -0.051116)",
        "(0.142617, 1.389127, -0.051011)",
        "(0.142246, 1.391112, -0.050983)",
        "(0.141467, 1.395102, -0.051003)",
        "(0.140710, 1.399277, -0.051193)",
        "(0.139957, 1.403471, -0.051366)",
        "(0.139349, 1.407572, -0.051390)",
        "(0.139070, 1.409648, -0.051391)",
        "(0.138640, 1.413733, -0.051301)",
        "(0.138222, 1.417663, -0.051245)",
        "(0.137822, 1.421499, -0.051193)",
        "(0.137340, 1.425006, -0.051080)",
        "(0.137073, 1.426706, -0.051058)",
        "(0.136721, 1.430148, -0.051094)",
        "(0.136394, 1.433516, -0.051223)",
        "(0.136057, 1.436630, -0.051430)",
        "(0.135600, 1.439511, -0.051717)",
        "(0.135325, 1.440903, -0.051850)",
        "(0.134694, 1.443513, -0.052075)",
        "(0.133914, 1.446064, -0.052256)",
        "(0.133183, 1.448607, -0.052463)",
        "(0.132525, 1.451363, -0.052720)",
        "(0.132314, 1.452792, -0.052845)",
        "(0.131886, 1.455563, -0.052955)",
        "(0.131480, 1.458403, -0.052939)",
        "(0.131018, 1.461374, -0.052859)",
        "(0.130486, 1.464486, -0.052744)",
        "(0.130393, 1.466179, -0.052686)",
        "(0.130383, 1.469620, -0.052616)",
        "(0.129978, 1.473105, -0.052516)",
        "(0.129945, 1.476648, -0.052440)",
        "(0.129992, 1.480321, -0.052518)",
        "(0.129976, 1.482119, -0.052544)",
        "(0.130063, 1.485534, -0.052463)",
        "(0.130199, 1.488893, -0.052439)",
        "(0.130302, 1.492501, -0.052489)",
        "(0.130283, 1.496016, -0.052650)",
        "(0.130293, 1.497797, -0.052757)",
        "(0.130314, 1.501215, -0.053012)",
        "(0.130407, 1.504798, -0.053408)",
        "(0.130414, 1.508297, -0.054013)",
        "(0.130396, 1.511697, -0.054641)",
        "(0.130407, 1.513359, -0.054972)",
        "(0.130382, 1.516926, -0.055748)",
        "(0.130250, 1.520527, -0.056719)",
        "(0.130312, 1.524061, -0.057872)",
        "(0.130238, 1.527357, -0.059011)",
        "(0.130101, 1.528988, -0.059617)",
        "(0.129733, 1.532220, -0.060886)",
        "(0.129522, 1.535591, -0.062384)",
        "(0.129390, 1.539088, -0.063954)",
        "(0.129283, 1.542258, -0.065300)",
        "(0.129317, 1.543760, -0.065929)",
        "(0.129373, 1.546643, -0.067217)",
        "(0.129284, 1.549271, -0.068536)",
        "(0.129183, 1.551802, -0.070084)",
        "(0.129209, 1.554285, -0.071980)",
        "(0.129139, 1.555475, -0.072967)",
        "(0.128871, 1.557643, -0.074980)",
        "(0.128769, 1.559709, -0.077068)",
        "(0.128706, 1.561846, -0.079437)",
        "(0.128406, 1.563729, -0.081929)",
        "(0.128104, 1.564489, -0.083156)",
        "(0.127574, 1.565683, -0.085475)",
        "(0.127331, 1.566777, -0.087737)",
        "(0.127204, 1.567876, -0.090265)",
        "(0.126874, 1.568816, -0.093053)",
        "(0.126682, 1.569193, -0.094492)",
        "(0.126284, 1.569865, -0.097362)",
        "(0.125759, 1.570490, -0.100290)",
        "(0.125099, 1.570879, -0.103099)",
        "(0.124434, 1.571261, -0.105892)",
        "(0.124244, 1.571527, -0.107369)",
        "(0.123867, 1.572182, -0.110446)",
        "(0.123459, 1.572589, -0.113213)",
        "(0.123184, 1.572838, -0.115933)",
        "(0.123013, 1.573211, -0.118864)",
        "(0.122875, 1.573343, -0.120449)",
        "(0.122474, 1.573471, -0.123807)",
        "(0.121998, 1.573506, -0.127594)",
        "(0.121316, 1.573447, -0.131817)",
        "(0.120654, 1.573409, -0.136387)",
        "(0.120292, 1.573324, -0.138723)",
        "(0.119582, 1.572903, -0.143262)",
        "(0.118709, 1.572405, -0.147676)",
        "(0.117888, 1.571831, -0.151765)",
        "(0.117393, 1.571273, -0.155508)",
        "(0.117351, 1.570978, -0.157261)",
        "(0.117295, 1.570193, -0.160749)",
        "(0.116988, 1.569260, -0.164506)",
        "(0.116698, 1.568181, -0.168505)",
        "(0.116361, 1.566846, -0.172467)",
        "(0.116153, 1.566014, -0.174440)",
        "(0.115602, 1.564054, -0.178405)",
        "(0.114842, 1.561563, -0.182054)",
        "(0.114098, 1.558518, -0.185028)",
        "(0.113597, 1.555336, -0.187555)",
        "(0.113407, 1.553573, -0.188678)",
        "(0.112888, 1.549668, -0.190776)",
        "(0.112397, 1.545337, -0.192577)",
        "(0.112072, 1.540836, -0.194388)",
        "(0.111906, 1.536106, -0.196152)",
        "(0.111718, 1.533506, -0.196869)",
        "(0.110743, 1.527553, -0.197816)",
        "(0.109728, 1.520997, -0.198180)",
        "(0.109023, 1.514250, -0.198520)",
        "(0.108337, 1.507737, -0.199470)",
        "(0.107882, 1.504389, -0.200007)",
        "(0.106751, 1.497451, -0.201073)",
        "(0.105805, 1.490606, -0.202158)",
        "(0.104921, 1.483941, -0.203484)",
        "(0.104009, 1.477209, -0.204936)",
        "(0.103497, 1.473893, -0.205674)",
        "(0.102430, 1.467347, -0.207052)",
        "(0.101660, 1.461229, -0.208269)",
        "(0.101160, 1.455744, -0.209590)",
        "(0.100880, 1.450680, -0.210970)",
        "(0.100769, 1.448352, -0.211699)",
        "(0.100667, 1.443932, -0.213163)",
        "(0.100803, 1.439857, -0.214602)",
        "(0.100713, 1.435843, -0.216050)",
        "(0.100655, 1.431866, -0.217503)",
        "(0.100650, 1.429950, -0.218262)",
        "(0.100697, 1.426536, -0.220118)",
        "(0.100780, 1.423455, -0.222340)",
        "(0.100805, 1.420335, -0.224609)",
        "(0.100911, 1.417032, -0.226653)",
        "(0.101004, 1.415384, -0.227557)",
        "(0.101402, 1.412164, -0.229137)",
        "(0.101958, 1.408837, -0.230319)",
        "(0.102525, 1.405442, -0.231504)",
        "(0.102896, 1.401925, -0.232731)",
        "(0.103054, 1.400189, -0.233364)",
        "(0.103403, 1.396803, -0.234519)",
        "(0.103941, 1.393620, -0.235713)",
        "(0.104424, 1.390237, -0.236805)",
        "(0.104830, 1.386534, -0.237559)",
        "(0.104993, 1.384618, -0.237745)",
        "(0.105540, 1.380852, -0.237958)",
        "(0.106189, 1.377279, -0.238373)",
        "(0.106827, 1.373660, -0.238792)",
        "(0.107300, 1.369900, -0.239031)",
        "(0.107626, 1.368104, -0.239129)",
        "(0.108449, 1.364608, -0.239393)",
        "(0.109326, 1.361127, -0.239669)",
        "(0.110099, 1.357340, -0.239676)",
        "(0.110784, 1.353448, -0.239508)",
        "(0.111190, 1.351565, -0.239452)",
        "(0.112093, 1.347771, -0.239246)",
        "(0.113071, 1.343843, -0.238869)",
        "(0.114126, 1.339818, -0.238450)",
        "(0.115238, 1.335647, -0.238048)",
        "(0.115728, 1.333413, -0.237863)",
        "(0.116653, 1.328606, -0.237291)",
        "(0.117492, 1.323500, -0.236493)",
        "(0.118485, 1.318477, -0.235758)",
        "(0.119497, 1.313742, -0.235367)",
        "(0.120010, 1.311378, -0.235227)",
        "(0.120906, 1.306530, -0.234691)",
        "(0.121871, 1.301687, -0.233741)",
        "(0.122997, 1.297135, -0.232609)",
        "(0.124219, 1.292903, -0.231588)",
        "(0.124839, 1.290908, -0.231132)",
        "(0.126123, 1.287137, -0.230213)",
        "(0.127474, 1.283269, -0.229018)",
        "(0.128959, 1.279435, -0.227317)",
        "(0.130368, 1.275663, -0.225265)",
        "(0.131080, 1.273859, -0.224335)",
        "(0.132390, 1.270446, -0.222650)",
        "(0.133592, 1.267046, -0.220865)",
        "(0.134818, 1.263606, -0.218709)",
        "(0.136210, 1.260267, -0.216039)",
        "(0.136910, 1.258611, -0.214638)",
        "(0.138217, 1.255426, -0.211644)",
        "(0.139532, 1.252327, -0.208388)",
        "(0.140850, 1.249542, -0.204931)",
        "(0.142131, 1.246941, -0.201397)",
        "(0.142731, 1.245692, -0.199570)",
        "(0.143795, 1.243307, -0.195831)",
        "(0.144812, 1.241147, -0.191879)",
        "(0.145662, 1.239257, -0.187884)",
        "(0.146512, 1.237687, -0.183726)",
        "(0.146962, 1.236956, -0.181509)",
        "(0.147910, 1.235713, -0.176808)",
        "(0.148888, 1.234767, -0.172018)",
        "(0.149728, 1.233934, -0.167330)",
        "(0.150580, 1.233279, -0.162775)",
        "(0.150970, 1.233049, -0.160611)",
        "(0.151842, 1.232558, -0.156161)",
        "(0.152852, 1.232008, -0.151518)",
        "(0.153850, 1.231316, -0.146765)",
        "(0.154920, 1.230734, -0.142053)",
        "(0.155363, 1.230483, -0.139844)",
        "(0.156112, 1.230227, -0.135659)",
        "(0.156821, 1.230271, -0.131834)",
        "(0.157370, 1.230525, -0.128349)",
        "(0.157830, 1.230989, -0.125014)",
        "(0.158050, 1.231303, -0.123352)",
        "(0.158498, 1.232037, -0.119994)",
        "(0.158918, 1.233020, -0.116759)",
        "(0.159320, 1.234473, -0.113739)",
        "(0.159681, 1.236320, -0.110657)",
        "(0.159829, 1.237249, -0.109231)",
        "(0.160057, 1.239229, -0.106302)",
        "(0.160145, 1.241407, -0.103292)",
        "(0.159954, 1.244030, -0.100510)",
        "(0.159686, 1.247054, -0.097728)",
        "(0.159497, 1.248692, -0.096277)",
        "(0.159238, 1.252065, -0.093256)",
        "(0.159001, 1.255697, -0.090276)",
        "(0.158881, 1.259550, -0.087402)",
        "(0.158783, 1.263373, -0.084499)",
        "(0.158756, 1.265219, -0.082965)",
        "(0.158734, 1.268702, -0.079793)",
        "(0.158644, 1.272324, -0.076978)",
        "(0.158413, 1.276164, -0.074677)",
        "(0.157948, 1.279820, -0.072702)",
        "(0.157741, 1.281585, -0.071705)",
        "(0.157359, 1.285037, -0.069797)",
        "(0.156983, 1.288422, -0.068119)",
        "(0.156462, 1.291790, -0.066743)",
        "(0.155876, 1.295202, -0.065617)",
        "(0.155602, 1.296862, -0.065052)",
        "(0.154972, 1.300184, -0.063921)",
        "(0.154396, 1.303489, -0.062733)",
        "(0.153869, 1.306802, -0.061466)",
        "(0.153375, 1.310321, -0.060338)",
        "(0.153095, 1.312135, -0.059835)",
        "(0.152560, 1.315794, -0.058861)",
        "(0.152125, 1.319358, -0.057771)",
        "(0.151748, 1.322930, -0.056795)",
        "(0.151254, 1.326403, -0.055876)",
        "(0.151001, 1.328058, -0.055430)",
        "(0.150566, 1.331308, -0.054503)",
        "(0.150114, 1.334741, -0.053816)",
        "(0.149489, 1.338249, -0.053365)",
        "(0.148844, 1.341627, -0.052914)",
        "(0.148560, 1.343411, -0.052803)",
        "(0.147977, 1.347064, -0.052740)",
        "(0.147392, 1.350492, -0.052524)",
        "(0.146919, 1.353931, -0.052292)",
        "(0.146467, 1.357482, -0.052237)",
        "(0.146161, 1.359214, -0.052203)",
        "(0.145623, 1.362602, -0.051999)",
        "(0.145236, 1.366136, -0.051757)",
        "(0.144746, 1.369770, -0.051714)",
        "(0.144318, 1.373425, -0.051733)",
        "(0.144103, 1.375321, -0.051746)",
        "(0.143697, 1.379217, -0.051835)",
        "(0.143068, 1.383077, -0.051944)",
        "(0.142418, 1.386849, -0.051974)",
        "(0.141837, 1.390675, -0.051967)",
        "(0.141493, 1.392613, -0.051939)",
        "(0.140828, 1.396546, -0.051870)",
        "(0.140182, 1.400586, -0.051869)",
        "(0.139566, 1.404695, -0.051918)",
        "(0.139090, 1.408964, -0.051961)",
        "(0.138847, 1.411134, -0.051990)",
        "(0.138298, 1.415498, -0.052085)",
        "(0.137698, 1.419770, -0.052149)",
        "(0.137247, 1.424025, -0.052081)",
        "(0.136816, 1.428473, -0.052065)",
        "(0.136611, 1.430703, -0.052037)",
        "(0.136320, 1.435241, -0.051938)",
        "(0.136117, 1.439838, -0.051857)",
        "(0.135890, 1.444371, -0.051810)",
        "(0.135663, 1.449054, -0.052120)",
        "(0.135494, 1.451473, -0.052383)",
        "(0.135197, 1.456154, -0.052964)",
        "(0.134932, 1.460503, -0.053342)",
        "(0.134769, 1.464485, -0.053476)",
        "(0.134533, 1.468565, -0.053757)",
        "(0.134391, 1.470659, -0.053996)",
        "(0.134033, 1.474826, -0.054675)",
        "(0.133762, 1.478988, -0.055492)",
        "(0.133506, 1.483038, -0.056149)",
        "(0.133447, 1.487097, -0.056627)",
        "(0.133463, 1.489090, -0.056791)",
        "(0.133530, 1.493152, -0.057117)",
        "(0.133636, 1.497092, -0.057233)",
        "(0.133860, 1.500849, -0.057056)",
        "(0.134094, 1.504639, -0.056741)",
        "(0.134204, 1.506502, -0.056553)",
        "(0.134401, 1.510126, -0.056184)",
        "(0.134582, 1.513849, -0.055982)",
        "(0.134761, 1.517650, -0.056058)",
        "(0.134765, 1.521192, -0.055991)",
        "(0.134822, 1.522820, -0.055864)",
        "(0.135051, 1.525974, -0.055583)",
        "(0.135234, 1.528973, -0.055335)",
        "(0.135394, 1.531909, -0.055169)",
        "(0.135626, 1.534835, -0.055147)",
        "(0.135738, 1.536331, -0.055146)",
        "(0.136007, 1.539310, -0.055184)",
        "(0.136257, 1.542257, -0.055256)",
        "(0.136595, 1.545169, -0.055478)",
        "(0.137015, 1.548254, -0.055969)",
        "(0.137250, 1.549817, -0.056241)",
        "(0.137619, 1.552763, -0.056804)",
        "(0.137920, 1.555615, -0.057455)",
        "(0.138177, 1.558510, -0.058368)",
        "(0.138502, 1.561364, -0.059564)",
        "(0.138630, 1.562757, -0.060227)",
        "(0.138922, 1.565484, -0.061744)",
        "(0.139203, 1.568033, -0.063428)",
        "(0.139390, 1.570628, -0.065478)",
        "(0.139475, 1.573282, -0.067932)",
        "(0.139486, 1.574582, -0.069174)",
        "(0.139455, 1.577048, -0.071655)",
        "(0.139362, 1.579070, -0.073800)",
        "(0.139529, 1.581056, -0.075978)",
        "(0.139962, 1.583206, -0.078423)",
        "(0.140161, 1.584232, -0.079727)",
        "(0.140485, 1.586233, -0.082517)",
        "(0.140777, 1.588057, -0.085495)",
        "(0.140929, 1.589664, -0.088579)",
        "(0.140950, 1.591184, -0.091881)",
        "(0.140962, 1.591902, -0.093697)",
        "(0.141023, 1.593309, -0.097579)",
        "(0.140902, 1.594671, -0.101611)",
        "(0.140627, 1.595866, -0.105653)",
        "(0.140711, 1.597134, -0.109924)",
        "(0.140874, 1.597804, -0.112139)",
        "(0.141082, 1.599086, -0.116596)",
        "(0.141192, 1.600101, -0.121108)",
        "(0.141231, 1.600995, -0.125881)",
        "(0.141402, 1.601711, -0.130735)",
        "(0.141472, 1.601992, -0.133113)",
        "(0.141761, 1.602523, -0.138118)",
        "(0.142203, 1.602996, -0.143123)",
        "(0.142615, 1.603321, -0.148555)",
        "(0.142889, 1.603430, -0.154239)",
        "(0.142926, 1.603255, -0.157043)",
        "(0.142954, 1.602605, -0.162355)",
        "(0.143026, 1.601499, -0.167357)",
        "(0.143134, 1.600117, -0.172353)",
        "(0.143208, 1.598573, -0.177401)",
        "(0.143187, 1.597663, -0.179847)",
        "(0.143108, 1.595569, -0.184495)",
        "(0.143248, 1.593254, -0.189014)",
        "(0.143274, 1.590626, -0.193349)",
        "(0.143071, 1.587506, -0.197313)",
        "(0.143035, 1.585835, -0.199208)",
        "(0.142942, 1.582550, -0.203040)",
        "(0.142570, 1.578843, -0.206515)",
        "(0.141847, 1.574651, -0.209338)",
        "(0.141347, 1.570578, -0.212079)",
        "(0.141198, 1.568651, -0.213542)",
        "(0.140766, 1.564933, -0.216562)",
        "(0.139995, 1.561126, -0.219307)",
        "(0.139068, 1.557158, -0.221508)",
        "(0.138414, 1.553336, -0.223427)",
        "(0.138117, 1.551403, -0.224211)",
        "(0.137571, 1.547502, -0.225599)",
        "(0.137439, 1.543692, -0.226988)",
        "(0.137675, 1.540193, -0.228734)",
        "(0.137819, 1.536670, -0.230824)",
        "(0.137675, 1.534758, -0.231895)",
        "(0.137119, 1.530568, -0.233821)",
        "(0.136603, 1.526179, -0.235651)",
        "(0.136383, 1.521809, -0.237540)",
        "(0.136163, 1.517428, -0.239408)",
        "(0.135999, 1.515140, -0.240238)",
        "(0.135891, 1.510416, -0.241750)",
        "(0.135922, 1.505595, -0.243397)",
        "(0.135749, 1.500753, -0.245320)",
        "(0.135438, 1.495680, -0.247161)",
        "(0.135140, 1.493032, -0.247933)",
        "(0.134833, 1.487663, -0.249101)",
        "(0.134676, 1.482247, -0.249920)",
        "(0.134713, 1.476764, -0.250336)",
        "(0.134701, 1.471120, -0.250361)",
        "(0.134741, 1.468235, -0.250217)",
        "(0.134963, 1.462397, -0.249739)",
        "(0.135108, 1.456406, -0.249261)",
        "(0.135167, 1.450287, -0.248945)",
        "(0.135020, 1.444100, -0.248802)",
        "(0.134897, 1.440970, -0.248678)",
        "(0.134552, 1.434694, -0.248362)",
        "(0.134429, 1.428568, -0.248132)",
        "(0.134396, 1.422926, -0.248284)",
        "(0.134429, 1.417814, -0.248765)",
        "(0.134404, 1.415322, -0.248988)",
        "(0.134467, 1.410684, -0.249321)",
        "(0.134512, 1.406340, -0.249572)",
        "(0.134664, 1.402357, -0.249824)",
        "(0.134988, 1.398733, -0.250125)",
        "(0.135193, 1.397020, -0.250280)",
        "(0.135651, 1.393656, -0.250539)",
        "(0.135995, 1.390079, -0.250650)",
        "(0.136469, 1.386180, -0.250707)",
        "(0.136874, 1.382377, -0.251267)",
        "(0.137090, 1.380464, -0.251622)",
        "(0.137430, 1.376592, -0.252353)",
        "(0.137731, 1.372572, -0.252807)",
        "(0.137973, 1.368423, -0.253013)",
        "(0.138231, 1.364149, -0.253019)",
        "(0.138401, 1.362012, -0.253001)",
        "(0.138817, 1.357862, -0.253075)",
        "(0.139267, 1.353729, -0.253176)",
        "(0.139584, 1.349460, -0.253130)",
        "(0.139908, 1.345235, -0.252961)",
        "(0.140100, 1.343155, -0.252921)",
        "(0.140493, 1.339003, -0.252962)",
        "(0.141070, 1.334830, -0.253057)",
        "(0.141639, 1.330510, -0.252954)",
        "(0.142297, 1.326155, -0.252741)",
        "(0.142597, 1.324025, -0.252753)",
        "(0.143223, 1.319737, -0.252811)",
        "(0.143725, 1.315274, -0.252795)",
        "(0.144316, 1.310737, -0.252352)",
        "(0.145007, 1.306403, -0.251559)",
        "(0.145456, 1.304330, -0.251037)",
        "(0.146371, 1.300231, -0.249763)",
        "(0.147236, 1.296057, -0.248120)",
        "(0.147973, 1.291763, -0.246151)",
        "(0.148628, 1.287629, -0.244099)",
        "(0.148961, 1.285619, -0.243113)",
        "(0.149538, 1.281809, -0.241226)",
        "(0.150281, 1.278141, -0.239134)",
        "(0.151050, 1.274464, -0.236784)",
        "(0.151824, 1.270913, -0.234400)",
        "(0.152228, 1.269144, -0.233145)",
        "(0.152947, 1.265619, -0.230603)",
        "(0.153751, 1.262270, -0.228051)",
        "(0.154622, 1.259062, -0.225588)",
        "(0.155426, 1.255829, -0.223044)",
        "(0.155841, 1.254263, -0.221791)",
        "(0.156684, 1.251247, -0.219318)",
        "(0.157482, 1.248407, -0.216869)",
        "(0.158263, 1.245689, -0.214057)",
        "(0.159151, 1.243015, -0.210607)",
        "(0.159628, 1.241691, -0.208524)",
        "(0.160673, 1.239133, -0.203986)",
        "(0.161588, 1.236712, -0.199371)",
        "(0.162486, 1.234342, -0.194761)",
        "(0.163403, 1.231958, -0.190059)",
        "(0.163870, 1.230775, -0.187715)",
        "(0.164841, 1.228396, -0.182922)",
        "(0.165891, 1.225823, -0.177768)",
        "(0.166959, 1.223431, -0.172712)",
        "(0.167965, 1.221340, -0.168132)",
        "(0.168446, 1.220396, -0.166010)",
        "(0.169452, 1.218523, -0.161701)",
        "(0.170613, 1.216670, -0.157189)",
        "(0.171661, 1.214870, -0.152625)",
        "(0.172807, 1.213315, -0.148112)",
        "(0.173381, 1.212619, -0.145902)",
        "(0.174448, 1.211329, -0.141683)",
        "(0.175349, 1.209943, -0.137623)",
        "(0.176250, 1.208397, -0.133302)",
        "(0.177287, 1.206948, -0.128821)",
        "(0.177760, 1.206397, -0.126683)",
        "(0.178509, 1.205665, -0.122766)",
        "(0.179223, 1.204925, -0.118765)",
        "(0.180076, 1.204254, -0.114523)",
        "(0.180780, 1.204100, -0.110587)",
        "(0.181089, 1.204197, -0.108815)",
        "(0.181582, 1.204515, -0.105286)",
        "(0.182080, 1.205084, -0.101686)",
        "(0.182515, 1.205704, -0.097853)",
        "(0.182864, 1.206604, -0.094041)",
        "(0.183012, 1.207200, -0.092207)",
        "(0.183171, 1.208628, -0.088688)",
        "(0.183176, 1.210241, -0.085283)",
        "(0.183091, 1.212126, -0.081965)",
        "(0.182841, 1.214452, -0.078818)",
        "(0.182632, 1.215681, -0.077254)",
        "(0.182129, 1.218286, -0.074117)",
        "(0.181613, 1.221147, -0.070981)",
        "(0.180836, 1.224305, -0.068095)",
        "(0.179986, 1.227830, -0.065308)",
        "(0.179513, 1.229663, -0.063916)",
        "(0.178571, 1.233567, -0.061224)",
        "(0.177644, 1.237929, -0.058897)",
        "(0.176656, 1.242384, -0.056708)",
        "(0.175656, 1.246780, -0.054525)",
        "(0.175189, 1.249023, -0.053457)",
        "(0.174228, 1.253642, -0.051657)",
        "(0.173127, 1.258182, -0.050151)",
        "(0.172097, 1.262563, -0.048710)",
        "(0.171037, 1.266940, -0.047469)",
        "(0.170529, 1.269111, -0.046900)",
        "(0.169602, 1.273478, -0.045871)",
        "(0.168648, 1.277813, -0.044980)",
        "(0.167657, 1.282130, -0.044333)",
        "(0.166600, 1.286233, -0.043657)",
        "(0.166089, 1.288288, -0.043323)",
        "(0.165018, 1.292842, -0.043217)",
        "(0.163543, 1.297462, -0.043605)",
        "(0.162207, 1.301965, -0.043981)",
        "(0.161070, 1.306274, -0.044168)",
        "(0.160558, 1.308408, -0.044197)",
        "(0.159636, 1.312791, -0.044238)",
        "(0.158794, 1.317354, -0.044306)",
        "(0.157834, 1.322005, -0.044371)",
        "(0.156826, 1.326601, -0.044327)",
        "(0.156303, 1.328936, -0.044291)",
        "(0.155218, 1.333790, -0.044384)",
        "(0.154258, 1.338491, -0.044275)",
        "(0.153431, 1.343452, -0.044109)",
        "(0.152576, 1.348688, -0.044020)",
        "(0.152107, 1.351374, -0.044040)",
        "(0.151303, 1.356297, -0.043770)",
        "(0.150588, 1.361267, -0.043393)",
        "(0.149694, 1.366672, -0.043500)",
        "(0.148597, 1.372050, -0.043693)",
        "(0.148131, 1.374693, -0.043657)",
        "(0.147268, 1.380049, -0.043391)",
        "(0.146432, 1.385826, -0.043361)",
        "(0.145477, 1.391854, -0.043485)",
        "(0.144695, 1.397829, -0.043487)",
        "(0.144398, 1.400746, -0.043352)",
        "(0.143997, 1.406693, -0.043127)",
        "(0.143553, 1.412593, -0.042926)",
        "(0.143127, 1.418537, -0.042835)",
        "(0.142676, 1.424332, -0.042924)",
        "(0.142512, 1.427161, -0.042948)",
        "(0.142178, 1.432579, -0.042883)",
        "(0.141798, 1.437803, -0.042940)",
        "(0.141273, 1.442746, -0.043092)",
        "(0.140712, 1.447285, -0.043098)",
        "(0.140517, 1.449465, -0.043065)",
        "(0.140274, 1.453711, -0.042989)",
        "(0.140077, 1.457892, -0.043013)",
        "(0.139764, 1.461899, -0.043141)",
        "(0.139295, 1.465717, -0.043324)",
        "(0.139058, 1.467500, -0.043342)",
        "(0.138711, 1.471237, -0.043445)",
        "(0.138360, 1.474925, -0.043572)",
        "(0.137968, 1.478514, -0.043700)",
        "(0.137533, 1.482028, -0.043839)",
        "(0.137416, 1.483728, -0.043853)",
        "(0.137221, 1.486995, -0.043733)",
        "(0.137024, 1.490275, -0.043665)",
        "(0.136712, 1.493371, -0.043571)",
        "(0.136346, 1.496729, -0.043721)",
        "(0.136087, 1.498515, -0.043956)",
        "(0.135585, 1.501941, -0.044273)",
        "(0.135112, 1.505228, -0.044282)",
        "(0.134778, 1.508674, -0.044326)",
        "(0.134482, 1.512186, -0.044440)",
        "(0.134362, 1.513974, -0.044518)",
        "(0.134238, 1.517438, -0.044616)",
        "(0.134293, 1.520835, -0.044784)",
        "(0.134154, 1.524312, -0.045268)",
        "(0.133801, 1.527929, -0.046117)",
        "(0.133562, 1.529831, -0.046773)",
        "(0.133033, 1.533667, -0.048090)",
        "(0.132535, 1.537393, -0.049349)",
        "(0.132069, 1.541154, -0.050678)",
        "(0.131611, 1.544999, -0.052317)",
        "(0.131368, 1.546909, -0.053140)",
        "(0.130920, 1.550679, -0.054783)",
        "(0.130658, 1.554586, -0.056505)",
        "(0.130479, 1.558640, -0.058427)",
        "(0.130366, 1.562797, -0.060556)",
        "(0.130332, 1.564933, -0.061725)",
        "(0.130281, 1.569034, -0.063924)",
        "(0.130262, 1.572667, -0.065755)",
        "(0.130381, 1.576133, -0.067544)",
        "(0.130656, 1.579558, -0.069651)",
        "(0.130733, 1.581183, -0.070865)",
        "(0.130823, 1.584250, -0.073501)",
        "(0.130797, 1.587054, -0.076356)",
        "(0.130573, 1.589631, -0.079368)",
        "(0.130356, 1.591898, -0.082524)",
        "(0.130262, 1.592934, -0.084007)",
        "(0.130227, 1.594876, -0.086862)",
        "(0.130301, 1.596696, -0.089775)",
        "(0.130565, 1.598389, -0.092862)",
        "(0.130537, 1.599820, -0.095991)",
        "(0.130421, 1.600407, -0.097539)",
        "(0.130181, 1.601438, -0.100685)",
        "(0.130128, 1.602506, -0.103975)",
        "(0.130143, 1.603640, -0.107554)",
        "(0.129973, 1.604538, -0.111299)",
        "(0.129844, 1.604864, -0.113213)",
        "(0.129743, 1.605637, -0.117338)",
        "(0.129763, 1.606538, -0.121700)",
        "(0.129673, 1.607244, -0.126009)",
        "(0.129759, 1.607749, -0.130324)",
        "(0.129919, 1.608043, -0.132576)",
        "(0.130482, 1.608761, -0.137369)",
        "(0.130786, 1.609317, -0.141885)",
        "(0.130868, 1.609803, -0.146463)",
        "(0.131033, 1.610337, -0.151050)",
        "(0.131166, 1.610646, -0.153363)",
        "(0.131580, 1.611281, -0.158015)",
        "(0.132178, 1.611935, -0.162820)",
        "(0.132964, 1.612587, -0.167829)",
        "(0.133656, 1.613106, -0.173015)",
        "(0.134016, 1.613309, -0.175647)",
        "(0.134558, 1.613475, -0.180863)",
        "(0.135055, 1.613413, -0.185984)",
        "(0.135472, 1.613161, -0.191031)",
        "(0.135710, 1.612670, -0.195839)",
        "(0.135826, 1.612373, -0.198101)",
        "(0.136370, 1.611806, -0.202441)",
        "(0.137296, 1.611234, -0.206682)",
        "(0.138246, 1.610523, -0.211096)",
        "(0.139294, 1.609532, -0.215720)",
        "(0.139737, 1.608905, -0.218079)",
        "(0.140049, 1.607188, -0.222692)",
        "(0.139894, 1.605025, -0.227062)",
        "(0.140003, 1.602827, -0.231524)",
        "(0.140220, 1.600639, -0.236266)",
        "(0.140211, 1.599451, -0.238555)",
        "(0.140202, 1.596697, -0.242664)",
        "(0.140680, 1.593787, -0.246452)",
        "(0.141436, 1.590813, -0.250417)",
        "(0.141957, 1.587494, -0.254478)",
        "(0.142064, 1.585662, -0.256643)",
        "(0.142083, 1.581699, -0.261137)",
        "(0.141924, 1.577245, -0.265637)",
        "(0.141556, 1.572284, -0.269943)",
        "(0.141387, 1.566928, -0.274182)",
        "(0.141354, 1.564134, -0.276274)",
        "(0.141268, 1.558125, -0.280185)",
        "(0.140728, 1.551586, -0.283481)",
        "(0.140135, 1.544622, -0.286153)",
        "(0.139918, 1.537805, -0.288678)",
        "(0.139903, 1.534418, -0.289980)",
        "(0.139912, 1.527562, -0.292602)",
        "(0.139677, 1.520353, -0.294946)",
        "(0.139380, 1.512691, -0.296846)",
        "(0.139385, 1.504874, -0.298297)",
        "(0.139400, 1.500929, -0.298949)",
        "(0.139497, 1.492978, -0.300176)",
        "(0.139426, 1.484822, -0.301132)",
        "(0.139432, 1.476654, -0.301885)",
        "(0.139406, 1.468683, -0.302705)",
        "(0.139265, 1.464673, -0.303112)",
        "(0.138999, 1.456558, -0.303737)",
        "(0.138789, 1.448540, -0.304153)",
        "(0.138510, 1.440684, -0.304310)",
        "(0.138144, 1.433143, -0.304226)",
        "(0.138088, 1.429494, -0.304147)",
        "(0.138292, 1.422594, -0.303823)",
        "(0.138583, 1.416114, -0.303471)",
        "(0.138642, 1.409699, -0.302998)",
        "(0.138639, 1.403369, -0.302192)",
        "(0.138684, 1.400246, -0.301711)",
        "(0.138802, 1.394306, -0.300758)",
        "(0.139084, 1.388680, -0.299911)",
        "(0.139297, 1.383262, -0.299284)",
        "(0.139520, 1.378015, -0.298676)",
        "(0.139692, 1.375418, -0.298307)",
        "(0.140162, 1.370387, -0.297483)",
        "(0.140538, 1.365345, -0.296485)",
        "(0.140784, 1.360078, -0.295207)",
        "(0.141133, 1.354839, -0.293874)",
        "(0.141403, 1.352263, -0.293212)",
        "(0.141968, 1.347310, -0.292139)",
        "(0.142448, 1.342431, -0.291125)",
        "(0.142716, 1.337185, -0.289472)",
        "(0.142972, 1.331826, -0.287236)",
        "(0.143099, 1.329187, -0.286090)",
        "(0.143441, 1.324098, -0.283930)",
        "(0.143677, 1.319092, -0.281737)",
        "(0.143887, 1.314176, -0.279434)",
        "(0.144368, 1.309631, -0.277021)",
        "(0.144696, 1.307499, -0.275781)",
        "(0.145285, 1.303255, -0.273119)",
        "(0.145636, 1.298798, -0.270049)",
        "(0.145973, 1.294420, -0.266838)",
        "(0.146385, 1.290505, -0.264127)",
        "(0.146597, 1.288740, -0.263012)",
        "(0.146987, 1.285327, -0.260791)",
        "(0.147505, 1.281999, -0.258308)",
        "(0.148098, 1.278625, -0.255418)",
        "(0.148735, 1.275120, -0.252199)",
        "(0.149012, 1.273273, -0.250550)",
        "(0.149504, 1.269651, -0.247295)",
        "(0.149840, 1.266299, -0.244395)",
        "(0.149977, 1.263026, -0.241634)",
        "(0.150215, 1.260010, -0.238882)",
        "(0.150335, 1.258578, -0.237466)",
        "(0.150727, 1.255843, -0.234265)",
        "(0.151224, 1.253260, -0.230619)",
        "(0.151726, 1.250763, -0.226437)",
        "(0.152180, 1.248329, -0.222033)",
        "(0.152454, 1.247196, -0.219827)",
        "(0.152823, 1.245006, -0.215460)",
        "(0.153199, 1.242869, -0.210773)",
        "(0.153571, 1.240714, -0.205770)",
        "(0.153979, 1.238597, -0.200679)",
        "(0.154203, 1.237581, -0.198138)",
        "(0.154790, 1.235574, -0.192901)",
        "(0.155374, 1.233799, -0.187619)",
        "(0.156017, 1.232318, -0.182145)",
        "(0.156780, 1.230894, -0.176234)",
        "(0.157228, 1.230224, -0.173217)",
        "(0.157955, 1.229171, -0.167478)",
        "(0.158636, 1.228309, -0.161850)",
        "(0.159420, 1.227545, -0.156038)",
        "(0.160321, 1.226760, -0.150005)",
        "(0.160813, 1.226486, -0.147029)",
        "(0.161742, 1.225955, -0.141248)",
        "(0.162356, 1.224946, -0.135505)",
        "(0.163053, 1.223617, -0.129518)",
        "(0.163851, 1.222842, -0.123923)",
        "(0.164226, 1.222789, -0.121374)",
        "(0.164939, 1.223340, -0.116646)",
        "(0.165404, 1.224664, -0.112371)",
        "(0.165674, 1.226270, -0.108221)",
        "(0.165811, 1.228004, -0.103964)",
        "(0.165855, 1.228983, -0.101806)",
        "(0.165926, 1.231345, -0.097567)",
        "(0.165913, 1.234238, -0.093479)",
        "(0.165776, 1.237485, -0.089527)",
        "(0.165392, 1.240337, -0.085941)",
        "(0.165162, 1.241781, -0.084169)",
        "(0.164579, 1.245060, -0.080959)",
        "(0.163784, 1.249186, -0.078407)",
        "(0.162841, 1.253865, -0.076275)",
        "(0.162037, 1.258462, -0.074045)",
        "(0.161735, 1.260812, -0.072943)",
        "(0.161213, 1.265411, -0.070733)",
        "(0.160705, 1.269914, -0.068692)",
        "(0.160028, 1.274608, -0.067056)",
        "(0.159174, 1.279567, -0.065813)",
        "(0.158718, 1.282014, -0.065261)",
        "(0.157730, 1.286688, -0.064172)",
        "(0.156812, 1.291245, -0.063108)",
        "(0.155991, 1.295862, -0.062285)",
        "(0.155144, 1.300488, -0.061629)",
        "(0.154750, 1.302766, -0.061337)",
        "(0.153951, 1.307179, -0.060712)",
        "(0.153365, 1.311624, -0.060034)",
        "(0.152821, 1.316062, -0.059394)",
        "(0.152295, 1.320404, -0.058877)",
        "(0.152021, 1.322500, -0.058646)",
        "(0.151337, 1.326537, -0.058177)",
        "(0.150459, 1.330522, -0.057933)",
        "(0.149558, 1.334667, -0.057917)",
        "(0.148641, 1.338950, -0.058003)",
        "(0.148246, 1.341068, -0.058015)",
        "(0.147489, 1.345044, -0.057812)",
        "(0.146994, 1.348996, -0.057305)",
        "(0.146642, 1.353198, -0.056727)",
        "(0.146193, 1.357342, -0.056086)",
        "(0.145981, 1.359468, -0.055789)",
        "(0.145412, 1.364139, -0.055465)",
        "(0.144545, 1.369413, -0.055755)",
        "(0.143493, 1.374955, -0.056307)",
        "(0.142576, 1.380658, -0.056799)",
        "(0.142238, 1.383508, -0.057000)",
        "(0.141739, 1.389273, -0.057311)",
        "(0.141271, 1.395064, -0.057601)",
        "(0.140895, 1.400917, -0.057963)",
        "(0.140549, 1.406794, -0.058416)",
        "(0.140333, 1.409685, -0.058699)",
        "(0.139852, 1.415414, -0.059189)",
        "(0.139413, 1.421197, -0.059705)",
        "(0.138893, 1.426954, -0.060249)",
        "(0.138638, 1.432613, -0.060660)",
        "(0.138584, 1.435431, -0.060839)",
        "(0.138732, 1.440826, -0.061154)",
        "(0.138806, 1.445783, -0.061372)",
        "(0.138857, 1.450494, -0.061666)",
        "(0.138937, 1.454983, -0.061969)",
        "(0.138958, 1.457098, -0.062078)",
        "(0.138988, 1.461044, -0.062270)",
        "(0.138996, 1.464586, -0.062396)",
        "(0.138936, 1.467956, -0.062495)",
        "(0.138987, 1.471490, -0.062812)",
        "(0.139021, 1.473235, -0.062984)",
        "(0.138934, 1.476545, -0.063266)",
        "(0.138832, 1.479743, -0.063507)",
        "(0.138850, 1.482653, -0.063668)",
        "(0.138973, 1.485533, -0.063939)",
        "(0.138990, 1.486977, -0.064104)",
        "(0.138831, 1.489794, -0.064593)",
        "(0.138700, 1.492758, -0.065347)",
        "(0.138531, 1.495590, -0.066041)",
        "(0.138462, 1.498269, -0.066572)",
        "(0.138490, 1.499581, -0.066805)",
        "(0.138634, 1.502186, -0.067248)",
        "(0.138563, 1.504728, -0.067600)",
        "(0.138511, 1.507210, -0.067850)",
        "(0.138590, 1.509795, -0.068161)",
        "(0.138672, 1.511177, -0.068411)",
        "(0.138816, 1.513878, -0.068875)",
        "(0.138825, 1.516511, -0.069366)",
        "(0.138896, 1.519133, -0.069913)",
        "(0.138928, 1.521872, -0.070619)",
        "(0.138974, 1.523254, -0.071000)",
        "(0.139115, 1.526035, -0.071883)",
        "(0.139254, 1.528644, -0.072756)",
        "(0.139284, 1.531150, -0.073792)",
        "(0.139226, 1.533692, -0.075052)",
        "(0.139191, 1.535031, -0.075727)",
        "(0.139193, 1.537701, -0.077151)",
        "(0.139089, 1.540300, -0.078624)",
        "(0.139157, 1.542964, -0.080165)",
        "(0.139301, 1.545625, -0.081700)",
        "(0.139379, 1.546906, -0.082442)",
        "(0.139583, 1.549349, -0.083931)",
        "(0.139898, 1.551732, -0.085384)",
        "(0.140152, 1.553980, -0.086983)",
        "(0.140236, 1.555965, -0.088663)",
        "(0.140303, 1.556837, -0.089644)",
        "(0.140501, 1.558574, -0.091820)",
        "(0.140437, 1.560054, -0.094301)",
        "(0.140174, 1.561142, -0.097028)",
        "(0.139796, 1.561759, -0.099962)",
        "(0.139642, 1.562013, -0.101394)",
        "(0.139254, 1.562298, -0.104293)",
        "(0.138683, 1.562474, -0.107491)",
        "(0.138222, 1.562759, -0.111146)",
        "(0.137657, 1.562934, -0.114770)",
        "(0.137392, 1.562920, -0.116485)",
        "(0.137039, 1.562719, -0.119860)",
        "(0.136902, 1.562497, -0.123573)",
        "(0.136549, 1.562212, -0.127691)",
        "(0.136025, 1.561639, -0.131873)",
        "(0.135601, 1.561175, -0.133887)",
        "(0.134628, 1.560120, -0.137680)",
        "(0.133679, 1.559119, -0.141351)",
        "(0.132960, 1.558328, -0.144922)",
        "(0.132389, 1.557693, -0.148331)",
        "(0.132071, 1.557302, -0.149960)",
        "(0.131680, 1.556589, -0.153186)",
        "(0.131323, 1.555915, -0.156422)",
        "(0.130640, 1.554959, -0.159452)",
        "(0.129936, 1.553954, -0.162401)",
        "(0.129724, 1.553494, -0.163827)",
        "(0.129324, 1.552552, -0.166587)",
        "(0.128815, 1.551594, -0.169426)",
        "(0.128335, 1.550707, -0.172383)",
        "(0.127805, 1.549811, -0.175299)",
        "(0.127533, 1.549303, -0.176641)",
        "(0.127012, 1.548270, -0.179152)",
        "(0.126870, 1.547434, -0.181690)",
        "(0.126946, 1.546794, -0.184387)",
        "(0.126697, 1.546002, -0.186866)",
        "(0.126473, 1.545511, -0.188018)",
        "(0.125989, 1.544547, -0.190388)",
        "(0.125779, 1.543653, -0.192641)",
        "(0.125578, 1.542635, -0.194885)",
        "(0.125577, 1.541555, -0.197203)",
        "(0.125644, 1.540998, -0.198401)",
        "(0.125721, 1.539802, -0.200801)",
        "(0.125484, 1.538300, -0.203057)",
        "(0.125078, 1.536555, -0.205255)",
        "(0.124878, 1.535002, -0.207771)",
        "(0.124772, 1.534256, -0.209047)",
        "(0.124410, 1.532552, -0.211390)",
        "(0.123865, 1.530538, -0.213425)",
        "(0.123384, 1.528602, -0.215375)",
        "(0.123061, 1.526765, -0.217352)",
        "(0.122891, 1.525823, -0.218367)",
        "(0.122482, 1.523866, -0.220475)",
        "(0.122125, 1.521765, -0.222486)",
        "(0.121855, 1.519639, -0.224579)",
        "(0.121712, 1.517411, -0.226694)",
        "(0.121586, 1.516189, -0.227745)",
        "(0.121321, 1.513532, -0.229976)",
        "(0.120903, 1.510698, -0.232369)",
        "(0.120352, 1.507563, -0.234714)",
        "(0.119931, 1.504336, -0.237163)",
        "(0.119755, 1.502644, -0.238433)",
        "(0.119246, 1.499027, -0.240980)",
        "(0.118646, 1.494953, -0.243241)",
        "(0.118184, 1.490575, -0.245143)",
        "(0.117925, 1.486104, -0.246970)",
        "(0.117761, 1.483767, -0.247925)",
        "(0.117499, 1.479005, -0.249899)",
        "(0.117235, 1.474092, -0.251861)",
        "(0.116906, 1.468844, -0.253583)",
        "(0.116568, 1.463450, -0.255159)",
        "(0.116356, 1.460752, -0.255965)",
        "(0.115889, 1.455269, -0.257426)",
        "(0.115483, 1.449905, -0.258754)",
        "(0.115444, 1.444833, -0.259989)",
        "(0.115424, 1.439975, -0.261209)",
        "(0.115401, 1.437632, -0.261837)",
        "(0.115158, 1.433096, -0.263094)",
        "(0.114999, 1.428812, -0.264340)",
        "(0.114986, 1.424827, -0.265554)",
        "(0.114945, 1.420938, -0.266521)",
        "(0.114875, 1.418956, -0.266795)",
        "(0.114830, 1.415069, -0.267061)",
        "(0.115073, 1.411542, -0.267261)",
        "(0.115396, 1.408470, -0.267794)",
        "(0.115707, 1.405490, -0.268519)",
        "(0.115810, 1.403938, -0.268842)",
        "(0.115967, 1.400628, -0.269310)",
        "(0.116241, 1.397065, -0.269335)",
        "(0.116491, 1.393250, -0.268835)",
        "(0.116437, 1.389279, -0.268244)",
        "(0.116408, 1.387361, -0.268012)",
        "(0.116188, 1.383810, -0.267649)",
        "(0.116126, 1.380705, -0.267173)",
        "(0.116075, 1.378159, -0.266725)",
        "(0.116196, 1.375851, -0.266088)",
        "(0.116288, 1.374806, -0.265671)",
        "(0.116657, 1.372944, -0.264587)",
        "(0.117134, 1.371163, -0.263326)",
        "(0.117531, 1.369375, -0.262105)",
        "(0.117896, 1.367461, -0.260930)",
        "(0.118028, 1.366502, -0.260401)",
        "(0.118415, 1.364625, -0.259462)",
        "(0.119007, 1.362560, -0.258642)",
        "(0.119702, 1.360070, -0.257552)",
        "(0.120287, 1.357229, -0.256186)",
        "(0.120594, 1.355702, -0.255434)",
        "(0.121260, 1.352461, -0.253824)",
        "(0.122105, 1.349172, -0.252434)",
        "(0.122935, 1.345875, -0.251336)",
        "(0.123781, 1.342413, -0.250160)",
        "(0.124147, 1.340536, -0.249494)",
        "(0.124950, 1.336619, -0.248035)",
        "(0.125822, 1.332757, -0.246648)",
        "(0.126768, 1.328834, -0.245154)",
        "(0.127638, 1.324908, -0.243652)",
        "(0.128081, 1.323017, -0.242938)",
        "(0.129069, 1.319384, -0.241681)",
        "(0.129999, 1.315816, -0.240593)",
        "(0.130871, 1.312284, -0.239362)",
        "(0.131842, 1.308801, -0.237936)",
        "(0.132365, 1.307184, -0.237268)",
        "(0.133442, 1.304054, -0.236070)",
        "(0.134460, 1.300899, -0.234825)",
        "(0.135392, 1.297794, -0.233508)",
        "(0.136354, 1.294875, -0.232290)",
        "(0.136846, 1.293458, -0.231690)",
        "(0.137870, 1.290669, -0.230519)",
        "(0.138923, 1.287825, -0.229364)",
        "(0.139932, 1.285056, -0.228194)",
        "(0.140934, 1.282379, -0.226914)",
        "(0.141471, 1.281040, -0.226217)",
        "(0.142611, 1.278215, -0.224510)",
        "(0.143806, 1.275216, -0.222475)",
        "(0.145064, 1.272256, -0.220243)",
        "(0.146339, 1.269225, -0.217762)",
        "(0.146882, 1.267660, -0.216467)",
        "(0.147921, 1.264539, -0.213914)",
        "(0.148899, 1.261521, -0.211316)",
        "(0.149864, 1.258639, -0.208450)",
        "(0.150740, 1.255829, -0.205163)",
        "(0.151216, 1.254476, -0.203389)",
        "(0.152143, 1.251987, -0.199573)",
        "(0.153104, 1.249631, -0.195419)",
        "(0.154108, 1.247271, -0.190877)",
        "(0.155099, 1.244854, -0.186124)",
        "(0.155576, 1.243658, -0.183684)",
        "(0.156555, 1.241333, -0.178762)",
        "(0.157526, 1.239073, -0.173834)",
        "(0.158436, 1.237084, -0.169111)",
        "(0.159378, 1.235311, -0.164445)",
        "(0.159837, 1.234401, -0.162069)",
        "(0.160877, 1.232614, -0.157139)",
        "(0.161964, 1.230990, -0.152171)",
        "(0.162963, 1.229455, -0.147172)",
        "(0.163908, 1.228000, -0.142111)",
        "(0.164398, 1.227314, -0.139518)",
        "(0.165468, 1.226212, -0.134317)",
        "(0.166471, 1.225380, -0.129206)",
        "(0.167388, 1.224819, -0.124240)",
        "(0.168131, 1.224519, -0.119430)",
        "(0.168410, 1.224494, -0.117116)",
        "(0.168782, 1.224958, -0.112681)",
        "(0.169020, 1.225856, -0.107994)",
        "(0.169234, 1.227329, -0.103580)",
        "(0.169271, 1.229647, -0.099456)",
        "(0.169219, 1.231125, -0.097514)",
        "(0.168970, 1.234358, -0.093707)",
        "(0.168559, 1.238103, -0.090181)",
        "(0.168017, 1.242267, -0.086930)",
        "(0.167444, 1.246664, -0.083874)",
        "(0.167112, 1.248993, -0.082467)",
        "(0.166525, 1.253780, -0.079760)",
        "(0.166044, 1.258748, -0.077283)",
        "(0.165709, 1.263741, -0.075009)",
        "(0.165540, 1.268552, -0.072877)",
        "(0.165392, 1.270886, -0.071853)",
        "(0.165111, 1.275503, -0.070004)",
        "(0.164787, 1.280026, -0.068299)",
        "(0.164468, 1.284423, -0.066818)",
        "(0.164180, 1.288640, -0.065419)",
        "(0.164065, 1.290691, -0.064835)",
        "(0.163936, 1.294772, -0.063795)",
        "(0.163772, 1.298448, -0.062760)",
        "(0.163590, 1.301918, -0.061763)",
        "(0.163330, 1.305356, -0.060934)",
        "(0.163115, 1.307135, -0.060640)",
        "(0.162525, 1.310759, -0.060124)",
        "(0.162044, 1.314446, -0.059636)",
        "(0.161626, 1.318193, -0.058939)",
        "(0.161325, 1.321963, -0.058049)",
        "(0.161181, 1.323995, -0.057693)",
        "(0.161187, 1.328176, -0.057229)",
        "(0.161059, 1.331935, -0.056900)",
        "(0.161029, 1.335295, -0.056377)",
        "(0.161091, 1.338751, -0.055976)",
        "(0.161006, 1.340421, -0.055794)",
        "(0.160824, 1.343812, -0.055528)",
        "(0.160497, 1.347437, -0.055546)",
        "(0.160057, 1.351209, -0.055740)",
        "(0.160099, 1.354543, -0.055737)",
        "(0.159970, 1.356159, -0.055600)",
        "(0.159900, 1.359302, -0.055386)",
        "(0.159893, 1.362434, -0.055324)",
        "(0.159632, 1.365547, -0.055286)",
        "(0.159325, 1.368814, -0.055397)",
        "(0.159132, 1.370519, -0.055563)",
        "(0.158775, 1.373985, -0.055978)",
        "(0.158392, 1.377551, -0.056446)",
        "(0.158021, 1.381238, -0.056832)",
        "(0.157795, 1.385050, -0.057392)",
        "(0.157594, 1.387065, -0.057769)",
        "(0.157271, 1.391008, -0.058416)",
        "(0.156935, 1.394794, -0.058905)",
        "(0.156728, 1.398620, -0.059384)",
        "(0.156447, 1.402650, -0.059973)",
        "(0.156334, 1.404708, -0.060303)",
        "(0.156138, 1.408863, -0.060938)",
        "(0.155955, 1.413109, -0.061719)",
        "(0.155829, 1.417325, -0.062537)",
        "(0.155660, 1.421525, -0.063341)",
        "(0.155569, 1.423598, -0.063747)",
        "(0.155451, 1.427774, -0.064636)",
        "(0.155266, 1.431759, -0.065364)",
        "(0.155243, 1.435707, -0.066046)",
        "(0.155264, 1.439632, -0.066800)",
        "(0.155236, 1.441546, -0.067132)",
        "(0.155182, 1.445351, -0.067752)",
        "(0.155072, 1.449037, -0.068384)",
        "(0.154856, 1.452673, -0.069175)",
        "(0.154566, 1.456352, -0.070023)",
        "(0.154410, 1.458185, -0.070429)",
        "(0.153963, 1.461902, -0.071220)",
        "(0.153571, 1.465491, -0.071851)",
        "(0.153425, 1.469206, -0.072416)",
        "(0.153474, 1.473223, -0.073071)",
        "(0.153499, 1.475223, -0.073337)",
        "(0.153482, 1.479251, -0.073819)",
        "(0.153539, 1.483315, -0.074165)",
        "(0.153675, 1.487490, -0.074552)",
        "(0.153945, 1.491709, -0.075098)",
        "(0.154024, 1.493740, -0.075318)",
        "(0.154139, 1.497597, -0.075619)",
        "(0.154227, 1.501384, -0.075975)",
        "(0.154260, 1.505140, -0.076445)",
        "(0.154388, 1.508927, -0.077026)",
        "(0.154480, 1.510790, -0.077358)",
        "(0.154622, 1.514523, -0.078128)",
        "(0.154660, 1.518056, -0.078885)",
        "(0.154652, 1.521242, -0.079570)",
        "(0.154940, 1.524496, -0.080474)",
        "(0.155152, 1.526072, -0.080961)",
        "(0.155358, 1.528852, -0.081680)",
        "(0.155487, 1.531322, -0.082418)",
        "(0.155665, 1.533670, -0.083492)",
        "(0.155686, 1.535898, -0.084786)",
        "(0.155572, 1.537018, -0.085682)",
        "(0.155223, 1.539131, -0.087739)",
        "(0.154639, 1.540881, -0.089877)",
        "(0.154320, 1.542438, -0.091941)",
        "(0.153876, 1.543730, -0.093947)",
        "(0.153631, 1.544253, -0.094878)",
        "(0.153220, 1.545219, -0.096855)",
        "(0.152920, 1.546110, -0.099028)",
        "(0.152689, 1.546876, -0.101479)",
        "(0.152616, 1.547595, -0.104287)",
        "(0.152394, 1.547858, -0.105790)",
        "(0.151660, 1.548162, -0.108590)",
        "(0.151030, 1.548297, -0.111011)",
        "(0.150846, 1.548522, -0.113368)",
        "(0.150931, 1.548656, -0.115814)",
        "(0.151023, 1.548624, -0.117126)",
        "(0.151284, 1.548016, -0.120027)",
        "(0.150694, 1.547359, -0.123250)",
        "(0.149909, 1.546256, -0.126556)",
        "(0.149036, 1.544977, -0.129662)",
        "(0.148713, 1.544360, -0.131181)",
        "(0.148237, 1.543018, -0.134250)",
        "(0.147701, 1.541674, -0.137479)",
        "(0.147143, 1.540201, -0.140702)",
        "(0.146821, 1.538653, -0.144066)",
        "(0.146703, 1.537859, -0.145862)",
        "(0.146453, 1.536372, -0.149810)",
        "(0.146017, 1.534752, -0.154059)",
        "(0.145195, 1.532881, -0.158123)",
        "(0.144546, 1.531096, -0.162012)",
        "(0.144379, 1.530329, -0.163976)",
        "(0.143992, 1.528788, -0.167734)",
        "(0.143554, 1.527080, -0.170958)",
        "(0.143612, 1.525547, -0.173806)",
        "(0.144116, 1.524144, -0.176753)",
        "(0.144361, 1.523516, -0.178196)",
        "(0.144955, 1.522327, -0.181299)",
        "(0.145147, 1.520764, -0.184403)",
        "(0.145300, 1.518950, -0.187407)",
        "(0.145525, 1.517168, -0.190477)",
        "(0.145550, 1.516235, -0.192045)",
        "(0.145339, 1.514227, -0.195166)",
        "(0.145098, 1.512011, -0.197991)",
        "(0.145045, 1.509728, -0.200445)",
        "(0.145126, 1.507399, -0.202908)",
        "(0.145175, 1.506216, -0.204125)",
        "(0.145309, 1.503802, -0.206467)",
        "(0.145370, 1.501395, -0.208799)",
        "(0.145344, 1.498880, -0.211102)",
        "(0.145213, 1.496062, -0.213228)",
        "(0.145149, 1.494575, -0.214218)",
        "(0.145057, 1.491351, -0.216114)",
        "(0.144883, 1.487839, -0.217826)",
        "(0.144690, 1.484278, -0.219503)",
        "(0.144536, 1.480658, -0.221260)",
        "(0.144462, 1.478805, -0.222171)",
        "(0.144272, 1.475106, -0.224076)",
        "(0.143964, 1.471230, -0.225791)",
        "(0.143732, 1.467203, -0.227154)",
        "(0.143670, 1.463120, -0.228392)",
        "(0.143692, 1.461081, -0.229053)",
        "(0.143627, 1.456905, -0.230402)",
        "(0.143481, 1.452420, -0.231595)",
        "(0.143465, 1.447853, -0.232791)",
        "(0.143555, 1.443262, -0.234230)",
        "(0.143485, 1.440876, -0.234940)",
        "(0.143055, 1.435946, -0.236253)",
        "(0.142703, 1.430974, -0.237277)",
        "(0.142583, 1.426399, -0.238320)",
        "(0.142707, 1.422078, -0.239476)",
        "(0.142854, 1.420025, -0.240089)",
        "(0.143176, 1.415987, -0.241323)",
        "(0.143436, 1.411855, -0.242345)",
        "(0.143757, 1.407794, -0.242937)",
        "(0.144099, 1.403802, -0.243306)",
        "(0.144296, 1.401811, -0.243456)",
        "(0.144629, 1.397831, -0.243801)",
        "(0.144995, 1.393730, -0.243882)",
        "(0.145446, 1.389503, -0.243675)",
        "(0.146090, 1.385558, -0.243553)",
        "(0.146452, 1.383657, -0.243585)",
        "(0.147182, 1.379849, -0.243817)",
        "(0.147770, 1.375791, -0.244130)",
        "(0.148206, 1.371377, -0.244146)",
        "(0.148797, 1.366816, -0.243709)",
        "(0.149100, 1.364486, -0.243359)",
        "(0.149771, 1.359921, -0.242722)",
        "(0.150444, 1.355254, -0.242062)",
        "(0.151093, 1.350635, -0.241409)",
        "(0.151742, 1.346227, -0.240852)",
        "(0.152094, 1.344021, -0.240525)",
        "(0.152717, 1.339629, -0.239802)",
        "(0.153385, 1.335246, -0.238960)",
        "(0.154020, 1.331026, -0.238161)",
        "(0.154738, 1.326978, -0.237413)",
        "(0.155085, 1.325002, -0.237088)",
        "(0.155783, 1.321138, -0.236382)",
        "(0.156550, 1.317238, -0.235341)",
        "(0.157323, 1.313325, -0.234020)",
        "(0.158188, 1.309636, -0.232647)",
        "(0.158608, 1.307822, -0.231989)",
        "(0.159449, 1.304353, -0.230747)",
        "(0.160209, 1.300888, -0.229363)",
        "(0.160896, 1.297446, -0.227717)",
        "(0.161633, 1.293928, -0.225594)",
        "(0.162016, 1.292269, -0.224489)",
        "(0.162778, 1.289075, -0.222269)",
        "(0.163393, 1.285869, -0.219691)",
        "(0.164032, 1.282894, -0.216850)",
        "(0.164619, 1.280327, -0.213975)",
        "(0.164952, 1.279141, -0.212556)",
        "(0.165531, 1.276848, -0.209711)",
        "(0.166088, 1.274539, -0.206635)",
        "(0.166797, 1.272351, -0.203157)",
        "(0.167478, 1.270386, -0.199761)",
        "(0.167814, 1.269461, -0.198084)",
        "(0.168418, 1.267601, -0.194785)",
        "(0.168989, 1.265956, -0.191549)",
        "(0.169663, 1.264495, -0.188223)",
        "(0.170307, 1.263052, -0.184722)",
        "(0.170652, 1.262283, -0.182862)",
        "(0.171368, 1.260770, -0.179022)",
        "(0.172070, 1.259448, -0.175404)",
        "(0.172558, 1.258191, -0.171909)",
        "(0.173054, 1.256949, -0.168135)",
        "(0.173298, 1.256362, -0.166148)",
        "(0.173873, 1.255424, -0.162108)",
        "(0.174496, 1.254802, -0.158080)",
        "(0.175051, 1.254223, -0.154017)",
        "(0.175518, 1.253787, -0.150108)",
        "(0.175670, 1.253618, -0.148235)",
        "(0.175773, 1.253526, -0.144848)",
        "(0.175744, 1.253578, -0.141366)",
        "(0.175911, 1.254022, -0.137613)",
        "(0.176177, 1.254641, -0.133389)",
        "(0.176282, 1.254963, -0.131085)",
        "(0.176501, 1.255772, -0.126380)",
        "(0.176760, 1.256951, -0.121641)",
        "(0.176920, 1.258512, -0.117188)",
        "(0.176954, 1.260357, -0.112887)",
        "(0.176967, 1.261297, -0.110687)",
        "(0.177055, 1.263301, -0.106155)",
        "(0.177246, 1.265379, -0.101403)",
        "(0.177498, 1.267513, -0.096624)",
        "(0.177667, 1.269764, -0.091940)",
        "(0.177774, 1.270976, -0.089647)",
        "(0.177811, 1.273575, -0.085231)",
        "(0.177760, 1.276614, -0.081277)",
        "(0.177531, 1.280011, -0.077790)",
        "(0.177228, 1.283499, -0.074410)",
        "(0.177054, 1.285298, -0.072752)",
        "(0.176705, 1.289140, -0.069686)",
        "(0.176308, 1.293097, -0.066779)",
        "(0.175846, 1.297266, -0.064092)",
        "(0.175274, 1.301799, -0.061865)",
        "(0.174988, 1.304213, -0.060961)",
        "(0.174319, 1.309021, -0.059210)",
        "(0.173716, 1.313978, -0.057657)",
        "(0.173122, 1.318931, -0.056263)",
        "(0.172542, 1.323887, -0.055081)",
        "(0.172228, 1.326559, -0.054568)",
        "(0.171658, 1.331308, -0.053880)",
        "(0.171144, 1.336071, -0.053312)",
        "(0.170690, 1.340982, -0.052794)",
        "(0.170178, 1.345818, -0.052344)",
        "(0.169908, 1.348153, -0.052127)",
        "(0.169416, 1.352723, -0.051714)",
        "(0.168826, 1.357228, -0.051437)",
        "(0.168198, 1.361723, -0.051308)",
        "(0.167527, 1.366221, -0.051157)",
        "(0.167195, 1.368480, -0.051042)",
        "(0.166656, 1.373123, -0.050847)",
        "(0.166196, 1.377725, -0.050567)",
        "(0.165923, 1.382271, -0.050178)",
        "(0.165765, 1.386722, -0.049844)",
        "(0.165661, 1.388808, -0.049656)",
        "(0.165317, 1.392532, -0.049093)",
        "(0.164939, 1.396160, -0.048650)",
        "(0.164570, 1.399734, -0.048331)",
        "(0.164275, 1.403279, -0.048042)",
        "(0.164160, 1.404944, -0.047863)",
        "(0.163931, 1.408139, -0.047450)",
        "(0.163760, 1.411339, -0.047154)",
        "(0.163640, 1.414269, -0.046709)",
        "(0.163604, 1.416998, -0.046125)",
        "(0.163563, 1.418302, -0.045847)",
        "(0.163474, 1.420894, -0.045462)",
        "(0.163276, 1.423548, -0.045359)",
        "(0.162991, 1.426078, -0.045306)",
        "(0.162740, 1.428462, -0.045233)",
        "(0.162625, 1.429677, -0.045250)",
        "(0.162314, 1.432019, -0.045373)",
        "(0.161903, 1.434240, -0.045420)",
        "(0.161480, 1.436594, -0.045605)",
        "(0.161160, 1.438983, -0.045859)",
        "(0.161018, 1.440168, -0.045948)",
        "(0.160803, 1.442623, -0.046123)",
        "(0.160521, 1.445024, -0.046311)",
        "(0.160170, 1.447380, -0.046464)",
        "(0.159868, 1.449836, -0.046657)",
        "(0.159750, 1.451034, -0.046713)",
        "(0.159572, 1.453358, -0.046731)",
        "(0.159395, 1.455597, -0.046598)",
        "(0.159296, 1.457865, -0.046463)",
        "(0.159195, 1.460158, -0.046345)",
        "(0.159149, 1.461297, -0.046274)",
        "(0.158883, 1.463540, -0.046130)",
        "(0.158587, 1.465864, -0.045922)",
        "(0.158363, 1.468282, -0.045822)",
        "(0.158055, 1.470884, -0.045979)",
        "(0.157903, 1.472229, -0.046100)",
        "(0.157476, 1.474972, -0.046391)",
        "(0.157097, 1.477716, -0.046751)",
        "(0.156851, 1.480623, -0.047298)",
        "(0.156481, 1.483505, -0.047881)",
        "(0.156388, 1.484939, -0.048173)",
        "(0.156221, 1.487761, -0.048669)",
        "(0.156239, 1.490680, -0.049243)",
        "(0.156044, 1.493552, -0.049875)",
        "(0.155707, 1.496327, -0.050492)",
        "(0.155497, 1.497737, -0.050839)",
        "(0.155114, 1.500706, -0.051650)",
        "(0.154924, 1.503834, -0.052560)",
        "(0.154745, 1.507025, -0.053460)",
        "(0.154566, 1.510121, -0.054395)",
        "(0.154505, 1.511618, -0.054783)",
        "(0.154419, 1.514534, -0.055482)",
        "(0.154301, 1.517314, -0.056067)",
        "(0.154219, 1.520031, -0.056650)",
        "(0.154077, 1.522755, -0.057400)",
        "(0.153965, 1.524148, -0.057841)",
        "(0.153554, 1.526771, -0.058701)",
        "(0.153032, 1.529038, -0.059149)",
        "(0.152758, 1.531515, -0.059636)",
        "(0.152510, 1.534191, -0.060303)",
        "(0.152421, 1.535628, -0.060688)",
        "(0.152325, 1.538699, -0.061587)",
        "(0.152432, 1.541801, -0.062478)",
        "(0.152601, 1.544996, -0.063398)",
        "(0.152707, 1.548182, -0.064338)",
        "(0.152734, 1.549657, -0.064790)",
        "(0.152839, 1.552682, -0.065846)",
        "(0.152883, 1.555754, -0.067100)",
        "(0.152876, 1.558666, -0.068376)",
        "(0.152951, 1.561584, -0.069767)",
        "(0.152978, 1.563006, -0.070484)",
        "(0.153130, 1.565676, -0.071933)",
        "(0.153372, 1.568153, -0.073488)",
        "(0.153593, 1.570553, -0.075290)",
        "(0.153504, 1.572737, -0.077245)",
        "(0.153417, 1.573674, -0.078290)",
        "(0.153261, 1.575423, -0.080401)",
        "(0.153154, 1.577043, -0.082572)",
        "(0.153103, 1.578437, -0.084882)",
        "(0.152955, 1.579678, -0.087528)",
        "(0.152821, 1.580307, -0.089003)",
        "(0.152266, 1.581340, -0.092096)",
        "(0.151596, 1.582157, -0.095230)",
        "(0.151121, 1.582918, -0.098570)",
        "(0.150685, 1.583557, -0.101726)",
        "(0.150434, 1.583804, -0.103214)",
        "(0.150028, 1.584145, -0.106015)",
        "(0.149930, 1.584542, -0.108935)",
        "(0.149854, 1.584982, -0.112213)",
        "(0.149371, 1.585225, -0.115806)",
        "(0.149034, 1.585220, -0.117714)",
        "(0.148310, 1.584964, -0.121543)",
        "(0.147623, 1.584689, -0.125607)",
        "(0.146603, 1.584250, -0.129739)",
        "(0.145576, 1.583521, -0.133615)",
        "(0.145234, 1.583194, -0.135456)",
        "(0.144826, 1.582695, -0.139072)",
        "(0.144359, 1.582036, -0.142561)",
        "(0.143715, 1.581261, -0.145942)",
        "(0.143295, 1.580613, -0.149696)",
        "(0.143153, 1.580363, -0.151818)",
        "(0.142828, 1.579852, -0.156393)",
        "(0.142235, 1.579037, -0.161168)",
        "(0.141258, 1.577828, -0.165866)",
        "(0.140311, 1.576488, -0.170519)",
        "(0.139895, 1.575779, -0.172777)",
        "(0.139164, 1.574199, -0.177013)",
        "(0.138509, 1.572316, -0.180804)",
        "(0.138217, 1.570384, -0.184310)",
        "(0.138145, 1.568473, -0.187528)",
        "(0.137954, 1.567429, -0.188983)",
        "(0.137415, 1.564950, -0.191713)",
        "(0.136977, 1.562620, -0.194276)",
        "(0.136834, 1.560271, -0.196930)",
        "(0.136773, 1.557793, -0.199549)",
        "(0.136878, 1.556500, -0.200795)",
        "(0.136972, 1.553726, -0.203334)",
        "(0.136420, 1.550615, -0.205898)",
        "(0.135743, 1.547477, -0.208636)",
        "(0.135242, 1.544524, -0.211652)",
        "(0.135007, 1.543044, -0.213137)",
        "(0.134560, 1.539936, -0.215892)",
        "(0.134376, 1.536856, -0.218546)",
        "(0.134078, 1.533599, -0.221143)",
        "(0.133499, 1.530207, -0.223567)",
        "(0.133192, 1.528480, -0.224736)",
        "(0.132637, 1.525120, -0.227075)",
        "(0.132462, 1.522085, -0.229537)",
        "(0.132227, 1.519163, -0.232011)",
        "(0.131741, 1.516153, -0.234271)",
        "(0.131560, 1.514633, -0.235277)",
        "(0.131258, 1.511601, -0.237097)",
        "(0.131045, 1.508707, -0.238775)",
        "(0.130658, 1.505851, -0.240255)",
        "(0.130393, 1.503166, -0.241535)",
        "(0.130396, 1.501911, -0.242191)",
        "(0.130396, 1.499576, -0.243574)",
        "(0.130199, 1.497231, -0.245010)",
        "(0.129683, 1.494659, -0.246239)",
        "(0.129390, 1.492132, -0.247244)",
        "(0.129322, 1.490915, -0.247683)",
        "(0.129376, 1.488618, -0.248506)",
        "(0.129468, 1.486199, -0.249365)",
        "(0.129457, 1.483551, -0.250332)",
        "(0.129433, 1.480669, -0.251343)",
        "(0.129357, 1.479072, -0.251783)",
        "(0.129158, 1.475709, -0.252641)",
        "(0.129000, 1.472380, -0.253716)",
        "(0.128854, 1.468985, -0.254711)",
        "(0.128846, 1.465494, -0.255464)",
        "(0.128909, 1.463743, -0.255783)",
        "(0.129095, 1.460322, -0.256501)",
        "(0.129200, 1.456779, -0.257266)",
        "(0.129125, 1.452949, -0.257868)",
        "(0.128914, 1.448891, -0.258301)",
        "(0.128870, 1.446844, -0.258481)",
        "(0.128976, 1.442775, -0.258723)",
        "(0.129067, 1.438792, -0.259037)",
        "(0.128953, 1.434605, -0.259341)",
        "(0.128614, 1.430181, -0.259461)",
        "(0.128521, 1.427931, -0.259409)",
        "(0.128447, 1.423480, -0.259176)",
        "(0.128458, 1.419127, -0.258900)",
        "(0.128633, 1.414830, -0.258556)",
        "(0.128793, 1.410473, -0.258077)",
        "(0.128830, 1.408298, -0.257769)",
        "(0.128998, 1.404156, -0.257309)",
        "(0.129095, 1.400065, -0.256895)",
        "(0.129280, 1.396085, -0.256428)",
        "(0.129414, 1.392244, -0.256083)",
        "(0.129433, 1.390322, -0.255895)",
        "(0.129617, 1.386624, -0.255550)",
        "(0.129611, 1.382904, -0.255195)",
        "(0.129682, 1.379409, -0.254972)",
        "(0.129849, 1.376167, -0.254785)",
        "(0.129973, 1.374633, -0.254702)",
        "(0.130193, 1.371797, -0.254615)",
        "(0.130449, 1.369016, -0.254447)",
        "(0.130741, 1.366288, -0.254162)",
        "(0.131022, 1.363468, -0.253634)",
        "(0.131097, 1.361938, -0.253097)",
        "(0.131259, 1.358953, -0.251967)",
        "(0.131496, 1.356089, -0.250909)",
        "(0.131652, 1.353394, -0.249975)",
        "(0.131844, 1.350833, -0.249131)",
        "(0.131979, 1.349547, -0.248697)",
        "(0.132278, 1.347014, -0.247847)",
        "(0.132576, 1.344397, -0.246940)",
        "(0.132670, 1.341530, -0.245899)",
        "(0.132905, 1.338625, -0.244788)",
        "(0.132983, 1.337164, -0.244205)",
        "(0.133197, 1.334270, -0.242952)",
        "(0.133579, 1.331525, -0.241896)",
        "(0.133908, 1.328969, -0.241064)",
        "(0.134252, 1.326483, -0.240193)",
        "(0.134406, 1.325161, -0.239669)",
        "(0.134668, 1.322558, -0.238530)",
        "(0.135093, 1.319945, -0.237302)",
        "(0.135575, 1.317434, -0.236107)",
        "(0.136094, 1.314888, -0.234784)",
        "(0.136322, 1.313484, -0.233931)",
        "(0.136701, 1.310535, -0.231898)",
        "(0.137106, 1.307593, -0.229400)",
        "(0.137558, 1.304643, -0.226463)",
        "(0.137932, 1.301637, -0.223157)",
        "(0.138085, 1.300118, -0.221294)",
        "(0.138422, 1.297112, -0.217236)",
        "(0.138764, 1.294280, -0.212690)",
        "(0.138978, 1.291558, -0.207875)",
        "(0.139212, 1.289277, -0.202879)",
        "(0.139358, 1.288308, -0.200308)",
        "(0.139608, 1.286468, -0.194951)",
        "(0.139913, 1.284783, -0.189308)",
        "(0.140550, 1.283569, -0.183601)",
        "(0.140626, 1.283027, -0.178464)",
        "(0.140716, 1.282931, -0.175949)",
        "(0.140956, 1.283090, -0.170859)",
        "(0.141483, 1.283199, -0.165278)",
        "(0.142114, 1.283287, -0.159133)",
        "(0.142808, 1.283713, -0.152989)",
        "(0.143062, 1.283924, -0.149990)",
        "(0.143495, 1.284496, -0.144125)",
        "(0.143757, 1.285405, -0.138597)",
        "(0.143932, 1.286647, -0.133360)",
        "(0.144194, 1.288489, -0.128519)",
        "(0.144246, 1.289563, -0.126292)",
        "(0.144212, 1.291908, -0.122146)",
        "(0.143977, 1.294504, -0.118394)",
        "(0.143708, 1.297398, -0.114842)",
        "(0.143523, 1.300574, -0.111518)",
        "(0.143413, 1.302254, -0.109969)",
        "(0.143192, 1.305633, -0.106940)",
        "(0.142940, 1.308962, -0.103928)",
        "(0.142831, 1.312435, -0.100957)",
        "(0.142731, 1.316134, -0.098287)",
        "(0.142588, 1.317943, -0.097043)",
        "(0.142334, 1.321505, -0.094736)",
        "(0.142208, 1.325490, -0.092862)",
        "(0.142072, 1.329086, -0.091206)",
        "(0.142010, 1.332360, -0.089387)",
        "(0.142032, 1.334010, -0.088424)",
        "(0.142146, 1.337301, -0.086567)",
        "(0.142268, 1.340656, -0.085038)",
        "(0.142253, 1.343885, -0.083745)",
        "(0.142154, 1.346785, -0.082524)",
        "(0.142125, 1.348156, -0.081919)",
        "(0.142248, 1.350857, -0.080672)",
        "(0.142440, 1.353417, -0.079394)",
        "(0.142600, 1.355963, -0.078259)",
        "(0.142511, 1.358446, -0.077155)",
        "(0.142488, 1.359676, -0.076595)",
        "(0.142518, 1.362012, -0.075404)",
        "(0.142781, 1.364325, -0.074163)",
        "(0.143237, 1.366608, -0.072875)",
        "(0.143582, 1.368623, -0.071548)",
        "(0.143727, 1.369581, -0.070914)",
        "(0.143985, 1.371455, -0.069699)",
        "(0.144363, 1.373292, -0.068518)",
        "(0.144732, 1.375006, -0.067368)",
        "(0.145114, 1.376616, -0.066445)",
        "(0.145279, 1.377318, -0.066101)",
        "(0.145572, 1.378575, -0.065471)",
        "(0.145706, 1.379742, -0.065081)",
        "(0.145796, 1.380761, -0.064718)",
        "(0.145971, 1.381948, -0.064474)",
        "(0.146023, 1.382636, -0.064459)",
        "(0.146057, 1.384086, -0.064425)",
        "(0.146032, 1.385658, -0.064294)",
        "(0.146043, 1.387334, -0.063953)",
        "(0.146166, 1.389157, -0.063404)",
        "(0.146268, 1.390173, -0.063172)",
        "(0.146533, 1.392448, -0.062719)",
        "(0.146860, 1.394852, -0.062269)",
        "(0.147065, 1.397244, -0.061722)",
        "(0.147181, 1.399735, -0.061260)",
        "(0.147185, 1.401011, -0.061060)",
        "(0.147092, 1.403576, -0.060683)",
        "(0.147069, 1.406251, -0.060338)",
        "(0.147336, 1.409004, -0.060012)",
        "(0.147636, 1.411810, -0.059690)",
        "(0.147786, 1.413209, -0.059554)",
        "(0.148017, 1.415836, -0.059305)",
        "(0.148175, 1.418469, -0.059223)",
        "(0.148168, 1.420919, -0.059137)",
        "(0.148132, 1.423129, -0.058909)",
        "(0.148217, 1.424273, -0.058820)",
        "(0.148338, 1.426590, -0.058713)",
        "(0.148323, 1.428901, -0.058693)",
        "(0.148246, 1.431197, -0.058658)",
        "(0.148190, 1.433594, -0.058696)",
        "(0.148184, 1.434811, -0.058681)",
        "(0.148152, 1.437261, -0.058604)",
        "(0.148069, 1.439737, -0.058509)",
        "(0.148125, 1.442210, -0.058337)",
        "(0.148317, 1.444763, -0.058111)",
        "(0.148464, 1.446093, -0.057997)",
        "(0.148555, 1.448683, -0.057873)",
        "(0.148504, 1.451336, -0.057954)",
        "(0.148400, 1.454203, -0.058309)",
        "(0.148333, 1.457218, -0.058749)",
        "(0.148359, 1.458793, -0.059004)",
        "(0.148582, 1.462050, -0.059548)",
        "(0.148811, 1.465394, -0.060269)",
        "(0.149010, 1.468597, -0.061022)",
        "(0.149145, 1.471744, -0.061927)",
        "(0.149167, 1.473269, -0.062422)",
        "(0.149238, 1.476212, -0.063329)",
        "(0.149406, 1.479100, -0.064270)",
        "(0.149635, 1.482046, -0.065291)",
        "(0.149783, 1.484948, -0.066411)",
        "(0.149847, 1.486394, -0.067052)",
        "(0.149944, 1.489303, -0.068523)",
        "(0.149767, 1.492181, -0.070347)",
        "(0.149462, 1.495103, -0.072447)",
        "(0.149310, 1.498131, -0.074815)",
        "(0.149270, 1.499690, -0.076094)",
        "(0.149208, 1.502694, -0.078633)",
        "(0.149301, 1.505616, -0.081100)",
        "(0.149460, 1.508456, -0.083501)",
        "(0.149589, 1.511252, -0.086244)",
        "(0.149573, 1.512594, -0.087803)",
        "(0.149431, 1.515154, -0.091210)",
        "(0.149038, 1.517305, -0.095007)",
        "(0.148793, 1.519421, -0.099056)",
        "(0.148629, 1.521336, -0.103446)",
        "(0.148550, 1.522241, -0.105681)",
        "(0.148485, 1.523844, -0.110665)",
        "(0.148550, 1.525266, -0.115989)",
        "(0.148738, 1.526209, -0.121502)",
        "(0.148536, 1.526536, -0.126801)",
        "(0.148470, 1.526427, -0.129474)",
        "(0.148254, 1.526131, -0.134800)",
        "(0.147983, 1.525317, -0.140201)",
        "(0.147556, 1.524324, -0.145663)",
        "(0.146965, 1.523118, -0.151261)",
        "(0.146668, 1.522364, -0.153972)",
        "(0.146118, 1.520664, -0.159068)",
        "(0.145902, 1.518805, -0.163839)",
        "(0.145549, 1.516812, -0.168178)",
        "(0.144865, 1.514533, -0.172016)",
        "(0.144559, 1.513409, -0.173831)",
        "(0.144314, 1.511397, -0.177360)",
        "(0.144209, 1.509557, -0.180980)",
        "(0.143736, 1.507520, -0.184418)",
        "(0.143288, 1.505468, -0.187423)",
        "(0.143147, 1.504523, -0.188807)",
        "(0.143080, 1.502785, -0.191402)",
        "(0.142683, 1.501050, -0.193644)",
        "(0.142005, 1.499649, -0.195737)",
        "(0.141350, 1.498921, -0.197722)",
        "(0.141124, 1.498963, -0.198700)",
        "(0.140869, 1.499499, -0.200616)",
        "(0.140992, 1.500677, -0.202599)",
        "(0.141286, 1.502266, -0.204720)",
        "(0.141535, 1.504161, -0.207033)",
        "(0.141676, 1.505200, -0.208289)",
        "(0.142046, 1.507340, -0.211005)",
        "(0.142592, 1.509437, -0.213947)",
        "(0.143265, 1.511331, -0.216989)",
        "(0.144008, 1.512871, -0.219959)",
        "(0.144438, 1.513509, -0.221419)",
        "(0.145420, 1.514630, -0.224356)",
        "(0.146322, 1.515275, -0.227445)",
        "(0.147100, 1.515371, -0.230448)",
        "(0.147810, 1.515069, -0.233725)",
        "(0.148141, 1.514680, -0.235444)",
        "(0.148716, 1.513457, -0.238814)",
        "(0.149134, 1.511679, -0.241994)",
        "(0.149343, 1.509266, -0.245007)",
        "(0.149365, 1.506241, -0.247896)",
        "(0.149387, 1.504588, -0.249388)",
        "(0.149690, 1.501145, -0.252546)",
        "(0.150068, 1.497395, -0.255876)",
        "(0.149966, 1.492925, -0.258950)",
        "(0.149477, 1.488177, -0.261706)",
        "(0.149300, 1.485741, -0.262972)",
        "(0.149231, 1.480939, -0.265354)",
        "(0.149306, 1.475923, -0.267466)",
        "(0.149422, 1.470608, -0.269231)",
        "(0.149352, 1.465087, -0.270876)",
        "(0.149251, 1.462268, -0.271660)",
        "(0.149002, 1.456593, -0.273130)",
        "(0.148858, 1.450820, -0.274190)",
        "(0.148912, 1.445087, -0.275117)",
        "(0.149293, 1.439678, -0.276319)",
        "(0.149438, 1.437018, -0.276993)",
        "(0.149637, 1.431577, -0.278159)",
        "(0.149875, 1.426082, -0.279026)",
        "(0.150296, 1.420689, -0.279662)",
        "(0.150914, 1.415406, -0.280164)",
        "(0.151207, 1.412837, -0.280402)",
        "(0.151730, 1.407800, -0.280920)",
        "(0.152267, 1.402962, -0.281351)",
        "(0.152983, 1.398251, -0.281547)",
        "(0.153790, 1.393408, -0.281500)",
        "(0.154165, 1.390866, -0.281349)",
        "(0.154869, 1.385572, -0.280793)",
        "(0.155383, 1.380087, -0.280358)",
        "(0.155984, 1.374822, -0.280238)",
        "(0.156593, 1.369649, -0.280262)",
        "(0.156989, 1.367056, -0.280269)",
        "(0.157667, 1.361767, -0.280122)",
        "(0.158116, 1.356331, -0.279723)",
        "(0.158545, 1.351090, -0.279270)",
        "(0.159098, 1.346290, -0.279044)",
        "(0.159445, 1.344104, -0.279057)",
        "(0.160176, 1.339854, -0.279171)",
        "(0.160730, 1.335505, -0.279186)",
        "(0.161318, 1.331052, -0.278886)",
        "(0.161861, 1.326366, -0.277828)",
        "(0.162101, 1.323981, -0.276904)",
        "(0.162543, 1.319301, -0.274734)",
        "(0.162938, 1.314983, -0.272510)",
        "(0.163268, 1.310916, -0.270272)",
        "(0.163530, 1.306961, -0.267719)",
        "(0.163618, 1.305048, -0.266273)",
        "(0.163913, 1.301388, -0.263054)",
        "(0.164353, 1.297893, -0.259477)",
        "(0.164869, 1.294682, -0.255878)",
        "(0.165325, 1.291713, -0.252316)",
        "(0.165571, 1.290275, -0.250459)",
        "(0.166109, 1.287492, -0.246559)",
        "(0.166539, 1.284768, -0.242386)",
        "(0.167019, 1.282284, -0.238180)",
        "(0.167475, 1.280173, -0.234039)",
        "(0.167744, 1.279113, -0.231920)",
        "(0.168168, 1.277063, -0.227757)",
        "(0.168589, 1.275122, -0.223746)",
        "(0.168973, 1.273445, -0.220010)",
        "(0.169329, 1.271901, -0.216566)",
        "(0.169429, 1.271129, -0.214942)",
        "(0.169539, 1.269580, -0.211839)",
        "(0.169771, 1.268166, -0.209013)",
        "(0.169991, 1.267049, -0.206789)",
        "(0.170216, 1.266237, -0.205165)",
        "(0.170309, 1.265929, -0.204568)",
        "(0.170565, 1.265431, -0.203463)",
        "(0.170851, 1.264986, -0.202370)",
        "(0.171194, 1.264679, -0.201359)",
        "(0.171613, 1.264428, -0.200581)",
        "(0.171752, 1.264239, -0.200354)",
        "(0.172154, 1.263613, -0.199579)",
        "(0.172744, 1.262302, -0.198226)",
        "(0.173224, 1.260769, -0.196995)",
        "(0.173770, 1.259143, -0.195765)",
        "(0.174085, 1.258245, -0.195053)",
        "(0.174819, 1.256152, -0.193315)",
        "(0.175720, 1.253658, -0.190991)",
        "(0.176682, 1.250946, -0.188266)",
        "(0.177584, 1.248028, -0.185209)",
        "(0.178015, 1.246595, -0.183580)",
        "(0.178800, 1.243814, -0.180144)",
        "(0.179598, 1.241169, -0.176407)",
        "(0.180352, 1.238786, -0.172568)",
        "(0.181149, 1.236720, -0.168726)",
        "(0.181547, 1.235785, -0.166779)",
        "(0.182352, 1.234073, -0.162908)",
        "(0.183278, 1.232707, -0.158998)",
        "(0.184289, 1.231479, -0.155034)",
        "(0.185219, 1.230408, -0.151042)",
        "(0.185612, 1.229929, -0.149170)",
        "(0.186254, 1.229175, -0.145602)",
        "(0.186877, 1.228715, -0.142217)",
        "(0.187460, 1.228595, -0.139035)",
        "(0.188013, 1.228724, -0.135993)",
        "(0.188289, 1.228798, -0.134460)",
        "(0.188845, 1.228893, -0.131386)",
        "(0.189384, 1.229050, -0.128291)",
        "(0.189938, 1.229419, -0.125254)",
        "(0.190281, 1.230121, -0.122563)",
        "(0.190428, 1.230525, -0.121281)",
        "(0.190661, 1.231237, -0.118621)",
        "(0.190918, 1.232050, -0.115839)",
        "(0.191238, 1.233086, -0.113090)",
        "(0.191517, 1.234265, -0.110541)",
        "(0.191604, 1.234859, -0.109311)",
        "(0.191714, 1.236098, -0.106963)",
        "(0.191688, 1.237365, -0.104807)",
        "(0.191633, 1.238671, -0.102813)",
        "(0.191408, 1.240114, -0.100998)",
        "(0.191292, 1.240887, -0.100143)",
        "(0.191089, 1.242453, -0.098380)",
        "(0.190934, 1.244118, -0.096534)",
        "(0.190821, 1.245913, -0.094561)",
        "(0.190632, 1.247958, -0.092588)",
        "(0.190493, 1.249050, -0.091638)",
        "(0.190130, 1.251315, -0.089692)",
        "(0.189735, 1.253820, -0.087776)",
        "(0.189259, 1.256702, -0.086071)",
        "(0.188776, 1.259427, -0.084523)",
        "(0.188526, 1.260760, -0.083725)",
        "(0.187959, 1.263534, -0.082174)",
        "(0.187353, 1.266413, -0.080681)",
        "(0.186694, 1.269450, -0.079340)",
        "(0.186040, 1.272579, -0.078190)",
        "(0.185745, 1.274138, -0.077676)",
        "(0.185062, 1.277220, -0.076685)",
        "(0.184430, 1.280219, -0.075622)",
        "(0.183782, 1.283409, -0.074787)",
        "(0.182948, 1.286563, -0.074067)",
        "(0.182517, 1.288129, -0.073698)",
        "(0.181732, 1.291401, -0.072983)",
        "(0.180988, 1.294721, -0.072351)",
        "(0.180039, 1.297917, -0.071727)",
        "(0.179064, 1.301096, -0.070995)",
        "(0.178554, 1.302756, -0.070676)",
        "(0.177573, 1.306164, -0.070033)",
        "(0.176616, 1.309728, -0.069329)",
        "(0.175674, 1.313600, -0.068714)",
        "(0.174720, 1.317679, -0.068173)",
        "(0.174269, 1.319768, -0.067872)",
        "(0.173399, 1.323995, -0.067223)",
        "(0.172427, 1.328465, -0.066658)",
        "(0.171484, 1.332994, -0.066046)",
        "(0.170582, 1.337741, -0.065416)",
        "(0.170199, 1.340183, -0.065098)",
        "(0.169433, 1.345055, -0.064495)",
        "(0.168586, 1.349968, -0.063987)",
        "(0.167819, 1.354919, -0.063547)",
        "(0.167132, 1.359809, -0.063130)",
        "(0.166799, 1.362256, -0.062937)",
        "(0.166218, 1.367049, -0.062548)",
        "(0.165574, 1.371724, -0.062301)",
        "(0.164828, 1.376288, -0.062233)",
        "(0.164023, 1.380646, -0.062296)",
        "(0.163707, 1.382764, -0.062357)",
        "(0.162974, 1.386952, -0.062646)",
        "(0.162135, 1.391066, -0.063161)",
        "(0.161248, 1.395256, -0.063841)",
        "(0.160421, 1.399529, -0.064677)",
        "(0.160002, 1.401600, -0.065034)",
        "(0.159120, 1.405673, -0.065699)",
        "(0.158324, 1.409757, -0.066295)",
        "(0.157637, 1.413954, -0.066907)",
        "(0.156992, 1.418108, -0.067433)",
        "(0.156780, 1.420183, -0.067660)",
        "(0.156472, 1.424322, -0.068045)",
        "(0.156195, 1.428414, -0.068431)",
        "(0.155881, 1.432151, -0.068578)",
        "(0.155662, 1.435868, -0.068791)",
        "(0.155561, 1.437685, -0.068950)",
        "(0.155209, 1.441252, -0.069260)",
        "(0.154906, 1.444688, -0.069456)",
        "(0.154800, 1.448100, -0.069659)",
        "(0.154677, 1.451371, -0.069922)",
        "(0.154635, 1.452963, -0.070026)",
        "(0.154636, 1.455909, -0.070091)",
        "(0.154550, 1.458832, -0.070156)",
        "(0.154491, 1.461727, -0.070138)",
        "(0.154331, 1.464502, -0.070101)",
        "(0.154264, 1.465865, -0.070061)",
        "(0.154096, 1.468639, -0.069933)",
        "(0.154003, 1.471447, -0.069794)",
        "(0.153991, 1.474589, -0.069849)",
        "(0.153891, 1.477746, -0.069779)",
        "(0.153838, 1.479267, -0.069595)",
        "(0.153953, 1.482547, -0.069411)",
        "(0.154132, 1.486134, -0.069465)",
        "(0.154327, 1.489635, -0.069372)",
        "(0.154565, 1.493168, -0.069193)",
        "(0.154725, 1.494913, -0.069019)",
        "(0.155143, 1.498334, -0.068482)",
        "(0.155531, 1.501849, -0.068018)",
        "(0.155976, 1.505577, -0.067860)",
        "(0.156409, 1.509469, -0.067911)",
        "(0.156634, 1.511420, -0.067979)",
        "(0.156983, 1.515319, -0.068145)",
        "(0.157144, 1.519167, -0.068523)",
        "(0.157301, 1.523077, -0.069073)",
        "(0.157608, 1.527005, -0.069790)",
        "(0.157733, 1.529008, -0.070241)",
        "(0.158092, 1.533030, -0.071307)",
        "(0.158381, 1.537028, -0.072468)",
        "(0.158633, 1.540714, -0.073377)",
        "(0.158951, 1.544209, -0.074129)",
        "(0.159073, 1.545990, -0.074557)",
        "(0.159266, 1.549628, -0.075695)",
        "(0.159342, 1.553377, -0.077224)",
        "(0.159335, 1.557031, -0.078720)",
        "(0.159467, 1.560630, -0.080235)",
        "(0.159594, 1.562469, -0.081068)",
        "(0.159845, 1.566151, -0.082799)",
        "(0.160117, 1.569799, -0.084661)",
        "(0.160563, 1.573326, -0.086463)",
        "(0.160948, 1.576687, -0.088197)",
        "(0.161183, 1.578256, -0.089090)",
        "(0.161629, 1.581280, -0.090967)",
        "(0.161989, 1.583948, -0.092812)",
        "(0.162318, 1.586433, -0.094804)",
        "(0.162701, 1.588698, -0.096936)",
        "(0.162873, 1.589738, -0.098075)",
        "(0.163100, 1.591607, -0.100496)",
        "(0.163110, 1.593168, -0.103176)",
        "(0.163026, 1.594599, -0.106267)",
        "(0.162996, 1.595911, -0.109482)",
        "(0.163044, 1.596470, -0.111182)",
        "(0.163288, 1.597571, -0.114833)",
        "(0.163101, 1.598500, -0.118744)",
        "(0.162771, 1.599134, -0.122650)",
        "(0.162485, 1.599635, -0.126484)",
        "(0.162410, 1.599774, -0.128381)",
        "(0.162196, 1.599958, -0.132184)",
        "(0.161752, 1.600074, -0.136118)",
        "(0.161525, 1.600221, -0.140326)",
        "(0.161498, 1.600288, -0.144812)",
        "(0.161433, 1.600302, -0.147151)",
        "(0.160946, 1.599911, -0.151631)",
        "(0.160208, 1.599058, -0.155849)",
        "(0.159849, 1.598048, -0.159880)",
        "(0.159779, 1.597055, -0.163988)",
        "(0.159616, 1.596498, -0.166114)",
        "(0.159178, 1.595278, -0.170512)",
        "(0.158786, 1.593917, -0.174973)",
        "(0.158309, 1.592350, -0.179230)",
        "(0.157601, 1.590456, -0.183154)",
        "(0.157261, 1.589524, -0.184912)",
        "(0.156959, 1.587815, -0.188681)",
        "(0.156792, 1.586121, -0.192727)",
        "(0.156276, 1.584183, -0.196657)",
        "(0.155628, 1.581962, -0.200402)",
        "(0.155334, 1.580827, -0.202316)",
        "(0.155032, 1.578748, -0.206343)",
        "(0.154550, 1.576563, -0.210194)",
        "(0.154003, 1.574067, -0.213416)",
        "(0.153699, 1.571419, -0.216251)",
        "(0.153617, 1.570155, -0.217695)",
        "(0.153418, 1.567684, -0.220678)",
        "(0.152813, 1.565114, -0.223654)",
        "(0.152337, 1.562598, -0.226649)",
        "(0.152051, 1.560112, -0.229580)",
        "(0.151927, 1.558873, -0.230987)",
        "(0.151625, 1.556311, -0.233846)",
        "(0.151392, 1.553763, -0.236819)",
        "(0.150875, 1.550938, -0.239423)",
        "(0.150071, 1.547920, -0.241694)",
        "(0.149760, 1.546455, -0.242883)",
        "(0.149335, 1.543701, -0.245355)",
        "(0.149000, 1.540941, -0.247801)",
        "(0.148600, 1.538088, -0.250245)",
        "(0.148353, 1.535030, -0.252604)",
        "(0.148285, 1.533467, -0.253712)",
        "(0.148121, 1.530226, -0.255821)",
        "(0.147657, 1.526679, -0.257736)",
        "(0.147117, 1.523121, -0.259674)",
        "(0.146949, 1.520003, -0.261898)",
        "(0.146962, 1.518519, -0.263031)",
        "(0.146913, 1.515387, -0.265011)",
        "(0.146805, 1.511957, -0.266494)",
        "(0.147003, 1.508495, -0.267628)",
        "(0.147182, 1.504892, -0.268490)",
        "(0.147189, 1.503007, -0.268864)",
        "(0.147210, 1.499183, -0.269698)",
        "(0.147243, 1.495396, -0.270710)",
        "(0.147367, 1.491572, -0.271759)",
        "(0.147244, 1.487453, -0.272760)",
        "(0.147130, 1.485302, -0.273239)",
        "(0.146891, 1.481002, -0.274207)",
        "(0.146707, 1.476703, -0.275075)",
        "(0.146425, 1.472268, -0.275749)",
        "(0.146092, 1.467681, -0.276334)",
        "(0.146026, 1.465374, -0.276621)",
        "(0.146011, 1.460881, -0.277149)",
        "(0.146220, 1.456509, -0.277663)",
        "(0.146571, 1.452354, -0.278339)",
        "(0.146862, 1.448201, -0.279018)",
        "(0.146915, 1.446092, -0.279318)",
        "(0.146930, 1.441812, -0.279730)",
        "(0.147006, 1.437452, -0.279940)",
        "(0.147200, 1.433154, -0.280073)",
        "(0.147299, 1.428710, -0.280069)",
        "(0.147361, 1.426436, -0.280107)",
        "(0.147636, 1.421951, -0.280309)",
        "(0.148154, 1.417658, -0.280805)",
        "(0.148598, 1.413145, -0.281401)",
        "(0.148958, 1.408318, -0.281837)",
        "(0.149036, 1.405784, -0.281962)",
        "(0.149165, 1.400612, -0.282007)",
        "(0.149458, 1.395463, -0.281928)",
        "(0.149868, 1.390313, -0.282002)",
        "(0.150341, 1.385216, -0.282283)",
        "(0.150515, 1.382621, -0.282386)",
        "(0.150728, 1.377340, -0.282200)",
        "(0.150854, 1.372071, -0.281472)",
        "(0.150968, 1.366912, -0.280487)",
        "(0.151192, 1.362278, -0.279616)",
        "(0.151418, 1.360090, -0.279158)",
        "(0.151785, 1.355864, -0.278114)",
        "(0.152123, 1.351529, -0.276507)",
        "(0.152594, 1.347265, -0.274481)",
        "(0.153146, 1.343112, -0.272383)",
        "(0.153418, 1.341169, -0.271481)",
        "(0.153879, 1.337245, -0.269820)",
        "(0.154220, 1.333218, -0.268079)",
        "(0.154652, 1.329339, -0.266297)",
        "(0.155198, 1.325568, -0.264574)",
        "(0.155488, 1.323687, -0.263745)",
        "(0.156178, 1.319906, -0.261971)",
        "(0.156659, 1.315942, -0.260071)",
        "(0.157271, 1.312058, -0.258279)",
        "(0.157936, 1.308528, -0.256873)",
        "(0.158267, 1.306772, -0.256152)",
        "(0.158790, 1.303212, -0.254394)",
        "(0.159418, 1.299658, -0.252177)",
        "(0.160163, 1.296487, -0.250034)",
        "(0.160871, 1.293662, -0.247965)",
        "(0.161185, 1.292231, -0.246873)",
        "(0.161817, 1.289311, -0.244419)",
        "(0.162432, 1.286278, -0.241388)",
        "(0.162933, 1.283203, -0.238089)",
        "(0.163496, 1.280182, -0.234827)",
        "(0.163796, 1.278618, -0.233083)",
        "(0.164416, 1.275205, -0.229185)",
        "(0.165054, 1.271276, -0.224259)",
        "(0.165983, 1.267256, -0.218481)",
        "(0.166706, 1.263559, -0.212704)",
        "(0.166882, 1.261815, -0.209920)",
        "(0.166838, 1.258755, -0.204297)",
        "(0.166668, 1.256153, -0.198242)",
        "(0.166646, 1.254154, -0.191658)",
        "(0.166899, 1.252927, -0.184814)",
        "(0.167056, 1.252643, -0.181436)",
        "(0.167256, 1.252230, -0.174726)",
        "(0.167412, 1.251810, -0.167503)",
        "(0.167828, 1.251621, -0.159752)",
        "(0.168224, 1.252094, -0.152182)",
        "(0.168240, 1.252615, -0.148578)",
        "(0.168222, 1.253891, -0.141466)",
        "(0.168207, 1.255570, -0.134394)",
        "(0.168334, 1.257815, -0.127465)",
        "(0.168568, 1.260429, -0.120688)",
        "(0.168736, 1.261832, -0.117383)",
        "(0.168854, 1.265013, -0.111211)",
        "(0.168775, 1.268769, -0.105680)",
        "(0.168426, 1.273158, -0.100756)",
        "(0.168001, 1.278125, -0.096281)",
        "(0.167689, 1.280788, -0.094172)",
        "(0.167199, 1.286322, -0.090000)",
        "(0.166789, 1.292234, -0.085992)",
        "(0.166413, 1.298387, -0.082327)",
        "(0.165914, 1.304960, -0.079055)",
        "(0.165592, 1.308053, -0.077635)",
        "(0.164988, 1.314031, -0.075010)",
        "(0.164306, 1.320161, -0.072544)",
        "(0.163617, 1.326391, -0.070349)",
        "(0.162926, 1.332774, -0.068484)",
        "(0.162621, 1.336018, -0.067645)",
        "(0.162009, 1.342464, -0.066148)",
        "(0.161556, 1.348607, -0.064695)",
        "(0.161217, 1.354414, -0.063262)",
        "(0.160853, 1.359843, -0.061904)",
        "(0.160613, 1.362454, -0.061317)",
        "(0.160110, 1.367600, -0.060263)",
        "(0.159707, 1.372491, -0.059325)",
        "(0.159411, 1.377202, -0.058421)",
        "(0.159245, 1.381818, -0.057699)",
        "(0.159150, 1.384013, -0.057386)",
        "(0.158964, 1.388112, -0.056779)",
        "(0.158846, 1.391677, -0.056110)",
        "(0.158760, 1.394803, -0.055133)",
        "(0.158726, 1.398065, -0.054365)",
        "(0.158694, 1.399569, -0.054000)",
        "(0.158553, 1.402174, -0.053284)",
        "(0.158284, 1.404448, -0.052576)",
        "(0.158279, 1.406603, -0.052000)",
        "(0.158181, 1.408859, -0.051615)",
        "(0.158192, 1.409931, -0.051440)",
        "(0.158195, 1.412130, -0.051159)",
        "(0.158004, 1.414441, -0.051023)",
        "(0.157645, 1.416881, -0.051039)",
        "(0.157129, 1.419367, -0.050967)",
        "(0.156844, 1.420670, -0.050920)",
        "(0.156426, 1.423378, -0.050868)",
        "(0.156108, 1.426100, -0.050868)",
        "(0.155839, 1.428356, -0.050710)",
        "(0.155482, 1.430823, -0.050702)",
        "(0.155344, 1.432192, -0.050935)",
        "(0.154961, 1.435015, -0.051443)",
        "(0.154862, 1.437167, -0.051893)",
        "(0.154472, 1.439585, -0.052266)",
        "(0.154410, 1.442124, -0.052874)",
        "(0.154267, 1.443289, -0.053085)"
    ],
    "rightHandRotations": [
        "(355.913100, 268.057600, 266.174500)",
        "(355.950100, 268.091800, 266.177500)",
        "(355.946400, 268.102300, 266.203100)",
        "(355.937000, 268.114000, 266.238000)",
        "(355.924200, 268.105100, 266.221300)",
        "(355.926300, 268.099900, 266.222800)",
        "(355.918200, 268.103000, 266.230800)",
        "(355.939700, 268.109900, 266.242600)",
        "(355.969000, 268.084800, 266.239200)",
        "(355.967300, 268.068100, 266.216600)",
        "(355.944400, 268.075900, 266.212300)",
        "(355.895800, 268.095300, 266.224600)",
        "(355.895600, 268.112100, 266.217500)",
        "(355.931000, 268.119800, 266.270100)",
        "(356.049600, 268.123000, 266.433000)",
        "(356.121200, 268.147500, 266.511800)",
        "(356.105200, 268.161900, 266.627900)",
        "(355.985800, 268.100800, 266.904500)",
        "(355.747700, 268.055500, 266.991700)",
        "(355.334100, 267.889600, 267.244100)",
        "(355.055300, 267.683300, 267.525100)",
        "(354.378500, 267.148700, 268.223600)",
        "(353.602800, 266.770300, 268.768000)",
        "(352.350400, 266.847400, 268.803100)",
        "(350.769300, 267.060200, 268.814700)",
        "(349.871600, 267.172100, 268.947700)",
        "(347.968000, 267.254700, 269.499600)",
        "(346.104300, 267.194600, 270.295200)",
        "(344.982000, 267.022700, 270.727800)",
        "(344.247300, 267.166600, 270.217800)",
        "(343.512300, 267.318100, 270.034300)",
        "(341.590600, 267.287600, 270.986300)",
        "(339.274000, 266.744000, 272.603200)",
        "(337.076400, 266.440100, 273.267500)",
        "(335.363300, 266.711900, 273.269900)",
        "(334.714300, 266.772300, 273.457100)",
        "(333.697000, 267.058700, 273.886100)",
        "(332.802100, 267.279400, 274.179700)",
        "(331.269700, 267.357400, 274.412000)",
        "(329.357500, 267.455100, 274.968600)",
        "(328.510900, 267.405900, 275.449400)",
        "(327.187700, 267.336900, 276.178600)",
        "(326.363300, 267.188100, 276.566100)",
        "(325.637600, 267.051600, 276.866700)",
        "(324.758400, 267.649100, 276.802700)",
        "(324.270100, 267.886000, 276.973900)",
        "(323.521400, 268.313400, 277.682600)",
        "(322.962500, 268.752400, 278.080800)",
        "(322.416100, 268.991600, 278.194100)",
        "(321.708900, 269.456200, 278.429400)",
        "(321.399300, 269.676700, 278.637400)",
        "(320.948000, 269.946000, 279.006200)",
        "(320.644800, 270.226100, 279.192200)",
        "(320.071800, 270.576400, 279.214100)",
        "(319.500900, 270.459400, 279.907300)",
        "(319.249000, 270.335000, 280.220800)",
        "(318.750100, 270.321900, 280.705400)",
        "(318.150700, 270.317000, 281.468100)",
        "(317.531500, 270.381600, 282.372600)",
        "(317.158200, 270.502900, 282.965100)",
        "(317.034400, 270.705600, 283.108200)",
        "(316.852800, 271.027800, 283.418000)",
        "(316.736900, 271.246500, 283.775000)",
        "(316.742700, 271.659700, 283.971300)",
        "(316.733100, 271.851400, 284.476700)",
        "(316.641900, 271.835800, 284.937600)",
        "(316.503200, 272.073000, 285.583900)",
        "(316.483500, 272.568400, 285.841700)",
        "(316.481300, 273.161800, 286.007200)",
        "(316.508500, 273.756600, 286.134800)",
        "(316.499600, 273.995700, 286.201700)",
        "(316.317700, 274.830100, 286.167500)",
        "(315.928200, 275.813900, 286.060900)",
        "(315.784900, 276.445700, 286.050000)",
        "(315.665800, 276.738000, 286.183800)",
        "(315.562700, 276.965700, 286.349800)",
        "(315.258400, 277.593200, 286.546600)",
        "(315.021500, 278.201900, 286.388700)",
        "(314.854500, 278.827100, 286.198200)",
        "(314.670300, 279.209800, 286.094800)",
        "(314.519900, 279.368100, 286.195100)",
        "(314.092800, 279.529700, 286.783800)",
        "(313.784200, 279.543600, 287.535400)",
        "(313.610400, 279.897300, 287.485800)",
        "(313.470300, 280.649300, 287.142900)",
        "(313.356000, 280.973400, 287.192100)",
        "(313.184800, 281.402000, 287.473000)",
        "(313.050500, 281.944200, 287.570900)",
        "(312.990500, 282.439300, 287.730900)",
        "(312.873800, 283.044200, 287.557700)",
        "(312.909900, 283.619500, 287.320700)",
        "(313.212400, 284.880200, 286.832200)",
        "(313.665800, 285.815100, 286.488400)",
        "(314.020300, 286.891700, 286.002000)",
        "(314.312200, 287.945100, 285.717500)",
        "(314.466600, 288.298000, 285.668900)",
        "(314.836700, 288.939700, 285.618500)",
        "(315.385500, 289.840000, 285.264100)",
        "(316.288300, 290.660300, 284.880700)",
        "(317.216000, 291.359300, 284.687600)",
        "(317.592700, 291.638300, 284.798700)",
        "(318.408600, 291.884900, 285.245900)",
        "(319.325900, 291.736900, 285.740200)",
        "(320.250400, 291.783200, 286.028100)",
        "(321.096300, 291.775800, 286.400800)",
        "(321.458600, 291.773200, 286.543200)",
        "(322.134500, 291.971500, 286.684300)",
        "(322.816800, 292.164600, 286.720900)",
        "(323.553500, 292.058700, 286.907300)",
        "(324.093900, 291.677900, 287.409300)",
        "(324.321700, 291.532900, 287.719200)",
        "(324.795100, 291.415000, 288.145000)",
        "(325.224400, 291.350400, 288.315600)",
        "(325.781800, 291.283600, 288.363000)",
        "(326.393600, 291.367100, 288.148200)",
        "(326.673300, 291.444700, 288.087600)",
        "(327.207200, 291.336900, 288.403100)",
        "(327.698400, 291.150900, 288.624900)",
        "(328.256700, 291.236500, 288.550600)",
        "(328.815500, 291.155900, 288.589200)",
        "(329.048600, 291.090500, 288.732000)",
        "(329.474800, 291.160000, 288.797500)",
        "(330.045700, 291.243600, 288.726100)",
        "(330.669600, 291.208000, 288.836000)",
        "(331.191100, 291.129400, 288.990600)",
        "(331.424200, 291.116600, 289.092800)",
        "(331.937500, 291.100600, 289.304400)",
        "(332.576100, 290.991500, 289.480300)",
        "(333.080700, 291.128700, 289.444800)",
        "(333.562900, 291.308900, 289.403000)",
        "(333.774500, 291.321100, 289.433900)",
        "(334.258100, 291.260300, 289.672700)",
        "(334.738500, 291.260200, 289.711500)",
        "(335.216200, 291.221300, 289.728100)",
        "(335.436900, 291.197400, 289.784800)",
        "(335.850600, 291.155000, 289.853900)",
        "(336.250500, 291.034000, 289.968700)",
        "(336.656000, 290.774500, 290.091000)",
        "(337.116700, 290.726000, 290.053000)",
        "(337.351500, 290.691400, 289.992600)",
        "(337.720800, 290.489400, 290.142400)",
        "(338.073900, 290.239300, 290.322400)",
        "(338.539900, 290.010000, 290.293000)",
        "(338.976600, 289.731800, 290.405300)",
        "(339.364100, 289.439300, 290.657300)",
        "(339.572000, 289.248700, 290.721500)",
        "(339.874300, 288.925300, 290.714000)",
        "(340.128000, 288.743500, 290.824600)",
        "(340.436000, 288.471500, 290.781900)",
        "(340.720900, 288.111200, 290.800600)",
        "(340.822700, 287.943200, 290.869100)",
        "(341.088500, 287.542100, 291.021400)",
        "(341.357400, 287.197000, 291.073500)",
        "(341.559900, 286.905200, 291.081100)",
        "(341.730800, 286.681500, 291.134200)",
        "(341.830500, 286.527900, 291.144400)",
        "(342.030000, 286.162700, 291.137200)",
        "(342.228000, 285.812200, 291.325700)",
        "(342.432600, 285.370200, 291.523700)",
        "(342.615800, 284.989300, 291.585900)",
        "(342.670100, 284.922300, 291.500900)",
        "(342.787600, 284.775100, 291.393100)",
        "(342.979400, 284.561700, 291.346000)",
        "(343.213100, 284.163300, 291.455200)",
        "(343.442700, 283.648900, 291.639500)",
        "(343.531900, 283.343800, 291.718500)",
        "(343.550500, 282.840900, 291.946300)",
        "(343.539500, 282.687500, 292.053600)",
        "(343.694200, 282.446600, 291.978300)",
        "(343.927600, 282.116500, 292.048600)",
        "(344.034500, 281.921500, 292.125000)",
        "(344.192000, 281.510200, 292.247200)",
        "(344.280400, 281.217800, 292.339900)",
        "(344.347000, 281.054000, 292.267500)",
        "(344.478600, 280.780700, 292.267300)",
        "(344.555600, 280.583200, 292.334400)",
        "(344.664600, 280.085700, 292.410700)",
        "(344.624000, 279.675100, 292.406200)",
        "(344.527800, 279.307700, 292.504400)",
        "(344.501700, 278.940200, 292.572900)",
        "(344.451600, 278.762600, 292.606400)",
        "(344.429900, 278.455100, 292.653700)",
        "(344.397500, 278.159300, 292.495000)",
        "(344.258700, 277.878800, 292.377000)",
        "(344.067000, 277.550000, 292.476300)",
        "(343.929900, 277.319500, 292.493000)",
        "(343.640700, 276.897900, 292.526700)",
        "(343.333800, 276.572000, 292.410500)",
        "(343.001700, 276.379300, 292.276100)",
        "(342.652200, 276.128100, 292.147000)",
        "(342.478000, 275.941100, 292.109900)",
        "(342.135800, 275.534400, 292.138700)",
        "(341.799400, 275.196200, 292.079100)",
        "(341.446100, 274.959300, 291.925500)",
        "(341.156700, 274.833100, 291.879200)",
        "(340.580700, 274.528000, 291.883000)",
        "(340.103300, 274.224200, 291.726600)",
        "(339.602600, 273.985600, 291.413200)",
        "(338.981900, 273.764400, 291.226000)",
        "(338.641500, 273.597900, 291.208900)",
        "(338.050900, 273.205600, 291.170400)",
        "(337.521600, 272.853900, 291.133700)",
        "(336.833700, 272.694900, 291.014800)",
        "(336.290600, 272.545400, 290.946300)",
        "(335.792900, 272.249600, 290.801300)",
        "(335.551000, 272.175600, 290.750800)",
        "(334.900900, 271.991200, 290.754400)",
        "(334.305700, 271.874100, 290.731500)",
        "(333.830200, 271.707200, 290.572000)",
        "(333.328600, 271.596300, 290.463700)",
        "(333.082600, 271.538300, 290.431800)",
        "(332.582900, 271.379200, 290.396700)",
        "(331.929500, 271.088000, 290.496000)",
        "(331.322300, 270.824800, 290.768400)",
        "(331.028000, 270.754800, 290.884900)",
        "(330.523700, 270.705300, 290.943500)",
        "(330.181400, 270.623800, 290.822800)",
        "(329.793200, 270.504800, 290.831200)",
        "(329.401000, 270.588300, 290.784100)",
        "(329.076100, 270.636000, 290.602000)",
        "(328.916900, 270.565000, 290.619400)",
        "(328.506400, 270.352600, 290.815600)",
        "(328.133800, 270.166800, 290.959500)",
        "(327.842100, 270.089500, 290.911300)",
        "(327.461800, 269.802500, 291.022600)",
        "(327.282800, 269.711100, 291.124500)",
        "(326.981800, 269.565900, 291.170000)",
        "(326.787100, 269.510300, 290.979200)",
        "(326.522300, 269.549800, 290.716600)",
        "(326.360500, 269.464800, 290.703800)",
        "(325.977800, 269.364700, 290.669700)",
        "(325.562600, 269.083500, 290.802500)",
        "(325.121200, 268.712500, 291.050300)",
        "(324.629400, 268.503700, 291.005400)",
        "(324.394000, 268.525500, 290.951000)",
        "(323.903900, 268.578000, 290.907000)",
        "(323.480000, 268.461900, 290.939700)",
        "(323.000900, 268.223700, 290.980300)",
        "(322.510100, 267.889300, 291.202500)",
        "(322.183500, 267.697700, 291.389800)",
        "(321.491600, 267.797900, 291.215200)",
        "(320.978800, 268.033400, 291.038300)",
        "(320.543900, 268.039000, 291.038900)",
        "(320.075000, 267.896200, 291.149100)",
        "(319.808400, 267.853900, 291.220400)",
        "(319.394100, 267.855900, 291.339700)",
        "(318.908800, 267.811300, 291.343200)",
        "(318.485000, 267.927100, 291.291600)",
        "(318.155100, 267.987100, 291.304600)",
        "(317.966800, 267.948900, 291.383600)",
        "(317.604600, 267.981000, 291.547100)",
        "(317.313400, 267.908300, 291.722500)",
        "(317.155200, 267.985700, 291.766600)",
        "(316.976400, 268.075400, 291.597600)",
        "(316.879700, 268.278000, 291.300600)",
        "(316.614700, 268.633600, 291.017000)",
        "(316.429300, 268.734900, 291.143800)",
        "(316.312000, 268.672100, 291.344000)",
        "(316.073900, 268.603100, 291.637800)",
        "(315.960200, 268.629300, 291.721100)",
        "(315.728800, 268.602100, 291.804900)",
        "(315.425800, 268.870800, 291.544700)",
        "(315.104400, 269.155000, 291.429600)",
        "(314.752500, 269.246600, 291.693800)",
        "(314.644300, 269.230100, 291.799500)",
        "(314.442400, 269.301500, 291.729800)",
        "(314.113100, 269.590300, 291.449800)",
        "(313.848000, 269.721200, 291.459000)",
        "(313.573300, 269.855300, 291.501800)",
        "(313.409100, 269.867600, 291.558700)",
        "(313.108000, 269.744700, 291.857900)",
        "(312.855300, 269.846900, 291.919900)",
        "(312.656400, 269.976700, 291.826600)",
        "(312.357700, 270.259400, 291.645500)",
        "(312.186500, 270.485700, 291.519700)",
        "(311.826500, 270.716200, 291.490300)",
        "(311.531700, 270.767000, 291.588300)",
        "(311.242200, 270.739000, 291.639100)",
        "(310.809300, 270.949600, 291.675000)",
        "(310.686300, 271.128300, 291.629500)",
        "(310.421400, 271.451600, 291.463000)",
        "(309.980600, 271.973900, 291.322300)",
        "(309.641800, 272.364000, 291.243100)",
        "(309.350300, 272.642000, 291.226400)",
        "(309.185600, 272.840200, 291.208900)",
        "(308.780100, 273.135200, 291.099500)",
        "(308.353200, 273.456600, 291.134100)",
        "(307.899500, 273.683300, 291.474100)",
        "(307.749200, 274.121800, 291.292200)",
        "(307.685700, 274.518400, 291.037900)",
        "(307.420800, 275.456400, 290.420200)",
        "(306.992000, 275.884300, 290.502500)",
        "(306.706400, 275.986300, 290.858600)",
        "(306.596300, 276.467300, 290.531700)",
        "(306.467200, 276.765300, 290.449100)",
        "(306.140400, 277.355700, 290.440600)",
        "(305.961700, 278.010500, 290.187500)",
        "(305.893300, 278.538600, 290.024000)",
        "(305.920700, 278.792000, 290.115300)",
        "(305.838700, 278.792600, 290.286900)",
        "(305.483200, 279.175600, 290.596600)",
        "(305.387100, 279.957600, 290.205700)",
        "(305.340900, 280.718000, 289.790200)",
        "(305.135700, 281.261000, 289.893100)",
        "(305.073600, 281.553700, 289.867300)",
        "(305.078500, 282.392000, 289.485300)",
        "(305.084000, 283.121400, 289.276900)",
        "(305.197900, 283.954900, 288.939100)",
        "(305.257700, 284.782400, 288.628500)",
        "(305.300900, 285.450700, 288.213600)",
        "(305.395900, 286.433300, 287.608300)",
        "(305.307700, 286.697400, 287.938200)",
        "(305.125500, 286.982700, 288.479400)",
        "(305.296400, 287.760400, 288.230200)",
        "(305.521500, 288.429900, 287.732200)",
        "(305.905100, 289.417000, 287.247300)",
        "(306.026300, 290.014000, 287.115800)",
        "(305.918400, 290.556100, 287.002300)",
        "(306.033900, 291.334200, 286.703100)",
        "(306.150400, 291.673600, 286.591800)",
        "(306.459300, 292.060200, 286.632400)",
        "(306.676300, 292.262900, 286.843100)",
        "(306.875300, 292.993400, 286.593200)",
        "(307.157700, 293.083200, 286.877000)",
        "(307.377400, 293.189100, 287.025300)",
        "(307.863200, 293.611200, 286.937600)",
        "(308.267500, 293.874500, 286.823500)",
        "(308.562700, 294.621600, 286.441200)",
        "(308.928000, 294.984200, 286.202000)",
        "(309.127000, 294.922100, 286.423900)",
        "(309.518900, 294.982700, 286.702500)",
        "(310.053900, 295.395900, 286.494200)",
        "(310.504600, 295.389500, 286.692000)",
        "(310.910300, 295.362100, 286.862300)",
        "(311.110100, 295.555800, 286.710100)",
        "(311.506300, 295.775600, 286.576200)",
        "(311.897900, 295.837200, 286.705600)",
        "(312.353300, 296.008400, 286.487500)",
        "(312.744200, 295.986600, 286.650600)",
        "(312.946500, 295.903700, 286.866600)",
        "(313.354000, 295.785700, 287.033700)",
        "(313.748200, 296.034100, 286.885700)",
        "(314.161200, 296.269500, 286.722700)",
        "(314.594000, 296.447700, 286.658100)",
        "(314.753400, 296.452900, 286.720100)",
        "(315.117900, 296.428100, 286.829900)",
        "(315.633200, 296.487400, 286.821800)",
        "(316.064200, 296.571300, 286.781600)",
        "(316.504400, 296.449600, 286.998500)",
        "(316.715700, 296.485700, 286.975200)",
        "(317.144700, 296.355400, 287.118200)",
        "(317.558000, 296.242200, 287.374400)",
        "(318.083900, 296.254100, 287.356100)",
        "(318.531400, 296.386700, 287.183600)",
        "(318.728000, 296.405500, 287.245200)",
        "(319.088700, 296.458600, 287.376800)",
        "(319.525900, 296.612700, 287.301800)",
        "(320.025700, 296.631500, 287.363700)",
        "(320.449900, 296.634200, 287.514600)",
        "(320.625200, 296.753100, 287.470200)",
        "(320.937000, 296.949400, 287.301600)",
        "(321.308300, 297.184700, 287.125800)",
        "(321.782700, 297.175000, 287.177900)",
        "(322.245200, 297.193700, 287.189700)",
        "(322.426900, 297.180400, 287.219100)",
        "(322.846400, 297.215900, 287.203600)",
        "(323.423000, 297.182900, 287.165600)",
        "(324.007700, 297.031100, 287.383100)",
        "(324.567400, 296.690900, 287.737700)",
        "(324.826600, 296.676500, 287.703600)",
        "(325.437100, 296.815000, 287.464000)",
        "(326.005600, 296.666900, 287.645000)",
        "(326.661600, 296.329900, 288.003000)",
        "(327.209100, 296.082900, 288.230900)",
        "(327.467900, 296.013200, 288.225900)",
        "(328.005500, 295.853000, 288.417100)",
        "(328.490100, 295.630900, 288.652800)",
        "(329.008100, 295.330500, 288.719800)",
        "(329.457700, 295.124000, 288.649500)",
        "(329.656100, 295.028300, 288.719500)",
        "(329.965100, 294.726600, 288.998100)",
        "(330.350100, 294.495000, 289.264500)",
        "(330.802200, 294.352200, 289.062700)",
        "(331.183900, 294.316300, 288.827800)",
        "(331.364500, 294.246400, 288.758200)",
        "(331.819100, 294.117500, 288.624300)",
        "(332.354900, 293.728100, 288.779600)",
        "(332.809500, 293.267900, 289.188000)",
        "(333.265400, 293.055500, 289.363700)",
        "(333.547500, 293.067800, 289.269700)",
        "(334.172200, 293.097200, 289.043000)",
        "(334.678900, 292.888800, 289.155200)",
        "(335.106000, 292.459500, 289.449000)",
        "(335.600700, 292.215500, 289.424700)",
        "(335.864700, 292.079200, 289.370800)",
        "(336.319100, 291.759000, 289.516100)",
        "(336.759800, 291.534800, 289.718900)",
        "(337.244600, 291.256800, 289.811000)",
        "(337.740900, 291.109600, 289.757700)",
        "(337.984800, 291.077200, 289.686500)",
        "(338.445700, 290.880900, 289.702400)",
        "(338.864900, 290.633100, 289.806500)",
        "(339.238300, 290.384000, 289.809900)",
        "(339.716200, 290.090100, 289.814100)",
        "(339.941000, 289.866000, 289.853500)",
        "(340.328500, 289.402800, 289.999300)",
        "(340.601900, 288.830000, 290.369800)",
        "(341.025700, 288.354500, 290.362800)",
        "(341.358600, 287.956800, 290.239300)",
        "(341.474600, 287.755500, 290.383500)",
        "(341.739600, 287.298100, 290.533500)",
        "(342.014000, 286.770500, 290.563200)",
        "(342.247400, 286.349500, 290.554000)",
        "(342.487900, 285.970800, 290.632800)",
        "(342.591400, 285.821500, 290.638000)",
        "(342.764200, 285.426800, 290.643100)",
        "(343.043900, 285.015400, 290.551300)",
        "(343.140500, 284.629200, 290.492300)",
        "(343.225000, 284.166700, 290.548800)",
        "(343.272600, 283.921100, 290.568400)",
        "(343.362900, 283.398700, 290.633400)",
        "(343.366800, 282.931900, 290.705900)",
        "(343.385400, 282.625400, 290.598900)",
        "(343.450100, 282.254900, 290.503800)",
        "(343.443000, 282.021100, 290.612000)",
        "(343.439900, 281.529200, 290.769100)",
        "(343.378300, 281.182800, 290.656600)",
        "(343.341300, 280.981900, 290.612100)",
        "(343.228600, 280.684000, 290.687300)",
        "(343.169400, 280.501300, 290.725400)",
        "(343.047500, 280.034300, 290.830800)",
        "(342.837800, 279.758300, 290.815100)",
        "(342.636300, 279.549300, 290.723800)",
        "(342.480800, 279.227700, 290.799900)",
        "(342.402700, 279.044800, 290.815700)",
        "(342.111600, 278.759300, 290.702900)",
        "(341.826800, 278.531600, 290.620200)",
        "(341.575900, 278.205600, 290.568900)",
        "(341.288100, 277.778100, 290.547700)",
        "(341.076900, 277.543600, 290.577300)",
        "(340.646500, 277.116200, 290.686400)",
        "(340.253000, 276.605900, 290.770600)",
        "(339.794000, 276.073400, 290.889200)",
        "(339.230200, 275.623000, 290.876000)",
        "(338.971200, 275.462900, 290.846300)",
        "(338.605700, 275.068200, 290.715100)",
        "(338.183800, 274.697500, 290.579200)",
        "(337.666000, 274.336300, 290.599600)",
        "(337.071400, 273.878600, 290.740700)",
        "(336.595200, 273.471100, 290.695700)",
        "(336.361400, 273.278100, 290.618000)",
        "(335.686500, 273.016400, 290.577800)",
        "(334.938500, 272.952200, 290.515000)",
        "(334.408700, 272.683600, 290.354700)",
        "(334.175500, 272.508500, 290.289600)",
        "(333.599300, 272.207700, 290.318400)",
        "(332.956200, 271.882800, 290.427800)",
        "(332.273400, 271.611100, 290.512000)",
        "(331.826200, 271.410000, 290.404100)",
        "(331.637500, 271.284200, 290.419300)",
        "(331.139900, 270.989200, 290.571200)",
        "(330.631400, 270.908100, 290.356600)",
        "(330.186400, 270.815700, 290.261000)",
        "(329.710000, 270.540100, 290.381500)",
        "(329.493600, 270.441300, 290.454400)",
        "(329.070000, 270.189100, 290.574400)",
        "(328.725400, 269.892100, 290.624100)",
        "(328.287400, 269.919900, 290.484300)",
        "(327.892400, 269.944500, 290.487900)",
        "(327.746400, 269.906600, 290.514200)",
        "(327.457000, 269.727500, 290.533000)",
        "(327.111100, 269.676400, 290.549400)",
        "(326.818800, 269.749800, 290.419900)",
        "(326.504200, 269.657300, 290.403400)",
        "(326.267000, 269.590200, 290.483800)",
        "(325.906500, 269.294300, 290.642900)",
        "(325.530600, 269.097000, 290.740400)",
        "(325.124800, 269.014600, 290.700900)",
        "(324.781600, 268.952200, 290.555500)",
        "(324.590600, 268.811200, 290.603500)",
        "(324.256100, 268.480900, 290.949500)",
        "(323.928500, 268.291400, 290.686000)",
        "(323.620100, 268.498800, 290.329600)",
        "(323.147700, 268.752000, 290.158500)",
        "(322.957900, 268.712400, 290.179500)",
        "(322.576000, 268.461700, 290.414300)",
        "(322.216200, 268.265200, 290.675400)",
        "(321.877100, 268.789400, 290.455200)",
        "(321.556500, 268.112900, 290.436000)",
        "(321.376700, 268.235800, 290.408000)",
        "(320.959900, 268.323500, 290.687000)",
        "(320.595000, 267.936600, 290.823200)",
        "(320.196000, 268.210400, 290.689500)",
        "(319.804700, 268.215700, 290.547200)",
        "(319.596400, 268.155300, 290.609600)",
        "(319.229700, 267.962500, 290.850800)",
        "(318.854900, 267.912600, 291.010700)",
        "(318.453300, 267.950300, 290.966900)",
        "(318.032400, 268.178100, 290.766400)",
        "(317.858700, 268.286400, 290.708100)",
        "(317.512200, 268.341000, 290.691300)",
        "(317.117700, 268.245900, 290.929300)",
        "(316.690400, 268.263200, 291.129300)",
        "(316.426500, 268.289600, 291.217400)",
        "(316.289200, 268.345400, 291.200600)",
        "(315.969800, 268.181200, 291.407700)",
        "(315.511300, 268.118900, 291.554300)",
        "(315.040300, 268.437600, 291.307600)",
        "(314.661100, 268.492300, 291.157000)",
        "(314.463700, 268.467000, 291.260000)",
        "(314.104500, 268.340400, 291.484100)",
        "(313.766300, 268.486400, 291.406400)",
        "(313.500200, 268.572400, 291.464500)",
        "(313.151900, 268.487700, 291.661500)",
        "(312.965100, 268.531000, 291.755200)",
        "(312.633900, 268.427300, 292.051600)",
        "(312.419600, 268.587800, 292.104800)",
        "(312.157000, 268.967200, 291.941600)",
        "(311.932200, 269.395100, 291.821300)",
        "(311.884800, 269.558700, 291.735600)",
        "(311.773900, 269.715900, 291.720600)",
        "(311.623800, 269.784900, 291.830900)",
        "(311.399900, 269.634400, 292.098200)",
        "(311.059100, 269.557700, 292.338100)",
        "(310.899400, 269.581800, 292.408800)",
        "(310.723800, 269.681600, 292.419600)",
        "(310.626700, 269.960200, 292.311700)",
        "(310.401900, 270.029100, 292.438800)",
        "(310.240300, 269.939300, 292.589000)",
        "(310.208800, 269.952700, 292.611400)",
        "(310.113400, 270.135900, 292.505000)",
        "(309.929300, 270.523000, 292.356700)",
        "(309.700300, 270.766400, 292.315700)",
        "(309.601700, 271.146800, 292.143200)",
        "(309.492900, 271.323900, 292.024200)",
        "(309.305500, 271.872500, 291.858200)",
        "(309.195900, 271.961300, 291.978300)",
        "(309.121200, 272.066100, 292.192600)",
        "(308.888600, 272.484000, 291.885600)",
        "(308.755800, 272.566600, 291.864300)",
        "(308.561900, 273.043100, 291.824500)",
        "(308.557400, 273.524700, 291.474100)",
        "(308.347700, 273.747300, 291.607900)",
        "(308.280000, 273.894500, 291.853400)",
        "(308.304600, 274.152000, 291.696700)",
        "(308.303600, 274.693400, 291.332500)",
        "(308.126300, 275.178400, 291.187200)",
        "(308.006500, 275.206600, 291.553300)",
        "(308.062900, 275.671000, 291.503800)",
        "(308.090300, 276.047400, 291.298200)",
        "(308.057300, 276.427300, 291.267200)",
        "(308.108800, 276.759000, 291.306800)",
        "(308.123200, 277.339900, 291.085100)",
        "(308.155200, 278.126100, 290.565900)",
        "(308.200000, 278.483200, 290.369400)",
        "(308.210600, 278.957900, 290.335000)",
        "(308.240400, 279.327000, 290.427000)",
        "(308.309800, 279.573900, 290.454600)",
        "(308.390500, 280.265100, 290.258600)",
        "(308.448100, 280.606000, 289.955600)",
        "(308.535500, 281.399900, 289.484900)",
        "(308.454100, 281.792100, 289.546800)",
        "(308.659900, 282.096600, 289.646100)",
        "(308.847200, 282.472900, 289.597100)",
        "(308.861500, 282.663200, 289.585100)",
        "(308.889300, 282.889200, 289.682700)",
        "(308.856600, 283.254800, 289.651700)",
        "(309.105500, 283.951200, 289.302900)",
        "(309.365800, 284.285700, 289.318600)",
        "(309.397100, 284.179200, 289.646000)",
        "(309.344500, 284.028400, 290.236100)",
        "(309.590000, 284.299100, 290.116600)",
        "(309.890900, 285.311100, 289.254400)",
        "(310.096000, 285.616300, 289.267500)",
        "(310.141100, 285.500500, 289.499700)",
        "(310.239000, 285.298000, 290.043200)",
        "(310.538100, 285.075900, 290.447500)",
        "(310.798100, 285.244900, 290.478400)",
        "(311.109000, 285.713900, 290.309200)",
        "(311.379200, 285.905600, 290.294900)",
        "(311.930900, 286.052300, 290.512700)",
        "(312.300200, 286.271600, 290.440700)",
        "(312.665600, 286.671500, 290.339100)",
        "(313.167000, 286.973400, 290.312200)",
        "(313.443500, 286.933500, 290.343700)",
        "(313.825400, 286.984700, 290.350500)",
        "(314.245300, 287.208900, 290.291800)",
        "(314.855800, 287.325900, 290.278900)",
        "(315.486600, 287.457300, 290.233500)",
        "(315.768400, 287.502800, 290.148300)",
        "(316.293700, 287.516200, 290.214100)",
        "(316.892900, 287.351300, 290.526800)",
        "(317.648100, 287.420700, 290.480500)",
        "(318.352600, 287.595500, 290.186200)",
        "(318.641100, 287.639100, 290.161800)",
        "(319.278700, 287.510400, 290.340200)",
        "(319.892900, 287.427400, 290.398800)",
        "(320.419900, 287.305400, 290.602200)",
        "(320.905200, 287.279300, 290.684700)",
        "(321.192000, 287.234600, 290.664400)",
        "(321.781700, 287.250800, 290.593600)",
        "(322.193000, 287.169600, 290.728500)",
        "(322.625200, 286.982300, 291.023000)",
        "(323.003100, 286.704600, 291.195300)",
        "(323.201300, 286.724600, 291.146900)",
        "(323.553700, 286.802300, 290.909300)",
        "(323.927800, 286.965600, 290.831400)",
        "(324.310800, 286.941700, 290.826800)",
        "(324.615600, 286.814400, 290.998700)",
        "(324.778200, 286.778300, 291.069900)",
        "(325.143200, 286.673800, 291.110900)",
        "(325.511500, 286.730400, 291.055600)",
        "(325.847900, 286.736400, 291.088600)",
        "(326.236400, 286.671700, 291.147400)",
        "(326.399800, 286.699300, 291.099900)",
        "(326.680700, 286.757300, 290.984200)",
        "(326.949600, 286.680100, 291.102500)",
        "(327.280100, 286.479900, 291.248500)",
        "(327.633900, 286.357800, 291.250400)",
        "(327.769800, 286.406700, 291.208800)",
        "(328.014600, 286.405900, 291.234600)",
        "(328.251500, 286.334200, 291.194300)",
        "(328.441200, 286.265400, 291.189700)",
        "(328.640000, 286.124300, 291.236500)",
        "(328.751700, 286.054400, 291.347800)",
        "(329.079600, 285.908800, 291.458100)",
        "(329.378800, 285.837000, 291.465800)",
        "(329.532900, 285.878600, 291.342500)",
        "(329.730300, 285.981400, 291.139300)",
        "(329.874500, 285.997200, 291.051900)",
        "(330.183100, 285.832200, 291.107700)",
        "(330.483500, 285.523300, 291.352400)",
        "(330.838300, 285.489500, 291.272200)",
        "(331.302400, 285.627600, 291.009600)",
        "(331.548700, 285.670100, 290.915200)",
        "(332.010400, 285.533700, 291.024900)",
        "(332.382700, 285.356100, 291.098200)",
        "(332.768700, 285.194300, 291.178700)",
        "(333.223300, 285.126900, 291.109100)",
        "(333.442500, 285.090500, 291.074700)",
        "(333.894500, 284.968900, 291.146500)",
        "(334.440900, 284.955000, 290.946700)",
        "(334.980900, 284.844800, 290.892600)",
        "(335.594900, 284.639600, 290.966000)",
        "(335.955400, 284.461000, 291.021500)",
        "(336.514200, 284.265200, 291.127900)",
        "(337.079800, 283.968100, 291.234400)",
        "(337.555200, 283.873300, 291.307000)",
        "(338.038200, 283.603900, 291.493500)",
        "(338.270400, 283.523100, 291.616100)",
        "(338.763200, 283.508700, 291.608600)",
        "(339.106700, 283.330600, 291.700000)",
        "(339.425000, 283.209700, 291.845900)",
        "(339.774500, 283.032600, 291.955300)",
        "(339.981200, 283.035000, 291.851500)",
        "(340.224600, 283.051300, 291.839200)",
        "(340.530100, 282.851000, 291.923500)",
        "(340.895200, 282.657700, 292.038500)",
        "(341.149700, 282.402500, 291.993700)",
        "(341.208200, 282.398700, 291.966300)",
        "(341.484900, 282.417500, 291.944900)",
        "(341.758300, 282.271400, 291.969100)",
        "(342.094900, 281.812400, 292.181300)",
        "(342.362400, 281.518900, 292.203300)",
        "(342.416000, 281.454700, 292.180600)",
        "(342.568600, 281.203900, 292.255600)",
        "(342.736200, 280.970900, 292.277200)",
        "(342.901800, 280.701900, 292.321100)",
        "(342.978300, 280.427700, 292.395900)",
        "(343.025700, 280.274200, 292.436000)",
        "(343.072400, 280.090500, 292.374900)",
        "(343.133900, 279.734500, 292.306900)",
        "(343.228100, 279.247300, 292.463600)",
        "(343.237900, 278.894300, 292.574000)",
        "(343.242000, 278.720600, 292.555000)",
        "(343.295000, 278.535200, 292.544800)",
        "(343.436900, 278.232500, 292.613200)",
        "(343.611300, 277.607900, 292.858100)",
        "(343.645500, 276.955100, 293.105200)",
        "(343.632400, 276.732500, 293.101000)",
        "(343.694200, 276.309800, 293.185700)",
        "(343.835200, 275.910100, 293.363700)",
        "(344.089400, 275.575200, 293.481100)",
        "(344.214600, 275.324500, 293.507300)",
        "(344.186000, 275.198100, 293.559800)",
        "(344.158800, 274.820700, 293.709600)",
        "(344.094000, 274.370800, 293.778000)",
        "(344.076500, 274.043700, 293.882200)",
        "(344.077500, 273.642500, 293.975200)",
        "(344.028100, 273.471300, 294.039800)",
        "(343.928000, 273.202600, 294.135100)",
        "(343.836900, 272.905300, 294.083400)",
        "(343.728400, 272.655800, 294.097200)",
        "(343.598100, 272.238200, 294.271900)",
        "(343.510400, 272.038500, 294.312400)",
        "(343.290500, 271.772200, 294.277700)",
        "(343.102700, 271.529200, 294.162100)",
        "(342.875500, 271.233700, 294.291200)",
        "(342.634400, 270.923400, 294.335700)",
        "(342.543200, 270.721400, 294.263000)",
        "(342.287100, 270.374700, 294.221100)",
        "(341.946100, 269.944200, 294.341800)",
        "(341.514900, 269.680100, 294.362800)",
        "(341.121100, 269.503900, 294.351500)",
        "(340.999000, 269.353900, 294.217400)",
        "(340.743900, 269.030200, 294.069900)",
        "(340.397900, 268.834600, 294.020000)",
        "(340.062300, 268.723300, 293.949500)",
        "(339.671300, 268.623500, 293.839800)",
        "(339.454500, 268.614800, 293.717200)",
        "(339.075400, 268.518500, 293.490100)",
        "(338.592900, 268.260100, 293.463400)",
        "(338.062000, 268.034200, 293.473000)",
        "(337.672800, 267.795300, 293.446600)",
        "(337.485300, 267.674600, 293.317300)",
        "(337.018400, 267.515600, 293.257600)",
        "(336.509200, 267.281700, 293.136000)",
        "(336.063800, 267.050800, 293.136700)",
        "(335.646100, 266.696800, 293.137800)",
        "(335.478600, 266.433700, 293.156300)",
        "(335.069300, 266.211900, 293.070600)",
        "(334.631600, 266.181100, 293.060100)",
        "(334.313100, 265.849600, 293.274500)",
        "(333.978100, 265.563600, 293.399000)",
        "(333.786500, 265.391500, 293.479400)",
        "(333.375200, 265.148300, 293.726200)",
        "(332.964200, 265.143000, 293.548100)",
        "(332.559400, 265.320600, 293.361600)",
        "(332.156300, 265.232100, 293.499900)",
        "(331.925200, 265.097800, 293.601300)",
        "(331.450500, 264.975800, 293.657000)",
        "(330.961300, 264.937100, 293.671700)",
        "(330.364900, 264.813700, 293.701400)",
        "(329.831200, 264.893200, 293.582900)",
        "(329.613600, 264.982500, 293.498500)",
        "(329.102900, 264.911700, 293.609300)",
        "(328.516600, 264.944900, 293.605500)",
        "(327.858100, 264.857500, 293.882000)",
        "(327.488900, 264.499500, 294.193700)",
        "(327.241700, 264.385200, 294.264500)",
        "(326.585300, 264.393300, 294.425000)",
        "(326.103000, 264.351000, 294.648800)",
        "(325.804700, 264.195700, 294.713100)",
        "(325.334800, 264.108300, 294.868800)",
        "(325.086700, 264.116300, 294.878300)",
        "(324.569400, 264.048500, 294.930300)",
        "(324.054600, 263.870800, 295.281000)",
        "(323.441200, 263.806000, 295.330300)",
        "(322.994700, 263.944600, 295.365700)",
        "(322.740100, 263.944500, 295.475800)",
        "(322.242300, 263.874500, 295.634900)",
        "(321.709300, 263.804200, 295.827400)",
        "(321.201900, 263.526500, 296.362300)",
        "(320.761700, 263.278300, 296.702000)",
        "(320.486600, 263.280000, 296.727300)",
        "(319.810400, 263.432600, 296.823300)",
        "(319.220400, 263.316700, 297.235800)",
        "(318.782000, 263.383600, 297.425500)",
        "(318.408700, 263.408000, 297.602000)",
        "(318.178400, 263.518400, 297.585500)",
        "(317.557600, 263.735400, 297.673000)",
        "(317.120900, 263.729800, 298.110500)",
        "(316.766000, 263.570600, 298.426700)",
        "(316.217200, 264.062400, 298.189600)",
        "(315.888700, 264.284600, 298.047000)",
        "(315.344500, 264.594200, 297.996900)",
        "(314.908800, 264.679100, 298.187100)",
        "(314.543600, 264.987900, 298.292100)",
        "(314.242300, 265.419400, 298.331200)",
        "(314.127600, 265.601100, 298.331300)",
        "(313.853100, 265.485200, 298.737300)",
        "(313.567400, 265.687600, 298.872800)",
        "(313.236800, 266.055100, 298.753900)",
        "(312.855900, 266.391200, 298.865800)",
        "(312.663900, 266.419600, 298.974000)",
        "(312.324500, 266.439600, 299.128200)",
        "(312.005200, 266.502700, 299.456900)",
        "(311.661800, 266.595100, 299.782500)",
        "(311.252500, 266.658600, 300.070800)",
        "(311.077400, 266.736700, 300.153000)",
        "(310.752200, 267.065400, 300.215000)",
        "(310.307300, 267.318800, 300.639200)",
        "(309.704800, 267.580800, 301.311100)",
        "(309.041200, 268.200000, 301.684700)",
        "(308.755300, 268.586600, 301.746300)",
        "(308.320300, 269.554800, 301.452700)",
        "(307.736400, 270.625200, 301.143400)",
        "(306.969500, 271.487500, 301.352400)",
        "(306.298400, 271.887600, 301.902800)",
        "(305.990400, 271.843400, 302.328400)",
        "(305.324400, 271.957900, 303.290300)",
        "(304.578600, 272.784100, 303.923700)",
        "(303.857000, 274.244700, 303.943000)",
        "(303.157200, 275.132900, 304.155900)",
        "(302.707300, 275.257900, 304.745500)",
        "(301.992000, 274.955900, 306.512300)",
        "(301.386700, 274.844800, 308.080500)",
        "(300.448900, 274.921000, 309.645000)",
        "(299.148700, 275.638300, 310.804200)",
        "(298.735400, 276.326000, 310.991200)",
        "(298.205400, 276.778400, 311.617900)",
        "(297.677100, 277.055200, 312.522900)",
        "(297.101700, 277.436100, 313.787100)",
        "(296.557300, 277.124000, 315.715100)",
        "(296.295400, 277.019600, 316.463900)",
        "(296.017000, 277.226800, 316.663000)",
        "(295.748300, 277.253300, 317.520100)",
        "(295.099700, 277.647500, 318.687700)",
        "(294.588800, 278.680400, 318.974400)",
        "(294.589100, 279.132900, 318.981000)",
        "(294.549700, 279.666300, 319.124300)",
        "(294.283800, 280.733600, 318.924200)",
        "(294.072800, 281.599500, 318.758100)",
        "(293.937700, 282.238200, 318.858500)",
        "(293.879000, 282.519700, 319.012800)",
        "(293.855600, 282.896500, 319.429000)",
        "(293.838900, 283.552500, 319.540100)",
        "(293.602400, 284.813000, 319.237400)",
        "(293.542500, 286.491000, 318.257200)",
        "(293.652200, 286.887800, 318.107900)",
        "(293.869500, 286.855500, 318.762600)",
        "(294.067000, 286.724400, 319.485400)",
        "(294.042400, 287.018100, 319.719700)",
        "(293.928300, 287.760700, 319.465600)",
        "(293.942800, 288.084400, 319.427300)",
        "(294.137900, 288.656700, 319.624900)",
        "(294.389700, 288.953500, 319.881800)",
        "(294.496900, 289.804500, 319.475500)",
        "(294.896500, 290.631600, 318.809000)",
        "(294.934600, 290.598000, 319.035900)",
        "(294.733800, 290.983900, 319.510400)",
        "(294.591000, 291.764300, 319.355400)",
        "(294.766600, 292.211000, 319.177900)",
        "(294.885300, 292.205000, 319.567300)",
        "(294.927600, 292.069600, 319.946100)",
        "(294.972000, 291.671900, 320.985200)",
        "(295.140900, 292.096700, 321.093200)",
        "(295.440600, 292.748200, 320.652200)",
        "(295.761700, 293.721800, 319.980100)",
        "(295.916900, 293.952500, 319.910600)",
        "(296.242300, 293.802100, 320.467800)",
        "(296.425400, 293.779500, 320.985500)",
        "(296.549300, 294.191300, 320.798700)",
        "(296.721700, 294.612000, 320.741700)",
        "(296.836000, 294.846200, 320.672500)",
        "(296.957000, 294.711500, 321.009700)",
        "(297.192300, 294.694600, 321.339800)",
        "(297.705300, 294.018200, 322.039200)",
        "(298.067000, 293.743100, 322.709200)",
        "(298.163100, 293.873200, 322.698300)",
        "(298.570600, 294.169700, 322.520500)",
        "(298.875900, 294.103500, 322.751700)",
        "(299.018400, 293.559800, 323.583400)",
        "(299.277000, 293.159700, 324.154800)",
        "(299.520300, 292.639600, 324.759600)",
        "(299.860900, 291.728300, 325.985900)",
        "(300.004000, 291.690600, 326.216500)",
        "(300.413200, 291.607000, 326.536200)",
        "(300.992000, 291.522800, 326.615800)",
        "(301.234000, 291.607200, 326.524100)",
        "(301.609700, 291.814300, 326.379600)",
        "(302.028000, 291.929200, 326.200000)",
        "(302.415000, 291.630400, 326.576700)",
        "(302.795900, 290.971300, 327.417300)",
        "(303.028600, 290.612300, 327.808700)",
        "(303.431300, 290.527300, 328.032300)",
        "(303.801900, 290.893300, 327.709800)",
        "(304.337700, 291.058800, 327.525900)",
        "(304.832300, 291.132000, 327.425000)",
        "(304.980700, 291.312200, 327.327600)",
        "(305.310500, 291.675600, 327.121800)",
        "(305.844500, 291.864400, 326.875100)",
        "(306.379000, 291.799400, 326.938200)",
        "(306.810800, 291.817200, 326.871600)",
        "(307.068700, 291.749800, 327.052400)",
        "(307.506100, 291.370000, 327.747700)",
        "(307.951300, 291.016500, 328.178300)",
        "(308.369100, 290.309300, 328.912200)",
        "(308.785500, 289.672100, 329.520000)",
        "(309.042400, 289.548800, 329.580100)",
        "(309.579500, 289.759000, 329.190600)",
        "(310.172700, 289.929400, 328.800000)",
        "(310.692300, 289.833300, 328.803100)",
        "(311.056200, 289.511200, 329.129100)",
        "(311.263500, 289.233200, 329.323100)",
        "(311.810500, 288.460800, 329.921900)",
        "(312.408100, 287.522800, 330.595800)",
        "(312.898200, 286.846300, 330.985100)",
        "(313.318900, 286.353900, 331.297700)",
        "(313.472200, 286.108400, 331.454700)",
        "(313.797800, 285.503100, 331.795200)",
        "(314.103700, 284.635900, 332.473700)",
        "(314.418900, 283.711200, 333.141400)",
        "(314.562400, 283.033000, 333.509600)",
        "(314.618500, 282.642000, 333.764100)",
        "(314.546100, 281.658400, 334.721900)",
        "(314.514000, 280.389200, 335.822100)",
        "(314.569000, 279.248600, 336.593500)",
        "(314.752100, 278.433300, 337.035000)",
        "(314.819200, 277.981800, 337.258100)",
        "(315.088900, 277.103100, 337.749900)",
        "(315.496400, 276.064100, 338.314600)",
        "(315.698900, 275.067800, 338.795000)",
        "(315.843800, 274.318200, 338.968100)",
        "(315.926700, 273.966900, 339.055800)",
        "(316.186600, 273.153300, 339.365300)",
        "(316.369000, 272.473200, 339.520600)",
        "(316.615200, 271.833800, 339.429700)",
        "(316.797600, 271.068700, 339.753000)",
        "(316.862500, 270.857000, 339.815400)",
        "(316.999500, 270.608000, 339.472000)",
        "(317.300400, 270.127900, 339.316600)",
        "(317.654100, 269.081900, 339.863500)",
        "(317.806700, 268.617600, 339.919900)",
        "(317.911400, 268.515600, 339.845800)",
        "(318.113500, 268.251100, 339.665900)",
        "(318.368100, 267.563700, 339.766400)",
        "(318.551600, 266.525100, 340.259300)",
        "(318.472400, 265.881500, 340.488400)",
        "(318.396500, 265.676600, 340.533300)",
        "(318.558000, 264.895500, 340.804300)",
        "(318.729700, 264.136800, 340.974300)",
        "(318.784400, 263.451200, 341.170900)",
        "(318.882200, 262.868300, 341.267100)",
        "(318.921600, 262.590400, 341.227100)",
        "(319.002500, 262.172500, 341.205200)",
        "(318.999600, 261.458100, 341.495600)",
        "(319.044200, 260.659500, 341.932100)",
        "(319.109200, 259.868700, 342.054700)",
        "(318.987000, 259.604900, 342.035400)",
        "(318.816700, 259.307300, 341.965900)",
        "(318.688500, 258.990500, 341.738900)",
        "(318.615200, 258.413700, 341.837700)",
        "(318.442300, 257.829600, 341.997000)",
        "(318.347700, 257.537600, 342.154800)",
        "(318.192700, 256.937500, 342.432100)",
        "(318.104200, 256.196300, 342.634000)",
        "(317.942200, 255.794700, 342.680300)",
        "(317.828600, 255.386700, 342.654400)",
        "(317.764500, 255.112700, 342.779000)",
        "(317.659200, 254.544400, 343.025900)",
        "(317.403900, 253.946300, 343.268900)",
        "(317.218700, 253.915800, 343.055900)",
        "(317.094100, 253.796400, 342.893500)",
        "(317.011700, 253.593900, 343.000100)",
        "(316.854400, 253.172400, 343.254200)",
        "(316.793100, 252.754000, 343.589600)",
        "(316.765300, 252.493800, 343.663000)",
        "(316.620300, 252.403100, 343.569400)",
        "(316.528200, 252.371100, 343.589700)",
        "(316.421700, 252.119900, 343.772000)",
        "(316.254000, 251.828600, 344.098200)",
        "(315.991900, 251.655400, 344.089100)",
        "(315.758000, 251.705900, 343.979400)",
        "(315.619700, 251.656100, 344.042000)",
        "(315.399400, 251.557800, 344.110300)",
        "(315.120500, 251.332700, 344.268200)",
        "(314.875600, 250.932500, 344.606000)",
        "(314.630400, 250.560700, 344.918400)",
        "(314.460400, 250.460800, 345.034400)",
        "(314.143500, 250.521200, 344.796200)",
        "(313.904300, 250.324900, 344.856800)",
        "(313.627300, 250.069700, 344.993100)",
        "(313.451900, 249.728500, 345.184400)",
        "(313.334500, 249.527400, 345.368000)",
        "(313.061900, 249.461900, 345.270400)",
        "(312.729100, 249.626100, 345.044300)",
        "(312.442100, 249.391200, 345.097100)",
        "(312.096200, 249.069100, 345.451800)",
        "(311.970500, 248.816200, 345.681400)",
        "(311.586000, 248.464200, 345.844600)",
        "(311.283800, 248.342800, 345.923700)",
        "(310.980200, 248.175500, 346.103000)",
        "(310.696200, 247.866000, 346.355700)",
        "(310.578200, 247.729400, 346.465800)",
        "(310.321100, 247.420700, 346.650200)",
        "(310.087800, 247.117100, 346.928600)",
        "(309.763000, 246.982200, 347.026500)",
        "(309.444600, 246.839800, 347.158000)",
        "(309.353800, 246.641700, 347.333900)",
        "(309.287100, 246.184700, 347.649800)",
        "(309.153400, 245.833200, 347.891100)",
        "(308.741900, 245.786700, 348.034100)",
        "(308.418700, 245.860500, 347.971300)",
        "(308.336400, 245.627600, 348.159100)",
        "(308.110800, 245.338400, 348.494800)",
        "(307.863400, 245.139600, 348.589700)",
        "(307.752800, 244.528900, 349.099400)",
        "(307.420800, 243.865000, 349.781200)",
        "(307.217500, 243.814400, 349.885400)",
        "(307.039600, 243.895100, 349.769900)",
        "(306.895400, 243.827100, 349.799000)",
        "(306.571500, 243.456100, 350.209500)",
        "(306.314700, 243.035100, 350.655300)",
        "(306.140600, 242.963100, 350.652100)",
        "(305.793300, 242.996200, 350.596300)",
        "(305.505000, 242.638900, 351.056200)",
        "(305.158500, 242.586800, 351.281600)",
        "(304.964500, 242.602900, 351.378400)",
        "(304.902600, 242.424600, 351.588000)",
        "(304.704900, 242.133500, 351.783600)",
        "(304.394100, 241.818300, 352.184600)",
        "(304.196300, 241.494200, 352.733500)",
        "(304.002600, 241.210500, 352.973400)",
        "(303.840700, 241.159300, 353.105700)",
        "(303.618000, 241.473100, 352.798200)",
        "(303.521900, 241.578500, 352.470300)",
        "(303.180900, 241.460300, 352.828500)",
        "(302.952800, 241.238800, 353.185000)",
        "(302.917500, 241.108900, 353.338400)",
        "(302.670300, 241.083000, 353.357600)",
        "(302.417600, 240.973100, 353.409500)",
        "(302.005200, 240.756600, 353.610300)",
        "(301.664000, 240.007400, 354.489000)",
        "(301.559400, 239.792200, 354.716900)",
        "(301.473100, 239.409800, 355.033700)",
        "(301.189200, 239.217000, 355.227500)",
        "(300.869400, 239.070900, 355.476800)",
        "(300.511100, 238.714400, 355.990400)",
        "(300.443800, 238.511200, 356.175000)",
        "(300.227500, 238.083600, 356.466300)",
        "(299.803700, 237.928600, 356.662100)",
        "(299.459900, 237.600200, 356.912500)",
        "(299.148700, 237.485900, 357.085000)",
        "(299.070400, 237.333500, 357.168400)",
        "(298.770200, 237.133200, 357.189100)",
        "(298.553300, 237.229400, 357.258700)",
        "(298.568500, 236.359000, 358.288500)",
        "(298.365700, 235.699200, 359.143600)",
        "(298.112300, 235.524700, 359.381600)",
        "(297.759900, 235.981200, 358.813500)",
        "(297.513500, 236.368400, 358.618000)",
        "(297.159800, 236.142700, 359.201800)",
        "(297.014900, 235.398700, 0.098925)",
        "(296.918400, 235.248000, 0.332730)",
        "(296.613700, 235.310500, 0.434658)",
        "(296.268200, 235.294800, 0.738264)",
        "(295.949200, 235.106900, 1.189940)",
        "(295.730100, 235.064200, 1.250699)",
        "(295.613000, 235.071100, 1.249100)",
        "(295.465100, 234.877500, 1.606784)",
        "(295.347000, 234.256900, 2.508135)",
        "(295.233800, 233.409000, 3.596243)",
        "(295.009800, 233.356000, 3.988481)",
        "(294.757300, 233.827800, 3.639347)",
        "(294.456900, 234.743100, 2.797477)",
        "(294.371200, 234.831000, 2.987177)",
        "(294.251500, 234.947600, 3.198481)",
        "(294.114300, 235.150500, 3.138931)",
        "(294.037100, 235.059900, 3.345912)",
        "(293.938800, 234.637700, 4.054349)",
        "(293.894700, 234.589700, 4.393408)",
        "(293.837600, 234.804300, 4.480309)",
        "(293.770400, 234.788600, 4.796323)",
        "(293.739300, 234.943600, 4.840586)",
        "(293.526300, 236.006900, 4.132248)",
        "(293.339800, 237.023200, 3.290336)",
        "(293.196300, 237.473600, 3.157336)",
        "(293.066400, 237.829100, 3.166104)",
        "(293.035100, 237.854700, 3.274610)",
        "(292.841100, 238.124700, 3.124326)",
        "(292.685500, 238.056800, 3.619874)",
        "(292.591200, 238.778700, 3.418089)",
        "(292.735900, 239.519900, 2.970415)",
        "(292.672100, 239.567200, 3.143355)",
        "(292.615500, 240.295800, 2.697164)",
        "(292.539900, 241.304000, 1.876263)",
        "(292.327800, 242.067500, 1.379686)",
        "(292.219500, 242.115700, 1.696537)",
        "(292.194400, 241.943200, 2.188194)",
        "(292.196800, 242.551900, 1.984409)",
        "(292.219600, 244.172100, 0.618477)",
        "(292.057300, 245.158300, 359.900400)",
        "(292.028600, 245.241200, 0.299505)",
        "(292.110900, 245.154500, 0.630247)",
        "(292.163900, 245.513000, 0.591645)",
        "(291.831600, 246.663200, 359.700100)",
        "(291.577800, 248.027800, 358.712800)",
        "(291.612000, 249.415300, 357.664100)",
        "(291.751200, 249.816900, 357.375400)",
        "(291.830800, 250.179400, 357.344100)",
        "(291.899700, 250.412100, 357.419000)",
        "(291.978500, 251.180000, 357.144000)",
        "(292.183700, 252.800800, 355.709200)",
        "(292.312200, 253.130400, 355.421100)",
        "(292.544200, 253.622400, 355.112600)",
        "(292.804700, 253.693800, 355.213800)",
        "(293.139500, 254.390500, 354.830800)",
        "(293.656700, 255.730100, 353.523100)",
        "(293.862000, 256.356600, 352.943400)",
        "(294.201500, 257.309500, 352.022600)",
        "(294.702700, 258.012200, 351.484300)",
        "(295.397300, 258.618800, 350.931400)",
        "(296.039800, 258.681300, 351.031400)",
        "(296.196000, 258.890800, 350.850800)",
        "(296.508900, 259.767900, 350.047500)",
        "(297.033600, 261.061000, 348.823600)",
        "(297.667900, 261.780000, 347.974000)",
        "(297.943300, 262.466500, 347.439400)",
        "(298.055000, 262.703000, 347.241300)",
        "(298.521700, 263.351700, 346.644200)",
        "(299.098000, 263.814100, 346.239500)",
        "(299.544200, 264.380600, 345.754200)",
        "(299.951500, 264.851500, 345.387700)",
        "(300.107100, 265.172800, 345.120800)",
        "(300.513300, 265.759900, 344.587300)",
        "(300.811700, 266.268000, 344.157300)",
        "(301.079700, 266.547100, 343.981900)",
        "(301.328000, 266.827800, 343.943400)",
        "(301.487500, 266.968800, 343.908800)",
        "(301.926200, 267.557300, 343.280400)",
        "(302.140900, 268.095400, 342.839500)",
        "(302.428700, 268.147600, 342.933000)",
        "(302.572500, 268.348400, 342.887300)",
        "(302.691000, 268.649800, 342.678800)",
        "(302.972700, 269.208900, 342.201200)",
        "(303.296900, 269.607400, 341.895400)",
        "(303.585000, 269.922900, 341.738900)",
        "(303.917700, 270.634800, 341.088100)",
        "(304.094800, 271.079300, 340.648700)",
        "(304.618200, 271.608900, 340.102300)",
        "(305.108400, 271.555500, 340.147100)",
        "(305.545200, 271.399700, 340.316100)",
        "(305.834500, 271.717000, 340.006000)",
        "(306.046400, 271.990200, 339.677700)",
        "(306.443600, 272.468000, 339.213600)",
        "(306.788800, 272.607900, 339.049700)",
        "(307.091400, 272.431600, 339.242700)",
        "(307.487400, 272.408800, 339.195700)",
        "(307.677000, 272.604200, 338.981300)",
        "(308.034600, 272.935800, 338.711000)",
        "(308.308300, 273.290700, 338.311900)",
        "(308.635800, 273.520600, 338.077900)",
        "(308.953100, 273.527200, 337.926900)",
        "(309.196400, 273.402500, 338.076500)",
        "(309.652800, 273.314100, 338.107500)",
        "(310.047600, 273.461200, 337.853500)",
        "(310.399400, 273.725300, 337.507000)",
        "(311.006800, 273.801200, 337.295900)",
        "(311.240500, 273.878100, 337.149900)",
        "(311.636100, 274.022000, 336.838100)",
        "(312.050600, 274.167900, 336.550400)",
        "(312.622900, 274.015700, 336.501500)",
        "(313.094400, 273.773300, 336.576600)",
        "(313.266200, 273.837200, 336.426300)",
        "(313.651900, 274.118000, 336.022100)",
        "(314.264800, 274.190800, 335.695100)",
        "(314.742200, 273.971000, 335.715800)",
        "(315.026200, 273.651100, 335.877000)",
        "(315.203400, 273.456100, 335.970200)",
        "(315.624100, 273.227000, 336.069000)",
        "(315.975900, 273.101300, 335.992200)",
        "(316.317400, 272.936000, 335.966200)",
        "(316.677400, 272.534400, 336.048500)",
        "(316.855800, 272.344600, 336.053000)",
        "(317.131000, 272.162700, 335.919700)",
        "(317.374500, 272.127400, 335.680800)",
        "(317.773500, 272.018400, 335.502600)",
        "(318.307400, 271.611500, 335.487500)",
        "(318.523300, 271.286200, 335.576100)",
        "(318.794100, 270.917500, 335.555200)",
        "(319.113700, 270.591700, 335.371500)",
        "(319.532000, 270.278500, 335.232000)",
        "(319.994000, 269.788700, 335.340900)",
        "(320.144900, 269.531600, 335.336600)",
        "(320.485100, 269.032900, 335.277600)",
        "(320.774100, 268.470200, 335.243100)",
        "(320.951300, 268.022200, 335.170300)",
        "(321.170300, 267.413000, 335.308500)",
        "(321.285800, 267.082300, 335.331300)",
        "(321.470100, 266.663600, 335.187300)",
        "(321.686600, 266.228900, 335.014000)",
        "(321.860800, 265.595900, 335.086000)",
        "(321.954500, 264.726800, 335.386700)",
        "(321.964600, 264.477600, 335.458700)",
        "(321.995900, 264.136800, 335.248100)",
        "(322.128900, 263.677800, 335.200100)",
        "(322.247200, 263.057800, 335.325400)",
        "(322.271000, 262.463300, 335.496800)",
        "(322.281100, 262.249600, 335.415500)",
        "(322.189600, 261.982600, 335.227000)",
        "(322.089600, 261.575900, 335.253600)",
        "(322.047800, 260.979900, 335.385100)",
        "(321.995100, 260.130000, 335.766700)",
        "(321.949500, 259.814300, 335.955000)",
        "(321.829900, 259.413100, 335.966700)",
        "(321.722700, 259.233400, 335.690100)",
        "(321.478400, 258.993800, 335.518900)",
        "(321.230200, 258.631400, 335.575700)",
        "(321.105800, 258.345700, 335.715300)",
        "(320.895300, 257.844000, 335.883800)",
        "(320.597000, 257.514200, 335.915600)",
        "(320.300800, 257.311400, 335.753100)",
        "(319.999200, 256.915000, 335.897500)",
        "(319.863600, 256.781300, 335.900600)",
        "(319.530400, 256.494000, 335.837200)",
        "(319.116300, 256.203400, 335.884600)",
        "(318.794300, 255.853100, 336.010600)",
        "(318.519000, 255.491500, 336.139700)",
        "(318.335100, 255.299000, 336.194300)",
        "(317.979400, 254.998800, 336.193500)",
        "(317.607500, 254.752400, 336.189200)",
        "(317.202700, 254.579800, 336.161800)",
        "(316.910600, 254.341000, 336.251300)",
        "(316.773600, 254.197100, 336.301800)",
        "(316.476300, 253.972600, 336.339500)",
        "(316.092800, 254.028800, 336.105200)",
        "(315.780500, 253.869300, 336.149000)",
        "(315.498800, 253.579500, 336.418100)",
        "(315.329200, 253.460500, 336.494400)",
        "(314.923900, 253.210900, 336.703300)",
        "(314.498900, 253.181900, 336.635700)",
        "(314.179000, 253.176200, 336.578500)",
        "(313.832800, 253.008000, 336.649600)",
        "(313.671900, 252.926300, 336.685200)",
        "(313.286100, 252.613500, 336.979500)",
        "(312.958500, 252.348400, 337.156000)",
        "(312.512100, 251.949400, 337.549200)",
        "(312.080000, 251.851600, 337.564400)",
        "(311.877400, 251.921400, 337.426700)",
        "(311.559900, 251.705000, 337.582600)",
        "(311.219300, 251.554800, 337.680500)",
        "(310.923000, 251.436300, 337.744300)",
        "(310.627900, 251.351300, 337.671600)",
        "(310.523500, 251.268800, 337.696800)",
        "(310.070900, 250.854300, 338.162400)",
        "(309.613000, 250.687100, 338.316100)",
        "(309.233800, 250.577800, 338.350600)",
        "(308.837000, 250.231300, 338.717900)",
        "(308.588300, 250.063400, 338.913700)",
        "(308.222600, 249.736800, 339.298100)",
        "(307.925300, 249.381700, 339.608500)",
        "(307.498100, 249.148500, 339.851700)",
        "(307.119300, 249.139900, 339.816200)",
        "(306.972100, 249.088800, 339.863300)",
        "(306.680100, 248.574100, 340.454500)",
        "(306.303200, 248.274300, 340.903700)",
        "(305.986300, 248.310900, 340.752400)",
        "(305.607500, 248.100600, 341.029500)",
        "(305.409700, 247.839800, 341.320100)",
        "(305.116200, 247.490400, 341.752400)",
        "(304.777000, 247.286700, 341.927000)",
        "(304.345400, 247.279400, 341.912200)",
        "(304.012300, 247.253800, 341.918900)",
        "(303.846900, 247.103900, 342.058100)",
        "(303.503500, 246.593300, 342.611300)",
        "(303.072100, 246.271000, 343.044600)",
        "(302.782500, 246.062400, 343.285000)",
        "(302.560800, 245.653700, 343.824500)",
        "(302.473600, 245.544600, 343.953200)",
        "(302.128200, 245.521200, 343.971100)",
        "(301.828300, 245.422700, 344.061500)",
        "(301.415500, 245.359900, 344.154100)",
        "(300.951400, 245.208700, 344.543000)",
        "(300.708700, 245.151700, 344.662500)",
        "(300.320300, 244.949600, 345.003600)",
        "(300.017900, 244.226600, 345.855500)",
        "(299.493900, 243.782700, 346.425300)",
        "(299.103500, 243.631600, 346.824200)",
        "(298.958100, 243.540200, 346.950900)",
        "(298.669000, 243.476100, 347.068600)",
        "(298.257700, 243.153600, 347.532500)",
        "(298.032700, 242.891800, 347.883300)",
        "(297.713000, 242.633700, 348.271000)",
        "(297.546200, 242.498200, 348.534500)",
        "(297.285100, 242.322600, 348.831800)",
        "(297.169300, 241.852600, 349.427500)",
        "(296.880600, 241.294700, 350.100900)",
        "(296.479800, 241.601100, 349.940100)",
        "(296.367300, 241.670400, 349.864000)",
        "(296.168000, 241.702400, 349.873400)",
        "(295.898700, 240.938300, 350.902200)",
        "(295.417700, 240.333600, 351.588000)",
        "(295.162200, 239.917300, 352.124300)",
        "(295.063000, 239.653000, 352.438700)",
        "(294.797500, 239.149100, 353.076100)",
        "(294.440500, 238.718200, 353.559100)",
        "(294.197400, 238.072800, 354.290500)",
        "(294.019400, 237.445000, 355.044800)",
        "(293.836900, 237.298600, 355.288800)",
        "(293.553600, 237.046900, 355.669400)",
        "(293.316200, 236.604300, 356.227800)",
        "(293.117400, 236.624400, 356.244100)",
        "(292.882000, 236.797500, 356.166500)",
        "(292.730300, 236.795900, 356.276700)",
        "(292.527300, 236.550700, 356.579200)",
        "(292.372100, 236.204500, 357.063800)",
        "(292.126400, 236.026300, 357.507400)",
        "(291.885200, 236.464600, 357.268400)",
        "(291.733000, 236.587500, 357.280300)",
        "(291.566400, 236.405600, 357.712600)",
        "(291.394300, 235.928300, 358.412700)",
        "(290.949500, 235.887400, 358.662800)",
        "(290.407200, 236.664300, 358.222000)",
        "(290.308700, 236.909600, 358.112700)",
        "(290.114900, 237.254600, 358.181800)",
        "(289.804800, 237.474400, 358.202500)",
        "(289.499600, 236.792600, 359.142300)",
        "(289.396600, 236.301700, 0.021518)",
        "(289.298700, 236.285100, 0.162745)",
        "(288.905600, 236.269200, 0.549880)",
        "(288.518600, 236.833100, 0.264510)",
        "(288.259800, 237.829500, 359.609000)",
        "(288.061000, 238.759500, 359.025000)",
        "(287.933000, 238.974300, 358.984500)",
        "(287.722400, 238.980800, 359.427700)",
        "(287.631300, 238.572200, 0.384730)",
        "(287.552000, 238.332300, 0.980236)",
        "(287.366100, 239.104600, 0.661805)",
        "(287.340700, 239.808400, 0.132031)",
        "(287.247100, 241.575900, 358.606000)",
        "(286.968500, 242.415400, 358.067200)",
        "(286.706100, 242.496100, 358.544600)",
        "(286.511300, 243.070500, 358.480800)",
        "(286.505500, 243.678300, 358.139400)",
        "(286.559400, 245.055100, 357.116800)",
        "(286.425600, 246.049000, 356.670800)",
        "(286.296700, 247.321600, 355.977600)",
        "(286.190900, 248.402600, 355.498600)",
        "(286.227400, 248.857400, 355.220200)",
        "(286.138600, 249.392300, 354.854100)",
        "(286.215600, 249.101600, 355.537600)",
        "(286.266500, 249.377700, 355.647600)",
        "(286.235400, 249.669600, 355.675500)",
        "(286.188000, 250.027100, 355.495200)",
        "(286.240600, 251.600700, 354.249000)",
        "(286.487500, 253.183200, 352.883000)",
        "(286.645600, 253.650000, 352.700300)",
        "(286.803200, 253.817300, 353.012500)",
        "(286.932400, 254.219300, 352.802500)",
        "(287.209000, 255.611100, 351.644500)",
        "(287.463000, 256.593900, 350.780300)",
        "(287.709500, 257.313000, 350.292300)",
        "(287.791000, 258.498000, 349.271800)",
        "(287.865800, 259.211700, 348.572100)",
        "(288.021100, 260.627100, 347.198500)",
        "(288.165400, 261.613600, 346.270200)",
        "(288.533500, 262.168300, 346.020100)",
        "(288.992200, 262.509500, 345.810500)",
        "(289.107400, 262.995900, 345.440800)",
        "(289.219500, 264.665300, 343.813800)",
        "(289.429000, 266.265000, 342.271200)",
        "(289.761700, 267.267600, 341.348300)",
        "(289.959300, 268.591700, 340.200400)",
        "(290.203600, 269.170100, 339.710900)",
        "(290.854900, 269.832100, 339.298200)",
        "(291.381900, 270.766200, 338.598000)",
        "(291.818200, 271.525200, 337.878800)",
        "(292.405500, 271.649800, 337.916800)",
        "(292.657200, 271.723800, 337.963600)",
        "(293.117000, 272.597800, 337.298500)",
        "(293.530900, 274.190900, 335.734500)",
        "(294.086100, 274.906800, 335.247200)",
        "(294.503100, 275.310200, 334.974400)",
        "(294.675500, 275.380000, 334.927900)",
        "(295.147500, 274.953600, 335.368200)",
        "(295.644200, 273.601700, 336.841800)",
        "(296.103500, 273.067000, 337.614800)",
        "(296.543600, 273.688800, 337.062300)",
        "(296.809400, 274.438800, 336.248800)",
        "(297.274000, 275.940800, 334.455300)",
        "(297.771800, 276.021800, 334.393400)",
        "(298.241500, 274.609400, 335.870800)",
        "(298.664200, 273.654800, 336.958300)",
        "(298.960600, 273.713900, 336.871800)",
        "(299.759300, 274.026500, 336.453800)",
        "(300.422200, 274.172300, 336.244200)",
        "(300.863500, 274.242400, 336.226300)",
        "(301.338800, 274.440600, 336.032800)",
        "(301.535700, 274.611800, 335.781800)",
        "(301.997600, 274.815100, 335.483600)",
        "(302.358500, 274.616200, 335.774400)",
        "(302.577800, 274.875600, 335.460100)",
        "(302.789900, 275.509600, 334.782900)",
        "(302.980400, 275.696100, 334.596600)",
        "(303.371200, 275.743300, 334.542900)",
[truncated: 524,999 more chars]
