# Supplementary material for: Playing the mirror game in virtual reality with an autonomous character
Source: Sci Rep. 2022 Dec 9;12:21329. doi: 10.1038/s41598-022-25197-z (PMC9734752; doi:10.1038/s41598-022-25197-z)
Supplement: Supplementary file 2 — Supplementary Information 1. [file 41598_2022_25197_MOESM2_ESM.zip › Data/Couple12/condition3_trial1_player1.json]

{
    "isFemale": false,
    "eyesLevel": 1.6691367626190186,
    "timestamps": [
        0.0,
        0.02001953125,
        0.03997802734375,
        0.05999755859375,
        0.08001708984375,
        0.0999755859375,
        0.1199951171875,
        0.1400146484375,
        0.15997314453125,
        0.17999267578125,
        0.20001220703125,
        0.219970703125,
        0.239990234375,
        0.260009765625,
        0.27996826171875,
        0.29998779296875,
        0.32000732421875,
        0.3399658203125,
        0.3599853515625,
        0.3800048828125,
        0.39996337890625,
        0.41998291015625,
        0.44000244140625,
        0.46002197265625,
        0.47998046875,
        0.5,
        0.52001953125,
        0.53997802734375,
        0.55999755859375,
        0.58001708984375,
        0.5999755859375,
        0.6199951171875,
        0.6400146484375,
        0.65997314453125,
        0.67999267578125,
        0.70001220703125,
        0.719970703125,
        0.739990234375,
        0.760009765625,
        0.77996826171875,
        0.79998779296875,
        0.82000732421875,
        0.8399658203125,
        0.8599853515625,
        0.8800048828125,
        0.89996337890625,
        0.91998291015625,
        0.94000244140625,
        0.96002197265625,
        0.97998046875,
        1.0,
        1.02001953125,
        1.03997802734375,
        1.05999755859375,
        1.08001708984375,
        1.0999755859375,
        1.1199951171875,
        1.1400146484375,
        1.15997314453125,
        1.17999267578125,
        1.20001220703125,
        1.219970703125,
        1.239990234375,
        1.260009765625,
        1.27996826171875,
        1.29998779296875,
        1.32000732421875,
        1.3399658203125,
        1.3599853515625,
        1.3800048828125,
        1.39996337890625,
        1.41998291015625,
        1.44000244140625,
        1.46002197265625,
        1.47998046875,
        1.5,
        1.52001953125,
        1.53997802734375,
        1.55999755859375,
        1.58001708984375,
        1.5999755859375,
        1.6199951171875,
        1.6400146484375,
        1.65997314453125,
        1.67999267578125,
        1.70001220703125,
        1.719970703125,
        1.739990234375,
        1.760009765625,
        1.77996826171875,
        1.79998779296875,
        1.82000732421875,
        1.8399658203125,
        1.8599853515625,
        1.8800048828125,
        1.89996337890625,
        1.91998291015625,
        1.94000244140625,
        1.96002197265625,
        1.97998046875,
        2.0,
        2.02001953125,
        2.03997802734375,
        2.05999755859375,
        2.08001708984375,
        2.0999755859375,
        2.1199951171875,
        2.1400146484375,
        2.15997314453125,
        2.17999267578125,
        2.20001220703125,
        2.219970703125,
        2.239990234375,
        2.260009765625,
        2.27996826171875,
        2.29998779296875,
        2.32000732421875,
        2.3399658203125,
        2.3599853515625,
        2.3800048828125,
        2.39996337890625,
        2.41998291015625,
        2.44000244140625,
        2.46002197265625,
        2.47998046875,
        2.5,
        2.52001953125,
        2.53997802734375,
        2.55999755859375,
        2.58001708984375,
        2.5999755859375,
        2.6199951171875,
        2.6400146484375,
        2.65997314453125,
        2.67999267578125,
        2.70001220703125,
        2.719970703125,
        2.739990234375,
        2.760009765625,
        2.77996826171875,
        2.79998779296875,
        2.82000732421875,
        2.8399658203125,
        2.8599853515625,
        2.8800048828125,
        2.89996337890625,
        2.91998291015625,
        2.94000244140625,
        2.96002197265625,
        2.97998046875,
        3.0,
        3.02001953125,
        3.03997802734375,
        3.05999755859375,
        3.08001708984375,
        3.0999755859375,
        3.1199951171875,
        3.1400146484375,
        3.15997314453125,
        3.17999267578125,
        3.20001220703125,
        3.219970703125,
        3.239990234375,
        3.260009765625,
        3.27996826171875,
        3.29998779296875,
        3.32000732421875,
        3.3399658203125,
        3.3599853515625,
        3.3800048828125,
        3.39996337890625,
        3.41998291015625,
        3.44000244140625,
        3.46002197265625,
        3.47998046875,
        3.5,
        3.52001953125,
        3.53997802734375,
        3.55999755859375,
        3.58001708984375,
        3.5999755859375,
        3.6199951171875,
        3.6400146484375,
        3.65997314453125,
        3.67999267578125,
        3.70001220703125,
        3.719970703125,
        3.739990234375,
        3.760009765625,
        3.77996826171875,
        3.79998779296875,
        3.82000732421875,
        3.8399658203125,
        3.8599853515625,
        3.8800048828125,
        3.89996337890625,
        3.91998291015625,
        3.94000244140625,
        3.96002197265625,
        3.97998046875,
        4.0,
        4.02001953125,
        4.03997802734375,
        4.05999755859375,
        4.08001708984375,
        4.0999755859375,
        4.1199951171875,
        4.1400146484375,
        4.15997314453125,
        4.17999267578125,
        4.20001220703125,
        4.219970703125,
        4.239990234375,
        4.260009765625,
        4.27996826171875,
        4.29998779296875,
        4.32000732421875,
        4.3399658203125,
        4.3599853515625,
        4.3800048828125,
        4.39996337890625,
        4.41998291015625,
        4.44000244140625,
        4.46002197265625,
        4.47998046875,
        4.5,
        4.52001953125,
        4.53997802734375,
        4.55999755859375,
        4.58001708984375,
        4.5999755859375,
        4.6199951171875,
        4.6400146484375,
        4.65997314453125,
        4.67999267578125,
        4.70001220703125,
        4.719970703125,
        4.739990234375,
        4.760009765625,
        4.77996826171875,
        4.79998779296875,
        4.82000732421875,
        4.8399658203125,
        4.8599853515625,
        4.8800048828125,
        4.89996337890625,
        4.91998291015625,
        4.94000244140625,
        4.96002197265625,
        4.97998046875,
        5.0,
        5.02001953125,
        5.03997802734375,
        5.05999755859375,
        5.08001708984375,
        5.0999755859375,
        5.1199951171875,
        5.1400146484375,
        5.15997314453125,
        5.17999267578125,
        5.20001220703125,
        5.219970703125,
        5.239990234375,
        5.260009765625,
        5.27996826171875,
        5.29998779296875,
        5.32000732421875,
        5.3399658203125,
        5.3599853515625,
        5.3800048828125,
        5.39996337890625,
        5.41998291015625,
        5.44000244140625,
        5.46002197265625,
        5.47998046875,
        5.5,
        5.52001953125,
        5.53997802734375,
        5.55999755859375,
        5.58001708984375,
        5.5999755859375,
        5.6199951171875,
        5.6400146484375,
        5.65997314453125,
        5.67999267578125,
        5.70001220703125,
        5.719970703125,
        5.739990234375,
        5.760009765625,
        5.77996826171875,
        5.79998779296875,
        5.82000732421875,
        5.8399658203125,
        5.8599853515625,
        5.8800048828125,
        5.89996337890625,
        5.91998291015625,
        5.94000244140625,
        5.96002197265625,
        5.97998046875,
        6.0,
        6.02001953125,
        6.03997802734375,
        6.05999755859375,
        6.08001708984375,
        6.0999755859375,
        6.1199951171875,
        6.1400146484375,
        6.15997314453125,
        6.17999267578125,
        6.20001220703125,
        6.219970703125,
        6.239990234375,
        6.260009765625,
        6.27996826171875,
        6.29998779296875,
        6.32000732421875,
        6.3399658203125,
        6.3599853515625,
        6.3800048828125,
        6.39996337890625,
        6.41998291015625,
        6.44000244140625,
        6.46002197265625,
        6.47998046875,
        6.5,
        6.52001953125,
        6.53997802734375,
        6.55999755859375,
        6.58001708984375,
        6.5999755859375,
        6.6199951171875,
        6.6400146484375,
        6.65997314453125,
        6.67999267578125,
        6.70001220703125,
        6.719970703125,
        6.739990234375,
        6.760009765625,
        6.77996826171875,
        6.79998779296875,
        6.82000732421875,
        6.8399658203125,
        6.8599853515625,
        6.8800048828125,
        6.89996337890625,
        6.91998291015625,
        6.94000244140625,
        6.96002197265625,
        6.97998046875,
        7.0,
        7.02001953125,
        7.03997802734375,
        7.05999755859375,
        7.08001708984375,
        7.0999755859375,
        7.1199951171875,
        7.1400146484375,
        7.15997314453125,
        7.17999267578125,
        7.20001220703125,
        7.219970703125,
        7.239990234375,
        7.260009765625,
        7.27996826171875,
        7.29998779296875,
        7.32000732421875,
        7.3399658203125,
        7.3599853515625,
        7.3800048828125,
        7.39996337890625,
        7.41998291015625,
        7.44000244140625,
        7.46002197265625,
        7.47998046875,
        7.5,
        7.52001953125,
        7.53997802734375,
        7.55999755859375,
        7.58001708984375,
        7.5999755859375,
        7.6199951171875,
        7.6400146484375,
        7.65997314453125,
        7.67999267578125,
        7.70001220703125,
        7.719970703125,
        7.739990234375,
        7.760009765625,
        7.77996826171875,
        7.79998779296875,
        7.82000732421875,
        7.8399658203125,
        7.8599853515625,
        7.8800048828125,
        7.89996337890625,
        7.91998291015625,
        7.94000244140625,
        7.96002197265625,
        7.97998046875,
        8.0,
        8.02001953125,
        8.03997802734375,
        8.05999755859375,
        8.08001708984375,
        8.0999755859375,
        8.1199951171875,
        8.1400146484375,
        8.15997314453125,
        8.17999267578125,
        8.20001220703125,
        8.219970703125,
        8.239990234375,
        8.260009765625,
        8.27996826171875,
        8.29998779296875,
        8.32000732421875,
        8.3399658203125,
        8.3599853515625,
        8.3800048828125,
        8.39996337890625,
        8.41998291015625,
        8.44000244140625,
        8.46002197265625,
        8.47998046875,
        8.5,
        8.52001953125,
        8.53997802734375,
        8.55999755859375,
        8.58001708984375,
        8.5999755859375,
        8.6199951171875,
        8.6400146484375,
        8.65997314453125,
        8.67999267578125,
        8.70001220703125,
        8.719970703125,
        8.739990234375,
        8.760009765625,
        8.77996826171875,
        8.79998779296875,
        8.82000732421875,
        8.8399658203125,
        8.8599853515625,
        8.8800048828125,
        8.89996337890625,
        8.91998291015625,
        8.94000244140625,
        8.96002197265625,
        8.97998046875,
        9.0,
        9.02001953125,
        9.03997802734375,
        9.05999755859375,
        9.08001708984375,
        9.0999755859375,
        9.1199951171875,
        9.1400146484375,
        9.15997314453125,
        9.17999267578125,
        9.20001220703125,
        9.219970703125,
        9.239990234375,
        9.260009765625,
        9.27996826171875,
        9.29998779296875,
        9.32000732421875,
        9.3399658203125,
        9.3599853515625,
        9.3800048828125,
        9.39996337890625,
        9.41998291015625,
        9.44000244140625,
        9.46002197265625,
        9.47998046875,
        9.5,
        9.52001953125,
        9.53997802734375,
        9.55999755859375,
        9.58001708984375,
        9.5999755859375,
        9.6199951171875,
        9.6400146484375,
        9.65997314453125,
        9.67999267578125,
        9.70001220703125,
        9.719970703125,
        9.739990234375,
        9.760009765625,
        9.77996826171875,
        9.79998779296875,
        9.82000732421875,
        9.8399658203125,
        9.8599853515625,
        9.8800048828125,
        9.89996337890625,
        9.91998291015625,
        9.94000244140625,
        9.96002197265625,
        9.97998046875,
        10.0,
        10.02001953125,
        10.03997802734375,
        10.05999755859375,
        10.08001708984375,
        10.0999755859375,
        10.1199951171875,
        10.1400146484375,
        10.15997314453125,
        10.17999267578125,
        10.20001220703125,
        10.219970703125,
        10.239990234375,
        10.260009765625,
        10.27996826171875,
        10.29998779296875,
        10.32000732421875,
        10.3399658203125,
        10.3599853515625,
        10.3800048828125,
        10.39996337890625,
        10.41998291015625,
        10.44000244140625,
        10.46002197265625,
        10.47998046875,
        10.5,
        10.52001953125,
        10.53997802734375,
        10.55999755859375,
        10.58001708984375,
        10.5999755859375,
        10.6199951171875,
        10.6400146484375,
        10.65997314453125,
        10.67999267578125,
        10.70001220703125,
        10.719970703125,
        10.739990234375,
        10.760009765625,
        10.77996826171875,
        10.79998779296875,
        10.82000732421875,
        10.8399658203125,
        10.8599853515625,
        10.8800048828125,
        10.89996337890625,
        10.91998291015625,
        10.94000244140625,
        10.96002197265625,
        10.97998046875,
        11.0,
        11.02001953125,
        11.03997802734375,
        11.05999755859375,
        11.08001708984375,
        11.0999755859375,
        11.1199951171875,
        11.1400146484375,
        11.15997314453125,
        11.17999267578125,
        11.20001220703125,
        11.219970703125,
        11.239990234375,
        11.260009765625,
        11.27996826171875,
        11.29998779296875,
        11.32000732421875,
        11.3399658203125,
        11.3599853515625,
        11.3800048828125,
        11.39996337890625,
        11.41998291015625,
        11.44000244140625,
        11.46002197265625,
        11.47998046875,
        11.5,
        11.52001953125,
        11.53997802734375,
        11.55999755859375,
        11.58001708984375,
        11.5999755859375,
        11.6199951171875,
        11.6400146484375,
        11.65997314453125,
        11.67999267578125,
        11.70001220703125,
        11.719970703125,
        11.739990234375,
        11.760009765625,
        11.77996826171875,
        11.79998779296875,
        11.82000732421875,
        11.8399658203125,
        11.8599853515625,
        11.8800048828125,
        11.89996337890625,
        11.91998291015625,
        11.94000244140625,
        11.96002197265625,
        11.97998046875,
        12.0,
        12.02001953125,
        12.03997802734375,
        12.05999755859375,
        12.08001708984375,
        12.0999755859375,
        12.1199951171875,
        12.1400146484375,
        12.15997314453125,
        12.17999267578125,
        12.20001220703125,
        12.219970703125,
        12.239990234375,
        12.260009765625,
        12.27996826171875,
        12.29998779296875,
        12.32000732421875,
        12.3399658203125,
        12.3599853515625,
        12.3800048828125,
        12.39996337890625,
        12.41998291015625,
        12.44000244140625,
        12.46002197265625,
        12.47998046875,
        12.5,
        12.52001953125,
        12.53997802734375,
        12.55999755859375,
        12.58001708984375,
        12.5999755859375,
        12.6199951171875,
        12.6400146484375,
        12.65997314453125,
        12.67999267578125,
        12.70001220703125,
        12.719970703125,
        12.739990234375,
        12.760009765625,
        12.77996826171875,
        12.79998779296875,
        12.82000732421875,
        12.8399658203125,
        12.8599853515625,
        12.8800048828125,
        12.89996337890625,
        12.91998291015625,
        12.94000244140625,
        12.96002197265625,
        12.97998046875,
        13.0,
        13.02001953125,
        13.03997802734375,
        13.05999755859375,
        13.08001708984375,
        13.0999755859375,
        13.1199951171875,
        13.1400146484375,
        13.15997314453125,
        13.17999267578125,
        13.20001220703125,
        13.219970703125,
        13.239990234375,
        13.260009765625,
        13.27996826171875,
        13.29998779296875,
        13.32000732421875,
        13.3399658203125,
        13.3599853515625,
        13.3800048828125,
        13.39996337890625,
        13.41998291015625,
        13.44000244140625,
        13.46002197265625,
        13.47998046875,
        13.5,
        13.52001953125,
        13.53997802734375,
        13.55999755859375,
        13.58001708984375,
        13.5999755859375,
        13.6199951171875,
        13.6400146484375,
        13.65997314453125,
        13.67999267578125,
        13.70001220703125,
        13.719970703125,
        13.739990234375,
        13.760009765625,
        13.77996826171875,
        13.79998779296875,
        13.82000732421875,
        13.8399658203125,
        13.8599853515625,
        13.8800048828125,
        13.89996337890625,
        13.91998291015625,
        13.94000244140625,
        13.96002197265625,
        13.97998046875,
        14.0,
        14.02001953125,
        14.03997802734375,
        14.05999755859375,
        14.08001708984375,
        14.0999755859375,
        14.1199951171875,
        14.1400146484375,
        14.15997314453125,
        14.17999267578125,
        14.20001220703125,
        14.219970703125,
        14.239990234375,
        14.260009765625,
        14.27996826171875,
        14.29998779296875,
        14.32000732421875,
        14.3399658203125,
        14.3599853515625,
        14.3800048828125,
        14.39996337890625,
        14.41998291015625,
        14.44000244140625,
        14.46002197265625,
        14.47998046875,
        14.5,
        14.52001953125,
        14.53997802734375,
        14.55999755859375,
        14.58001708984375,
        14.5999755859375,
        14.6199951171875,
        14.6400146484375,
        14.65997314453125,
        14.67999267578125,
        14.70001220703125,
        14.719970703125,
        14.739990234375,
        14.760009765625,
        14.77996826171875,
        14.79998779296875,
        14.82000732421875,
        14.8399658203125,
        14.8599853515625,
        14.8800048828125,
        14.89996337890625,
        14.91998291015625,
        14.94000244140625,
        14.96002197265625,
        14.97998046875,
        15.0,
        15.02001953125,
        15.03997802734375,
        15.05999755859375,
        15.08001708984375,
        15.0999755859375,
        15.1199951171875,
        15.1400146484375,
        15.15997314453125,
        15.17999267578125,
        15.20001220703125,
        15.219970703125,
        15.239990234375,
        15.260009765625,
        15.27996826171875,
        15.29998779296875,
        15.32000732421875,
        15.3399658203125,
        15.3599853515625,
        15.3800048828125,
        15.39996337890625,
        15.41998291015625,
        15.44000244140625,
        15.4599609375,
        15.47998046875,
        15.5,
        15.52001953125,
        15.53997802734375,
        15.55999755859375,
        15.58001708984375,
        15.5999755859375,
        15.6199951171875,
        15.6400146484375,
        15.65997314453125,
        15.67999267578125,
        15.70001220703125,
        15.719970703125,
        15.739990234375,
        15.760009765625,
        15.77996826171875,
        15.79998779296875,
        15.82000732421875,
        15.8399658203125,
        15.8599853515625,
        15.8800048828125,
        15.89996337890625,
        15.91998291015625,
        15.94000244140625,
        15.9599609375,
        15.97998046875,
        16.0,
        16.02001953125,
        16.03997802734375,
        16.05999755859375,
        16.08001708984375,
        16.0999755859375,
        16.1199951171875,
        16.1400146484375,
        16.15997314453125,
        16.17999267578125,
        16.20001220703125,
        16.219970703125,
        16.239990234375,
        16.260009765625,
        16.27996826171875,
        16.29998779296875,
        16.32000732421875,
        16.3399658203125,
        16.3599853515625,
        16.3800048828125,
        16.39996337890625,
        16.41998291015625,
        16.44000244140625,
        16.4599609375,
        16.47998046875,
        16.5,
        16.52001953125,
        16.53997802734375,
        16.55999755859375,
        16.58001708984375,
        16.5999755859375,
        16.6199951171875,
        16.6400146484375,
        16.65997314453125,
        16.67999267578125,
        16.70001220703125,
        16.719970703125,
        16.739990234375,
        16.760009765625,
        16.77996826171875,
        16.79998779296875,
        16.82000732421875,
        16.8399658203125,
        16.8599853515625,
        16.8800048828125,
        16.89996337890625,
        16.91998291015625,
        16.94000244140625,
        16.9599609375,
        16.97998046875,
        17.0,
        17.02001953125,
        17.03997802734375,
        17.05999755859375,
        17.08001708984375,
        17.0999755859375,
        17.1199951171875,
        17.1400146484375,
        17.15997314453125,
        17.17999267578125,
        17.20001220703125,
        17.219970703125,
        17.239990234375,
        17.260009765625,
        17.27996826171875,
        17.29998779296875,
        17.32000732421875,
        17.3399658203125,
        17.3599853515625,
        17.3800048828125,
        17.39996337890625,
        17.41998291015625,
        17.44000244140625,
        17.4599609375,
        17.47998046875,
        17.5,
        17.52001953125,
        17.53997802734375,
        17.55999755859375,
        17.58001708984375,
        17.5999755859375,
        17.6199951171875,
        17.6400146484375,
        17.65997314453125,
        17.67999267578125,
        17.70001220703125,
        17.719970703125,
        17.739990234375,
        17.760009765625,
        17.77996826171875,
        17.79998779296875,
        17.82000732421875,
        17.8399658203125,
        17.8599853515625,
        17.8800048828125,
        17.89996337890625,
        17.91998291015625,
        17.94000244140625,
        17.9599609375,
        17.97998046875,
        18.0,
        18.02001953125,
        18.03997802734375,
        18.05999755859375,
        18.08001708984375,
        18.0999755859375,
        18.1199951171875,
        18.1400146484375,
        18.15997314453125,
        18.17999267578125,
        18.20001220703125,
        18.219970703125,
        18.239990234375,
        18.260009765625,
        18.27996826171875,
        18.29998779296875,
        18.32000732421875,
        18.3399658203125,
        18.3599853515625,
        18.3800048828125,
        18.39996337890625,
        18.41998291015625,
        18.44000244140625,
        18.4599609375,
        18.47998046875,
        18.5,
        18.52001953125,
        18.53997802734375,
        18.55999755859375,
        18.58001708984375,
        18.5999755859375,
        18.6199951171875,
        18.6400146484375,
        18.65997314453125,
        18.67999267578125,
        18.70001220703125,
        18.719970703125,
        18.739990234375,
        18.760009765625,
        18.77996826171875,
        18.79998779296875,
        18.82000732421875,
        18.8399658203125,
        18.8599853515625,
        18.8800048828125,
        18.89996337890625,
        18.91998291015625,
        18.94000244140625,
        18.9599609375,
        18.97998046875,
        19.0,
        19.02001953125,
        19.03997802734375,
        19.05999755859375,
        19.08001708984375,
        19.0999755859375,
        19.1199951171875,
        19.1400146484375,
        19.15997314453125,
        19.17999267578125,
        19.20001220703125,
        19.219970703125,
        19.239990234375,
        19.260009765625,
        19.27996826171875,
        19.29998779296875,
        19.32000732421875,
        19.3399658203125,
        19.3599853515625,
        19.3800048828125,
        19.39996337890625,
        19.41998291015625,
        19.44000244140625,
        19.4599609375,
        19.47998046875,
        19.5,
        19.52001953125,
        19.53997802734375,
        19.55999755859375,
        19.58001708984375,
        19.5999755859375,
        19.6199951171875,
        19.6400146484375,
        19.65997314453125,
        19.67999267578125,
        19.70001220703125,
        19.719970703125,
        19.739990234375,
        19.760009765625,
        19.77996826171875,
        19.79998779296875,
        19.82000732421875,
        19.8399658203125,
        19.8599853515625,
        19.8800048828125,
        19.89996337890625,
        19.91998291015625,
        19.94000244140625,
        19.9599609375,
        19.97998046875,
        20.0,
        20.02001953125,
        20.03997802734375,
        20.05999755859375,
        20.08001708984375,
        20.0999755859375,
        20.1199951171875,
        20.1400146484375,
        20.15997314453125,
        20.17999267578125,
        20.20001220703125,
        20.219970703125,
        20.239990234375,
        20.260009765625,
        20.27996826171875,
        20.29998779296875,
        20.32000732421875,
        20.3399658203125,
        20.3599853515625,
        20.3800048828125,
        20.39996337890625,
        20.41998291015625,
        20.44000244140625,
        20.4599609375,
        20.47998046875,
        20.5,
        20.52001953125,
        20.53997802734375,
        20.55999755859375,
        20.58001708984375,
        20.5999755859375,
        20.6199951171875,
        20.6400146484375,
        20.65997314453125,
        20.67999267578125,
        20.70001220703125,
        20.719970703125,
        20.739990234375,
        20.760009765625,
        20.77996826171875,
        20.79998779296875,
        20.82000732421875,
        20.8399658203125,
        20.8599853515625,
        20.8800048828125,
        20.89996337890625,
        20.91998291015625,
        20.94000244140625,
        20.9599609375,
        20.97998046875,
        21.0,
        21.02001953125,
        21.03997802734375,
        21.05999755859375,
        21.08001708984375,
        21.0999755859375,
        21.1199951171875,
        21.1400146484375,
        21.15997314453125,
        21.17999267578125,
        21.20001220703125,
        21.219970703125,
        21.239990234375,
        21.260009765625,
        21.27996826171875,
        21.29998779296875,
        21.32000732421875,
        21.3399658203125,
        21.3599853515625,
        21.3800048828125,
        21.39996337890625,
        21.41998291015625,
        21.44000244140625,
        21.4599609375,
        21.47998046875,
        21.5,
        21.52001953125,
        21.53997802734375,
        21.55999755859375,
        21.58001708984375,
        21.5999755859375,
        21.6199951171875,
        21.6400146484375,
        21.65997314453125,
        21.67999267578125,
        21.70001220703125,
        21.719970703125,
        21.739990234375,
        21.760009765625,
        21.77996826171875,
        21.79998779296875,
        21.82000732421875,
        21.8399658203125,
        21.8599853515625,
        21.8800048828125,
        21.89996337890625,
        21.91998291015625,
        21.94000244140625,
        21.9599609375,
        21.97998046875,
        22.0,
        22.02001953125,
        22.03997802734375,
        22.05999755859375,
        22.08001708984375,
        22.0999755859375,
        22.1199951171875,
        22.1400146484375,
        22.15997314453125,
        22.17999267578125,
        22.20001220703125,
        22.219970703125,
        22.239990234375,
        22.260009765625,
        22.27996826171875,
        22.29998779296875,
        22.32000732421875,
        22.3399658203125,
        22.3599853515625,
        22.3800048828125,
        22.39996337890625,
        22.41998291015625,
        22.44000244140625,
        22.4599609375,
        22.47998046875,
        22.5,
        22.52001953125,
        22.53997802734375,
        22.55999755859375,
        22.58001708984375,
        22.5999755859375,
        22.6199951171875,
        22.6400146484375,
        22.65997314453125,
        22.67999267578125,
        22.70001220703125,
        22.719970703125,
        22.739990234375,
        22.760009765625,
        22.77996826171875,
        22.79998779296875,
        22.82000732421875,
        22.8399658203125,
        22.8599853515625,
        22.8800048828125,
        22.89996337890625,
        22.91998291015625,
        22.94000244140625,
        22.9599609375,
        22.97998046875,
        23.0,
        23.02001953125,
        23.03997802734375,
        23.05999755859375,
        23.08001708984375,
        23.0999755859375,
        23.1199951171875,
        23.1400146484375,
        23.15997314453125,
        23.17999267578125,
        23.20001220703125,
        23.219970703125,
        23.239990234375,
        23.260009765625,
        23.27996826171875,
        23.29998779296875,
        23.32000732421875,
        23.3399658203125,
        23.3599853515625,
        23.3800048828125,
        23.39996337890625,
        23.41998291015625,
        23.44000244140625,
        23.4599609375,
        23.47998046875,
        23.5,
        23.52001953125,
        23.53997802734375,
        23.55999755859375,
        23.58001708984375,
        23.5999755859375,
        23.6199951171875,
        23.6400146484375,
        23.65997314453125,
        23.67999267578125,
        23.70001220703125,
        23.719970703125,
        23.739990234375,
        23.760009765625,
        23.77996826171875,
        23.79998779296875,
        23.82000732421875,
        23.8399658203125,
        23.8599853515625,
        23.8800048828125,
        23.89996337890625,
        23.91998291015625,
        23.94000244140625,
        23.9599609375,
        23.97998046875,
        24.0,
        24.02001953125,
        24.03997802734375,
        24.05999755859375,
        24.08001708984375,
        24.0999755859375,
        24.1199951171875,
        24.1400146484375,
        24.15997314453125,
        24.17999267578125,
        24.20001220703125,
        24.219970703125,
        24.239990234375,
        24.260009765625,
        24.27996826171875,
        24.29998779296875,
        24.32000732421875,
        24.3399658203125,
        24.3599853515625,
        24.3800048828125,
        24.39996337890625,
        24.41998291015625,
        24.44000244140625,
        24.4599609375,
        24.47998046875,
        24.5,
        24.52001953125,
        24.53997802734375,
        24.55999755859375,
        24.58001708984375,
        24.5999755859375,
        24.6199951171875,
        24.6400146484375,
        24.65997314453125,
        24.67999267578125,
        24.70001220703125,
        24.719970703125,
        24.739990234375,
        24.760009765625,
        24.77996826171875,
        24.79998779296875,
        24.82000732421875,
        24.8399658203125,
        24.8599853515625,
        24.8800048828125,
        24.89996337890625,
        24.91998291015625,
        24.94000244140625,
        24.9599609375,
        24.97998046875,
        25.0,
        25.02001953125,
        25.03997802734375,
        25.05999755859375,
        25.08001708984375,
        25.0999755859375,
        25.1199951171875,
        25.1400146484375,
        25.15997314453125,
        25.17999267578125,
        25.20001220703125,
        25.219970703125,
        25.239990234375,
        25.260009765625,
        25.27996826171875,
        25.29998779296875,
        25.32000732421875,
        25.3399658203125,
        25.3599853515625,
        25.3800048828125,
        25.39996337890625,
        25.41998291015625,
        25.44000244140625,
        25.4599609375,
        25.47998046875,
        25.5,
        25.52001953125,
        25.53997802734375,
        25.55999755859375,
        25.58001708984375,
        25.5999755859375,
        25.6199951171875,
        25.6400146484375,
        25.65997314453125,
        25.67999267578125,
        25.70001220703125,
        25.719970703125,
        25.739990234375,
        25.760009765625,
        25.77996826171875,
        25.79998779296875,
        25.82000732421875,
        25.8399658203125,
        25.8599853515625,
        25.8800048828125,
        25.89996337890625,
        25.91998291015625,
        25.94000244140625,
        25.9599609375,
        25.97998046875,
        26.0,
        26.02001953125,
        26.03997802734375,
        26.05999755859375,
        26.08001708984375,
        26.0999755859375,
        26.1199951171875,
        26.1400146484375,
        26.15997314453125,
        26.17999267578125,
        26.20001220703125,
        26.219970703125,
        26.239990234375,
        26.260009765625,
        26.27996826171875,
        26.29998779296875,
        26.32000732421875,
        26.3399658203125,
        26.3599853515625,
        26.3800048828125,
        26.39996337890625,
        26.41998291015625,
        26.44000244140625,
        26.4599609375,
        26.47998046875,
        26.5,
        26.52001953125,
        26.53997802734375,
        26.55999755859375,
        26.58001708984375,
        26.5999755859375,
        26.6199951171875,
        26.6400146484375,
        26.65997314453125,
        26.67999267578125,
        26.70001220703125,
        26.719970703125,
        26.739990234375,
        26.760009765625,
        26.77996826171875,
        26.79998779296875,
        26.82000732421875,
        26.8399658203125,
        26.8599853515625,
        26.8800048828125,
        26.89996337890625,
        26.91998291015625,
        26.94000244140625,
        26.9599609375,
        26.97998046875,
        27.0,
        27.02001953125,
        27.03997802734375,
        27.05999755859375,
        27.08001708984375,
        27.0999755859375,
        27.1199951171875,
        27.1400146484375,
        27.15997314453125,
        27.17999267578125,
        27.20001220703125,
        27.219970703125,
        27.239990234375,
        27.260009765625,
        27.27996826171875,
        27.29998779296875,
        27.32000732421875,
        27.3399658203125,
        27.3599853515625,
        27.3800048828125,
        27.39996337890625,
        27.41998291015625,
        27.44000244140625,
        27.4599609375,
        27.47998046875,
        27.5,
        27.52001953125,
        27.53997802734375,
        27.55999755859375,
        27.58001708984375,
        27.5999755859375,
        27.6199951171875,
        27.6400146484375,
        27.65997314453125,
        27.67999267578125,
        27.70001220703125,
        27.719970703125,
        27.739990234375,
        27.760009765625,
        27.77996826171875,
        27.79998779296875,
        27.82000732421875,
        27.8399658203125,
        27.8599853515625,
        27.8800048828125,
        27.89996337890625,
        27.91998291015625,
        27.94000244140625,
        27.9599609375,
        27.97998046875,
        28.0,
        28.02001953125,
        28.03997802734375,
        28.05999755859375,
        28.08001708984375,
        28.0999755859375,
        28.1199951171875,
        28.1400146484375,
        28.15997314453125,
        28.17999267578125,
        28.20001220703125,
        28.219970703125,
        28.239990234375,
        28.260009765625,
        28.27996826171875,
        28.29998779296875,
        28.32000732421875,
        28.3399658203125,
        28.3599853515625,
        28.3800048828125,
        28.39996337890625,
        28.41998291015625,
        28.44000244140625,
        28.4599609375,
        28.47998046875,
        28.5,
        28.52001953125,
        28.53997802734375,
        28.55999755859375,
        28.58001708984375,
        28.5999755859375,
        28.6199951171875,
        28.6400146484375,
        28.65997314453125,
        28.67999267578125,
        28.70001220703125,
        28.719970703125,
        28.739990234375,
        28.760009765625,
        28.77996826171875,
        28.79998779296875,
        28.82000732421875,
        28.8399658203125,
        28.8599853515625,
        28.8800048828125,
        28.89996337890625,
        28.91998291015625,
        28.94000244140625,
        28.9599609375,
        28.97998046875,
        29.0,
        29.02001953125,
        29.03997802734375,
        29.05999755859375,
        29.08001708984375,
        29.0999755859375,
        29.1199951171875,
        29.1400146484375,
        29.15997314453125,
        29.17999267578125,
        29.20001220703125,
        29.219970703125,
        29.239990234375,
        29.260009765625,
        29.27996826171875,
        29.29998779296875,
        29.32000732421875,
        29.3399658203125,
        29.3599853515625,
        29.3800048828125,
        29.39996337890625,
        29.41998291015625,
        29.44000244140625,
        29.4599609375,
        29.47998046875,
        29.5,
        29.52001953125,
        29.53997802734375,
        29.55999755859375,
        29.58001708984375,
        29.5999755859375,
        29.6199951171875,
        29.6400146484375,
        29.65997314453125,
        29.67999267578125,
        29.70001220703125,
        29.719970703125,
        29.739990234375,
        29.760009765625,
        29.77996826171875,
        29.79998779296875,
        29.82000732421875,
        29.8399658203125,
        29.8599853515625,
        29.8800048828125,
        29.89996337890625,
        29.91998291015625,
        29.94000244140625,
        29.9599609375,
        29.97998046875,
        30.0,
        30.02001953125,
        30.03997802734375,
        30.05999755859375,
        30.08001708984375,
        30.0999755859375,
        30.1199951171875,
        30.1400146484375,
        30.15997314453125,
        30.17999267578125,
        30.20001220703125,
        30.219970703125,
        30.239990234375,
        30.260009765625,
        30.27996826171875,
        30.29998779296875,
        30.32000732421875,
        30.3399658203125,
        30.3599853515625,
        30.3800048828125,
        30.39996337890625,
        30.41998291015625,
        30.44000244140625,
        30.4599609375,
        30.47998046875,
        30.5,
        30.52001953125,
        30.53997802734375,
        30.55999755859375,
        30.58001708984375,
        30.5999755859375,
        30.6199951171875,
        30.6400146484375,
        30.65997314453125,
        30.67999267578125,
        30.70001220703125,
        30.719970703125,
        30.739990234375,
        30.760009765625,
        30.77996826171875,
        30.79998779296875,
        30.82000732421875,
        30.8399658203125,
        30.8599853515625,
        30.8800048828125,
        30.89996337890625,
        30.91998291015625,
        30.94000244140625,
        30.9599609375,
        30.97998046875,
        31.0,
        31.02001953125,
        31.03997802734375,
        31.05999755859375,
        31.08001708984375,
        31.0999755859375,
        31.1199951171875,
        31.1400146484375,
        31.15997314453125,
        31.17999267578125,
        31.20001220703125,
        31.219970703125,
        31.239990234375,
        31.260009765625,
        31.27996826171875,
        31.29998779296875,
        31.32000732421875,
        31.3399658203125,
        31.3599853515625,
        31.3800048828125,
        31.39996337890625,
        31.41998291015625,
        31.44000244140625,
        31.4599609375,
        31.47998046875,
        31.5,
        31.52001953125,
        31.53997802734375,
        31.55999755859375,
        31.58001708984375,
        31.5999755859375,
        31.6199951171875,
        31.6400146484375,
        31.65997314453125,
        31.67999267578125,
        31.70001220703125,
        31.719970703125,
        31.739990234375,
        31.760009765625,
        31.77996826171875,
        31.79998779296875,
        31.82000732421875,
        31.8399658203125,
        31.8599853515625,
        31.8800048828125,
        31.89996337890625,
        31.91998291015625,
        31.94000244140625,
        31.9599609375,
        31.97998046875,
        32.0,
        32.02001953125,
        32.03997802734375,
        32.05999755859375,
        32.08001708984375,
        32.0999755859375,
        32.1199951171875,
        32.1400146484375,
        32.15997314453125,
        32.17999267578125,
        32.20001220703125,
        32.219970703125,
        32.239990234375,
        32.260009765625,
        32.27996826171875,
        32.29998779296875,
        32.32000732421875,
        32.3399658203125,
        32.3599853515625,
        32.3800048828125,
        32.39996337890625,
        32.41998291015625,
        32.44000244140625,
        32.4599609375,
        32.47998046875,
        32.5,
        32.52001953125,
        32.53997802734375,
        32.55999755859375,
        32.58001708984375,
        32.5999755859375,
        32.6199951171875,
        32.6400146484375,
        32.65997314453125,
        32.67999267578125,
        32.70001220703125,
        32.719970703125,
        32.739990234375,
        32.760009765625,
        32.77996826171875,
        32.79998779296875,
        32.82000732421875,
        32.8399658203125,
        32.8599853515625,
        32.8800048828125,
        32.89996337890625,
        32.91998291015625,
        32.94000244140625,
        32.9599609375,
        32.97998046875,
        33.0,
        33.02001953125,
        33.03997802734375,
        33.05999755859375,
        33.08001708984375,
        33.0999755859375,
        33.1199951171875,
        33.1400146484375,
        33.15997314453125,
        33.17999267578125,
        33.20001220703125,
        33.219970703125,
        33.239990234375,
        33.260009765625,
        33.27996826171875,
        33.29998779296875,
        33.32000732421875,
        33.3399658203125,
        33.3599853515625,
        33.3800048828125,
        33.39996337890625,
        33.41998291015625,
        33.44000244140625,
        33.4599609375,
        33.47998046875,
        33.5,
        33.52001953125,
        33.53997802734375,
        33.55999755859375,
        33.58001708984375,
        33.5999755859375,
        33.6199951171875,
        33.6400146484375,
        33.65997314453125,
        33.67999267578125,
        33.70001220703125,
        33.719970703125,
        33.739990234375,
        33.760009765625,
        33.77996826171875,
        33.79998779296875,
        33.82000732421875,
        33.8399658203125,
        33.8599853515625,
        33.8800048828125,
        33.89996337890625,
        33.91998291015625,
        33.94000244140625,
        33.9599609375,
        33.97998046875,
        34.0,
        34.02001953125,
        34.03997802734375,
        34.05999755859375,
        34.08001708984375,
        34.0999755859375,
        34.1199951171875,
        34.1400146484375,
        34.15997314453125,
        34.17999267578125,
        34.20001220703125,
        34.219970703125,
        34.239990234375,
        34.260009765625,
        34.27996826171875,
        34.29998779296875,
        34.32000732421875,
        34.3399658203125,
        34.3599853515625,
        34.3800048828125,
        34.39996337890625,
        34.41998291015625,
        34.44000244140625,
        34.4599609375,
        34.47998046875,
        34.5,
        34.52001953125,
        34.53997802734375,
        34.55999755859375,
        34.58001708984375,
        34.5999755859375,
        34.6199951171875,
        34.6400146484375,
        34.65997314453125,
        34.67999267578125,
        34.70001220703125,
        34.719970703125,
        34.739990234375,
        34.760009765625,
        34.77996826171875,
        34.79998779296875,
        34.82000732421875,
        34.8399658203125,
        34.8599853515625,
        34.8800048828125,
        34.89996337890625,
        34.91998291015625,
        34.94000244140625,
        34.9599609375,
        34.97998046875,
        35.0,
        35.02001953125,
        35.03997802734375,
        35.05999755859375,
        35.08001708984375,
        35.0999755859375,
        35.1199951171875,
        35.1400146484375,
        35.15997314453125,
        35.17999267578125,
        35.20001220703125,
        35.219970703125,
        35.239990234375,
        35.260009765625,
        35.27996826171875,
        35.29998779296875,
        35.32000732421875,
        35.3399658203125,
        35.3599853515625,
        35.3800048828125,
        35.39996337890625,
        35.41998291015625,
        35.44000244140625,
        35.4599609375,
        35.47998046875,
        35.5,
        35.52001953125,
        35.53997802734375,
        35.55999755859375,
        35.58001708984375,
        35.5999755859375,
        35.6199951171875,
        35.6400146484375,
        35.65997314453125,
        35.67999267578125,
        35.70001220703125,
        35.719970703125,
        35.739990234375,
        35.760009765625,
        35.77996826171875,
        35.79998779296875,
        35.82000732421875,
        35.8399658203125,
        35.8599853515625,
        35.8800048828125,
        35.89996337890625,
        35.91998291015625,
        35.94000244140625,
        35.9599609375,
        35.97998046875,
        36.0,
        36.02001953125,
        36.03997802734375,
        36.05999755859375,
        36.08001708984375,
        36.0999755859375,
        36.1199951171875,
        36.1400146484375,
        36.15997314453125,
        36.17999267578125,
        36.20001220703125,
        36.219970703125,
        36.239990234375,
        36.260009765625,
        36.27996826171875,
        36.29998779296875,
        36.32000732421875,
        36.3399658203125,
        36.3599853515625,
        36.3800048828125,
        36.39996337890625,
        36.41998291015625,
        36.44000244140625,
        36.4599609375,
        36.47998046875,
        36.5,
        36.52001953125,
        36.53997802734375,
        36.55999755859375,
        36.58001708984375,
        36.5999755859375,
        36.6199951171875,
        36.6400146484375,
        36.65997314453125,
        36.67999267578125,
        36.70001220703125,
        36.719970703125,
        36.739990234375,
        36.760009765625,
        36.77996826171875,
        36.79998779296875,
        36.82000732421875,
        36.8399658203125,
        36.8599853515625,
        36.8800048828125,
        36.89996337890625,
        36.91998291015625,
        36.94000244140625,
        36.9599609375,
        36.97998046875,
        37.0,
        37.02001953125,
        37.03997802734375,
        37.05999755859375,
        37.08001708984375,
        37.0999755859375,
        37.1199951171875,
        37.1400146484375,
        37.15997314453125,
        37.17999267578125,
        37.20001220703125,
        37.219970703125,
        37.239990234375,
        37.260009765625,
        37.27996826171875,
        37.29998779296875,
        37.32000732421875,
        37.3399658203125,
        37.3599853515625,
        37.3800048828125,
        37.39996337890625,
        37.41998291015625,
        37.44000244140625,
        37.4599609375,
        37.47998046875,
        37.5,
        37.52001953125,
        37.53997802734375,
        37.55999755859375,
        37.58001708984375,
        37.5999755859375,
        37.6199951171875,
        37.6400146484375,
        37.65997314453125,
        37.67999267578125,
        37.70001220703125,
        37.719970703125,
        37.739990234375,
        37.760009765625,
        37.77996826171875,
        37.79998779296875,
        37.82000732421875,
        37.8399658203125,
        37.8599853515625,
        37.8800048828125,
        37.89996337890625,
        37.91998291015625,
        37.94000244140625,
        37.9599609375,
        37.97998046875,
        38.0,
        38.02001953125,
        38.03997802734375,
        38.05999755859375,
        38.08001708984375,
        38.0999755859375,
        38.1199951171875,
        38.1400146484375,
        38.15997314453125,
        38.17999267578125,
        38.20001220703125,
        38.219970703125,
        38.239990234375,
        38.260009765625,
        38.27996826171875,
        38.29998779296875,
        38.32000732421875,
        38.3399658203125,
        38.3599853515625,
        38.3800048828125,
        38.39996337890625,
        38.41998291015625,
        38.44000244140625,
        38.4599609375,
        38.47998046875,
        38.5,
        38.52001953125,
        38.53997802734375,
        38.55999755859375,
        38.58001708984375,
        38.5999755859375,
        38.6199951171875,
        38.6400146484375,
        38.65997314453125,
        38.67999267578125,
        38.70001220703125,
        38.719970703125,
        38.739990234375,
        38.760009765625,
        38.77996826171875,
        38.79998779296875,
        38.82000732421875,
        38.8399658203125,
        38.8599853515625,
        38.8800048828125,
        38.89996337890625,
        38.91998291015625,
        38.94000244140625,
        38.9599609375,
        38.97998046875,
        39.0,
        39.02001953125,
        39.03997802734375,
        39.05999755859375,
        39.08001708984375,
        39.0999755859375,
        39.1199951171875,
        39.1400146484375,
        39.15997314453125,
        39.17999267578125,
        39.20001220703125,
        39.219970703125,
        39.239990234375,
        39.260009765625,
        39.27996826171875,
        39.29998779296875,
        39.32000732421875,
        39.3399658203125,
        39.3599853515625,
        39.3800048828125,
        39.39996337890625,
        39.41998291015625,
        39.44000244140625,
        39.4599609375,
        39.47998046875,
        39.5,
        39.52001953125,
        39.53997802734375,
        39.55999755859375,
        39.58001708984375,
        39.5999755859375,
        39.6199951171875,
        39.6400146484375,
        39.65997314453125,
        39.67999267578125,
        39.70001220703125,
        39.719970703125,
        39.739990234375,
        39.760009765625,
        39.77996826171875,
        39.79998779296875,
        39.82000732421875,
        39.8399658203125,
        39.8599853515625,
        39.8800048828125,
        39.89996337890625,
        39.91998291015625,
        39.94000244140625,
        39.9599609375,
        39.97998046875,
        40.0,
        40.02001953125,
        40.03997802734375,
        40.05999755859375,
        40.08001708984375,
        40.0999755859375,
        40.1199951171875,
        40.1400146484375,
        40.15997314453125,
        40.17999267578125,
        40.20001220703125,
        40.219970703125,
        40.239990234375,
        40.260009765625,
        40.27996826171875,
        40.29998779296875,
        40.32000732421875,
        40.3399658203125,
        40.3599853515625,
        40.3800048828125,
        40.39996337890625,
        40.41998291015625,
        40.44000244140625,
        40.4599609375,
        40.47998046875,
        40.5,
        40.52001953125,
        40.53997802734375,
        40.55999755859375,
        40.58001708984375,
        40.5999755859375,
        40.6199951171875,
        40.6400146484375,
        40.65997314453125,
        40.67999267578125,
        40.70001220703125,
        40.719970703125,
        40.739990234375,
        40.760009765625,
        40.77996826171875,
        40.79998779296875,
        40.82000732421875,
        40.8399658203125,
        40.8599853515625,
        40.8800048828125,
        40.89996337890625,
        40.91998291015625,
        40.94000244140625,
        40.9599609375,
        40.97998046875,
        41.0,
        41.02001953125,
        41.03997802734375,
        41.05999755859375,
        41.08001708984375,
        41.0999755859375,
        41.1199951171875,
        41.1400146484375,
        41.15997314453125,
        41.17999267578125,
        41.20001220703125,
        41.219970703125,
        41.239990234375,
        41.260009765625,
        41.27996826171875,
        41.29998779296875,
        41.32000732421875,
        41.3399658203125,
        41.3599853515625,
        41.3800048828125,
        41.39996337890625,
        41.41998291015625,
        41.44000244140625,
        41.4599609375,
        41.47998046875,
        41.5,
        41.52001953125,
        41.53997802734375,
        41.55999755859375,
        41.58001708984375,
        41.5999755859375,
        41.6199951171875,
        41.6400146484375,
        41.65997314453125,
        41.67999267578125,
        41.70001220703125,
        41.719970703125,
        41.739990234375,
        41.760009765625,
        41.77996826171875,
        41.79998779296875,
        41.82000732421875,
        41.8399658203125,
        41.8599853515625,
        41.8800048828125,
        41.89996337890625,
        41.91998291015625,
        41.94000244140625,
        41.9599609375,
        41.97998046875,
        42.0,
        42.02001953125,
        42.03997802734375,
        42.05999755859375,
        42.08001708984375,
        42.0999755859375,
        42.1199951171875,
        42.1400146484375,
        42.15997314453125,
        42.17999267578125,
        42.20001220703125,
        42.219970703125,
        42.239990234375,
        42.260009765625,
        42.27996826171875,
        42.29998779296875,
        42.32000732421875,
        42.3399658203125,
        42.3599853515625,
        42.3800048828125,
        42.39996337890625,
        42.41998291015625,
        42.44000244140625,
        42.4599609375,
        42.47998046875,
        42.5,
        42.52001953125,
        42.53997802734375,
        42.55999755859375,
        42.58001708984375,
        42.5999755859375,
        42.6199951171875,
        42.6400146484375,
        42.65997314453125,
        42.67999267578125,
        42.70001220703125,
        42.719970703125,
        42.739990234375,
        42.760009765625,
        42.77996826171875,
        42.79998779296875,
        42.82000732421875,
        42.8399658203125,
        42.8599853515625,
        42.8800048828125,
        42.89996337890625,
        42.91998291015625,
        42.94000244140625,
        42.9599609375,
        42.97998046875,
        43.0,
        43.02001953125,
        43.03997802734375,
        43.05999755859375,
        43.08001708984375,
        43.0999755859375,
        43.1199951171875,
        43.1400146484375,
        43.15997314453125,
        43.17999267578125,
        43.20001220703125,
        43.219970703125,
        43.239990234375,
        43.260009765625,
        43.27996826171875,
        43.29998779296875,
        43.32000732421875,
        43.3399658203125,
        43.3599853515625,
        43.3800048828125,
        43.39996337890625,
        43.41998291015625,
        43.44000244140625,
        43.4599609375,
        43.47998046875,
        43.5,
        43.52001953125,
        43.53997802734375,
        43.55999755859375,
        43.58001708984375,
        43.5999755859375,
        43.6199951171875,
        43.6400146484375,
        43.65997314453125,
        43.67999267578125,
        43.70001220703125,
        43.719970703125,
        43.739990234375,
        43.760009765625,
        43.77996826171875,
        43.79998779296875,
        43.82000732421875,
        43.8399658203125,
        43.8599853515625,
        43.8800048828125,
        43.89996337890625,
        43.91998291015625,
        43.94000244140625,
        43.9599609375,
        43.97998046875,
        44.0,
        44.02001953125,
        44.03997802734375,
        44.05999755859375,
        44.08001708984375,
        44.0999755859375,
        44.1199951171875,
        44.1400146484375,
        44.15997314453125,
        44.17999267578125,
        44.20001220703125,
        44.219970703125,
        44.239990234375,
        44.260009765625,
        44.27996826171875,
        44.29998779296875,
        44.32000732421875,
        44.3399658203125,
        44.3599853515625,
        44.3800048828125,
        44.39996337890625,
        44.41998291015625,
        44.44000244140625,
        44.4599609375,
        44.47998046875,
        44.5,
        44.52001953125,
        44.53997802734375,
        44.55999755859375,
        44.58001708984375,
        44.5999755859375,
        44.6199951171875,
        44.6400146484375,
        44.65997314453125,
        44.67999267578125,
        44.70001220703125,
        44.719970703125,
        44.739990234375,
        44.760009765625,
        44.77996826171875,
        44.79998779296875,
        44.82000732421875,
        44.8399658203125,
        44.8599853515625,
        44.8800048828125,
        44.89996337890625,
        44.91998291015625,
        44.94000244140625,
        44.9599609375,
        44.97998046875,
        45.0,
        45.02001953125,
        45.03997802734375,
        45.05999755859375,
        45.08001708984375,
        45.0999755859375,
        45.1199951171875,
        45.1400146484375,
        45.15997314453125,
        45.17999267578125,
        45.20001220703125,
        45.219970703125,
        45.239990234375,
        45.260009765625,
        45.27996826171875,
        45.29998779296875,
        45.32000732421875,
        45.3399658203125,
        45.3599853515625,
        45.3800048828125,
        45.39996337890625,
        45.41998291015625,
        45.44000244140625,
        45.4599609375,
        45.47998046875,
        45.5,
        45.52001953125,
        45.53997802734375,
        45.55999755859375,
        45.58001708984375,
        45.5999755859375,
        45.6199951171875,
        45.6400146484375,
        45.65997314453125,
        45.67999267578125,
        45.70001220703125,
        45.719970703125,
        45.739990234375,
        45.760009765625,
        45.77996826171875,
        45.79998779296875,
        45.82000732421875,
        45.8399658203125,
        45.8599853515625,
        45.8800048828125,
        45.89996337890625,
        45.91998291015625,
        45.94000244140625,
        45.9599609375,
        45.97998046875,
        46.0,
        46.02001953125,
        46.03997802734375,
        46.05999755859375,
        46.08001708984375,
        46.0999755859375,
        46.1199951171875,
        46.1400146484375,
        46.15997314453125,
        46.17999267578125,
        46.20001220703125,
        46.219970703125,
        46.239990234375,
        46.260009765625,
        46.27996826171875,
        46.29998779296875,
        46.32000732421875,
        46.3399658203125,
        46.3599853515625,
        46.3800048828125,
        46.39996337890625,
        46.41998291015625,
        46.44000244140625,
        46.4599609375,
        46.47998046875,
        46.5,
        46.52001953125,
        46.53997802734375,
        46.55999755859375,
        46.58001708984375,
        46.5999755859375,
        46.6199951171875,
        46.6400146484375,
        46.65997314453125,
        46.67999267578125,
        46.70001220703125,
        46.719970703125,
        46.739990234375,
        46.760009765625,
        46.77996826171875,
        46.79998779296875,
        46.82000732421875,
        46.8399658203125,
        46.8599853515625,
        46.8800048828125,
        46.89996337890625,
        46.91998291015625,
        46.94000244140625,
        46.9599609375,
        46.97998046875,
        47.0,
        47.02001953125,
        47.03997802734375,
        47.05999755859375,
        47.08001708984375,
        47.0999755859375,
        47.1199951171875,
        47.1400146484375,
        47.15997314453125,
        47.17999267578125,
        47.20001220703125,
        47.219970703125,
        47.239990234375,
        47.260009765625,
        47.27996826171875,
        47.29998779296875,
        47.32000732421875,
        47.3399658203125,
        47.3599853515625,
        47.3800048828125,
        47.39996337890625,
        47.41998291015625,
        47.44000244140625,
        47.4599609375,
        47.47998046875,
        47.5,
        47.52001953125,
        47.53997802734375,
        47.55999755859375,
        47.58001708984375,
        47.5999755859375,
        47.6199951171875,
        47.6400146484375,
        47.65997314453125,
        47.67999267578125,
        47.70001220703125,
        47.719970703125,
        47.739990234375,
        47.760009765625,
        47.77996826171875,
        47.79998779296875,
        47.82000732421875,
        47.8399658203125,
        47.8599853515625,
        47.8800048828125,
        47.89996337890625,
        47.91998291015625,
        47.94000244140625,
        47.9599609375,
        47.97998046875,
        48.0,
        48.02001953125,
        48.03997802734375,
        48.05999755859375,
        48.08001708984375,
        48.0999755859375,
        48.1199951171875,
        48.1400146484375,
        48.15997314453125,
        48.17999267578125,
        48.20001220703125,
        48.219970703125,
        48.239990234375,
        48.260009765625,
        48.27996826171875,
        48.29998779296875,
        48.32000732421875,
        48.3399658203125,
        48.3599853515625,
        48.3800048828125,
        48.39996337890625,
        48.41998291015625,
        48.44000244140625,
        48.4599609375,
        48.47998046875,
        48.5,
        48.52001953125,
        48.53997802734375,
        48.55999755859375,
        48.58001708984375,
        48.5999755859375,
        48.6199951171875,
        48.6400146484375,
        48.65997314453125,
        48.67999267578125,
        48.70001220703125,
        48.719970703125,
        48.739990234375,
        48.760009765625,
        48.77996826171875,
        48.79998779296875,
        48.82000732421875,
        48.8399658203125,
        48.8599853515625,
        48.8800048828125,
        48.89996337890625,
        48.91998291015625,
        48.94000244140625,
        48.9599609375,
        48.97998046875,
        49.0,
        49.02001953125,
        49.03997802734375,
        49.05999755859375,
        49.08001708984375,
        49.0999755859375,
        49.1199951171875,
        49.1400146484375,
        49.15997314453125,
        49.17999267578125,
        49.20001220703125,
        49.219970703125,
        49.239990234375,
        49.260009765625,
        49.27996826171875,
        49.29998779296875,
        49.32000732421875,
        49.3399658203125,
        49.3599853515625,
        49.3800048828125,
        49.39996337890625,
        49.41998291015625,
        49.44000244140625,
        49.4599609375,
        49.47998046875,
        49.5,
        49.52001953125,
        49.53997802734375,
        49.55999755859375,
        49.58001708984375,
        49.5999755859375,
        49.6199951171875,
        49.6400146484375,
        49.65997314453125,
        49.67999267578125,
        49.70001220703125,
        49.719970703125,
        49.739990234375,
        49.760009765625,
        49.77996826171875,
        49.79998779296875,
        49.82000732421875,
        49.8399658203125,
        49.8599853515625,
        49.8800048828125,
        49.89996337890625,
        49.91998291015625,
        49.94000244140625,
        49.9599609375,
        49.97998046875,
        50.0,
        50.02001953125,
        50.03997802734375,
        50.05999755859375,
        50.08001708984375,
        50.0999755859375,
        50.1199951171875,
        50.1400146484375,
        50.15997314453125,
        50.17999267578125,
        50.20001220703125,
        50.219970703125,
        50.239990234375,
        50.260009765625,
        50.27996826171875,
        50.29998779296875,
        50.32000732421875,
        50.3399658203125,
        50.3599853515625,
        50.3800048828125,
        50.39996337890625,
        50.41998291015625,
        50.44000244140625,
        50.4599609375,
        50.47998046875,
        50.5,
        50.52001953125,
        50.53997802734375,
        50.55999755859375,
        50.58001708984375,
        50.5999755859375,
        50.6199951171875,
        50.6400146484375,
        50.65997314453125,
        50.67999267578125,
        50.70001220703125,
        50.719970703125,
        50.739990234375,
        50.760009765625,
        50.77996826171875,
        50.79998779296875,
        50.82000732421875,
        50.8399658203125,
        50.8599853515625,
        50.8800048828125,
        50.89996337890625,
        50.91998291015625,
        50.94000244140625,
        50.9599609375,
        50.97998046875,
        51.0,
        51.02001953125,
        51.03997802734375,
        51.05999755859375,
        51.08001708984375,
        51.0999755859375,
        51.1199951171875,
        51.1400146484375,
        51.15997314453125,
        51.17999267578125,
        51.20001220703125,
        51.219970703125,
        51.239990234375,
        51.260009765625,
        51.27996826171875,
        51.29998779296875,
        51.32000732421875,
        51.3399658203125,
        51.3599853515625,
        51.3800048828125,
        51.39996337890625,
        51.41998291015625,
        51.44000244140625,
        51.4599609375,
        51.47998046875,
        51.5,
        51.52001953125,
        51.53997802734375,
        51.55999755859375,
        51.58001708984375,
        51.5999755859375,
        51.6199951171875,
        51.6400146484375,
        51.65997314453125,
        51.67999267578125,
        51.70001220703125,
        51.719970703125,
        51.739990234375,
        51.760009765625,
        51.77996826171875,
        51.79998779296875,
        51.82000732421875,
        51.8399658203125,
        51.8599853515625,
        51.8800048828125,
        51.89996337890625,
        51.91998291015625,
        51.94000244140625,
        51.9599609375,
        51.97998046875,
        52.0,
        52.02001953125,
        52.03997802734375,
        52.05999755859375,
        52.08001708984375,
        52.0999755859375,
        52.1199951171875,
        52.1400146484375,
        52.15997314453125,
        52.17999267578125,
        52.20001220703125,
        52.219970703125,
        52.239990234375,
        52.260009765625,
        52.27996826171875,
        52.29998779296875,
        52.32000732421875,
        52.3399658203125,
        52.3599853515625,
        52.3800048828125,
        52.39996337890625,
        52.41998291015625,
        52.44000244140625,
        52.4599609375,
        52.47998046875,
        52.5,
        52.52001953125,
        52.53997802734375,
        52.55999755859375,
        52.58001708984375,
        52.5999755859375,
        52.6199951171875,
        52.6400146484375,
        52.65997314453125,
        52.67999267578125,
        52.70001220703125,
        52.719970703125,
        52.739990234375,
        52.760009765625,
        52.77996826171875,
        52.79998779296875,
        52.82000732421875,
        52.8399658203125,
        52.8599853515625,
        52.8800048828125,
        52.89996337890625,
        52.91998291015625,
        52.94000244140625,
        52.9599609375,
        52.97998046875,
        53.0,
        53.02001953125,
        53.03997802734375,
        53.05999755859375,
        53.08001708984375,
        53.0999755859375,
        53.1199951171875,
        53.1400146484375,
        53.15997314453125,
        53.17999267578125,
        53.20001220703125,
        53.219970703125,
        53.239990234375,
        53.260009765625,
        53.27996826171875,
        53.29998779296875,
        53.32000732421875,
        53.3399658203125,
        53.3599853515625,
        53.3800048828125,
        53.39996337890625,
        53.41998291015625,
        53.44000244140625,
        53.4599609375,
        53.47998046875,
        53.5,
        53.52001953125,
        53.53997802734375,
        53.55999755859375,
        53.58001708984375,
        53.5999755859375,
        53.6199951171875,
        53.6400146484375,
        53.65997314453125,
        53.67999267578125,
        53.70001220703125,
        53.719970703125,
        53.739990234375,
        53.760009765625,
        53.77996826171875,
        53.79998779296875,
        53.82000732421875,
        53.8399658203125,
        53.8599853515625,
        53.8800048828125,
        53.89996337890625,
        53.91998291015625,
        53.94000244140625,
        53.9599609375,
        53.97998046875,
        54.0,
        54.02001953125,
        54.03997802734375,
        54.05999755859375,
        54.08001708984375,
        54.0999755859375,
        54.1199951171875,
        54.1400146484375,
        54.15997314453125,
        54.17999267578125,
        54.20001220703125,
        54.219970703125,
        54.239990234375,
        54.260009765625,
        54.27996826171875,
        54.29998779296875,
        54.32000732421875,
        54.3399658203125,
        54.3599853515625,
        54.3800048828125,
        54.39996337890625,
        54.41998291015625,
        54.44000244140625,
        54.4599609375,
        54.47998046875,
        54.5,
        54.52001953125,
        54.53997802734375,
        54.55999755859375,
        54.58001708984375,
        54.5999755859375,
        54.6199951171875,
        54.6400146484375,
        54.65997314453125,
        54.67999267578125,
        54.70001220703125,
        54.719970703125,
        54.739990234375,
        54.760009765625,
        54.77996826171875,
        54.79998779296875,
        54.82000732421875,
        54.8399658203125,
        54.8599853515625,
        54.8800048828125,
        54.89996337890625,
        54.91998291015625,
        54.94000244140625,
        54.9599609375,
        54.97998046875,
        55.0,
        55.02001953125,
        55.03997802734375,
        55.05999755859375,
        55.08001708984375,
        55.0999755859375,
        55.1199951171875,
        55.1400146484375,
        55.15997314453125,
        55.17999267578125,
        55.20001220703125,
        55.219970703125,
        55.239990234375,
        55.260009765625,
        55.27996826171875,
        55.29998779296875,
        55.32000732421875,
        55.3399658203125,
        55.3599853515625,
        55.3800048828125,
        55.39996337890625,
        55.41998291015625,
        55.44000244140625,
        55.4599609375,
        55.47998046875,
        55.5,
        55.52001953125,
        55.53997802734375,
        55.55999755859375,
        55.58001708984375,
        55.5999755859375,
        55.6199951171875,
        55.6400146484375,
        55.65997314453125,
        55.67999267578125,
        55.70001220703125,
        55.719970703125,
        55.739990234375,
        55.760009765625,
        55.77996826171875,
        55.79998779296875,
        55.82000732421875,
        55.8399658203125,
        55.8599853515625,
        55.8800048828125,
        55.89996337890625,
        55.91998291015625,
        55.94000244140625,
        55.9599609375,
        55.97998046875,
        56.0,
        56.02001953125,
        56.03997802734375,
        56.05999755859375,
        56.08001708984375,
        56.0999755859375,
        56.1199951171875,
        56.1400146484375,
        56.15997314453125,
        56.17999267578125,
        56.20001220703125,
        56.219970703125,
        56.239990234375,
        56.260009765625,
        56.27996826171875,
        56.29998779296875,
        56.32000732421875,
        56.3399658203125,
        56.3599853515625,
        56.3800048828125,
        56.39996337890625,
        56.41998291015625,
        56.44000244140625,
        56.4599609375,
        56.47998046875,
        56.5,
        56.52001953125,
        56.53997802734375,
        56.55999755859375,
        56.58001708984375,
        56.5999755859375,
        56.6199951171875,
        56.6400146484375,
        56.65997314453125,
        56.67999267578125,
        56.70001220703125,
        56.719970703125,
        56.739990234375,
        56.760009765625,
        56.77996826171875,
        56.79998779296875,
        56.82000732421875,
        56.8399658203125,
        56.8599853515625,
        56.8800048828125,
        56.89996337890625,
        56.91998291015625,
        56.94000244140625,
        56.9599609375,
        56.97998046875,
        57.0,
        57.02001953125,
        57.03997802734375,
        57.05999755859375,
        57.08001708984375,
        57.0999755859375,
        57.1199951171875,
        57.1400146484375,
        57.15997314453125,
        57.17999267578125,
        57.20001220703125,
        57.219970703125,
        57.239990234375,
        57.260009765625,
        57.27996826171875,
        57.29998779296875,
        57.32000732421875,
        57.3399658203125,
        57.3599853515625,
        57.3800048828125,
        57.39996337890625,
        57.41998291015625,
        57.44000244140625,
        57.4599609375,
        57.47998046875,
        57.5,
        57.52001953125,
        57.53997802734375,
        57.55999755859375,
        57.58001708984375,
        57.5999755859375,
        57.6199951171875,
        57.6400146484375,
        57.65997314453125,
        57.67999267578125,
        57.70001220703125,
        57.719970703125,
        57.739990234375,
        57.760009765625,
        57.77996826171875,
        57.79998779296875,
        57.82000732421875,
        57.8399658203125,
        57.8599853515625,
        57.8800048828125,
        57.89996337890625,
        57.91998291015625,
        57.94000244140625,
        57.9599609375,
        57.97998046875,
        58.0,
        58.02001953125,
        58.03997802734375,
        58.05999755859375,
        58.08001708984375,
        58.0999755859375,
        58.1199951171875,
        58.1400146484375,
        58.15997314453125,
        58.17999267578125,
        58.20001220703125,
        58.219970703125,
        58.239990234375,
        58.260009765625,
        58.27996826171875,
        58.29998779296875,
        58.32000732421875,
        58.3399658203125,
        58.3599853515625,
        58.3800048828125,
        58.39996337890625,
        58.41998291015625,
        58.44000244140625,
        58.4599609375,
        58.47998046875,
        58.5,
        58.52001953125,
        58.53997802734375,
        58.55999755859375,
        58.58001708984375,
        58.5999755859375,
        58.6199951171875,
        58.6400146484375,
        58.65997314453125,
        58.67999267578125,
        58.70001220703125,
        58.719970703125,
        58.739990234375,
        58.760009765625,
        58.77996826171875,
        58.79998779296875,
        58.82000732421875,
        58.8399658203125,
        58.8599853515625,
        58.8800048828125,
        58.89996337890625,
        58.91998291015625,
        58.94000244140625,
        58.9599609375,
        58.97998046875,
        59.0,
        59.02001953125,
        59.03997802734375,
        59.05999755859375,
        59.08001708984375,
        59.0999755859375,
        59.1199951171875,
        59.1400146484375,
        59.15997314453125,
        59.17999267578125,
        59.20001220703125,
        59.219970703125,
        59.239990234375,
        59.260009765625,
        59.27996826171875,
        59.29998779296875,
        59.32000732421875,
        59.3399658203125,
        59.3599853515625,
        59.3800048828125,
        59.39996337890625,
        59.41998291015625,
        59.44000244140625,
        59.4599609375,
        59.47998046875,
        59.5,
        59.52001953125,
        59.53997802734375,
        59.55999755859375,
        59.58001708984375,
        59.5999755859375,
        59.6199951171875,
        59.6400146484375,
        59.65997314453125,
        59.67999267578125,
        59.70001220703125,
        59.719970703125,
        59.739990234375,
        59.760009765625,
        59.77996826171875,
        59.79998779296875,
        59.82000732421875,
        59.8399658203125,
        59.8599853515625,
        59.8800048828125,
        59.89996337890625,
        59.91998291015625,
        59.94000244140625,
        59.9599609375,
        59.97998046875
    ],
    "rightHandPositions": [
        "(-0.279378, 1.470833, -0.332753)",
        "(-0.280000, 1.365659, -0.040504)",
        "(-0.280000, 1.354911, -0.042039)",
        "(-0.280000, 1.344380, -0.044583)",
        "(-0.280000, 1.334287, -0.048057)",
        "(-0.280000, 1.324798, -0.052343)",
        "(-0.280000, 1.316045, -0.057285)",
        "(-0.280000, 1.308136, -0.062699)",
        "(-0.280000, 1.301109, -0.068405)",
        "(-0.280000, 1.294955, -0.074244)",
        "(-0.280000, 1.289646, -0.080060)",
        "(-0.280000, 1.285123, -0.085730)",
        "(-0.280000, 1.282392, -0.091907)",
        "(-0.280000, 1.281209, -0.098148)",
        "(-0.280000, 1.280668, -0.103859)",
        "(-0.280000, 1.280644, -0.109042)",
        "(-0.280000, 1.281024, -0.113685)",
        "(-0.280000, 1.281671, -0.117813)",
        "(-0.280000, 1.282471, -0.121456)",
        "(-0.280000, 1.283349, -0.124645)",
        "(-0.280000, 1.284220, -0.127423)",
        "(-0.280000, 1.285018, -0.129835)",
        "(-0.280000, 1.285705, -0.131911)",
        "(-0.280000, 1.286238, -0.133698)",
        "(-0.280000, 1.286587, -0.135227)",
        "(-0.280000, 1.286732, -0.136533)",
        "(-0.280000, 1.286662, -0.137642)",
        "(-0.280000, 1.286371, -0.138577)",
        "(-0.280000, 1.285855, -0.139379)",
        "(-0.280000, 1.285121, -0.140042)",
        "(-0.280000, 1.284176, -0.140595)",
        "(-0.280000, 1.283031, -0.141077)",
        "(-0.280000, 1.281696, -0.141495)",
        "(-0.280000, 1.280194, -0.141853)",
        "(-0.280000, 1.278550, -0.142152)",
        "(-0.280000, 1.276779, -0.142376)",
        "(-0.280000, 1.274907, -0.142556)",
        "(-0.280000, 1.272963, -0.142710)",
        "(-0.280000, 1.270964, -0.142823)",
        "(-0.280000, 1.268942, -0.142895)",
        "(-0.280000, 1.266930, -0.142944)",
        "(-0.280000, 1.264943, -0.142953)",
        "(-0.280000, 1.263014, -0.142942)",
        "(-0.280000, 1.262990, -0.143094)",
        "(-0.280000, 1.262979, -0.143217)",
        "(-0.280000, 1.262968, -0.143329)",
        "(-0.280000, 1.262958, -0.143439)",
        "(-0.280000, 1.262949, -0.143541)",
        "(-0.280000, 1.262940, -0.143631)",
        "(-0.280000, 1.262931, -0.143733)",
        "(-0.280000, 1.262922, -0.143833)",
        "(-0.280000, 1.262913, -0.143935)",
        "(-0.280000, 1.262904, -0.144037)",
        "(-0.280000, 1.262896, -0.144137)",
        "(-0.280000, 1.262890, -0.144207)",
        "(-0.280000, 1.262884, -0.144278)",
        "(-0.280000, 1.262877, -0.144356)",
        "(-0.280000, 1.262871, -0.144427)",
        "(-0.280000, 1.262865, -0.144497)",
        "(-0.280000, 1.262858, -0.144588)",
        "(-0.280000, 1.262851, -0.144669)",
        "(-0.280000, 1.262844, -0.144762)",
        "(-0.280000, 1.264213, -0.144984)",
        "(-0.280000, 1.266432, -0.145272)",
        "(-0.280000, 1.268703, -0.145560)",
        "(-0.280000, 1.270976, -0.145841)",
        "(-0.280000, 1.273255, -0.146100)",
        "(-0.280000, 1.275526, -0.146355)",
        "(-0.280000, 1.277775, -0.146594)",
        "(-0.280000, 1.280005, -0.146792)",
        "(-0.280000, 1.282193, -0.146968)",
        "(-0.280000, 1.284322, -0.147102)",
        "(-0.280000, 1.286387, -0.147173)",
        "(-0.280000, 1.288368, -0.147182)",
        "(-0.280000, 1.290248, -0.147098)",
        "(-0.280000, 1.292002, -0.146996)",
        "(-0.280000, 1.293633, -0.146767)",
        "(-0.280000, 1.295124, -0.146382)",
        "(-0.280000, 1.296463, -0.145836)",
        "(-0.280000, 1.297651, -0.145098)",
        "(-0.280000, 1.298663, -0.144309)",
        "(-0.280000, 1.299512, -0.143300)",
        "(-0.280000, 1.300210, -0.142043)",
        "(-0.280000, 1.300767, -0.140509)",
        "(-0.280000, 1.301190, -0.138734)",
        "(-0.280000, 1.301446, -0.136941)",
        "(-0.280000, 1.301598, -0.134879)",
        "(-0.280000, 1.301682, -0.132519)",
        "(-0.280000, 1.301722, -0.129875)",
        "(-0.280000, 1.301756, -0.126941)",
        "(-0.280000, 1.301709, -0.124015)",
        "(-0.280000, 1.301775, -0.120663)",
        "(-0.280000, 1.302048, -0.116839)",
        "(-0.280000, 1.302631, -0.112528)",
        "(-0.280000, 1.303617, -0.107742)",
        "(-0.280000, 1.304761, -0.103015)",
        "(-0.280000, 1.306455, -0.097887)",
        "(-0.280000, 1.308766, -0.092446)",
        "(-0.280000, 1.311728, -0.086837)",
        "(-0.280000, 1.315311, -0.081235)",
        "(-0.280000, 1.319121, -0.076049)",
        "(-0.280000, 1.323636, -0.070944)",
        "(-0.280000, 1.329005, -0.065971)",
        "(-0.280000, 1.335357, -0.061229)",
        "(-0.280000, 1.342675, -0.056900)",
        "(-0.280000, 1.350225, -0.053354)",
        "(-0.280000, 1.358544, -0.050487)",
        "(-0.280000, 1.367568, -0.048439)",
        "(-0.280000, 1.377274, -0.047352)",
        "(-0.280000, 1.387572, -0.047376)",
        "(-0.280000, 1.397680, -0.048516)",
        "(-0.280000, 1.408066, -0.050885)",
        "(-0.280000, 1.418225, -0.054421)",
        "(-0.280000, 1.427741, -0.058920)",
        "(-0.280000, 1.436441, -0.064160)",
        "(-0.280000, 1.444478, -0.070099)",
        "(-0.280000, 1.451820, -0.076644)",
        "(-0.280000, 1.458616, -0.083926)",
        "(-0.280000, 1.465083, -0.092333)",
        "(-0.280000, 1.470939, -0.101777)",
        "(-0.280000, 1.475878, -0.111974)",
        "(-0.280000, 1.479635, -0.122346)",
        "(-0.280000, 1.482154, -0.132253)",
        "(-0.280000, 1.483580, -0.141065)",
        "(-0.280000, 1.484203, -0.148378)",
        "(-0.280000, 1.484340, -0.154734)",
        "(-0.280000, 1.484202, -0.159416)",
        "(-0.280000, 1.483994, -0.162559)",
        "(-0.280000, 1.483836, -0.164343)",
        "(-0.280000, 1.483763, -0.165060)",
        "(-0.280000, 1.483724, -0.165436)",
        "(-0.280000, 1.483756, -0.165133)",
        "(-0.280000, 1.483834, -0.164362)",
        "(-0.280000, 1.483936, -0.163249)",
        "(-0.280000, 1.484039, -0.161983)",
        "(-0.280000, 1.484117, -0.160878)",
        "(-0.280000, 1.484166, -0.160063)",
        "(-0.280000, 1.484195, -0.159550)",
        "(-0.280000, 1.484216, -0.159117)",
        "(-0.280000, 1.484241, -0.158591)",
        "(-0.280000, 1.484263, -0.158036)",
        "(-0.280000, 1.484285, -0.157437)",
        "(-0.280000, 1.484305, -0.156765)",
        "(-0.280000, 1.484325, -0.155887)",
        "(-0.280000, 1.484340, -0.154747)",
        "(-0.280000, 1.484343, -0.153544)",
        "(-0.280000, 1.484329, -0.152126)",
        "(-0.280000, 1.484294, -0.150622)",
        "(-0.280000, 1.484238, -0.149119)",
        "(-0.280000, 1.484168, -0.147731)",
        "(-0.280000, 1.484088, -0.146459)",
        "(-0.280000, 1.483997, -0.145249)",
        "(-0.280000, 1.483906, -0.144173)",
        "(-0.280000, 1.483817, -0.143235)",
        "(-0.280000, 1.483733, -0.142419)",
        "(-0.280000, 1.483654, -0.141708)",
        "(-0.280000, 1.483581, -0.141080)",
        "(-0.280000, 1.483515, -0.140534)",
        "(-0.280000, 1.483455, -0.140060)",
        "(-0.280000, 1.483397, -0.139619)",
        "(-0.280000, 1.483343, -0.139217)",
        "(-0.280000, 1.483285, -0.138805)",
        "(-0.280000, 1.483224, -0.138374)",
        "(-0.280000, 1.483163, -0.137963)",
        "(-0.280000, 1.483104, -0.137571)",
        "(-0.280000, 1.483037, -0.137194)",
        "(-0.280000, 1.482925, -0.136853)",
        "(-0.280000, 1.482729, -0.136557)",
        "(-0.280000, 1.482418, -0.136294)",
        "(-0.280000, 1.481968, -0.136064)",
        "(-0.280000, 1.481367, -0.135883)",
        "(-0.280000, 1.480608, -0.135734)",
        "(-0.280000, 1.479689, -0.135646)",
        "(-0.280000, 1.478617, -0.135620)",
        "(-0.280000, 1.477398, -0.135644)",
        "(-0.280000, 1.476043, -0.135690)",
        "(-0.280000, 1.474562, -0.135763)",
        "(-0.280000, 1.472974, -0.135851)",
        "(-0.280000, 1.471307, -0.135954)",
        "(-0.280000, 1.469577, -0.136101)",
        "(-0.280000, 1.467810, -0.136271)",
        "(-0.280000, 1.466037, -0.136468)",
        "(-0.280000, 1.464274, -0.136702)",
        "(-0.280000, 1.462548, -0.136959)",
        "(-0.280000, 1.460887, -0.137225)",
        "(-0.280000, 1.459301, -0.137493)",
        "(-0.280000, 1.457824, -0.137789)",
        "(-0.280000, 1.456480, -0.138109)",
        "(-0.280000, 1.455281, -0.138468)",
        "(-0.280000, 1.454247, -0.138846)",
        "(-0.280000, 1.453385, -0.139203)",
        "(-0.280000, 1.452715, -0.139593)",
        "(-0.280000, 1.452246, -0.140010)",
        "(-0.280000, 1.451985, -0.140439)",
        "(-0.280000, 1.451936, -0.140886)",
        "(-0.280000, 1.452091, -0.141284)",
        "(-0.280000, 1.452459, -0.141701)",
        "(-0.280000, 1.453045, -0.142163)",
        "(-0.280000, 1.453841, -0.142663)",
        "(-0.280000, 1.454837, -0.143192)",
        "(-0.280000, 1.456011, -0.143677)",
        "(-0.280000, 1.457368, -0.144188)",
        "(-0.280000, 1.458891, -0.144726)",
        "(-0.280000, 1.460561, -0.145292)",
        "(-0.280000, 1.462373, -0.145888)",
        "(-0.280000, 1.464299, -0.146463)",
        "(-0.280000, 1.466323, -0.147064)",
        "(-0.280000, 1.468441, -0.147736)",
        "(-0.280000, 1.470629, -0.148468)",
        "(-0.280000, 1.472864, -0.149267)",
        "(-0.280000, 1.475139, -0.150077)",
        "(-0.280000, 1.477437, -0.150956)",
        "(-0.280000, 1.479737, -0.151901)",
        "(-0.280000, 1.482044, -0.152949)",
        "(-0.280000, 1.484343, -0.154097)",
        "(-0.280000, 1.486622, -0.155254)",
        "(-0.280000, 1.488892, -0.156521)",
        "(-0.280000, 1.490177, -0.157871)",
        "(-0.280000, 1.490121, -0.159235)",
        "(-0.280000, 1.490046, -0.160651)",
        "(-0.280000, 1.489957, -0.162011)",
        "(-0.280000, 1.489849, -0.163394)",
        "(-0.280000, 1.489720, -0.164828)",
        "(-0.280000, 1.489567, -0.166314)",
        "(-0.280000, 1.489386, -0.167864)",
        "(-0.280000, 1.489191, -0.169359)",
        "(-0.280000, 1.488965, -0.170924)",
        "(-0.280000, 1.488710, -0.172530)",
        "(-0.280000, 1.488424, -0.174177)",
        "(-0.280000, 1.488104, -0.175872)",
        "(-0.280000, 1.487772, -0.177497)",
        "(-0.280000, 1.487411, -0.179140)",
        "(-0.280000, 1.487013, -0.180829)",
        "(-0.280000, 1.486582, -0.182544)",
        "(-0.280000, 1.486111, -0.184296)",
        "(-0.280000, 1.485635, -0.185965)",
        "(-0.280000, 1.485121, -0.187668)",
        "(-0.280000, 1.484565, -0.189406)",
        "(-0.280000, 1.483965, -0.191185)",
        "(-0.280000, 1.483317, -0.193006)",
        "(-0.280000, 1.482676, -0.194714)",
        "(-0.280000, 1.481980, -0.196482)",
        "(-0.280000, 1.481230, -0.198298)",
        "(-0.280000, 1.480420, -0.200163)",
        "(-0.280000, 1.479541, -0.202091)",
        "(-0.280000, 1.478670, -0.203914)",
        "(-0.280000, 1.477725, -0.205800)",
        "(-0.280000, 1.476700, -0.207755)",
        "(-0.280000, 1.475600, -0.209755)",
        "(-0.280000, 1.474415, -0.211809)",
        "(-0.280000, 1.473251, -0.213737)",
        "(-0.280000, 1.471983, -0.215742)",
        "(-0.280000, 1.470620, -0.217801)",
        "(-0.280000, 1.469165, -0.219894)",
        "(-0.280000, 1.467133, -0.221678)",
        "(-0.280000, 1.464666, -0.222924)",
        "(-0.280000, 1.462247, -0.224268)",
        "(-0.280000, 1.459872, -0.225712)",
        "(-0.280000, 1.457543, -0.227257)",
        "(-0.280000, 1.455265, -0.228891)",
        "(-0.280000, 1.453154, -0.230476)",
        "(-0.280000, 1.451043, -0.232170)",
        "(-0.280000, 1.448911, -0.233953)",
        "(-0.280000, 1.446726, -0.235804)",
        "(-0.280000, 1.444468, -0.237679)",
        "(-0.280000, 1.442290, -0.239392)",
        "(-0.280000, 1.439975, -0.241057)",
        "(-0.280000, 1.437508, -0.242628)",
        "(-0.280000, 1.434884, -0.244065)",
        "(-0.280000, 1.432102, -0.245335)",
        "(-0.280000, 1.429379, -0.246293)",
        "(-0.280000, 1.426521, -0.247055)",
        "(-0.280000, 1.423534, -0.247607)",
        "(-0.280000, 1.420440, -0.247942)",
        "(-0.280000, 1.417268, -0.248052)",
        "(-0.280000, 1.414245, -0.247864)",
        "(-0.280000, 1.411128, -0.247495)",
        "(-0.280000, 1.407946, -0.246952)",
        "(-0.280000, 1.404716, -0.246253)",
        "(-0.280000, 1.401451, -0.245404)",
        "(-0.280000, 1.398394, -0.244370)",
        "(-0.280000, 1.395327, -0.243245)",
        "(-0.280000, 1.392272, -0.242036)",
        "(-0.280000, 1.389255, -0.240765)",
        "(-0.280000, 1.386305, -0.239460)",
        "(-0.280000, 1.383598, -0.238117)",
        "(-0.280000, 1.380785, -0.236803)",
        "(-0.280000, 1.378200, -0.235520)",
        "(-0.280000, 1.375653, -0.234292)",
        "(-0.280000, 1.373139, -0.233142)",
        "(-0.280000, 1.370842, -0.232100)",
        "(-0.280000, 1.368543, -0.231168)",
        "(-0.280000, 1.366270, -0.230363)",
        "(-0.280000, 1.364012, -0.229694)",
        "(-0.280000, 1.361739, -0.229161)",
        "(-0.280000, 1.359578, -0.228797)",
        "(-0.280000, 1.357337, -0.228565)",
        "(-0.280000, 1.354995, -0.228458)",
        "(-0.280000, 1.352522, -0.228454)",
        "(-0.280000, 1.349907, -0.228536)",
        "(-0.280000, 1.347317, -0.228748)",
        "(-0.280000, 1.344556, -0.229013)",
        "(-0.280000, 1.341646, -0.229315)",
        "(-0.280000, 1.338606, -0.229632)",
        "(-0.280000, 1.335424, -0.229949)",
        "(-0.280000, 1.332264, -0.230326)",
        "(-0.280000, 1.328970, -0.230653)",
        "(-0.280000, 1.325515, -0.230897)",
        "(-0.280000, 1.321930, -0.231039)",
        "(-0.280000, 1.318235, -0.231054)",
        "(-0.280000, 1.314570, -0.231040)",
        "(-0.280000, 1.310770, -0.230841)",
        "(-0.280000, 1.306858, -0.230432)",
        "(-0.280000, 1.302849, -0.229814)",
        "(-0.280000, 1.298771, -0.228981)",
        "(-0.280000, 1.294818, -0.228099)",
        "(-0.280000, 1.290840, -0.226967)",
        "(-0.280000, 1.287480, -0.225086)",
        "(-0.280000, 1.285251, -0.222210)",
        "(-0.280000, 1.283098, -0.219240)",
        "(-0.280000, 1.281155, -0.216377)",
        "(-0.280000, 1.279300, -0.213454)",
        "(-0.280000, 1.277546, -0.210498)",
        "(-0.280000, 1.275903, -0.207528)",
        "(-0.280000, 1.274364, -0.204540)",
        "(-0.280000, 1.273000, -0.201696)",
        "(-0.280000, 1.271716, -0.198817)",
        "(-0.280000, 1.270513, -0.195904)",
        "(-0.280000, 1.269398, -0.192977)",
        "(-0.280000, 1.268374, -0.190054)",
        "(-0.280000, 1.267492, -0.187304)",
        "(-0.280000, 1.266691, -0.184573)",
        "(-0.280000, 1.265964, -0.181846)",
        "(-0.280000, 1.265310, -0.179124)",
        "(-0.280000, 1.264727, -0.176405)",
        "(-0.280000, 1.264239, -0.173838)",
        "(-0.280000, 1.263820, -0.171259)",
        "(-0.280000, 1.265353, -0.168443)",
        "(-0.280000, 1.267013, -0.165691)",
        "(-0.280000, 1.268768, -0.163010)",
        "(-0.280000, 1.270589, -0.160557)",
        "(-0.280000, 1.272441, -0.158120)",
        "(-0.280000, 1.274293, -0.155720)",
        "(-0.280000, 1.276112, -0.153395)",
        "(-0.280000, 1.277882, -0.151144)",
        "(-0.280000, 1.279562, -0.149097)",
        "(-0.280000, 1.281127, -0.147090)",
        "(-0.280000, 1.282564, -0.145090)",
        "(-0.280000, 1.283849, -0.143101)",
        "(-0.280000, 1.284966, -0.141108)",
        "(-0.280000, 1.285874, -0.139253)",
        "(-0.280000, 1.286592, -0.137329)",
        "(-0.280000, 1.287111, -0.135334)",
        "(-0.280000, 1.287427, -0.133267)",
        "(-0.280000, 1.287543, -0.131108)",
        "(-0.280000, 1.287420, -0.128999)",
        "(-0.280000, 1.287108, -0.126782)",
        "(-0.280000, 1.286623, -0.124418)",
        "(-0.280000, 1.285981, -0.121922)",
        "(-0.280000, 1.285212, -0.119285)",
        "(-0.280000, 1.284282, -0.116639)",
        "(-0.280000, 1.283284, -0.113834)",
        "(-0.280000, 1.282257, -0.110893)",
        "(-0.280000, 1.281240, -0.107807)",
        "(-0.280000, 1.280278, -0.104612)",
        "(-0.280000, 1.279340, -0.101502)",
        "(-0.280000, 1.278550, -0.098316)",
        "(-0.280000, 1.278585, -0.095496)",
        "(-0.280000, 1.279875, -0.093387)",
        "(-0.280000, 1.281209, -0.091310)",
        "(-0.280000, 1.282495, -0.089397)",
        "(-0.280000, 1.283826, -0.087501)",
        "(-0.280000, 1.285215, -0.085607)",
        "(-0.280000, 1.286662, -0.083716)",
        "(-0.280000, 1.288163, -0.081839)",
        "(-0.280000, 1.289611, -0.080101)",
        "(-0.280000, 1.291144, -0.078337)",
        "(-0.280000, 1.292764, -0.076547)",
        "(-0.280000, 1.294470, -0.074744)",
        "(-0.280000, 1.296291, -0.072902)",
        "(-0.280000, 1.298065, -0.071185)",
        "(-0.280000, 1.299952, -0.069439)",
        "(-0.280000, 1.301967, -0.067658)",
        "(-0.280000, 1.304101, -0.065862)",
        "(-0.280000, 1.306331, -0.064077)",
        "(-0.280000, 1.308498, -0.062429)",
        "(-0.280000, 1.310771, -0.060796)",
        "(-0.280000, 1.314200, -0.060767)",
        "(-0.280000, 1.317690, -0.060857)",
        "(-0.280000, 1.321209, -0.061051)",
        "(-0.280000, 1.324559, -0.061424)",
        "(-0.280000, 1.327948, -0.061832)",
        "(-0.280000, 1.331344, -0.062261)",
        "(-0.280000, 1.334723, -0.062689)",
        "(-0.280000, 1.338106, -0.063097)",
        "(-0.280000, 1.341275, -0.063541)",
        "(-0.280000, 1.344440, -0.063902)",
        "(-0.280000, 1.347611, -0.064170)",
        "(-0.280000, 1.350775, -0.064329)",
        "(-0.280000, 1.353908, -0.064373)",
        "(-0.280000, 1.356825, -0.064327)",
        "(-0.280000, 1.359755, -0.064124)",
        "(-0.280000, 1.362692, -0.063757)",
        "(-0.280000, 1.365642, -0.063222)",
        "(-0.280000, 1.368632, -0.062517)",
        "(-0.280000, 1.371484, -0.061656)",
        "(-0.280000, 1.374414, -0.060626)",
        "(-0.280000, 1.377443, -0.059437)",
        "(-0.280000, 1.380594, -0.058111)",
        "(-0.280000, 1.383898, -0.056680)",
        "(-0.280000, 1.387179, -0.055148)",
        "(-0.280000, 1.390667, -0.053570)",
        "(-0.280000, 1.394342, -0.051998)",
        "(-0.280000, 1.398215, -0.050473)",
        "(-0.280000, 1.402263, -0.049056)",
        "(-0.280000, 1.406243, -0.047732)",
        "(-0.280000, 1.410399, -0.046524)",
        "(-0.280000, 1.414291, -0.046502)",
        "(-0.280000, 1.417724, -0.047777)",
        "(-0.280000, 1.421112, -0.049160)",
        "(-0.280000, 1.424234, -0.050550)",
        "(-0.280000, 1.427266, -0.052009)",
        "(-0.280000, 1.430202, -0.053530)",
        "(-0.280000, 1.433046, -0.055109)",
        "(-0.280000, 1.435787, -0.056733)",
        "(-0.280000, 1.438279, -0.058302)",
        "(-0.280000, 1.440702, -0.059916)",
        "(-0.280000, 1.443019, -0.061545)",
        "(-0.280000, 1.445236, -0.063187)",
        "(-0.280000, 1.447367, -0.064845)",
        "(-0.280000, 1.449306, -0.066427)",
        "(-0.280000, 1.451170, -0.068016)",
        "(-0.280000, 1.452974, -0.069621)",
        "(-0.280000, 1.454695, -0.071218)",
        "(-0.280000, 1.456344, -0.072813)",
        "(-0.280000, 1.457860, -0.074337)",
        "(-0.280000, 1.459339, -0.075881)",
        "(-0.280000, 1.460761, -0.077422)",
        "(-0.280000, 1.462145, -0.078978)",
        "(-0.280000, 1.463480, -0.080534)",
        "(-0.280000, 1.464704, -0.082013)",
        "(-0.280000, 1.465894, -0.083502)",
        "(-0.280000, 1.467047, -0.084993)",
        "(-0.280000, 1.468156, -0.086478)",
        "(-0.280000, 1.469239, -0.087979)",
        "(-0.280000, 1.470229, -0.089397)",
        "(-0.280000, 1.471193, -0.090823)",
        "(-0.280000, 1.472134, -0.092261)",
        "(-0.280000, 1.473047, -0.093704)",
        "(-0.280000, 1.473938, -0.095160)",
        "(-0.280000, 1.474753, -0.096536)",
        "(-0.280000, 1.475553, -0.097931)",
        "(-0.280000, 1.476328, -0.099327)",
        "(-0.280000, 1.477074, -0.100717)",
        "(-0.280000, 1.477800, -0.102114)",
        "(-0.280000, 1.478467, -0.103442)",
        "(-0.280000, 1.479112, -0.104771)",
        "(-0.280000, 1.479745, -0.106116)",
        "(-0.280000, 1.480359, -0.107469)",
        "(-0.280000, 1.480961, -0.108843)",
        "(-0.280000, 1.481523, -0.110171)",
        "(-0.280000, 1.482089, -0.111557)",
        "(-0.280000, 1.481486, -0.113442)",
        "(-0.280000, 1.479845, -0.115753)",
        "(-0.280000, 1.478224, -0.118052)",
        "(-0.280000, 1.476560, -0.120220)",
        "(-0.280000, 1.474918, -0.122386)",
        "(-0.280000, 1.473345, -0.124524)",
        "(-0.280000, 1.471885, -0.126634)",
        "(-0.280000, 1.470557, -0.128709)",
        "(-0.280000, 1.469363, -0.130620)",
        "(-0.280000, 1.468369, -0.132509)",
        "(-0.280000, 1.467585, -0.134394)",
        "(-0.280000, 1.467024, -0.136268)",
        "(-0.280000, 1.466694, -0.138139)",
        "(-0.280000, 1.466575, -0.139873)",
        "(-0.280000, 1.466696, -0.141647)",
        "(-0.280000, 1.467049, -0.143461)",
        "(-0.280000, 1.467625, -0.145333)",
        "(-0.280000, 1.468412, -0.147303)",
        "(-0.280000, 1.469384, -0.149212)",
        "(-0.280000, 1.470531, -0.151227)",
        "(-0.280000, 1.471834, -0.153371)",
        "(-0.280000, 1.473264, -0.155660)",
        "(-0.280000, 1.474787, -0.158083)",
        "(-0.280000, 1.476391, -0.160481)",
        "(-0.280000, 1.478039, -0.163024)",
        "(-0.280000, 1.479691, -0.165700)",
        "(-0.280000, 1.481326, -0.168508)",
        "(-0.280000, 1.482907, -0.171439)",
        "(-0.280000, 1.484429, -0.174301)",
        "(-0.280000, 1.485840, -0.177302)",
        "(-0.280000, 1.487108, -0.180400)",
        "(-0.280000, 1.486439, -0.183086)",
        "(-0.280000, 1.485701, -0.185740)",
        "(-0.280000, 1.484959, -0.188185)",
        "(-0.280000, 1.484168, -0.190595)",
        "(-0.280000, 1.483336, -0.192953)",
        "(-0.280000, 1.482473, -0.195241)",
        "(-0.280000, 1.481581, -0.197458)",
        "(-0.280000, 1.480718, -0.199487)",
        "(-0.280000, 1.479831, -0.201466)",
        "(-0.280000, 1.478916, -0.203408)",
        "(-0.280000, 1.477978, -0.205304)",
        "(-0.280000, 1.477006, -0.207181)",
        "(-0.280000, 1.476074, -0.208905)",
        "(-0.280000, 1.475118, -0.210604)",
        "(-0.280000, 1.474133, -0.212285)",
        "(-0.280000, 1.473132, -0.213929)",
        "(-0.280000, 1.472119, -0.215531)",
        "(-0.280000, 1.471143, -0.217022)",
        "(-0.280000, 1.470144, -0.218497)",
        "(-0.280000, 1.468013, -0.219129)",
        "(-0.280000, 1.465225, -0.219170)",
        "(-0.280000, 1.462448, -0.219070)",
        "(-0.280000, 1.459772, -0.218799)",
        "(-0.280000, 1.457148, -0.218425)",
        "(-0.280000, 1.454603, -0.217939)",
        "(-0.280000, 1.452155, -0.217353)",
        "(-0.280000, 1.449789, -0.216683)",
        "(-0.280000, 1.447538, -0.215930)",
        "(-0.280000, 1.445379, -0.215156)",
        "(-0.280000, 1.443308, -0.214373)",
        "(-0.280000, 1.441345, -0.213594)",
        "(-0.280000, 1.439490, -0.212848)",
        "(-0.280000, 1.437777, -0.212129)",
        "(-0.280000, 1.436172, -0.211484)",
        "(-0.280000, 1.434684, -0.210933)",
        "(-0.280000, 1.433308, -0.210505)",
        "(-0.280000, 1.432024, -0.210227)",
        "(-0.280000, 1.430899, -0.210051)",
        "(-0.280000, 1.429880, -0.210043)",
        "(-0.280000, 1.428964, -0.210209)",
        "(-0.280000, 1.428153, -0.210553)",
        "(-0.280000, 1.427441, -0.211080)",
        "(-0.280000, 1.426882, -0.211741)",
        "(-0.280000, 1.426409, -0.212589)",
        "(-0.280000, 1.426005, -0.213628)",
        "(-0.280000, 1.425624, -0.214885)",
        "(-0.280000, 1.425241, -0.216359)",
        "(-0.280000, 1.424949, -0.217952)",
        "(-0.280000, 1.424589, -0.219772)",
        "(-0.280000, 1.424123, -0.221811)",
        "(-0.280000, 1.423504, -0.224058)",
        "(-0.280000, 1.422686, -0.226515)",
        "(-0.280000, 1.421841, -0.229026)",
        "(-0.280000, 1.420707, -0.231707)",
        "(-0.280000, 1.419255, -0.234533)",
        "(-0.280000, 1.417469, -0.237450)",
        "(-0.280000, 1.415332, -0.240410)",
        "(-0.280000, 1.413142, -0.243228)",
        "(-0.280000, 1.410603, -0.246008)",
        "(-0.280000, 1.407759, -0.248678)",
        "(-0.280000, 1.404629, -0.251185)",
        "(-0.280000, 1.401212, -0.253500)",
        "(-0.280000, 1.397828, -0.255515)",
        "(-0.280000, 1.394200, -0.257278)",
        "(-0.280000, 1.390340, -0.258769)",
        "(-0.280000, 1.386313, -0.259956)",
        "(-0.280000, 1.382059, -0.260830)",
        "(-0.280000, 1.377949, -0.261376)",
        "(-0.280000, 1.373662, -0.261619)",
        "(-0.280000, 1.369302, -0.261568)",
        "(-0.280000, 1.364931, -0.261250)",
        "(-0.280000, 1.360561, -0.260703)",
        "(-0.280000, 1.356472, -0.260027)",
        "(-0.280000, 1.352351, -0.259230)",
        "(-0.280000, 1.348169, -0.258340)",
        "(-0.280000, 1.343911, -0.257374)",
        "(-0.280000, 1.339550, -0.256335)",
        "(-0.280000, 1.335359, -0.255337)",
        "(-0.280000, 1.330984, -0.254251)",
        "(-0.280000, 1.326346, -0.253020)",
        "(-0.280000, 1.321443, -0.251598)",
        "(-0.280000, 1.316291, -0.249941)",
        "(-0.280000, 1.311705, -0.247635)",
        "(-0.280000, 1.307369, -0.244492)",
        "(-0.280000, 1.303026, -0.241013)",
        "(-0.280000, 1.298734, -0.237212)",
        "(-0.280000, 1.294555, -0.233114)",
        "(-0.280000, 1.290826, -0.229073)",
        "(-0.280000, 1.287302, -0.224863)",
        "(-0.280000, 1.283999, -0.220508)",
        "(-0.280000, 1.280909, -0.216000)",
        "(-0.280000, 1.278031, -0.211336)",
        "(-0.280000, 1.275537, -0.206836)",
        "(-0.280000, 1.273257, -0.202248)",
        "(-0.280000, 1.271215, -0.197631)",
        "(-0.280000, 1.269426, -0.193055)",
        "(-0.280000, 1.267890, -0.188575)",
        "(-0.280000, 1.266653, -0.184438)",
        "(-0.280000, 1.265618, -0.180442)",
        "(-0.280000, 1.264759, -0.176564)",
        "(-0.280000, 1.264055, -0.172775)",
        "(-0.280000, 1.263490, -0.169033)",
        "(-0.280000, 1.263077, -0.165550)",
        "(-0.280000, 1.262776, -0.162119)",
        "(-0.280000, 1.262581, -0.158739)",
        "(-0.280000, 1.262488, -0.155421)",
        "(-0.280000, 1.262491, -0.152178)",
        "(-0.280000, 1.262575, -0.149179)",
        "(-0.280000, 1.262736, -0.146218)",
        "(-0.280000, 1.262971, -0.143295)",
        "(-0.280000, 1.263280, -0.140388)",
        "(-0.280000, 1.263665, -0.137481)",
        "(-0.280000, 1.264091, -0.134782)",
        "(-0.280000, 1.264580, -0.132102)",
        "(-0.280000, 1.265135, -0.129426)",
        "(-0.280000, 1.265759, -0.126743)",
        "(-0.280000, 1.266452, -0.124063)",
        "(-0.280000, 1.267164, -0.121551)",
        "(-0.280000, 1.267944, -0.119024)",
        "(-0.280000, 1.270031, -0.116936)",
        "(-0.280000, 1.273080, -0.115240)",
        "(-0.280000, 1.276154, -0.113658)",
        "(-0.280000, 1.279170, -0.112355)",
        "(-0.280000, 1.282209, -0.111141)",
        "(-0.280000, 1.285250, -0.110030)",
        "(-0.280000, 1.288268, -0.109029)",
        "(-0.280000, 1.291268, -0.108124)",
        "(-0.280000, 1.294158, -0.107429)",
        "(-0.280000, 1.296981, -0.106809)",
        "(-0.280000, 1.299740, -0.106245)",
        "(-0.280000, 1.302407, -0.105733)",
        "(-0.280000, 1.304963, -0.105265)",
        "(-0.280000, 1.307326, -0.104913)",
        "(-0.280000, 1.309572, -0.104549)",
        "(-0.280000, 1.311679, -0.104165)",
        "(-0.280000, 1.313633, -0.103747)",
        "(-0.280000, 1.315442, -0.103274)",
        "(-0.280000, 1.317038, -0.102801)",
        "(-0.280000, 1.318482, -0.102234)",
        "(-0.280000, 1.319786, -0.101553)",
        "(-0.280000, 1.320956, -0.100746)",
        "(-0.280000, 1.321992, -0.099809)",
        "(-0.280000, 1.322847, -0.098788)",
        "(-0.280000, 1.323606, -0.097603)",
        "(-0.280000, 1.324290, -0.096247)",
        "(-0.280000, 1.324917, -0.094715)",
        "(-0.280000, 1.325518, -0.093000)",
        "(-0.280000, 1.325996, -0.091207)",
        "(-0.280000, 1.326486, -0.089236)",
        "(-0.280000, 1.327011, -0.087105)",
        "(-0.280000, 1.327597, -0.084829)",
        "(-0.280000, 1.328275, -0.082410)",
        "(-0.280000, 1.328930, -0.079961)",
        "(-0.280000, 1.329719, -0.077418)",
        "(-0.280000, 1.330671, -0.074788)",
        "(-0.280000, 1.331806, -0.072106)",
        "(-0.280000, 1.333129, -0.069409)",
        "(-0.280000, 1.334490, -0.066812)",
        "(-0.280000, 1.336090, -0.064234)",
        "(-0.280000, 1.337928, -0.061720)",
        "(-0.280000, 1.339988, -0.059315)",
        "(-0.280000, 1.342295, -0.057033)",
        "(-0.280000, 1.344631, -0.054977)",
        "(-0.280000, 1.347200, -0.053098)",
        "(-0.280000, 1.350007, -0.051408)",
        "(-0.280000, 1.353048, -0.049930)",
        "(-0.280000, 1.356291, -0.048685)",
        "(-0.280000, 1.359466, -0.047717)",
        "(-0.280000, 1.362805, -0.046972)",
        "(-0.280000, 1.366282, -0.046442)",
        "(-0.280000, 1.369886, -0.046107)",
        "(-0.280000, 1.373609, -0.045939)",
        "(-0.280000, 1.377169, -0.045915)",
        "(-0.280000, 1.380860, -0.046064)",
        "(-0.280000, 1.384640, -0.046434)",
        "(-0.280000, 1.388471, -0.047064)",
        "(-0.280000, 1.392338, -0.047984)",
        "(-0.280000, 1.395941, -0.049162)",
        "(-0.280000, 1.399519, -0.050636)",
        "(-0.280000, 1.403111, -0.052427)",
        "(-0.280000, 1.406651, -0.054526)",
        "(-0.280000, 1.410059, -0.056903)",
        "(-0.280000, 1.413060, -0.059436)",
        "(-0.280000, 1.415915, -0.062194)",
        "(-0.280000, 1.418572, -0.065130)",
        "(-0.280000, 1.421024, -0.068203)",
        "(-0.280000, 1.423257, -0.071385)",
        "(-0.280000, 1.425119, -0.074539)",
        "(-0.280000, 1.426788, -0.077712)",
        "(-0.280000, 1.428278, -0.080888)",
        "(-0.280000, 1.429606, -0.084030)",
        "(-0.280000, 1.430792, -0.087106)",
        "(-0.280000, 1.431757, -0.090018)",
        "(-0.280000, 1.432642, -0.092830)",
        "(-0.280000, 1.433463, -0.095513)",
        "(-0.280000, 1.434255, -0.098078)",
        "(-0.280000, 1.435032, -0.100499)",
        "(-0.280000, 1.435742, -0.102678)",
        "(-0.280000, 1.436480, -0.104693)",
        "(-0.280000, 1.437261, -0.106533)",
        "(-0.280000, 1.438104, -0.108195)",
        "(-0.280000, 1.439041, -0.109707)",
        "(-0.280000, 1.440046, -0.111014)",
        "(-0.280000, 1.441174, -0.112187)",
        "(-0.280000, 1.442435, -0.113239)",
        "(-0.280000, 1.443834, -0.114180)",
        "(-0.280000, 1.445377, -0.115030)",
        "(-0.280000, 1.447028, -0.115747)",
        "(-0.280000, 1.448835, -0.116419)",
        "(-0.280000, 1.450779, -0.117046)",
        "(-0.280000, 1.452844, -0.117638)",
        "(-0.280000, 1.455034, -0.118213)",
        "(-0.280000, 1.457295, -0.118701)",
        "(-0.280000, 1.459633, -0.119165)",
        "(-0.280000, 1.462053, -0.119629)",
        "(-0.280000, 1.464536, -0.120105)",
        "(-0.280000, 1.467067, -0.120621)",
        "(-0.280000, 1.469625, -0.121121)",
        "(-0.280000, 1.472219, -0.121694)",
        "(-0.280000, 1.474821, -0.122323)",
        "(-0.280000, 1.477432, -0.122991)",
        "(-0.280000, 1.480042, -0.123713)",
        "(-0.280000, 1.482622, -0.124388)",
        "(-0.280000, 1.485256, -0.125127)",
        "(-0.280000, 1.486826, -0.126183)",
        "(-0.280000, 1.487162, -0.127556)",
        "(-0.280000, 1.487479, -0.128930)",
        "(-0.280000, 1.487764, -0.130232)",
        "(-0.280000, 1.488035, -0.131550)",
        "(-0.280000, 1.488301, -0.132924)",
        "(-0.280000, 1.488556, -0.134334)",
        "(-0.280000, 1.488797, -0.135768)",
        "(-0.280000, 1.489005, -0.137109)",
        "(-0.280000, 1.489201, -0.138483)",
        "(-0.280000, 1.489383, -0.139881)",
        "(-0.280000, 1.489546, -0.141273)",
        "(-0.280000, 1.489694, -0.142675)",
        "(-0.280000, 1.489816, -0.143990)",
        "(-0.280000, 1.489925, -0.145331)",
        "(-0.280000, 1.490022, -0.146727)",
        "(-0.280000, 1.490103, -0.148167)",
        "(-0.280000, 1.490166, -0.149600)",
        "(-0.280000, 1.490209, -0.150953)",
        "(-0.280000, 1.490236, -0.152318)",
        "(-0.280000, 1.490247, -0.153674)",
        "(-0.280000, 1.490241, -0.155039)",
        "(-0.280000, 1.490219, -0.156403)",
        "(-0.280000, 1.490184, -0.157670)",
        "(-0.280000, 1.490135, -0.158933)",
        "(-0.280000, 1.490072, -0.160196)",
        "(-0.280000, 1.489995, -0.161449)",
        "(-0.280000, 1.489903, -0.162722)",
        "(-0.280000, 1.489803, -0.163926)",
        "(-0.280000, 1.489689, -0.165143)",
        "(-0.280000, 1.489558, -0.166389)",
        "(-0.280000, 1.489410, -0.167666)",
        "(-0.280000, 1.489243, -0.168975)",
        "(-0.280000, 1.489073, -0.170196)",
        "(-0.280000, 1.488885, -0.171446)",
        "(-0.280000, 1.488681, -0.172705)",
        "(-0.280000, 1.488461, -0.173974)",
        "(-0.280000, 1.488221, -0.175271)",
        "(-0.280000, 1.487981, -0.176489)",
        "(-0.280000, 1.487725, -0.177717)",
        "(-0.280000, 1.487447, -0.178983)",
        "(-0.280000, 1.487144, -0.180290)",
        "(-0.280000, 1.486816, -0.181627)",
        "(-0.280000, 1.486485, -0.182915)",
        "(-0.280000, 1.486123, -0.184252)",
        "(-0.280000, 1.484535, -0.185271)",
        "(-0.280000, 1.481878, -0.185964)",
        "(-0.280000, 1.479259, -0.186628)",
        "(-0.280000, 1.476684, -0.187149)",
        "(-0.280000, 1.474102, -0.187629)",
        "(-0.280000, 1.471528, -0.188062)",
        "(-0.280000, 1.468987, -0.188428)",
        "(-0.280000, 1.466473, -0.188745)",
        "(-0.280000, 1.464032, -0.188952)",
        "(-0.280000, 1.461669, -0.189101)",
        "(-0.280000, 1.459381, -0.189219)",
        "(-0.280000, 1.457196, -0.189296)",
        "(-0.280000, 1.455138, -0.189340)",
        "(-0.280000, 1.453219, -0.189342)",
        "(-0.280000, 1.451437, -0.189363)",
        "(-0.280000, 1.449796, -0.189429)",
        "(-0.280000, 1.448314, -0.189545)",
        "(-0.280000, 1.446991, -0.189721)",
        "(-0.280000, 1.445854, -0.189937)",
        "(-0.280000, 1.444882, -0.190258)",
        "(-0.280000, 1.444054, -0.190725)",
        "(-0.280000, 1.443375, -0.191340)",
        "(-0.280000, 1.442847, -0.192097)",
        "(-0.280000, 1.442497, -0.192946)",
        "(-0.280000, 1.442279, -0.193958)",
        "(-0.280000, 1.442171, -0.195150)",
        "(-0.280000, 1.442147, -0.196548)",
        "(-0.280000, 1.442179, -0.198160)",
        "(-0.280000, 1.442321, -0.199870)",
        "(-0.280000, 1.442463, -0.201819)",
        "(-0.280000, 1.442563, -0.204010)",
        "(-0.280000, 1.442584, -0.206434)",
        "(-0.280000, 1.442492, -0.209093)",
        "(-0.280000, 1.442401, -0.211793)",
        "(-0.280000, 1.442124, -0.214697)",
        "(-0.280000, 1.441635, -0.217786)",
        "(-0.280000, 1.440924, -0.221002)",
        "(-0.280000, 1.439986, -0.224286)",
        "(-0.280000, 1.439005, -0.227443)",
        "(-0.280000, 1.437831, -0.230570)",
        "(-0.280000, 1.436497, -0.233605)",
        "(-0.280000, 1.435027, -0.236497)",
        "(-0.280000, 1.433441, -0.239224)",
        "(-0.280000, 1.431880, -0.241677)",
        "(-0.280000, 1.430200, -0.243940)",
        "(-0.280000, 1.428393, -0.246020)",
        "(-0.280000, 1.426484, -0.247895)",
        "(-0.280000, 1.424494, -0.249556)",
        "(-0.280000, 1.422542, -0.250964)",
        "(-0.280000, 1.420484, -0.252208)",
        "(-0.280000, 1.418325, -0.253306)",
        "(-0.280000, 1.416059, -0.254295)",
        "(-0.280000, 1.413714, -0.255200)",
        "(-0.280000, 1.411470, -0.255990)",
        "(-0.280000, 1.409086, -0.256718)",
        "(-0.280000, 1.406531, -0.257344)",
        "(-0.280000, 1.403780, -0.257834)",
        "(-0.280000, 1.400790, -0.258160)",
        "(-0.280000, 1.397874, -0.258227)",
        "(-0.280000, 1.394676, -0.258102)",
        "(-0.280000, 1.391137, -0.257763)",
        "(-0.280000, 1.387279, -0.257182)",
        "(-0.280000, 1.383239, -0.256327)",
        "(-0.280000, 1.379288, -0.255170)",
        "(-0.280000, 1.375096, -0.253734)",
        "(-0.280000, 1.370745, -0.252005)",
        "(-0.280000, 1.366354, -0.249988)",
        "(-0.280000, 1.361968, -0.247683)",
        "(-0.280000, 1.358003, -0.245186)",
        "(-0.280000, 1.354081, -0.242476)",
        "(-0.280000, 1.350268, -0.239575)",
        "(-0.280000, 1.346602, -0.236521)",
        "(-0.280000, 1.343094, -0.233353)",
        "(-0.280000, 1.340016, -0.230216)",
        "(-0.280000, 1.337055, -0.227028)",
        "(-0.280000, 1.334251, -0.223843)",
        "(-0.280000, 1.331620, -0.220697)",
        "(-0.280000, 1.329167, -0.217640)",
        "(-0.280000, 1.327011, -0.214815)",
        "(-0.280000, 1.324924, -0.212091)",
        "(-0.280000, 1.322888, -0.209485)",
        "(-0.280000, 1.320883, -0.207004)",
        "(-0.280000, 1.318881, -0.204642)",
        "(-0.280000, 1.316953, -0.202507)",
        "(-0.280000, 1.314950, -0.200443)",
        "(-0.280000, 1.312850, -0.198425)",
        "(-0.280000, 1.310647, -0.196434)",
        "(-0.280000, 1.308325, -0.194419)",
        "(-0.280000, 1.305980, -0.192542)",
        "(-0.280000, 1.303501, -0.190589)",
        "(-0.280000, 1.300901, -0.188533)",
        "(-0.280000, 1.298214, -0.186384)",
        "(-0.280000, 1.295449, -0.184129)",
        "(-0.280000, 1.292692, -0.181942)",
        "(-0.280000, 1.289890, -0.179612)",
        "(-0.280000, 1.287056, -0.177139)",
        "(-0.280000, 1.284227, -0.174543)",
        "(-0.280000, 1.281429, -0.171817)",
        "(-0.280000, 1.278694, -0.169124)",
        "(-0.280000, 1.276007, -0.166269)",
        "(-0.280000, 1.273398, -0.163306)",
        "(-0.280000, 1.270867, -0.160235)",
        "(-0.280000, 1.268428, -0.157068)",
        "(-0.280000, 1.266102, -0.153993)",
        "(-0.280000, 1.263911, -0.150758)",
        "(-0.280000, 1.262660, -0.147445)",
        "(-0.280000, 1.262890, -0.144207)",
        "(-0.280000, 1.263208, -0.141013)",
        "(-0.280000, 1.263586, -0.138039)",
        "(-0.280000, 1.264042, -0.135073)",
        "(-0.280000, 1.264583, -0.132089)",
        "(-0.280000, 1.265210, -0.129089)",
        "(-0.280000, 1.265915, -0.126115)",
        "(-0.280000, 1.266652, -0.123335)",
        "(-0.280000, 1.267455, -0.120585)",
        "(-0.280000, 1.268327, -0.117856)",
        "(-0.280000, 1.269268, -0.115148)",
        "(-0.280000, 1.270276, -0.112466)",
        "(-0.280000, 1.271279, -0.109986)",
        "(-0.280000, 1.272312, -0.107589)",
        "(-0.280000, 1.273367, -0.105289)",
        "(-0.280000, 1.274432, -0.103092)",
        "(-0.280000, 1.275514, -0.100976)",
        "(-0.280000, 1.276569, -0.099013)",
        "(-0.280000, 1.277669, -0.097074)",
        "(-0.280000, 1.280442, -0.096140)",
        "(-0.280000, 1.283281, -0.095298)",
        "(-0.280000, 1.286137, -0.094561)",
        "(-0.280000, 1.288893, -0.094037)",
        "(-0.280000, 1.291619, -0.093584)",
        "(-0.280000, 1.294275, -0.093194)",
        "(-0.280000, 1.296838, -0.092841)",
        "(-0.280000, 1.299305, -0.092499)",
        "(-0.280000, 1.301590, -0.092222)",
        "(-0.280000, 1.303735, -0.091907)",
        "(-0.280000, 1.305739, -0.091532)",
        "(-0.280000, 1.307582, -0.091081)",
        "(-0.280000, 1.309257, -0.090530)",
        "(-0.280000, 1.310710, -0.089916)",
        "(-0.280000, 1.311999, -0.089153)",
        "(-0.280000, 1.313126, -0.088225)",
        "(-0.280000, 1.314097, -0.087119)",
        "(-0.280000, 1.314935, -0.085808)",
        "(-0.280000, 1.315570, -0.084356)",
        "(-0.280000, 1.316100, -0.082685)",
        "(-0.280000, 1.316570, -0.080766)",
        "(-0.280000, 1.316998, -0.078609)",
        "(-0.280000, 1.317417, -0.076226)",
        "(-0.280000, 1.317743, -0.073699)",
        "(-0.280000, 1.318125, -0.070963)",
        "(-0.280000, 1.318594, -0.068054)",
        "(-0.280000, 1.319204, -0.064978)",
        "(-0.280000, 1.319972, -0.061797)",
        "(-0.280000, 1.320765, -0.058668)",
        "(-0.280000, 1.321800, -0.055507)",
        "(-0.280000, 1.323450, -0.053038)",
        "(-0.280000, 1.325895, -0.051793)",
        "(-0.280000, 1.328489, -0.050551)",
        "(-0.280000, 1.331010, -0.049420)",
        "(-0.280000, 1.333685, -0.048299)",
        "(-0.280000, 1.336521, -0.047197)",
        "(-0.280000, 1.339512, -0.046127)",
        "(-0.280000, 1.342640, -0.045107)",
        "(-0.280000, 1.345666, -0.044215)",
        "(-0.280000, 1.348834, -0.043377)",
        "(-0.280000, 1.352134, -0.042607)",
        "(-0.280000, 1.355568, -0.041915)",
        "(-0.280000, 1.359118, -0.041313)",
        "(-0.280000, 1.362519, -0.040844)",
        "(-0.280000, 1.366014, -0.040471)",
        "(-0.280000, 1.369638, -0.040199)",
        "(-0.280000, 1.373369, -0.040039)",
        "(-0.280000, 1.377151, -0.040003)",
        "(-0.280000, 1.380729, -0.040084)",
        "(-0.280000, 1.384336, -0.040288)",
        "(-0.280000, 1.387731, -0.042503)",
        "(-0.280000, 1.390995, -0.044878)",
        "(-0.280000, 1.394115, -0.047373)",
        "(-0.280000, 1.396882, -0.049906)",
        "(-0.280000, 1.399527, -0.052489)",
        "(-0.280000, 1.402031, -0.055078)",
        "(-0.280000, 1.404391, -0.057631)",
        "(-0.280000, 1.406636, -0.060132)",
        "(-0.280000, 1.408642, -0.062500)",
        "(-0.280000, 1.410593, -0.064754)",
        "(-0.280000, 1.412511, -0.066886)",
        "(-0.280000, 1.414410, -0.068871)",
        "(-0.280000, 1.416334, -0.070703)",
        "(-0.280000, 1.418177, -0.072314)",
        "(-0.280000, 1.420105, -0.073763)",
        "(-0.280000, 1.422136, -0.075051)",
        "(-0.280000, 1.424268, -0.076170)",
        "(-0.280000, 1.426539, -0.077138)",
        "(-0.280000, 1.428830, -0.077878)",
        "(-0.280000, 1.431291, -0.078494)",
        "(-0.280000, 1.433922, -0.078996)",
        "(-0.280000, 1.436720, -0.079404)",
        "(-0.280000, 1.439662, -0.079732)",
        "(-0.280000, 1.442644, -0.079907)",
        "(-0.280000, 1.445755, -0.080045)",
        "(-0.280000, 1.448967, -0.080178)",
        "(-0.280000, 1.452269, -0.080334)",
        "(-0.280000, 1.455603, -0.080531)",
        "(-0.280000, 1.458855, -0.080699)",
        "(-0.280000, 1.462159, -0.080920)",
        "(-0.280000, 1.464599, -0.081885)",
        "(-0.280000, 1.465999, -0.083635)",
        "(-0.280000, 1.467329, -0.085366)",
        "(-0.280000, 1.468534, -0.086996)",
        "(-0.280000, 1.469691, -0.088621)",
        "(-0.280000, 1.470825, -0.090273)",
        "(-0.280000, 1.471912, -0.091917)",
        "(-0.280000, 1.472929, -0.093515)",
        "(-0.280000, 1.473850, -0.095012)",
        "(-0.280000, 1.474730, -0.096495)",
        "(-0.280000, 1.475593, -0.098001)",
        "(-0.280000, 1.476434, -0.099522)",
        "(-0.280000, 1.477272, -0.101092)",
        "(-0.280000, 1.478039, -0.102586)",
        "(-0.280000, 1.478786, -0.104093)",
        "(-0.280000, 1.479523, -0.105639)",
        "(-0.280000, 1.480241, -0.107206)",
        "(-0.280000, 1.480937, -0.108786)",
        "(-0.280000, 1.481573, -0.110292)",
        "(-0.280000, 1.482184, -0.111796)",
        "(-0.280000, 1.482766, -0.113289)",
        "(-0.280000, 1.483326, -0.114789)",
        "(-0.280000, 1.483857, -0.116275)",
        "(-0.280000, 1.484334, -0.117664)",
        "(-0.280000, 1.484801, -0.119090)",
        "(-0.280000, 1.485257, -0.120542)",
        "(-0.280000, 1.485699, -0.122024)",
        "(-0.280000, 1.486139, -0.123575)",
        "(-0.280000, 1.486537, -0.125055)",
        "(-0.280000, 1.486924, -0.126576)",
        "(-0.280000, 1.487299, -0.128143)",
        "(-0.280000, 1.487657, -0.129737)",
        "(-0.280000, 1.487995, -0.131349)",
        "(-0.280000, 1.488294, -0.132886)",
        "(-0.280000, 1.488574, -0.134439)",
        "(-0.280000, 1.488835, -0.136006)",
        "(-0.280000, 1.489072, -0.137568)",
        "(-0.280000, 1.489287, -0.139131)",
        "(-0.280000, 1.489468, -0.140585)",
        "(-0.280000, 1.489626, -0.142010)",
        "(-0.280000, 1.489766, -0.143435)",
        "(-0.280000, 1.489887, -0.144839)",
        "(-0.280000, 1.489989, -0.146225)",
        "(-0.280000, 1.490070, -0.147542)",
        "(-0.280000, 1.490137, -0.148871)",
        "(-0.280000, 1.488938, -0.150255)",
        "(-0.280000, 1.486624, -0.151640)",
        "(-0.280000, 1.484339, -0.152959)",
        "(-0.280000, 1.482047, -0.154154)",
        "(-0.280000, 1.479687, -0.155335)",
        "(-0.280000, 1.477233, -0.156499)",
        "(-0.280000, 1.474671, -0.157632)",
        "(-0.280000, 1.471975, -0.158743)",
        "(-0.280000, 1.469157, -0.159723)",
        "(-0.280000, 1.466229, -0.160685)",
        "(-0.280000, 1.463187, -0.161613)",
        "(-0.280000, 1.460063, -0.162487)",
        "(-0.280000, 1.456891, -0.163307)",
        "(-0.280000, 1.453694, -0.163981)",
        "(-0.280000, 1.450504, -0.164602)",
        "(-0.280000, 1.447353, -0.165180)",
        "(-0.280000, 1.444283, -0.165728)",
        "(-0.280000, 1.441312, -0.166244)",
        "(-0.280000, 1.438498, -0.166659)",
        "(-0.280000, 1.435861, -0.167083)",
        "(-0.280000, 1.433416, -0.167525)",
        "(-0.280000, 1.431200, -0.167984)",
        "(-0.280000, 1.429242, -0.168465)",
        "(-0.280000, 1.427567, -0.168933)",
        "(-0.280000, 1.426174, -0.169484)",
        "(-0.280000, 1.425075, -0.170134)",
        "(-0.280000, 1.424268, -0.170896)",
        "(-0.280000, 1.423764, -0.171772)",
        "(-0.280000, 1.423585, -0.172708)",
        "(-0.280000, 1.423693, -0.173798)",
        "(-0.280000, 1.424079, -0.175044)",
        "(-0.280000, 1.424724, -0.176449)",
        "(-0.280000, 1.425614, -0.178022)",
        "(-0.280000, 1.426752, -0.179706)",
        "(-0.280000, 1.428074, -0.181568)",
        "(-0.280000, 1.429549, -0.183626)",
        "(-0.280000, 1.431142, -0.185872)",
        "(-0.280000, 1.432804, -0.188301)",
        "(-0.280000, 1.434555, -0.190843)",
        "(-0.280000, 1.436282, -0.193594)",
        "(-0.280000, 1.437932, -0.196557)",
        "(-0.280000, 1.439437, -0.199735)",
        "(-0.280000, 1.440757, -0.203134)",
        "(-0.280000, 1.441970, -0.206567)",
        "(-0.280000, 1.442895, -0.210188)",
        "(-0.280000, 1.443496, -0.213999)",
        "(-0.280000, 1.443728, -0.217969)",
        "(-0.280000, 1.443584, -0.222039)",
        "(-0.280000, 1.443271, -0.225999)",
        "(-0.280000, 1.442597, -0.230007)",
        "(-0.280000, 1.441601, -0.234013)",
        "(-0.280000, 1.440319, -0.238011)",
        "(-0.280000, 1.438816, -0.241973)",
        "(-0.280000, 1.437319, -0.245763)",
        "(-0.280000, 1.435625, -0.249504)",
        "(-0.280000, 1.433363, -0.252477)",
        "(-0.280000, 1.430363, -0.254152)",
        "(-0.280000, 1.427346, -0.255720)",
        "(-0.280000, 1.424497, -0.257097)",
        "(-0.280000, 1.421628, -0.258387)",
        "(-0.280000, 1.418749, -0.259587)",
        "(-0.280000, 1.415869, -0.260697)",
        "(-0.280000, 1.412968, -0.261726)",
        "(-0.280000, 1.410203, -0.262625)",
        "(-0.280000, 1.407352, -0.263472)",
        "(-0.280000, 1.404415, -0.264260)",
        "(-0.280000, 1.401378, -0.264988)",
        "(-0.280000, 1.398237, -0.265649)",
        "(-0.280000, 1.395267, -0.266189)",
        "(-0.280000, 1.392225, -0.266659)",
        "(-0.280000, 1.389096, -0.267055)",
        "(-0.280000, 1.385913, -0.267368)",
        "(-0.280000, 1.382675, -0.267594)",
        "(-0.280000, 1.379602, -0.267723)",
        "(-0.280000, 1.376539, -0.267760)",
        "(-0.280000, 1.373323, -0.265804)",
        "(-0.280000, 1.370106, -0.263691)",
        "(-0.280000, 1.366930, -0.261453)",
        "(-0.280000, 1.364048, -0.259150)",
        "(-0.280000, 1.361189, -0.256779)",
        "(-0.280000, 1.358361, -0.254371)",
        "(-0.280000, 1.355580, -0.251959)",
        "(-0.280000, 1.352854, -0.249558)",
        "(-0.280000, 1.350400, -0.247261)",
        "(-0.280000, 1.348004, -0.245053)",
        "(-0.280000, 1.345628, -0.242940)",
        "(-0.280000, 1.343251, -0.240940)",
        "(-0.280000, 1.340865, -0.239072)",
        "(-0.280000, 1.338611, -0.237413)",
        "(-0.280000, 1.336276, -0.235896)",
        "(-0.280000, 1.333848, -0.234523)",
        "(-0.280000, 1.331305, -0.233285)",
        "(-0.280000, 1.328616, -0.232166)",
        "(-0.280000, 1.325945, -0.231267)",
        "(-0.280000, 1.323099, -0.230461)",
        "(-0.280000, 1.320063, -0.229725)",
        "(-0.280000, 1.316858, -0.229049)",
        "(-0.280000, 1.313517, -0.228422)",
        "(-0.280000, 1.310170, -0.227942)",
        "(-0.280000, 1.306661, -0.227433)",
        "(-0.280000, 1.303018, -0.226855)",
        "(-0.280000, 1.299256, -0.226176)",
        "(-0.280000, 1.295439, -0.225378)",
        "(-0.280000, 1.291740, -0.224597)",
        "(-0.280000, 1.287991, -0.223708)",
        "(-0.280000, 1.285137, -0.222058)",
        "(-0.280000, 1.283386, -0.219649)",
        "(-0.280000, 1.281737, -0.217254)",
        "(-0.280000, 1.280270, -0.215007)",
        "(-0.280000, 1.278896, -0.212791)",
        "(-0.280000, 1.277585, -0.210566)",
        "(-0.280000, 1.276336, -0.208331)",
        "(-0.280000, 1.275157, -0.206107)",
        "(-0.280000, 1.274102, -0.204010)",
        "(-0.280000, 1.273105, -0.201923)",
        "(-0.280000, 1.272174, -0.199867)",
        "(-0.280000, 1.271303, -0.197843)",
        "(-0.280000, 1.270478, -0.195815)",
        "(-0.280000, 1.269734, -0.193887)",
        "(-0.280000, 1.269025, -0.191943)",
        "(-0.280000, 1.268352, -0.189989)",
        "(-0.280000, 1.267715, -0.188024)",
        "(-0.280000, 1.267119, -0.186066)",
        "(-0.280000, 1.266592, -0.184220)",
        "(-0.280000, 1.266102, -0.182386)",
        "(-0.280000, 1.265647, -0.180564)",
        "(-0.280000, 1.265218, -0.178716)",
        "(-0.280000, 1.264822, -0.176872)",
        "(-0.280000, 1.264479, -0.175140)",
        "(-0.280000, 1.264161, -0.173394)",
        "(-0.280000, 1.263869, -0.171633)",
        "(-0.280000, 1.263603, -0.169854)",
        "(-0.280000, 1.263362, -0.168051)",
        "(-0.280000, 1.263163, -0.166356)",
        "(-0.280000, 1.262986, -0.164633)",
        "(-0.280000, 1.262831, -0.162844)",
        "(-0.280000, 1.262700, -0.160996)",
        "(-0.280000, 1.262597, -0.159099)",
        "(-0.280000, 1.262529, -0.157293)",
        "(-0.280000, 1.262488, -0.155430)",
        "(-0.280000, 1.262478, -0.153511)",
        "(-0.280000, 1.262502, -0.151533)",
        "(-0.280000, 1.262563, -0.149468)",
        "(-0.280000, 1.262656, -0.147517)",
        "(-0.280000, 1.262786, -0.145510)",
        "(-0.280000, 1.262958, -0.143441)",
        "(-0.280000, 1.263176, -0.141297)",
        "(-0.280000, 1.263440, -0.139110)",
        "(-0.280000, 1.263733, -0.137021)",
        "(-0.280000, 1.264076, -0.134871)",
        "(-0.280000, 1.265699, -0.132903)",
        "(-0.280000, 1.268448, -0.131145)",
        "(-0.280000, 1.271187, -0.129428)",
        "(-0.280000, 1.273903, -0.127940)",
        "(-0.280000, 1.276658, -0.126483)",
        "(-0.280000, 1.279439, -0.125067)",
        "(-0.280000, 1.282221, -0.123717)",
        "(-0.280000, 1.285004, -0.122439)",
        "(-0.280000, 1.287716, -0.121365)",
        "(-0.280000, 1.290382, -0.120346)",
        "(-0.280000, 1.293009, -0.119347)",
        "(-0.280000, 1.295572, -0.118376)",
        "(-0.280000, 1.298046, -0.117425)",
        "(-0.280000, 1.300373, -0.116604)",
        "(-0.280000, 1.302591, -0.115770)",
        "(-0.280000, 1.304691, -0.114909)",
        "(-0.280000, 1.306660, -0.114006)",
        "(-0.280000, 1.308499, -0.113053)",
        "(-0.280000, 1.310127, -0.112151)",
        "(-0.280000, 1.311604, -0.111173)",
        "(-0.280000, 1.312941, -0.110099)",
        "(-0.280000, 1.314133, -0.108928)",
        "(-0.280000, 1.315187, -0.107646)",
        "(-0.280000, 1.316045, -0.106331)",
        "(-0.280000, 1.316794, -0.104870)",
        "(-0.280000, 1.317436, -0.103275)",
        "(-0.280000, 1.317998, -0.101527)",
        "(-0.280000, 1.318494, -0.099631)",
        "(-0.280000, 1.318855, -0.097687)",
        "(-0.280000, 1.319187, -0.095593)",
        "(-0.280000, 1.319516, -0.093358)",
        "(-0.280000, 1.319832, -0.091027)",
        "(-0.280000, 1.320172, -0.088588)",
        "(-0.280000, 1.320455, -0.086144)",
        "(-0.280000, 1.320798, -0.083632)",
        "(-0.280000, 1.321220, -0.081061)",
        "(-0.280000, 1.321736, -0.078460)",
        "(-0.280000, 1.322352, -0.075864)",
        "(-0.280000, 1.322985, -0.073350)",
        "(-0.280000, 1.323756, -0.070869)",
        "(-0.280000, 1.324676, -0.068444)",
        "(-0.280000, 1.325724, -0.066122)",
        "(-0.280000, 1.326920, -0.063905)",
        "(-0.280000, 1.328134, -0.061887)",
        "(-0.280000, 1.329462, -0.060029)",
        "(-0.280000, 1.330900, -0.058338)",
        "(-0.280000, 1.332396, -0.056843)",
        "(-0.280000, 1.333923, -0.055555)",
        "(-0.280000, 1.335410, -0.054487)",
        "(-0.280000, 1.336893, -0.053604)",
        "(-0.280000, 1.338319, -0.052898)",
        "(-0.280000, 1.339704, -0.052326)",
        "(-0.280000, 1.340993, -0.051861)",
        "(-0.280000, 1.342138, -0.051462)",
        "(-0.280000, 1.343230, -0.051043)",
        "(-0.280000, 1.344239, -0.050570)",
        "(-0.280000, 1.345182, -0.050006)",
        "(-0.280000, 1.346101, -0.049311)",
        "(-0.280000, 1.346948, -0.048487)",
        "(-0.280000, 1.347957, -0.047462)",
        "(-0.280000, 1.349165, -0.046229)",
        "(-0.280000, 1.350622, -0.044791)",
        "(-0.280000, 1.352361, -0.043167)",
        "(-0.280000, 1.354310, -0.042156)",
        "(-0.280000, 1.356680, -0.041714)",
        "(-0.280000, 1.359315, -0.041283)",
        "(-0.280000, 1.362174, -0.040887)",
        "(-0.280000, 1.365218, -0.040547)",
        "(-0.280000, 1.368159, -0.040296)",
        "(-0.280000, 1.371242, -0.040115)",
        "(-0.280000, 1.374427, -0.040016)",
        "(-0.280000, 1.377682, -0.040008)",
        "(-0.280000, 1.380949, -0.040092)",
        "(-0.280000, 1.384020, -0.040258)",
        "(-0.280000, 1.387096, -0.040507)",
        "(-0.280000, 1.390166, -0.040840)",
        "(-0.280000, 1.393246, -0.041259)",
        "(-0.280000, 1.396292, -0.041757)",
        "(-0.280000, 1.399116, -0.042296)",
        "(-0.280000, 1.401945, -0.042910)",
        "(-0.280000, 1.404757, -0.043597)",
        "(-0.280000, 1.407510, -0.044342)",
        "(-0.280000, 1.410209, -0.045146)",
        "(-0.280000, 1.412696, -0.045951)",
        "(-0.280000, 1.415144, -0.046807)",
        "(-0.280000, 1.417549, -0.047709)",
        "(-0.280000, 1.419923, -0.048660)",
        "(-0.280000, 1.422256, -0.049657)",
        "(-0.280000, 1.424442, -0.050647)",
        "(-0.280000, 1.426667, -0.051713)",
        "(-0.280000, 1.428919, -0.052852)",
        "(-0.280000, 1.431186, -0.054065)",
        "(-0.280000, 1.433472, -0.055355)",
        "(-0.280000, 1.435641, -0.056644)",
        "(-0.280000, 1.437878, -0.058044)",
        "(-0.280000, 1.440201, -0.059575)",
        "(-0.280000, 1.442559, -0.061215)",
        "(-0.280000, 1.444940, -0.062963)",
        "(-0.280000, 1.447194, -0.064707)",
        "(-0.280000, 1.449489, -0.066579)",
        "(-0.280000, 1.450891, -0.069522)",
        "(-0.280000, 1.451554, -0.073219)",
        "(-0.280000, 1.452095, -0.076914)",
        "(-0.280000, 1.452403, -0.080463)",
        "(-0.280000, 1.452674, -0.084014)",
        "(-0.280000, 1.452937, -0.087523)",
        "(-0.280000, 1.453209, -0.090943)",
        "(-0.280000, 1.453509, -0.094262)",
        "(-0.280000, 1.453754, -0.097307)",
        "(-0.280000, 1.454089, -0.100212)",
        "(-0.280000, 1.454525, -0.102972)",
        "(-0.280000, 1.455074, -0.105568)",
        "(-0.280000, 1.455763, -0.108020)",
        "(-0.280000, 1.456534, -0.110213)",
        "(-0.280000, 1.457477, -0.112287)",
        "(-0.280000, 1.458593, -0.114251)",
        "(-0.280000, 1.459886, -0.116126)",
        "(-0.280000, 1.461364, -0.117952)",
        "(-0.280000, 1.462961, -0.119597)",
        "(-0.280000, 1.464713, -0.121190)",
        "(-0.280000, 1.466617, -0.122752)",
        "(-0.280000, 1.468652, -0.124291)",
        "(-0.280000, 1.470799, -0.125835)",
        "(-0.280000, 1.473018, -0.127296)",
        "(-0.280000, 1.475321, -0.128810)",
        "(-0.280000, 1.477676, -0.130391)",
        "(-0.280000, 1.480075, -0.132094)",
        "(-0.280000, 1.482482, -0.133924)",
        "(-0.280000, 1.484830, -0.135720)",
        "(-0.280000, 1.487135, -0.137658)",
        "(-0.280000, 1.489355, -0.139735)",
        "(-0.280000, 1.489638, -0.142120)",
        "(-0.280000, 1.489866, -0.144576)",
        "(-0.280000, 1.490034, -0.146924)",
        "(-0.280000, 1.490156, -0.149345)",
        "(-0.280000, 1.490228, -0.151822)",
        "(-0.280000, 1.490246, -0.154334)",
        "(-0.280000, 1.490209, -0.156837)",
        "(-0.280000, 1.490123, -0.159189)",
        "(-0.280000, 1.489989, -0.161539)",
        "(-0.280000, 1.489809, -0.163864)",
        "(-0.280000, 1.489584, -0.166153)",
        "(-0.280000, 1.489316, -0.168412)",
        "(-0.280000, 1.489025, -0.170521)",
        "(-0.280000, 1.488700, -0.172593)",
        "(-0.280000, 1.488339, -0.174645)",
        "(-0.280000, 1.487947, -0.176657)",
        "(-0.280000, 1.487521, -0.178653)",
        "(-0.280000, 1.487081, -0.180550)",
        "(-0.280000, 1.486600, -0.182473)",
        "(-0.280000, 1.484756, -0.184008)",
        "(-0.280000, 1.482082, -0.185223)",
        "(-0.280000, 1.479363, -0.186299)",
        "(-0.280000, 1.476673, -0.187185)",
        "(-0.280000, 1.473966, -0.188021)",
        "(-0.280000, 1.471249, -0.188829)",
        "(-0.280000, 1.468540, -0.189604)",
        "(-0.280000, 1.465836, -0.190348)",
        "(-0.280000, 1.463202, -0.190958)",
        "(-0.280000, 1.460616, -0.191553)",
        "(-0.280000, 1.458077, -0.192137)",
        "(-0.280000, 1.455602, -0.192731)",
        "(-0.280000, 1.453208, -0.193348)",
        "(-0.280000, 1.450956, -0.193884)",
        "(-0.280000, 1.448799, -0.194479)",
        "(-0.280000, 1.446758, -0.195119)",
        "(-0.280000, 1.444845, -0.195823)",
        "(-0.280000, 1.443048, -0.196613)",
        "(-0.280000, 1.441440, -0.197403)",
        "(-0.280000, 1.439956, -0.198313)",
        "(-0.280000, 1.438587, -0.199355)",
        "(-0.280000, 1.437323, -0.200546)",
        "(-0.280000, 1.436159, -0.201892)",
        "(-0.280000, 1.435172, -0.203290)",
        "(-0.280000, 1.434249, -0.204875)",
        "(-0.280000, 1.433378, -0.206638)",
        "(-0.280000, 1.432531, -0.208590)",
        "(-0.280000, 1.431701, -0.210716)",
        "(-0.280000, 1.431003, -0.212873)",
        "(-0.280000, 1.430272, -0.215209)",
        "(-0.280000, 1.429509, -0.217685)",
        "(-0.280000, 1.428695, -0.220277)",
        "(-0.280000, 1.427797, -0.222990)",
        "(-0.280000, 1.426954, -0.225683)",
        "(-0.280000, 1.425980, -0.228456)",
        "(-0.280000, 1.424853, -0.231296)",
        "(-0.280000, 1.423556, -0.234170)",
        "(-0.280000, 1.422049, -0.237053)",
        "(-0.280000, 1.420518, -0.239822)",
        "(-0.280000, 1.418708, -0.242575)",
        "(-0.280000, 1.416623, -0.245266)",
        "(-0.280000, 1.414257, -0.247855)",
        "(-0.280000, 1.411622, -0.250309)",
        "(-0.280000, 1.409018, -0.252491)",
        "(-0.280000, 1.406187, -0.254478)",
        "(-0.280000, 1.403133, -0.256254)",
        "(-0.280000, 1.399917, -0.257785)",
        "(-0.280000, 1.396596, -0.259053)",
        "(-0.280000, 1.393427, -0.260025)",
        "(-0.280000, 1.390177, -0.260764)",
        "(-0.280000, 1.386884, -0.261285)",
        "(-0.280000, 1.383590, -0.261615)",
        "(-0.280000, 1.380284, -0.261794)",
        "(-0.280000, 1.377174, -0.261863)",
        "(-0.280000, 1.373991, -0.261840)",
        "(-0.280000, 1.370736, -0.261719)",
        "(-0.280000, 1.367397, -0.261493)",
        "(-0.280000, 1.363932, -0.261148)",
        "(-0.280000, 1.360659, -0.260718)",
        "(-0.280000, 1.357262, -0.260163)",
        "(-0.280000, 1.353730, -0.259467)",
        "(-0.280000, 1.350087, -0.258620)",
        "(-0.280000, 1.346392, -0.257623)",
        "(-0.280000, 1.342930, -0.256560)",
        "(-0.280000, 1.339405, -0.255344)",
        "(-0.280000, 1.335864, -0.253983)",
        "(-0.280000, 1.332351, -0.252489)",
        "(-0.280000, 1.328858, -0.250855)",
        "(-0.280000, 1.325613, -0.249197)",
        "(-0.280000, 1.322350, -0.247386)",
        "(-0.280000, 1.319072, -0.245414)",
        "(-0.280000, 1.315822, -0.243298)",
        "(-0.280000, 1.312612, -0.241039)",
        "(-0.280000, 1.309691, -0.238825)",
        "(-0.280000, 1.306872, -0.236534)",
        "(-0.280000, 1.304192, -0.234205)",
        "(-0.280000, 1.301632, -0.231828)",
        "(-0.280000, 1.299171, -0.229392)",
        "(-0.280000, 1.296941, -0.227043)",
        "(-0.280000, 1.294741, -0.224581)",
        "(-0.280000, 1.292605, -0.222036)",
        "(-0.280000, 1.290546, -0.219424)",
        "(-0.280000, 1.288557, -0.216735)",
        "(-0.280000, 1.286772, -0.214164)",
        "(-0.280000, 1.285067, -0.211548)",
        "(-0.280000, 1.283429, -0.208868)",
        "(-0.280000, 1.281858, -0.206123)",
        "(-0.280000, 1.280363, -0.203322)",
        "(-0.280000, 1.279030, -0.200644)",
        "(-0.280000, 1.277755, -0.197890)",
        "(-0.280000, 1.276549, -0.195083)",
        "(-0.280000, 1.275427, -0.192250)",
        "(-0.280000, 1.274389, -0.189399)",
        "(-0.280000, 1.273489, -0.186703)",
        "(-0.280000, 1.272655, -0.183962)",
        "(-0.280000, 1.271888, -0.181181)",
        "(-0.280000, 1.271199, -0.178392)",
        "(-0.280000, 1.270588, -0.175603)",
        "(-0.280000, 1.270083, -0.172981)",
        "(-0.280000, 1.269642, -0.170337)",
        "(-0.280000, 1.269266, -0.167680)",
        "(-0.280000, 1.268959, -0.165038)",
        "(-0.280000, 1.268719, -0.162422)",
        "(-0.280000, 1.268562, -0.159968)",
        "(-0.280000, 1.268508, -0.157492)",
        "(-0.280000, 1.268600, -0.155058)",
        "(-0.280000, 1.268864, -0.152703)",
        "(-0.280000, 1.269320, -0.150432)",
        "(-0.280000, 1.269969, -0.148356)",
        "(-0.280000, 1.270819, -0.146324)",
        "(-0.280000, 1.271875, -0.144321)",
        "(-0.280000, 1.273130, -0.142363)",
        "(-0.280000, 1.274567, -0.140490)",
        "(-0.280000, 1.276162, -0.138811)",
        "(-0.280000, 1.277904, -0.137227)",
        "(-0.280000, 1.279773, -0.135732)",
        "(-0.280000, 1.281743, -0.134312)",
        "(-0.280000, 1.283805, -0.132949)",
        "(-0.280000, 1.285906, -0.131736)",
        "(-0.280000, 1.288043, -0.130547)",
        "(-0.280000, 1.290207, -0.129371)",
        "(-0.280000, 1.292367, -0.128208)",
        "(-0.280000, 1.294495, -0.127058)",
        "(-0.280000, 1.296542, -0.126023)",
        "(-0.280000, 1.298523, -0.124968)",
        "(-0.280000, 1.300419, -0.123880)",
        "(-0.280000, 1.302228, -0.122740)",
        "(-0.280000, 1.303939, -0.121528)",
        "(-0.280000, 1.305483, -0.120356)",
        "(-0.280000, 1.306924, -0.119067)",
        "(-0.280000, 1.308262, -0.117647)",
        "(-0.280000, 1.309492, -0.116097)",
        "(-0.280000, 1.310632, -0.114389)",
        "(-0.280000, 1.311601, -0.112659)",
        "(-0.280000, 1.312493, -0.110758)",
        "(-0.280000, 1.313327, -0.108672)",
        "(-0.280000, 1.314110, -0.106413)",
        "(-0.280000, 1.314866, -0.103981)",
        "(-0.280000, 1.315498, -0.101505)",
        "(-0.280000, 1.316148, -0.098838)",
        "(-0.280000, 1.316836, -0.095993)",
        "(-0.280000, 1.317589, -0.092983)",
        "(-0.280000, 1.318426, -0.089813)",
        "(-0.280000, 1.319223, -0.086631)",
        "(-0.280000, 1.320156, -0.083313)",
        "(-0.280000, 1.321265, -0.079853)",
        "(-0.280000, 1.322570, -0.076283)",
        "(-0.280000, 1.324077, -0.072644)",
        "(-0.280000, 1.325601, -0.069064)",
        "(-0.280000, 1.327360, -0.065435)",
        "(-0.280000, 1.329368, -0.061788)",
        "(-0.280000, 1.331626, -0.058134)",
        "(-0.280000, 1.334131, -0.054504)",
        "(-0.280000, 1.336635, -0.051011)",
        "(-0.280000, 1.339401, -0.047495)",
        "(-0.280000, 1.342782, -0.045063)",
        "(-0.280000, 1.346696, -0.043932)",
        "(-0.280000, 1.350711, -0.042926)",
        "(-0.280000, 1.354528, -0.042113)",
        "(-0.280000, 1.358428, -0.041421)",
        "(-0.280000, 1.362448, -0.040853)",
        "(-0.280000, 1.366554, -0.040423)",
        "(-0.280000, 1.370698, -0.040141)",
        "(-0.280000, 1.374621, -0.040013)",
        "(-0.280000, 1.378625, -0.040022)",
        "(-0.280000, 1.382694, -0.040176)",
        "(-0.280000, 1.386803, -0.040480)",
        "(-0.280000, 1.390951, -0.040938)",
        "(-0.280000, 1.394846, -0.041510)",
        "(-0.280000, 1.398810, -0.042234)",
        "(-0.280000, 1.402853, -0.043124)",
        "(-0.280000, 1.406960, -0.044187)",
        "(-0.280000, 1.411059, -0.045414)",
        "(-0.280000, 1.414873, -0.046709)",
        "(-0.280000, 1.418690, -0.048158)",
        "(-0.280000, 1.422487, -0.049759)",
        "(-0.280000, 1.426232, -0.051499)",
        "(-0.280000, 1.429901, -0.053369)",
        "(-0.280000, 1.433247, -0.055225)",
        "(-0.280000, 1.436518, -0.057184)",
        "(-0.280000, 1.439693, -0.059233)",
        "(-0.280000, 1.442736, -0.061341)",
        "(-0.280000, 1.445635, -0.063491)",
        "(-0.280000, 1.448245, -0.065553)",
        "(-0.280000, 1.450736, -0.067639)",
        "(-0.280000, 1.453131, -0.069764)",
        "(-0.280000, 1.455449, -0.071940)",
        "(-0.280000, 1.457668, -0.074141)",
        "(-0.280000, 1.459670, -0.076234)",
        "(-0.280000, 1.461587, -0.078344)",
        "(-0.280000, 1.463429, -0.080475)",
        "(-0.280000, 1.465185, -0.082609)",
        "(-0.280000, 1.466866, -0.084755)",
        "(-0.280000, 1.468381, -0.086786)",
        "(-0.280000, 1.469840, -0.088834)",
        "(-0.280000, 1.471233, -0.090882)",
        "(-0.280000, 1.472538, -0.092894)",
        "(-0.280000, 1.473744, -0.094838)",
        "(-0.280000, 1.474824, -0.096656)",
        "(-0.280000, 1.475831, -0.098426)",
        "(-0.280000, 1.475668, -0.100735)",
        "(-0.280000, 1.474461, -0.103492)",
        "(-0.280000, 1.473221, -0.106154)",
        "(-0.280000, 1.471883, -0.108641)",
        "(-0.280000, 1.470485, -0.111075)",
        "(-0.280000, 1.469043, -0.113451)",
        "(-0.280000, 1.467574, -0.115765)",
        "(-0.280000, 1.466079, -0.118022)",
        "(-0.280000, 1.464548, -0.120138)",
        "(-0.280000, 1.463042, -0.122197)",
        "(-0.280000, 1.461575, -0.124231)",
        "(-0.280000, 1.460162, -0.126216)",
        "(-0.280000, 1.458829, -0.128157)",
        "(-0.280000, 1.457551, -0.129955)",
        "(-0.280000, 1.456382, -0.131709)",
        "(-0.280000, 1.455337, -0.133418)",
        "(-0.280000, 1.454433, -0.135079)",
        "(-0.280000, 1.453679, -0.136716)",
        "(-0.280000, 1.453068, -0.138229)",
        "(-0.280000, 1.452635, -0.139726)",
        "(-0.280000, 1.452385, -0.141235)",
        "(-0.280000, 1.452320, -0.142753)",
        "(-0.280000, 1.452443, -0.144291)",
        "(-0.280000, 1.452738, -0.145744)",
        "(-0.280000, 1.453218, -0.147249)",
        "(-0.280000, 1.453873, -0.148820)",
        "(-0.280000, 1.454695, -0.150475)",
        "(-0.280000, 1.455667, -0.152198)",
        "(-0.280000, 1.456769, -0.153853)",
        "(-0.280000, 1.457996, -0.155596)",
        "(-0.280000, 1.459322, -0.157462)",
        "(-0.280000, 1.460714, -0.159491)",
        "(-0.280000, 1.462154, -0.161687)",
        "(-0.280000, 1.463625, -0.163870)",
        "(-0.280000, 1.465083, -0.166187)",
        "(-0.280000, 1.466505, -0.168655)",
        "(-0.280000, 1.467853, -0.171275)",
        "(-0.280000, 1.469085, -0.174054)",
        "(-0.280000, 1.470224, -0.176796)",
        "(-0.280000, 1.471196, -0.179686)",
        "(-0.280000, 1.471974, -0.182693)",
        "(-0.280000, 1.472536, -0.185776)",
        "(-0.280000, 1.472855, -0.188955)",
        "(-0.280000, 1.472993, -0.191991)",
        "(-0.280000, 1.472855, -0.195087)",
        "(-0.280000, 1.472432, -0.198232)",
        "(-0.280000, 1.471736, -0.201361)",
        "(-0.280000, 1.470776, -0.204439)",
        "(-0.280000, 1.469681, -0.207256)",
        "(-0.280000, 1.468359, -0.210015)",
        "(-0.280000, 1.466843, -0.212696)",
        "(-0.280000, 1.465158, -0.215311)",
        "(-0.280000, 1.463353, -0.217858)",
        "(-0.280000, 1.461598, -0.220192)",
        "(-0.280000, 1.459786, -0.222549)",
        "(-0.280000, 1.457947, -0.224946)",
        "(-0.280000, 1.456109, -0.227393)",
        "(-0.280000, 1.454279, -0.229912)",
        "(-0.280000, 1.452620, -0.232362)",
        "(-0.280000, 1.450975, -0.234912)",
        "(-0.280000, 1.449344, -0.237569)",
        "(-0.280000, 1.447717, -0.240328)",
        "(-0.280000, 1.446092, -0.243172)",
        "(-0.280000, 1.444154, -0.245394)",
        "(-0.280000, 1.441768, -0.247114)",
        "(-0.280000, 1.439291, -0.248804)",
        "(-0.280000, 1.436730, -0.250453)",
        "(-0.280000, 1.434050, -0.252077)",
        "(-0.280000, 1.431466, -0.253551)",
        "(-0.280000, 1.428730, -0.255015)",
        "(-0.280000, 1.425815, -0.256472)",
        "(-0.280000, 1.422715, -0.257909)",
        "(-0.280000, 1.419445, -0.259306)",
        "(-0.280000, 1.416283, -0.260543)",
        "(-0.280000, 1.412936, -0.261737)",
        "(-0.280000, 1.409399, -0.262872)",
        "(-0.280000, 1.405665, -0.263935)",
        "(-0.280000, 1.401797, -0.264893)",
        "(-0.280000, 1.398118, -0.265672)",
        "(-0.280000, 1.394294, -0.266349)",
        "(-0.280000, 1.390349, -0.266907)",
        "(-0.280000, 1.386361, -0.267329)",
        "(-0.280000, 1.382476, -0.267605)",
        "(-0.280000, 1.378687, -0.267745)",
        "(-0.280000, 1.374903, -0.267760)",
        "(-0.280000, 1.371079, -0.267647)",
        "(-0.280000, 1.367260, -0.267405)",
        "(-0.280000, 1.363438, -0.267033)",
        "(-0.280000, 1.359868, -0.266568)",
        "(-0.280000, 1.356293, -0.265987)",
        "(-0.280000, 1.352716, -0.265287)",
        "(-0.280000, 1.349138, -0.264467)",
        "(-0.280000, 1.345526, -0.263515)",
        "(-0.280000, 1.342152, -0.262509)",
        "(-0.280000, 1.338712, -0.261365)",
        "(-0.280000, 1.335207, -0.260073)",
        "(-0.280000, 1.331673, -0.258634)",
        "(-0.280000, 1.328135, -0.257053)",
        "(-0.280000, 1.324858, -0.255457)",
        "(-0.280000, 1.321604, -0.253740)",
        "(-0.280000, 1.319103, -0.250802)",
        "(-0.280000, 1.317278, -0.246996)",
        "(-0.280000, 1.315672, -0.243196)",
        "(-0.280000, 1.314440, -0.239529)",
        "(-0.280000, 1.313405, -0.235826)",
        "(-0.280000, 1.312613, -0.232100)",
        "(-0.280000, 1.312071, -0.228351)",
        "(-0.280000, 1.311779, -0.224555)",
        "(-0.280000, 1.311847, -0.220838)",
        "(-0.280000, 1.312114, -0.217086)",
        "(-0.280000, 1.312580, -0.213299)",
        "(-0.280000, 1.313245, -0.209526)",
        "(-0.280000, 1.314094, -0.205811)",
        "(-0.280000, 1.315202, -0.202274)",
        "(-0.280000, 1.316433, -0.198832)",
        "(-0.280000, 1.317761, -0.195515)",
        "(-0.280000, 1.319150, -0.192359)",
        "(-0.280000, 1.320564, -0.189350)",
        "(-0.280000, 1.322020, -0.186610)",
        "(-0.280000, 1.323415, -0.184065)",
        "(-0.280000, 1.324723, -0.181717)",
        "(-0.280000, 1.325909, -0.179583)",
        "(-0.280000, 1.326923, -0.177647)",
        "(-0.280000, 1.327770, -0.175958)",
        "(-0.280000, 1.328384, -0.174444)",
        "(-0.280000, 1.328739, -0.173092)",
        "(-0.280000, 1.328813, -0.171870)",
        "(-0.280000, 1.328587, -0.170751)",
        "(-0.280000, 1.328082, -0.169799)",
        "(-0.280000, 1.327257, -0.168895)",
        "(-0.280000, 1.326117, -0.168024)",
        "(-0.280000, 1.324674, -0.167163)",
        "(-0.280000, 1.322934, -0.166283)",
        "(-0.280000, 1.320937, -0.165459)",
        "(-0.280000, 1.318689, -0.164571)",
        "(-0.280000, 1.316199, -0.163573)",
        "(-0.280000, 1.313509, -0.162456)",
        "(-0.280000, 1.310663, -0.161212)",
        "(-0.280000, 1.307692, -0.159945)",
        "(-0.280000, 1.304628, -0.158510)",
        "(-0.280000, 1.301510, -0.156884)",
        "(-0.280000, 1.298393, -0.155069)",
        "(-0.280000, 1.295298, -0.153038)",
        "(-0.280000, 1.292271, -0.150959)",
        "(-0.280000, 1.289360, -0.148655)",
        "(-0.280000, 1.286583, -0.146120)",
        "(-0.280000, 1.283980, -0.143373)",
        "(-0.280000, 1.281587, -0.140417)",
        "(-0.280000, 1.279371, -0.137456)",
        "(-0.280000, 1.277382, -0.134272)",
        "(-0.280000, 1.275627, -0.130885)",
        "(-0.280000, 1.274083, -0.127301)",
        "(-0.280000, 1.272738, -0.123524)",
        "(-0.280000, 1.271496, -0.119822)",
        "(-0.280000, 1.270462, -0.115936)",
        "(-0.280000, 1.270392, -0.112171)",
        "(-0.280000, 1.271765, -0.108838)",
        "(-0.280000, 1.273276, -0.105482)",
        "(-0.280000, 1.274801, -0.102358)",
        "(-0.280000, 1.276449, -0.099230)",
        "(-0.280000, 1.278222, -0.096108)",
        "(-0.280000, 1.280104, -0.093024)",
        "(-0.280000, 1.282084, -0.090000)",
        "(-0.280000, 1.284038, -0.087207)",
        "(-0.280000, 1.286095, -0.084447)",
        "(-0.280000, 1.288257, -0.081724)",
        "(-0.280000, 1.290524, -0.079041)",
        "(-0.280000, 1.292903, -0.076398)",
        "(-0.280000, 1.295227, -0.073967)",
        "(-0.280000, 1.297657, -0.071573)",
        "(-0.280000, 1.300215, -0.069202)",
        "(-0.280000, 1.302904, -0.066858)",
        "(-0.280000, 1.305722, -0.064556)",
        "(-0.280000, 1.308491, -0.062434)",
        "(-0.280000, 1.311431, -0.060335)",
        "(-0.280000, 1.315578, -0.059861)",
        "(-0.280000, 1.319837, -0.059537)",
        "(-0.280000, 1.324154, -0.059364)",
        "(-0.280000, 1.328270, -0.059441)",
        "(-0.280000, 1.332431, -0.059610)",
        "(-0.280000, 1.336613, -0.059855)",
        "(-0.280000, 1.340774, -0.060162)",
        "(-0.280000, 1.344925, -0.060516)",
        "(-0.280000, 1.348801, -0.060968)",
        "(-0.280000, 1.352647, -0.061399)",
        "(-0.280000, 1.356494, -0.061794)",
        "(-0.280000, 1.360342, -0.062133)",
        "(-0.280000, 1.364186, -0.062404)",
        "(-0.280000, 1.367777, -0.062624)",
        "(-0.280000, 1.371410, -0.062735)",
        "(-0.280000, 1.375090, -0.062735)",
        "(-0.280000, 1.378799, -0.062623)",
        "(-0.280000, 1.382530, -0.062399)",
        "(-0.280000, 1.386074, -0.062039)",
        "(-0.280000, 1.389693, -0.061563)",
        "(-0.280000, 1.393386, -0.060978)",
        "(-0.280000, 1.397186, -0.060307)",
        "(-0.280000, 1.401079, -0.059574)",
        "(-0.280000, 1.404884, -0.058740)",
        "(-0.280000, 1.408783, -0.057882)",
        "(-0.280000, 1.412774, -0.057043)",
        "(-0.280000, 1.416867, -0.056259)",
        "(-0.280000, 1.421025, -0.055573)",
        "(-0.280000, 1.425034, -0.054948)",
        "(-0.280000, 1.429070, -0.054501)",
        "(-0.280000, 1.432729, -0.054927)",
        "(-0.280000, 1.435668, -0.056661)",
        "(-0.280000, 1.438553, -0.058480)",
        "(-0.280000, 1.441203, -0.060261)",
        "(-0.280000, 1.443805, -0.062118)",
        "(-0.280000, 1.446397, -0.064080)",
        "(-0.280000, 1.448940, -0.066123)",
        "(-0.280000, 1.451401, -0.068217)",
        "(-0.280000, 1.453640, -0.070231)",
        "(-0.280000, 1.455809, -0.072288)",
        "(-0.280000, 1.457899, -0.074377)",
        "(-0.280000, 1.459905, -0.076487)",
        "(-0.280000, 1.461840, -0.078630)",
        "(-0.280000, 1.463581, -0.080655)",
        "(-0.280000, 1.465233, -0.082669)",
        "(-0.280000, 1.466795, -0.084663)",
        "(-0.280000, 1.468273, -0.086637)",
        "(-0.280000, 1.469682, -0.088608)",
        "(-0.280000, 1.470960, -0.090473)",
        "(-0.280000, 1.472180, -0.092349)",
        "(-0.280000, 1.471734, -0.095239)",
        "(-0.280000, 1.471148, -0.098098)",
        "(-0.280000, 1.470432, -0.100868)",
        "(-0.280000, 1.469577, -0.103452)",
        "(-0.280000, 1.468679, -0.105977)",
        "(-0.280000, 1.467772, -0.108432)",
        "(-0.280000, 1.466869, -0.110770)",
        "(-0.280000, 1.465986, -0.112975)",
        "(-0.280000, 1.465129, -0.114980)",
        "(-0.280000, 1.464366, -0.116854)",
        "(-0.280000, 1.463716, -0.118604)",
        "(-0.280000, 1.463209, -0.120230)",
        "(-0.280000, 1.462872, -0.121743)",
        "(-0.280000, 1.462696, -0.123084)",
        "(-0.280000, 1.462738, -0.124353)",
        "(-0.280000, 1.463005, -0.125548)",
        "(-0.280000, 1.463500, -0.126651)",
        "(-0.280000, 1.464233, -0.127684)",
        "(-0.280000, 1.465191, -0.128598)",
        "(-0.280000, 1.466390, -0.129475)",
        "(-0.280000, 1.467832, -0.130332)",
        "(-0.280000, 1.469500, -0.131173)",
        "(-0.280000, 1.471376, -0.132027)",
        "(-0.280000, 1.473431, -0.132822)",
        "(-0.280000, 1.475657, -0.133681)",
        "(-0.280000, 1.478010, -0.134602)",
        "(-0.280000, 1.480468, -0.135625)",
        "(-0.280000, 1.482975, -0.136746)",
        "(-0.280000, 1.485461, -0.137861)",
        "(-0.280000, 1.487955, -0.139149)",
        "(-0.280000, 1.489483, -0.140720)",
        "(-0.280000, 1.489683, -0.142562)",
        "(-0.280000, 1.489861, -0.144517)",
        "(-0.280000, 1.490001, -0.146406)",
        "(-0.280000, 1.490115, -0.148414)",
        "(-0.280000, 1.490199, -0.150580)",
        "(-0.280000, 1.490242, -0.152862)",
        "(-0.280000, 1.490239, -0.155249)",
        "(-0.280000, 1.490188, -0.157553)",
        "(-0.280000, 1.490082, -0.160003)",
        "(-0.280000, 1.489916, -0.162565)",
        "(-0.280000, 1.489683, -0.165203)",
        "(-0.280000, 1.489381, -0.167901)",
        "(-0.280000, 1.489038, -0.170433)",
        "(-0.280000, 1.488625, -0.173038)",
        "(-0.280000, 1.488130, -0.175742)",
        "(-0.280000, 1.487550, -0.178523)",
        "(-0.280000, 1.486892, -0.181323)",
        "(-0.280000, 1.486213, -0.183928)",
        "(-0.280000, 1.485462, -0.186549)",
        "(-0.280000, 1.484634, -0.189196)",
        "(-0.280000, 1.483712, -0.191907)",
        "(-0.280000, 1.482694, -0.194668)",
        "(-0.280000, 1.481669, -0.197246)",
        "(-0.280000, 1.480541, -0.199889)",
        "(-0.280000, 1.479308, -0.202586)",
        "(-0.280000, 1.477983, -0.205293)",
        "(-0.280000, 1.476562, -0.208012)",
        "(-0.280000, 1.475164, -0.210523)",
        "(-0.280000, 1.473690, -0.213020)",
        "(-0.280000, 1.472142, -0.215496)",
        "(-0.280000, 1.470544, -0.217912)",
        "(-0.280000, 1.468910, -0.220252)",
        "(-0.280000, 1.467343, -0.222385)",
        "(-0.280000, 1.465727, -0.224480)",
        "(-0.280000, 1.464062, -0.226537)",
        "(-0.280000, 1.462341, -0.228566)",
        "(-0.280000, 1.460115, -0.230179)",
        "(-0.280000, 1.457534, -0.231184)",
        "(-0.280000, 1.455043, -0.232239)",
        "(-0.280000, 1.452625, -0.233365)",
        "(-0.280000, 1.450284, -0.234566)",
        "(-0.280000, 1.448019, -0.235842)",
        "(-0.280000, 1.445943, -0.237082)",
        "(-0.280000, 1.443919, -0.238394)",
        "(-0.280000, 1.441941, -0.239754)",
        "(-0.280000, 1.439982, -0.241144)",
        "(-0.280000, 1.438030, -0.242524)",
        "(-0.280000, 1.436186, -0.243779)",
        "(-0.280000, 1.434292, -0.245011)",
        "(-0.280000, 1.432363, -0.246209)",
        "(-0.280000, 1.430416, -0.247362)",
        "(-0.280000, 1.428429, -0.248484)",
        "(-0.280000, 1.426543, -0.249497)",
        "(-0.280000, 1.424606, -0.250489)",
        "(-0.280000, 1.422603, -0.251464)",
        "(-0.280000, 1.420540, -0.252415)",
        "(-0.280000, 1.418426, -0.253336)",
        "(-0.280000, 1.416386, -0.254174)",
        "(-0.280000, 1.414289, -0.254986)",
        "(-0.280000, 1.412144, -0.255765)",
        "(-0.280000, 1.409971, -0.256502)",
        "(-0.280000, 1.407774, -0.257196)",
        "(-0.280000, 1.405699, -0.257804)",
        "(-0.280000, 1.403620, -0.258369)",
        "(-0.280000, 1.401512, -0.258896)",
        "(-0.280000, 1.399383, -0.259383)",
        "(-0.280000, 1.397231, -0.259830)",
        "(-0.280000, 1.395169, -0.260215)",
        "(-0.280000, 1.393047, -0.260569)",
        "(-0.280000, 1.390883, -0.260885)",
        "(-0.280000, 1.388673, -0.261161)",
        "(-0.280000, 1.386415, -0.261397)",
        "(-0.280000, 1.384269, -0.261576)",
        "(-0.280000, 1.382013, -0.261718)",
        "(-0.280000, 1.379648, -0.261816)",
        "(-0.280000, 1.377191, -0.261862)",
        "(-0.280000, 1.374618, -0.261851)",
        "(-0.280000, 1.372143, -0.261783)",
        "(-0.280000, 1.369711, -0.261660)",
        "(-0.280000, 1.366982, -0.261457)",
        "(-0.280000, 1.364174, -0.261176)",
        "(-0.280000, 1.361308, -0.260811)",
        "(-0.280000, 1.358593, -0.260393)",
        "(-0.280000, 1.355784, -0.259887)",
        "(-0.280000, 1.352926, -0.259291)",
        "(-0.280000, 1.350061, -0.258613)",
        "(-0.280000, 1.347218, -0.257858)",
        "(-0.280000, 1.344594, -0.257087)",
        "(-0.280000, 1.342038, -0.256265)",
        "(-0.280000, 1.339547, -0.255396)",
        "(-0.280000, 1.337149, -0.254494)",
        "(-0.280000, 1.334850, -0.253567)",
        "(-0.280000, 1.332754, -0.252668)",
        "(-0.280000, 1.330755, -0.251761)",
        "(-0.280000, 1.328900, -0.250875)",
        "(-0.280000, 1.327179, -0.250014)",
        "(-0.280000, 1.325599, -0.249189)",
        "(-0.280000, 1.324120, -0.248397)",
        "(-0.280000, 1.322613, -0.247614)",
        "(-0.280000, 1.321045, -0.246867)",
        "(-0.280000, 1.319413, -0.246188)",
        "(-0.280000, 1.317678, -0.245577)",
        "(-0.280000, 1.315917, -0.245100)",
        "(-0.280000, 1.313990, -0.244671)",
        "(-0.280000, 1.311875, -0.244277)",
        "(-0.280000, 1.309595, -0.243918)",
        "(-0.280000, 1.307187, -0.243602)",
        "(-0.280000, 1.305237, -0.242828)",
        "(-0.280000, 1.303638, -0.241525)",
        "(-0.280000, 1.301985, -0.240127)",
        "(-0.280000, 1.300280, -0.238626)",
        "(-0.280000, 1.298507, -0.237001)",
        "(-0.280000, 1.296851, -0.235418)",
        "(-0.280000, 1.295129, -0.233702)",
        "(-0.280000, 1.293360, -0.231861)",
        "(-0.280000, 1.291587, -0.229929)",
        "(-0.280000, 1.289842, -0.227938)",
        "(-0.280000, 1.288254, -0.226041)",
        "(-0.280000, 1.286700, -0.224102)",
        "(-0.280000, 1.285188, -0.222126)",
        "(-0.280000, 1.283687, -0.220074)",
        "(-0.280000, 1.282214, -0.217961)",
        "(-0.280000, 1.280899, -0.215985)",
        "(-0.280000, 1.279615, -0.213965)",
        "(-0.280000, 1.278374, -0.211918)",
        "(-0.280000, 1.277186, -0.209864)",
        "(-0.280000, 1.276026, -0.207757)",
        "(-0.280000, 1.274983, -0.205769)",
        "(-0.280000, 1.273959, -0.203717)",
        "(-0.280000, 1.272968, -0.201627)",
        "(-0.280000, 1.272020, -0.199516)",
        "(-0.280000, 1.271113, -0.197385)",
        "(-0.280000, 1.270301, -0.195366)",
        "(-0.280000, 1.269500, -0.193257)",
        "(-0.280000, 1.268719, -0.191067)",
        "(-0.280000, 1.267967, -0.188816)",
        "(-0.280000, 1.267238, -0.186465)",
        "(-0.280000, 1.266595, -0.184231)",
        "(-0.280000, 1.265984, -0.181926)",
        "(-0.280000, 1.265406, -0.179545)",
        "(-0.280000, 1.264868, -0.177096)",
        "(-0.280000, 1.264371, -0.174565)",
        "(-0.280000, 1.263949, -0.172129)",
        "(-0.280000, 1.263562, -0.169559)",
        "(-0.280000, 1.264532, -0.166748)",
        "(-0.280000, 1.266537, -0.163840)",
        "(-0.280000, 1.268619, -0.161046)",
        "(-0.280000, 1.270763, -0.158548)",
        "(-0.280000, 1.272920, -0.156141)",
        "(-0.280000, 1.275033, -0.153854)",
        "(-0.280000, 1.277053, -0.151695)",
        "(-0.280000, 1.278953, -0.149649)",
        "(-0.280000, 1.280689, -0.147795)",
        "(-0.280000, 1.282238, -0.145960)",
        "(-0.280000, 1.283597, -0.144079)",
        "(-0.280000, 1.284759, -0.142101)",
        "(-0.280000, 1.285721, -0.140021)",
        "(-0.280000, 1.286460, -0.137999)",
        "(-0.280000, 1.287008, -0.135835)",
        "(-0.280000, 1.287376, -0.133532)",
        "(-0.280000, 1.287577, -0.131100)",
        "(-0.280000, 1.287639, -0.128492)",
        "(-0.280000, 1.287527, -0.125899)",
        "(-0.280000, 1.287327, -0.123104)",
        "(-0.280000, 1.287069, -0.120092)",
        "(-0.280000, 1.286778, -0.116900)",
        "(-0.280000, 1.286491, -0.113534)",
        "(-0.280000, 1.286142, -0.110186)",
        "(-0.280000, 1.285855, -0.106661)",
        "(-0.280000, 1.285671, -0.102979)",
        "(-0.280000, 1.285619, -0.099140)",
        "(-0.280000, 1.285745, -0.095161)",
        "(-0.280000, 1.285953, -0.091263)",
        "(-0.280000, 1.286406, -0.087239)",
        "(-0.280000, 1.287132, -0.083134)",
        "(-0.280000, 1.289537, -0.080189)",
        "(-0.280000, 1.292113, -0.077257)",
        "(-0.280000, 1.294660, -0.074547)",
        "(-0.280000, 1.297363, -0.071855)",
        "(-0.280000, 1.300220, -0.069197)",
        "(-0.280000, 1.303210, -0.066601)",
        "(-0.280000, 1.306328, -0.064080)",
        "(-0.280000, 1.309363, -0.061794)",
        "(-0.280000, 1.312548, -0.059558)",
        "(-0.280000, 1.315876, -0.057390)",
        "(-0.280000, 1.319340, -0.055304)",
        "(-0.280000, 1.322933, -0.053311)",
        "(-0.280000, 1.326390, -0.051549)",
        "(-0.280000, 1.329981, -0.049873)",
        "(-0.280000, 1.333722, -0.048284)",
        "(-0.280000, 1.337634, -0.046787)",
        "(-0.280000, 1.341744, -0.045389)",
        "(-0.280000, 1.345769, -0.044186)",
        "(-0.280000, 1.350003, -0.043093)",
        "(-0.280000, 1.354702, -0.043488)",
        "(-0.280000, 1.359630, -0.044894)",
        "(-0.280000, 1.364561, -0.046550)",
        "(-0.280000, 1.369089, -0.048451)",
        "(-0.280000, 1.373598, -0.050587)",
        "(-0.280000, 1.378034, -0.052994)",
        "(-0.280000, 1.382323, -0.055685)",
        "(-0.280000, 1.386450, -0.058681)",
        "(-0.280000, 1.390072, -0.061923)",
        "(-0.280000, 1.393475, -0.065401)",
        "(-0.280000, 1.396580, -0.069093)",
        "(-0.280000, 1.399348, -0.072943)",
        "(-0.280000, 1.401763, -0.076888)",
        "(-0.280000, 1.403665, -0.080832)",
        "(-0.280000, 1.405270, -0.084775)",
        "(-0.280000, 1.406608, -0.088674)",
        "(-0.280000, 1.407723, -0.092484)",
        "(-0.280000, 1.408628, -0.096177)",
        "(-0.280000, 1.409232, -0.099630)",
        "(-0.280000, 1.409722, -0.102880)",
        "(-0.280000, 1.410127, -0.105914)",
        "(-0.280000, 1.410480, -0.108697)",
        "(-0.280000, 1.410824, -0.111208)",
        "(-0.280000, 1.411134, -0.113396)",
        "(-0.280000, 1.411537, -0.115319)",
        "(-0.280000, 1.412067, -0.116978)",
        "(-0.280000, 1.412752, -0.118386)",
        "(-0.280000, 1.413614, -0.119545)",
        "(-0.280000, 1.414619, -0.120408)",
        "(-0.280000, 1.415850, -0.121060)",
        "(-0.280000, 1.417322, -0.121529)",
        "(-0.280000, 1.419026, -0.121826)",
        "(-0.280000, 1.420977, -0.121981)",
        "(-0.280000, 1.423123, -0.121958)",
        "(-0.280000, 1.425502, -0.121857)",
        "(-0.280000, 1.428115, -0.121712)",
        "(-0.280000, 1.430938, -0.121550)",
        "(-0.280000, 1.433936, -0.121398)",
        "(-0.280000, 1.437060, -0.121203)",
        "(-0.280000, 1.440317, -0.121067)",
        "(-0.280000, 1.443673, -0.121004)",
        "(-0.280000, 1.447083, -0.121033)",
        "(-0.280000, 1.450542, -0.121180)",
        "(-0.280000, 1.453961, -0.121355)",
        "(-0.280000, 1.457351, -0.121675)",
        "(-0.280000, 1.460699, -0.122138)",
        "(-0.280000, 1.463968, -0.122736)",
        "(-0.280000, 1.467128, -0.123463)",
        "(-0.280000, 1.470156, -0.124222)",
        "(-0.280000, 1.473076, -0.125107)",
        "(-0.280000, 1.475894, -0.126135)",
        "(-0.280000, 1.478647, -0.127320)",
        "(-0.280000, 1.481348, -0.128626)",
        "(-0.280000, 1.483990, -0.129897)",
        "(-0.280000, 1.486630, -0.131280)",
        "(-0.280000, 1.488303, -0.132935)",
        "(-0.280000, 1.488651, -0.134888)",
        "(-0.280000, 1.488975, -0.136912)",
        "(-0.280000, 1.489250, -0.138850)",
        "(-0.280000, 1.489499, -0.140852)",
        "(-0.280000, 1.489718, -0.142924)",
        "(-0.280000, 1.489902, -0.145034)",
        "(-0.280000, 1.490048, -0.147150)",
        "(-0.280000, 1.490147, -0.149127)",
        "(-0.280000, 1.490213, -0.151118)",
        "(-0.280000, 1.490244, -0.153121)",
        "(-0.280000, 1.490240, -0.155150)",
        "(-0.280000, 1.490197, -0.157244)",
        "(-0.280000, 1.490121, -0.159234)",
        "(-0.280000, 1.490006, -0.161294)",
        "(-0.280000, 1.489845, -0.163440)",
        "(-0.280000, 1.489635, -0.165674)",
        "(-0.280000, 1.489370, -0.167986)",
        "(-0.280000, 1.489071, -0.170209)",
        "(-0.280000, 1.488712, -0.172517)",
        "(-0.280000, 1.488289, -0.174909)",
        "(-0.280000, 1.487790, -0.177413)",
        "(-0.280000, 1.487200, -0.180050)",
        "(-0.280000, 1.486579, -0.182553)",
        "(-0.280000, 1.485875, -0.185138)",
        "(-0.280000, 1.485089, -0.187771)",
        "(-0.280000, 1.484213, -0.190463)",
        "(-0.280000, 1.483232, -0.193237)",
        "(-0.280000, 1.482221, -0.195879)",
        "(-0.280000, 1.481104, -0.198592)",
        "(-0.280000, 1.479871, -0.201378)",
        "(-0.280000, 1.478524, -0.204211)",
        "(-0.280000, 1.477065, -0.207070)",
        "(-0.280000, 1.475595, -0.209764)",
        "(-0.280000, 1.474000, -0.212506)",
        "(-0.280000, 1.472280, -0.215280)",
        "(-0.280000, 1.470448, -0.218053)",
        "(-0.280000, 1.468031, -0.220460)",
        "(-0.280000, 1.465194, -0.222243)",
        "(-0.280000, 1.462441, -0.224031)",
        "(-0.280000, 1.459780, -0.225820)",
        "(-0.280000, 1.457230, -0.227602)",
        "(-0.280000, 1.454793, -0.229384)",
        "(-0.280000, 1.452570, -0.231058)",
        "(-0.280000, 1.450417, -0.232763)",
        "(-0.280000, 1.448336, -0.234470)",
        "(-0.280000, 1.446275, -0.236189)",
        "(-0.280000, 1.444204, -0.237893)",
        "(-0.280000, 1.442236, -0.239434)",
        "(-0.280000, 1.440181, -0.240907)",
        "(-0.280000, 1.438032, -0.242264)",
        "(-0.280000, 1.435779, -0.243477)",
        "(-0.280000, 1.433375, -0.244547)",
        "(-0.280000, 1.430975, -0.245359)",
        "(-0.280000, 1.428413, -0.246011)",
        "(-0.280000, 1.425673, -0.246500)",
        "(-0.280000, 1.422756, -0.246821)",
        "(-0.280000, 1.419697, -0.246964)",
        "(-0.280000, 1.416695, -0.246839)",
        "(-0.280000, 1.413552, -0.246559)",
        "(-0.280000, 1.410280, -0.246127)",
        "(-0.280000, 1.406917, -0.245549)",
        "(-0.280000, 1.403494, -0.244819)",
        "(-0.280000, 1.400284, -0.243889)",
        "(-0.280000, 1.397088, -0.242853)",
        "(-0.280000, 1.393929, -0.241720)",
        "(-0.280000, 1.390850, -0.240514)",
        "(-0.280000, 1.387888, -0.239261)",
        "(-0.280000, 1.385191, -0.237965)",
        "(-0.280000, 1.382554, -0.236690)",
        "(-0.280000, 1.379990, -0.235460)",
        "(-0.280000, 1.377541, -0.234287)",
        "(-0.280000, 1.375036, -0.233196)",
        "(-0.280000, 1.372747, -0.232211)",
        "(-0.280000, 1.370410, -0.231334)",
        "(-0.280000, 1.368025, -0.230574)",
        "(-0.280000, 1.365582, -0.229933)",
        "(-0.280000, 1.363047, -0.229403)",
        "(-0.280000, 1.360613, -0.229021)",
        "(-0.280000, 1.358040, -0.228741)",
        "(-0.280000, 1.355322, -0.228551)",
        "(-0.280000, 1.352466, -0.228436)",
        "(-0.280000, 1.349478, -0.228379)",
        "(-0.280000, 1.346543, -0.228443)",
        "(-0.280000, 1.343440, -0.228531)",
        "(-0.280000, 1.340177, -0.228621)",
        "(-0.280000, 1.336765, -0.228687)",
        "(-0.280000, 1.333209, -0.228715)",
        "(-0.280000, 1.329702, -0.228790)",
        "(-0.280000, 1.326029, -0.228758)",
        "(-0.280000, 1.322181, -0.228589)",
        "(-0.280000, 1.318238, -0.228297)",
        "(-0.280000, 1.314259, -0.227891)",
        "(-0.280000, 1.310393, -0.227501)",
        "(-0.280000, 1.306491, -0.226977)",
        "(-0.280000, 1.302539, -0.226275)",
        "(-0.280000, 1.298537, -0.225388)",
        "(-0.280000, 1.294536, -0.224343)",
        "(-0.280000, 1.290681, -0.223296)",
        "(-0.280000, 1.286794, -0.222058)",
        "(-0.280000, 1.283654, -0.220027)",
        "(-0.280000, 1.281596, -0.217044)",
        "(-0.280000, 1.279569, -0.213891)",
        "(-0.280000, 1.277762, -0.210873)",
        "(-0.280000, 1.276036, -0.207777)",
        "(-0.280000, 1.274409, -0.204632)",
        "(-0.280000, 1.272900, -0.201479)",
        "(-0.280000, 1.271505, -0.198321)",
        "(-0.280000, 1.270291, -0.195339)",
        "(-0.280000, 1.269165, -0.192335)",
        "(-0.280000, 1.268121, -0.189289)",
        "(-0.280000, 1.267149, -0.186168)",
        "(-0.280000, 1.266248, -0.182946)",
        "(-0.280000, 1.265478, -0.179855)",
        "(-0.280000, 1.264779, -0.176662)",
        "(-0.280000, 1.264158, -0.173374)",
        "(-0.280000, 1.263626, -0.170012)",
        "(-0.280000, 1.263191, -0.166610)",
        "(-0.280000, 1.262875, -0.163394)",
        "(-0.280000, 1.262648, -0.160113)",
        "(-0.280000, 1.262515, -0.156789)",
        "(-0.280000, 1.262479, -0.153443)",
        "(-0.280000, 1.262541, -0.150097)",
        "(-0.280000, 1.262686, -0.146993)",
        "(-0.280000, 1.262919, -0.143873)",
        "(-0.280000, 1.263238, -0.140750)",
        "(-0.280000, 1.263645, -0.137622)",
        "(-0.280000, 1.264148, -0.134454)",
        "(-0.280000, 1.264703, -0.131480)",
        "(-0.280000, 1.265346, -0.128486)",
        "(-0.280000, 1.266083, -0.125458)",
        "(-0.280000, 1.266914, -0.122407)",
        "(-0.280000, 1.267842, -0.119344)",
        "(-0.280000, 1.268798, -0.116474)",
        "(-0.280000, 1.269849, -0.113577)",
        "(-0.280000, 1.270992, -0.110677)",
        "(-0.280000, 1.272220, -0.107797)",
        "(-0.280000, 1.274069, -0.105187)",
        "(-0.280000, 1.276441, -0.103095)",
        "(-0.280000, 1.278726, -0.100995)",
        "(-0.280000, 1.280937, -0.098866)",
        "(-0.280000, 1.283073, -0.096692)",
        "(-0.280000, 1.285138, -0.094473)",
        "(-0.280000, 1.287033, -0.092374)",
        "(-0.280000, 1.288887, -0.090215)",
        "(-0.280000, 1.290719, -0.088010)",
        "(-0.280000, 1.292558, -0.085778)",
        "(-0.280000, 1.294431, -0.083549)",
        "(-0.280000, 1.296227, -0.081509)",
        "(-0.280000, 1.298110, -0.079477)",
        "(-0.280000, 1.300052, -0.077487)",
        "(-0.280000, 1.302047, -0.075545)",
        "(-0.280000, 1.304113, -0.073635)",
        "(-0.280000, 1.306096, -0.071894)",
        "(-0.280000, 1.308131, -0.070192)",
        "(-0.280000, 1.310240, -0.068516)",
        "(-0.280000, 1.312408, -0.066881)",
        "(-0.280000, 1.314618, -0.065298)",
        "(-0.280000, 1.316756, -0.063846)",
        "(-0.280000, 1.318974, -0.062416)",
        "(-0.280000, 1.321273, -0.061013)",
        "(-0.280000, 1.323648, -0.059645)",
        "(-0.280000, 1.326102, -0.058314)",
        "(-0.280000, 1.328491, -0.057095)",
        "(-0.280000, 1.330943, -0.055921)",
        "(-0.280000, 1.333511, -0.054770)",
        "(-0.280000, 1.336229, -0.053639)",
        "(-0.280000, 1.339092, -0.052539)",
        "(-0.280000, 1.341901, -0.051550)",
        "(-0.280000, 1.344881, -0.050595)",
        "(-0.280000, 1.348027, -0.049688)",
        "(-0.280000, 1.351346, -0.048841)",
        "(-0.280000, 1.354807, -0.048077)",
        "(-0.280000, 1.358111, -0.047457)",
        "(-0.280000, 1.361549, -0.046924)",
        "(-0.280000, 1.365079, -0.046495)",
        "(-0.280000, 1.368689, -0.046177)",
        "(-0.280000, 1.372381, -0.045977)",
        "(-0.280000, 1.375881, -0.045905)",
        "(-0.280000, 1.379439, -0.045947)",
        "(-0.280000, 1.383013, -0.046109)",
        "(-0.280000, 1.386613, -0.046391)",
        "(-0.280000, 1.390203, -0.046794)",
        "(-0.280000, 1.393549, -0.047280)",
        "(-0.280000, 1.396890, -0.047873)",
        "(-0.280000, 1.400220, -0.048572)",
        "(-0.280000, 1.403509, -0.049372)",
        "(-0.280000, 1.406789, -0.050279)",
        "(-0.280000, 1.409842, -0.051225)",
        "(-0.280000, 1.412888, -0.052269)",
        "(-0.280000, 1.415951, -0.053422)",
        "(-0.280000, 1.418987, -0.054672)",
        "(-0.280000, 1.421946, -0.055997)",
        "(-0.280000, 1.424687, -0.057320)",
        "(-0.280000, 1.427427, -0.058741)",
        "(-0.280000, 1.430128, -0.060241)",
        "(-0.280000, 1.432793, -0.061822)",
        "(-0.280000, 1.435410, -0.063479)",
        "(-0.280000, 1.437816, -0.065086)",
        "(-0.280000, 1.440205, -0.066717)",
        "(-0.280000, 1.442579, -0.068321)",
        "(-0.280000, 1.444973, -0.069887)",
        "(-0.280000, 1.447412, -0.071403)",
        "(-0.280000, 1.449783, -0.072747)",
        "(-0.280000, 1.452237, -0.074037)",
        "(-0.280000, 1.454762, -0.075254)",
        "(-0.280000, 1.457335, -0.076377)",
        "(-0.280000, 1.459986, -0.077455)",
        "(-0.280000, 1.462051, -0.078870)",
        "(-0.280000, 1.463601, -0.080678)",
        "(-0.280000, 1.465076, -0.082473)",
        "(-0.280000, 1.466509, -0.084291)",
        "(-0.280000, 1.467896, -0.086125)",
        "(-0.280000, 1.469159, -0.087866)",
        "(-0.280000, 1.470390, -0.089632)",
        "(-0.280000, 1.471599, -0.091438)",
        "(-0.280000, 1.472792, -0.093296)",
        "(-0.280000, 1.473956, -0.095189)",
        "(-0.280000, 1.475024, -0.097002)",
        "(-0.280000, 1.476063, -0.098845)",
        "(-0.280000, 1.477070, -0.100709)",
        "(-0.280000, 1.478061, -0.102630)",
        "(-0.280000, 1.479036, -0.104611)",
        "(-0.280000, 1.479920, -0.106498)",
        "(-0.280000, 1.480801, -0.108472)",
        "(-0.280000, 1.481666, -0.110515)",
        "(-0.280000, 1.482504, -0.112610)",
        "(-0.280000, 1.483332, -0.114805)",
        "(-0.280000, 1.484073, -0.116897)",
        "(-0.280000, 1.484788, -0.119049)",
        "(-0.280000, 1.485476, -0.121267)",
        "(-0.280000, 1.486128, -0.123533)",
        "(-0.280000, 1.486733, -0.125814)",
        "(-0.280000, 1.487259, -0.127970)",
        "(-0.280000, 1.487745, -0.130146)",
        "(-0.280000, 1.488191, -0.132343)",
        "(-0.280000, 1.488594, -0.134552)",
        "(-0.280000, 1.488953, -0.136765)",
        "(-0.280000, 1.489248, -0.138836)",
        "(-0.280000, 1.489505, -0.140903)",
        "(-0.280000, 1.489724, -0.142984)",
        "(-0.280000, 1.489905, -0.145068)",
        "(-0.280000, 1.490047, -0.147134)",
        "(-0.280000, 1.490146, -0.149085)",
        "(-0.280000, 1.490212, -0.151049)",
        "(-0.280000, 1.488927, -0.153038)",
        "(-0.280000, 1.486632, -0.155003)",
        "(-0.280000, 1.484301, -0.156908)",
        "(-0.280000, 1.481941, -0.158615)",
        "(-0.280000, 1.479500, -0.160269)",
        "(-0.280000, 1.476951, -0.161866)",
        "(-0.280000, 1.474282, -0.163399)",
        "(-0.280000, 1.471465, -0.164882)",
        "(-0.280000, 1.468526, -0.166166)",
        "(-0.280000, 1.465467, -0.167393)",
        "(-0.280000, 1.462288, -0.168548)",
        "(-0.280000, 1.459025, -0.169593)",
        "(-0.280000, 1.455717, -0.170516)",
        "(-0.280000, 1.452394, -0.171242)",
        "(-0.280000, 1.449077, -0.171896)",
        "(-0.280000, 1.445795, -0.172495)",
        "(-0.280000, 1.442595, -0.173036)",
        "(-0.280000, 1.439492, -0.173528)",
        "(-0.280000, 1.436556, -0.173902)",
        "(-0.280000, 1.433793, -0.174281)",
        "(-0.280000, 1.431215, -0.174678)",
        "(-0.280000, 1.428859, -0.175099)",
        "(-0.280000, 1.426757, -0.175547)",
        "(-0.280000, 1.424946, -0.175976)",
        "(-0.280000, 1.423412, -0.176488)",
        "(-0.280000, 1.422164, -0.177103)",
        "(-0.280000, 1.421196, -0.177849)",
        "(-0.280000, 1.420511, -0.178741)",
        "(-0.280000, 1.420144, -0.179720)",
        "(-0.280000, 1.420045, -0.180876)",
        "(-0.280000, 1.420198, -0.182222)",
        "(-0.280000, 1.420585, -0.183756)",
        "(-0.280000, 1.421178, -0.185505)",
        "(-0.280000, 1.421996, -0.187403)",
        "(-0.280000, 1.422960, -0.189509)",
        "(-0.280000, 1.424048, -0.191826)",
        "(-0.280000, 1.425223, -0.194340)",
        "(-0.280000, 1.426458, -0.197018)",
        "(-0.280000, 1.427783, -0.199800)",
        "(-0.280000, 1.429093, -0.202739)",
        "(-0.280000, 1.430355, -0.205814)",
        "(-0.280000, 1.431534, -0.208991)",
        "(-0.280000, 1.432606, -0.212269)",
        "(-0.280000, 1.433635, -0.215526)",
        "(-0.280000, 1.434498, -0.218822)",
        "(-0.280000, 1.435179, -0.222158)",
        "(-0.280000, 1.435658, -0.225501)",
        "(-0.280000, 1.435932, -0.228819)",
        "(-0.280000, 1.436123, -0.232024)",
        "(-0.280000, 1.436114, -0.235196)",
        "(-0.280000, 1.435931, -0.238313)",
        "(-0.280000, 1.435594, -0.241403)",
        "(-0.280000, 1.435133, -0.244471)",
        "(-0.280000, 1.434691, -0.247473)",
        "(-0.280000, 1.434170, -0.250545)",
        "(-0.280000, 1.432992, -0.252691)",
        "(-0.280000, 1.431137, -0.253732)",
        "(-0.280000, 1.429254, -0.254742)",
        "(-0.280000, 1.427477, -0.255654)",
        "(-0.280000, 1.425672, -0.256541)",
        "(-0.280000, 1.423832, -0.257404)",
        "(-0.280000, 1.421967, -0.258239)",
        "(-0.280000, 1.420085, -0.259042)",
        "(-0.280000, 1.418298, -0.259767)",
        "(-0.280000, 1.416478, -0.260470)",
        "(-0.280000, 1.414614, -0.261153)",
        "(-0.280000, 1.412724, -0.261808)",
        "(-0.280000, 1.410793, -0.262440)",
        "(-0.280000, 1.408962, -0.263004)",
        "(-0.280000, 1.407074, -0.263550)",
        "(-0.280000, 1.405124, -0.264077)",
        "(-0.280000, 1.403131, -0.264578)",
        "(-0.280000, 1.401104, -0.265049)",
        "(-0.280000, 1.399163, -0.265463)",
        "(-0.280000, 1.397135, -0.265859)",
        "(-0.280000, 1.395018, -0.266231)",
        "(-0.280000, 1.392816, -0.266574)",
        "(-0.280000, 1.390529, -0.266885)",
        "(-0.280000, 1.388371, -0.267134)",
        "(-0.280000, 1.386096, -0.267352)",
        "(-0.280000, 1.383736, -0.267530)",
        "(-0.280000, 1.381290, -0.267662)",
        "(-0.280000, 1.378752, -0.267744)",
        "(-0.280000, 1.376363, -0.267769)",
        "(-0.280000, 1.373925, -0.267743)",
        "(-0.280000, 1.371399, -0.267661)",
        "(-0.280000, 1.368806, -0.267518)",
        "(-0.280000, 1.366156, -0.267311)",
        "(-0.280000, 1.363641, -0.267056)",
        "(-0.280000, 1.361053, -0.266735)",
        "(-0.280000, 1.358369, -0.266339)",
        "(-0.280000, 1.355614, -0.265863)",
        "(-0.280000, 1.352772, -0.265299)",
        "(-0.280000, 1.350103, -0.264700)",
        "(-0.280000, 1.347357, -0.264014)",
        "(-0.280000, 1.344554, -0.263237)",
        "(-0.280000, 1.341706, -0.262368)",
        "(-0.280000, 1.338802, -0.261397)",
        "(-0.280000, 1.336068, -0.260403)",
        "(-0.280000, 1.333243, -0.259291)",
        "(-0.280000, 1.330888, -0.256931)",
        "(-0.280000, 1.329042, -0.253501)",
        "(-0.280000, 1.327281, -0.250066)",
        "(-0.280000, 1.325821, -0.246700)",
        "(-0.280000, 1.324471, -0.243245)",
        "(-0.280000, 1.323278, -0.239697)",
        "(-0.280000, 1.322267, -0.236058)",
        "(-0.280000, 1.321481, -0.232329)",
        "(-0.280000, 1.321073, -0.228638)",
        "(-0.280000, 1.320857, -0.224887)",
        "(-0.280000, 1.320790, -0.221041)",
        "(-0.280000, 1.320863, -0.217127)",
        "(-0.280000, 1.321096, -0.213208)",
        "(-0.280000, 1.321621, -0.209432)",
        "(-0.280000, 1.322292, -0.205733)",
        "(-0.280000, 1.323087, -0.202144)",
        "(-0.280000, 1.323975, -0.198707)",
        "(-0.280000, 1.324922, -0.195419)",
        "(-0.280000, 1.325954, -0.192395)",
        "(-0.280000, 1.326945, -0.189553)",
        "(-0.280000, 1.327865, -0.186887)",
        "(-0.280000, 1.328673, -0.184407)",
        "(-0.280000, 1.329337, -0.182125)",
        "(-0.280000, 1.329887, -0.180123)",
        "(-0.280000, 1.330226, -0.178297)",
        "(-0.280000, 1.330333, -0.176649)",
        "(-0.280000, 1.330194, -0.175166)",
        "(-0.280000, 1.329789, -0.173831)",
        "(-0.280000, 1.329139, -0.172707)",
        "(-0.280000, 1.328189, -0.171663)",
        "(-0.280000, 1.326939, -0.170675)",
        "(-0.280000, 1.325394, -0.169701)",
        "(-0.280000, 1.323558, -0.168717)",
        "(-0.280000, 1.321479, -0.167805)",
        "(-0.280000, 1.319149, -0.166812)",
        "(-0.280000, 1.316581, -0.165701)",
        "(-0.280000, 1.313812, -0.164439)",
        "(-0.280000, 1.310891, -0.163028)",
        "(-0.280000, 1.307856, -0.161575)",
        "(-0.280000, 1.304731, -0.159902)",
        "(-0.280000, 1.301563, -0.157988)",
        "(-0.280000, 1.298408, -0.155840)",
        "(-0.280000, 1.295295, -0.153443)",
        "(-0.280000, 1.292270, -0.150996)",
        "(-0.280000, 1.289382, -0.148304)",
        "(-0.280000, 1.286653, -0.145345)",
        "(-0.280000, 1.284129, -0.142141)",
        "(-0.280000, 1.281844, -0.138717)",
        "(-0.280000, 1.279763, -0.135292)",
        "(-0.280000, 1.277943, -0.131628)",
        "(-0.280000, 1.276399, -0.127732)",
        "(-0.280000, 1.275118, -0.123597)",
        "(-0.280000, 1.274085, -0.119253)",
        "(-0.280000, 1.273173, -0.114987)",
        "(-0.280000, 1.272429, -0.110495)",
        "(-0.280000, 1.272906, -0.106276)",
        "(-0.280000, 1.274699, -0.102559)",
        "(-0.280000, 1.276658, -0.098851)",
        "(-0.280000, 1.278626, -0.095426)",
        "(-0.280000, 1.280739, -0.092030)",
        "(-0.280000, 1.282995, -0.088675)",
        "(-0.280000, 1.285390, -0.085374)",
        "(-0.280000, 1.287917, -0.082141)",
        "(-0.280000, 1.290413, -0.079169)",
        "(-0.280000, 1.293065, -0.076224)",
        "(-0.280000, 1.295866, -0.073324)",
        "(-0.280000, 1.298795, -0.070499)",
        "(-0.280000, 1.301866, -0.067745)",
        "(-0.280000, 1.304854, -0.065249)",
        "(-0.280000, 1.307983, -0.062814)",
        "(-0.280000, 1.311278, -0.060430)",
        "(-0.280000, 1.314744, -0.058109)",
        "(-0.280000, 1.318375, -0.055869)",
        "(-0.280000, 1.321901, -0.053866)",
        "(-0.280000, 1.325590, -0.051944)",
        "(-0.280000, 1.329423, -0.050123)",
        "(-0.280000, 1.333405, -0.048413)",
        "(-0.280000, 1.337481, -0.046843)",
        "(-0.280000, 1.341364, -0.045511)",
        "(-0.280000, 1.345368, -0.044299)",
        "(-0.280000, 1.349458, -0.043224)",
        "(-0.280000, 1.353634, -0.042291)",
        "(-0.280000, 1.357896, -0.041507)",
        "(-0.280000, 1.361944, -0.040916)",
        "(-0.280000, 1.366094, -0.040464)",
        "(-0.280000, 1.370313, -0.040161)",
        "(-0.280000, 1.374552, -0.040014)",
        "(-0.280000, 1.378819, -0.040027)",
        "(-0.280000, 1.382850, -0.040185)",
        "(-0.280000, 1.386952, -0.040493)",
        "(-0.280000, 1.391110, -0.040959)",
        "(-0.280000, 1.395274, -0.041581)",
        "(-0.280000, 1.399431, -0.042361)",
        "(-0.280000, 1.403299, -0.043231)",
        "(-0.280000, 1.407181, -0.044249)",
        "(-0.280000, 1.411077, -0.045420)",
        "(-0.280000, 1.414907, -0.046721)",
        "(-0.280000, 1.418638, -0.048137)",
        "(-0.280000, 1.422113, -0.049594)",
        "(-0.280000, 1.425579, -0.051184)",
        "(-0.280000, 1.428435, -0.054010)",
        "(-0.280000, 1.430644, -0.057884)",
        "(-0.280000, 1.432665, -0.061744)",
        "(-0.280000, 1.434293, -0.065481)",
        "(-0.280000, 1.435737, -0.069230)",
        "(-0.280000, 1.436976, -0.072949)",
        "(-0.280000, 1.438028, -0.076619)",
        "(-0.280000, 1.438895, -0.080231)",
        "(-0.280000, 1.439472, -0.083651)",
        "(-0.280000, 1.439926, -0.086973)",
        "(-0.280000, 1.440246, -0.090171)",
        "(-0.280000, 1.440469, -0.093235)",
        "(-0.280000, 1.440614, -0.096141)",
        "(-0.280000, 1.440635, -0.098810)",
        "(-0.280000, 1.440653, -0.101334)",
        "(-0.280000, 1.440686, -0.103701)",
        "(-0.280000, 1.440759, -0.105908)",
        "(-0.280000, 1.440899, -0.107976)",
        "(-0.280000, 1.441067, -0.109814)",
        "(-0.280000, 1.441352, -0.111525)",
        "(-0.280000, 1.441774, -0.113133)",
        "(-0.280000, 1.442346, -0.114646)",
        "(-0.280000, 1.443077, -0.116077)",
        "(-0.280000, 1.443925, -0.117350)",
        "(-0.280000, 1.444963, -0.118602)",
        "(-0.280000, 1.446176, -0.119831)",
        "(-0.280000, 1.447562, -0.121047)",
        "(-0.280000, 1.449103, -0.122248)",
        "(-0.280000, 1.450733, -0.123319)",
        "(-0.280000, 1.452501, -0.124391)",
        "(-0.280000, 1.454381, -0.125458)",
        "(-0.280000, 1.456352, -0.126529)",
        "(-0.280000, 1.458400, -0.127600)",
        "(-0.280000, 1.460476, -0.128598)",
        "(-0.280000, 1.462577, -0.129598)",
        "(-0.280000, 1.464696, -0.130624)",
        "(-0.280000, 1.466807, -0.131687)",
        "(-0.280000, 1.468877, -0.132784)",
        "(-0.280000, 1.470878, -0.133842)",
        "(-0.280000, 1.472798, -0.134929)",
        "(-0.280000, 1.474611, -0.136034)",
        "(-0.280000, 1.476294, -0.137147)",
        "(-0.280000, 1.477842, -0.138308)",
        "(-0.280000, 1.479225, -0.139434)",
        "(-0.280000, 1.480437, -0.140583)",
        "(-0.280000, 1.481476, -0.141754)",
        "(-0.280000, 1.482337, -0.142955)",
        "(-0.280000, 1.483017, -0.144159)",
        "(-0.280000, 1.483523, -0.145312)",
        "(-0.280000, 1.483877, -0.146494)",
        "(-0.280000, 1.484100, -0.147704)",
        "(-0.280000, 1.484221, -0.148942)",
        "(-0.280000, 1.484281, -0.150227)",
        "(-0.280000, 1.484324, -0.151449)",
        "(-0.280000, 1.484403, -0.152746)",
        "(-0.280000, 1.484555, -0.154121)",
        "(-0.280000, 1.484806, -0.155593)",
        "(-0.280000, 1.485177, -0.157161)",
        "(-0.280000, 1.485683, -0.158670)",
        "(-0.280000, 1.486326, -0.160261)",
        "(-0.280000, 1.487105, -0.161970)",
        "(-0.280000, 1.488012, -0.163798)",
        "(-0.280000, 1.489028, -0.165755)",
        "(-0.280000, 1.489418, -0.167603)",
        "(-0.280000, 1.489174, -0.169476)",
        "(-0.280000, 1.488890, -0.171414)",
        "(-0.280000, 1.488557, -0.173430)",
        "(-0.280000, 1.488167, -0.175551)",
        "(-0.280000, 1.487756, -0.177572)",
        "(-0.280000, 1.487287, -0.179680)",
        "(-0.280000, 1.486753, -0.181876)",
        "(-0.280000, 1.486151, -0.184151)",
        "(-0.280000, 1.485482, -0.186482)",
        "(-0.280000, 1.484796, -0.188697)",
        "(-0.280000, 1.484053, -0.190929)",
        "(-0.280000, 1.483260, -0.193160)",
        "(-0.280000, 1.482409, -0.195403)",
        "(-0.280000, 1.481497, -0.197660)",
        "(-0.280000, 1.480588, -0.199783)",
        "(-0.280000, 1.479598, -0.201969)",
        "(-0.280000, 1.478531, -0.204195)",
        "(-0.280000, 1.477410, -0.206411)",
        "(-0.280000, 1.476237, -0.208609)",
        "(-0.280000, 1.475091, -0.210651)",
        "(-0.280000, 1.473907, -0.212661)",
        "(-0.280000, 1.472672, -0.214664)",
        "(-0.280000, 1.471390, -0.216650)",
        "(-0.280000, 1.470071, -0.218602)",
        "(-0.280000, 1.468803, -0.220401)",
        "(-0.280000, 1.467499, -0.222176)",
        "(-0.280000, 1.466155, -0.223934)",
        "(-0.280000, 1.464775, -0.225668)",
        "(-0.280000, 1.463333, -0.227409)",
        "(-0.280000, 1.461941, -0.229024)",
        "(-0.280000, 1.460502, -0.230632)",
        "(-0.280000, 1.458987, -0.232261)",
        "(-0.280000, 1.457391, -0.233910)",
        "(-0.280000, 1.455719, -0.235568)",
        "(-0.280000, 1.454074, -0.237135)",
        "(-0.280000, 1.452329, -0.238730)",
        "(-0.280000, 1.449640, -0.239336)",
        "(-0.280000, 1.446256, -0.239182)",
        "(-0.280000, 1.442845, -0.238972)",
        "(-0.280000, 1.439588, -0.238582)",
        "(-0.280000, 1.436303, -0.238139)",
        "(-0.280000, 1.433001, -0.237650)",
        "(-0.280000, 1.429708, -0.237113)",
        "(-0.280000, 1.426422, -0.236524)",
        "(-0.280000, 1.423330, -0.235797)",
        "(-0.280000, 1.420257, -0.235068)",
        "(-0.280000, 1.417209, -0.234334)",
        "(-0.280000, 1.414210, -0.233606)",
        "(-0.280000, 1.411274, -0.232902)",
        "(-0.280000, 1.408564, -0.232161)",
        "(-0.280000, 1.405902, -0.231488)",
        "(-0.280000, 1.403303, -0.230892)",
        "(-0.280000, 1.400777, -0.230387)",
        "(-0.280000, 1.398289, -0.229989)",
        "(-0.280000, 1.396000, -0.229669)",
        "(-0.280000, 1.393702, -0.229498)",
        "(-0.280000, 1.391394, -0.229472)",
        "(-0.280000, 1.389091, -0.229592)",
        "(-0.280000, 1.386767, -0.229859)",
        "(-0.280000, 1.384564, -0.230254)",
        "(-0.280000, 1.382238, -0.230802)",
        "(-0.280000, 1.379766, -0.231486)",
        "(-0.280000, 1.377140, -0.232288)",
        "(-0.280000, 1.374354, -0.233182)",
        "(-0.280000, 1.371658, -0.234154)",
        "(-0.280000, 1.368757, -0.235181)",
        "(-0.280000, 1.365620, -0.236223)",
        "(-0.280000, 1.362230, -0.237233)",
        "(-0.280000, 1.358582, -0.238175)",
        "(-0.280000, 1.355008, -0.239082)",
        "(-0.280000, 1.351220, -0.239853)",
        "(-0.280000, 1.347207, -0.240452)",
        "(-0.280000, 1.343040, -0.240848)",
        "(-0.280000, 1.338861, -0.241051)",
        "(-0.280000, 1.334897, -0.241152)",
        "(-0.280000, 1.330930, -0.241034)",
        "(-0.280000, 1.326941, -0.240655)",
        "(-0.280000, 1.322932, -0.239975)",
        "(-0.280000, 1.318895, -0.238963)",
        "(-0.280000, 1.315130, -0.237790)",
        "(-0.280000, 1.311376, -0.236257)",
        "(-0.280000, 1.307724, -0.234413)",
        "(-0.280000, 1.304263, -0.232318)",
        "(-0.280000, 1.301008, -0.229987)",
        "(-0.280000, 1.298115, -0.227602)",
        "(-0.280000, 1.295337, -0.224941)",
        "(-0.280000, 1.292706, -0.222054)",
        "(-0.280000, 1.290243, -0.219011)",
        "(-0.280000, 1.287924, -0.215841)",
        "(-0.280000, 1.285865, -0.212808)",
        "(-0.280000, 1.283869, -0.209734)",
        "(-0.280000, 1.281922, -0.206675)",
        "(-0.280000, 1.279980, -0.203618)",
        "(-0.280000, 1.278000, -0.200534)",
        "(-0.280000, 1.276066, -0.197640)",
        "(-0.280000, 1.274066, -0.194727)",
        "(-0.280000, 1.271991, -0.191781)",
        "(-0.280000, 1.269848, -0.188794)",
        "(-0.280000, 1.267643, -0.185737)",
        "(-0.280000, 1.266162, -0.182617)",
        "(-0.280000, 1.265341, -0.179259)",
        "(-0.280000, 1.264617, -0.175855)",
        "(-0.280000, 1.263994, -0.172404)",
        "(-0.280000, 1.263469, -0.168881)",
        "(-0.280000, 1.263076, -0.165540)",
        "(-0.280000, 1.262777, -0.162140)",
        "(-0.280000, 1.262580, -0.158700)",
        "(-0.280000, 1.262486, -0.155279)",
        "(-0.280000, 1.262495, -0.151900)",
        "(-0.280000, 1.262594, -0.148746)",
        "(-0.280000, 1.262776, -0.145643)",
        "(-0.280000, 1.263043, -0.142555)",
        "(-0.280000, 1.263399, -0.139432)",
        "(-0.280000, 1.263848, -0.136273)",
        "(-0.280000, 1.264350, -0.133320)",
        "(-0.280000, 1.264936, -0.130351)",
        "(-0.280000, 1.265604, -0.127386)",
        "(-0.280000, 1.266357, -0.124415)",
        "(-0.280000, 1.267205, -0.121412)",
        "(-0.280000, 1.268078, -0.118611)",
        "(-0.280000, 1.269035, -0.115797)",
        "(-0.280000, 1.270077, -0.112980)",
        "(-0.280000, 1.271198, -0.110180)",
        "(-0.280000, 1.272393, -0.107408)",
        "(-0.280000, 1.273580, -0.104839)",
        "(-0.280000, 1.274840, -0.102280)",
        "(-0.280000, 1.276170, -0.099743)",
        "(-0.280000, 1.277571, -0.097228)",
        "(-0.280000, 1.279045, -0.094731)",
        "(-0.280000, 1.280488, -0.092420)",
        "(-0.280000, 1.282008, -0.090113)",
        "(-0.280000, 1.283608, -0.087807)",
        "(-0.280000, 1.285285, -0.085514)",
        "(-0.280000, 1.287028, -0.083252)",
        "(-0.280000, 1.288728, -0.081152)",
        "(-0.280000, 1.290509, -0.079059)",
        "(-0.280000, 1.293320, -0.077887)",
        "(-0.280000, 1.296855, -0.077469)",
        "(-0.280000, 1.300369, -0.077172)",
        "(-0.280000, 1.303720, -0.077111)",
        "(-0.280000, 1.307058, -0.077147)",
        "(-0.280000, 1.310364, -0.077276)",
        "(-0.280000, 1.313621, -0.077490)",
        "(-0.280000, 1.316822, -0.077792)",
        "(-0.280000, 1.319839, -0.078249)",
        "(-0.280000, 1.322794, -0.078731)",
        "(-0.280000, 1.325705, -0.079223)",
        "(-0.280000, 1.328552, -0.079708)",
        "(-0.280000, 1.331337, -0.080160)",
        "(-0.280000, 1.333942, -0.080640)",
        "(-0.280000, 1.336523, -0.081031)",
        "(-0.280000, 1.339076, -0.081320)",
        "(-0.280000, 1.341604, -0.081493)",
        "(-0.280000, 1.344132, -0.081539)",
        "(-0.280000, 1.346482, -0.081524)",
        "(-0.280000, 1.348835, -0.081357)",
        "(-0.280000, 1.351208, -0.081038)",
        "(-0.280000, 1.353618, -0.080562)",
        "(-0.280000, 1.356060, -0.079937)",
        "(-0.280000, 1.358362, -0.079215)",
        "(-0.280000, 1.360747, -0.078340)",
        "(-0.280000, 1.363231, -0.077326)",
        "(-0.280000, 1.365833, -0.076188)",
        "(-0.280000, 1.368537, -0.074949)",
        "(-0.280000, 1.371136, -0.073648)",
        "(-0.280000, 1.373874, -0.072271)",
        "(-0.280000, 1.376743, -0.070849)",
        "(-0.280000, 1.379708, -0.069413)",
        "(-0.280000, 1.382770, -0.067978)",
        "(-0.280000, 1.385739, -0.066554)",
        "(-0.280000, 1.388826, -0.065186)",
        "(-0.280000, 1.392035, -0.063894)",
        "(-0.280000, 1.395344, -0.062711)",
        "(-0.280000, 1.398715, -0.061664)",
        "(-0.280000, 1.401982, -0.060726)",
        "(-0.280000, 1.405308, -0.059963)",
        "(-0.280000, 1.408647, -0.059390)",
        "(-0.280000, 1.411962, -0.059021)",
        "(-0.280000, 1.415269, -0.058873)",
        "(-0.280000, 1.418383, -0.058891)",
        "(-0.280000, 1.421404, -0.059123)",
        "(-0.280000, 1.424330, -0.059570)",
        "(-0.280000, 1.427166, -0.060241)",
        "(-0.280000, 1.429939, -0.061152)",
        "(-0.280000, 1.432495, -0.062200)",
        "(-0.280000, 1.435002, -0.063466)",
        "(-0.280000, 1.437452, -0.064926)",
        "(-0.280000, 1.439838, -0.066541)",
        "(-0.280000, 1.442143, -0.068253)",
        "(-0.280000, 1.444235, -0.069902)",
        "(-0.280000, 1.446284, -0.071600)",
        "(-0.280000, 1.448250, -0.073311)",
        "(-0.280000, 1.450119, -0.075018)",
        "(-0.280000, 1.451898, -0.076721)",
        "(-0.280000, 1.453491, -0.078313)",
        "(-0.280000, 1.454984, -0.079868)",
        "(-0.280000, 1.456378, -0.081377)",
        "(-0.280000, 1.457684, -0.082845)",
        "(-0.280000, 1.458901, -0.084263)",
        "(-0.280000, 1.460001, -0.085588)",
        "(-0.280000, 1.461066, -0.086913)",
        "(-0.280000, 1.462103, -0.088246)",
        "(-0.280000, 1.463114, -0.089588)",
        "(-0.280000, 1.464128, -0.090980)",
        "(-0.280000, 1.465070, -0.092315)",
        "(-0.280000, 1.465993, -0.093666)",
        "(-0.280000, 1.466900, -0.095038)",
        "(-0.280000, 1.467803, -0.096452)",
        "(-0.280000, 1.468697, -0.097900)",
        "(-0.280000, 1.469522, -0.099284)",
        "(-0.280000, 1.470332, -0.100690)",
        "(-0.280000, 1.471111, -0.102091)",
        "(-0.280000, 1.471873, -0.103510)",
        "(-0.280000, 1.472604, -0.104921)",
        "(-0.280000, 1.473262, -0.106236)",
        "(-0.280000, 1.473900, -0.107557)",
        "(-0.280000, 1.474520, -0.108886)",
        "(-0.280000, 1.475128, -0.110237)",
        "(-0.280000, 1.475730, -0.111623)",
        "(-0.280000, 1.476278, -0.112936)",
        "(-0.280000, 1.476802, -0.114238)",
        "(-0.280000, 1.477307, -0.115544)",
        "(-0.280000, 1.477796, -0.116856)",
        "(-0.280000, 1.478258, -0.118146)",
        "(-0.280000, 1.478677, -0.119366)",
        "(-0.280000, 1.479086, -0.120601)",
        "(-0.280000, 1.479479, -0.121841)",
        "(-0.280000, 1.479852, -0.123067)",
        "(-0.280000, 1.480207, -0.124284)",
        "(-0.280000, 1.480524, -0.125419)",
        "(-0.280000, 1.480826, -0.126550)",
        "(-0.280000, 1.481116, -0.127681)",
        "(-0.280000, 1.481388, -0.128794)",
        "(-0.280000, 1.481641, -0.129880)",
        "(-0.280000, 1.481869, -0.130901)",
        "(-0.280000, 1.482089, -0.131935)",
        "(-0.280000, 1.482299, -0.132973)",
        "(-0.280000, 1.482505, -0.134043)",
        "(-0.280000, 1.482707, -0.135159)",
        "(-0.280000, 1.482898, -0.136224)",
        "(-0.280000, 1.483136, -0.137346)",
        "(-0.280000, 1.483463, -0.138546)",
        "(-0.280000, 1.483903, -0.139815)",
        "(-0.280000, 1.484483, -0.141185)",
        "(-0.280000, 1.485196, -0.142517)",
        "(-0.280000, 1.486063, -0.143966)",
        "(-0.280000, 1.487087, -0.145546)",
        "(-0.280000, 1.488254, -0.147237)",
        "(-0.280000, 1.489548, -0.149040)",
        "(-0.280000, 1.490206, -0.150827)",
        "(-0.280000, 1.490241, -0.152722)",
        "(-0.280000, 1.490244, -0.154675)",
        "(-0.280000, 1.490213, -0.156678)",
        "(-0.280000, 1.490143, -0.158747)",
        "(-0.280000, 1.490041, -0.160732)",
        "(-0.280000, 1.489896, -0.162812)",
        "(-0.280000, 1.489706, -0.164967)",
        "(-0.280000, 1.489467, -0.167187)",
        "(-0.280000, 1.489175, -0.169474)",
        "(-0.280000, 1.488853, -0.171649)",
        "(-0.280000, 1.488473, -0.173908)",
        "(-0.280000, 1.488031, -0.176243)",
        "(-0.280000, 1.487523, -0.178645)",
        "(-0.280000, 1.486952, -0.181080)",
        "(-0.280000, 1.486367, -0.183359)",
        "(-0.280000, 1.485716, -0.185689)",
        "(-0.280000, 1.484994, -0.188072)",
        "(-0.280000, 1.484201, -0.190496)",
        "(-0.280000, 1.483323, -0.192988)",
        "(-0.280000, 1.482430, -0.195349)",
        "(-0.280000, 1.481448, -0.197779)",
        "(-0.280000, 1.480364, -0.200289)",
        "(-0.280000, 1.479185, -0.202847)",
        "(-0.280000, 1.477920, -0.205419)",
        "(-0.280000, 1.476659, -0.207832)",
        "(-0.280000, 1.475288, -0.210306)",
        "(-0.280000, 1.473815, -0.212815)",
        "(-0.280000, 1.472250, -0.215327)",
        "(-0.280000, 1.470577, -0.217863)",
        "(-0.280000, 1.468933, -0.220220)",
        "(-0.280000, 1.467178, -0.222603)",
        "(-0.280000, 1.465312, -0.225001)",
        "(-0.280000, 1.463354, -0.227384)",
        "(-0.280000, 1.461329, -0.229716)",
        "(-0.280000, 1.459372, -0.231853)",
        "(-0.280000, 1.457320, -0.233982)",
        "(-0.280000, 1.454275, -0.235132)",
        "(-0.280000, 1.450530, -0.235493)",
        "(-0.280000, 1.446779, -0.235747)",
        "(-0.280000, 1.443210, -0.235742)",
        "(-0.280000, 1.439573, -0.235631)",
        "(-0.280000, 1.435877, -0.235369)",
        "(-0.280000, 1.432138, -0.234926)",
        "(-0.280000, 1.428351, -0.234275)",
        "(-0.280000, 1.424729, -0.233293)",
        "(-0.280000, 1.421107, -0.232116)",
        "(-0.280000, 1.417496, -0.230737)",
        "(-0.280000, 1.413936, -0.229171)",
        "(-0.280000, 1.410452, -0.227448)",
        "(-0.280000, 1.407209, -0.225513)",
        "(-0.280000, 1.404033, -0.223499)",
        "(-0.280000, 1.400942, -0.221435)",
        "(-0.280000, 1.397951, -0.219363)",
        "(-0.280000, 1.395057, -0.217302)",
        "(-0.280000, 1.392450, -0.215246)",
        "(-0.280000, 1.389922, -0.213302)",
        "(-0.280000, 1.387459, -0.211487)",
        "(-0.280000, 1.385075, -0.209831)",
        "(-0.280000, 1.382766, -0.208363)",
        "(-0.280000, 1.380702, -0.207078)",
        "(-0.280000, 1.378613, -0.206033)",
        "(-0.280000, 1.376637, -0.205235)",
        "(-0.280000, 1.374663, -0.204693)",
        "(-0.280000, 1.372660, -0.204414)",
        "(-0.280000, 1.370766, -0.204411)",
        "(-0.280000, 1.368750, -0.204666)",
        "(-0.280000, 1.366607, -0.205162)",
        "(-0.280000, 1.364303, -0.205871)",
        "(-0.280000, 1.361802, -0.206765)",
        "(-0.280000, 1.359254, -0.207859)",
        "(-0.280000, 1.356443, -0.209054)",
        "(-0.280000, 1.353333, -0.210303)",
        "(-0.280000, 1.349922, -0.211547)",
        "(-0.280000, 1.346219, -0.212719)",
        "(-0.280000, 1.342450, -0.213903)",
        "(-0.280000, 1.338430, -0.214945)",
        "(-0.280000, 1.334203, -0.215807)",
        "(-0.280000, 1.329835, -0.216461)",
        "(-0.280000, 1.325361, -0.216901)",
        "(-0.280000, 1.320990, -0.217238)",
        "(-0.280000, 1.316598, -0.217327)",
        "(-0.280000, 1.312210, -0.217170)",
        "(-0.280000, 1.307881, -0.216776)",
        "(-0.280000, 1.303651, -0.216149)",
        "(-0.280000, 1.299638, -0.215451)",
        "(-0.280000, 1.295731, -0.214550)",
        "(-0.280000, 1.291962, -0.213493)",
        "(-0.280000, 1.288272, -0.212261)",
        "(-0.280000, 1.284646, -0.210875)",
        "(-0.280000, 1.281164, -0.209530)",
        "(-0.280000, 1.277693, -0.208053)",
        "(-0.280000, 1.275116, -0.206027)",
        "(-0.280000, 1.273795, -0.203378)",
        "(-0.280000, 1.272558, -0.200729)",
        "(-0.280000, 1.271468, -0.198233)",
        "(-0.280000, 1.270440, -0.195720)",
        "(-0.280000, 1.269470, -0.193174)",
        "(-0.280000, 1.268561, -0.190606)",
        "(-0.280000, 1.267716, -0.188026)",
        "(-0.280000, 1.266979, -0.185586)",
        "(-0.280000, 1.266291, -0.183108)",
        "(-0.280000, 1.265654, -0.180592)",
        "(-0.280000, 1.265078, -0.178082)",
        "(-0.280000, 1.264556, -0.175540)",
        "(-0.280000, 1.264117, -0.173136)",
        "(-0.280000, 1.263729, -0.170721)",
        "(-0.280000, 1.263389, -0.168266)",
        "(-0.280000, 1.263102, -0.165792)",
        "(-0.280000, 1.262871, -0.163345)",
        "(-0.280000, 1.262703, -0.161048)",
        "(-0.280000, 1.262584, -0.158807)",
        "(-0.280000, 1.262511, -0.156654)",
        "(-0.280000, 1.262480, -0.154539)",
        "(-0.280000, 1.262487, -0.152435)",
        "(-0.280000, 1.262530, -0.150434)",
        "(-0.280000, 1.262611, -0.148378)",
        "(-0.280000, 1.262733, -0.146266)",
        "(-0.280000, 1.262901, -0.144072)",
        "(-0.280000, 1.263122, -0.141792)",
        "(-0.280000, 1.263378, -0.139597)",
        "(-0.280000, 1.263692, -0.137301)",
        "(-0.280000, 1.264071, -0.134900)",
        "(-0.280000, 1.264520, -0.132415)",
        "(-0.280000, 1.265041, -0.129858)",
        "(-0.280000, 1.265590, -0.127442)",
        "(-0.280000, 1.266212, -0.124959)",
        "(-0.280000, 1.266903, -0.122445)",
        "(-0.280000, 1.267659, -0.119923)",
        "(-0.280000, 1.269044, -0.117578)",
        "(-0.280000, 1.271003, -0.115630)",
        "(-0.280000, 1.272864, -0.113659)",
        "(-0.280000, 1.274642, -0.111622)",
        "(-0.280000, 1.276327, -0.109537)",
        "(-0.280000, 1.277914, -0.107414)",
        "(-0.280000, 1.279342, -0.105405)",
        "(-0.280000, 1.280696, -0.103350)",
        "(-0.280000, 1.281995, -0.101262)",
        "(-0.280000, 1.283274, -0.099146)",
        "(-0.280000, 1.284559, -0.097034)",
        "(-0.280000, 1.285787, -0.095080)",
        "(-0.280000, 1.287022, -0.093119)",
        "(-0.280000, 1.288220, -0.091141)",
        "(-0.280000, 1.289363, -0.089123)",
        "(-0.280000, 1.290444, -0.087031)",
        "(-0.280000, 1.291370, -0.084963)",
        "(-0.280000, 1.292223, -0.082799)",
        "(-0.280000, 1.293024, -0.080508)",
        "(-0.280000, 1.293765, -0.078111)",
        "(-0.280000, 1.294464, -0.075609)",
        "(-0.280000, 1.295575, -0.073616)",
        "(-0.280000, 1.297171, -0.072040)",
        "(-0.280000, 1.298825, -0.070472)",
        "(-0.280000, 1.300511, -0.068936)",
        "(-0.280000, 1.302253, -0.067412)",
        "(-0.280000, 1.303925, -0.066007)",
        "(-0.280000, 1.305645, -0.064617)",
        "(-0.280000, 1.307417, -0.063241)",
        "(-0.280000, 1.309225, -0.061894)",
        "(-0.280000, 1.311081, -0.060567)",
        "(-0.280000, 1.312864, -0.059345)",
        "(-0.280000, 1.314718, -0.058126)",
        "(-0.280000, 1.316649, -0.056910)",
        "(-0.280000, 1.318692, -0.055682)",
        "(-0.280000, 1.320831, -0.054456)",
        "(-0.280000, 1.322896, -0.053331)",
        "(-0.280000, 1.325085, -0.052197)",
        "(-0.280000, 1.327415, -0.051055)",
        "(-0.280000, 1.329901, -0.049909)",
        "(-0.280000, 1.332562, -0.048760)",
        "(-0.280000, 1.335186, -0.047704)",
        "(-0.280000, 1.338004, -0.046654)",
        "(-0.280000, 1.341035, -0.045618)",
        "(-0.280000, 1.344308, -0.044604)",
        "(-0.280000, 1.347827, -0.043633)",
        "(-0.280000, 1.351271, -0.042799)",
        "(-0.280000, 1.354991, -0.042023)",
        "(-0.280000, 1.358944, -0.041340)",
        "(-0.280000, 1.363108, -0.040774)",
        "(-0.280000, 1.367473, -0.040347)",
        "(-0.280000, 1.371630, -0.040098)",
        "(-0.280000, 1.375948, -0.040001)",
        "(-0.280000, 1.380427, -0.040073)",
        "(-0.280000, 1.385006, -0.040328)",
        "(-0.280000, 1.389667, -0.040780)",
        "(-0.280000, 1.394071, -0.041385)",
        "(-0.280000, 1.398608, -0.042194)",
        "(-0.280000, 1.402894, -0.044488)",
        "(-0.280000, 1.406854, -0.047908)",
        "(-0.280000, 1.410637, -0.051488)",
        "(-0.280000, 1.413901, -0.055082)",
        "(-0.280000, 1.416988, -0.058799)",
        "(-0.280000, 1.419897, -0.062619)",
        "(-0.280000, 1.422574, -0.066494)",
        "(-0.280000, 1.424999, -0.070400)",
        "(-0.280000, 1.426968, -0.074168)",
        "(-0.280000, 1.428706, -0.077874)",
        "(-0.280000, 1.430248, -0.081518)",
        "(-0.280000, 1.431607, -0.085066)",
        "(-0.280000, 1.432809, -0.088490)",
        "(-0.280000, 1.433770, -0.091687)",
        "(-0.280000, 1.434656, -0.094751)",
        "(-0.280000, 1.435504, -0.097687)",
        "(-0.280000, 1.436326, -0.100470)",
        "(-0.280000, 1.437133, -0.103095)",
        "(-0.280000, 1.437871, -0.105454)",
        "(-0.280000, 1.438654, -0.107649)",
        "(-0.280000, 1.439500, -0.109691)",
        "(-0.280000, 1.440422, -0.111577)",
        "(-0.280000, 1.441440, -0.113322)",
        "(-0.280000, 1.442511, -0.114847)",
        "(-0.280000, 1.443701, -0.116250)",
        "(-0.280000, 1.445000, -0.117518)",
        "(-0.280000, 1.446424, -0.118685)",
        "(-0.280000, 1.447976, -0.119772)",
        "(-0.280000, 1.449605, -0.120707)",
        "(-0.280000, 1.451355, -0.121588)",
        "(-0.280000, 1.453211, -0.122430)",
        "(-0.280000, 1.455148, -0.123232)",
        "(-0.280000, 1.457156, -0.123995)",
        "(-0.280000, 1.459194, -0.124671)",
        "(-0.280000, 1.461255, -0.125319)",
        "(-0.280000, 1.463335, -0.125962)",
        "(-0.280000, 1.465410, -0.126618)",
        "(-0.280000, 1.467446, -0.127277)"
    ],
    "leftHandPositions": [
        "(-0.224649, 1.479054, 0.306804)",
        "(-0.280000, 1.380787, 0.040624)",
        "(-0.280000, 1.367414, 0.042528)",
        "(-0.280000, 1.354273, 0.045700)",
        "(-0.280000, 1.341666, 0.050039)",
        "(-0.280000, 1.329800, 0.055401)",
        "(-0.280000, 1.318847, 0.061597)",
        "(-0.280000, 1.308949, 0.068389)",
        "(-0.280000, 1.300148, 0.075562)",
        "(-0.280000, 1.292443, 0.082907)",
        "(-0.280000, 1.285806, 0.090218)",
        "(-0.280000, 1.280154, 0.097351)",
        "(-0.280000, 1.276489, 0.104912)",
        "(-0.280000, 1.274530, 0.112456)",
        "(-0.280000, 1.273347, 0.119384)",
        "(-0.280000, 1.272800, 0.125683)",
        "(-0.280000, 1.272752, 0.131348)",
        "(-0.280000, 1.273050, 0.136407)",
        "(-0.280000, 1.273565, 0.140895)",
        "(-0.280000, 1.274215, 0.144835)",
        "(-0.280000, 1.274900, 0.148287)",
        "(-0.280000, 1.275547, 0.151305)",
        "(-0.280000, 1.276111, 0.153922)",
        "(-0.280000, 1.276546, 0.156181)",
        "(-0.280000, 1.276813, 0.158140)",
        "(-0.280000, 1.276889, 0.159833)",
        "(-0.280000, 1.276766, 0.161274)",
        "(-0.280000, 1.276429, 0.162515)",
        "(-0.280000, 1.275876, 0.163585)",
        "(-0.280000, 1.275109, 0.164494)",
        "(-0.280000, 1.274136, 0.165268)",
        "(-0.280000, 1.272971, 0.165934)",
        "(-0.280000, 1.271621, 0.166498)",
        "(-0.280000, 1.270105, 0.166986)",
        "(-0.280000, 1.268449, 0.167410)",
        "(-0.280000, 1.266666, 0.167764)",
        "(-0.280000, 1.264783, 0.168061)",
        "(-0.280000, 1.262831, 0.168311)",
        "(-0.280000, 1.260825, 0.168507)",
        "(-0.280000, 1.258797, 0.168661)",
        "(-0.280000, 1.256777, 0.168798)",
        "(-0.280000, 1.254783, 0.168895)",
        "(-0.280000, 1.252847, 0.168965)",
        "(-0.280000, 1.252818, 0.169195)",
        "(-0.280000, 1.252802, 0.169375)",
        "(-0.280000, 1.252788, 0.169529)",
        "(-0.280000, 1.252776, 0.169666)",
        "(-0.280000, 1.252767, 0.169779)",
        "(-0.280000, 1.252757, 0.169892)",
        "(-0.280000, 1.252749, 0.169992)",
        "(-0.280000, 1.252740, 0.170102)",
        "(-0.280000, 1.252731, 0.170203)",
        "(-0.280000, 1.252723, 0.170303)",
        "(-0.280000, 1.252715, 0.170401)",
        "(-0.280000, 1.252709, 0.170474)",
        "(-0.280000, 1.252703, 0.170548)",
        "(-0.280000, 1.252694, 0.170660)",
        "(-0.280000, 1.252684, 0.170788)",
        "(-0.280000, 1.252671, 0.170957)",
        "(-0.280000, 1.252656, 0.171165)",
        "(-0.280000, 1.252642, 0.171348)",
        "(-0.280000, 1.252626, 0.171559)",
        "(-0.280000, 1.253989, 0.171892)",
        "(-0.280000, 1.256203, 0.172269)",
        "(-0.280000, 1.258468, 0.172642)",
        "(-0.280000, 1.260738, 0.172993)",
        "(-0.280000, 1.263014, 0.173315)",
        "(-0.280000, 1.265284, 0.173607)",
        "(-0.280000, 1.267531, 0.173877)",
        "(-0.280000, 1.269760, 0.174108)",
        "(-0.280000, 1.271947, 0.174310)",
        "(-0.280000, 1.274073, 0.174481)",
        "(-0.280000, 1.276136, 0.174580)",
        "(-0.280000, 1.278113, 0.174609)",
        "(-0.280000, 1.279989, 0.174557)",
        "(-0.280000, 1.281738, 0.174468)",
        "(-0.280000, 1.283362, 0.174251)",
        "(-0.280000, 1.284844, 0.173875)",
        "(-0.280000, 1.286171, 0.173300)",
        "(-0.280000, 1.287349, 0.172452)",
        "(-0.280000, 1.288354, 0.171504)",
        "(-0.280000, 1.289203, 0.170218)",
        "(-0.280000, 1.289910, 0.168580)",
        "(-0.280000, 1.290478, 0.166624)",
        "(-0.280000, 1.290903, 0.164479)",
        "(-0.280000, 1.291149, 0.162387)",
        "(-0.280000, 1.291236, 0.160246)",
        "(-0.280000, 1.291165, 0.158082)",
        "(-0.280000, 1.290954, 0.155842)",
        "(-0.280000, 1.290624, 0.153495)",
        "(-0.280000, 1.290178, 0.151104)",
        "(-0.280000, 1.289680, 0.148486)",
        "(-0.280000, 1.289195, 0.145556)",
        "(-0.280000, 1.288792, 0.142247)",
        "(-0.280000, 1.288551, 0.138469)",
        "(-0.280000, 1.288417, 0.134506)",
        "(-0.280000, 1.288592, 0.130043)",
        "(-0.280000, 1.289161, 0.125065)",
        "(-0.280000, 1.290229, 0.119589)",
        "(-0.280000, 1.291886, 0.113665)",
        "(-0.280000, 1.293901, 0.107802)",
        "(-0.280000, 1.296651, 0.101576)",
        "(-0.280000, 1.300203, 0.095107)",
        "(-0.280000, 1.304554, 0.088579)",
        "(-0.280000, 1.309649, 0.082172)",
        "(-0.280000, 1.315050, 0.076328)",
        "(-0.280000, 1.320916, 0.070920)",
        "(-0.280000, 1.327104, 0.066048)",
        "(-0.280000, 1.333490, 0.061769)",
        "(-0.280000, 1.340097, 0.058045)",
        "(-0.280000, 1.346776, 0.054908)",
        "(-0.280000, 1.353791, 0.052233)",
        "(-0.280000, 1.361116, 0.050029)",
        "(-0.280000, 1.368896, 0.048265)",
        "(-0.280000, 1.377567, 0.046910)",
        "(-0.280000, 1.386688, 0.046104)",
        "(-0.280000, 1.400436, 0.046053)",
        "(-0.280000, 1.425669, 0.049627)",
        "(-0.280000, 1.450353, 0.058103)",
        "(-0.280000, 1.472247, 0.070634)",
        "(-0.280000, 1.491028, 0.086566)",
        "(-0.280000, 1.506061, 0.104799)",
        "(-0.280000, 1.517066, 0.123972)",
        "(-0.280000, 1.524181, 0.142508)",
        "(-0.280000, 1.528054, 0.158955)",
        "(-0.280000, 1.529706, 0.173020)",
        "(-0.280000, 1.529971, 0.184122)",
        "(-0.280000, 1.529571, 0.192491)",
        "(-0.280000, 1.528963, 0.198503)",
        "(-0.280000, 1.528415, 0.202455)",
        "(-0.280000, 1.527982, 0.205104)",
        "(-0.280000, 1.527783, 0.206218)",
        "(-0.280000, 1.527780, 0.206236)",
        "(-0.280000, 1.527904, 0.205546)",
        "(-0.280000, 1.528077, 0.204550)",
        "(-0.280000, 1.528237, 0.203588)",
        "(-0.280000, 1.528361, 0.202805)",
        "(-0.280000, 1.528438, 0.202308)",
        "(-0.280000, 1.528484, 0.202002)",
        "(-0.280000, 1.528534, 0.201670)",
        "(-0.280000, 1.528597, 0.201237)",
        "(-0.280000, 1.528695, 0.200542)",
        "(-0.280000, 1.528833, 0.199522)",
        "(-0.280000, 1.529001, 0.198192)",
        "(-0.280000, 1.529184, 0.196612)",
        "(-0.280000, 1.529349, 0.195015)",
        "(-0.280000, 1.529507, 0.193277)",
        "(-0.280000, 1.529646, 0.191494)",
        "(-0.280000, 1.529762, 0.189709)",
        "(-0.280000, 1.529848, 0.188040)",
        "(-0.280000, 1.529909, 0.186543)",
        "(-0.280000, 1.529948, 0.185251)",
        "(-0.280000, 1.529972, 0.184102)",
        "(-0.280000, 1.529985, 0.183073)",
        "(-0.280000, 1.529991, 0.182146)",
        "(-0.280000, 1.529990, 0.181323)",
        "(-0.280000, 1.529985, 0.180568)",
        "(-0.280000, 1.529977, 0.179876)",
        "(-0.280000, 1.529965, 0.179183)",
        "(-0.280000, 1.529949, 0.178441)",
        "(-0.280000, 1.529929, 0.177722)",
        "(-0.280000, 1.529905, 0.176977)",
        "(-0.280000, 1.529877, 0.176247)",
        "(-0.280000, 1.529845, 0.175528)",
        "(-0.280000, 1.529810, 0.174809)",
        "(-0.280000, 1.529764, 0.174119)",
        "(-0.280000, 1.529664, 0.173403)",
        "(-0.280000, 1.529470, 0.172668)",
        "(-0.280000, 1.529153, 0.171933)",
        "(-0.280000, 1.528690, 0.171197)",
        "(-0.280000, 1.528073, 0.170542)",
        "(-0.280000, 1.527290, 0.169885)",
        "(-0.280000, 1.526339, 0.169262)",
        "(-0.280000, 1.525225, 0.168665)",
        "(-0.280000, 1.523957, 0.168107)",
        "(-0.280000, 1.522556, 0.167629)",
        "(-0.280000, 1.521030, 0.167214)",
        "(-0.280000, 1.519400, 0.166848)",
        "(-0.280000, 1.517688, 0.166508)",
        "(-0.280000, 1.515912, 0.166225)",
        "(-0.280000, 1.514103, 0.166018)",
        "(-0.280000, 1.512284, 0.165828)",
        "(-0.280000, 1.510472, 0.165681)",
        "(-0.280000, 1.508697, 0.165575)",
        "(-0.280000, 1.506986, 0.165494)",
        "(-0.280000, 1.505359, 0.165474)",
        "(-0.280000, 1.503840, 0.165498)",
        "(-0.280000, 1.502459, 0.165606)",
        "(-0.280000, 1.501231, 0.165806)",
        "(-0.280000, 1.500174, 0.166095)",
        "(-0.280000, 1.499294, 0.166389)",
        "(-0.280000, 1.498606, 0.166742)",
        "(-0.280000, 1.498122, 0.167145)",
        "(-0.280000, 1.497849, 0.167598)",
        "(-0.280000, 1.497790, 0.168099)",
        "(-0.280000, 1.497938, 0.168573)",
        "(-0.280000, 1.498300, 0.169074)",
        "(-0.280000, 1.498876, 0.169623)",
        "(-0.280000, 1.499663, 0.170226)",
        "(-0.280000, 1.500650, 0.170880)",
        "(-0.280000, 1.501818, 0.171511)",
        "(-0.280000, 1.503170, 0.172201)",
        "(-0.280000, 1.504688, 0.172920)",
        "(-0.280000, 1.506350, 0.173663)",
        "(-0.280000, 1.508157, 0.174507)",
        "(-0.280000, 1.510080, 0.175353)",
        "(-0.280000, 1.512101, 0.176318)",
        "(-0.280000, 1.514214, 0.177441)",
        "(-0.280000, 1.516393, 0.178710)",
        "(-0.280000, 1.518610, 0.180112)",
        "(-0.280000, 1.520859, 0.181514)",
        "(-0.280000, 1.523121, 0.183079)",
        "(-0.280000, 1.525371, 0.184777)",
        "(-0.280000, 1.527610, 0.186608)",
        "(-0.280000, 1.529823, 0.188565)",
        "(-0.280000, 1.532007, 0.190479)",
        "(-0.280000, 1.534160, 0.192557)",
        "(-0.280000, 1.535307, 0.194718)",
        "(-0.280000, 1.535096, 0.196845)",
        "(-0.280000, 1.534843, 0.199061)",
        "(-0.280000, 1.534571, 0.201151)",
        "(-0.280000, 1.534255, 0.203320)",
        "(-0.280000, 1.533891, 0.205576)",
        "(-0.280000, 1.533477, 0.207892)",
        "(-0.280000, 1.533015, 0.210255)",
        "(-0.280000, 1.532547, 0.212452)",
        "(-0.280000, 1.532035, 0.214679)",
        "(-0.280000, 1.531481, 0.216923)",
        "(-0.280000, 1.530887, 0.219174)",
        "(-0.280000, 1.530244, 0.221452)",
        "(-0.280000, 1.529604, 0.223588)",
        "(-0.280000, 1.528922, 0.225742)",
        "(-0.280000, 1.528192, 0.227921)",
        "(-0.280000, 1.527423, 0.230101)",
        "(-0.280000, 1.526618, 0.232270)",
        "(-0.280000, 1.525823, 0.234309)",
        "(-0.280000, 1.524987, 0.236361)",
        "(-0.280000, 1.524107, 0.238427)",
        "(-0.280000, 1.523173, 0.240526)",
        "(-0.280000, 1.522182, 0.242659)",
        "(-0.280000, 1.521214, 0.244656)",
        "(-0.280000, 1.520174, 0.246719)",
        "(-0.280000, 1.519067, 0.248825)",
        "(-0.280000, 1.517904, 0.250951)",
        "(-0.280000, 1.516665, 0.253125)",
        "(-0.280000, 1.515452, 0.255171)",
        "(-0.280000, 1.514166, 0.257257)",
        "(-0.280000, 1.512787, 0.259410)",
        "(-0.280000, 1.511315, 0.261617)",
        "(-0.280000, 1.509755, 0.263862)",
        "(-0.280000, 1.508223, 0.265980)",
        "(-0.280000, 1.506579, 0.268165)",
        "(-0.280000, 1.504834, 0.270393)",
        "(-0.280000, 1.502999, 0.272640)",
        "(-0.280000, 1.500621, 0.274521)",
        "(-0.280000, 1.497848, 0.275830)",
        "(-0.280000, 1.495132, 0.277223)",
        "(-0.280000, 1.492452, 0.278720)",
        "(-0.280000, 1.489812, 0.280320)",
        "(-0.280000, 1.487222, 0.282010)",
        "(-0.280000, 1.484796, 0.283667)",
        "(-0.280000, 1.482374, 0.285426)",
        "(-0.280000, 1.479941, 0.287263)",
        "(-0.280000, 1.477464, 0.289160)",
        "(-0.280000, 1.474932, 0.291069)",
        "(-0.280000, 1.472494, 0.292821)",
        "(-0.280000, 1.469928, 0.294521)",
        "(-0.280000, 1.467232, 0.296116)",
        "(-0.280000, 1.464407, 0.297567)",
        "(-0.280000, 1.461429, 0.298856)",
        "(-0.280000, 1.458480, 0.299865)",
        "(-0.280000, 1.455410, 0.300676)",
        "(-0.280000, 1.452197, 0.301291)",
        "(-0.280000, 1.448865, 0.301701)",
        "(-0.280000, 1.445428, 0.301904)",
        "(-0.280000, 1.442112, 0.301825)",
        "(-0.280000, 1.438694, 0.301570)",
        "(-0.280000, 1.435200, 0.301148)",
        "(-0.280000, 1.431670, 0.300569)",
        "(-0.280000, 1.428123, 0.299838)",
        "(-0.280000, 1.424753, 0.298933)",
        "(-0.280000, 1.421376, 0.297940)",
        "(-0.280000, 1.417973, 0.296875)",
        "(-0.280000, 1.414551, 0.295762)",
        "(-0.280000, 1.411148, 0.294621)",
        "(-0.280000, 1.407964, 0.293438)",
        "(-0.280000, 1.404769, 0.292275)",
        "(-0.280000, 1.401570, 0.291154)",
        "(-0.280000, 1.398397, 0.290080)",
        "(-0.280000, 1.395253, 0.289072)",
        "(-0.280000, 1.392339, 0.288151)",
        "(-0.280000, 1.389451, 0.287332)",
        "(-0.280000, 1.386521, 0.286625)",
        "(-0.280000, 1.383585, 0.286038)",
        "(-0.280000, 1.380602, 0.285568)",
        "(-0.280000, 1.377743, 0.285243)",
        "(-0.280000, 1.374772, 0.285032)",
        "(-0.280000, 1.371657, 0.284920)",
        "(-0.280000, 1.368394, 0.284892)",
        "(-0.280000, 1.364968, 0.284926)",
        "(-0.280000, 1.361627, 0.285078)",
        "(-0.280000, 1.358075, 0.285253)",
        "(-0.280000, 1.354331, 0.285430)",
        "(-0.280000, 1.350432, 0.285588)",
        "(-0.280000, 1.346355, 0.285701)",
        "(-0.280000, 1.342341, 0.285852)",
        "(-0.280000, 1.338143, 0.285897)",
        "(-0.280000, 1.333764, 0.285817)",
        "(-0.280000, 1.329244, 0.285592)",
        "(-0.280000, 1.324605, 0.285193)",
        "(-0.280000, 1.320074, 0.284769)",
        "(-0.280000, 1.315405, 0.284122)",
        "(-0.280000, 1.310635, 0.283236)",
        "(-0.280000, 1.305735, 0.282074)",
        "(-0.280000, 1.300732, 0.280615)",
        "(-0.280000, 1.295932, 0.279113)",
        "(-0.280000, 1.291065, 0.277264)",
        "(-0.280000, 1.286762, 0.274539)",
        "(-0.280000, 1.283545, 0.270681)",
        "(-0.280000, 1.280437, 0.266669)",
        "(-0.280000, 1.277661, 0.262819)",
        "(-0.280000, 1.275022, 0.258887)",
        "(-0.280000, 1.272523, 0.254883)",
        "(-0.280000, 1.270180, 0.250834)",
        "(-0.280000, 1.268002, 0.246771)",
        "(-0.280000, 1.266116, 0.242971)",
        "(-0.280000, 1.264373, 0.239181)",
        "(-0.280000, 1.262778, 0.235430)",
        "(-0.280000, 1.261324, 0.231722)",
        "(-0.280000, 1.259976, 0.227978)",
        "(-0.280000, 1.258804, 0.224419)",
        "(-0.280000, 1.257710, 0.220775)",
        "(-0.280000, 1.256721, 0.217132)",
        "(-0.280000, 1.255855, 0.213571)",
        "(-0.280000, 1.255104, 0.210107)",
        "(-0.280000, 1.254485, 0.206871)",
        "(-0.280000, 1.253953, 0.203647)",
        "(-0.280000, 1.255390, 0.200185)",
        "(-0.280000, 1.256973, 0.196824)",
        "(-0.280000, 1.258668, 0.193581)",
        "(-0.280000, 1.260445, 0.190626)",
        "(-0.280000, 1.262264, 0.187741)",
        "(-0.280000, 1.264091, 0.184949)",
        "(-0.280000, 1.265888, 0.182247)",
        "(-0.280000, 1.267640, 0.179597)",
        "(-0.280000, 1.269308, 0.177159)",
        "(-0.280000, 1.270864, 0.174764)",
        "(-0.280000, 1.272294, 0.172393)",
        "(-0.280000, 1.273571, 0.170070)",
        "(-0.280000, 1.274681, 0.167746)",
        "(-0.280000, 1.275587, 0.165553)",
        "(-0.280000, 1.276305, 0.163286)",
        "(-0.280000, 1.276823, 0.160952)",
        "(-0.280000, 1.277137, 0.158555)",
        "(-0.280000, 1.277251, 0.156063)",
        "(-0.280000, 1.277135, 0.153616)",
        "(-0.280000, 1.276836, 0.151031)",
        "(-0.280000, 1.276363, 0.148309)",
        "(-0.280000, 1.275728, 0.145474)",
        "(-0.280000, 1.274956, 0.142529)",
        "(-0.280000, 1.274019, 0.139600)",
        "(-0.280000, 1.273006, 0.136524)",
        "(-0.280000, 1.271958, 0.133318)",
        "(-0.280000, 1.270915, 0.129967)",
        "(-0.280000, 1.269917, 0.126520)",
        "(-0.280000, 1.268948, 0.123157)",
        "(-0.280000, 1.268109, 0.119745)",
        "(-0.280000, 1.268106, 0.116668)",
        "(-0.280000, 1.269379, 0.114263)",
        "(-0.280000, 1.270704, 0.111873)",
        "(-0.280000, 1.271997, 0.109640)",
        "(-0.280000, 1.273332, 0.107427)",
        "(-0.280000, 1.274729, 0.105208)",
        "(-0.280000, 1.276181, 0.102992)",
        "(-0.280000, 1.277705, 0.100758)",
        "(-0.280000, 1.279201, 0.098651)",
        "(-0.280000, 1.280800, 0.096487)",
        "(-0.280000, 1.282507, 0.094267)",
        "(-0.280000, 1.284337, 0.091983)",
        "(-0.280000, 1.286301, 0.089636)",
        "(-0.280000, 1.288234, 0.087424)",
        "(-0.280000, 1.290298, 0.085160)",
        "(-0.280000, 1.292503, 0.082844)",
        "(-0.280000, 1.294849, 0.080493)",
        "(-0.280000, 1.297321, 0.078130)",
        "(-0.280000, 1.299745, 0.075920)",
        "(-0.280000, 1.302330, 0.073684)",
        "(-0.280000, 1.306252, 0.072925)",
        "(-0.280000, 1.310327, 0.072238)",
        "(-0.280000, 1.314521, 0.071618)",
        "(-0.280000, 1.318555, 0.071225)",
        "(-0.280000, 1.322735, 0.070826)",
        "(-0.280000, 1.327032, 0.070416)",
        "(-0.280000, 1.331434, 0.069980)",
        "(-0.280000, 1.335944, 0.069519)",
        "(-0.280000, 1.340205, 0.069185)",
        "(-0.280000, 1.344543, 0.068783)",
        "(-0.280000, 1.348967, 0.068309)",
        "(-0.280000, 1.353441, 0.067767)",
        "(-0.280000, 1.357951, 0.067155)",
        "(-0.280000, 1.362147, 0.066561)",
        "(-0.280000, 1.366415, 0.065853)",
        "(-0.280000, 1.370722, 0.065038)",
        "(-0.280000, 1.375058, 0.064117)",
        "(-0.280000, 1.379453, 0.063088)",
        "(-0.280000, 1.383598, 0.061984)",
        "(-0.280000, 1.387838, 0.060767)",
        "(-0.280000, 1.392217, 0.059445)",
        "(-0.280000, 1.396713, 0.058046)",
        "(-0.280000, 1.401335, 0.056599)",
        "(-0.280000, 1.405826, 0.055101)",
        "(-0.280000, 1.410574, 0.053613)",
        "(-0.280000, 1.415567, 0.052194)",
        "(-0.280000, 1.420766, 0.050882)",
        "(-0.280000, 1.426089, 0.049728)",
        "(-0.280000, 1.431202, 0.048687)",
        "(-0.280000, 1.436450, 0.047797)",
        "(-0.280000, 1.441398, 0.048128)",
        "(-0.280000, 1.445851, 0.049789)",
        "(-0.280000, 1.450180, 0.051570)",
        "(-0.280000, 1.454137, 0.053347)",
        "(-0.280000, 1.457955, 0.055202)",
        "(-0.280000, 1.461665, 0.057143)",
        "(-0.280000, 1.465245, 0.059151)",
        "(-0.280000, 1.468684, 0.061212)",
        "(-0.280000, 1.471801, 0.063197)",
        "(-0.280000, 1.474818, 0.065229)",
        "(-0.280000, 1.477715, 0.067290)",
        "(-0.280000, 1.480486, 0.069366)",
        "(-0.280000, 1.483161, 0.071473)",
        "(-0.280000, 1.485595, 0.073483)",
        "(-0.280000, 1.487966, 0.075531)",
        "(-0.280000, 1.490278, 0.077620)",
        "(-0.280000, 1.492515, 0.079730)",
        "(-0.280000, 1.494697, 0.081880)",
        "(-0.280000, 1.496708, 0.083946)",
        "(-0.280000, 1.498676, 0.086052)",
        "(-0.280000, 1.500593, 0.088190)",
        "(-0.280000, 1.502457, 0.090353)",
        "(-0.280000, 1.504267, 0.092542)",
        "(-0.280000, 1.505900, 0.094597)",
        "(-0.280000, 1.507485, 0.096667)",
        "(-0.280000, 1.509015, 0.098745)",
        "(-0.280000, 1.510486, 0.100818)",
        "(-0.280000, 1.511917, 0.102915)",
        "(-0.280000, 1.513206, 0.104875)",
        "(-0.280000, 1.514464, 0.106859)",
        "(-0.280000, 1.515709, 0.108896)",
        "(-0.280000, 1.516933, 0.110978)",
        "(-0.280000, 1.518115, 0.113068)",
        "(-0.280000, 1.519172, 0.115011)",
        "(-0.280000, 1.520210, 0.116991)",
        "(-0.280000, 1.521222, 0.119000)",
        "(-0.280000, 1.522181, 0.120978)",
        "(-0.280000, 1.523101, 0.122955)",
        "(-0.280000, 1.523930, 0.124808)",
        "(-0.280000, 1.524723, 0.126649)",
        "(-0.280000, 1.525484, 0.128486)",
        "(-0.280000, 1.526224, 0.130347)",
        "(-0.280000, 1.526957, 0.132272)",
        "(-0.280000, 1.527630, 0.134113)",
        "(-0.280000, 1.528307, 0.136055)",
        "(-0.280000, 1.527790, 0.138460)",
        "(-0.280000, 1.526202, 0.141237)",
        "(-0.280000, 1.524624, 0.144004)",
        "(-0.280000, 1.522985, 0.146593)",
        "(-0.280000, 1.521357, 0.149172)",
        "(-0.280000, 1.519788, 0.151729)",
        "(-0.280000, 1.518320, 0.154247)",
        "(-0.280000, 1.516981, 0.156755)",
        "(-0.280000, 1.515772, 0.159091)",
        "(-0.280000, 1.514762, 0.161461)",
        "(-0.280000, 1.513955, 0.163868)",
        "(-0.280000, 1.513363, 0.166309)",
        "(-0.280000, 1.512991, 0.168785)",
        "(-0.280000, 1.512822, 0.171102)",
        "(-0.280000, 1.512879, 0.173515)",
        "(-0.280000, 1.513153, 0.176027)",
        "(-0.280000, 1.513629, 0.178612)",
        "(-0.280000, 1.514294, 0.181305)",
        "(-0.280000, 1.515131, 0.183913)",
        "(-0.280000, 1.516118, 0.186698)",
        "(-0.280000, 1.517233, 0.189670)",
        "(-0.280000, 1.518446, 0.192786)",
        "(-0.280000, 1.519725, 0.196008)",
        "(-0.280000, 1.521079, 0.199156)",
        "(-0.280000, 1.522449, 0.202453)",
        "(-0.280000, 1.523802, 0.205867)",
        "(-0.280000, 1.525118, 0.209392)",
        "(-0.280000, 1.526369, 0.212988)",
        "(-0.280000, 1.527572, 0.216440)",
        "(-0.280000, 1.528663, 0.219966)",
        "(-0.280000, 1.529613, 0.223529)",
        "(-0.280000, 1.528664, 0.226526)",
        "(-0.280000, 1.527645, 0.229484)",
        "(-0.280000, 1.526630, 0.232238)",
        "(-0.280000, 1.525567, 0.234948)",
        "(-0.280000, 1.524461, 0.237607)",
        "(-0.280000, 1.523313, 0.240218)",
        "(-0.280000, 1.522130, 0.242768)",
        "(-0.280000, 1.520988, 0.245113)",
        "(-0.280000, 1.519817, 0.247409)",
        "(-0.280000, 1.518637, 0.249622)",
        "(-0.280000, 1.517457, 0.251746)",
        "(-0.280000, 1.516264, 0.253810)",
        "(-0.280000, 1.515108, 0.255737)",
        "(-0.280000, 1.513920, 0.257648)",
        "(-0.280000, 1.512681, 0.259571)",
        "(-0.280000, 1.511412, 0.261475)",
        "(-0.280000, 1.510118, 0.263348)",
        "(-0.280000, 1.508876, 0.265087)",
        "(-0.280000, 1.507625, 0.266785)",
        "(-0.280000, 1.505269, 0.267600)",
        "(-0.280000, 1.502249, 0.267832)",
        "(-0.280000, 1.499232, 0.267931)",
        "(-0.280000, 1.496341, 0.267833)",
        "(-0.280000, 1.493527, 0.267601)",
        "(-0.280000, 1.490832, 0.267216)",
        "(-0.280000, 1.488291, 0.266670)",
        "(-0.280000, 1.485854, 0.266023)",
        "(-0.280000, 1.483541, 0.265290)",
        "(-0.280000, 1.481347, 0.264510)",
        "(-0.280000, 1.479221, 0.263746)",
        "(-0.280000, 1.477208, 0.262985)",
        "(-0.280000, 1.475326, 0.262235)",
        "(-0.280000, 1.473578, 0.261525)",
        "(-0.280000, 1.471922, 0.260904)",
        "(-0.280000, 1.470371, 0.260390)",
        "(-0.280000, 1.468940, 0.259992)",
        "(-0.280000, 1.467596, 0.259747)",
        "(-0.280000, 1.466404, 0.259612)",
        "(-0.280000, 1.465323, 0.259642)",
        "(-0.280000, 1.464338, 0.259850)",
        "(-0.280000, 1.463456, 0.260238)",
        "(-0.280000, 1.462702, 0.260784)",
        "(-0.280000, 1.462106, 0.261463)",
        "(-0.280000, 1.461606, 0.262323)",
        "(-0.280000, 1.461183, 0.263369)",
        "(-0.280000, 1.460791, 0.264631)",
        "(-0.280000, 1.460388, 0.266122)",
        "(-0.280000, 1.460052, 0.267757)",
        "(-0.280000, 1.459613, 0.269649)",
        "(-0.280000, 1.459035, 0.271792)",
        "(-0.280000, 1.458264, 0.274178)",
        "(-0.280000, 1.457258, 0.276806)",
        "(-0.280000, 1.456195, 0.279509)",
        "(-0.280000, 1.454798, 0.282419)",
        "(-0.280000, 1.453028, 0.285513)",
        "(-0.280000, 1.450840, 0.288751)",
        "(-0.280000, 1.448218, 0.292075)",
        "(-0.280000, 1.445497, 0.295262)",
        "(-0.280000, 1.442282, 0.298467)",
        "(-0.280000, 1.438587, 0.301610)",
        "(-0.280000, 1.434464, 0.304607)",
        "(-0.280000, 1.429938, 0.307403)",
        "(-0.280000, 1.425444, 0.309841)",
        "(-0.280000, 1.420593, 0.312003)",
        "(-0.280000, 1.415418, 0.313853)",
        "(-0.280000, 1.409973, 0.315349)",
        "(-0.280000, 1.404464, 0.316452)",
        "(-0.280000, 1.399060, 0.317167)",
        "(-0.280000, 1.393456, 0.317523)",
        "(-0.280000, 1.387716, 0.317521)",
        "(-0.280000, 1.381867, 0.317178)",
        "(-0.280000, 1.376016, 0.316531)",
        "(-0.280000, 1.370559, 0.315695)",
        "(-0.280000, 1.365055, 0.314670)",
        "(-0.280000, 1.359509, 0.313487)",
        "(-0.280000, 1.353910, 0.312165)",
        "(-0.280000, 1.348204, 0.310699)",
        "(-0.280000, 1.342777, 0.309242)",
        "(-0.280000, 1.337115, 0.307608)",
        "(-0.280000, 1.331174, 0.305744)",
        "(-0.280000, 1.324959, 0.303598)",
        "(-0.280000, 1.318518, 0.301138)",
        "(-0.280000, 1.312775, 0.298024)",
        "(-0.280000, 1.307392, 0.294066)",
        "(-0.280000, 1.302118, 0.289787)",
        "(-0.280000, 1.296941, 0.285154)",
        "(-0.280000, 1.291913, 0.280187)",
        "(-0.280000, 1.287393, 0.275265)",
        "(-0.280000, 1.283074, 0.270091)",
        "(-0.280000, 1.278974, 0.264674)",
        "(-0.280000, 1.275184, 0.259137)",
        "(-0.280000, 1.271742, 0.253567)",
        "(-0.280000, 1.268768, 0.248236)",
        "(-0.280000, 1.266049, 0.242832)",
        "(-0.280000, 1.263595, 0.237390)",
        "(-0.280000, 1.261412, 0.231956)",
        "(-0.280000, 1.259521, 0.226632)",
        "(-0.280000, 1.257973, 0.221684)",
        "(-0.280000, 1.256658, 0.216887)",
        "(-0.280000, 1.255557, 0.212248)",
        "(-0.280000, 1.254642, 0.207734)",
        "(-0.280000, 1.253889, 0.203291)",
        "(-0.280000, 1.253315, 0.199128)",
        "(-0.280000, 1.252867, 0.194988)",
        "(-0.280000, 1.252545, 0.190894)",
        "(-0.280000, 1.252344, 0.186862)",
        "(-0.280000, 1.252259, 0.182895)",
        "(-0.280000, 1.252279, 0.179199)",
        "(-0.280000, 1.252395, 0.175522)",
        "(-0.280000, 1.252602, 0.171904)",
        "(-0.280000, 1.252894, 0.168372)",
        "(-0.280000, 1.253270, 0.164879)",
        "(-0.280000, 1.253703, 0.161601)",
        "(-0.280000, 1.254211, 0.158345)",
        "(-0.280000, 1.254796, 0.155091)",
        "(-0.280000, 1.255454, 0.151865)",
        "(-0.280000, 1.256185, 0.148665)",
        "(-0.280000, 1.256942, 0.145659)",
        "(-0.280000, 1.257769, 0.142658)",
        "(-0.280000, 1.259919, 0.140064)",
        "(-0.280000, 1.263037, 0.137871)",
        "(-0.280000, 1.266175, 0.135832)",
        "(-0.280000, 1.269263, 0.134085)",
        "(-0.280000, 1.272377, 0.132435)",
        "(-0.280000, 1.275493, 0.130900)",
        "(-0.280000, 1.278589, 0.129480)",
        "(-0.280000, 1.281674, 0.128156)",
        "(-0.280000, 1.284663, 0.127042)",
        "(-0.280000, 1.287593, 0.126000)",
        "(-0.280000, 1.290458, 0.125027)",
        "(-0.280000, 1.293226, 0.124126)",
        "(-0.280000, 1.295883, 0.123281)",
        "(-0.280000, 1.298355, 0.122564)",
        "(-0.280000, 1.300709, 0.121842)",
        "(-0.280000, 1.302919, 0.121114)",
        "(-0.280000, 1.304976, 0.120361)",
        "(-0.280000, 1.306888, 0.119558)",
        "(-0.280000, 1.308594, 0.118762)",
        "(-0.280000, 1.310150, 0.117872)",
        "(-0.280000, 1.311584, 0.116851)",
        "(-0.280000, 1.312885, 0.115703)",
        "(-0.280000, 1.314061, 0.114419)",
        "(-0.280000, 1.315049, 0.113072)",
        "(-0.280000, 1.315953, 0.111547)",
        "(-0.280000, 1.316782, 0.109850)",
        "(-0.280000, 1.317575, 0.107951)",
        "(-0.280000, 1.318355, 0.105853)",
        "(-0.280000, 1.319012, 0.103694)",
        "(-0.280000, 1.319730, 0.101308)",
        "(-0.280000, 1.320516, 0.098730)",
        "(-0.280000, 1.321397, 0.095981)",
        "(-0.280000, 1.322416, 0.093053)",
        "(-0.280000, 1.323404, 0.090126)",
        "(-0.280000, 1.324589, 0.087061)",
        "(-0.280000, 1.326010, 0.083865)",
        "(-0.280000, 1.327693, 0.080578)",
        "(-0.280000, 1.329664, 0.077231)",
        "(-0.280000, 1.331652, 0.074039)",
        "(-0.280000, 1.333974, 0.070831)",
        "(-0.280000, 1.336624, 0.067669)",
        "(-0.280000, 1.339597, 0.064602)",
        "(-0.280000, 1.342892, 0.061663)",
        "(-0.280000, 1.346179, 0.059021)",
        "(-0.280000, 1.349795, 0.056559)",
        "(-0.280000, 1.353738, 0.054300)",
        "(-0.280000, 1.357980, 0.052283)",
        "(-0.280000, 1.362457, 0.050541)",
        "(-0.280000, 1.366820, 0.049152)",
        "(-0.280000, 1.371460, 0.048013)",
        "(-0.280000, 1.376349, 0.047131)",
        "(-0.280000, 1.381476, 0.046498)",
        "(-0.280000, 1.386746, 0.046101)",
        "(-0.280000, 1.391728, 0.045933)",
        "(-0.280000, 1.396893, 0.045999)",
        "(-0.280000, 1.402151, 0.046356)",
        "(-0.280000, 1.407428, 0.047040)",
        "(-0.280000, 1.412747, 0.048083)",
        "(-0.280000, 1.417666, 0.049434)",
        "(-0.280000, 1.422569, 0.051141)",
        "(-0.280000, 1.427418, 0.053213)",
        "(-0.280000, 1.432177, 0.055639)",
        "(-0.280000, 1.436795, 0.058401)",
        "(-0.280000, 1.440925, 0.061346)",
        "(-0.280000, 1.444955, 0.064593)",
        "(-0.280000, 1.448803, 0.068087)",
        "(-0.280000, 1.452443, 0.071784)",
        "(-0.280000, 1.455863, 0.075661)",
        "(-0.280000, 1.458788, 0.079503)",
        "(-0.280000, 1.461511, 0.083425)",
        "(-0.280000, 1.464053, 0.087418)",
        "(-0.280000, 1.466377, 0.091407)",
        "(-0.280000, 1.468488, 0.095343)",
        "(-0.280000, 1.470250, 0.099063)",
        "(-0.280000, 1.471895, 0.102708)",
        "(-0.280000, 1.473454, 0.106262)",
        "(-0.280000, 1.474937, 0.109708)",
        "(-0.280000, 1.476354, 0.113012)",
        "(-0.280000, 1.477609, 0.116008)",
        "(-0.280000, 1.478868, 0.118858)",
        "(-0.280000, 1.480158, 0.121564)",
        "(-0.280000, 1.481478, 0.124096)",
        "(-0.280000, 1.482845, 0.126459)",
        "(-0.280000, 1.484212, 0.128543)",
        "(-0.280000, 1.485680, 0.130499)",
        "(-0.280000, 1.487261, 0.132338)",
        "(-0.280000, 1.488953, 0.134056)",
        "(-0.280000, 1.490762, 0.135673)",
        "(-0.280000, 1.492638, 0.137097)",
        "(-0.280000, 1.494641, 0.138452)",
        "(-0.280000, 1.496755, 0.139734)",
        "(-0.280000, 1.498971, 0.140965)",
        "(-0.280000, 1.501298, 0.142178)",
        "(-0.280000, 1.503681, 0.143279)",
        "(-0.280000, 1.506138, 0.144373)",
        "(-0.280000, 1.508663, 0.145458)",
        "(-0.280000, 1.511238, 0.146545)",
        "(-0.280000, 1.513844, 0.147654)",
        "(-0.280000, 1.516457, 0.148697)",
        "(-0.280000, 1.519081, 0.149761)",
        "(-0.280000, 1.521694, 0.150826)",
        "(-0.280000, 1.524306, 0.151910)",
        "(-0.280000, 1.526906, 0.153027)",
        "(-0.280000, 1.529482, 0.154113)",
        "(-0.280000, 1.532107, 0.155270)",
        "(-0.280000, 1.533648, 0.156678)",
        "(-0.280000, 1.533931, 0.158303)",
        "(-0.280000, 1.534195, 0.159927)",
        "(-0.280000, 1.534425, 0.161459)",
        "(-0.280000, 1.534640, 0.162997)",
        "(-0.280000, 1.534845, 0.164602)",
        "(-0.280000, 1.535039, 0.166264)",
        "(-0.280000, 1.535217, 0.167970)",
        "(-0.280000, 1.535364, 0.169570)",
        "(-0.280000, 1.535497, 0.171210)",
        "(-0.280000, 1.535611, 0.172851)",
        "(-0.280000, 1.535705, 0.174483)",
        "(-0.280000, 1.535780, 0.176127)",
        "(-0.280000, 1.535834, 0.177688)",
        "(-0.280000, 1.535872, 0.179266)",
        "(-0.280000, 1.535891, 0.180883)",
        "(-0.280000, 1.535893, 0.182514)",
        "(-0.280000, 1.535875, 0.184162)",
        "(-0.280000, 1.535840, 0.185737)",
        "(-0.280000, 1.535788, 0.187325)",
        "(-0.280000, 1.535717, 0.188902)",
        "(-0.280000, 1.535628, 0.190502)",
        "(-0.280000, 1.535520, 0.192115)",
        "(-0.280000, 1.535403, 0.193620)",
        "(-0.280000, 1.535267, 0.195147)",
        "(-0.280000, 1.535113, 0.196686)",
        "(-0.280000, 1.534942, 0.198227)",
        "(-0.280000, 1.534750, 0.199804)",
        "(-0.280000, 1.534553, 0.201282)",
        "(-0.280000, 1.534340, 0.202761)",
        "(-0.280000, 1.534105, 0.204276)",
        "(-0.280000, 1.533850, 0.205815)",
        "(-0.280000, 1.533570, 0.207392)",
        "(-0.280000, 1.533288, 0.208888)",
        "(-0.280000, 1.532979, 0.210431)",
        "(-0.280000, 1.532650, 0.211984)",
        "(-0.280000, 1.532302, 0.213536)",
        "(-0.280000, 1.531929, 0.215122)",
        "(-0.280000, 1.531558, 0.216623)",
        "(-0.280000, 1.531163, 0.218149)",
        "(-0.280000, 1.530736, 0.219721)",
        "(-0.280000, 1.530284, 0.221314)",
        "(-0.280000, 1.529805, 0.222931)",
        "(-0.280000, 1.529324, 0.224487)",
        "(-0.280000, 1.528808, 0.226090)",
        "(-0.280000, 1.527076, 0.227324)",
        "(-0.280000, 1.524285, 0.228188)",
        "(-0.280000, 1.521528, 0.229032)",
        "(-0.280000, 1.518822, 0.229724)",
        "(-0.280000, 1.516095, 0.230402)",
        "(-0.280000, 1.513369, 0.231046)",
        "(-0.280000, 1.510668, 0.231643)",
        "(-0.280000, 1.508001, 0.232163)",
        "(-0.280000, 1.505427, 0.232535)",
        "(-0.280000, 1.502927, 0.232863)",
        "(-0.280000, 1.500499, 0.233159)",
        "(-0.280000, 1.498169, 0.233427)",
        "(-0.280000, 1.495966, 0.233664)",
        "(-0.280000, 1.493904, 0.233854)",
        "(-0.280000, 1.491977, 0.234065)",
        "(-0.280000, 1.490181, 0.234337)",
        "(-0.280000, 1.488533, 0.234673)",
        "(-0.280000, 1.487010, 0.235121)",
        "(-0.280000, 1.485680, 0.235595)",
        "(-0.280000, 1.484478, 0.236224)",
        "(-0.280000, 1.483384, 0.237042)",
        "(-0.280000, 1.482394, 0.238058)",
        "(-0.280000, 1.481514, 0.239262)",
        "(-0.280000, 1.480815, 0.240534)",
        "(-0.280000, 1.480199, 0.242018)",
        "(-0.280000, 1.479653, 0.243708)",
        "(-0.280000, 1.479147, 0.245628)",
        "(-0.280000, 1.478655, 0.247778)",
        "(-0.280000, 1.478282, 0.249991)",
        "(-0.280000, 1.477869, 0.252444)",
        "(-0.280000, 1.477377, 0.255138)",
        "(-0.280000, 1.476764, 0.258061)",
        "(-0.280000, 1.475991, 0.261219)",
        "(-0.280000, 1.475223, 0.264385)",
        "(-0.280000, 1.474239, 0.267733)",
        "(-0.280000, 1.473041, 0.271219)",
        "(-0.280000, 1.471634, 0.274777)",
        "(-0.280000, 1.470036, 0.278340)",
        "(-0.280000, 1.468424, 0.281748)",
        "(-0.280000, 1.466645, 0.285086)",
        "(-0.280000, 1.464724, 0.288308)",
        "(-0.280000, 1.462695, 0.291360)",
        "(-0.280000, 1.460561, 0.294234)",
        "(-0.280000, 1.458458, 0.296834)",
        "(-0.280000, 1.456263, 0.299223)",
        "(-0.280000, 1.453957, 0.301412)",
        "(-0.280000, 1.451550, 0.303390)",
        "(-0.280000, 1.449061, 0.305150)",
        "(-0.280000, 1.446613, 0.306653)",
        "(-0.280000, 1.444061, 0.307982)",
        "(-0.280000, 1.441420, 0.309153)",
        "(-0.280000, 1.438675, 0.310201)",
        "(-0.280000, 1.435879, 0.311148)",
        "(-0.280000, 1.433221, 0.311968)",
        "(-0.280000, 1.430498, 0.312696)",
        "(-0.280000, 1.427675, 0.313299)",
        "(-0.280000, 1.424749, 0.313740)",
        "(-0.280000, 1.421613, 0.314016)",
        "(-0.280000, 1.418504, 0.314054)",
        "(-0.280000, 1.415108, 0.313905)",
        "(-0.280000, 1.411367, 0.313549)",
        "(-0.280000, 1.407299, 0.312963)",
        "(-0.280000, 1.402937, 0.312127)",
        "(-0.280000, 1.398527, 0.311006)",
        "(-0.280000, 1.394065, 0.309613)",
        "(-0.280000, 1.389400, 0.307950)",
        "(-0.280000, 1.384570, 0.306015)",
        "(-0.280000, 1.379584, 0.303794)",
        "(-0.280000, 1.374937, 0.301362)",
        "(-0.280000, 1.370257, 0.298704)",
        "(-0.280000, 1.365568, 0.295820)",
        "(-0.280000, 1.360935, 0.292743)",
        "(-0.280000, 1.356425, 0.289515)",
        "(-0.280000, 1.352350, 0.286273)",
        "(-0.280000, 1.348364, 0.282940)",
        "(-0.280000, 1.344475, 0.279544)",
        "(-0.280000, 1.340714, 0.276115)",
        "(-0.280000, 1.337121, 0.272708)",
        "(-0.280000, 1.333890, 0.269496)",
        "(-0.280000, 1.330745, 0.266340)",
        "(-0.280000, 1.327697, 0.263277)",
        "(-0.280000, 1.324764, 0.260353)",
        "(-0.280000, 1.321898, 0.257554)",
        "(-0.280000, 1.319185, 0.254996)",
        "(-0.280000, 1.316448, 0.252527)",
        "(-0.280000, 1.313645, 0.250109)",
        "(-0.280000, 1.310763, 0.247717)",
        "(-0.280000, 1.307809, 0.245346)",
        "(-0.280000, 1.304876, 0.243127)",
        "(-0.280000, 1.301828, 0.240854)",
        "(-0.280000, 1.298662, 0.238485)",
        "(-0.280000, 1.295399, 0.236000)",
        "(-0.280000, 1.292039, 0.233367)",
        "(-0.280000, 1.288724, 0.230813)",
        "(-0.280000, 1.285349, 0.228071)",
        "(-0.280000, 1.281927, 0.225129)",
        "(-0.280000, 1.278498, 0.221987)",
        "(-0.280000, 1.275112, 0.218697)",
        "(-0.280000, 1.271852, 0.215526)",
        "(-0.280000, 1.268665, 0.212266)",
        "(-0.280000, 1.265568, 0.208902)",
        "(-0.280000, 1.262538, 0.205331)",
        "(-0.280000, 1.259599, 0.201560)",
        "(-0.280000, 1.256817, 0.197893)",
        "(-0.280000, 1.254176, 0.194024)",
        "(-0.280000, 1.252486, 0.189922)",
        "(-0.280000, 1.252307, 0.185690)",
        "(-0.280000, 1.252255, 0.181457)",
        "(-0.280000, 1.252320, 0.177530)",
        "(-0.280000, 1.252488, 0.173686)",
        "(-0.280000, 1.252759, 0.169864)",
        "(-0.280000, 1.253132, 0.166066)",
        "(-0.280000, 1.253606, 0.162289)",
        "(-0.280000, 1.254144, 0.158749)",
        "(-0.280000, 1.254779, 0.155183)",
        "(-0.280000, 1.255519, 0.151566)",
        "(-0.280000, 1.256361, 0.147939)",
        "(-0.280000, 1.257301, 0.144326)",
        "(-0.280000, 1.258263, 0.140978)",
        "(-0.280000, 1.259295, 0.137691)",
        "(-0.280000, 1.260392, 0.134472)",
        "(-0.280000, 1.261536, 0.131358)",
        "(-0.280000, 1.262727, 0.128334)",
        "(-0.280000, 1.263904, 0.125531)",
        "(-0.280000, 1.265148, 0.122758)",
        "(-0.280000, 1.268156, 0.120866)",
        "(-0.280000, 1.271220, 0.119141)",
        "(-0.280000, 1.274300, 0.117576)",
        "(-0.280000, 1.277290, 0.116278)",
        "(-0.280000, 1.280273, 0.115050)",
        "(-0.280000, 1.283219, 0.113873)",
        "(-0.280000, 1.286089, 0.112746)",
        "(-0.280000, 1.288869, 0.111660)",
        "(-0.280000, 1.291443, 0.110720)",
        "(-0.280000, 1.293875, 0.109773)",
        "(-0.280000, 1.296190, 0.108758)",
        "(-0.280000, 1.298352, 0.107683)",
        "(-0.280000, 1.300353, 0.106522)",
        "(-0.280000, 1.302113, 0.105355)",
        "(-0.280000, 1.303715, 0.104048)",
        "(-0.280000, 1.305161, 0.102588)",
        "(-0.280000, 1.306464, 0.100949)",
        "(-0.280000, 1.307645, 0.099109)",
        "(-0.280000, 1.308601, 0.097175)",
        "(-0.280000, 1.309472, 0.095014)",
        "(-0.280000, 1.310296, 0.092600)",
        "(-0.280000, 1.311101, 0.089937)",
        "(-0.280000, 1.311914, 0.087044)",
        "(-0.280000, 1.312601, 0.084055)",
        "(-0.280000, 1.313377, 0.080838)",
        "(-0.280000, 1.314267, 0.077438)",
        "(-0.280000, 1.315308, 0.073871)",
        "(-0.280000, 1.316539, 0.070189)",
        "(-0.280000, 1.317781, 0.066593)",
        "(-0.280000, 1.319307, 0.062949)",
        "(-0.280000, 1.321550, 0.059947)",
        "(-0.280000, 1.324713, 0.058120)",
        "(-0.280000, 1.328079, 0.056291)",
        "(-0.280000, 1.331356, 0.054622)",
        "(-0.280000, 1.334842, 0.052962)",
        "(-0.280000, 1.338548, 0.051322)",
        "(-0.280000, 1.342455, 0.049728)",
        "(-0.280000, 1.346555, 0.048198)",
        "(-0.280000, 1.350511, 0.046856)",
        "(-0.280000, 1.354680, 0.045581)",
        "(-0.280000, 1.359047, 0.044394)",
        "(-0.280000, 1.363615, 0.043310)",
        "(-0.280000, 1.368392, 0.042345)",
        "(-0.280000, 1.372938, 0.041584)",
        "(-0.280000, 1.377647, 0.040955)",
        "(-0.280000, 1.382483, 0.040475)",
        "(-0.280000, 1.387388, 0.040158)",
        "(-0.280000, 1.392304, 0.040011)",
        "(-0.280000, 1.396900, 0.040028)",
        "(-0.280000, 1.401492, 0.040203)",
        "(-0.280000, 1.405917, 0.042426)",
        "(-0.280000, 1.410210, 0.044847)",
        "(-0.280000, 1.414328, 0.047421)",
        "(-0.280000, 1.418003, 0.050056)",
        "(-0.280000, 1.421553, 0.052770)",
        "(-0.280000, 1.425037, 0.055539)",
        "(-0.280000, 1.428439, 0.058325)",
        "(-0.280000, 1.431762, 0.061112)",
        "(-0.280000, 1.434746, 0.063776)",
        "(-0.280000, 1.437676, 0.066366)",
        "(-0.280000, 1.440588, 0.068878)",
        "(-0.280000, 1.443469, 0.071279)",
        "(-0.280000, 1.446294, 0.073531)",
        "(-0.280000, 1.448935, 0.075546)",
        "(-0.280000, 1.451634, 0.077416)",
        "(-0.280000, 1.454430, 0.079152)",
        "(-0.280000, 1.457354, 0.080769)",
        "(-0.280000, 1.460429, 0.082280)",
        "(-0.280000, 1.463457, 0.083553)",
        "(-0.280000, 1.466630, 0.084720)",
        "(-0.280000, 1.469974, 0.085808)",
        "(-0.280000, 1.473474, 0.086832)",
        "(-0.280000, 1.477110, 0.087809)",
        "(-0.280000, 1.480731, 0.088619)",
        "(-0.280000, 1.484466, 0.089414)",
        "(-0.280000, 1.488255, 0.090196)",
        "(-0.280000, 1.492072, 0.090971)",
        "(-0.280000, 1.495873, 0.091763)",
        "(-0.280000, 1.499533, 0.092483)",
        "(-0.280000, 1.503240, 0.093271)",
        "(-0.280000, 1.506079, 0.094826)",
        "(-0.280000, 1.507861, 0.097170)",
        "(-0.280000, 1.509551, 0.099491)",
        "(-0.280000, 1.511069, 0.101662)",
        "(-0.280000, 1.512524, 0.103829)",
        "(-0.280000, 1.513923, 0.105996)",
        "(-0.280000, 1.515245, 0.108128)",
        "(-0.280000, 1.516490, 0.110214)",
        "(-0.280000, 1.517622, 0.112185)",
        "(-0.280000, 1.518708, 0.114149)",
        "(-0.280000, 1.519744, 0.116093)",
        "(-0.280000, 1.520733, 0.118019)",
        "(-0.280000, 1.521696, 0.119969)",
        "(-0.280000, 1.522577, 0.121820)",
        "(-0.280000, 1.523472, 0.123775)",
        "(-0.280000, 1.524369, 0.125817)",
        "(-0.280000, 1.525249, 0.127911)",
        "(-0.280000, 1.526082, 0.129984)",
        "(-0.280000, 1.526837, 0.131949)",
        "(-0.280000, 1.527567, 0.133938)",
        "(-0.280000, 1.528264, 0.135927)",
        "(-0.280000, 1.528934, 0.137937)",
        "(-0.280000, 1.529571, 0.139943)",
        "(-0.280000, 1.530131, 0.141801)",
        "(-0.280000, 1.530669, 0.143677)",
        "(-0.280000, 1.531181, 0.145560)",
        "(-0.280000, 1.531667, 0.147453)",
        "(-0.280000, 1.532140, 0.149404)",
        "(-0.280000, 1.532567, 0.151279)",
        "(-0.280000, 1.532986, 0.153245)",
        "(-0.280000, 1.533400, 0.155336)",
        "(-0.280000, 1.533796, 0.157516)",
        "(-0.280000, 1.534164, 0.159732)",
        "(-0.280000, 1.534476, 0.161813)",
        "(-0.280000, 1.534757, 0.163898)",
        "(-0.280000, 1.535009, 0.166000)",
        "(-0.280000, 1.535229, 0.168096)",
        "(-0.280000, 1.535416, 0.170177)",
        "(-0.280000, 1.535562, 0.172108)",
        "(-0.280000, 1.535680, 0.174016)",
        "(-0.280000, 1.535772, 0.175936)",
        "(-0.280000, 1.535839, 0.177857)",
        "(-0.280000, 1.535879, 0.179740)",
        "(-0.280000, 1.535894, 0.181495)",
        "(-0.280000, 1.535887, 0.183250)",
        "(-0.280000, 1.534609, 0.184952)",
        "(-0.280000, 1.532211, 0.186609)",
        "(-0.280000, 1.529841, 0.188196)",
        "(-0.280000, 1.527467, 0.189611)",
        "(-0.280000, 1.525026, 0.190966)",
        "(-0.280000, 1.522491, 0.192260)",
        "(-0.280000, 1.519849, 0.193503)",
        "(-0.280000, 1.517066, 0.194769)",
        "(-0.280000, 1.514165, 0.195908)",
        "(-0.280000, 1.511144, 0.197073)",
        "(-0.280000, 1.508002, 0.198236)",
        "(-0.280000, 1.504774, 0.199338)",
        "(-0.280000, 1.501502, 0.200350)",
        "(-0.280000, 1.498209, 0.201206)",
        "(-0.280000, 1.494917, 0.202031)",
        "(-0.280000, 1.491658, 0.202826)",
        "(-0.280000, 1.488477, 0.203593)",
        "(-0.280000, 1.485389, 0.204339)",
        "(-0.280000, 1.482465, 0.204967)",
        "(-0.280000, 1.479708, 0.205626)",
        "(-0.280000, 1.477131, 0.206330)",
        "(-0.280000, 1.474773, 0.207070)",
        "(-0.280000, 1.472659, 0.207867)",
        "(-0.280000, 1.470830, 0.208639)",
        "(-0.280000, 1.469268, 0.209518)",
        "(-0.280000, 1.467986, 0.210515)",
        "(-0.280000, 1.466971, 0.211672)",
        "(-0.280000, 1.466238, 0.212972)",
        "(-0.280000, 1.465828, 0.214321)",
        "(-0.280000, 1.465696, 0.215825)",
        "(-0.280000, 1.465830, 0.217490)",
        "(-0.280000, 1.466218, 0.219306)",
        "(-0.280000, 1.466836, 0.221303)",
        "(-0.280000, 1.467703, 0.223397)",
        "(-0.280000, 1.468740, 0.225672)",
        "(-0.280000, 1.469920, 0.228145)",
        "(-0.280000, 1.471202, 0.230809)",
        "(-0.280000, 1.472543, 0.233652)",
        "(-0.280000, 1.473976, 0.236592)",
        "(-0.280000, 1.475363, 0.239751)",
        "(-0.280000, 1.476641, 0.243141)",
        "(-0.280000, 1.477750, 0.246752)",
        "(-0.280000, 1.478648, 0.250590)",
        "(-0.280000, 1.479435, 0.254448)",
        "(-0.280000, 1.479912, 0.258492)",
        "(-0.280000, 1.480041, 0.262725)",
        "(-0.280000, 1.479798, 0.267093)",
        "(-0.280000, 1.479174, 0.271546)",
        "(-0.280000, 1.478395, 0.275861)",
        "(-0.280000, 1.477262, 0.280205)",
        "(-0.280000, 1.475804, 0.284534)",
        "(-0.280000, 1.474067, 0.288841)",
        "(-0.280000, 1.472095, 0.293113)",
        "(-0.280000, 1.470135, 0.297201)",
        "(-0.280000, 1.467972, 0.301235)",
        "(-0.280000, 1.465239, 0.304492)",
        "(-0.280000, 1.461788, 0.306431)",
        "(-0.280000, 1.458324, 0.308251)",
        "(-0.280000, 1.455038, 0.309868)",
        "(-0.280000, 1.451734, 0.311389)",
        "(-0.280000, 1.448344, 0.312846)",
        "(-0.280000, 1.444878, 0.314228)",
        "(-0.280000, 1.441347, 0.315529)",
        "(-0.280000, 1.437972, 0.316675)",
        "(-0.280000, 1.434488, 0.317760)",
        "(-0.280000, 1.430911, 0.318772)",
        "(-0.280000, 1.427251, 0.319705)",
        "(-0.280000, 1.423489, 0.320556)",
        "(-0.280000, 1.419910, 0.321267)",
        "(-0.280000, 1.416243, 0.321897)",
        "(-0.280000, 1.412481, 0.322440)",
        "(-0.280000, 1.408635, 0.322890)",
        "(-0.280000, 1.404707, 0.323241)",
        "(-0.280000, 1.400954, 0.323473)",
        "(-0.280000, 1.397071, 0.323599)",
        "(-0.280000, 1.392947, 0.321711)",
        "(-0.280000, 1.388914, 0.319643)",
        "(-0.280000, 1.384856, 0.317423)",
        "(-0.280000, 1.381122, 0.315111)",
        "(-0.280000, 1.377334, 0.312697)",
        "(-0.280000, 1.373557, 0.310213)",
        "(-0.280000, 1.369826, 0.307693)",
        "(-0.280000, 1.366142, 0.305151)",
        "(-0.280000, 1.362777, 0.302687)",
        "(-0.280000, 1.359466, 0.300281)",
        "(-0.280000, 1.356187, 0.297940)",
        "(-0.280000, 1.352931, 0.295690)",
        "(-0.280000, 1.349630, 0.293526)",
        "(-0.280000, 1.346498, 0.291548)",
        "(-0.280000, 1.343245, 0.289660)",
        "(-0.280000, 1.339916, 0.287887)",
        "(-0.280000, 1.336480, 0.286216)",
        "(-0.280000, 1.332932, 0.284643)",
        "(-0.280000, 1.329493, 0.283307)",
        "(-0.280000, 1.325962, 0.282087)",
        "(-0.280000, 1.322290, 0.280946)",
        "(-0.280000, 1.318470, 0.279856)",
        "(-0.280000, 1.314503, 0.278781)",
        "(-0.280000, 1.310563, 0.277849)",
        "(-0.280000, 1.306459, 0.276861)",
        "(-0.280000, 1.302213, 0.275769)",
        "(-0.280000, 1.297840, 0.274534)",
        "(-0.280000, 1.293394, 0.273126)",
        "(-0.280000, 1.289124, 0.271754)",
        "(-0.280000, 1.284812, 0.270248)",
        "(-0.280000, 1.281406, 0.267952)",
        "(-0.280000, 1.279111, 0.264864)",
        "(-0.280000, 1.276942, 0.261775)",
        "(-0.280000, 1.275022, 0.258888)",
        "(-0.280000, 1.273231, 0.256047)",
        "(-0.280000, 1.271529, 0.253203)",
        "(-0.280000, 1.269895, 0.250321)",
        "(-0.280000, 1.268346, 0.247435)",
        "(-0.280000, 1.266959, 0.244705)",
        "(-0.280000, 1.265643, 0.241971)",
        "(-0.280000, 1.264391, 0.239222)",
        "(-0.280000, 1.263202, 0.236458)",
        "(-0.280000, 1.262073, 0.233671)",
        "(-0.280000, 1.261072, 0.231045)",
        "(-0.280000, 1.260130, 0.228423)",
        "(-0.280000, 1.259251, 0.225813)",
        "(-0.280000, 1.258438, 0.223239)",
        "(-0.280000, 1.257689, 0.220701)",
        "(-0.280000, 1.257031, 0.218315)",
        "(-0.280000, 1.256415, 0.215918)",
        "(-0.280000, 1.255846, 0.213535)",
        "(-0.280000, 1.255317, 0.211131)",
        "(-0.280000, 1.254834, 0.208746)",
        "(-0.280000, 1.254426, 0.206543)",
        "(-0.280000, 1.254058, 0.204365)",
        "(-0.280000, 1.253730, 0.202222)",
        "(-0.280000, 1.253439, 0.200114)",
        "(-0.280000, 1.253178, 0.197976)",
        "(-0.280000, 1.252960, 0.195947)",
        "(-0.280000, 1.252770, 0.193897)",
        "(-0.280000, 1.252605, 0.191778)",
        "(-0.280000, 1.252468, 0.189602)",
        "(-0.280000, 1.252363, 0.187364)",
        "(-0.280000, 1.252295, 0.185212)",
        "(-0.280000, 1.252259, 0.182990)",
        "(-0.280000, 1.252259, 0.180697)",
        "(-0.280000, 1.252297, 0.178346)",
        "(-0.280000, 1.252378, 0.175915)",
        "(-0.280000, 1.252493, 0.173598)",
        "(-0.280000, 1.252651, 0.171224)",
        "(-0.280000, 1.252856, 0.168772)",
        "(-0.280000, 1.253113, 0.166242)",
        "(-0.280000, 1.253424, 0.163643)",
        "(-0.280000, 1.253767, 0.161165)",
        "(-0.280000, 1.254164, 0.158625)",
        "(-0.280000, 1.255845, 0.156274)",
        "(-0.280000, 1.258659, 0.154121)",
        "(-0.280000, 1.261472, 0.151990)",
        "(-0.280000, 1.264267, 0.150092)",
        "(-0.280000, 1.267110, 0.148215)",
        "(-0.280000, 1.269979, 0.146397)",
        "(-0.280000, 1.272859, 0.144630)",
        "(-0.280000, 1.275761, 0.142889)",
        "(-0.280000, 1.278600, 0.141360)",
        "(-0.280000, 1.281406, 0.139868)",
        "(-0.280000, 1.284180, 0.138404)",
        "(-0.280000, 1.286905, 0.136945)",
        "(-0.280000, 1.289557, 0.135500)",
        "(-0.280000, 1.292066, 0.134198)",
        "(-0.280000, 1.294485, 0.132866)",
        "(-0.280000, 1.296799, 0.131502)",
        "(-0.280000, 1.298986, 0.130110)",
        "(-0.280000, 1.301061, 0.128655)",
        "(-0.280000, 1.302932, 0.127265)",
        "(-0.280000, 1.304668, 0.125793)",
        "(-0.280000, 1.306282, 0.124217)",
        "(-0.280000, 1.307774, 0.122530)",
        "(-0.280000, 1.309144, 0.120730)",
        "(-0.280000, 1.310308, 0.118936)",
        "(-0.280000, 1.311371, 0.117003)",
        "(-0.280000, 1.312350, 0.114925)",
        "(-0.280000, 1.313264, 0.112694)",
        "(-0.280000, 1.314127, 0.110317)",
        "(-0.280000, 1.314839, 0.107930)",
        "(-0.280000, 1.315552, 0.105377)",
        "(-0.280000, 1.316280, 0.102682)",
        "(-0.280000, 1.317034, 0.099874)",
        "(-0.280000, 1.317829, 0.096961)",
        "(-0.280000, 1.318543, 0.094087)",
        "(-0.280000, 1.319350, 0.091135)",
        "(-0.280000, 1.320271, 0.088114)",
        "(-0.280000, 1.321323, 0.085054)",
        "(-0.280000, 1.322519, 0.081990)",
        "(-0.280000, 1.323704, 0.079051)",
        "(-0.280000, 1.325070, 0.076137)",
        "(-0.280000, 1.326629, 0.073275)",
        "(-0.280000, 1.328385, 0.070498)",
        "(-0.280000, 1.330323, 0.067833)",
        "(-0.280000, 1.332243, 0.065414)",
        "(-0.280000, 1.334300, 0.063170)",
        "(-0.280000, 1.336455, 0.061121)",
        "(-0.280000, 1.338665, 0.059295)",
        "(-0.280000, 1.340871, 0.057711)",
        "(-0.280000, 1.342963, 0.056396)",
        "(-0.280000, 1.345011, 0.055296)",
        "(-0.280000, 1.346962, 0.054401)",
        "(-0.280000, 1.348803, 0.053674)",
        "(-0.280000, 1.350506, 0.053076)",
        "(-0.280000, 1.352042, 0.052557)",
        "(-0.280000, 1.353450, 0.052047)",
        "(-0.280000, 1.354801, 0.051480)",
        "(-0.280000, 1.356167, 0.050801)",
        "(-0.280000, 1.357660, 0.049957)",
        "(-0.280000, 1.359088, 0.048990)",
        "(-0.280000, 1.360749, 0.047818)",
        "(-0.280000, 1.362702, 0.046434)",
        "(-0.280000, 1.364967, 0.044854)",
        "(-0.280000, 1.367570, 0.043104)",
        "(-0.280000, 1.370317, 0.042004)",
        "(-0.280000, 1.373505, 0.041500)",
        "(-0.280000, 1.376966, 0.041036)",
        "(-0.280000, 1.380651, 0.040637)",
        "(-0.280000, 1.384551, 0.040320)",
        "(-0.280000, 1.388277, 0.040119)",
        "(-0.280000, 1.392121, 0.040013)",
        "(-0.280000, 1.396090, 0.040014)",
        "(-0.280000, 1.400128, 0.040129)",
        "(-0.280000, 1.404163, 0.040359)",
        "(-0.280000, 1.407951, 0.040681)",
        "(-0.280000, 1.411714, 0.041101)",
        "(-0.280000, 1.415427, 0.041617)",
        "(-0.280000, 1.419080, 0.042222)",
        "(-0.280000, 1.422675, 0.042914)",
        "(-0.280000, 1.426009, 0.043642)",
        "(-0.280000, 1.429348, 0.044457)",
        "(-0.280000, 1.432626, 0.045340)",
        "(-0.280000, 1.435818, 0.046282)",
        "(-0.280000, 1.438970, 0.047294)",
        "(-0.280000, 1.441900, 0.048308)",
        "(-0.280000, 1.444759, 0.049366)",
        "(-0.280000, 1.447590, 0.050485)",
        "(-0.280000, 1.450436, 0.051680)",
        "(-0.280000, 1.453296, 0.052957)",
        "(-0.280000, 1.455998, 0.054233)",
        "(-0.280000, 1.458797, 0.055630)",
        "(-0.280000, 1.461738, 0.057182)",
        "(-0.280000, 1.464802, 0.058895)",
        "(-0.280000, 1.468011, 0.060798)",
        "(-0.280000, 1.471027, 0.062693)",
        "(-0.280000, 1.474149, 0.064769)",
        "(-0.280000, 1.477337, 0.067014)",
        "(-0.280000, 1.480539, 0.069406)",
        "(-0.280000, 1.483729, 0.071934)",
        "(-0.280000, 1.486685, 0.074413)",
        "(-0.280000, 1.489685, 0.077075)",
        "(-0.280000, 1.491757, 0.080828)",
        "(-0.280000, 1.493039, 0.085341)",
        "(-0.280000, 1.494177, 0.089881)",
        "(-0.280000, 1.494983, 0.094205)",
        "(-0.280000, 1.495734, 0.098561)",
        "(-0.280000, 1.496458, 0.102909)",
        "(-0.280000, 1.497161, 0.107185)",
        "(-0.280000, 1.497857, 0.111367)",
        "(-0.280000, 1.498430, 0.115210)",
        "(-0.280000, 1.499059, 0.118905)",
        "(-0.280000, 1.499771, 0.122475)",
        "(-0.280000, 1.500578, 0.125896)",
        "(-0.280000, 1.501497, 0.129172)",
        "(-0.280000, 1.502466, 0.132151)",
        "(-0.280000, 1.503597, 0.135040)",
        "(-0.280000, 1.504880, 0.137826)",
        "(-0.280000, 1.506318, 0.140529)",
        "(-0.280000, 1.507925, 0.143206)",
        "(-0.280000, 1.509632, 0.145687)",
        "(-0.280000, 1.511493, 0.148184)",
        "(-0.280000, 1.513491, 0.150685)",
        "(-0.280000, 1.515606, 0.153209)",
        "(-0.280000, 1.517815, 0.155788)",
        "(-0.280000, 1.520072, 0.158255)",
        "(-0.280000, 1.522389, 0.160818)",
        "(-0.280000, 1.524729, 0.163466)",
        "(-0.280000, 1.527078, 0.166239)",
        "(-0.280000, 1.529401, 0.169175)",
        "(-0.280000, 1.531641, 0.172038)",
        "(-0.280000, 1.533805, 0.175143)",
        "(-0.280000, 1.535846, 0.178458)",
        "(-0.280000, 1.535894, 0.181926)",
        "(-0.280000, 1.535848, 0.185447)",
        "(-0.280000, 1.535727, 0.188713)",
        "(-0.280000, 1.535532, 0.191951)",
        "(-0.280000, 1.535260, 0.195222)",
        "(-0.280000, 1.534902, 0.198569)",
        "(-0.280000, 1.534460, 0.201939)",
        "(-0.280000, 1.533975, 0.205072)",
        "(-0.280000, 1.533429, 0.208152)",
        "(-0.280000, 1.532828, 0.211150)",
        "(-0.280000, 1.532182, 0.214056)",
        "(-0.280000, 1.531486, 0.216904)",
        "(-0.280000, 1.530788, 0.219534)",
        "(-0.280000, 1.530054, 0.222100)",
        "(-0.280000, 1.529273, 0.224648)",
        "(-0.280000, 1.528427, 0.227234)",
        "(-0.280000, 1.527496, 0.229899)",
        "(-0.280000, 1.526554, 0.232437)",
        "(-0.280000, 1.525538, 0.235021)",
        "(-0.280000, 1.523209, 0.237019)",
        "(-0.280000, 1.520088, 0.238568)",
        "(-0.280000, 1.516934, 0.239948)",
        "(-0.280000, 1.513851, 0.241066)",
        "(-0.280000, 1.510748, 0.242125)",
        "(-0.280000, 1.507633, 0.243129)",
        "(-0.280000, 1.504523, 0.244089)",
        "(-0.280000, 1.501411, 0.245007)",
        "(-0.280000, 1.498410, 0.245739)",
        "(-0.280000, 1.495450, 0.246452)",
        "(-0.280000, 1.492530, 0.247154)",
        "(-0.280000, 1.489666, 0.247859)",
        "(-0.280000, 1.486888, 0.248567)",
        "(-0.280000, 1.484267, 0.249191)",
        "(-0.280000, 1.481717, 0.249889)",
        "(-0.280000, 1.479252, 0.250662)",
        "(-0.280000, 1.476887, 0.251519)",
        "(-0.280000, 1.474613, 0.252471)",
        "(-0.280000, 1.472554, 0.253403)",
        "(-0.280000, 1.470591, 0.254468)",
        "(-0.280000, 1.468705, 0.255684)",
        "(-0.280000, 1.466896, 0.257054)",
        "(-0.280000, 1.465182, 0.258559)",
        "(-0.280000, 1.463657, 0.260112)",
        "(-0.280000, 1.462193, 0.261827)",
        "(-0.280000, 1.460772, 0.263706)",
        "(-0.280000, 1.459349, 0.265772)",
        "(-0.280000, 1.457935, 0.267995)",
        "(-0.280000, 1.456652, 0.270263)",
        "(-0.280000, 1.455338, 0.272683)",
        "(-0.280000, 1.453985, 0.275230)",
        "(-0.280000, 1.452587, 0.277875)",
        "(-0.280000, 1.451134, 0.280606)",
        "(-0.280000, 1.449753, 0.283319)",
        "(-0.280000, 1.448281, 0.286075)",
        "(-0.280000, 1.446668, 0.288880)",
        "(-0.280000, 1.444883, 0.291707)",
        "(-0.280000, 1.442892, 0.294528)",
        "(-0.280000, 1.440864, 0.297250)",
        "(-0.280000, 1.438583, 0.299928)",
        "(-0.280000, 1.436026, 0.302531)",
        "(-0.280000, 1.433217, 0.305010)",
        "(-0.280000, 1.430162, 0.307339)",
        "(-0.280000, 1.427137, 0.309414)",
        "(-0.280000, 1.423952, 0.311274)",
        "(-0.280000, 1.420597, 0.312911)",
        "(-0.280000, 1.417120, 0.314303)",
        "(-0.280000, 1.413547, 0.315441)",
        "(-0.280000, 1.410100, 0.316307)",
        "(-0.280000, 1.406594, 0.316945)",
        "(-0.280000, 1.403015, 0.317375)",
        "(-0.280000, 1.399381, 0.317624)",
        "(-0.280000, 1.395632, 0.317727)",
        "(-0.280000, 1.392323, 0.317725)",
        "(-0.280000, 1.388735, 0.317631)",
        "(-0.280000, 1.385057, 0.317437)",
        "(-0.280000, 1.381315, 0.317136)",
        "(-0.280000, 1.377439, 0.316714)",
        "(-0.280000, 1.373723, 0.316204)",
        "(-0.280000, 1.369847, 0.315560)",
        "(-0.280000, 1.365811, 0.314765)",
        "(-0.280000, 1.361643, 0.313810)",
        "(-0.280000, 1.357374, 0.312688)",
        "(-0.280000, 1.353327, 0.311484)",
        "(-0.280000, 1.349230, 0.310125)",
        "(-0.280000, 1.345103, 0.308607)",
        "(-0.280000, 1.340925, 0.306914)",
        "(-0.280000, 1.336711, 0.305038)",
        "(-0.280000, 1.332779, 0.303130)",
        "(-0.280000, 1.328836, 0.301056)",
        "(-0.280000, 1.324886, 0.298808)",
        "(-0.280000, 1.320978, 0.296407)",
        "(-0.280000, 1.317173, 0.293889)",
        "(-0.280000, 1.313675, 0.291406)",
        "(-0.280000, 1.310267, 0.288823)",
        "(-0.280000, 1.306940, 0.286131)",
        "(-0.280000, 1.303691, 0.283329)",
        "(-0.280000, 1.300542, 0.280435)",
        "(-0.280000, 1.297683, 0.277642)",
        "(-0.280000, 1.294891, 0.274749)",
        "(-0.280000, 1.292176, 0.271764)",
        "(-0.280000, 1.289558, 0.268709)",
        "(-0.280000, 1.287017, 0.265558)",
        "(-0.280000, 1.284715, 0.262528)",
        "(-0.280000, 1.282481, 0.259410)",
        "(-0.280000, 1.280353, 0.256255)",
        "(-0.280000, 1.278335, 0.253077)",
        "(-0.280000, 1.276411, 0.249853)",
        "(-0.280000, 1.274681, 0.246769)",
        "(-0.280000, 1.273026, 0.243629)",
        "(-0.280000, 1.271447, 0.240435)",
        "(-0.280000, 1.269951, 0.237198)",
        "(-0.280000, 1.268522, 0.233876)",
        "(-0.280000, 1.267249, 0.230692)",
        "(-0.280000, 1.266033, 0.227412)",
        "(-0.280000, 1.264886, 0.224053)",
        "(-0.280000, 1.263831, 0.220678)",
        "(-0.280000, 1.262874, 0.217313)",
        "(-0.280000, 1.262053, 0.214123)",
        "(-0.280000, 1.261300, 0.210876)",
        "(-0.280000, 1.260627, 0.207607)",
        "(-0.280000, 1.260030, 0.204300)",
        "(-0.280000, 1.259517, 0.200992)",
        "(-0.280000, 1.259121, 0.197896)",
        "(-0.280000, 1.258841, 0.194750)",
        "(-0.280000, 1.258720, 0.191554)",
        "(-0.280000, 1.258792, 0.188349)",
        "(-0.280000, 1.259083, 0.185194)",
        "(-0.280000, 1.259603, 0.182295)",
        "(-0.280000, 1.260346, 0.179474)",
        "(-0.280000, 1.261315, 0.176680)",
        "(-0.280000, 1.262502, 0.173935)",
        "(-0.280000, 1.263893, 0.171274)",
        "(-0.280000, 1.265464, 0.168851)",
        "(-0.280000, 1.267205, 0.166487)",
        "(-0.280000, 1.269094, 0.164203)",
        "(-0.280000, 1.271100, 0.162022)",
        "(-0.280000, 1.273216, 0.159891)",
        "(-0.280000, 1.275382, 0.157974)",
        "(-0.280000, 1.277605, 0.156050)",
        "(-0.280000, 1.279885, 0.154080)",
        "(-0.280000, 1.282194, 0.152074)",
        "(-0.280000, 1.284496, 0.150069)",
        "(-0.280000, 1.286726, 0.148239)",
        "(-0.280000, 1.288927, 0.146341)",
        "(-0.280000, 1.291082, 0.144366)",
        "(-0.280000, 1.293199, 0.142286)",
        "(-0.280000, 1.295263, 0.140098)",
        "(-0.280000, 1.297158, 0.138042)",
        "(-0.280000, 1.299011, 0.135807)",
        "(-0.280000, 1.300813, 0.133411)",
        "(-0.280000, 1.302562, 0.130860)",
        "(-0.280000, 1.304282, 0.128132)",
        "(-0.280000, 1.305820, 0.125479)",
        "(-0.280000, 1.307341, 0.122638)",
        "(-0.280000, 1.308867, 0.119596)",
        "(-0.280000, 1.310402, 0.116382)",
        "(-0.280000, 1.311956, 0.113017)",
        "(-0.280000, 1.313360, 0.109708)",
        "(-0.280000, 1.314815, 0.106240)",
        "(-0.280000, 1.316332, 0.102633)",
        "(-0.280000, 1.317920, 0.098917)",
        "(-0.280000, 1.319616, 0.095077)",
        "(-0.280000, 1.321239, 0.091300)",
        "(-0.280000, 1.323034, 0.087408)",
        "(-0.280000, 1.325037, 0.083400)",
        "(-0.280000, 1.327261, 0.079314)",
        "(-0.280000, 1.329735, 0.075179)",
        "(-0.280000, 1.332204, 0.071156)",
        "(-0.280000, 1.334970, 0.067098)",
        "(-0.280000, 1.338047, 0.063042)",
        "(-0.280000, 1.341437, 0.059003)",
        "(-0.280000, 1.345146, 0.055016)",
        "(-0.280000, 1.348807, 0.051230)",
        "(-0.280000, 1.352788, 0.047458)",
        "(-0.280000, 1.357345, 0.044839)",
        "(-0.280000, 1.362406, 0.043581)",
        "(-0.280000, 1.367589, 0.042495)",
        "(-0.280000, 1.372517, 0.041648)",
        "(-0.280000, 1.377559, 0.040965)",
        "(-0.280000, 1.382731, 0.040454)",
        "(-0.280000, 1.387989, 0.040131)",
        "(-0.280000, 1.393287, 0.040002)",
        "(-0.280000, 1.398273, 0.040062)",
        "(-0.280000, 1.403296, 0.040300)",
        "(-0.280000, 1.408349, 0.040720)",
        "(-0.280000, 1.413471, 0.041333)",
        "(-0.280000, 1.418690, 0.042153)",
        "(-0.280000, 1.423612, 0.043110)",
        "(-0.280000, 1.428679, 0.044287)",
        "(-0.280000, 1.433804, 0.045679)",
        "(-0.280000, 1.438887, 0.047266)",
        "(-0.280000, 1.443897, 0.049039)",
        "(-0.280000, 1.448534, 0.050873)",
        "(-0.280000, 1.453130, 0.052881)",
        "(-0.280000, 1.457618, 0.055032)",
        "(-0.280000, 1.462012, 0.057331)",
        "(-0.280000, 1.466262, 0.059747)",
        "(-0.280000, 1.470144, 0.062127)",
        "(-0.280000, 1.473887, 0.064590)",
        "(-0.280000, 1.477470, 0.067111)",
        "(-0.280000, 1.480921, 0.069701)",
        "(-0.280000, 1.484256, 0.072366)",
        "(-0.280000, 1.487297, 0.074944)",
        "(-0.280000, 1.490226, 0.077571)",
        "(-0.280000, 1.492997, 0.080197)",
        "(-0.280000, 1.495609, 0.082806)",
        "(-0.280000, 1.498086, 0.085412)",
        "(-0.280000, 1.500337, 0.087898)",
        "(-0.280000, 1.502509, 0.090415)",
        "(-0.280000, 1.504657, 0.093026)",
        "(-0.280000, 1.506762, 0.095713)",
        "(-0.280000, 1.508799, 0.098446)",
        "(-0.280000, 1.510634, 0.101031)",
        "(-0.280000, 1.512389, 0.103624)",
        "(-0.280000, 1.514062, 0.106216)",
        "(-0.280000, 1.515656, 0.108808)",
        "(-0.280000, 1.517182, 0.111411)",
        "(-0.280000, 1.518556, 0.113870)",
        "(-0.280000, 1.519862, 0.116319)",
        "(-0.280000, 1.519958, 0.119263)",
        "(-0.280000, 1.518968, 0.122606)",
        "(-0.280000, 1.517919, 0.125822)",
        "(-0.280000, 1.516737, 0.128806)",
        "(-0.280000, 1.515505, 0.131782)",
        "(-0.280000, 1.514225, 0.134721)",
        "(-0.280000, 1.512895, 0.137571)",
        "(-0.280000, 1.511531, 0.140376)",
        "(-0.280000, 1.510108, 0.142990)",
        "(-0.280000, 1.508704, 0.145565)",
        "(-0.280000, 1.507333, 0.148139)",
        "(-0.280000, 1.506008, 0.150676)",
        "(-0.280000, 1.504749, 0.153173)",
        "(-0.280000, 1.503531, 0.155497)",
        "(-0.280000, 1.502418, 0.157816)",
        "(-0.280000, 1.501426, 0.160140)",
        "(-0.280000, 1.500569, 0.162465)",
        "(-0.280000, 1.499848, 0.164791)",
        "(-0.280000, 1.499251, 0.166949)",
        "(-0.280000, 1.498819, 0.169128)",
        "(-0.280000, 1.498552, 0.171324)",
        "(-0.280000, 1.498450, 0.173518)",
        "(-0.280000, 1.498515, 0.175704)",
        "(-0.280000, 1.498740, 0.177774)",
        "(-0.280000, 1.499134, 0.179909)",
        "(-0.280000, 1.499686, 0.182094)",
        "(-0.280000, 1.500387, 0.184366)",
        "(-0.280000, 1.501219, 0.186761)",
        "(-0.280000, 1.502173, 0.189091)",
        "(-0.280000, 1.503222, 0.191626)",
        "(-0.280000, 1.504334, 0.194371)",
        "(-0.280000, 1.505473, 0.197336)",
        "(-0.280000, 1.506619, 0.200481)",
        "(-0.280000, 1.507788, 0.203530)",
        "(-0.280000, 1.508919, 0.206683)",
        "(-0.280000, 1.509989, 0.209957)",
        "(-0.280000, 1.510955, 0.213372)",
        "(-0.280000, 1.511782, 0.216908)",
        "(-0.280000, 1.512521, 0.220343)",
        "(-0.280000, 1.513088, 0.223849)",
        "(-0.280000, 1.513463, 0.227400)",
        "(-0.280000, 1.513605, 0.231017)",
        "(-0.280000, 1.513488, 0.234714)",
        "(-0.280000, 1.513199, 0.238237)",
        "(-0.280000, 1.512624, 0.241793)",
        "(-0.280000, 1.511776, 0.245339)",
        "(-0.280000, 1.510672, 0.248811)",
        "(-0.280000, 1.509324, 0.252185)",
        "(-0.280000, 1.507854, 0.255291)",
        "(-0.280000, 1.506145, 0.258343)",
        "(-0.280000, 1.504232, 0.261321)",
        "(-0.280000, 1.502131, 0.264250)",
        "(-0.280000, 1.499914, 0.267092)",
        "(-0.280000, 1.497760, 0.269712)",
        "(-0.280000, 1.495553, 0.272338)",
        "(-0.280000, 1.493297, 0.275018)",
        "(-0.280000, 1.491024, 0.277757)",
        "(-0.280000, 1.488726, 0.280587)",
        "(-0.280000, 1.486593, 0.283350)",
        "(-0.280000, 1.484463, 0.286209)",
        "(-0.280000, 1.482334, 0.289169)",
        "(-0.280000, 1.480201, 0.292224)",
        "(-0.280000, 1.478077, 0.295345)",
        "(-0.280000, 1.475667, 0.297818)",
        "(-0.280000, 1.472844, 0.299753)",
        "(-0.280000, 1.469987, 0.301612)",
        "(-0.280000, 1.467083, 0.303404)",
        "(-0.280000, 1.464091, 0.305151)",
        "(-0.280000, 1.461194, 0.306751)",
        "(-0.280000, 1.458157, 0.308336)",
        "(-0.280000, 1.454932, 0.309918)",
        "(-0.280000, 1.451514, 0.311487)",
        "(-0.280000, 1.447895, 0.313031)",
        "(-0.280000, 1.444343, 0.314432)",
        "(-0.280000, 1.440542, 0.315811)",
        "(-0.280000, 1.436497, 0.317146)",
        "(-0.280000, 1.432200, 0.318419)",
        "(-0.280000, 1.427686, 0.319599)",
        "(-0.280000, 1.423340, 0.320588)",
        "(-0.280000, 1.418857, 0.321458)",
        "(-0.280000, 1.414278, 0.322193)",
        "(-0.280000, 1.409604, 0.322787)",
        "(-0.280000, 1.404874, 0.323228)",
        "(-0.280000, 1.400429, 0.323497)",
        "(-0.280000, 1.395804, 0.323629)",
        "(-0.280000, 1.391350, 0.323614)",
        "(-0.280000, 1.386884, 0.323457)",
        "(-0.280000, 1.382422, 0.323160)",
        "(-0.280000, 1.378214, 0.322750)",
        "(-0.280000, 1.373950, 0.322205)",
        "(-0.280000, 1.369607, 0.321513)",
        "(-0.280000, 1.365229, 0.320675)",
        "(-0.280000, 1.360841, 0.319691)",
        "(-0.280000, 1.356746, 0.318639)",
        "(-0.280000, 1.352640, 0.317452)",
        "(-0.280000, 1.348535, 0.316129)",
        "(-0.280000, 1.344419, 0.314663)",
        "(-0.280000, 1.340255, 0.313031)",
        "(-0.280000, 1.336315, 0.311345)",
        "(-0.280000, 1.332314, 0.309486)",
        "(-0.280000, 1.328930, 0.306308)",
        "(-0.280000, 1.326142, 0.302184)",
        "(-0.280000, 1.323551, 0.298008)",
        "(-0.280000, 1.321410, 0.293954)",
        "(-0.280000, 1.319510, 0.289857)",
        "(-0.280000, 1.317845, 0.285689)",
        "(-0.280000, 1.316422, 0.281448)",
        "(-0.280000, 1.315259, 0.277123)",
        "(-0.280000, 1.314526, 0.272882)",
        "(-0.280000, 1.314020, 0.268590)",
        "(-0.280000, 1.313749, 0.264262)",
        "(-0.280000, 1.313705, 0.259935)",
        "(-0.280000, 1.313868, 0.255650)",
        "(-0.280000, 1.314335, 0.251544)",
        "(-0.280000, 1.314934, 0.247504)",
        "(-0.280000, 1.315650, 0.243573)",
        "(-0.280000, 1.316446, 0.239783)",
        "(-0.280000, 1.317307, 0.236155)",
        "(-0.280000, 1.318268, 0.232829)",
        "(-0.280000, 1.319209, 0.229725)",
        "(-0.280000, 1.320085, 0.226816)",
        "(-0.280000, 1.320844, 0.224094)",
        "(-0.280000, 1.321452, 0.221567)",
        "(-0.280000, 1.321935, 0.219324)",
        "(-0.280000, 1.322200, 0.217250)",
        "(-0.280000, 1.322216, 0.215327)",
        "(-0.280000, 1.321956, 0.213506)",
        "(-0.280000, 1.321414, 0.211792)",
        "(-0.280000, 1.320633, 0.210302)",
        "(-0.280000, 1.319554, 0.208889)",
        "(-0.280000, 1.318182, 0.207542)",
        "(-0.280000, 1.316523, 0.206227)",
        "(-0.280000, 1.314576, 0.204910)",
        "(-0.280000, 1.312394, 0.203682)",
        "(-0.280000, 1.309965, 0.202399)",
        "(-0.280000, 1.307301, 0.201025)",
        "(-0.280000, 1.304441, 0.199549)",
        "(-0.280000, 1.301427, 0.197954)",
        "(-0.280000, 1.298298, 0.196351)",
        "(-0.280000, 1.295071, 0.194555)",
        "(-0.280000, 1.291790, 0.192567)",
        "(-0.280000, 1.288508, 0.190393)",
        "(-0.280000, 1.285245, 0.187996)",
        "(-0.280000, 1.282061, 0.185580)",
        "(-0.280000, 1.278986, 0.182936)",
        "(-0.280000, 1.276038, 0.180045)",
        "(-0.280000, 1.273262, 0.176879)",
        "(-0.280000, 1.270696, 0.173439)",
        "(-0.280000, 1.268322, 0.169995)",
        "(-0.280000, 1.266173, 0.166296)",
        "(-0.280000, 1.264263, 0.162355)",
        "(-0.280000, 1.262577, 0.158141)",
        "(-0.280000, 1.261104, 0.153675)",
        "(-0.280000, 1.259763, 0.149289)",
        "(-0.280000, 1.258652, 0.144653)",
        "(-0.280000, 1.258546, 0.140048)",
        "(-0.280000, 1.259940, 0.135768)",
        "(-0.280000, 1.261508, 0.131431)",
        "(-0.280000, 1.263113, 0.127395)",
        "(-0.280000, 1.264883, 0.123318)",
        "(-0.280000, 1.266822, 0.119212)",
        "(-0.280000, 1.268932, 0.115095)",
        "(-0.280000, 1.271219, 0.110972)",
        "(-0.280000, 1.273513, 0.107135)",
        "(-0.280000, 1.276005, 0.103255)",
        "(-0.280000, 1.278696, 0.099353)",
        "(-0.280000, 1.281587, 0.095452)",
        "(-0.280000, 1.284698, 0.091545)",
        "(-0.280000, 1.287757, 0.087961)",
        "(-0.280000, 1.291042, 0.084366)",
        "(-0.280000, 1.294568, 0.080769)",
        "(-0.280000, 1.298334, 0.077194)",
        "(-0.280000, 1.302361, 0.073647)",
        "(-0.280000, 1.306304, 0.070423)",
        "(-0.280000, 1.310538, 0.067225)",
        "(-0.280000, 1.316107, 0.065666)",
        "(-0.280000, 1.321850, 0.064323)",
        "(-0.280000, 1.327742, 0.063189)",
        "(-0.280000, 1.333317, 0.062476)",
        "(-0.280000, 1.339002, 0.061920)",
        "(-0.280000, 1.344742, 0.061521)",
        "(-0.280000, 1.350477, 0.061274)",
        "(-0.280000, 1.356232, 0.061161)",
        "(-0.280000, 1.361580, 0.061269)",
        "(-0.280000, 1.366907, 0.061435)",
        "(-0.280000, 1.372179, 0.061654)",
        "(-0.280000, 1.377393, 0.061900)",
        "(-0.280000, 1.382566, 0.062149)",
        "(-0.280000, 1.387374, 0.062409)",
        "(-0.280000, 1.392176, 0.062616)",
        "(-0.280000, 1.396920, 0.062760)",
        "(-0.280000, 1.401563, 0.062826)",
        "(-0.280000, 1.406205, 0.062808)",
        "(-0.280000, 1.410611, 0.062669)",
        "(-0.280000, 1.415103, 0.062444)",
        "(-0.280000, 1.419778, 0.062161)",
        "(-0.280000, 1.424670, 0.061858)",
        "(-0.280000, 1.429735, 0.061565)",
        "(-0.280000, 1.434664, 0.061203)",
        "(-0.280000, 1.439774, 0.060903)",
        "(-0.280000, 1.445025, 0.060705)",
        "(-0.280000, 1.450405, 0.060642)",
        "(-0.280000, 1.455844, 0.060751)",
        "(-0.280000, 1.461012, 0.060918)",
        "(-0.280000, 1.466128, 0.061284)",
        "(-0.280000, 1.470822, 0.062561)",
        "(-0.280000, 1.474746, 0.065179)",
        "(-0.280000, 1.478612, 0.067950)",
        "(-0.280000, 1.482106, 0.070629)",
        "(-0.280000, 1.485463, 0.073372)",
        "(-0.280000, 1.488669, 0.076157)",
        "(-0.280000, 1.491708, 0.078958)",
        "(-0.280000, 1.494587, 0.081769)",
        "(-0.280000, 1.497188, 0.084452)",
        "(-0.280000, 1.499660, 0.087139)",
        "(-0.280000, 1.501990, 0.089802)",
        "(-0.280000, 1.504164, 0.092416)",
        "(-0.280000, 1.506239, 0.095033)",
        "(-0.280000, 1.508117, 0.097516)",
        "(-0.280000, 1.509934, 0.100031)",
        "(-0.280000, 1.511685, 0.102570)",
        "(-0.280000, 1.513335, 0.105075)",
        "(-0.280000, 1.514882, 0.107533)",
        "(-0.280000, 1.516282, 0.109860)",
        "(-0.280000, 1.517609, 0.112181)",
        "(-0.280000, 1.517162, 0.115336)",
        "(-0.280000, 1.516556, 0.118415)",
        "(-0.280000, 1.515849, 0.121452)",
        "(-0.280000, 1.515011, 0.124299)",
        "(-0.280000, 1.514126, 0.127080)",
        "(-0.280000, 1.513229, 0.129783)",
        "(-0.280000, 1.512342, 0.132376)",
        "(-0.280000, 1.511497, 0.134888)",
        "(-0.280000, 1.510682, 0.137197)",
        "(-0.280000, 1.509979, 0.139432)",
        "(-0.280000, 1.509399, 0.141575)",
        "(-0.280000, 1.508953, 0.143583)",
        "(-0.280000, 1.508664, 0.145450)",
        "(-0.280000, 1.508539, 0.147152)",
        "(-0.280000, 1.508626, 0.148788)",
        "(-0.280000, 1.508940, 0.150364)",
        "(-0.280000, 1.509484, 0.151881)",
        "(-0.280000, 1.510267, 0.153351)",
        "(-0.280000, 1.511267, 0.154685)",
        "(-0.280000, 1.512509, 0.156011)",
        "(-0.280000, 1.513989, 0.157335)",
        "(-0.280000, 1.515689, 0.158648)",
        "(-0.280000, 1.517588, 0.159968)",
        "(-0.280000, 1.519659, 0.161222)",
        "(-0.280000, 1.521893, 0.162538)",
        "(-0.280000, 1.524245, 0.163919)",
        "(-0.280000, 1.526693, 0.165409)",
        "(-0.280000, 1.529185, 0.167037)",
        "(-0.280000, 1.531647, 0.168625)",
        "(-0.280000, 1.534107, 0.170413)",
        "(-0.280000, 1.535583, 0.172419)",
        "(-0.280000, 1.535712, 0.174636)",
        "(-0.280000, 1.535815, 0.177064)",
        "(-0.280000, 1.535875, 0.179452)",
        "(-0.280000, 1.535894, 0.182013)",
        "(-0.280000, 1.535865, 0.184699)",
        "(-0.280000, 1.535780, 0.187511)",
        "(-0.280000, 1.535635, 0.190395)",
        "(-0.280000, 1.535442, 0.193145)",
        "(-0.280000, 1.535191, 0.195933)",
        "(-0.280000, 1.534876, 0.198785)",
        "(-0.280000, 1.534496, 0.201691)",
        "(-0.280000, 1.534040, 0.204682)",
        "(-0.280000, 1.533546, 0.207524)",
        "(-0.280000, 1.532979, 0.210427)",
        "(-0.280000, 1.532334, 0.213398)",
        "(-0.280000, 1.531619, 0.216382)",
        "(-0.280000, 1.530834, 0.219367)",
        "(-0.280000, 1.530026, 0.222194)",
        "(-0.280000, 1.529129, 0.225099)",
        "(-0.280000, 1.528133, 0.228094)",
        "(-0.280000, 1.527026, 0.231184)",
        "(-0.280000, 1.525807, 0.234352)",
        "(-0.280000, 1.524582, 0.237323)",
        "(-0.280000, 1.523246, 0.240366)",
        "(-0.280000, 1.521808, 0.243441)",
        "(-0.280000, 1.520288, 0.246497)",
        "(-0.280000, 1.518697, 0.249511)",
        "(-0.280000, 1.517133, 0.252315)",
        "(-0.280000, 1.515504, 0.255085)",
        "(-0.280000, 1.513792, 0.257851)",
        "(-0.280000, 1.511993, 0.260612)",
        "(-0.280000, 1.510120, 0.263345)",
        "(-0.280000, 1.508288, 0.265893)",
        "(-0.280000, 1.506364, 0.268445)",
        "(-0.280000, 1.504348, 0.270998)",
        "(-0.280000, 1.502235, 0.273549)",
        "(-0.280000, 1.499586, 0.275697)",
        "(-0.280000, 1.496590, 0.277200)",
        "(-0.280000, 1.493662, 0.278757)",
        "(-0.280000, 1.490789, 0.280380)",
        "(-0.280000, 1.487977, 0.282071)",
        "(-0.280000, 1.485216, 0.283837)",
        "(-0.280000, 1.482651, 0.285538)",
        "(-0.280000, 1.480082, 0.287337)",
        "(-0.280000, 1.477526, 0.289185)",
        "(-0.280000, 1.474964, 0.291056)",
        "(-0.280000, 1.472421, 0.292883)",
        "(-0.280000, 1.470043, 0.294523)",
        "(-0.280000, 1.467633, 0.296111)",
        "(-0.280000, 1.465213, 0.297633)",
        "(-0.280000, 1.462783, 0.299091)",
        "(-0.280000, 1.460301, 0.300510)",
        "(-0.280000, 1.457923, 0.301806)",
        "(-0.280000, 1.455456, 0.303087)",
        "(-0.280000, 1.452867, 0.304363)",
        "(-0.280000, 1.450166, 0.305622)",
        "(-0.280000, 1.447384, 0.306845)",
        "(-0.280000, 1.444731, 0.307944)",
        "(-0.280000, 1.441991, 0.309010)",
        "(-0.280000, 1.439190, 0.310030)",
        "(-0.280000, 1.436378, 0.310985)",
        "(-0.280000, 1.433535, 0.311882)",
        "(-0.280000, 1.430857, 0.312665)",
        "(-0.280000, 1.428108, 0.313407)",
        "(-0.280000, 1.425267, 0.314109)",
        "(-0.280000, 1.422332, 0.314767)",
        "(-0.280000, 1.419326, 0.315370)",
        "(-0.280000, 1.416459, 0.315880)",
        "(-0.280000, 1.413500, 0.316341)",
        "(-0.280000, 1.410448, 0.316746)",
        "(-0.280000, 1.407282, 0.317093)",
        "(-0.280000, 1.404027, 0.317371)",
        "(-0.280000, 1.400982, 0.317561)",
        "(-0.280000, 1.397813, 0.317685)",
        "(-0.280000, 1.394547, 0.317736)",
        "(-0.280000, 1.391400, 0.317710)",
        "(-0.280000, 1.387931, 0.317597)",
        "(-0.280000, 1.384656, 0.317410)",
        "(-0.280000, 1.381289, 0.317134)",
        "(-0.280000, 1.377879, 0.316768)",
        "(-0.280000, 1.374425, 0.316308)",
        "(-0.280000, 1.370900, 0.315746)",
        "(-0.280000, 1.367568, 0.315127)",
        "(-0.280000, 1.364186, 0.314409)",
        "(-0.280000, 1.360784, 0.313596)",
        "(-0.280000, 1.357348, 0.312680)",
        "(-0.280000, 1.353915, 0.311668)",
        "(-0.280000, 1.350729, 0.310639)",
        "(-0.280000, 1.347642, 0.309559)",
        "(-0.280000, 1.344624, 0.308421)",
        "(-0.280000, 1.341634, 0.307212)",
        "(-0.280000, 1.338683, 0.305937)",
        "(-0.280000, 1.335950, 0.304681)",
        "(-0.280000, 1.333282, 0.303383)",
        "(-0.280000, 1.330701, 0.302057)",
        "(-0.280000, 1.328211, 0.300712)",
        "(-0.280000, 1.325820, 0.299356)",
        "(-0.280000, 1.323672, 0.298091)",
        "(-0.280000, 1.321546, 0.296846)",
        "(-0.280000, 1.319417, 0.295650)",
        "(-0.280000, 1.317238, 0.294511)",
        "(-0.280000, 1.314952, 0.293416)",
        "(-0.280000, 1.312699, 0.292482)",
        "(-0.280000, 1.310311, 0.291596)",
        "(-0.280000, 1.307784, 0.290758)",
        "(-0.280000, 1.305125, 0.289962)",
        "(-0.280000, 1.302377, 0.289226)",
        "(-0.280000, 1.300137, 0.288068)",
        "(-0.280000, 1.298312, 0.286426)",
        "(-0.280000, 1.296516, 0.284753)",
        "(-0.280000, 1.294726, 0.283026)",
        "(-0.280000, 1.292909, 0.281211)",
        "(-0.280000, 1.291194, 0.279434)",
        "(-0.280000, 1.289441, 0.277553)",
        "(-0.280000, 1.287668, 0.275578)",
        "(-0.280000, 1.285914, 0.273549)",
        "(-0.280000, 1.284205, 0.271495)",
        "(-0.280000, 1.282617, 0.269513)",
        "(-0.280000, 1.281073, 0.267514)",
        "(-0.280000, 1.279580, 0.265509)",
        "(-0.280000, 1.278132, 0.263491)",
        "(-0.280000, 1.276728, 0.261461)",
        "(-0.280000, 1.275436, 0.259523)",
        "(-0.280000, 1.274162, 0.257542)",
        "(-0.280000, 1.272906, 0.255517)",
        "(-0.280000, 1.271684, 0.253467)",
        "(-0.280000, 1.270483, 0.251376)",
        "(-0.280000, 1.269372, 0.249365)",
        "(-0.280000, 1.268280, 0.247307)",
        "(-0.280000, 1.267197, 0.245185)",
        "(-0.280000, 1.266132, 0.243005)",
        "(-0.280000, 1.265097, 0.240792)",
        "(-0.280000, 1.264142, 0.238656)",
        "(-0.280000, 1.263205, 0.236466)",
        "(-0.280000, 1.262280, 0.234193)",
        "(-0.280000, 1.261372, 0.231849)",
        "(-0.280000, 1.260474, 0.229398)",
        "(-0.280000, 1.259652, 0.227026)",
        "(-0.280000, 1.258838, 0.224528)",
        "(-0.280000, 1.258027, 0.221868)",
        "(-0.280000, 1.257223, 0.219028)",
        "(-0.280000, 1.256450, 0.216058)",
        "(-0.280000, 1.255773, 0.213214)",
        "(-0.280000, 1.255138, 0.210274)",
        "(-0.280000, 1.255848, 0.207011)",
        "(-0.280000, 1.257582, 0.203546)",
        "(-0.280000, 1.259395, 0.200117)",
        "(-0.280000, 1.261297, 0.196954)",
        "(-0.280000, 1.263217, 0.193771)",
        "(-0.280000, 1.265108, 0.190598)",
        "(-0.280000, 1.266931, 0.187458)",
        "(-0.280000, 1.268664, 0.184365)",
        "(-0.280000, 1.270273, 0.181532)",
        "(-0.280000, 1.271722, 0.178678)",
        "(-0.280000, 1.273010, 0.175738)",
        "(-0.280000, 1.274128, 0.172695)",
        "(-0.280000, 1.275073, 0.169569)",
        "(-0.280000, 1.275818, 0.166611)",
        "(-0.280000, 1.276400, 0.163488)",
        "(-0.280000, 1.276835, 0.160185)",
        "(-0.280000, 1.277146, 0.156696)",
        "(-0.280000, 1.277363, 0.152987)",
        "(-0.280000, 1.277426, 0.149381)",
        "(-0.280000, 1.277440, 0.145560)",
        "(-0.280000, 1.277424, 0.141542)",
        "(-0.280000, 1.277411, 0.137344)",
        "(-0.280000, 1.277450, 0.132951)",
        "(-0.280000, 1.277447, 0.128635)",
        "(-0.280000, 1.277592, 0.124049)",
        "(-0.280000, 1.277950, 0.119191)",
        "(-0.280000, 1.278566, 0.114067)",
        "(-0.280000, 1.279483, 0.108731)",
        "(-0.280000, 1.280481, 0.103611)",
        "(-0.280000, 1.281848, 0.098307)",
        "(-0.280000, 1.283613, 0.092890)",
        "(-0.280000, 1.287149, 0.088654)",
        "(-0.280000, 1.290921, 0.084494)",
        "(-0.280000, 1.294590, 0.080747)",
        "(-0.280000, 1.298419, 0.077116)",
        "(-0.280000, 1.302400, 0.073614)",
        "(-0.280000, 1.306486, 0.070280)",
        "(-0.280000, 1.310661, 0.067124)",
        "(-0.280000, 1.314676, 0.064309)",
        "(-0.280000, 1.318846, 0.061597)",
        "(-0.280000, 1.323170, 0.058997)",
        "(-0.280000, 1.327613, 0.056537)",
        "(-0.280000, 1.332201, 0.054209)",
        "(-0.280000, 1.336611, 0.052163)",
        "(-0.280000, 1.341210, 0.050221)",
        "(-0.280000, 1.346033, 0.048385)",
        "(-0.280000, 1.351041, 0.046687)",
        "(-0.280000, 1.356263, 0.045133)",
        "(-0.280000, 1.361303, 0.043838)",
        "(-0.280000, 1.366624, 0.042682)",
        "(-0.280000, 1.372400, 0.043066)",
        "(-0.280000, 1.378389, 0.044511)",
        "(-0.280000, 1.384362, 0.046251)",
        "(-0.280000, 1.389868, 0.048266)",
        "(-0.280000, 1.395404, 0.050557)",
        "(-0.280000, 1.400881, 0.053160)",
        "(-0.280000, 1.406170, 0.056085)",
        "(-0.280000, 1.411201, 0.059340)",
        "(-0.280000, 1.415656, 0.062848)",
        "(-0.280000, 1.419884, 0.066617)",
        "(-0.280000, 1.423878, 0.070642)",
        "(-0.280000, 1.427574, 0.074867)",
        "(-0.280000, 1.430921, 0.079222)",
        "(-0.280000, 1.433688, 0.083583)",
        "(-0.280000, 1.436162, 0.087978)",
        "(-0.280000, 1.438354, 0.092360)",
        "(-0.280000, 1.440253, 0.096652)",
        "(-0.280000, 1.441891, 0.100832)",
        "(-0.280000, 1.443160, 0.104754)",
        "(-0.280000, 1.444293, 0.108486)",
        "(-0.280000, 1.445332, 0.112022)",
        "(-0.280000, 1.446304, 0.115323)",
        "(-0.280000, 1.447244, 0.118362)",
        "(-0.280000, 1.448099, 0.121058)",
        "(-0.280000, 1.449014, 0.123485)",
        "(-0.280000, 1.450027, 0.125645)",
        "(-0.280000, 1.451214, 0.127597)",
        "(-0.280000, 1.452579, 0.129330)",
        "(-0.280000, 1.454048, 0.130750)",
        "(-0.280000, 1.455727, 0.131970)",
        "(-0.280000, 1.457609, 0.132987)",
        "(-0.280000, 1.459690, 0.133813)",
        "(-0.280000, 1.461989, 0.134483)",
        "(-0.280000, 1.464453, 0.134952)",
        "(-0.280000, 1.467131, 0.135337)",
        "(-0.280000, 1.470011, 0.135645)",
        "(-0.280000, 1.473074, 0.135911)",
        "(-0.280000, 1.476305, 0.136191)",
        "(-0.280000, 1.479645, 0.136411)",
        "(-0.280000, 1.483107, 0.136687)",
        "(-0.280000, 1.486644, 0.137004)",
        "(-0.280000, 1.490221, 0.137393)",
        "(-0.280000, 1.493842, 0.137906)",
        "(-0.280000, 1.497415, 0.138438)",
        "(-0.280000, 1.500966, 0.139147)",
        "(-0.280000, 1.504468, 0.139998)",
        "(-0.280000, 1.507878, 0.140969)",
        "(-0.280000, 1.511176, 0.142073)",
        "(-0.280000, 1.514334, 0.143201)",
        "(-0.280000, 1.517373, 0.144442)",
        "(-0.280000, 1.520293, 0.145781)",
        "(-0.280000, 1.523140, 0.147259)",
        "(-0.280000, 1.525934, 0.148859)",
        "(-0.280000, 1.528663, 0.150414)",
        "(-0.280000, 1.531394, 0.152111)",
        "(-0.280000, 1.533163, 0.154121)",
        "(-0.280000, 1.533607, 0.156449)",
        "(-0.280000, 1.534020, 0.158837)",
        "(-0.280000, 1.534375, 0.161119)",
        "(-0.280000, 1.534704, 0.163480)",
        "(-0.280000, 1.534997, 0.165886)",
        "(-0.280000, 1.535250, 0.168310)",
        "(-0.280000, 1.535459, 0.170713)",
        "(-0.280000, 1.535618, 0.172974)",
        "(-0.280000, 1.535742, 0.175237)",
        "(-0.280000, 1.535830, 0.177558)",
        "(-0.280000, 1.535882, 0.179956)",
        "(-0.280000, 1.535893, 0.182464)",
        "(-0.280000, 1.535861, 0.184887)",
        "(-0.280000, 1.535782, 0.187455)",
        "(-0.280000, 1.535647, 0.190189)",
        "(-0.280000, 1.535449, 0.193047)",
        "(-0.280000, 1.535183, 0.196004)",
        "(-0.280000, 1.534870, 0.198838)",
        "(-0.280000, 1.534481, 0.201792)",
        "(-0.280000, 1.534012, 0.204853)",
        "(-0.280000, 1.533444, 0.208068)",
        "(-0.280000, 1.532771, 0.211423)",
        "(-0.280000, 1.532051, 0.214611)",
        "(-0.280000, 1.531206, 0.217986)",
        "(-0.280000, 1.530217, 0.221544)",
        "(-0.280000, 1.529083, 0.225242)",
        "(-0.280000, 1.527793, 0.229066)",
        "(-0.280000, 1.526472, 0.232652)",
        "(-0.280000, 1.525009, 0.236310)",
        "(-0.280000, 1.523411, 0.240001)",
        "(-0.280000, 1.521691, 0.243683)",
        "(-0.280000, 1.519850, 0.247343)",
        "(-0.280000, 1.518012, 0.250758)",
        "(-0.280000, 1.516036, 0.254196)",
        "(-0.280000, 1.513920, 0.257649)",
        "(-0.280000, 1.511687, 0.261067)",
        "(-0.280000, 1.508862, 0.264096)",
        "(-0.280000, 1.505636, 0.266442)",
        "(-0.280000, 1.502495, 0.268765)",
        "(-0.280000, 1.499416, 0.271100)",
        "(-0.280000, 1.496422, 0.273433)",
        "(-0.280000, 1.493525, 0.275755)",
        "(-0.280000, 1.490864, 0.277919)",
        "(-0.280000, 1.488274, 0.280092)",
        "(-0.280000, 1.485724, 0.282277)",
        "(-0.280000, 1.483163, 0.284479)",
        "(-0.280000, 1.480571, 0.286661)",
        "(-0.280000, 1.478094, 0.288645)",
        "(-0.280000, 1.475502, 0.290562)",
        "(-0.280000, 1.472781, 0.292368)",
        "(-0.280000, 1.469917, 0.294033)",
        "(-0.280000, 1.466888, 0.295540)",
        "(-0.280000, 1.463890, 0.296749)",
        "(-0.280000, 1.460698, 0.297795)",
        "(-0.280000, 1.457292, 0.298676)",
        "(-0.280000, 1.453680, 0.299381)",
        "(-0.280000, 1.449891, 0.299900)",
        "(-0.280000, 1.446194, 0.300110)",
        "(-0.280000, 1.442312, 0.300159)",
        "(-0.280000, 1.438252, 0.300052)",
        "(-0.280000, 1.434093, 0.299774)",
        "(-0.280000, 1.429869, 0.299320)",
        "(-0.280000, 1.425891, 0.298629)",
        "(-0.280000, 1.421899, 0.297815)",
        "(-0.280000, 1.417920, 0.296886)",
        "(-0.280000, 1.414009, 0.295858)",
        "(-0.280000, 1.410226, 0.294757)",
        "(-0.280000, 1.406756, 0.293581)",
        "(-0.280000, 1.403364, 0.292402)",
        "(-0.280000, 1.400057, 0.291248)",
        "(-0.280000, 1.396788, 0.290132)",
        "(-0.280000, 1.393643, 0.289077)",
        "(-0.280000, 1.390617, 0.288109)",
        "(-0.280000, 1.387553, 0.287232)",
        "(-0.280000, 1.384435, 0.286454)",
        "(-0.280000, 1.381247, 0.285776)",
        "(-0.280000, 1.377947, 0.285188)",
        "(-0.280000, 1.374799, 0.284735)",
        "(-0.280000, 1.371512, 0.284369)",
        "(-0.280000, 1.368077, 0.284076)",
        "(-0.280000, 1.364478, 0.283836)",
        "(-0.280000, 1.360750, 0.283638)",
        "(-0.280000, 1.357113, 0.283549)",
        "(-0.280000, 1.353329, 0.283478)",
        "(-0.280000, 1.349372, 0.283389)",
        "(-0.280000, 1.345267, 0.283261)",
        "(-0.280000, 1.341016, 0.283077)",
        "(-0.280000, 1.336843, 0.282931)",
        "(-0.280000, 1.332529, 0.282679)",
        "(-0.280000, 1.328071, 0.282300)",
        "(-0.280000, 1.323518, 0.281786)",
        "(-0.280000, 1.318894, 0.281117)",
        "(-0.280000, 1.314398, 0.280441)",
        "(-0.280000, 1.309813, 0.279567)",
        "(-0.280000, 1.305166, 0.278477)",
        "(-0.280000, 1.300437, 0.277144)",
        "(-0.280000, 1.295680, 0.275585)",
        "(-0.280000, 1.291143, 0.274045)",
        "(-0.280000, 1.286563, 0.272266)",
        "(-0.280000, 1.282746, 0.269677)",
        "(-0.280000, 1.280067, 0.266171)",
        "(-0.280000, 1.277499, 0.262586)",
        "(-0.280000, 1.275193, 0.259150)",
        "(-0.280000, 1.272963, 0.255610)",
        "(-0.280000, 1.270812, 0.251958)",
        "(-0.280000, 1.268772, 0.248243)",
        "(-0.280000, 1.266848, 0.244479)",
        "(-0.280000, 1.265139, 0.240884)",
        "(-0.280000, 1.263527, 0.237229)",
        "(-0.280000, 1.262007, 0.233503)",
        "(-0.280000, 1.260574, 0.229678)",
        "(-0.280000, 1.259225, 0.225736)",
        "(-0.280000, 1.258066, 0.222002)",
        "(-0.280000, 1.256998, 0.218193)",
        "(-0.280000, 1.256018, 0.214276)",
        "(-0.280000, 1.255136, 0.210262)",
        "(-0.280000, 1.254369, 0.206221)",
        "(-0.280000, 1.253756, 0.202403)",
        "(-0.280000, 1.253241, 0.198514)",
        "(-0.280000, 1.252831, 0.194593)",
        "(-0.280000, 1.252529, 0.190638)",
        "(-0.280000, 1.252337, 0.186647)",
        "(-0.280000, 1.252259, 0.182893)",
        "(-0.280000, 1.252282, 0.179040)",
        "(-0.280000, 1.252414, 0.175090)",
        "(-0.280000, 1.252663, 0.171070)",
        "(-0.280000, 1.253028, 0.167034)",
        "(-0.280000, 1.253474, 0.163265)",
        "(-0.280000, 1.254030, 0.159450)",
        "(-0.280000, 1.254713, 0.155528)",
        "(-0.280000, 1.255530, 0.151514)",
        "(-0.280000, 1.256478, 0.147467)",
        "(-0.280000, 1.257481, 0.143674)",
        "(-0.280000, 1.258614, 0.139827)",
        "(-0.280000, 1.259879, 0.135947)",
        "(-0.280000, 1.261261, 0.132087)",
        "(-0.280000, 1.263305, 0.128483)",
        "(-0.280000, 1.265893, 0.125461)",
        "(-0.280000, 1.268402, 0.122483)",
        "(-0.280000, 1.270830, 0.119543)",
        "(-0.280000, 1.273159, 0.116648)",
        "(-0.280000, 1.275413, 0.113748)",
        "(-0.280000, 1.277503, 0.111009)",
        "(-0.280000, 1.279580, 0.108186)",
        "(-0.280000, 1.281660, 0.105307)",
        "(-0.280000, 1.283778, 0.102382)",
        "(-0.280000, 1.285950, 0.099464)",
        "(-0.280000, 1.288049, 0.096780)",
        "(-0.280000, 1.290256, 0.094099)",
        "(-0.280000, 1.292577, 0.091424)",
        "(-0.280000, 1.294997, 0.088778)",
        "(-0.280000, 1.297541, 0.086140)",
        "(-0.280000, 1.300017, 0.083705)",
        "(-0.280000, 1.302638, 0.081258)",
        "(-0.280000, 1.305425, 0.078794)",
        "(-0.280000, 1.308384, 0.076320)",
        "(-0.280000, 1.311502, 0.073862)",
        "(-0.280000, 1.314520, 0.071618)",
        "(-0.280000, 1.317725, 0.069375)",
        "(-0.280000, 1.321085, 0.067165)",
        "(-0.280000, 1.324595, 0.065005)",
        "(-0.280000, 1.328274, 0.062893)",
        "(-0.280000, 1.331785, 0.061017)",
        "(-0.280000, 1.335464, 0.059190)",
        "(-0.280000, 1.339319, 0.057421)",
        "(-0.280000, 1.343329, 0.055732)",
        "(-0.280000, 1.347485, 0.054138)",
        "(-0.280000, 1.351466, 0.052755)",
        "(-0.280000, 1.355659, 0.051445)",
        "(-0.280000, 1.360055, 0.050230)",
        "(-0.280000, 1.364634, 0.049131)",
        "(-0.280000, 1.369342, 0.048173)",
        "(-0.280000, 1.373800, 0.047424)",
        "(-0.280000, 1.378413, 0.046809)",
        "(-0.280000, 1.383126, 0.046345)",
        "(-0.280000, 1.387898, 0.046044)",
        "(-0.280000, 1.392715, 0.045910)",
        "(-0.280000, 1.397232, 0.045940)",
        "(-0.280000, 1.401748, 0.046120)",
        "(-0.280000, 1.406281, 0.046453)",
        "(-0.280000, 1.410827, 0.046940)",
        "(-0.280000, 1.415343, 0.047578)",
        "(-0.280000, 1.419577, 0.048318)",
        "(-0.280000, 1.423825, 0.049200)",
        "(-0.280000, 1.428043, 0.050217)",
        "(-0.280000, 1.432203, 0.051361)",
        "(-0.280000, 1.436334, 0.052640)",
        "(-0.280000, 1.440178, 0.053962)",
        "(-0.280000, 1.444009, 0.055408)",
        "(-0.280000, 1.447829, 0.056985)",
        "(-0.280000, 1.451599, 0.058677)",
        "(-0.280000, 1.455308, 0.060478)",
        "(-0.280000, 1.458727, 0.062265)",
        "(-0.280000, 1.462083, 0.064142)",
        "(-0.280000, 1.465410, 0.066129)",
        "(-0.280000, 1.468734, 0.068245)",
        "(-0.280000, 1.472007, 0.070465)",
        "(-0.280000, 1.474989, 0.072603)",
        "(-0.280000, 1.477909, 0.074754)",
        "(-0.280000, 1.480774, 0.076871)",
        "(-0.280000, 1.483614, 0.078933)",
        "(-0.280000, 1.486488, 0.080956)",
        "(-0.280000, 1.489266, 0.082792)",
        "(-0.280000, 1.492105, 0.084573)",
        "(-0.280000, 1.495013, 0.086295)",
        "(-0.280000, 1.497975, 0.087950)",
        "(-0.280000, 1.500983, 0.089543)",
        "(-0.280000, 1.503375, 0.091452)",
        "(-0.280000, 1.505249, 0.093768)",
        "(-0.280000, 1.507066, 0.096112)",
        "(-0.280000, 1.508801, 0.098449)",
        "(-0.280000, 1.510461, 0.100783)",
        "(-0.280000, 1.511963, 0.102983)",
        "(-0.280000, 1.513440, 0.105238)",
        "(-0.280000, 1.514887, 0.107542)",
        "(-0.280000, 1.516297, 0.109886)",
        "(-0.280000, 1.517664, 0.112260)",
        "(-0.280000, 1.518914, 0.114530)",
        "(-0.280000, 1.520136, 0.116848)",
        "(-0.280000, 1.521317, 0.119191)",
        "(-0.280000, 1.522476, 0.121605)",
        "(-0.280000, 1.523614, 0.124092)",
        "(-0.280000, 1.524637, 0.126445)",
        "(-0.280000, 1.525654, 0.128907)",
        "(-0.280000, 1.526660, 0.131481)",
        "(-0.280000, 1.527641, 0.134145)",
        "(-0.280000, 1.528585, 0.136879)",
        "(-0.280000, 1.529427, 0.139481)",
        "(-0.280000, 1.530239, 0.142171)",
        "(-0.280000, 1.531020, 0.144956)",
        "(-0.280000, 1.531750, 0.147784)",
        "(-0.280000, 1.532422, 0.150631)",
        "(-0.280000, 1.533001, 0.153318)",
        "(-0.280000, 1.533530, 0.156030)",
        "(-0.280000, 1.534003, 0.158738)",
        "(-0.280000, 1.534417, 0.161401)",
        "(-0.280000, 1.534777, 0.164054)",
        "(-0.280000, 1.535071, 0.166556)",
        "(-0.280000, 1.535320, 0.169066)",
        "(-0.280000, 1.535527, 0.171620)",
        "(-0.280000, 1.535689, 0.174191)",
        "(-0.280000, 1.535805, 0.176768)",
        "(-0.280000, 1.535871, 0.179215)",
        "(-0.280000, 1.535894, 0.181705)",
        "(-0.280000, 1.534558, 0.184205)",
        "(-0.280000, 1.532200, 0.186675)",
        "(-0.280000, 1.529795, 0.189116)",
        "(-0.280000, 1.527357, 0.191311)",
        "(-0.280000, 1.524828, 0.193454)",
        "(-0.280000, 1.522182, 0.195542)",
        "(-0.280000, 1.519403, 0.197581)",
        "(-0.280000, 1.516466, 0.199564)",
        "(-0.280000, 1.513408, 0.201302)",
        "(-0.280000, 1.510223, 0.202970)",
        "(-0.280000, 1.506909, 0.204562)",
        "(-0.280000, 1.503495, 0.206078)",
        "(-0.280000, 1.500019, 0.207507)",
        "(-0.280000, 1.496529, 0.208707)",
        "(-0.280000, 1.493026, 0.209858)",
        "(-0.280000, 1.489547, 0.210956)",
        "(-0.280000, 1.486137, 0.211993)",
        "(-0.280000, 1.482816, 0.212973)",
        "(-0.280000, 1.479678, 0.213767)",
        "(-0.280000, 1.476707, 0.214556)",
        "(-0.280000, 1.473910, 0.215366)",
        "(-0.280000, 1.471321, 0.216212)",
        "(-0.280000, 1.468974, 0.217090)",
        "(-0.280000, 1.466930, 0.217914)",
        "(-0.280000, 1.465150, 0.218828)",
        "(-0.280000, 1.463641, 0.219858)",
        "(-0.280000, 1.462389, 0.221040)",
        "(-0.280000, 1.461399, 0.222383)",
        "(-0.280000, 1.460727, 0.223800)",
        "(-0.280000, 1.460295, 0.225418)",
        "(-0.280000, 1.460110, 0.227213)",
        "(-0.280000, 1.460158, 0.229180)",
        "(-0.280000, 1.460416, 0.231337)",
        "(-0.280000, 1.460917, 0.233606)",
        "(-0.280000, 1.461572, 0.236060)",
        "(-0.280000, 1.462347, 0.238718)",
        "(-0.280000, 1.463210, 0.241560)",
        "(-0.280000, 1.464127, 0.244562)",
        "(-0.280000, 1.465137, 0.247656)",
        "(-0.280000, 1.466125, 0.250904)",
        "(-0.280000, 1.467065, 0.254276)",
        "(-0.280000, 1.467919, 0.257746)",
        "(-0.280000, 1.468667, 0.261305)",
        "(-0.280000, 1.469383, 0.264825)",
        "(-0.280000, 1.469945, 0.268367)",
        "(-0.280000, 1.470333, 0.271933)",
        "(-0.280000, 1.470552, 0.275475)",
        "(-0.280000, 1.470586, 0.278972)",
        "(-0.280000, 1.470551, 0.282344)",
        "(-0.280000, 1.470337, 0.285665)",
        "(-0.280000, 1.469944, 0.288936)",
        "(-0.280000, 1.469378, 0.292191)",
        "(-0.280000, 1.468660, 0.295443)",
        "(-0.280000, 1.467962, 0.298625)",
        "(-0.280000, 1.467160, 0.301888)",
        "(-0.280000, 1.465665, 0.304244)",
        "(-0.280000, 1.463453, 0.305511)",
        "(-0.280000, 1.461172, 0.306763)",
        "(-0.280000, 1.458996, 0.307908)",
        "(-0.280000, 1.456771, 0.309028)",
        "(-0.280000, 1.454492, 0.310127)",
        "(-0.280000, 1.452193, 0.311184)",
        "(-0.280000, 1.449899, 0.312191)",
        "(-0.280000, 1.447737, 0.313095)",
        "(-0.280000, 1.445561, 0.313964)",
        "(-0.280000, 1.443384, 0.314792)",
        "(-0.280000, 1.441190, 0.315585)",
        "(-0.280000, 1.438960, 0.316349)",
        "(-0.280000, 1.436841, 0.317038)",
        "(-0.280000, 1.434681, 0.317702)",
        "(-0.280000, 1.432458, 0.318347)",
        "(-0.280000, 1.430156, 0.318973)",
        "(-0.280000, 1.427812, 0.319569)",
        "(-0.280000, 1.425560, 0.320101)",
        "(-0.280000, 1.423229, 0.320611)",
        "(-0.280000, 1.420830, 0.321093)",
        "(-0.280000, 1.418341, 0.321548)",
        "(-0.280000, 1.415789, 0.321968)",
        "(-0.280000, 1.413353, 0.322323)",
        "(-0.280000, 1.410816, 0.322648)",
        "(-0.280000, 1.408173, 0.322937)",
        "(-0.280000, 1.405450, 0.323183)",
        "(-0.280000, 1.402640, 0.323381)",
        "(-0.280000, 1.399956, 0.323518)",
        "(-0.280000, 1.397165, 0.323606)",
        "(-0.280000, 1.394277, 0.323640)",
        "(-0.280000, 1.391316, 0.323613)",
        "(-0.280000, 1.388310, 0.323523)",
        "(-0.280000, 1.385454, 0.323378)",
        "(-0.280000, 1.382401, 0.323159)",
        "(-0.280000, 1.379396, 0.322878)",
        "(-0.280000, 1.376280, 0.322519)",
        "(-0.280000, 1.373048, 0.322073)",
        "(-0.280000, 1.369969, 0.321576)",
        "(-0.280000, 1.366800, 0.320992)",
        "(-0.280000, 1.363507, 0.320307)",
        "(-0.280000, 1.360078, 0.319505)",
        "(-0.280000, 1.356528, 0.318580)",
        "(-0.280000, 1.353144, 0.317605)",
        "(-0.280000, 1.349622, 0.316493)",
        "(-0.280000, 1.346428, 0.314069)",
        "(-0.280000, 1.343619, 0.310501)",
        "(-0.280000, 1.340876, 0.306893)",
        "(-0.280000, 1.338513, 0.303340)",
        "(-0.280000, 1.336256, 0.299671)",
        "(-0.280000, 1.334148, 0.295875)",
        "(-0.280000, 1.332181, 0.291933)",
        "(-0.280000, 1.330334, 0.287800)",
        "(-0.280000, 1.328881, 0.283653)",
        "(-0.280000, 1.327572, 0.279367)",
        "(-0.280000, 1.326479, 0.274985)",
        "(-0.280000, 1.325628, 0.270568)",
        "(-0.280000, 1.324996, 0.266154)",
        "(-0.280000, 1.324713, 0.261875)",
        "(-0.280000, 1.324587, 0.257642)",
        "(-0.280000, 1.324586, 0.253480)",
        "(-0.280000, 1.324683, 0.249427)",
        "(-0.280000, 1.324849, 0.245486)",
        "(-0.280000, 1.325179, 0.241836)",
        "(-0.280000, 1.325488, 0.238350)",
        "(-0.280000, 1.325763, 0.235041)",
        "(-0.280000, 1.325965, 0.231928)",
        "(-0.280000, 1.326061, 0.229022)",
        "(-0.280000, 1.326089, 0.226414)",
        "(-0.280000, 1.325927, 0.223976)",
        "(-0.280000, 1.325562, 0.221724)",
        "(-0.280000, 1.324981, 0.219651)",
        "(-0.280000, 1.324165, 0.217745)",
        "(-0.280000, 1.323154, 0.216100)",
        "(-0.280000, 1.321860, 0.214547)",
        "(-0.280000, 1.320282, 0.213060)",
        "(-0.280000, 1.318423, 0.211599)",
        "(-0.280000, 1.316272, 0.210102)",
        "(-0.280000, 1.313908, 0.208709)",
        "(-0.280000, 1.311299, 0.207240)",
        "(-0.280000, 1.308454, 0.205645)",
        "(-0.280000, 1.305409, 0.203887)",
        "(-0.280000, 1.302208, 0.201931)",
        "(-0.280000, 1.298917, 0.199967)",
        "(-0.280000, 1.295538, 0.197769)",
        "(-0.280000, 1.292117, 0.195323)",
        "(-0.280000, 1.288711, 0.192609)",
        "(-0.280000, 1.285346, 0.189566)",
        "(-0.280000, 1.282094, 0.186471)",
        "(-0.280000, 1.278987, 0.183036)",
        "(-0.280000, 1.276052, 0.179284)",
        "(-0.280000, 1.273340, 0.175241)",
        "(-0.280000, 1.270894, 0.170910)",
        "(-0.280000, 1.268685, 0.166614)",
        "(-0.280000, 1.266772, 0.161973)",
        "(-0.280000, 1.265168, 0.157059)",
        "(-0.280000, 1.263856, 0.151895)",
        "(-0.280000, 1.262828, 0.146497)",
        "(-0.280000, 1.261946, 0.141263)",
        "(-0.280000, 1.261281, 0.135736)",
        "(-0.280000, 1.261911, 0.130383)",
        "(-0.280000, 1.263953, 0.125417)",
        "(-0.280000, 1.266223, 0.120444)",
        "(-0.280000, 1.268529, 0.115856)",
        "(-0.280000, 1.271038, 0.111288)",
        "(-0.280000, 1.273763, 0.106733)",
        "(-0.280000, 1.276706, 0.102211)",
        "(-0.280000, 1.279864, 0.097744)",
        "(-0.280000, 1.283001, 0.093641)",
        "(-0.280000, 1.286388, 0.089535)",
        "(-0.280000, 1.290006, 0.085474)",
        "(-0.280000, 1.293820, 0.081511)",
        "(-0.280000, 1.297814, 0.077672)",
        "(-0.280000, 1.301692, 0.074218)",
        "(-0.280000, 1.305764, 0.070851)",
        "(-0.280000, 1.310072, 0.067555)",
        "(-0.280000, 1.314611, 0.064353)",
        "(-0.280000, 1.319360, 0.061277)",
        "(-0.280000, 1.323950, 0.058550)",
        "(-0.280000, 1.328754, 0.055938)",
        "(-0.280000, 1.333737, 0.053476)",
        "(-0.280000, 1.338929, 0.051161)",
        "(-0.280000, 1.344304, 0.049020)",
        "(-0.280000, 1.349423, 0.047213)",
        "(-0.280000, 1.354687, 0.045579)",
        "(-0.280000, 1.360025, 0.044148)",
        "(-0.280000, 1.365390, 0.042931)",
        "(-0.280000, 1.370808, 0.041921)",
        "(-0.280000, 1.375905, 0.041169)",
        "(-0.280000, 1.381087, 0.040596)",
        "(-0.280000, 1.386412, 0.040207)",
        "(-0.280000, 1.391863, 0.040017)",
        "(-0.280000, 1.397336, 0.040038)",
        "(-0.280000, 1.402455, 0.040248)",
        "(-0.280000, 1.407592, 0.040646)",
        "(-0.280000, 1.412754, 0.041236)",
        "(-0.280000, 1.417923, 0.042020)",
        "(-0.280000, 1.423113, 0.043005)",
        "(-0.280000, 1.427983, 0.044113)",
        "(-0.280000, 1.432911, 0.045421)",
        "(-0.280000, 1.437867, 0.046931)",
        "(-0.280000, 1.442793, 0.048631)",
        "(-0.280000, 1.447656, 0.050511)",
        "(-0.280000, 1.452154, 0.052438)",
        "(-0.280000, 1.456635, 0.054544)",
        "(-0.280000, 1.460453, 0.057909)",
        "(-0.280000, 1.463581, 0.062348)",
        "(-0.280000, 1.466482, 0.066796)",
        "(-0.280000, 1.468867, 0.071083)",
        "(-0.280000, 1.471014, 0.075379)",
        "(-0.280000, 1.472907, 0.079644)",
        "(-0.280000, 1.474539, 0.083831)",
        "(-0.280000, 1.475964, 0.087970)",
        "(-0.280000, 1.477052, 0.091896)",
        "(-0.280000, 1.478032, 0.095766)",
        "(-0.280000, 1.478901, 0.099562)",
        "(-0.280000, 1.479635, 0.103217)",
        "(-0.280000, 1.480214, 0.106656)",
        "(-0.280000, 1.480602, 0.109802)",
        "(-0.280000, 1.480930, 0.112750)",
        "(-0.280000, 1.481266, 0.115547)",
        "(-0.280000, 1.481636, 0.118191)",
        "(-0.280000, 1.482064, 0.120699)",
        "(-0.280000, 1.482483, 0.122937)",
        "(-0.280000, 1.482991, 0.125018)",
        "(-0.280000, 1.483629, 0.126996)",
        "(-0.280000, 1.484427, 0.128909)",
        "(-0.280000, 1.485396, 0.130777)",
        "(-0.280000, 1.486467, 0.132476)",
        "(-0.280000, 1.487717, 0.134151)",
        "(-0.280000, 1.489146, 0.135828)",
        "(-0.280000, 1.490754, 0.137528)",
        "(-0.280000, 1.492520, 0.139243)",
        "(-0.280000, 1.494355, 0.140809)",
        "(-0.280000, 1.496319, 0.142381)",
        "(-0.280000, 1.498380, 0.143936)",
        "(-0.280000, 1.500515, 0.145479)",
        "(-0.280000, 1.502715, 0.147012)",
        "(-0.280000, 1.504920, 0.148423)",
        "(-0.280000, 1.507132, 0.149797)",
        "(-0.280000, 1.509364, 0.151223)",
        "(-0.280000, 1.511590, 0.152725)",
        "(-0.280000, 1.513778, 0.154300)",
        "(-0.280000, 1.515881, 0.155808)",
        "(-0.280000, 1.517893, 0.157337)",
        "(-0.280000, 1.519790, 0.158873)",
        "(-0.280000, 1.521549, 0.160416)",
        "(-0.280000, 1.523167, 0.162006)",
        "(-0.280000, 1.524607, 0.163523)",
        "(-0.280000, 1.525875, 0.165098)",
        "(-0.280000, 1.526968, 0.166731)",
        "(-0.280000, 1.527873, 0.168378)",
        "(-0.280000, 1.528591, 0.170023)",
        "(-0.280000, 1.529126, 0.171583)",
        "(-0.280000, 1.529504, 0.173189)",
        "(-0.280000, 1.529745, 0.174841)",
        "(-0.280000, 1.529878, 0.176511)",
        "(-0.280000, 1.529942, 0.178170)",
        "(-0.280000, 1.529983, 0.179723)",
        "(-0.280000, 1.530056, 0.181356)",
        "(-0.280000, 1.530197, 0.183088)",
        "(-0.280000, 1.530433, 0.184899)",
        "(-0.280000, 1.530783, 0.186787)",
        "(-0.280000, 1.531267, 0.188609)",
        "(-0.280000, 1.531882, 0.190543)",
        "(-0.280000, 1.532628, 0.192617)",
        "(-0.280000, 1.533493, 0.194829)",
        "(-0.280000, 1.534462, 0.197175)",
        "(-0.280000, 1.534800, 0.199405)",
        "(-0.280000, 1.534495, 0.201694)",
        "(-0.280000, 1.534132, 0.204106)",
        "(-0.280000, 1.533708, 0.206629)",
        "(-0.280000, 1.533210, 0.209282)",
        "(-0.280000, 1.532684, 0.211827)",
        "(-0.280000, 1.532073, 0.214519)",
        "(-0.280000, 1.531368, 0.217363)",
        "(-0.280000, 1.530566, 0.220331)",
        "(-0.280000, 1.529664, 0.223395)",
        "(-0.280000, 1.528744, 0.226284)",
        "(-0.280000, 1.527744, 0.229206)",
        "(-0.280000, 1.526663, 0.232150)",
        "(-0.280000, 1.525487, 0.235147)",
        "(-0.280000, 1.524220, 0.238169)",
        "(-0.280000, 1.522966, 0.240980)",
        "(-0.280000, 1.521603, 0.243864)",
        "(-0.280000, 1.520148, 0.246768)",
        "(-0.280000, 1.518613, 0.249667)",
        "(-0.280000, 1.516997, 0.252551)",
        "(-0.280000, 1.515435, 0.255199)",
        "(-0.280000, 1.513814, 0.257816)",
        "(-0.280000, 1.512130, 0.260405)",
        "(-0.280000, 1.510408, 0.262934)",
        "(-0.280000, 1.508662, 0.265381)",
        "(-0.280000, 1.506990, 0.267627)",
        "(-0.280000, 1.505257, 0.269862)",
        "(-0.280000, 1.503460, 0.272084)",
        "(-0.280000, 1.501579, 0.274317)",
        "(-0.280000, 1.499588, 0.276582)",
        "(-0.280000, 1.497647, 0.278699)",
        "(-0.280000, 1.495601, 0.280841)",
        "(-0.280000, 1.493410, 0.283039)",
        "(-0.280000, 1.491088, 0.285267)",
        "(-0.280000, 1.488637, 0.287512)",
        "(-0.280000, 1.486258, 0.289593)",
        "(-0.280000, 1.483733, 0.291703)",
        "(-0.280000, 1.480268, 0.292779)",
        "(-0.280000, 1.476148, 0.293023)",
        "(-0.280000, 1.472000, 0.293180)",
        "(-0.280000, 1.468079, 0.293085)",
        "(-0.280000, 1.464105, 0.292928)",
        "(-0.280000, 1.460121, 0.292691)",
        "(-0.280000, 1.456169, 0.292367)",
        "(-0.280000, 1.452267, 0.291944)",
        "(-0.280000, 1.448626, 0.291344)",
        "(-0.280000, 1.445084, 0.290688)",
        "(-0.280000, 1.441601, 0.290001)",
        "(-0.280000, 1.438173, 0.289311)",
        "(-0.280000, 1.434801, 0.288642)",
        "(-0.280000, 1.431663, 0.287936)",
        "(-0.280000, 1.428529, 0.287307)",
        "(-0.280000, 1.425375, 0.286771)",
        "(-0.280000, 1.422219, 0.286336)",
        "(-0.280000, 1.419036, 0.286007)",
        "(-0.280000, 1.416070, 0.285740)",
        "(-0.280000, 1.413064, 0.285608)",
        "(-0.280000, 1.410011, 0.285607)",
        "(-0.280000, 1.406935, 0.285732)",
        "(-0.280000, 1.403830, 0.285983)",
        "(-0.280000, 1.400886, 0.286342)",
        "(-0.280000, 1.397777, 0.286832)",
        "(-0.280000, 1.394643, 0.287430)",
        "(-0.280000, 1.391377, 0.288128)",
        "(-0.280000, 1.387971, 0.288904)",
        "(-0.280000, 1.384672, 0.289754)",
        "(-0.280000, 1.381189, 0.290647)",
        "(-0.280000, 1.377543, 0.291554)",
        "(-0.280000, 1.373725, 0.292437)",
        "(-0.280000, 1.369664, 0.293259)",
        "(-0.280000, 1.365643, 0.294042)",
        "(-0.280000, 1.361402, 0.294691)",
        "(-0.280000, 1.356996, 0.295191)",
        "(-0.280000, 1.352468, 0.295510)",
        "(-0.280000, 1.347857, 0.295619)",
        "(-0.280000, 1.343413, 0.295604)",
        "(-0.280000, 1.338891, 0.295333)",
        "(-0.280000, 1.334290, 0.294766)",
        "(-0.280000, 1.329694, 0.293904)",
        "(-0.280000, 1.325164, 0.292765)",
        "(-0.280000, 1.320950, 0.291484)",
        "(-0.280000, 1.316825, 0.289910)",
        "(-0.280000, 1.312824, 0.288058)",
        "(-0.280000, 1.308978, 0.285942)",
        "(-0.280000, 1.305269, 0.283542)",
        "(-0.280000, 1.301876, 0.281032)",
        "(-0.280000, 1.298544, 0.278202)",
        "(-0.280000, 1.295288, 0.275075)",
        "(-0.280000, 1.292112, 0.271678)",
        "(-0.280000, 1.289019, 0.268055)",
        "(-0.280000, 1.286221, 0.264544)",
        "(-0.280000, 1.283463, 0.260917)",
        "(-0.280000, 1.280730, 0.257213)",
        "(-0.280000, 1.278004, 0.253449)",
        "(-0.280000, 1.275234, 0.249575)",
        "(-0.280000, 1.272578, 0.245903)",
        "(-0.280000, 1.269841, 0.242095)",
        "(-0.280000, 1.267026, 0.238143)",
        "(-0.280000, 1.264166, 0.234075)",
        "(-0.280000, 1.261284, 0.229896)",
        "(-0.280000, 1.259209, 0.225685)",
        "(-0.280000, 1.257806, 0.221112)",
        "(-0.280000, 1.256541, 0.216425)",
        "(-0.280000, 1.255434, 0.211680)",
        "(-0.280000, 1.254488, 0.206888)",
        "(-0.280000, 1.253755, 0.202396)",
        "(-0.280000, 1.253164, 0.197851)",
        "(-0.280000, 1.252718, 0.193278)",
        "(-0.280000, 1.252421, 0.188693)",
        "(-0.280000, 1.252273, 0.184126)",
        "(-0.280000, 1.252268, 0.179864)",
        "(-0.280000, 1.252391, 0.175604)",
        "(-0.280000, 1.252640, 0.171375)",
        "(-0.280000, 1.253015, 0.167159)",
        "(-0.280000, 1.253511, 0.162984)",
        "(-0.280000, 1.254085, 0.159108)",
        "(-0.280000, 1.254784, 0.155154)",
        "(-0.280000, 1.255608, 0.151164)",
        "(-0.280000, 1.256550, 0.147182)",
        "(-0.280000, 1.257605, 0.143232)",
        "(-0.280000, 1.258683, 0.139605)",
        "(-0.280000, 1.259845, 0.136045)",
        "(-0.280000, 1.261099, 0.132521)",
        "(-0.280000, 1.262446, 0.129031)",
        "(-0.280000, 1.263874, 0.125601)",
        "(-0.280000, 1.265286, 0.122436)",
        "(-0.280000, 1.266776, 0.119307)",
        "(-0.280000, 1.268341, 0.116215)",
        "(-0.280000, 1.269970, 0.113184)",
        "(-0.280000, 1.271677, 0.110185)",
        "(-0.280000, 1.273349, 0.107400)",
        "(-0.280000, 1.275111, 0.104615)",
        "(-0.280000, 1.277000, 0.101779)",
        "(-0.280000, 1.279017, 0.098907)",
        "(-0.280000, 1.281149, 0.096025)",
        "(-0.280000, 1.283234, 0.093348)",
        "(-0.280000, 1.285429, 0.090666)",
        "(-0.280000, 1.288707, 0.088874)",
        "(-0.280000, 1.292749, 0.087823)",
        "(-0.280000, 1.296788, 0.086907)",
        "(-0.280000, 1.300648, 0.086279)",
        "(-0.280000, 1.304514, 0.085757)",
        "(-0.280000, 1.308365, 0.085340)",
        "(-0.280000, 1.312180, 0.085024)",
        "(-0.280000, 1.315973, 0.084795)",
        "(-0.280000, 1.319553, 0.084773)",
        "(-0.280000, 1.323107, 0.084774)",
        "(-0.280000, 1.326648, 0.084787)",
        "(-0.280000, 1.330156, 0.084798)",
        "(-0.280000, 1.333624, 0.084788)",
        "(-0.280000, 1.336879, 0.084855)",
        "(-0.280000, 1.340147, 0.084834)",
        "(-0.280000, 1.343445, 0.084706)",
        "(-0.280000, 1.346787, 0.084457)",
        "(-0.280000, 1.350176, 0.084091)",
        "(-0.280000, 1.353342, 0.083717)",
        "(-0.280000, 1.356564, 0.083202)",
        "(-0.280000, 1.359843, 0.082554)",
        "(-0.280000, 1.363166, 0.081781)",
        "(-0.280000, 1.366552, 0.080886)",
        "(-0.280000, 1.369756, 0.079938)",
        "(-0.280000, 1.373098, 0.078858)",
        "(-0.280000, 1.376561, 0.077671)",
        "(-0.280000, 1.380149, 0.076393)",
        "(-0.280000, 1.383886, 0.075047)",
        "(-0.280000, 1.387475, 0.073679)",
        "(-0.280000, 1.391261, 0.072269)",
        "(-0.280000, 1.395219, 0.070854)",
        "(-0.280000, 1.399341, 0.069470)",
        "(-0.280000, 1.403630, 0.068140)",
        "(-0.280000, 1.407763, 0.066864)",
        "(-0.280000, 1.412042, 0.065697)",
        "(-0.280000, 1.416436, 0.064654)",
        "(-0.280000, 1.420915, 0.063769)",
        "(-0.280000, 1.425516, 0.063086)",
        "(-0.280000, 1.429941, 0.062543)",
        "(-0.280000, 1.434465, 0.062241)",
        "(-0.280000, 1.439031, 0.062196)",
        "(-0.280000, 1.443582, 0.062418)",
        "(-0.280000, 1.448055, 0.062893)",
        "(-0.280000, 1.452184, 0.063512)",
        "(-0.280000, 1.456232, 0.064400)",
        "(-0.280000, 1.460162, 0.065541)",
        "(-0.280000, 1.463946, 0.066925)",
        "(-0.280000, 1.467549, 0.068527)",
        "(-0.280000, 1.470823, 0.070225)",
        "(-0.280000, 1.473986, 0.072140)",
        "(-0.280000, 1.477009, 0.074223)",
        "(-0.280000, 1.479942, 0.076474)",
        "(-0.280000, 1.482760, 0.078824)",
        "(-0.280000, 1.485305, 0.081072)",
        "(-0.280000, 1.487770, 0.083360)",
        "(-0.280000, 1.490109, 0.085640)",
        "(-0.280000, 1.492280, 0.087858)",
        "(-0.280000, 1.494303, 0.090019)",
        "(-0.280000, 1.496114, 0.092036)",
        "(-0.280000, 1.497797, 0.093985)",
        "(-0.280000, 1.499352, 0.095855)",
        "(-0.280000, 1.500795, 0.097654)",
        "(-0.280000, 1.502169, 0.099425)",
        "(-0.280000, 1.503453, 0.101137)",
        "(-0.280000, 1.504782, 0.102971)",
        "(-0.280000, 1.506128, 0.104896)",
        "(-0.280000, 1.507434, 0.106835)",
        "(-0.280000, 1.508721, 0.108816)",
        "(-0.280000, 1.509899, 0.110701)",
        "(-0.280000, 1.511077, 0.112656)",
        "(-0.280000, 1.512241, 0.114663)",
        "(-0.280000, 1.513357, 0.116666)",
        "(-0.280000, 1.514453, 0.118715)",
        "(-0.280000, 1.515450, 0.120655)",
        "(-0.280000, 1.516398, 0.122573)",
        "(-0.280000, 1.517293, 0.124458)",
        "(-0.280000, 1.518170, 0.126379)",
        "(-0.280000, 1.519010, 0.128301)",
        "(-0.280000, 1.519759, 0.130084)",
        "(-0.280000, 1.520481, 0.131875)",
        "(-0.280000, 1.521188, 0.133701)",
        "(-0.280000, 1.521860, 0.135514)",
        "(-0.280000, 1.522482, 0.137268)",
        "(-0.280000, 1.523031, 0.138885)",
        "(-0.280000, 1.523553, 0.140485)",
        "(-0.280000, 1.524070, 0.142141)",
        "(-0.280000, 1.524578, 0.143844)",
        "(-0.280000, 1.525060, 0.145543)",
        "(-0.280000, 1.525495, 0.147151)",
        "(-0.280000, 1.525917, 0.148791)",
        "(-0.280000, 1.526331, 0.150490)",
        "(-0.280000, 1.526724, 0.152198)",
        "(-0.280000, 1.527091, 0.153893)",
        "(-0.280000, 1.527410, 0.155457)",
        "(-0.280000, 1.527708, 0.157013)",
        "(-0.280000, 1.527992, 0.158597)",
        "(-0.280000, 1.528258, 0.160184)",
        "(-0.280000, 1.528499, 0.161736)",
        "(-0.280000, 1.528706, 0.163177)",
        "(-0.280000, 1.528898, 0.164621)",
        "(-0.280000, 1.529078, 0.166097)",
        "(-0.280000, 1.529252, 0.167668)",
        "(-0.280000, 1.529414, 0.169310)",
        "(-0.280000, 1.529556, 0.170847)",
        "(-0.280000, 1.529737, 0.172502)",
        "(-0.280000, 1.529994, 0.174281)",
        "(-0.280000, 1.530349, 0.176133)",
        "(-0.280000, 1.530823, 0.178098)",
        "(-0.280000, 1.531423, 0.180003)",
        "(-0.280000, 1.532158, 0.182055)",
        "(-0.280000, 1.533026, 0.184284)",
        "(-0.280000, 1.534014, 0.186704)",
        "(-0.280000, 1.535102, 0.189286)",
        "(-0.280000, 1.535546, 0.191760)",
        "(-0.280000, 1.535344, 0.194301)",
        "(-0.280000, 1.535091, 0.196896)",
        "(-0.280000, 1.534782, 0.199547)",
        "(-0.280000, 1.534410, 0.202289)",
        "(-0.280000, 1.534007, 0.204879)",
        "(-0.280000, 1.533535, 0.207580)",
        "(-0.280000, 1.532992, 0.210367)",
        "(-0.280000, 1.532383, 0.213185)",
        "(-0.280000, 1.531712, 0.216007)",
        "(-0.280000, 1.531023, 0.218672)",
        "(-0.280000, 1.530241, 0.221462)",
        "(-0.280000, 1.529354, 0.224391)",
        "(-0.280000, 1.528349, 0.227462)",
        "(-0.280000, 1.527244, 0.230592)",
        "(-0.280000, 1.526145, 0.233495)",
        "(-0.280000, 1.524950, 0.236451)",
        "(-0.280000, 1.523654, 0.239458)",
        "(-0.280000, 1.522243, 0.242530)",
        "(-0.280000, 1.520696, 0.245694)",
        "(-0.280000, 1.519153, 0.248665)",
        "(-0.280000, 1.517488, 0.251691)",
        "(-0.280000, 1.515715, 0.254734)",
        "(-0.280000, 1.513867, 0.257732)",
        "(-0.280000, 1.511935, 0.260699)",
        "(-0.280000, 1.510049, 0.263447)",
        "(-0.280000, 1.508064, 0.266196)",
        "(-0.280000, 1.505978, 0.268944)",
        "(-0.280000, 1.503796, 0.271676)",
        "(-0.280000, 1.501502, 0.274406)",
        "(-0.280000, 1.499267, 0.276938)",
        "(-0.280000, 1.496910, 0.279481)",
        "(-0.280000, 1.494402, 0.282056)",
        "(-0.280000, 1.491777, 0.284617)",
        "(-0.280000, 1.489062, 0.287131)",
        "(-0.280000, 1.486450, 0.289429)",
        "(-0.280000, 1.483761, 0.291680)",
        "(-0.280000, 1.480195, 0.292835)",
        "(-0.280000, 1.476007, 0.293128)",
        "(-0.280000, 1.471823, 0.293303)",
        "(-0.280000, 1.467841, 0.293233)",
        "(-0.280000, 1.463804, 0.293039)",
        "(-0.280000, 1.459701, 0.292693)",
        "(-0.280000, 1.455569, 0.292156)",
        "(-0.280000, 1.451401, 0.291402)",
        "(-0.280000, 1.447434, 0.290323)",
        "(-0.280000, 1.443480, 0.289044)",
        "(-0.280000, 1.439546, 0.287561)",
        "(-0.280000, 1.435684, 0.285887)",
        "(-0.280000, 1.431902, 0.284060)",
        "(-0.280000, 1.428352, 0.282044)",
        "(-0.280000, 1.424849, 0.279955)",
        "(-0.280000, 1.421411, 0.277823)",
        "(-0.280000, 1.418051, 0.275687)",
        "(-0.280000, 1.414751, 0.273570)",
        "(-0.280000, 1.411740, 0.271466)",
        "(-0.280000, 1.408825, 0.269468)",
        "(-0.280000, 1.405987, 0.267594)",
        "(-0.280000, 1.403235, 0.265879)",
        "(-0.280000, 1.400554, 0.264355)",
        "(-0.280000, 1.398082, 0.263027)",
        "(-0.280000, 1.395731, 0.261936)",
        "(-0.280000, 1.393255, 0.261102)",
        "(-0.280000, 1.390787, 0.260524)",
        "(-0.280000, 1.388298, 0.260208)",
        "(-0.280000, 1.385909, 0.260167)",
        "(-0.280000, 1.383416, 0.260384)",
        "(-0.280000, 1.380798, 0.260845)",
        "(-0.280000, 1.378009, 0.261519)",
        "(-0.280000, 1.374978, 0.262371)",
        "(-0.280000, 1.371895, 0.263416)",
        "(-0.280000, 1.368543, 0.264561)",
        "(-0.280000, 1.364932, 0.265780)",
        "(-0.280000, 1.361094, 0.267031)",
        "(-0.280000, 1.357044, 0.268265)",
        "(-0.280000, 1.352955, 0.269532)",
        "(-0.280000, 1.348640, 0.270699)",
        "(-0.280000, 1.344141, 0.271733)",
        "(-0.280000, 1.339507, 0.272595)",
        "(-0.280000, 1.334746, 0.273264)",
        "(-0.280000, 1.330076, 0.273828)",
        "(-0.280000, 1.325368, 0.274157)",
        "(-0.280000, 1.320665, 0.274269)",
        "(-0.280000, 1.316004, 0.274152)",
        "(-0.280000, 1.311414, 0.273797)",
        "(-0.280000, 1.307019, 0.273335)",
        "(-0.280000, 1.302693, 0.272645)",
        "(-0.280000, 1.298434, 0.271725)",
        "(-0.280000, 1.294214, 0.270591)",
        "(-0.280000, 1.290030, 0.269272)",
        "(-0.280000, 1.286011, 0.267975)",
        "(-0.280000, 1.281973, 0.266511)",
        "(-0.280000, 1.278718, 0.264318)",
        "(-0.280000, 1.276613, 0.261291)",
        "(-0.280000, 1.274550, 0.258153)",
        "(-0.280000, 1.272683, 0.255148)",
        "(-0.280000, 1.270862, 0.252044)",
        "(-0.280000, 1.269107, 0.248872)",
        "(-0.280000, 1.267428, 0.245644)",
        "(-0.280000, 1.265824, 0.242356)",
        "(-0.280000, 1.264395, 0.239232)",
        "(-0.280000, 1.263015, 0.236007)",
        "(-0.280000, 1.261699, 0.232708)",
        "(-0.280000, 1.260450, 0.229332)",
        "(-0.280000, 1.259261, 0.225846)",
        "(-0.280000, 1.258235, 0.222568)",
        "(-0.280000, 1.257283, 0.219248)",
        "(-0.280000, 1.256402, 0.215867)",
        "(-0.280000, 1.255596, 0.212423)",
        "(-0.280000, 1.254875, 0.208956)",
        "(-0.280000, 1.254283, 0.205720)",
        "(-0.280000, 1.253766, 0.202471)",
        "(-0.280000, 1.253323, 0.199193)",
        "(-0.280000, 1.252955, 0.195894)",
        "(-0.280000, 1.252664, 0.192588)",
        "(-0.280000, 1.252465, 0.189534)",
        "(-0.280000, 1.252329, 0.186422)",
        "(-0.280000, 1.252262, 0.183293)",
        "(-0.280000, 1.252264, 0.180146)",
        "(-0.280000, 1.252339, 0.176930)",
        "(-0.280000, 1.252476, 0.173905)",
        "(-0.280000, 1.252684, 0.170794)",
        "(-0.280000, 1.252970, 0.167590)",
        "(-0.280000, 1.253337, 0.164335)",
        "(-0.280000, 1.253778, 0.161086)",
        "(-0.280000, 1.254263, 0.158039)",
        "(-0.280000, 1.254821, 0.154960)",
        "(-0.280000, 1.255460, 0.151837)",
        "(-0.280000, 1.256184, 0.148669)",
        "(-0.280000, 1.257572, 0.145589)",
        "(-0.280000, 1.259570, 0.142893)",
        "(-0.280000, 1.261493, 0.140150)",
        "(-0.280000, 1.263342, 0.137359)",
        "(-0.280000, 1.265119, 0.134509)",
        "(-0.280000, 1.266830, 0.131589)",
        "(-0.280000, 1.268399, 0.128822)",
        "(-0.280000, 1.269955, 0.125915)",
        "(-0.280000, 1.271515, 0.122910)",
        "(-0.280000, 1.273099, 0.119848)",
        "(-0.280000, 1.274730, 0.116781)",
        "(-0.280000, 1.276299, 0.113962)",
        "(-0.280000, 1.277921, 0.111112)",
        "(-0.280000, 1.279560, 0.108217)",
        "(-0.280000, 1.281191, 0.105267)",
        "(-0.280000, 1.282813, 0.102228)",
        "(-0.280000, 1.284257, 0.099309)",
        "(-0.280000, 1.285687, 0.096267)",
        "(-0.280000, 1.287115, 0.093088)",
        "(-0.280000, 1.288541, 0.089790)",
        "(-0.280000, 1.289957, 0.086405)",
        "(-0.280000, 1.291739, 0.083635)",
        "(-0.280000, 1.294023, 0.081309)",
        "(-0.280000, 1.296349, 0.079045)",
        "(-0.280000, 1.298697, 0.076863)",
        "(-0.280000, 1.301069, 0.074756)",
        "(-0.280000, 1.303307, 0.072851)",
        "(-0.280000, 1.305565, 0.071009)",
        "(-0.280000, 1.307893, 0.069190)",
        "(-0.280000, 1.310281, 0.067402)",
        "(-0.280000, 1.312756, 0.065629)",
        "(-0.280000, 1.315133, 0.064002)",
        "(-0.280000, 1.317629, 0.062367)",
        "(-0.280000, 1.320236, 0.060738)",
        "(-0.280000, 1.322988, 0.059102)",
        "(-0.280000, 1.325879, 0.057473)",
        "(-0.280000, 1.328655, 0.055990)",
        "(-0.280000, 1.331630, 0.054488)",
        "(-0.280000, 1.334798, 0.052982)",
        "(-0.280000, 1.338166, 0.051485)",
        "(-0.280000, 1.341746, 0.050007)",
        "(-0.280000, 1.345213, 0.048683)",
        "(-0.280000, 1.348953, 0.047369)",
        "(-0.280000, 1.352990, 0.046082)",
        "(-0.280000, 1.357316, 0.044847)",
        "(-0.280000, 1.361868, 0.043705)",
        "(-0.280000, 1.366251, 0.042756)",
        "(-0.280000, 1.370907, 0.041905)",
        "(-0.280000, 1.375820, 0.041180)",
        "(-0.280000, 1.380949, 0.040609)",
        "(-0.280000, 1.386236, 0.040217)",
        "(-0.280000, 1.391272, 0.040028)",
        "(-0.280000, 1.396519, 0.040021)",
        "(-0.280000, 1.401978, 0.040220)",
        "(-0.280000, 1.407614, 0.040648)",
        "(-0.280000, 1.413406, 0.041324)",
        "(-0.280000, 1.418889, 0.042188)",
        "(-0.280000, 1.424519, 0.043306)",
        "(-0.280000, 1.429894, 0.045959)",
        "(-0.280000, 1.434880, 0.049770)",
        "(-0.280000, 1.439622, 0.053763)",
        "(-0.280000, 1.443764, 0.057773)",
        "(-0.280000, 1.447732, 0.061944)",
        "(-0.280000, 1.451487, 0.066242)",
        "(-0.280000, 1.455022, 0.070637)",
        "(-0.280000, 1.458307, 0.075106)",
        "(-0.280000, 1.461081, 0.079440)",
        "(-0.280000, 1.463651, 0.083773)",
        "(-0.280000, 1.466079, 0.088133)",
        "(-0.280000, 1.468316, 0.092449)",
        "(-0.280000, 1.470339, 0.096653)",
        "(-0.280000, 1.472007, 0.100579)",
        "(-0.280000, 1.473590, 0.104413)",
        "(-0.280000, 1.475078, 0.108112)",
        "(-0.280000, 1.476478, 0.111638)",
        "(-0.280000, 1.477814, 0.114995)",
        "(-0.280000, 1.479005, 0.118022)",
        "(-0.280000, 1.480193, 0.120860)",
        "(-0.280000, 1.481397, 0.123508)",
        "(-0.280000, 1.482648, 0.125982)",
        "(-0.280000, 1.483952, 0.128274)",
        "(-0.280000, 1.485279, 0.130312)",
        "(-0.280000, 1.486712, 0.132227)",
        "(-0.280000, 1.488262, 0.134044)",
        "(-0.280000, 1.489929, 0.135768)",
        "(-0.280000, 1.491701, 0.137396)",
        "(-0.280000, 1.493522, 0.138829)",
        "(-0.280000, 1.495459, 0.140221)",
        "(-0.280000, 1.497484, 0.141555)",
        "(-0.280000, 1.499576, 0.142835)",
        "(-0.280000, 1.501733, 0.144083)",
        "(-0.280000, 1.503901, 0.145209)",
        "(-0.280000, 1.506083, 0.146300)",
        "(-0.280000, 1.508273, 0.147375)",
        "(-0.280000, 1.510443, 0.148430)",
        "(-0.280000, 1.512555, 0.149436)"
    ],
    "rightHandRotations": [
        "(303.025800, 120.522000, 315.971900)",
        "(290.000000, 70.000000, 0.000000)",
        "(290.000000, 70.000000, 0.000000)",
        "(290.000000, 70.000000, 0.000000)",
        "(290.000000, 70.000000, 0.000000)",
        "(290.000000, 70.000000, 0.000000)",
        "(290.000000, 70.000000, 0.000000)",
        "(290.000000, 70.000000, 0.000000)",
        "(290.000000, 70.000000, 0.000000)",
        "(290.000000, 70.000000, 0.000000)",
        "(290.000000, 70.000000, 0.000000)",
        "(290.000000, 70.000000, 0.000000)",
        "(290.000000, 70.000000, 0.000000)",
        "(290.000000, 70.000000, 0.000000)",
        "(290.000000, 70.000000, 0.000000)",
        "(290.000000, 70.000000, 0.000000)",
        "(290.000000, 70.000000, 0.000000)",
        "(290.000000, 70.000000, 0.000000)",
        "(290.000000, 70.000000, 0.000000)",
        "(290.000000, 70.000000, 0.000000)",
        "(290.000000, 70.000000, 0.000000)",
        "(290.000000, 70.000000, 0.000000)",
        "(290.000000, 70.000000, 0.000000)",
        "(290.000000, 70.000000, 0.000000)",
        "(290.000000, 70.000000, 0.000000)",
        "(290.000000, 70.000000, 0.000000)",
        "(290.000000, 70.000000, 0.000000)",
        "(290.000000, 70.000000, 0.000000)",
        "(290.000000, 70.000000, 0.000000)",
        "(290.000000, 70.000000, 0.000000)",
        "(290.000000, 70.000000, 0.000000)",
        "(290.000000, 70.000000, 0.000000)",
        "(290.000000, 70.000000, 0.000000)",
        "(290.000000, 70.000000, 0.000000)",
        "(290.000000, 70.000000, 0.000000)",
        "(290.000000, 70.000000, 0.000000)",
        "(290.000000, 70.000000, 0.000000)",
        "(290.000000, 70.000000, 0.000000)",
        "(290.000000, 70.000000, 0.000000)",
        "(290.000000, 70.000000, 0.000000)",
        "(290.000000, 70.000000, 0.000000)",
        "(290.000000, 70.000000, 0.000000)",
        "(290.000000, 70.000000, 0.000000)",
        "(290.000000, 70.000000, 0.000000)",
        "(290.000000, 70.000000, 0.000000)",
        "(290.000000, 70.000000, 0.000000)",
        "(290.000000, 70.000000, 0.000000)",
        "(290.000000, 70.000000, 0.000000)",
        "(290.000000, 70.000000, 0.000000)",
        "(290.000000, 70.000000, 0.000000)",
        "(290.000000, 70.000000, 0.000000)",
        "(290.000000, 70.000000, 0.000000)",
        "(290.000000, 70.000000, 0.000000)",
        "(290.000000, 70.000000, 0.000000)",
        "(290.000000, 70.000000, 0.000000)",
        "(290.000000, 70.000000, 0.000000)",
        "(290.000000, 70.000000, 0.000000)",
        "(290.000000, 70.000000, 0.000000)",
        "(290.000000, 70.000000, 0.000000)",
        "(290.000000, 70.000000, 0.000000)",
        "(290.000000, 70.000000, 0.000000)",
        "(290.000000, 70.000000, 0.000000)",
        "(290.000000, 70.000000, 0.000000)",
        "(290.000000, 70.000000, 0.000000)",
        "(290.000000, 70.000000, 0.000000)",
        "(290.000000, 70.000000, 0.000000)",
        "(290.000000, 70.000000, 0.000000)",
        "(290.000000, 70.000000, 0.000000)",
        "(290.000000, 70.000000, 0.000000)",
        "(290.000000, 70.000000, 0.000000)",
        "(290.000000, 70.000000, 0.000000)",
        "(290.000000, 70.000000, 0.000000)",
        "(290.000000, 70.000000, 0.000000)",
        "(290.000000, 70.000000, 0.000000)",
        "(290.000000, 70.000000, 0.000000)",
        "(290.000000, 70.000000, 0.000000)",
        "(290.000000, 70.000000, 0.000000)",
        "(290.000000, 70.000000, 0.000000)",
        "(290.000000, 70.000000, 0.000000)",
        "(290.000000, 70.000000, 0.000000)",
        "(290.000000, 70.000000, 0.000000)",
        "(290.000000, 70.000000, 0.000000)",
        "(290.000000, 70.000000, 0.000000)",
        "(290.000000, 70.000000, 0.000000)",
        "(290.000000, 70.000000, 0.000000)",
        "(290.000000, 70.000000, 0.000000)",
        "(290.000000, 70.000000, 0.000000)",
        "(290.000000, 70.000000, 0.000000)",
        "(290.000000, 70.000000, 0.000000)",
        "(290.000000, 70.000000, 0.000000)",
        "(290.000000, 70.000000, 0.000000)",
        "(290.000000, 70.000000, 0.000000)",
        "(290.000000, 70.000000, 0.000000)",
        "(290.000000, 70.000000, 0.000000)",
        "(290.000000, 70.000000, 0.000000)",
        "(290.000000, 70.000000, 0.000000)",
        "(290.000000, 70.000000, 0.000000)",
        "(290.000000, 70.000000, 0.000000)",
        "(290.000000, 70.000000, 0.000000)",
        "(290.000000, 70.000000, 0.000000)",
        "(290.000000, 70.000000, 0.000000)",
        "(290.000000, 70.000000, 0.000000)",
        "(290.000000, 70.000000, 0.000000)",
        "(290.000000, 70.000000, 0.000000)",
        "(290.000000, 70.000000, 0.000000)",
        "(290.000000, 70.000000, 0.000000)",
        "(290.000000, 70.000000, 0.000000)",
        "(290.000000, 70.000000, 0.000000)",
        "(290.000000, 70.000000, 0.000000)",
        "(290.000000, 70.000000, 0.000000)",
        "(290.000000, 70.000000, 0.000000)",
        "(290.000000, 70.000000, 0.000000)",
        "(290.000000, 70.000000, 0.000000)",
        "(290.000000, 70.000000, 0.000000)",
        "(290.000000, 70.000000, 0.000000)",
        "(290.000000, 70.000000, 0.000000)",
        "(290.000000, 70.000000, 0.000000)",
        "(290.000000, 70.000000, 0.000000)",
        "(290.000000, 70.000000, 0.000000)",
        "(290.000000, 70.000000, 0.000000)",
        "(290.000000, 70.000000, 0.000000)",
        "(290.000000, 70.000000, 0.000000)",
        "(290.000000, 70.000000, 0.000000)",
        "(290.000000, 70.000000, 0.000000)",
        "(290.000000, 70.000000, 0.000000)",
        "(290.000000, 70.000000, 0.000000)",
        "(290.000000, 70.000000, 0.000000)",
        "(290.000000, 70.000000, 0.000000)",
        "(290.000000, 70.000000, 0.000000)",
        "(290.000000, 70.000000, 0.000000)",
        "(290.000000, 70.000000, 0.000000)",
        "(290.000000, 70.000000, 0.000000)",
        "(290.000000, 70.000000, 0.000000)",
        "(290.000000, 70.000000, 0.000000)",
        "(290.000000, 70.000000, 0.000000)",
        "(290.000000, 70.000000, 0.000000)",
        "(290.000000, 70.000000, 0.000000)",
        "(290.000000, 70.000000, 0.000000)",
        "(290.000000, 70.000000, 0.000000)",
        "(290.000000, 70.000000, 0.000000)",
        "(290.000000, 70.000000, 0.000000)",
        "(290.000000, 70.000000, 0.000000)",
        "(290.000000, 70.000000, 0.000000)",
        "(290.000000, 70.000000, 0.000000)",
        "(290.000000, 70.000000, 0.000000)",
        "(290.000000, 70.000000, 0.000000)",
        "(290.000000, 70.000000, 0.000000)",
        "(290.000000, 70.000000, 0.000000)",
        "(290.000000, 70.000000, 0.000000)",
        "(290.000000, 70.000000, 0.000000)",
        "(290.000000, 70.000000, 0.000000)",
        "(290.000000, 70.000000, 0.000000)",
        "(290.000000, 70.000000, 0.000000)",
        "(290.000000, 70.000000, 0.000000)",
        "(290.000000, 70.000000, 0.000000)",
        "(290.000000, 70.000000, 0.000000)",
        "(290.000000, 70.000000, 0.000000)",
        "(290.000000, 70.000000, 0.000000)",
        "(290.000000, 70.000000, 0.000000)",
        "(290.000000, 70.000000, 0.000000)",
        "(290.000000, 70.000000, 0.000000)",
        "(290.000000, 70.000000, 0.000000)",
        "(290.000000, 70.000000, 0.000000)",
        "(290.000000, 70.000000, 0.000000)",
        "(290.000000, 70.000000, 0.000000)",
        "(290.000000, 70.000000, 0.000000)",
        "(290.000000, 70.000000, 0.000000)",
        "(290.000000, 70.000000, 0.000000)",
        "(290.000000, 70.000000, 0.000000)",
        "(290.000000, 70.000000, 0.000000)",
        "(290.000000, 70.000000, 0.000000)",
        "(290.000000, 70.000000, 0.000000)",
        "(290.000000, 70.000000, 0.000000)",
        "(290.000000, 70.000000, 0.000000)",
        "(290.000000, 70.000000, 0.000000)",
        "(290.000000, 70.000000, 0.000000)",
        "(290.000000, 70.000000, 0.000000)",
        "(290.000000, 70.000000, 0.000000)",
        "(290.000000, 70.000000, 0.000000)",
        "(290.000000, 70.000000, 0.000000)",
        "(290.000000, 70.000000, 0.000000)",
        "(290.000000, 70.000000, 0.000000)",
        "(290.000000, 70.000000, 0.000000)",
        "(290.000000, 70.000000, 0.000000)",
        "(290.000000, 70.000000, 0.000000)",
        "(290.000000, 70.000000, 0.000000)",
        "(290.000000, 70.000000, 0.000000)",
        "(290.000000, 70.000000, 0.000000)",
        "(290.000000, 70.000000, 0.000000)",
        "(290.000000, 70.000000, 0.000000)",
        "(290.000000, 70.000000, 0.000000)",
        "(290.000000, 70.000000, 0.000000)",
        "(290.000000, 70.000000, 0.000000)",
        "(290.000000, 70.000000, 0.000000)",
        "(290.000000, 70.000000, 0.000000)",
        "(290.000000, 70.000000, 0.000000)",
        "(290.000000, 70.000000, 0.000000)",
        "(290.000000, 70.000000, 0.000000)",
        "(290.000000, 70.000000, 0.000000)",
        "(290.000000, 70.000000, 0.000000)",
        "(290.000000, 70.000000, 0.000000)",
        "(290.000000, 70.000000, 0.000000)",
        "(290.000000, 70.000000, 0.000000)",
        "(290.000000, 70.000000, 0.000000)",
        "(290.000000, 70.000000, 0.000000)",
        "(290.000000, 70.000000, 0.000000)",
        "(290.000000, 70.000000, 0.000000)",
        "(290.000000, 70.000000, 0.000000)",
        "(290.000000, 70.000000, 0.000000)",
        "(290.000000, 70.000000, 0.000000)",
        "(290.000000, 70.000000, 0.000000)",
        "(290.000000, 70.000000, 0.000000)",
        "(290.000000, 70.000000, 0.000000)",
        "(290.000000, 70.000000, 0.000000)",
        "(290.000000, 70.000000, 0.000000)",
        "(290.000000, 70.000000, 0.000000)",
        "(290.000000, 70.000000, 0.000000)",
        "(290.000000, 70.000000, 0.000000)",
        "(290.000000, 70.000000, 0.000000)",
        "(290.000000, 70.000000, 0.000000)",
        "(290.000000, 70.000000, 0.000000)",
        "(290.000000, 70.000000, 0.000000)",
        "(290.000000, 70.000000, 0.000000)",
        "(290.000000, 70.000000, 0.000000)",
        "(290.000000, 70.000000, 0.000000)",
        "(290.000000, 70.000000, 0.000000)",
        "(290.000000, 70.000000, 0.000000)",
        "(290.000000, 70.000000, 0.000000)",
        "(290.000000, 70.000000, 0.000000)",
        "(290.000000, 70.000000, 0.000000)",
        "(290.000000, 70.000000, 0.000000)",
        "(290.000000, 70.000000, 0.000000)",
        "(290.000000, 70.000000, 0.000000)",
        "(290.000000, 70.000000, 0.000000)",
        "(290.000000, 70.000000, 0.000000)",
        "(290.000000, 70.000000, 0.000000)",
        "(290.000000, 70.000000, 0.000000)",
        "(290.000000, 70.000000, 0.000000)",
        "(290.000000, 70.000000, 0.000000)",
        "(290.000000, 70.000000, 0.000000)",
        "(290.000000, 70.000000, 0.000000)",
        "(290.000000, 70.000000, 0.000000)",
        "(290.000000, 70.000000, 0.000000)",
        "(290.000000, 70.000000, 0.000000)",
        "(290.000000, 70.000000, 0.000000)",
        "(290.000000, 70.000000, 0.000000)",
        "(290.000000, 70.000000, 0.000000)",
        "(290.000000, 70.000000, 0.000000)",
        "(290.000000, 70.000000, 0.000000)",
        "(290.000000, 70.000000, 0.000000)",
        "(290.000000, 70.000000, 0.000000)",
        "(290.000000, 70.000000, 0.000000)",
        "(290.000000, 70.000000, 0.000000)",
        "(290.000000, 70.000000, 0.000000)",
        "(290.000000, 70.000000, 0.000000)",
        "(290.000000, 70.000000, 0.000000)",
        "(290.000000, 70.000000, 0.000000)",
        "(290.000000, 70.000000, 0.000000)",
        "(290.000000, 70.000000, 0.000000)",
        "(290.000000, 70.000000, 0.000000)",
        "(290.000000, 70.000000, 0.000000)",
        "(290.000000, 70.000000, 0.000000)",
        "(290.000000, 70.000000, 0.000000)",
        "(290.000000, 70.000000, 0.000000)",
        "(290.000000, 70.000000, 0.000000)",
        "(290.000000, 70.000000, 0.000000)",
        "(290.000000, 70.000000, 0.000000)",
        "(290.000000, 70.000000, 0.000000)",
        "(290.000000, 70.000000, 0.000000)",
        "(290.000000, 70.000000, 0.000000)",
        "(290.000000, 70.000000, 0.000000)",
        "(290.000000, 70.000000, 0.000000)",
        "(290.000000, 70.000000, 0.000000)",
        "(290.000000, 70.000000, 0.000000)",
        "(290.000000, 70.000000, 0.000000)",
        "(290.000000, 70.000000, 0.000000)",
        "(290.000000, 70.000000, 0.000000)",
        "(290.000000, 70.000000, 0.000000)",
        "(290.000000, 70.000000, 0.000000)",
        "(290.000000, 70.000000, 0.000000)",
        "(290.000000, 70.000000, 0.000000)",
        "(290.000000, 70.000000, 0.000000)",
        "(290.000000, 70.000000, 0.000000)",
        "(290.000000, 70.000000, 0.000000)",
        "(290.000000, 70.000000, 0.000000)",
        "(290.000000, 70.000000, 0.000000)",
        "(290.000000, 70.000000, 0.000000)",
        "(290.000000, 70.000000, 0.000000)",
        "(290.000000, 70.000000, 0.000000)",
        "(290.000000, 70.000000, 0.000000)",
        "(290.000000, 70.000000, 0.000000)",
        "(290.000000, 70.000000, 0.000000)",
        "(290.000000, 70.000000, 0.000000)",
        "(290.000000, 70.000000, 0.000000)",
        "(290.000000, 70.000000, 0.000000)",
        "(290.000000, 70.000000, 0.000000)",
        "(290.000000, 70.000000, 0.000000)",
        "(290.000000, 70.000000, 0.000000)",
        "(290.000000, 70.000000, 0.000000)",
        "(290.000000, 70.000000, 0.000000)",
        "(290.000000, 70.000000, 0.000000)",
        "(290.000000, 70.000000, 0.000000)",
        "(290.000000, 70.000000, 0.000000)",
        "(290.000000, 70.000000, 0.000000)",
        "(290.000000, 70.000000, 0.000000)",
        "(290.000000, 70.000000, 0.000000)",
        "(290.000000, 70.000000, 0.000000)",
        "(290.000000, 70.000000, 0.000000)",
        "(290.000000, 70.000000, 0.000000)",
        "(290.000000, 70.000000, 0.000000)",
        "(290.000000, 70.000000, 0.000000)",
        "(290.000000, 70.000000, 0.000000)",
        "(290.000000, 70.000000, 0.000000)",
        "(290.000000, 70.000000, 0.000000)",
        "(290.000000, 70.000000, 0.000000)",
        "(290.000000, 70.000000, 0.000000)",
        "(290.000000, 70.000000, 0.000000)",
        "(290.000000, 70.000000, 0.000000)",
        "(290.000000, 70.000000, 0.000000)",
        "(290.000000, 70.000000, 0.000000)",
        "(290.000000, 70.000000, 0.000000)",
        "(290.000000, 70.000000, 0.000000)",
        "(290.000000, 70.000000, 0.000000)",
        "(290.000000, 70.000000, 0.000000)",
        "(290.000000, 70.000000, 0.000000)",
        "(290.000000, 70.000000, 0.000000)",
        "(290.000000, 70.000000, 0.000000)",
        "(290.000000, 70.000000, 0.000000)",
        "(290.000000, 70.000000, 0.000000)",
        "(290.000000, 70.000000, 0.000000)",
        "(290.000000, 70.000000, 0.000000)",
        "(290.000000, 70.000000, 0.000000)",
        "(290.000000, 70.000000, 0.000000)",
        "(290.000000, 70.000000, 0.000000)",
        "(290.000000, 70.000000, 0.000000)",
        "(290.000000, 70.000000, 0.000000)",
        "(290.000000, 70.000000, 0.000000)",
        "(290.000000, 70.000000, 0.000000)",
        "(290.000000, 70.000000, 0.000000)",
        "(290.000000, 70.000000, 0.000000)",
        "(290.000000, 70.000000, 0.000000)",
        "(290.000000, 70.000000, 0.000000)",
        "(290.000000, 70.000000, 0.000000)",
        "(290.000000, 70.000000, 0.000000)",
        "(290.000000, 70.000000, 0.000000)",
        "(290.000000, 70.000000, 0.000000)",
        "(290.000000, 70.000000, 0.000000)",
        "(290.000000, 70.000000, 0.000000)",
        "(290.000000, 70.000000, 0.000000)",
        "(290.000000, 70.000000, 0.000000)",
        "(290.000000, 70.000000, 0.000000)",
        "(290.000000, 70.000000, 0.000000)",
        "(290.000000, 70.000000, 0.000000)",
        "(290.000000, 70.000000, 0.000000)",
        "(290.000000, 70.000000, 0.000000)",
        "(290.000000, 70.000000, 0.000000)",
        "(290.000000, 70.000000, 0.000000)",
        "(290.000000, 70.000000, 0.000000)",
        "(290.000000, 70.000000, 0.000000)",
        "(290.000000, 70.000000, 0.000000)",
        "(290.000000, 70.000000, 0.000000)",
        "(290.000000, 70.000000, 0.000000)",
        "(290.000000, 70.000000, 0.000000)",
        "(290.000000, 70.000000, 0.000000)",
        "(290.000000, 70.000000, 0.000000)",
        "(290.000000, 70.000000, 0.000000)",
        "(290.000000, 70.000000, 0.000000)",
        "(290.000000, 70.000000, 0.000000)",
        "(290.000000, 70.000000, 0.000000)",
        "(290.000000, 70.000000, 0.000000)",
        "(290.000000, 70.000000, 0.000000)",
        "(290.000000, 70.000000, 0.000000)",
        "(290.000000, 70.000000, 0.000000)",
        "(290.000000, 70.000000, 0.000000)",
        "(290.000000, 70.000000, 0.000000)",
        "(290.000000, 70.000000, 0.000000)",
        "(290.000000, 70.000000, 0.000000)",
        "(290.000000, 70.000000, 0.000000)",
        "(290.000000, 70.000000, 0.000000)",
        "(290.000000, 70.000000, 0.000000)",
        "(290.000000, 70.000000, 0.000000)",
        "(290.000000, 70.000000, 0.000000)",
        "(290.000000, 70.000000, 0.000000)",
        "(290.000000, 70.000000, 0.000000)",
        "(290.000000, 70.000000, 0.000000)",
        "(290.000000, 70.000000, 0.000000)",
        "(290.000000, 70.000000, 0.000000)",
        "(290.000000, 70.000000, 0.000000)",
        "(290.000000, 70.000000, 0.000000)",
        "(290.000000, 70.000000, 0.000000)",
        "(290.000000, 70.000000, 0.000000)",
        "(290.000000, 70.000000, 0.000000)",
        "(290.000000, 70.000000, 0.000000)",
        "(290.000000, 70.000000, 0.000000)",
        "(290.000000, 70.000000, 0.000000)",
        "(290.000000, 70.000000, 0.000000)",
        "(290.000000, 70.000000, 0.000000)",
        "(290.000000, 70.000000, 0.000000)",
        "(290.000000, 70.000000, 0.000000)",
        "(290.000000, 70.000000, 0.000000)",
        "(290.000000, 70.000000, 0.000000)",
        "(290.000000, 70.000000, 0.000000)",
        "(290.000000, 70.000000, 0.000000)",
        "(290.000000, 70.000000, 0.000000)",
        "(290.000000, 70.000000, 0.000000)",
        "(290.000000, 70.000000, 0.000000)",
        "(290.000000, 70.000000, 0.000000)",
        "(290.000000, 70.000000, 0.000000)",
        "(290.000000, 70.000000, 0.000000)",
        "(290.000000, 70.000000, 0.000000)",
        "(290.000000, 70.000000, 0.000000)",
        "(290.000000, 70.000000, 0.000000)",
        "(290.000000, 70.000000, 0.000000)",
        "(290.000000, 70.000000, 0.000000)",
        "(290.000000, 70.000000, 0.000000)",
        "(290.000000, 70.000000, 0.000000)",
        "(290.000000, 70.000000, 0.000000)",
        "(290.000000, 70.000000, 0.000000)",
        "(290.000000, 70.000000, 0.000000)",
        "(290.000000, 70.000000, 0.000000)",
        "(290.000000, 70.000000, 0.000000)",
        "(290.000000, 70.000000, 0.000000)",
        "(290.000000, 70.000000, 0.000000)",
        "(290.000000, 70.000000, 0.000000)",
        "(290.000000, 70.000000, 0.000000)",
        "(290.000000, 70.000000, 0.000000)",
        "(290.000000, 70.000000, 0.000000)",
        "(290.000000, 70.000000, 0.000000)",
        "(290.000000, 70.000000, 0.000000)",
        "(290.000000, 70.000000, 0.000000)",
        "(290.000000, 70.000000, 0.000000)",
        "(290.000000, 70.000000, 0.000000)",
        "(290.000000, 70.000000, 0.000000)",
        "(290.000000, 70.000000, 0.000000)",
        "(290.000000, 70.000000, 0.000000)",
        "(290.000000, 70.000000, 0.000000)",
        "(290.000000, 70.000000, 0.000000)",
        "(290.000000, 70.000000, 0.000000)",
        "(290.000000, 70.000000, 0.000000)",
        "(290.000000, 70.000000, 0.000000)",
        "(290.000000, 70.000000, 0.000000)",
        "(290.000000, 70.000000, 0.000000)",
        "(290.000000, 70.000000, 0.000000)",
        "(290.000000, 70.000000, 0.000000)",
        "(290.000000, 70.000000, 0.000000)",
        "(290.000000, 70.000000, 0.000000)",
        "(290.000000, 70.000000, 0.000000)",
        "(290.000000, 70.000000, 0.000000)",
        "(290.000000, 70.000000, 0.000000)",
        "(290.000000, 70.000000, 0.000000)",
        "(290.000000, 70.000000, 0.000000)",
        "(290.000000, 70.000000, 0.000000)",
        "(290.000000, 70.000000, 0.000000)",
        "(290.000000, 70.000000, 0.000000)",
        "(290.000000, 70.000000, 0.000000)",
        "(290.000000, 70.000000, 0.000000)",
        "(290.000000, 70.000000, 0.000000)",
        "(290.000000, 70.000000, 0.000000)",
        "(290.000000, 70.000000, 0.000000)",
        "(290.000000, 70.000000, 0.000000)",
        "(290.000000, 70.000000, 0.000000)",
        "(290.000000, 70.000000, 0.000000)",
        "(290.000000, 70.000000, 0.000000)",
        "(290.000000, 70.000000, 0.000000)",
        "(290.000000, 70.000000, 0.000000)",
        "(290.000000, 70.000000, 0.000000)",
        "(290.000000, 70.000000, 0.000000)",
        "(290.000000, 70.000000, 0.000000)",
        "(290.000000, 70.000000, 0.000000)",
        "(290.000000, 70.000000, 0.000000)",
        "(290.000000, 70.000000, 0.000000)",
        "(290.000000, 70.000000, 0.000000)",
        "(290.000000, 70.000000, 0.000000)",
        "(290.000000, 70.000000, 0.000000)",
        "(290.000000, 70.000000, 0.000000)",
        "(290.000000, 70.000000, 0.000000)",
        "(290.000000, 70.000000, 0.000000)",
        "(290.000000, 70.000000, 0.000000)",
        "(290.000000, 70.000000, 0.000000)",
        "(290.000000, 70.000000, 0.000000)",
        "(290.000000, 70.000000, 0.000000)",
        "(290.000000, 70.000000, 0.000000)",
        "(290.000000, 70.000000, 0.000000)",
        "(290.000000, 70.000000, 0.000000)",
        "(290.000000, 70.000000, 0.000000)",
        "(290.000000, 70.000000, 0.000000)",
        "(290.000000, 70.000000, 0.000000)",
        "(290.000000, 70.000000, 0.000000)",
        "(290.000000, 70.000000, 0.000000)",
        "(290.000000, 70.000000, 0.000000)",
        "(290.000000, 70.000000, 0.000000)",
        "(290.000000, 70.000000, 0.000000)",
        "(290.000000, 70.000000, 0.000000)",
        "(290.000000, 70.000000, 0.000000)",
        "(290.000000, 70.000000, 0.000000)",
        "(290.000000, 70.000000, 0.000000)",
        "(290.000000, 70.000000, 0.000000)",
        "(290.000000, 70.000000, 0.000000)",
        "(290.000000, 70.000000, 0.000000)",
        "(290.000000, 70.000000, 0.000000)",
        "(290.000000, 70.000000, 0.000000)",
        "(290.000000, 70.000000, 0.000000)",
        "(290.000000, 70.000000, 0.000000)",
        "(290.000000, 70.000000, 0.000000)",
        "(290.000000, 70.000000, 0.000000)",
        "(290.000000, 70.000000, 0.000000)",
        "(290.000000, 70.000000, 0.000000)",
        "(290.000000, 70.000000, 0.000000)",
        "(290.000000, 70.000000, 0.000000)",
        "(290.000000, 70.000000, 0.000000)",
        "(290.000000, 70.000000, 0.000000)",
        "(290.000000, 70.000000, 0.000000)",
        "(290.000000, 70.000000, 0.000000)",
        "(290.000000, 70.000000, 0.000000)",
        "(290.000000, 70.000000, 0.000000)",
        "(290.000000, 70.000000, 0.000000)",
        "(290.000000, 70.000000, 0.000000)",
        "(290.000000, 70.000000, 0.000000)",
        "(290.000000, 70.000000, 0.000000)",
        "(290.000000, 70.000000, 0.000000)",
        "(290.000000, 70.000000, 0.000000)",
        "(290.000000, 70.000000, 0.000000)",
        "(290.000000, 70.000000, 0.000000)",
        "(290.000000, 70.000000, 0.000000)",
        "(290.000000, 70.000000, 0.000000)",
        "(290.000000, 70.000000, 0.000000)",
        "(290.000000, 70.000000, 0.000000)",
        "(290.000000, 70.000000, 0.000000)",
        "(290.000000, 70.000000, 0.000000)",
        "(290.000000, 70.000000, 0.000000)",
        "(290.000000, 70.000000, 0.000000)",
        "(290.000000, 70.000000, 0.000000)",
        "(290.000000, 70.000000, 0.000000)",
        "(290.000000, 70.000000, 0.000000)",
        "(290.000000, 70.000000, 0.000000)",
        "(290.000000, 70.000000, 0.000000)",
        "(290.000000, 70.000000, 0.000000)",
        "(290.000000, 70.000000, 0.000000)",
        "(290.000000, 70.000000, 0.000000)",
        "(290.000000, 70.000000, 0.000000)",
        "(290.000000, 70.000000, 0.000000)",
        "(290.000000, 70.000000, 0.000000)",
        "(290.000000, 70.000000, 0.000000)",
        "(290.000000, 70.000000, 0.000000)",
        "(290.000000, 70.000000, 0.000000)",
        "(290.000000, 70.000000, 0.000000)",
        "(290.000000, 70.000000, 0.000000)",
        "(290.000000, 70.000000, 0.000000)",
        "(290.000000, 70.000000, 0.000000)",
        "(290.000000, 70.000000, 0.000000)",
        "(290.000000, 70.000000, 0.000000)",
        "(290.000000, 70.000000, 0.000000)",
        "(290.000000, 70.000000, 0.000000)",
        "(290.000000, 70.000000, 0.000000)",
        "(290.000000, 70.000000, 0.000000)",
        "(290.000000, 70.000000, 0.000000)",
        "(290.000000, 70.000000, 0.000000)",
        "(290.000000, 70.000000, 0.000000)",
        "(290.000000, 70.000000, 0.000000)",
        "(290.000000, 70.000000, 0.000000)",
        "(290.000000, 70.000000, 0.000000)",
        "(290.000000, 70.000000, 0.000000)",
        "(290.000000, 70.000000, 0.000000)",
        "(290.000000, 70.000000, 0.000000)",
        "(290.000000, 70.000000, 0.000000)",
        "(290.000000, 70.000000, 0.000000)",
        "(290.000000, 70.000000, 0.000000)",
        "(290.000000, 70.000000, 0.000000)",
        "(290.000000, 70.000000, 0.000000)",
        "(290.000000, 70.000000, 0.000000)",
        "(290.000000, 70.000000, 0.000000)",
        "(290.000000, 70.000000, 0.000000)",
        "(290.000000, 70.000000, 0.000000)",
        "(290.000000, 70.000000, 0.000000)",
        "(290.000000, 70.000000, 0.000000)",
        "(290.000000, 70.000000, 0.000000)",
        "(290.000000, 70.000000, 0.000000)",
        "(290.000000, 70.000000, 0.000000)",
        "(290.000000, 70.000000, 0.000000)",
        "(290.000000, 70.000000, 0.000000)",
        "(290.000000, 70.000000, 0.000000)",
        "(290.000000, 70.000000, 0.000000)",
        "(290.000000, 70.000000, 0.000000)",
        "(290.000000, 70.000000, 0.000000)",
        "(290.000000, 70.000000, 0.000000)",
        "(290.000000, 70.000000, 0.000000)",
        "(290.000000, 70.000000, 0.000000)",
        "(290.000000, 70.000000, 0.000000)",
        "(290.000000, 70.000000, 0.000000)",
        "(290.000000, 70.000000, 0.000000)",
        "(290.000000, 70.000000, 0.000000)",
        "(290.000000, 70.000000, 0.000000)",
        "(290.000000, 70.000000, 0.000000)",
        "(290.000000, 70.000000, 0.000000)",
        "(290.000000, 70.000000, 0.000000)",
        "(290.000000, 70.000000, 0.000000)",
        "(290.000000, 70.000000, 0.000000)",
        "(290.000000, 70.000000, 0.000000)",
        "(290.000000, 70.000000, 0.000000)",
        "(290.000000, 70.000000, 0.000000)",
        "(290.000000, 70.000000, 0.000000)",
        "(290.000000, 70.000000, 0.000000)",
        "(290.000000, 70.000000, 0.000000)",
        "(290.000000, 70.000000, 0.000000)",
        "(290.000000, 70.000000, 0.000000)",
        "(290.000000, 70.000000, 0.000000)",
        "(290.000000, 70.000000, 0.000000)",
        "(290.000000, 70.000000, 0.000000)",
        "(290.000000, 70.000000, 0.000000)",
        "(290.000000, 70.000000, 0.000000)",
        "(290.000000, 70.000000, 0.000000)",
        "(290.000000, 70.000000, 0.000000)",
        "(290.000000, 70.000000, 0.000000)",
        "(290.000000, 70.000000, 0.000000)",
        "(290.000000, 70.000000, 0.000000)",
        "(290.000000, 70.000000, 0.000000)",
        "(290.000000, 70.000000, 0.000000)",
        "(290.000000, 70.000000, 0.000000)",
        "(290.000000, 70.000000, 0.000000)",
        "(290.000000, 70.000000, 0.000000)",
        "(290.000000, 70.000000, 0.000000)",
        "(290.000000, 70.000000, 0.000000)",
        "(290.000000, 70.000000, 0.000000)",
        "(290.000000, 70.000000, 0.000000)",
        "(290.000000, 70.000000, 0.000000)",
        "(290.000000, 70.000000, 0.000000)",
        "(290.000000, 70.000000, 0.000000)",
        "(290.000000, 70.000000, 0.000000)",
        "(290.000000, 70.000000, 0.000000)",
        "(290.000000, 70.000000, 0.000000)",
        "(290.000000, 70.000000, 0.000000)",
        "(290.000000, 70.000000, 0.000000)",
        "(290.000000, 70.000000, 0.000000)",
        "(290.000000, 70.000000, 0.000000)",
        "(290.000000, 70.000000, 0.000000)",
        "(290.000000, 70.000000, 0.000000)",
        "(290.000000, 70.000000, 0.000000)",
        "(290.000000, 70.000000, 0.000000)",
        "(290.000000, 70.000000, 0.000000)",
        "(290.000000, 70.000000, 0.000000)",
        "(290.000000, 70.000000, 0.000000)",
        "(290.000000, 70.000000, 0.000000)",
        "(290.000000, 70.000000, 0.000000)",
        "(290.000000, 70.000000, 0.000000)",
        "(290.000000, 70.000000, 0.000000)",
        "(290.000000, 70.000000, 0.000000)",
        "(290.000000, 70.000000, 0.000000)",
        "(290.000000, 70.000000, 0.000000)",
        "(290.000000, 70.000000, 0.000000)",
        "(290.000000, 70.000000, 0.000000)",
        "(290.000000, 70.000000, 0.000000)",
        "(290.000000, 70.000000, 0.000000)",
        "(290.000000, 70.000000, 0.000000)",
        "(290.000000, 70.000000, 0.000000)",
        "(290.000000, 70.000000, 0.000000)",
        "(290.000000, 70.000000, 0.000000)",
        "(290.000000, 70.000000, 0.000000)",
        "(290.000000, 70.000000, 0.000000)",
        "(290.000000, 70.000000, 0.000000)",
        "(290.000000, 70.000000, 0.000000)",
        "(290.000000, 70.000000, 0.000000)",
        "(290.000000, 70.000000, 0.000000)",
        "(290.000000, 70.000000, 0.000000)",
        "(290.000000, 70.000000, 0.000000)",
        "(290.000000, 70.000000, 0.000000)",
        "(290.000000, 70.000000, 0.000000)",
        "(290.000000, 70.000000, 0.000000)",
        "(290.000000, 70.000000, 0.000000)",
        "(290.000000, 70.000000, 0.000000)",
        "(290.000000, 70.000000, 0.000000)",
        "(290.000000, 70.000000, 0.000000)",
        "(290.000000, 70.000000, 0.000000)",
        "(290.000000, 70.000000, 0.000000)",
        "(290.000000, 70.000000, 0.000000)",
        "(290.000000, 70.000000, 0.000000)",
        "(290.000000, 70.000000, 0.000000)",
        "(290.000000, 70.000000, 0.000000)",
        "(290.000000, 70.000000, 0.000000)",
        "(290.000000, 70.000000, 0.000000)",
        "(290.000000, 70.000000, 0.000000)",
        "(290.000000, 70.000000, 0.000000)",
        "(290.000000, 70.000000, 0.000000)",
        "(290.000000, 70.000000, 0.000000)",
        "(290.000000, 70.000000, 0.000000)",
        "(290.000000, 70.000000, 0.000000)",
        "(290.000000, 70.000000, 0.000000)",
        "(290.000000, 70.000000, 0.000000)",
        "(290.000000, 70.000000, 0.000000)",
        "(290.000000, 70.000000, 0.000000)",
        "(290.000000, 70.000000, 0.000000)",
        "(290.000000, 70.000000, 0.000000)",
        "(290.000000, 70.000000, 0.000000)",
        "(290.000000, 70.000000, 0.000000)",
        "(290.000000, 70.000000, 0.000000)",
        "(290.000000, 70.000000, 0.000000)",
        "(290.000000, 70.000000, 0.000000)",
        "(290.000000, 70.000000, 0.000000)",
        "(290.000000, 70.000000, 0.000000)",
        "(290.000000, 70.000000, 0.000000)",
        "(290.000000, 70.000000, 0.000000)",
        "(290.000000, 70.000000, 0.000000)",
        "(290.000000, 70.000000, 0.000000)",
        "(290.000000, 70.000000, 0.000000)",
        "(290.000000, 70.000000, 0.000000)",
        "(290.000000, 70.000000, 0.000000)",
        "(290.000000, 70.000000, 0.000000)",
        "(290.000000, 70.000000, 0.000000)",
        "(290.000000, 70.000000, 0.000000)",
        "(290.000000, 70.000000, 0.000000)",
        "(290.000000, 70.000000, 0.000000)",
        "(290.000000, 70.000000, 0.000000)",
        "(290.000000, 70.000000, 0.000000)",
        "(290.000000, 70.000000, 0.000000)",
        "(290.000000, 70.000000, 0.000000)",
        "(290.000000, 70.000000, 0.000000)",
        "(290.000000, 70.000000, 0.000000)",
        "(290.000000, 70.000000, 0.000000)",
        "(290.000000, 70.000000, 0.000000)",
        "(290.000000, 70.000000, 0.000000)",
        "(290.000000, 70.000000, 0.000000)",
        "(290.000000, 70.000000, 0.000000)",
        "(290.000000, 70.000000, 0.000000)",
        "(290.000000, 70.000000, 0.000000)",
        "(290.000000, 70.000000, 0.000000)",
        "(290.000000, 70.000000, 0.000000)",
        "(290.000000, 70.000000, 0.000000)",
        "(290.000000, 70.000000, 0.000000)",
        "(290.000000, 70.000000, 0.000000)",
        "(290.000000, 70.000000, 0.000000)",
        "(290.000000, 70.000000, 0.000000)",
        "(290.000000, 70.000000, 0.000000)",
        "(290.000000, 70.000000, 0.000000)",
        "(290.000000, 70.000000, 0.000000)",
        "(290.000000, 70.000000, 0.000000)",
        "(290.000000, 70.000000, 0.000000)",
        "(290.000000, 70.000000, 0.000000)",
        "(290.000000, 70.000000, 0.000000)",
        "(290.000000, 70.000000, 0.000000)",
        "(290.000000, 70.000000, 0.000000)",
        "(290.000000, 70.000000, 0.000000)",
        "(290.000000, 70.000000, 0.000000)",
        "(290.000000, 70.000000, 0.000000)",
        "(290.000000, 70.000000, 0.000000)",
        "(290.000000, 70.000000, 0.000000)",
        "(290.000000, 70.000000, 0.000000)",
        "(290.000000, 70.000000, 0.000000)",
        "(290.000000, 70.000000, 0.000000)",
        "(290.000000, 70.000000, 0.000000)",
        "(290.000000, 70.000000, 0.000000)",
        "(290.000000, 70.000000, 0.000000)",
        "(290.000000, 70.000000, 0.000000)",
        "(290.000000, 70.000000, 0.000000)",
        "(290.000000, 70.000000, 0.000000)",
        "(290.000000, 70.000000, 0.000000)",
        "(290.000000, 70.000000, 0.000000)",
        "(290.000000, 70.000000, 0.000000)",
        "(290.000000, 70.000000, 0.000000)",
        "(290.000000, 70.000000, 0.000000)",
        "(290.000000, 70.000000, 0.000000)",
        "(290.000000, 70.000000, 0.000000)",
        "(290.000000, 70.000000, 0.000000)",
        "(290.000000, 70.000000, 0.000000)",
        "(290.000000, 70.000000, 0.000000)",
        "(290.000000, 70.000000, 0.000000)",
        "(290.000000, 70.000000, 0.000000)",
        "(290.000000, 70.000000, 0.000000)",
        "(290.000000, 70.000000, 0.000000)",
        "(290.000000, 70.000000, 0.000000)",
        "(290.000000, 70.000000, 0.000000)",
        "(290.000000, 70.000000, 0.000000)",
        "(290.000000, 70.000000, 0.000000)",
        "(290.000000, 70.000000, 0.000000)",
        "(290.000000, 70.000000, 0.000000)",
        "(290.000000, 70.000000, 0.000000)",
        "(290.000000, 70.000000, 0.000000)",
        "(290.000000, 70.000000, 0.000000)",
        "(290.000000, 70.000000, 0.000000)",
        "(290.000000, 70.000000, 0.000000)",
        "(290.000000, 70.000000, 0.000000)",
        "(290.000000, 70.000000, 0.000000)",
        "(290.000000, 70.000000, 0.000000)",
        "(290.000000, 70.000000, 0.000000)",
        "(290.000000, 70.000000, 0.000000)",
        "(290.000000, 70.000000, 0.000000)",
        "(290.000000, 70.000000, 0.000000)",
        "(290.000000, 70.000000, 0.000000)",
        "(290.000000, 70.000000, 0.000000)",
        "(290.000000, 70.000000, 0.000000)",
        "(290.000000, 70.000000, 0.000000)",
        "(290.000000, 70.000000, 0.000000)",
        "(290.000000, 70.000000, 0.000000)",
        "(290.000000, 70.000000, 0.000000)",
        "(290.000000, 70.000000, 0.000000)",
        "(290.000000, 70.000000, 0.000000)",
        "(290.000000, 70.000000, 0.000000)",
        "(290.000000, 70.000000, 0.000000)",
        "(290.000000, 70.000000, 0.000000)",
        "(290.000000, 70.000000, 0.000000)",
        "(290.000000, 70.000000, 0.000000)",
        "(290.000000, 70.000000, 0.000000)",
        "(290.000000, 70.000000, 0.000000)",
        "(290.000000, 70.000000, 0.000000)",
        "(290.000000, 70.000000, 0.000000)",
        "(290.000000, 70.000000, 0.000000)",
        "(290.000000, 70.000000, 0.000000)",
        "(290.000000, 70.000000, 0.000000)",
        "(290.000000, 70.000000, 0.000000)",
        "(290.000000, 70.000000, 0.000000)",
        "(290.000000, 70.000000, 0.000000)",
        "(290.000000, 70.000000, 0.000000)",
        "(290.000000, 70.000000, 0.000000)",
        "(290.000000, 70.000000, 0.000000)",
        "(290.000000, 70.000000, 0.000000)",
        "(290.000000, 70.000000, 0.000000)",
        "(290.000000, 70.000000, 0.000000)",
        "(290.000000, 70.000000, 0.000000)",
        "(290.000000, 70.000000, 0.000000)",
        "(290.000000, 70.000000, 0.000000)",
        "(290.000000, 70.000000, 0.000000)",
        "(290.000000, 70.000000, 0.000000)",
        "(290.000000, 70.000000, 0.000000)",
        "(290.000000, 70.000000, 0.000000)",
        "(290.000000, 70.000000, 0.000000)",
        "(290.000000, 70.000000, 0.000000)",
        "(290.000000, 70.000000, 0.000000)",
        "(290.000000, 70.000000, 0.000000)",
        "(290.000000, 70.000000, 0.000000)",
        "(290.000000, 70.000000, 0.000000)",
        "(290.000000, 70.000000, 0.000000)",
        "(290.000000, 70.000000, 0.000000)",
        "(290.000000, 70.000000, 0.000000)",
        "(290.000000, 70.000000, 0.000000)",
        "(290.000000, 70.000000, 0.000000)",
        "(290.000000, 70.000000, 0.000000)",
        "(290.000000, 70.000000, 0.000000)",
        "(290.000000, 70.000000, 0.000000)",
        "(290.000000, 70.000000, 0.000000)",
        "(290.000000, 70.000000, 0.000000)",
        "(290.000000, 70.000000, 0.000000)",
        "(290.000000, 70.000000, 0.000000)",
        "(290.000000, 70.000000, 0.000000)",
        "(290.000000, 70.000000, 0.000000)",
        "(290.000000, 70.000000, 0.000000)",
        "(290.000000, 70.000000, 0.000000)",
        "(290.000000, 70.000000, 0.000000)",
        "(290.000000, 70.000000, 0.000000)",
        "(290.000000, 70.000000, 0.000000)",
        "(290.000000, 70.000000, 0.000000)",
        "(290.000000, 70.000000, 0.000000)",
        "(290.000000, 70.000000, 0.000000)",
        "(290.000000, 70.000000, 0.000000)",
        "(290.000000, 70.000000, 0.000000)",
        "(290.000000, 70.000000, 0.000000)",
        "(290.000000, 70.000000, 0.000000)",
        "(290.000000, 70.000000, 0.000000)",
        "(290.000000, 70.000000, 0.000000)",
        "(290.000000, 70.000000, 0.000000)",
        "(290.000000, 70.000000, 0.000000)",
        "(290.000000, 70.000000, 0.000000)",
        "(290.000000, 70.000000, 0.000000)",
        "(290.000000, 70.000000, 0.000000)",
        "(290.000000, 70.000000, 0.000000)",
        "(290.000000, 70.000000, 0.000000)",
        "(290.000000, 70.000000, 0.000000)",
        "(290.000000, 70.000000, 0.000000)",
        "(290.000000, 70.000000, 0.000000)",
        "(290.000000, 70.000000, 0.000000)",
        "(290.000000, 70.000000, 0.000000)",
        "(290.000000, 70.000000, 0.000000)",
        "(290.000000, 70.000000, 0.000000)",
        "(290.000000, 70.000000, 0.000000)",
        "(290.000000, 70.000000, 0.000000)",
        "(290.000000, 70.000000, 0.000000)",
        "(290.000000, 70.000000, 0.000000)",
        "(290.000000, 70.000000, 0.000000)",
        "(290.000000, 70.000000, 0.000000)",
        "(290.000000, 70.000000, 0.000000)",
        "(290.000000, 70.000000, 0.000000)",
        "(290.000000, 70.000000, 0.000000)",
        "(290.000000, 70.000000, 0.000000)",
        "(290.000000, 70.000000, 0.000000)",
        "(290.000000, 70.000000, 0.000000)",
        "(290.000000, 70.000000, 0.000000)",
        "(290.000000, 70.000000, 0.000000)",
        "(290.000000, 70.000000, 0.000000)",
        "(290.000000, 70.000000, 0.000000)",
        "(290.000000, 70.000000, 0.000000)",
        "(290.000000, 70.000000, 0.000000)",
        "(290.000000, 70.000000, 0.000000)",
        "(290.000000, 70.000000, 0.000000)",
        "(290.000000, 70.000000, 0.000000)",
        "(290.000000, 70.000000, 0.000000)",
        "(290.000000, 70.000000, 0.000000)",
        "(290.000000, 70.000000, 0.000000)",
        "(290.000000, 70.000000, 0.000000)",
        "(290.000000, 70.000000, 0.000000)",
        "(290.000000, 70.000000, 0.000000)",
        "(290.000000, 70.000000, 0.000000)",
        "(290.000000, 70.000000, 0.000000)",
        "(290.000000, 70.000000, 0.000000)",
        "(290.000000, 70.000000, 0.000000)",
        "(290.000000, 70.000000, 0.000000)",
        "(290.000000, 70.000000, 0.000000)",
        "(290.000000, 70.000000, 0.000000)",
        "(290.000000, 70.000000, 0.000000)",
        "(290.000000, 70.000000, 0.000000)",
        "(290.000000, 70.000000, 0.000000)",
        "(290.000000, 70.000000, 0.000000)",
        "(290.000000, 70.000000, 0.000000)",
        "(290.000000, 70.000000, 0.000000)",
        "(290.000000, 70.000000, 0.000000)",
        "(290.000000, 70.000000, 0.000000)",
        "(290.000000, 70.000000, 0.000000)",
        "(290.000000, 70.000000, 0.000000)",
        "(290.000000, 70.000000, 0.000000)",
        "(290.000000, 70.000000, 0.000000)",
        "(290.000000, 70.000000, 0.000000)",
        "(290.000000, 70.000000, 0.000000)",
        "(290.000000, 70.000000, 0.000000)",
        "(290.000000, 70.000000, 0.000000)",
        "(290.000000, 70.000000, 0.000000)",
        "(290.000000, 70.000000, 0.000000)",
        "(290.000000, 70.000000, 0.000000)",
        "(290.000000, 70.000000, 0.000000)",
        "(290.000000, 70.000000, 0.000000)",
        "(290.000000, 70.000000, 0.000000)",
        "(290.000000, 70.000000, 0.000000)",
        "(290.000000, 70.000000, 0.000000)",
        "(290.000000, 70.000000, 0.000000)",
        "(290.000000, 70.000000, 0.000000)",
        "(290.000000, 70.000000, 0.000000)",
        "(290.000000, 70.000000, 0.000000)",
        "(290.000000, 70.000000, 0.000000)",
        "(290.000000, 70.000000, 0.000000)",
        "(290.000000, 70.000000, 0.000000)",
        "(290.000000, 70.000000, 0.000000)",
        "(290.000000, 70.000000, 0.000000)",
        "(290.000000, 70.000000, 0.000000)",
        "(290.000000, 70.000000, 0.000000)",
        "(290.000000, 70.000000, 0.000000)",
        "(290.000000, 70.000000, 0.000000)",
        "(290.000000, 70.000000, 0.000000)",
        "(290.000000, 70.000000, 0.000000)",
        "(290.000000, 70.000000, 0.000000)",
        "(290.000000, 70.000000, 0.000000)",
        "(290.000000, 70.000000, 0.000000)",
        "(290.000000, 70.000000, 0.000000)",
        "(290.000000, 70.000000, 0.000000)",
        "(290.000000, 70.000000, 0.000000)",
        "(290.000000, 70.000000, 0.000000)",
        "(290.000000, 70.000000, 0.000000)",
        "(290.000000, 70.000000, 0.000000)",
        "(290.000000, 70.000000, 0.000000)",
        "(290.000000, 70.000000, 0.000000)",
        "(290.000000, 70.000000, 0.000000)",
        "(290.000000, 70.000000, 0.000000)",
        "(290.000000, 70.000000, 0.000000)",
        "(290.000000, 70.000000, 0.000000)",
        "(290.000000, 70.000000, 0.000000)",
        "(290.000000, 70.000000, 0.000000)",
        "(290.000000, 70.000000, 0.000000)",
        "(290.000000, 70.000000, 0.000000)",
        "(290.000000, 70.000000, 0.000000)",
        "(290.000000, 70.000000, 0.000000)",
        "(290.000000, 70.000000, 0.000000)",
        "(290.000000, 70.000000, 0.000000)",
        "(290.000000, 70.000000, 0.000000)",
        "(290.000000, 70.000000, 0.000000)",
        "(290.000000, 70.000000, 0.000000)",
        "(290.000000, 70.000000, 0.000000)",
        "(290.000000, 70.000000, 0.000000)",
        "(290.000000, 70.000000, 0.000000)",
        "(290.000000, 70.000000, 0.000000)",
        "(290.000000, 70.000000, 0.000000)",
        "(290.000000, 70.000000, 0.000000)",
        "(290.000000, 70.000000, 0.000000)",
        "(290.000000, 70.000000, 0.000000)",
        "(290.000000, 70.000000, 0.000000)",
        "(290.000000, 70.000000, 0.000000)",
        "(290.000000, 70.000000, 0.000000)",
        "(290.000000, 70.000000, 0.000000)",
        "(290.000000, 70.000000, 0.000000)",
        "(290.000000, 70.000000, 0.000000)",
        "(290.000000, 70.000000, 0.000000)",
        "(290.000000, 70.000000, 0.000000)",
        "(290.000000, 70.000000, 0.000000)",
        "(290.000000, 70.000000, 0.000000)",
        "(290.000000, 70.000000, 0.000000)",
        "(290.000000, 70.000000, 0.000000)",
        "(290.000000, 70.000000, 0.000000)",
        "(290.000000, 70.000000, 0.000000)",
        "(290.000000, 70.000000, 0.000000)",
        "(290.000000, 70.000000, 0.000000)",
        "(290.000000, 70.000000, 0.000000)",
        "(290.000000, 70.000000, 0.000000)",
        "(290.000000, 70.000000, 0.000000)",
        "(290.000000, 70.000000, 0.000000)",
        "(290.000000, 70.000000, 0.000000)",
        "(290.000000, 70.000000, 0.000000)",
        "(290.000000, 70.000000, 0.000000)",
        "(290.000000, 70.000000, 0.000000)",
        "(290.000000, 70.000000, 0.000000)",
        "(290.000000, 70.000000, 0.000000)",
        "(290.000000, 70.000000, 0.000000)",
        "(290.000000, 70.000000, 0.000000)",
        "(290.000000, 70.000000, 0.000000)",
        "(290.000000, 70.000000, 0.000000)",
        "(290.000000, 70.000000, 0.000000)",
        "(290.000000, 70.000000, 0.000000)",
        "(290.000000, 70.000000, 0.000000)",
        "(290.000000, 70.000000, 0.000000)",
        "(290.000000, 70.000000, 0.000000)",
        "(290.000000, 70.000000, 0.000000)",
        "(290.000000, 70.000000, 0.000000)",
        "(290.000000, 70.000000, 0.000000)",
        "(290.000000, 70.000000, 0.000000)",
        "(290.000000, 70.000000, 0.000000)",
        "(290.000000, 70.000000, 0.000000)",
        "(290.000000, 70.000000, 0.000000)",
        "(290.000000, 70.000000, 0.000000)",
        "(290.000000, 70.000000, 0.000000)",
        "(290.000000, 70.000000, 0.000000)",
        "(290.000000, 70.000000, 0.000000)",
        "(290.000000, 70.000000, 0.000000)",
        "(290.000000, 70.000000, 0.000000)",
        "(290.000000, 70.000000, 0.000000)",
        "(290.000000, 70.000000, 0.000000)",
        "(290.000000, 70.000000, 0.000000)",
        "(290.000000, 70.000000, 0.000000)",
        "(290.000000, 70.000000, 0.000000)",
        "(290.000000, 70.000000, 0.000000)",
        "(290.000000, 70.000000, 0.000000)",
        "(290.000000, 70.000000, 0.000000)",
        "(290.000000, 70.000000, 0.000000)",
        "(290.000000, 70.000000, 0.000000)",
        "(290.000000, 70.000000, 0.000000)",
        "(290.000000, 70.000000, 0.000000)",
        "(290.000000, 70.000000, 0.000000)",
        "(290.000000, 70.000000, 0.000000)",
        "(290.000000, 70.000000, 0.000000)",
        "(290.000000, 70.000000, 0.000000)",
        "(290.000000, 70.000000, 0.000000)",
        "(290.000000, 70.000000, 0.000000)",
        "(290.000000, 70.000000, 0.000000)",
        "(290.000000, 70.000000, 0.000000)",
        "(290.000000, 70.000000, 0.000000)",
        "(290.000000, 70.000000, 0.000000)",
        "(290.000000, 70.000000, 0.000000)",
        "(290.000000, 70.000000, 0.000000)",
        "(290.000000, 70.000000, 0.000000)",
        "(290.000000, 70.000000, 0.000000)",
        "(290.000000, 70.000000, 0.000000)",
        "(290.000000, 70.000000, 0.000000)",
        "(290.000000, 70.000000, 0.000000)",
        "(290.000000, 70.000000, 0.000000)",
        "(290.000000, 70.000000, 0.000000)",
        "(290.000000, 70.000000, 0.000000)",
        "(290.000000, 70.000000, 0.000000)",
        "(290.000000, 70.000000, 0.000000)",
        "(290.000000, 70.000000, 0.000000)",
        "(290.000000, 70.000000, 0.000000)",
        "(290.000000, 70.000000, 0.000000)",
        "(290.000000, 70.000000, 0.000000)",
        "(290.000000, 70.000000, 0.000000)",
        "(290.000000, 70.000000, 0.000000)",
        "(290.000000, 70.000000, 0.000000)",
        "(290.000000, 70.000000, 0.000000)",
        "(290.000000, 70.000000, 0.000000)",
        "(290.000000, 70.000000, 0.000000)",
        "(290.000000, 70.000000, 0.000000)",
        "(290.000000, 70.000000, 0.000000)",
        "(290.000000, 70.000000, 0.000000)",
        "(290.000000, 70.000000, 0.000000)",
        "(290.000000, 70.000000, 0.000000)",
        "(290.000000, 70.000000, 0.000000)",
        "(290.000000, 70.000000, 0.000000)",
        "(290.000000, 70.000000, 0.000000)",
        "(290.000000, 70.000000, 0.000000)",
        "(290.000000, 70.000000, 0.000000)",
        "(290.000000, 70.000000, 0.000000)",
        "(290.000000, 70.000000, 0.000000)",
        "(290.000000, 70.000000, 0.000000)",
        "(290.000000, 70.000000, 0.000000)",
        "(290.000000, 70.000000, 0.000000)",
        "(290.000000, 70.000000, 0.000000)",
        "(290.000000, 70.000000, 0.000000)",
        "(290.000000, 70.000000, 0.000000)",
        "(290.000000, 70.000000, 0.000000)",
        "(290.000000, 70.000000, 0.000000)",
        "(290.000000, 70.000000, 0.000000)",
        "(290.000000, 70.000000, 0.000000)",
        "(290.000000, 70.000000, 0.000000)",
        "(290.000000, 70.000000, 0.000000)",
        "(290.000000, 70.000000, 0.000000)",
        "(290.000000, 70.000000, 0.000000)",
        "(290.000000, 70.000000, 0.000000)",
        "(290.000000, 70.000000, 0.000000)",
        "(290.000000, 70.000000, 0.000000)",
        "(290.000000, 70.000000, 0.000000)",
        "(290.000000, 70.000000, 0.000000)",
        "(290.000000, 70.000000, 0.000000)",
        "(290.000000, 70.000000, 0.000000)",
        "(290.000000, 70.000000, 0.000000)",
        "(290.000000, 70.000000, 0.000000)",
        "(290.000000, 70.000000, 0.000000)",
        "(290.000000, 70.000000, 0.000000)",
        "(290.000000, 70.000000, 0.000000)",
        "(290.000000, 70.000000, 0.000000)",
        "(290.000000, 70.000000, 0.000000)",
        "(290.000000, 70.000000, 0.000000)",
        "(290.000000, 70.000000, 0.000000)",
        "(290.000000, 70.000000, 0.000000)",
        "(290.000000, 70.000000, 0.000000)",
        "(290.000000, 70.000000, 0.000000)",
        "(290.000000, 70.000000, 0.000000)",
        "(290.000000, 70.000000, 0.000000)",
        "(290.000000, 70.000000, 0.000000)",
        "(290.000000, 70.000000, 0.000000)",
        "(290.000000, 70.000000, 0.000000)",
        "(290.000000, 70.000000, 0.000000)",
        "(290.000000, 70.000000, 0.000000)",
        "(290.000000, 70.000000, 0.000000)",
        "(290.000000, 70.000000, 0.000000)",
        "(290.000000, 70.000000, 0.000000)",
        "(290.000000, 70.000000, 0.000000)",
        "(290.000000, 70.000000, 0.000000)",
        "(290.000000, 70.000000, 0.000000)",
        "(290.000000, 70.000000, 0.000000)",
        "(290.000000, 70.000000, 0.000000)",
        "(290.000000, 70.000000, 0.000000)",
        "(290.000000, 70.000000, 0.000000)",
        "(290.000000, 70.000000, 0.000000)",
        "(290.000000, 70.000000, 0.000000)",
        "(290.000000, 70.000000, 0.000000)",
        "(290.000000, 70.000000, 0.000000)",
        "(290.000000, 70.000000, 0.000000)",
        "(290.000000, 70.000000, 0.000000)",
        "(290.000000, 70.000000, 0.000000)",
        "(290.000000, 70.000000, 0.000000)",
        "(290.000000, 70.000000, 0.000000)",
        "(290.000000, 70.000000, 0.000000)",
        "(290.000000, 70.000000, 0.000000)",
        "(290.000000, 70.000000, 0.000000)",
        "(290.000000, 70.000000, 0.000000)",
        "(290.000000, 70.000000, 0.000000)",
        "(290.000000, 70.000000, 0.000000)",
        "(290.000000, 70.000000, 0.000000)",
        "(290.000000, 70.000000, 0.000000)",
        "(290.000000, 70.000000, 0.000000)",
        "(290.000000, 70.000000, 0.000000)",
        "(290.000000, 70.000000, 0.000000)",
        "(290.000000, 70.000000, 0.000000)",
        "(290.000000, 70.000000, 0.000000)",
        "(290.000000, 70.000000, 0.000000)",
        "(290.000000, 70.000000, 0.000000)",
        "(290.000000, 70.000000, 0.000000)",
        "(290.000000, 70.000000, 0.000000)",
        "(290.000000, 70.000000, 0.000000)",
        "(290.000000, 70.000000, 0.000000)",
        "(290.000000, 70.000000, 0.000000)",
        "(290.000000, 70.000000, 0.000000)",
        "(290.000000, 70.000000, 0.000000)",
        "(290.000000, 70.000000, 0.000000)",
        "(290.000000, 70.000000, 0.000000)",
        "(290.000000, 70.000000, 0.000000)",
        "(290.000000, 70.000000, 0.000000)",
        "(290.000000, 70.000000, 0.000000)",
        "(290.000000, 70.000000, 0.000000)",
        "(290.000000, 70.000000, 0.000000)",
        "(290.000000, 70.000000, 0.000000)",
        "(290.000000, 70.000000, 0.000000)",
        "(290.000000, 70.000000, 0.000000)",
        "(290.000000, 70.000000, 0.000000)",
        "(290.000000, 70.000000, 0.000000)",
        "(290.000000, 70.000000, 0.000000)",
        "(290.000000, 70.000000, 0.000000)",
        "(290.000000, 70.000000, 0.000000)",
        "(290.000000, 70.000000, 0.000000)",
        "(290.000000, 70.000000, 0.000000)",
        "(290.000000, 70.000000, 0.000000)",
        "(290.000000, 70.000000, 0.000000)",
        "(290.000000, 70.000000, 0.000000)",
        "(290.000000, 70.000000, 0.000000)",
        "(290.000000, 70.000000, 0.000000)",
        "(290.000000, 70.000000, 0.000000)",
        "(290.000000, 70.000000, 0.000000)",
        "(290.000000, 70.000000, 0.000000)",
        "(290.000000, 70.000000, 0.000000)",
        "(290.000000, 70.000000, 0.000000)",
        "(290.000000, 70.000000, 0.000000)",
        "(290.000000, 70.000000, 0.000000)",
        "(290.000000, 70.000000, 0.000000)",
        "(290.000000, 70.000000, 0.000000)",
        "(290.000000, 70.000000, 0.000000)",
        "(290.000000, 70.000000, 0.000000)",
        "(290.000000, 70.000000, 0.000000)",
        "(290.000000, 70.000000, 0.000000)",
        "(290.000000, 70.000000, 0.000000)",
        "(290.000000, 70.000000, 0.000000)",
        "(290.000000, 70.000000, 0.000000)",
        "(290.000000, 70.000000, 0.000000)",
        "(290.000000, 70.000000, 0.000000)",
        "(290.000000, 70.000000, 0.000000)",
        "(290.000000, 70.000000, 0.000000)",
        "(290.000000, 70.000000, 0.000000)",
        "(290.000000, 70.000000, 0.000000)",
        "(290.000000, 70.000000, 0.000000)",
        "(290.000000, 70.000000, 0.000000)",
        "(290.000000, 70.000000, 0.000000)",
        "(290.000000, 70.000000, 0.000000)",
        "(290.000000, 70.000000, 0.000000)",
        "(290.000000, 70.000000, 0.000000)",
        "(290.000000, 70.000000, 0.000000)",
        "(290.000000, 70.000000, 0.000000)",
        "(290.000000, 70.000000, 0.000000)",
        "(290.000000, 70.000000, 0.000000)",
        "(290.000000, 70.000000, 0.000000)",
        "(290.000000, 70.000000, 0.000000)",
        "(290.000000, 70.000000, 0.000000)",
        "(290.000000, 70.000000, 0.000000)",
        "(290.000000, 70.000000, 0.000000)",
        "(290.000000, 70.000000, 0.000000)",
        "(290.000000, 70.000000, 0.000000)",
        "(290.000000, 70.000000, 0.000000)",
        "(290.000000, 70.000000, 0.000000)",
        "(290.000000, 70.000000, 0.000000)",
        "(290.000000, 70.000000, 0.000000)",
        "(290.000000, 70.000000, 0.000000)",
        "(290.000000, 70.000000, 0.000000)",
        "(290.000000, 70.000000, 0.000000)",
        "(290.000000, 70.000000, 0.000000)",
        "(290.000000, 70.000000, 0.000000)",
        "(290.000000, 70.000000, 0.000000)",
        "(290.000000, 70.000000, 0.000000)",
        "(290.000000, 70.000000, 0.000000)",
        "(290.000000, 70.000000, 0.000000)",
        "(290.000000, 70.000000, 0.000000)",
        "(290.000000, 70.000000, 0.000000)",
        "(290.000000, 70.000000, 0.000000)",
        "(290.000000, 70.000000, 0.000000)",
        "(290.000000, 70.000000, 0.000000)",
        "(290.000000, 70.000000, 0.000000)",
        "(290.000000, 70.000000, 0.000000)",
        "(290.000000, 70.000000, 0.000000)",
        "(290.000000, 70.000000, 0.000000)",
        "(290.000000, 70.000000, 0.000000)",
        "(290.000000, 70.000000, 0.000000)",
        "(290.000000, 70.000000, 0.000000)",
        "(290.000000, 70.000000, 0.000000)",
        "(290.000000, 70.000000, 0.000000)",
        "(290.000000, 70.000000, 0.000000)",
        "(290.000000, 70.000000, 0.000000)",
        "(290.000000, 70.000000, 0.000000)",
        "(290.000000, 70.000000, 0.000000)",
        "(290.000000, 70.000000, 0.000000)",
        "(290.000000, 70.000000, 0.000000)",
        "(290.000000, 70.000000, 0.000000)",
        "(290.000000, 70.000000, 0.000000)",
        "(290.000000, 70.000000, 0.000000)",
        "(290.000000, 70.000000, 0.000000)",
        "(290.000000, 70.000000, 0.000000)",
        "(290.000000, 70.000000, 0.000000)",
        "(290.000000, 70.000000, 0.000000)",
        "(290.000000, 70.000000, 0.000000)",
        "(290.000000, 70.000000, 0.000000)",
        "(290.000000, 70.000000, 0.000000)",
        "(290.000000, 70.000000, 0.000000)",
        "(290.000000, 70.000000, 0.000000)",
        "(290.000000, 70.000000, 0.000000)",
        "(290.000000, 70.000000, 0.000000)",
        "(290.000000, 70.000000, 0.000000)",
        "(290.000000, 70.000000, 0.000000)",
        "(290.000000, 70.000000, 0.000000)",
        "(290.000000, 70.000000, 0.000000)",
        "(290.000000, 70.000000, 0.000000)",
        "(290.000000, 70.000000, 0.000000)",
        "(290.000000, 70.000000, 0.000000)",
        "(290.000000, 70.000000, 0.000000)",
        "(290.000000, 70.000000, 0.000000)",
        "(290.000000, 70.000000, 0.000000)",
        "(290.000000, 70.000000, 0.000000)",
        "(290.000000, 70.000000, 0.000000)",
        "(290.000000, 70.000000, 0.000000)",
        "(290.000000, 70.000000, 0.000000)",
        "(290.000000, 70.000000, 0.000000)",
        "(290.000000, 70.000000, 0.000000)",
        "(290.000000, 70.000000, 0.000000)",
        "(290.000000, 70.000000, 0.000000)",
        "(290.000000, 70.000000, 0.000000)",
        "(290.000000, 70.000000, 0.000000)",
        "(290.000000, 70.000000, 0.000000)",
        "(290.000000, 70.000000, 0.000000)",
        "(290.000000, 70.000000, 0.000000)",
        "(290.000000, 70.000000, 0.000000)",
        "(290.000000, 70.000000, 0.000000)",
        "(290.000000, 70.000000, 0.000000)",
        "(290.000000, 70.000000, 0.000000)",
        "(290.000000, 70.000000, 0.000000)",
        "(290.000000, 70.000000, 0.000000)",
        "(290.000000, 70.000000, 0.000000)",
        "(290.000000, 70.000000, 0.000000)",
        "(290.000000, 70.000000, 0.000000)",
        "(290.000000, 70.000000, 0.000000)",
        "(290.000000, 70.000000, 0.000000)",
        "(290.000000, 70.000000, 0.000000)",
        "(290.000000, 70.000000, 0.000000)",
        "(290.000000, 70.000000, 0.000000)",
        "(290.000000, 70.000000, 0.000000)",
        "(290.000000, 70.000000, 0.000000)",
        "(290.000000, 70.000000, 0.000000)",
        "(290.000000, 70.000000, 0.000000)",
        "(290.000000, 70.000000, 0.000000)",
        "(290.000000, 70.000000, 0.000000)",
        "(290.000000, 70.000000, 0.000000)",
        "(290.000000, 70.000000, 0.000000)",
        "(290.000000, 70.000000, 0.000000)",
        "(290.000000, 70.000000, 0.000000)",
        "(290.000000, 70.000000, 0.000000)",
        "(290.000000, 70.000000, 0.000000)",
        "(290.000000, 70.000000, 0.000000)",
        "(290.000000, 70.000000, 0.000000)",
        "(290.000000, 70.000000, 0.000000)",
        "(290.000000, 70.000000, 0.000000)",
        "(290.000000, 70.000000, 0.000000)",
        "(290.000000, 70.000000, 0.000000)",
        "(290.000000, 70.000000, 0.000000)",
        "(290.000000, 70.000000, 0.000000)",
        "(290.000000, 70.000000, 0.000000)",
        "(290.000000, 70.000000, 0.000000)",
        "(290.000000, 70.000000, 0.000000)",
        "(290.000000, 70.000000, 0.000000)",
        "(290.000000, 70.000000, 0.000000)",
        "(290.000000, 70.000000, 0.000000)",
        "(290.000000, 70.000000, 0.000000)",
        "(290.000000, 70.000000, 0.000000)",
        "(290.000000, 70.000000, 0.000000)",
        "(290.000000, 70.000000, 0.000000)",
        "(290.000000, 70.000000, 0.000000)",
        "(290.000000, 70.000000, 0.000000)",
        "(290.000000, 70.000000, 0.000000)",
        "(290.000000, 70.000000, 0.000000)",
        "(290.000000, 70.000000, 0.000000)",
        "(290.000000, 70.000000, 0.000000)",
        "(290.000000, 70.000000, 0.000000)",
        "(290.000000, 70.000000, 0.000000)",
        "(290.000000, 70.000000, 0.000000)",
        "(290.000000, 70.000000, 0.000000)",
        "(290.000000, 70.000000, 0.000000)",
        "(290.000000, 70.000000, 0.000000)",
        "(290.000000, 70.000000, 0.000000)",
        "(290.000000, 70.000000, 0.000000)",
        "(290.000000, 70.000000, 0.000000)",
        "(290.000000, 70.000000, 0.000000)",
        "(290.000000, 70.000000, 0.000000)",
        "(290.000000, 70.000000, 0.000000)",
        "(290.000000, 70.000000, 0.000000)",
        "(290.000000, 70.000000, 0.000000)",
        "(290.000000, 70.000000, 0.000000)",
        "(290.000000, 70.000000, 0.000000)",
        "(290.000000, 70.000000, 0.000000)",
        "(290.000000, 70.000000, 0.000000)",
        "(290.000000, 70.000000, 0.000000)",
        "(290.000000, 70.000000, 0.000000)",
        "(290.000000, 70.000000, 0.000000)",
        "(290.000000, 70.000000, 0.000000)",
        "(290.000000, 70.000000, 0.000000)",
        "(290.000000, 70.000000, 0.000000)",
        "(290.000000, 70.000000, 0.000000)",
        "(290.000000, 70.000000, 0.000000)",
        "(290.000000, 70.000000, 0.000000)",
        "(290.000000, 70.000000, 0.000000)",
        "(290.000000, 70.000000, 0.000000)",
        "(290.000000, 70.000000, 0.000000)",
        "(290.000000, 70.000000, 0.000000)",
        "(290.000000, 70.000000, 0.000000)",
        "(290.000000, 70.000000, 0.000000)",
        "(290.000000, 70.000000, 0.000000)",
        "(290.000000, 70.000000, 0.000000)",
        "(290.000000, 70.000000, 0.000000)",
        "(290.000000, 70.000000, 0.000000)",
        "(290.000000, 70.000000, 0.000000)",
        "(290.000000, 70.000000, 0.000000)",
        "(290.000000, 70.000000, 0.000000)",
        "(290.000000, 70.000000, 0.000000)",
        "(290.000000, 70.000000, 0.000000)",
        "(290.000000, 70.000000, 0.000000)",
[truncated: 249,764 more chars]
