# Supplementary material for: Playing the mirror game in virtual reality with an autonomous character
Source: Sci Rep. 2022 Dec 9;12:21329. doi: 10.1038/s41598-022-25197-z (PMC9734752; doi:10.1038/s41598-022-25197-z)
Supplement: Supplementary file 2 — Supplementary Information 1. [file 41598_2022_25197_MOESM2_ESM.zip › Data/Couple12/condition3_trial1_player2.json]

{
    "isFemale": false,
    "eyesLevel": 1.6826345920562745,
    "timestamps": [
        0.0,
        0.02001953125,
        0.03997802734375,
        0.05999755859375,
        0.08001708984375,
        0.0999755859375,
        0.1199951171875,
        0.1400146484375,
        0.15997314453125,
        0.17999267578125,
        0.20001220703125,
        0.219970703125,
        0.239990234375,
        0.260009765625,
        0.27996826171875,
        0.29998779296875,
        0.32000732421875,
        0.3399658203125,
        0.3599853515625,
        0.3800048828125,
        0.39996337890625,
        0.41998291015625,
        0.44000244140625,
        0.46002197265625,
        0.47998046875,
        0.5,
        0.52001953125,
        0.53997802734375,
        0.55999755859375,
        0.58001708984375,
        0.5999755859375,
        0.6199951171875,
        0.6400146484375,
        0.65997314453125,
        0.67999267578125,
        0.70001220703125,
        0.719970703125,
        0.739990234375,
        0.760009765625,
        0.77996826171875,
        0.79998779296875,
        0.82000732421875,
        0.8399658203125,
        0.8599853515625,
        0.8800048828125,
        0.89996337890625,
        0.91998291015625,
        0.94000244140625,
        0.96002197265625,
        0.97998046875,
        1.0,
        1.02001953125,
        1.03997802734375,
        1.05999755859375,
        1.08001708984375,
        1.0999755859375,
        1.1199951171875,
        1.1400146484375,
        1.15997314453125,
        1.17999267578125,
        1.20001220703125,
        1.219970703125,
        1.239990234375,
        1.260009765625,
        1.27996826171875,
        1.29998779296875,
        1.32000732421875,
        1.3399658203125,
        1.3599853515625,
        1.3800048828125,
        1.39996337890625,
        1.41998291015625,
        1.44000244140625,
        1.46002197265625,
        1.47998046875,
        1.5,
        1.52001953125,
        1.53997802734375,
        1.55999755859375,
        1.58001708984375,
        1.5999755859375,
        1.6199951171875,
        1.6400146484375,
        1.65997314453125,
        1.67999267578125,
        1.70001220703125,
        1.719970703125,
        1.739990234375,
        1.760009765625,
        1.77996826171875,
        1.79998779296875,
        1.82000732421875,
        1.8399658203125,
        1.8599853515625,
        1.8800048828125,
        1.89996337890625,
        1.91998291015625,
        1.94000244140625,
        1.96002197265625,
        1.97998046875,
        2.0,
        2.02001953125,
        2.03997802734375,
        2.05999755859375,
        2.08001708984375,
        2.0999755859375,
        2.1199951171875,
        2.1400146484375,
        2.15997314453125,
        2.17999267578125,
        2.20001220703125,
        2.219970703125,
        2.239990234375,
        2.260009765625,
        2.27996826171875,
        2.29998779296875,
        2.32000732421875,
        2.3399658203125,
        2.3599853515625,
        2.3800048828125,
        2.39996337890625,
        2.41998291015625,
        2.44000244140625,
        2.46002197265625,
        2.47998046875,
        2.5,
        2.52001953125,
        2.53997802734375,
        2.55999755859375,
        2.58001708984375,
        2.5999755859375,
        2.6199951171875,
        2.6400146484375,
        2.65997314453125,
        2.67999267578125,
        2.70001220703125,
        2.719970703125,
        2.739990234375,
        2.760009765625,
        2.77996826171875,
        2.79998779296875,
        2.82000732421875,
        2.8399658203125,
        2.8599853515625,
        2.8800048828125,
        2.89996337890625,
        2.91998291015625,
        2.94000244140625,
        2.96002197265625,
        2.97998046875,
        3.0,
        3.02001953125,
        3.03997802734375,
        3.05999755859375,
        3.08001708984375,
        3.0999755859375,
        3.1199951171875,
        3.1400146484375,
        3.15997314453125,
        3.17999267578125,
        3.20001220703125,
        3.219970703125,
        3.239990234375,
        3.260009765625,
        3.27996826171875,
        3.29998779296875,
        3.32000732421875,
        3.3399658203125,
        3.3599853515625,
        3.3800048828125,
        3.39996337890625,
        3.41998291015625,
        3.44000244140625,
        3.46002197265625,
        3.47998046875,
        3.5,
        3.52001953125,
        3.53997802734375,
        3.55999755859375,
        3.58001708984375,
        3.5999755859375,
        3.6199951171875,
        3.6400146484375,
        3.65997314453125,
        3.67999267578125,
        3.70001220703125,
        3.719970703125,
        3.739990234375,
        3.760009765625,
        3.77996826171875,
        3.79998779296875,
        3.82000732421875,
        3.8399658203125,
        3.8599853515625,
        3.8800048828125,
        3.89996337890625,
        3.91998291015625,
        3.94000244140625,
        3.96002197265625,
        3.97998046875,
        4.0,
        4.02001953125,
        4.03997802734375,
        4.05999755859375,
        4.08001708984375,
        4.0999755859375,
        4.1199951171875,
        4.1400146484375,
        4.15997314453125,
        4.17999267578125,
        4.20001220703125,
        4.219970703125,
        4.239990234375,
        4.260009765625,
        4.27996826171875,
        4.29998779296875,
        4.32000732421875,
        4.3399658203125,
        4.3599853515625,
        4.3800048828125,
        4.39996337890625,
        4.41998291015625,
        4.44000244140625,
        4.46002197265625,
        4.47998046875,
        4.5,
        4.52001953125,
        4.53997802734375,
        4.55999755859375,
        4.58001708984375,
        4.5999755859375,
        4.6199951171875,
        4.6400146484375,
        4.65997314453125,
        4.67999267578125,
        4.70001220703125,
        4.719970703125,
        4.739990234375,
        4.760009765625,
        4.77996826171875,
        4.79998779296875,
        4.82000732421875,
        4.8399658203125,
        4.8599853515625,
        4.8800048828125,
        4.89996337890625,
        4.91998291015625,
        4.94000244140625,
        4.96002197265625,
        4.97998046875,
        5.0,
        5.02001953125,
        5.03997802734375,
        5.05999755859375,
        5.08001708984375,
        5.0999755859375,
        5.1199951171875,
        5.1400146484375,
        5.15997314453125,
        5.17999267578125,
        5.20001220703125,
        5.219970703125,
        5.239990234375,
        5.260009765625,
        5.27996826171875,
        5.29998779296875,
        5.32000732421875,
        5.3399658203125,
        5.3599853515625,
        5.3800048828125,
        5.39996337890625,
        5.41998291015625,
        5.44000244140625,
        5.46002197265625,
        5.47998046875,
        5.5,
        5.52001953125,
        5.53997802734375,
        5.55999755859375,
        5.58001708984375,
        5.5999755859375,
        5.6199951171875,
        5.6400146484375,
        5.65997314453125,
        5.67999267578125,
        5.70001220703125,
        5.719970703125,
        5.739990234375,
        5.760009765625,
        5.77996826171875,
        5.79998779296875,
        5.82000732421875,
        5.8399658203125,
        5.8599853515625,
        5.8800048828125,
        5.89996337890625,
        5.91998291015625,
        5.94000244140625,
        5.96002197265625,
        5.97998046875,
        6.0,
        6.02001953125,
        6.03997802734375,
        6.05999755859375,
        6.08001708984375,
        6.0999755859375,
        6.1199951171875,
        6.1400146484375,
        6.15997314453125,
        6.17999267578125,
        6.20001220703125,
        6.219970703125,
        6.239990234375,
        6.260009765625,
        6.27996826171875,
        6.29998779296875,
        6.32000732421875,
        6.3399658203125,
        6.3599853515625,
        6.3800048828125,
        6.39996337890625,
        6.41998291015625,
        6.44000244140625,
        6.46002197265625,
        6.47998046875,
        6.5,
        6.52001953125,
        6.53997802734375,
        6.55999755859375,
        6.58001708984375,
        6.5999755859375,
        6.6199951171875,
        6.6400146484375,
        6.65997314453125,
        6.67999267578125,
        6.70001220703125,
        6.719970703125,
        6.739990234375,
        6.760009765625,
        6.77996826171875,
        6.79998779296875,
        6.82000732421875,
        6.8399658203125,
        6.8599853515625,
        6.8800048828125,
        6.89996337890625,
        6.91998291015625,
        6.94000244140625,
        6.96002197265625,
        6.97998046875,
        7.0,
        7.02001953125,
        7.03997802734375,
        7.05999755859375,
        7.08001708984375,
        7.0999755859375,
        7.1199951171875,
        7.1400146484375,
        7.15997314453125,
        7.17999267578125,
        7.20001220703125,
        7.219970703125,
        7.239990234375,
        7.260009765625,
        7.27996826171875,
        7.29998779296875,
        7.32000732421875,
        7.3399658203125,
        7.3599853515625,
        7.3800048828125,
        7.39996337890625,
        7.41998291015625,
        7.44000244140625,
        7.46002197265625,
        7.47998046875,
        7.5,
        7.52001953125,
        7.53997802734375,
        7.55999755859375,
        7.58001708984375,
        7.5999755859375,
        7.6199951171875,
        7.6400146484375,
        7.65997314453125,
        7.67999267578125,
        7.70001220703125,
        7.719970703125,
        7.739990234375,
        7.760009765625,
        7.77996826171875,
        7.79998779296875,
        7.82000732421875,
        7.8399658203125,
        7.8599853515625,
        7.8800048828125,
        7.89996337890625,
        7.91998291015625,
        7.94000244140625,
        7.96002197265625,
        7.97998046875,
        8.0,
        8.02001953125,
        8.03997802734375,
        8.05999755859375,
        8.08001708984375,
        8.0999755859375,
        8.1199951171875,
        8.1400146484375,
        8.15997314453125,
        8.17999267578125,
        8.20001220703125,
        8.219970703125,
        8.239990234375,
        8.260009765625,
        8.27996826171875,
        8.29998779296875,
        8.32000732421875,
        8.3399658203125,
        8.3599853515625,
        8.3800048828125,
        8.39996337890625,
        8.41998291015625,
        8.44000244140625,
        8.46002197265625,
        8.47998046875,
        8.5,
        8.52001953125,
        8.53997802734375,
        8.55999755859375,
        8.58001708984375,
        8.5999755859375,
        8.6199951171875,
        8.6400146484375,
        8.65997314453125,
        8.67999267578125,
        8.70001220703125,
        8.719970703125,
        8.739990234375,
        8.760009765625,
        8.77996826171875,
        8.79998779296875,
        8.82000732421875,
        8.8399658203125,
        8.8599853515625,
        8.8800048828125,
        8.89996337890625,
        8.91998291015625,
        8.94000244140625,
        8.96002197265625,
        8.97998046875,
        9.0,
        9.02001953125,
        9.03997802734375,
        9.05999755859375,
        9.08001708984375,
        9.0999755859375,
        9.1199951171875,
        9.1400146484375,
        9.15997314453125,
        9.17999267578125,
        9.20001220703125,
        9.219970703125,
        9.239990234375,
        9.260009765625,
        9.27996826171875,
        9.29998779296875,
        9.32000732421875,
        9.3399658203125,
        9.3599853515625,
        9.3800048828125,
        9.39996337890625,
        9.41998291015625,
        9.44000244140625,
        9.46002197265625,
        9.47998046875,
        9.5,
        9.52001953125,
        9.53997802734375,
        9.55999755859375,
        9.58001708984375,
        9.5999755859375,
        9.6199951171875,
        9.6400146484375,
        9.65997314453125,
        9.67999267578125,
        9.70001220703125,
        9.719970703125,
        9.739990234375,
        9.760009765625,
        9.77996826171875,
        9.79998779296875,
        9.82000732421875,
        9.8399658203125,
        9.8599853515625,
        9.8800048828125,
        9.89996337890625,
        9.91998291015625,
        9.94000244140625,
        9.96002197265625,
        9.97998046875,
        10.0,
        10.02001953125,
        10.03997802734375,
        10.05999755859375,
        10.08001708984375,
        10.0999755859375,
        10.1199951171875,
        10.1400146484375,
        10.15997314453125,
        10.17999267578125,
        10.20001220703125,
        10.219970703125,
        10.239990234375,
        10.260009765625,
        10.27996826171875,
        10.29998779296875,
        10.32000732421875,
        10.3399658203125,
        10.3599853515625,
        10.3800048828125,
        10.39996337890625,
        10.41998291015625,
        10.44000244140625,
        10.46002197265625,
        10.47998046875,
        10.5,
        10.52001953125,
        10.53997802734375,
        10.55999755859375,
        10.58001708984375,
        10.5999755859375,
        10.6199951171875,
        10.6400146484375,
        10.65997314453125,
        10.67999267578125,
        10.70001220703125,
        10.719970703125,
        10.739990234375,
        10.760009765625,
        10.77996826171875,
        10.79998779296875,
        10.82000732421875,
        10.8399658203125,
        10.8599853515625,
        10.8800048828125,
        10.89996337890625,
        10.91998291015625,
        10.94000244140625,
        10.96002197265625,
        10.97998046875,
        11.0,
        11.02001953125,
        11.03997802734375,
        11.05999755859375,
        11.08001708984375,
        11.0999755859375,
        11.1199951171875,
        11.1400146484375,
        11.15997314453125,
        11.17999267578125,
        11.20001220703125,
        11.219970703125,
        11.239990234375,
        11.260009765625,
        11.27996826171875,
        11.29998779296875,
        11.32000732421875,
        11.3399658203125,
        11.3599853515625,
        11.3800048828125,
        11.39996337890625,
        11.41998291015625,
        11.44000244140625,
        11.46002197265625,
        11.47998046875,
        11.5,
        11.52001953125,
        11.53997802734375,
        11.55999755859375,
        11.58001708984375,
        11.5999755859375,
        11.6199951171875,
        11.6400146484375,
        11.65997314453125,
        11.67999267578125,
        11.70001220703125,
        11.719970703125,
        11.739990234375,
        11.760009765625,
        11.77996826171875,
        11.79998779296875,
        11.82000732421875,
        11.8399658203125,
        11.8599853515625,
        11.8800048828125,
        11.89996337890625,
        11.91998291015625,
        11.94000244140625,
        11.96002197265625,
        11.97998046875,
        12.0,
        12.02001953125,
        12.03997802734375,
        12.05999755859375,
        12.08001708984375,
        12.0999755859375,
        12.1199951171875,
        12.1400146484375,
        12.15997314453125,
        12.17999267578125,
        12.20001220703125,
        12.219970703125,
        12.239990234375,
        12.260009765625,
        12.27996826171875,
        12.29998779296875,
        12.32000732421875,
        12.3399658203125,
        12.3599853515625,
        12.3800048828125,
        12.39996337890625,
        12.41998291015625,
        12.44000244140625,
        12.46002197265625,
        12.47998046875,
        12.5,
        12.52001953125,
        12.53997802734375,
        12.55999755859375,
        12.58001708984375,
        12.5999755859375,
        12.6199951171875,
        12.6400146484375,
        12.65997314453125,
        12.67999267578125,
        12.70001220703125,
        12.719970703125,
        12.739990234375,
        12.760009765625,
        12.77996826171875,
        12.79998779296875,
        12.82000732421875,
        12.8399658203125,
        12.8599853515625,
        12.8800048828125,
        12.89996337890625,
        12.91998291015625,
        12.94000244140625,
        12.96002197265625,
        12.97998046875,
        13.0,
        13.02001953125,
        13.03997802734375,
        13.05999755859375,
        13.08001708984375,
        13.0999755859375,
        13.1199951171875,
        13.1400146484375,
        13.15997314453125,
        13.17999267578125,
        13.20001220703125,
        13.219970703125,
        13.239990234375,
        13.260009765625,
        13.27996826171875,
        13.29998779296875,
        13.32000732421875,
        13.3399658203125,
        13.3599853515625,
        13.3800048828125,
        13.39996337890625,
        13.41998291015625,
        13.44000244140625,
        13.46002197265625,
        13.47998046875,
        13.5,
        13.52001953125,
        13.53997802734375,
        13.55999755859375,
        13.58001708984375,
        13.5999755859375,
        13.6199951171875,
        13.6400146484375,
        13.65997314453125,
        13.67999267578125,
        13.70001220703125,
        13.719970703125,
        13.739990234375,
        13.760009765625,
        13.77996826171875,
        13.79998779296875,
        13.82000732421875,
        13.8399658203125,
        13.8599853515625,
        13.8800048828125,
        13.89996337890625,
        13.91998291015625,
        13.94000244140625,
        13.96002197265625,
        13.97998046875,
        14.0,
        14.02001953125,
        14.03997802734375,
        14.05999755859375,
        14.08001708984375,
        14.0999755859375,
        14.1199951171875,
        14.1400146484375,
        14.15997314453125,
        14.17999267578125,
        14.20001220703125,
        14.219970703125,
        14.239990234375,
        14.260009765625,
        14.27996826171875,
        14.29998779296875,
        14.32000732421875,
        14.3399658203125,
        14.3599853515625,
        14.3800048828125,
        14.39996337890625,
        14.41998291015625,
        14.44000244140625,
        14.46002197265625,
        14.47998046875,
        14.5,
        14.52001953125,
        14.53997802734375,
        14.55999755859375,
        14.58001708984375,
        14.5999755859375,
        14.6199951171875,
        14.6400146484375,
        14.65997314453125,
        14.67999267578125,
        14.70001220703125,
        14.719970703125,
        14.739990234375,
        14.760009765625,
        14.77996826171875,
        14.79998779296875,
        14.82000732421875,
        14.8399658203125,
        14.8599853515625,
        14.8800048828125,
        14.89996337890625,
        14.91998291015625,
        14.94000244140625,
        14.96002197265625,
        14.97998046875,
        15.0,
        15.02001953125,
        15.03997802734375,
        15.05999755859375,
        15.08001708984375,
        15.0999755859375,
        15.1199951171875,
        15.1400146484375,
        15.15997314453125,
        15.17999267578125,
        15.20001220703125,
        15.219970703125,
        15.239990234375,
        15.260009765625,
        15.27996826171875,
        15.29998779296875,
        15.32000732421875,
        15.3399658203125,
        15.3599853515625,
        15.3800048828125,
        15.39996337890625,
        15.41998291015625,
        15.44000244140625,
        15.4599609375,
        15.47998046875,
        15.5,
        15.52001953125,
        15.53997802734375,
        15.55999755859375,
        15.58001708984375,
        15.5999755859375,
        15.6199951171875,
        15.6400146484375,
        15.65997314453125,
        15.67999267578125,
        15.70001220703125,
        15.719970703125,
        15.739990234375,
        15.760009765625,
        15.77996826171875,
        15.79998779296875,
        15.82000732421875,
        15.8399658203125,
        15.8599853515625,
        15.8800048828125,
        15.89996337890625,
        15.91998291015625,
        15.94000244140625,
        15.9599609375,
        15.97998046875,
        16.0,
        16.02001953125,
        16.03997802734375,
        16.05999755859375,
        16.08001708984375,
        16.0999755859375,
        16.1199951171875,
        16.1400146484375,
        16.15997314453125,
        16.17999267578125,
        16.20001220703125,
        16.219970703125,
        16.239990234375,
        16.260009765625,
        16.27996826171875,
        16.29998779296875,
        16.32000732421875,
        16.3399658203125,
        16.3599853515625,
        16.3800048828125,
        16.39996337890625,
        16.41998291015625,
        16.44000244140625,
        16.4599609375,
        16.47998046875,
        16.5,
        16.52001953125,
        16.53997802734375,
        16.55999755859375,
        16.58001708984375,
        16.5999755859375,
        16.6199951171875,
        16.6400146484375,
        16.65997314453125,
        16.67999267578125,
        16.70001220703125,
        16.719970703125,
        16.739990234375,
        16.760009765625,
        16.77996826171875,
        16.79998779296875,
        16.82000732421875,
        16.8399658203125,
        16.8599853515625,
        16.8800048828125,
        16.89996337890625,
        16.91998291015625,
        16.94000244140625,
        16.9599609375,
        16.97998046875,
        17.0,
        17.02001953125,
        17.03997802734375,
        17.05999755859375,
        17.08001708984375,
        17.0999755859375,
        17.1199951171875,
        17.1400146484375,
        17.15997314453125,
        17.17999267578125,
        17.20001220703125,
        17.219970703125,
        17.239990234375,
        17.260009765625,
        17.27996826171875,
        17.29998779296875,
        17.32000732421875,
        17.3399658203125,
        17.3599853515625,
        17.3800048828125,
        17.39996337890625,
        17.41998291015625,
        17.44000244140625,
        17.4599609375,
        17.47998046875,
        17.5,
        17.52001953125,
        17.53997802734375,
        17.55999755859375,
        17.58001708984375,
        17.5999755859375,
        17.6199951171875,
        17.6400146484375,
        17.65997314453125,
        17.67999267578125,
        17.70001220703125,
        17.719970703125,
        17.739990234375,
        17.760009765625,
        17.77996826171875,
        17.79998779296875,
        17.82000732421875,
        17.8399658203125,
        17.8599853515625,
        17.8800048828125,
        17.89996337890625,
        17.91998291015625,
        17.94000244140625,
        17.9599609375,
        17.97998046875,
        18.0,
        18.02001953125,
        18.03997802734375,
        18.05999755859375,
        18.08001708984375,
        18.0999755859375,
        18.1199951171875,
        18.1400146484375,
        18.15997314453125,
        18.17999267578125,
        18.20001220703125,
        18.219970703125,
        18.239990234375,
        18.260009765625,
        18.27996826171875,
        18.29998779296875,
        18.32000732421875,
        18.3399658203125,
        18.3599853515625,
        18.3800048828125,
        18.39996337890625,
        18.41998291015625,
        18.44000244140625,
        18.4599609375,
        18.47998046875,
        18.5,
        18.52001953125,
        18.53997802734375,
        18.55999755859375,
        18.58001708984375,
        18.5999755859375,
        18.6199951171875,
        18.6400146484375,
        18.65997314453125,
        18.67999267578125,
        18.70001220703125,
        18.719970703125,
        18.739990234375,
        18.760009765625,
        18.77996826171875,
        18.79998779296875,
        18.82000732421875,
        18.8399658203125,
        18.8599853515625,
        18.8800048828125,
        18.89996337890625,
        18.91998291015625,
        18.94000244140625,
        18.9599609375,
        18.97998046875,
        19.0,
        19.02001953125,
        19.03997802734375,
        19.05999755859375,
        19.08001708984375,
        19.0999755859375,
        19.1199951171875,
        19.1400146484375,
        19.15997314453125,
        19.17999267578125,
        19.20001220703125,
        19.219970703125,
        19.239990234375,
        19.260009765625,
        19.27996826171875,
        19.29998779296875,
        19.32000732421875,
        19.3399658203125,
        19.3599853515625,
        19.3800048828125,
        19.39996337890625,
        19.41998291015625,
        19.44000244140625,
        19.4599609375,
        19.47998046875,
        19.5,
        19.52001953125,
        19.53997802734375,
        19.55999755859375,
        19.58001708984375,
        19.5999755859375,
        19.6199951171875,
        19.6400146484375,
        19.65997314453125,
        19.67999267578125,
        19.70001220703125,
        19.719970703125,
        19.739990234375,
        19.760009765625,
        19.77996826171875,
        19.79998779296875,
        19.82000732421875,
        19.8399658203125,
        19.8599853515625,
        19.8800048828125,
        19.89996337890625,
        19.91998291015625,
        19.94000244140625,
        19.9599609375,
        19.97998046875,
        20.0,
        20.02001953125,
        20.03997802734375,
        20.05999755859375,
        20.08001708984375,
        20.0999755859375,
        20.1199951171875,
        20.1400146484375,
        20.15997314453125,
        20.17999267578125,
        20.20001220703125,
        20.219970703125,
        20.239990234375,
        20.260009765625,
        20.27996826171875,
        20.29998779296875,
        20.32000732421875,
        20.3399658203125,
        20.3599853515625,
        20.3800048828125,
        20.39996337890625,
        20.41998291015625,
        20.44000244140625,
        20.4599609375,
        20.47998046875,
        20.5,
        20.52001953125,
        20.53997802734375,
        20.55999755859375,
        20.58001708984375,
        20.5999755859375,
        20.6199951171875,
        20.6400146484375,
        20.65997314453125,
        20.67999267578125,
        20.70001220703125,
        20.719970703125,
        20.739990234375,
        20.760009765625,
        20.77996826171875,
        20.79998779296875,
        20.82000732421875,
        20.8399658203125,
        20.8599853515625,
        20.8800048828125,
        20.89996337890625,
        20.91998291015625,
        20.94000244140625,
        20.9599609375,
        20.97998046875,
        21.0,
        21.02001953125,
        21.03997802734375,
        21.05999755859375,
        21.08001708984375,
        21.0999755859375,
        21.1199951171875,
        21.1400146484375,
        21.15997314453125,
        21.17999267578125,
        21.20001220703125,
        21.219970703125,
        21.239990234375,
        21.260009765625,
        21.27996826171875,
        21.29998779296875,
        21.32000732421875,
        21.3399658203125,
        21.3599853515625,
        21.3800048828125,
        21.39996337890625,
        21.41998291015625,
        21.44000244140625,
        21.4599609375,
        21.47998046875,
        21.5,
        21.52001953125,
        21.53997802734375,
        21.55999755859375,
        21.58001708984375,
        21.5999755859375,
        21.6199951171875,
        21.6400146484375,
        21.65997314453125,
        21.67999267578125,
        21.70001220703125,
        21.719970703125,
        21.739990234375,
        21.760009765625,
        21.77996826171875,
        21.79998779296875,
        21.82000732421875,
        21.8399658203125,
        21.8599853515625,
        21.8800048828125,
        21.89996337890625,
        21.91998291015625,
        21.94000244140625,
        21.9599609375,
        21.97998046875,
        22.0,
        22.02001953125,
        22.03997802734375,
        22.05999755859375,
        22.08001708984375,
        22.0999755859375,
        22.1199951171875,
        22.1400146484375,
        22.15997314453125,
        22.17999267578125,
        22.20001220703125,
        22.219970703125,
        22.239990234375,
        22.260009765625,
        22.27996826171875,
        22.29998779296875,
        22.32000732421875,
        22.3399658203125,
        22.3599853515625,
        22.3800048828125,
        22.39996337890625,
        22.41998291015625,
        22.44000244140625,
        22.4599609375,
        22.47998046875,
        22.5,
        22.52001953125,
        22.53997802734375,
        22.55999755859375,
        22.58001708984375,
        22.5999755859375,
        22.6199951171875,
        22.6400146484375,
        22.65997314453125,
        22.67999267578125,
        22.70001220703125,
        22.719970703125,
        22.739990234375,
        22.760009765625,
        22.77996826171875,
        22.79998779296875,
        22.82000732421875,
        22.8399658203125,
        22.8599853515625,
        22.8800048828125,
        22.89996337890625,
        22.91998291015625,
        22.94000244140625,
        22.9599609375,
        22.97998046875,
        23.0,
        23.02001953125,
        23.03997802734375,
        23.05999755859375,
        23.08001708984375,
        23.0999755859375,
        23.1199951171875,
        23.1400146484375,
        23.15997314453125,
        23.17999267578125,
        23.20001220703125,
        23.219970703125,
        23.239990234375,
        23.260009765625,
        23.27996826171875,
        23.29998779296875,
        23.32000732421875,
        23.3399658203125,
        23.3599853515625,
        23.3800048828125,
        23.39996337890625,
        23.41998291015625,
        23.44000244140625,
        23.4599609375,
        23.47998046875,
        23.5,
        23.52001953125,
        23.53997802734375,
        23.55999755859375,
        23.58001708984375,
        23.5999755859375,
        23.6199951171875,
        23.6400146484375,
        23.65997314453125,
        23.67999267578125,
        23.70001220703125,
        23.719970703125,
        23.739990234375,
        23.760009765625,
        23.77996826171875,
        23.79998779296875,
        23.82000732421875,
        23.8399658203125,
        23.8599853515625,
        23.8800048828125,
        23.89996337890625,
        23.91998291015625,
        23.94000244140625,
        23.9599609375,
        23.97998046875,
        24.0,
        24.02001953125,
        24.03997802734375,
        24.05999755859375,
        24.08001708984375,
        24.0999755859375,
        24.1199951171875,
        24.1400146484375,
        24.15997314453125,
        24.17999267578125,
        24.20001220703125,
        24.219970703125,
        24.239990234375,
        24.260009765625,
        24.27996826171875,
        24.29998779296875,
        24.32000732421875,
        24.3399658203125,
        24.3599853515625,
        24.3800048828125,
        24.39996337890625,
        24.41998291015625,
        24.44000244140625,
        24.4599609375,
        24.47998046875,
        24.5,
        24.52001953125,
        24.53997802734375,
        24.55999755859375,
        24.58001708984375,
        24.5999755859375,
        24.6199951171875,
        24.6400146484375,
        24.65997314453125,
        24.67999267578125,
        24.70001220703125,
        24.719970703125,
        24.739990234375,
        24.760009765625,
        24.77996826171875,
        24.79998779296875,
        24.82000732421875,
        24.8399658203125,
        24.8599853515625,
        24.8800048828125,
        24.89996337890625,
        24.91998291015625,
        24.94000244140625,
        24.9599609375,
        24.97998046875,
        25.0,
        25.02001953125,
        25.03997802734375,
        25.05999755859375,
        25.08001708984375,
        25.0999755859375,
        25.1199951171875,
        25.1400146484375,
        25.15997314453125,
        25.17999267578125,
        25.20001220703125,
        25.219970703125,
        25.239990234375,
        25.260009765625,
        25.27996826171875,
        25.29998779296875,
        25.32000732421875,
        25.3399658203125,
        25.3599853515625,
        25.3800048828125,
        25.39996337890625,
        25.41998291015625,
        25.44000244140625,
        25.4599609375,
        25.47998046875,
        25.5,
        25.52001953125,
        25.53997802734375,
        25.55999755859375,
        25.58001708984375,
        25.5999755859375,
        25.6199951171875,
        25.6400146484375,
        25.65997314453125,
        25.67999267578125,
        25.70001220703125,
        25.719970703125,
        25.739990234375,
        25.760009765625,
        25.77996826171875,
        25.79998779296875,
        25.82000732421875,
        25.8399658203125,
        25.8599853515625,
        25.8800048828125,
        25.89996337890625,
        25.91998291015625,
        25.94000244140625,
        25.9599609375,
        25.97998046875,
        26.0,
        26.02001953125,
        26.03997802734375,
        26.05999755859375,
        26.08001708984375,
        26.0999755859375,
        26.1199951171875,
        26.1400146484375,
        26.15997314453125,
        26.17999267578125,
        26.20001220703125,
        26.219970703125,
        26.239990234375,
        26.260009765625,
        26.27996826171875,
        26.29998779296875,
        26.32000732421875,
        26.3399658203125,
        26.3599853515625,
        26.3800048828125,
        26.39996337890625,
        26.41998291015625,
        26.44000244140625,
        26.4599609375,
        26.47998046875,
        26.5,
        26.52001953125,
        26.53997802734375,
        26.55999755859375,
        26.58001708984375,
        26.5999755859375,
        26.6199951171875,
        26.6400146484375,
        26.65997314453125,
        26.67999267578125,
        26.70001220703125,
        26.719970703125,
        26.739990234375,
        26.760009765625,
        26.77996826171875,
        26.79998779296875,
        26.82000732421875,
        26.8399658203125,
        26.8599853515625,
        26.8800048828125,
        26.89996337890625,
        26.91998291015625,
        26.94000244140625,
        26.9599609375,
        26.97998046875,
        27.0,
        27.02001953125,
        27.03997802734375,
        27.05999755859375,
        27.08001708984375,
        27.0999755859375,
        27.1199951171875,
        27.1400146484375,
        27.15997314453125,
        27.17999267578125,
        27.20001220703125,
        27.219970703125,
        27.239990234375,
        27.260009765625,
        27.27996826171875,
        27.29998779296875,
        27.32000732421875,
        27.3399658203125,
        27.3599853515625,
        27.3800048828125,
        27.39996337890625,
        27.41998291015625,
        27.44000244140625,
        27.4599609375,
        27.47998046875,
        27.5,
        27.52001953125,
        27.53997802734375,
        27.55999755859375,
        27.58001708984375,
        27.5999755859375,
        27.6199951171875,
        27.6400146484375,
        27.65997314453125,
        27.67999267578125,
        27.70001220703125,
        27.719970703125,
        27.739990234375,
        27.760009765625,
        27.77996826171875,
        27.79998779296875,
        27.82000732421875,
        27.8399658203125,
        27.8599853515625,
        27.8800048828125,
        27.89996337890625,
        27.91998291015625,
        27.94000244140625,
        27.9599609375,
        27.97998046875,
        28.0,
        28.02001953125,
        28.03997802734375,
        28.05999755859375,
        28.08001708984375,
        28.0999755859375,
        28.1199951171875,
        28.1400146484375,
        28.15997314453125,
        28.17999267578125,
        28.20001220703125,
        28.219970703125,
        28.239990234375,
        28.260009765625,
        28.27996826171875,
        28.29998779296875,
        28.32000732421875,
        28.3399658203125,
        28.3599853515625,
        28.3800048828125,
        28.39996337890625,
        28.41998291015625,
        28.44000244140625,
        28.4599609375,
        28.47998046875,
        28.5,
        28.52001953125,
        28.53997802734375,
        28.55999755859375,
        28.58001708984375,
        28.5999755859375,
        28.6199951171875,
        28.6400146484375,
        28.65997314453125,
        28.67999267578125,
        28.70001220703125,
        28.719970703125,
        28.739990234375,
        28.760009765625,
        28.77996826171875,
        28.79998779296875,
        28.82000732421875,
        28.8399658203125,
        28.8599853515625,
        28.8800048828125,
        28.89996337890625,
        28.91998291015625,
        28.94000244140625,
        28.9599609375,
        28.97998046875,
        29.0,
        29.02001953125,
        29.03997802734375,
        29.05999755859375,
        29.08001708984375,
        29.0999755859375,
        29.1199951171875,
        29.1400146484375,
        29.15997314453125,
        29.17999267578125,
        29.20001220703125,
        29.219970703125,
        29.239990234375,
        29.260009765625,
        29.27996826171875,
        29.29998779296875,
        29.32000732421875,
        29.3399658203125,
        29.3599853515625,
        29.3800048828125,
        29.39996337890625,
        29.41998291015625,
        29.44000244140625,
        29.4599609375,
        29.47998046875,
        29.5,
        29.52001953125,
        29.53997802734375,
        29.55999755859375,
        29.58001708984375,
        29.5999755859375,
        29.6199951171875,
        29.6400146484375,
        29.65997314453125,
        29.67999267578125,
        29.70001220703125,
        29.719970703125,
        29.739990234375,
        29.760009765625,
        29.77996826171875,
        29.79998779296875,
        29.82000732421875,
        29.8399658203125,
        29.8599853515625,
        29.8800048828125,
        29.89996337890625,
        29.91998291015625,
        29.94000244140625,
        29.9599609375,
        29.97998046875,
        30.0,
        30.02001953125,
        30.03997802734375,
        30.05999755859375,
        30.08001708984375,
        30.0999755859375,
        30.1199951171875,
        30.1400146484375,
        30.15997314453125,
        30.17999267578125,
        30.20001220703125,
        30.219970703125,
        30.239990234375,
        30.260009765625,
        30.27996826171875,
        30.29998779296875,
        30.32000732421875,
        30.3399658203125,
        30.3599853515625,
        30.3800048828125,
        30.39996337890625,
        30.41998291015625,
        30.44000244140625,
        30.4599609375,
        30.47998046875,
        30.5,
        30.52001953125,
        30.53997802734375,
        30.55999755859375,
        30.58001708984375,
        30.5999755859375,
        30.6199951171875,
        30.6400146484375,
        30.65997314453125,
        30.67999267578125,
        30.70001220703125,
        30.719970703125,
        30.739990234375,
        30.760009765625,
        30.77996826171875,
        30.79998779296875,
        30.82000732421875,
        30.8399658203125,
        30.8599853515625,
        30.8800048828125,
        30.89996337890625,
        30.91998291015625,
        30.94000244140625,
        30.9599609375,
        30.97998046875,
        31.0,
        31.02001953125,
        31.03997802734375,
        31.05999755859375,
        31.08001708984375,
        31.0999755859375,
        31.1199951171875,
        31.1400146484375,
        31.15997314453125,
        31.17999267578125,
        31.20001220703125,
        31.219970703125,
        31.239990234375,
        31.260009765625,
        31.27996826171875,
        31.29998779296875,
        31.32000732421875,
        31.3399658203125,
        31.3599853515625,
        31.3800048828125,
        31.39996337890625,
        31.41998291015625,
        31.44000244140625,
        31.4599609375,
        31.47998046875,
        31.5,
        31.52001953125,
        31.53997802734375,
        31.55999755859375,
        31.58001708984375,
        31.5999755859375,
        31.6199951171875,
        31.6400146484375,
        31.65997314453125,
        31.67999267578125,
        31.70001220703125,
        31.719970703125,
        31.739990234375,
        31.760009765625,
        31.77996826171875,
        31.79998779296875,
        31.82000732421875,
        31.8399658203125,
        31.8599853515625,
        31.8800048828125,
        31.89996337890625,
        31.91998291015625,
        31.94000244140625,
        31.9599609375,
        31.97998046875,
        32.0,
        32.02001953125,
        32.03997802734375,
        32.05999755859375,
        32.08001708984375,
        32.0999755859375,
        32.1199951171875,
        32.1400146484375,
        32.15997314453125,
        32.17999267578125,
        32.20001220703125,
        32.219970703125,
        32.239990234375,
        32.260009765625,
        32.27996826171875,
        32.29998779296875,
        32.32000732421875,
        32.3399658203125,
        32.3599853515625,
        32.3800048828125,
        32.39996337890625,
        32.41998291015625,
        32.44000244140625,
        32.4599609375,
        32.47998046875,
        32.5,
        32.52001953125,
        32.53997802734375,
        32.55999755859375,
        32.58001708984375,
        32.5999755859375,
        32.6199951171875,
        32.6400146484375,
        32.65997314453125,
        32.67999267578125,
        32.70001220703125,
        32.719970703125,
        32.739990234375,
        32.760009765625,
        32.77996826171875,
        32.79998779296875,
        32.82000732421875,
        32.8399658203125,
        32.8599853515625,
        32.8800048828125,
        32.89996337890625,
        32.91998291015625,
        32.94000244140625,
        32.9599609375,
        32.97998046875,
        33.0,
        33.02001953125,
        33.03997802734375,
        33.05999755859375,
        33.08001708984375,
        33.0999755859375,
        33.1199951171875,
        33.1400146484375,
        33.15997314453125,
        33.17999267578125,
        33.20001220703125,
        33.219970703125,
        33.239990234375,
        33.260009765625,
        33.27996826171875,
        33.29998779296875,
        33.32000732421875,
        33.3399658203125,
        33.3599853515625,
        33.3800048828125,
        33.39996337890625,
        33.41998291015625,
        33.44000244140625,
        33.4599609375,
        33.47998046875,
        33.5,
        33.52001953125,
        33.53997802734375,
        33.55999755859375,
        33.58001708984375,
        33.5999755859375,
        33.6199951171875,
        33.6400146484375,
        33.65997314453125,
        33.67999267578125,
        33.70001220703125,
        33.719970703125,
        33.739990234375,
        33.760009765625,
        33.77996826171875,
        33.79998779296875,
        33.82000732421875,
        33.8399658203125,
        33.8599853515625,
        33.8800048828125,
        33.89996337890625,
        33.91998291015625,
        33.94000244140625,
        33.9599609375,
        33.97998046875,
        34.0,
        34.02001953125,
        34.03997802734375,
        34.05999755859375,
        34.08001708984375,
        34.0999755859375,
        34.1199951171875,
        34.1400146484375,
        34.15997314453125,
        34.17999267578125,
        34.20001220703125,
        34.219970703125,
        34.239990234375,
        34.260009765625,
        34.27996826171875,
        34.29998779296875,
        34.32000732421875,
        34.3399658203125,
        34.3599853515625,
        34.3800048828125,
        34.39996337890625,
        34.41998291015625,
        34.44000244140625,
        34.4599609375,
        34.47998046875,
        34.5,
        34.52001953125,
        34.53997802734375,
        34.55999755859375,
        34.58001708984375,
        34.5999755859375,
        34.6199951171875,
        34.6400146484375,
        34.65997314453125,
        34.67999267578125,
        34.70001220703125,
        34.719970703125,
        34.739990234375,
        34.760009765625,
        34.77996826171875,
        34.79998779296875,
        34.82000732421875,
        34.8399658203125,
        34.8599853515625,
        34.8800048828125,
        34.89996337890625,
        34.91998291015625,
        34.94000244140625,
        34.9599609375,
        34.97998046875,
        35.0,
        35.02001953125,
        35.03997802734375,
        35.05999755859375,
        35.08001708984375,
        35.0999755859375,
        35.1199951171875,
        35.1400146484375,
        35.15997314453125,
        35.17999267578125,
        35.20001220703125,
        35.219970703125,
        35.239990234375,
        35.260009765625,
        35.27996826171875,
        35.29998779296875,
        35.32000732421875,
        35.3399658203125,
        35.3599853515625,
        35.3800048828125,
        35.39996337890625,
        35.41998291015625,
        35.44000244140625,
        35.4599609375,
        35.47998046875,
        35.5,
        35.52001953125,
        35.53997802734375,
        35.55999755859375,
        35.58001708984375,
        35.5999755859375,
        35.6199951171875,
        35.6400146484375,
        35.65997314453125,
        35.67999267578125,
        35.70001220703125,
        35.719970703125,
        35.739990234375,
        35.760009765625,
        35.77996826171875,
        35.79998779296875,
        35.82000732421875,
        35.8399658203125,
        35.8599853515625,
        35.8800048828125,
        35.89996337890625,
        35.91998291015625,
        35.94000244140625,
        35.9599609375,
        35.97998046875,
        36.0,
        36.02001953125,
        36.03997802734375,
        36.05999755859375,
        36.08001708984375,
        36.0999755859375,
        36.1199951171875,
        36.1400146484375,
        36.15997314453125,
        36.17999267578125,
        36.20001220703125,
        36.219970703125,
        36.239990234375,
        36.260009765625,
        36.27996826171875,
        36.29998779296875,
        36.32000732421875,
        36.3399658203125,
        36.3599853515625,
        36.3800048828125,
        36.39996337890625,
        36.41998291015625,
        36.44000244140625,
        36.4599609375,
        36.47998046875,
        36.5,
        36.52001953125,
        36.53997802734375,
        36.55999755859375,
        36.58001708984375,
        36.5999755859375,
        36.6199951171875,
        36.6400146484375,
        36.65997314453125,
        36.67999267578125,
        36.70001220703125,
        36.719970703125,
        36.739990234375,
        36.760009765625,
        36.77996826171875,
        36.79998779296875,
        36.82000732421875,
        36.8399658203125,
        36.8599853515625,
        36.8800048828125,
        36.89996337890625,
        36.91998291015625,
        36.94000244140625,
        36.9599609375,
        36.97998046875,
        37.0,
        37.02001953125,
        37.03997802734375,
        37.05999755859375,
        37.08001708984375,
        37.0999755859375,
        37.1199951171875,
        37.1400146484375,
        37.15997314453125,
        37.17999267578125,
        37.20001220703125,
        37.219970703125,
        37.239990234375,
        37.260009765625,
        37.27996826171875,
        37.29998779296875,
        37.32000732421875,
        37.3399658203125,
        37.3599853515625,
        37.3800048828125,
        37.39996337890625,
        37.41998291015625,
        37.44000244140625,
        37.4599609375,
        37.47998046875,
        37.5,
        37.52001953125,
        37.53997802734375,
        37.55999755859375,
        37.58001708984375,
        37.5999755859375,
        37.6199951171875,
        37.6400146484375,
        37.65997314453125,
        37.67999267578125,
        37.70001220703125,
        37.719970703125,
        37.739990234375,
        37.760009765625,
        37.77996826171875,
        37.79998779296875,
        37.82000732421875,
        37.8399658203125,
        37.8599853515625,
        37.8800048828125,
        37.89996337890625,
        37.91998291015625,
        37.94000244140625,
        37.9599609375,
        37.97998046875,
        38.0,
        38.02001953125,
        38.03997802734375,
        38.05999755859375,
        38.08001708984375,
        38.0999755859375,
        38.1199951171875,
        38.1400146484375,
        38.15997314453125,
        38.17999267578125,
        38.20001220703125,
        38.219970703125,
        38.239990234375,
        38.260009765625,
        38.27996826171875,
        38.29998779296875,
        38.32000732421875,
        38.3399658203125,
        38.3599853515625,
        38.3800048828125,
        38.39996337890625,
        38.41998291015625,
        38.44000244140625,
        38.4599609375,
        38.47998046875,
        38.5,
        38.52001953125,
        38.53997802734375,
        38.55999755859375,
        38.58001708984375,
        38.5999755859375,
        38.6199951171875,
        38.6400146484375,
        38.65997314453125,
        38.67999267578125,
        38.70001220703125,
        38.719970703125,
        38.739990234375,
        38.760009765625,
        38.77996826171875,
        38.79998779296875,
        38.82000732421875,
        38.8399658203125,
        38.8599853515625,
        38.8800048828125,
        38.89996337890625,
        38.91998291015625,
        38.94000244140625,
        38.9599609375,
        38.97998046875,
        39.0,
        39.02001953125,
        39.03997802734375,
        39.05999755859375,
        39.08001708984375,
        39.0999755859375,
        39.1199951171875,
        39.1400146484375,
        39.15997314453125,
        39.17999267578125,
        39.20001220703125,
        39.219970703125,
        39.239990234375,
        39.260009765625,
        39.27996826171875,
        39.29998779296875,
        39.32000732421875,
        39.3399658203125,
        39.3599853515625,
        39.3800048828125,
        39.39996337890625,
        39.41998291015625,
        39.44000244140625,
        39.4599609375,
        39.47998046875,
        39.5,
        39.52001953125,
        39.53997802734375,
        39.55999755859375,
        39.58001708984375,
        39.5999755859375,
        39.6199951171875,
        39.6400146484375,
        39.65997314453125,
        39.67999267578125,
        39.70001220703125,
        39.719970703125,
        39.739990234375,
        39.760009765625,
        39.77996826171875,
        39.79998779296875,
        39.82000732421875,
        39.8399658203125,
        39.8599853515625,
        39.8800048828125,
        39.89996337890625,
        39.91998291015625,
        39.94000244140625,
        39.9599609375,
        39.97998046875,
        40.0,
        40.02001953125,
        40.03997802734375,
        40.05999755859375,
        40.08001708984375,
        40.0999755859375,
        40.1199951171875,
        40.1400146484375,
        40.15997314453125,
        40.17999267578125,
        40.20001220703125,
        40.219970703125,
        40.239990234375,
        40.260009765625,
        40.27996826171875,
        40.29998779296875,
        40.32000732421875,
        40.3399658203125,
        40.3599853515625,
        40.3800048828125,
        40.39996337890625,
        40.41998291015625,
        40.44000244140625,
        40.4599609375,
        40.47998046875,
        40.5,
        40.52001953125,
        40.53997802734375,
        40.55999755859375,
        40.58001708984375,
        40.5999755859375,
        40.6199951171875,
        40.6400146484375,
        40.65997314453125,
        40.67999267578125,
        40.70001220703125,
        40.719970703125,
        40.739990234375,
        40.760009765625,
        40.77996826171875,
        40.79998779296875,
        40.82000732421875,
        40.8399658203125,
        40.8599853515625,
        40.8800048828125,
        40.89996337890625,
        40.91998291015625,
        40.94000244140625,
        40.9599609375,
        40.97998046875,
        41.0,
        41.02001953125,
        41.03997802734375,
        41.05999755859375,
        41.08001708984375,
        41.0999755859375,
        41.1199951171875,
        41.1400146484375,
        41.15997314453125,
        41.17999267578125,
        41.20001220703125,
        41.219970703125,
        41.239990234375,
        41.260009765625,
        41.27996826171875,
        41.29998779296875,
        41.32000732421875,
        41.3399658203125,
        41.3599853515625,
        41.3800048828125,
        41.39996337890625,
        41.41998291015625,
        41.44000244140625,
        41.4599609375,
        41.47998046875,
        41.5,
        41.52001953125,
        41.53997802734375,
        41.55999755859375,
        41.58001708984375,
        41.5999755859375,
        41.6199951171875,
        41.6400146484375,
        41.65997314453125,
        41.67999267578125,
        41.70001220703125,
        41.719970703125,
        41.739990234375,
        41.760009765625,
        41.77996826171875,
        41.79998779296875,
        41.82000732421875,
        41.8399658203125,
        41.8599853515625,
        41.8800048828125,
        41.89996337890625,
        41.91998291015625,
        41.94000244140625,
        41.9599609375,
        41.97998046875,
        42.0,
        42.02001953125,
        42.03997802734375,
        42.05999755859375,
        42.08001708984375,
        42.0999755859375,
        42.1199951171875,
        42.1400146484375,
        42.15997314453125,
        42.17999267578125,
        42.20001220703125,
        42.219970703125,
        42.239990234375,
        42.260009765625,
        42.27996826171875,
        42.29998779296875,
        42.32000732421875,
        42.3399658203125,
        42.3599853515625,
        42.3800048828125,
        42.39996337890625,
        42.41998291015625,
        42.44000244140625,
        42.4599609375,
        42.47998046875,
        42.5,
        42.52001953125,
        42.53997802734375,
        42.55999755859375,
        42.58001708984375,
        42.5999755859375,
        42.6199951171875,
        42.6400146484375,
        42.65997314453125,
        42.67999267578125,
        42.70001220703125,
        42.719970703125,
        42.739990234375,
        42.760009765625,
        42.77996826171875,
        42.79998779296875,
        42.82000732421875,
        42.8399658203125,
        42.8599853515625,
        42.8800048828125,
        42.89996337890625,
        42.91998291015625,
        42.94000244140625,
        42.9599609375,
        42.97998046875,
        43.0,
        43.02001953125,
        43.03997802734375,
        43.05999755859375,
        43.08001708984375,
        43.0999755859375,
        43.1199951171875,
        43.1400146484375,
        43.15997314453125,
        43.17999267578125,
        43.20001220703125,
        43.219970703125,
        43.239990234375,
        43.260009765625,
        43.27996826171875,
        43.29998779296875,
        43.32000732421875,
        43.3399658203125,
        43.3599853515625,
        43.3800048828125,
        43.39996337890625,
        43.41998291015625,
        43.44000244140625,
        43.4599609375,
        43.47998046875,
        43.5,
        43.52001953125,
        43.53997802734375,
        43.55999755859375,
        43.58001708984375,
        43.5999755859375,
        43.6199951171875,
        43.6400146484375,
        43.65997314453125,
        43.67999267578125,
        43.70001220703125,
        43.719970703125,
        43.739990234375,
        43.760009765625,
        43.77996826171875,
        43.79998779296875,
        43.82000732421875,
        43.8399658203125,
        43.8599853515625,
        43.8800048828125,
        43.89996337890625,
        43.91998291015625,
        43.94000244140625,
        43.9599609375,
        43.97998046875,
        44.0,
        44.02001953125,
        44.03997802734375,
        44.05999755859375,
        44.08001708984375,
        44.0999755859375,
        44.1199951171875,
        44.1400146484375,
        44.15997314453125,
        44.17999267578125,
        44.20001220703125,
        44.219970703125,
        44.239990234375,
        44.260009765625,
        44.27996826171875,
        44.29998779296875,
        44.32000732421875,
        44.3399658203125,
        44.3599853515625,
        44.3800048828125,
        44.39996337890625,
        44.41998291015625,
        44.44000244140625,
        44.4599609375,
        44.47998046875,
        44.5,
        44.52001953125,
        44.53997802734375,
        44.55999755859375,
        44.58001708984375,
        44.5999755859375,
        44.6199951171875,
        44.6400146484375,
        44.65997314453125,
        44.67999267578125,
        44.70001220703125,
        44.719970703125,
        44.739990234375,
        44.760009765625,
        44.77996826171875,
        44.79998779296875,
        44.82000732421875,
        44.8399658203125,
        44.8599853515625,
        44.8800048828125,
        44.89996337890625,
        44.91998291015625,
        44.94000244140625,
        44.9599609375,
        44.97998046875,
        45.0,
        45.02001953125,
        45.03997802734375,
        45.05999755859375,
        45.08001708984375,
        45.0999755859375,
        45.1199951171875,
        45.1400146484375,
        45.15997314453125,
        45.17999267578125,
        45.20001220703125,
        45.219970703125,
        45.239990234375,
        45.260009765625,
        45.27996826171875,
        45.29998779296875,
        45.32000732421875,
        45.3399658203125,
        45.3599853515625,
        45.3800048828125,
        45.39996337890625,
        45.41998291015625,
        45.44000244140625,
        45.4599609375,
        45.47998046875,
        45.5,
        45.52001953125,
        45.53997802734375,
        45.55999755859375,
        45.58001708984375,
        45.5999755859375,
        45.6199951171875,
        45.6400146484375,
        45.65997314453125,
        45.67999267578125,
        45.70001220703125,
        45.719970703125,
        45.739990234375,
        45.760009765625,
        45.77996826171875,
        45.79998779296875,
        45.82000732421875,
        45.8399658203125,
        45.8599853515625,
        45.8800048828125,
        45.89996337890625,
        45.91998291015625,
        45.94000244140625,
        45.9599609375,
        45.97998046875,
        46.0,
        46.02001953125,
        46.03997802734375,
        46.05999755859375,
        46.08001708984375,
        46.0999755859375,
        46.1199951171875,
        46.1400146484375,
        46.15997314453125,
        46.17999267578125,
        46.20001220703125,
        46.219970703125,
        46.239990234375,
        46.260009765625,
        46.27996826171875,
        46.29998779296875,
        46.32000732421875,
        46.3399658203125,
        46.3599853515625,
        46.3800048828125,
        46.39996337890625,
        46.41998291015625,
        46.44000244140625,
        46.4599609375,
        46.47998046875,
        46.5,
        46.52001953125,
        46.53997802734375,
        46.55999755859375,
        46.58001708984375,
        46.5999755859375,
        46.6199951171875,
        46.6400146484375,
        46.65997314453125,
        46.67999267578125,
        46.70001220703125,
        46.719970703125,
        46.739990234375,
        46.760009765625,
        46.77996826171875,
        46.79998779296875,
        46.82000732421875,
        46.8399658203125,
        46.8599853515625,
        46.8800048828125,
        46.89996337890625,
        46.91998291015625,
        46.94000244140625,
        46.9599609375,
        46.97998046875,
        47.0,
        47.02001953125,
        47.03997802734375,
        47.05999755859375,
        47.08001708984375,
        47.0999755859375,
        47.1199951171875,
        47.1400146484375,
        47.15997314453125,
        47.17999267578125,
        47.20001220703125,
        47.219970703125,
        47.239990234375,
        47.260009765625,
        47.27996826171875,
        47.29998779296875,
        47.32000732421875,
        47.3399658203125,
        47.3599853515625,
        47.3800048828125,
        47.39996337890625,
        47.41998291015625,
        47.44000244140625,
        47.4599609375,
        47.47998046875,
        47.5,
        47.52001953125,
        47.53997802734375,
        47.55999755859375,
        47.58001708984375,
        47.5999755859375,
        47.6199951171875,
        47.6400146484375,
        47.65997314453125,
        47.67999267578125,
        47.70001220703125,
        47.719970703125,
        47.739990234375,
        47.760009765625,
        47.77996826171875,
        47.79998779296875,
        47.82000732421875,
        47.8399658203125,
        47.8599853515625,
        47.8800048828125,
        47.89996337890625,
        47.91998291015625,
        47.94000244140625,
        47.9599609375,
        47.97998046875,
        48.0,
        48.02001953125,
        48.03997802734375,
        48.05999755859375,
        48.08001708984375,
        48.0999755859375,
        48.1199951171875,
        48.1400146484375,
        48.15997314453125,
        48.17999267578125,
        48.20001220703125,
        48.219970703125,
        48.239990234375,
        48.260009765625,
        48.27996826171875,
        48.29998779296875,
        48.32000732421875,
        48.3399658203125,
        48.3599853515625,
        48.3800048828125,
        48.39996337890625,
        48.41998291015625,
        48.44000244140625,
        48.4599609375,
        48.47998046875,
        48.5,
        48.52001953125,
        48.53997802734375,
        48.55999755859375,
        48.58001708984375,
        48.5999755859375,
        48.6199951171875,
        48.6400146484375,
        48.65997314453125,
        48.67999267578125,
        48.70001220703125,
        48.719970703125,
        48.739990234375,
        48.760009765625,
        48.77996826171875,
        48.79998779296875,
        48.82000732421875,
        48.8399658203125,
        48.8599853515625,
        48.8800048828125,
        48.89996337890625,
        48.91998291015625,
        48.94000244140625,
        48.9599609375,
        48.97998046875,
        49.0,
        49.02001953125,
        49.03997802734375,
        49.05999755859375,
        49.08001708984375,
        49.0999755859375,
        49.1199951171875,
        49.1400146484375,
        49.15997314453125,
        49.17999267578125,
        49.20001220703125,
        49.219970703125,
        49.239990234375,
        49.260009765625,
        49.27996826171875,
        49.29998779296875,
        49.32000732421875,
        49.3399658203125,
        49.3599853515625,
        49.3800048828125,
        49.39996337890625,
        49.41998291015625,
        49.44000244140625,
        49.4599609375,
        49.47998046875,
        49.5,
        49.52001953125,
        49.53997802734375,
        49.55999755859375,
        49.58001708984375,
        49.5999755859375,
        49.6199951171875,
        49.6400146484375,
        49.65997314453125,
        49.67999267578125,
        49.70001220703125,
        49.719970703125,
        49.739990234375,
        49.760009765625,
        49.77996826171875,
        49.79998779296875,
        49.82000732421875,
        49.8399658203125,
        49.8599853515625,
        49.8800048828125,
        49.89996337890625,
        49.91998291015625,
        49.94000244140625,
        49.9599609375,
        49.97998046875,
        50.0,
        50.02001953125,
        50.03997802734375,
        50.05999755859375,
        50.08001708984375,
        50.0999755859375,
        50.1199951171875,
        50.1400146484375,
        50.15997314453125,
        50.17999267578125,
        50.20001220703125,
        50.219970703125,
        50.239990234375,
        50.260009765625,
        50.27996826171875,
        50.29998779296875,
        50.32000732421875,
        50.3399658203125,
        50.3599853515625,
        50.3800048828125,
        50.39996337890625,
        50.41998291015625,
        50.44000244140625,
        50.4599609375,
        50.47998046875,
        50.5,
        50.52001953125,
        50.53997802734375,
        50.55999755859375,
        50.58001708984375,
        50.5999755859375,
        50.6199951171875,
        50.6400146484375,
        50.65997314453125,
        50.67999267578125,
        50.70001220703125,
        50.719970703125,
        50.739990234375,
        50.760009765625,
        50.77996826171875,
        50.79998779296875,
        50.82000732421875,
        50.8399658203125,
        50.8599853515625,
        50.8800048828125,
        50.89996337890625,
        50.91998291015625,
        50.94000244140625,
        50.9599609375,
        50.97998046875,
        51.0,
        51.02001953125,
        51.03997802734375,
        51.05999755859375,
        51.08001708984375,
        51.0999755859375,
        51.1199951171875,
        51.1400146484375,
        51.15997314453125,
        51.17999267578125,
        51.20001220703125,
        51.219970703125,
        51.239990234375,
        51.260009765625,
        51.27996826171875,
        51.29998779296875,
        51.32000732421875,
        51.3399658203125,
        51.3599853515625,
        51.3800048828125,
        51.39996337890625,
        51.41998291015625,
        51.44000244140625,
        51.4599609375,
        51.47998046875,
        51.5,
        51.52001953125,
        51.53997802734375,
        51.55999755859375,
        51.58001708984375,
        51.5999755859375,
        51.6199951171875,
        51.6400146484375,
        51.65997314453125,
        51.67999267578125,
        51.70001220703125,
        51.719970703125,
        51.739990234375,
        51.760009765625,
        51.77996826171875,
        51.79998779296875,
        51.82000732421875,
        51.8399658203125,
        51.8599853515625,
        51.8800048828125,
        51.89996337890625,
        51.91998291015625,
        51.94000244140625,
        51.9599609375,
        51.97998046875,
        52.0,
        52.02001953125,
        52.03997802734375,
        52.05999755859375,
        52.08001708984375,
        52.0999755859375,
        52.1199951171875,
        52.1400146484375,
        52.15997314453125,
        52.17999267578125,
        52.20001220703125,
        52.219970703125,
        52.239990234375,
        52.260009765625,
        52.27996826171875,
        52.29998779296875,
        52.32000732421875,
        52.3399658203125,
        52.3599853515625,
        52.3800048828125,
        52.39996337890625,
        52.41998291015625,
        52.44000244140625,
        52.4599609375,
        52.47998046875,
        52.5,
        52.52001953125,
        52.53997802734375,
        52.55999755859375,
        52.58001708984375,
        52.5999755859375,
        52.6199951171875,
        52.6400146484375,
        52.65997314453125,
        52.67999267578125,
        52.70001220703125,
        52.719970703125,
        52.739990234375,
        52.760009765625,
        52.77996826171875,
        52.79998779296875,
        52.82000732421875,
        52.8399658203125,
        52.8599853515625,
        52.8800048828125,
        52.89996337890625,
        52.91998291015625,
        52.94000244140625,
        52.9599609375,
        52.97998046875,
        53.0,
        53.02001953125,
        53.03997802734375,
        53.05999755859375,
        53.08001708984375,
        53.0999755859375,
        53.1199951171875,
        53.1400146484375,
        53.15997314453125,
        53.17999267578125,
        53.20001220703125,
        53.219970703125,
        53.239990234375,
        53.260009765625,
        53.27996826171875,
        53.29998779296875,
        53.32000732421875,
        53.3399658203125,
        53.3599853515625,
        53.3800048828125,
        53.39996337890625,
        53.41998291015625,
        53.44000244140625,
        53.4599609375,
        53.47998046875,
        53.5,
        53.52001953125,
        53.53997802734375,
        53.55999755859375,
        53.58001708984375,
        53.5999755859375,
        53.6199951171875,
        53.6400146484375,
        53.65997314453125,
        53.67999267578125,
        53.70001220703125,
        53.719970703125,
        53.739990234375,
        53.760009765625,
        53.77996826171875,
        53.79998779296875,
        53.82000732421875,
        53.8399658203125,
        53.8599853515625,
        53.8800048828125,
        53.89996337890625,
        53.91998291015625,
        53.94000244140625,
        53.9599609375,
        53.97998046875,
        54.0,
        54.02001953125,
        54.03997802734375,
        54.05999755859375,
        54.08001708984375,
        54.0999755859375,
        54.1199951171875,
        54.1400146484375,
        54.15997314453125,
        54.17999267578125,
        54.20001220703125,
        54.219970703125,
        54.239990234375,
        54.260009765625,
        54.27996826171875,
        54.29998779296875,
        54.32000732421875,
        54.3399658203125,
        54.3599853515625,
        54.3800048828125,
        54.39996337890625,
        54.41998291015625,
        54.44000244140625,
        54.4599609375,
        54.47998046875,
        54.5,
        54.52001953125,
        54.53997802734375,
        54.55999755859375,
        54.58001708984375,
        54.5999755859375,
        54.6199951171875,
        54.6400146484375,
        54.65997314453125,
        54.67999267578125,
        54.70001220703125,
        54.719970703125,
        54.739990234375,
        54.760009765625,
        54.77996826171875,
        54.79998779296875,
        54.82000732421875,
        54.8399658203125,
        54.8599853515625,
        54.8800048828125,
        54.89996337890625,
        54.91998291015625,
        54.94000244140625,
        54.9599609375,
        54.97998046875,
        55.0,
        55.02001953125,
        55.03997802734375,
        55.05999755859375,
        55.08001708984375,
        55.0999755859375,
        55.1199951171875,
        55.1400146484375,
        55.15997314453125,
        55.17999267578125,
        55.20001220703125,
        55.219970703125,
        55.239990234375,
        55.260009765625,
        55.27996826171875,
        55.29998779296875,
        55.32000732421875,
        55.3399658203125,
        55.3599853515625,
        55.3800048828125,
        55.39996337890625,
        55.41998291015625,
        55.44000244140625,
        55.4599609375,
        55.47998046875,
        55.5,
        55.52001953125,
        55.53997802734375,
        55.55999755859375,
        55.58001708984375,
        55.5999755859375,
        55.6199951171875,
        55.6400146484375,
        55.65997314453125,
        55.67999267578125,
        55.70001220703125,
        55.719970703125,
        55.739990234375,
        55.760009765625,
        55.77996826171875,
        55.79998779296875,
        55.82000732421875,
        55.8399658203125,
        55.8599853515625,
        55.8800048828125,
        55.89996337890625,
        55.91998291015625,
        55.94000244140625,
        55.9599609375,
        55.97998046875,
        56.0,
        56.02001953125,
        56.03997802734375,
        56.05999755859375,
        56.08001708984375,
        56.0999755859375,
        56.1199951171875,
        56.1400146484375,
        56.15997314453125,
        56.17999267578125,
        56.20001220703125,
        56.219970703125,
        56.239990234375,
        56.260009765625,
        56.27996826171875,
        56.29998779296875,
        56.32000732421875,
        56.3399658203125,
        56.3599853515625,
        56.3800048828125,
        56.39996337890625,
        56.41998291015625,
        56.44000244140625,
        56.4599609375,
        56.47998046875,
        56.5,
        56.52001953125,
        56.53997802734375,
        56.55999755859375,
        56.58001708984375,
        56.5999755859375,
        56.6199951171875,
        56.6400146484375,
        56.65997314453125,
        56.67999267578125,
        56.70001220703125,
        56.719970703125,
        56.739990234375,
        56.760009765625,
        56.77996826171875,
        56.79998779296875,
        56.82000732421875,
        56.8399658203125,
        56.8599853515625,
        56.8800048828125,
        56.89996337890625,
        56.91998291015625,
        56.94000244140625,
        56.9599609375,
        56.97998046875,
        57.0,
        57.02001953125,
        57.03997802734375,
        57.05999755859375,
        57.08001708984375,
        57.0999755859375,
        57.1199951171875,
        57.1400146484375,
        57.15997314453125,
        57.17999267578125,
        57.20001220703125,
        57.219970703125,
        57.239990234375,
        57.260009765625,
        57.27996826171875,
        57.29998779296875,
        57.32000732421875,
        57.3399658203125,
        57.3599853515625,
        57.3800048828125,
        57.39996337890625,
        57.41998291015625,
        57.44000244140625,
        57.4599609375,
        57.47998046875,
        57.5,
        57.52001953125,
        57.53997802734375,
        57.55999755859375,
        57.58001708984375,
        57.5999755859375,
        57.6199951171875,
        57.6400146484375,
        57.65997314453125,
        57.67999267578125,
        57.70001220703125,
        57.719970703125,
        57.739990234375,
        57.760009765625,
        57.77996826171875,
        57.79998779296875,
        57.82000732421875,
        57.8399658203125,
        57.8599853515625,
        57.8800048828125,
        57.89996337890625,
        57.91998291015625,
        57.94000244140625,
        57.9599609375,
        57.97998046875,
        58.0,
        58.02001953125,
        58.03997802734375,
        58.05999755859375,
        58.08001708984375,
        58.0999755859375,
        58.1199951171875,
        58.1400146484375,
        58.15997314453125,
        58.17999267578125,
        58.20001220703125,
        58.219970703125,
        58.239990234375,
        58.260009765625,
        58.27996826171875,
        58.29998779296875,
        58.32000732421875,
        58.3399658203125,
        58.3599853515625,
        58.3800048828125,
        58.39996337890625,
        58.41998291015625,
        58.44000244140625,
        58.4599609375,
        58.47998046875,
        58.5,
        58.52001953125,
        58.53997802734375,
        58.55999755859375,
        58.58001708984375,
        58.5999755859375,
        58.6199951171875,
        58.6400146484375,
        58.65997314453125,
        58.67999267578125,
        58.70001220703125,
        58.719970703125,
        58.739990234375,
        58.760009765625,
        58.77996826171875,
        58.79998779296875,
        58.82000732421875,
        58.8399658203125,
        58.8599853515625,
        58.8800048828125,
        58.89996337890625,
        58.91998291015625,
        58.94000244140625,
        58.9599609375,
        58.97998046875,
        59.0,
        59.02001953125,
        59.03997802734375,
        59.05999755859375,
        59.08001708984375,
        59.0999755859375,
        59.1199951171875,
        59.1400146484375,
        59.15997314453125,
        59.17999267578125,
        59.20001220703125,
        59.219970703125,
        59.239990234375,
        59.260009765625,
        59.27996826171875,
        59.29998779296875,
        59.32000732421875,
        59.3399658203125,
        59.3599853515625,
        59.3800048828125,
        59.39996337890625,
        59.41998291015625,
        59.44000244140625,
        59.4599609375,
        59.47998046875,
        59.5,
        59.52001953125,
        59.53997802734375,
        59.55999755859375,
        59.58001708984375,
        59.5999755859375,
        59.6199951171875,
        59.6400146484375,
        59.65997314453125,
        59.67999267578125,
        59.70001220703125,
        59.719970703125,
        59.739990234375,
        59.760009765625,
        59.77996826171875,
        59.79998779296875,
        59.82000732421875,
        59.8399658203125,
        59.8599853515625,
        59.8800048828125,
        59.89996337890625,
        59.91998291015625,
        59.94000244140625,
        59.9599609375,
        59.97998046875
    ],
    "rightHandPositions": [
        "(0.486991, 0.820927, 0.228426)",
        "(0.486942, 0.820871, 0.228426)",
        "(0.486882, 0.820813, 0.228429)",
        "(0.486809, 0.820742, 0.228424)",
        "(0.486769, 0.820697, 0.228424)",
        "(0.486668, 0.820617, 0.228439)",
        "(0.486559, 0.820532, 0.228460)",
        "(0.486474, 0.820463, 0.228463)",
        "(0.486386, 0.820422, 0.228431)",
        "(0.486354, 0.820405, 0.228404)",
        "(0.486274, 0.820368, 0.228312)",
        "(0.486203, 0.820330, 0.228191)",
        "(0.486146, 0.820294, 0.228065)",
        "(0.486078, 0.820242, 0.227899)",
        "(0.486036, 0.820213, 0.227819)",
        "(0.485969, 0.820165, 0.227703)",
        "(0.485883, 0.820111, 0.227570)",
        "(0.485823, 0.820088, 0.227455)",
        "(0.485793, 0.820072, 0.227325)",
        "(0.485773, 0.820060, 0.227258)",
        "(0.485744, 0.820008, 0.227155)",
        "(0.485712, 0.819923, 0.227085)",
        "(0.485716, 0.819817, 0.227073)",
        "(0.485767, 0.819743, 0.227059)",
        "(0.485820, 0.819701, 0.227022)",
        "(0.485857, 0.819704, 0.226970)",
        "(0.485802, 0.819758, 0.226950)",
        "(0.485299, 0.820063, 0.227033)",
        "(0.484191, 0.820864, 0.227118)",
        "(0.483025, 0.821794, 0.227096)",
        "(0.479787, 0.824468, 0.227020)",
        "(0.474513, 0.828982, 0.226872)",
        "(0.467187, 0.835347, 0.226442)",
        "(0.458079, 0.843535, 0.225525)",
        "(0.453071, 0.848137, 0.224973)",
        "(0.442042, 0.858192, 0.223689)",
        "(0.430490, 0.868464, 0.222301)",
        "(0.418277, 0.879030, 0.220908)",
        "(0.405419, 0.889961, 0.219478)",
        "(0.398838, 0.895620, 0.218723)",
        "(0.385695, 0.907040, 0.217116)",
        "(0.372702, 0.918611, 0.215409)",
        "(0.360090, 0.930234, 0.213674)",
        "(0.348029, 0.941759, 0.211921)",
        "(0.342327, 0.947407, 0.211065)",
        "(0.331460, 0.958405, 0.209454)",
        "(0.321359, 0.969008, 0.208053)",
        "(0.312214, 0.979219, 0.206859)",
        "(0.304066, 0.989054, 0.205709)",
        "(0.300478, 0.993715, 0.205210)",
        "(0.293762, 1.002545, 0.204321)",
        "(0.287822, 1.010695, 0.203396)",
        "(0.282748, 1.018468, 0.202176)",
        "(0.278297, 1.025722, 0.201138)",
        "(0.276254, 1.029193, 0.200805)",
        "(0.272262, 1.036179, 0.200533)",
        "(0.268585, 1.043373, 0.200590)",
        "(0.265258, 1.050342, 0.200829)",
        "(0.262301, 1.056690, 0.201068)",
        "(0.260988, 1.059582, 0.201164)",
        "(0.258477, 1.064928, 0.201333)",
        "(0.256217, 1.069915, 0.201450)",
        "(0.254224, 1.074857, 0.201461)",
        "(0.252534, 1.079826, 0.201309)",
        "(0.251842, 1.082225, 0.201178)",
        "(0.250667, 1.086813, 0.200720)",
        "(0.249722, 1.090896, 0.200092)",
        "(0.249009, 1.094532, 0.199361)",
        "(0.248547, 1.098343, 0.198567)",
        "(0.248452, 1.100330, 0.198061)",
        "(0.248445, 1.104410, 0.196784)",
        "(0.248730, 1.108787, 0.195122)",
        "(0.249226, 1.113297, 0.193130)",
        "(0.249992, 1.117787, 0.190762)",
        "(0.250541, 1.119829, 0.189356)",
        "(0.252094, 1.123115, 0.185930)",
        "(0.254403, 1.125064, 0.181669)",
        "(0.257990, 1.124690, 0.176246)",
        "(0.262745, 1.121762, 0.169350)",
        "(0.265714, 1.119293, 0.165055)",
        "(0.272827, 1.113909, 0.155025)",
        "(0.283110, 1.108712, 0.143406)",
        "(0.296039, 1.101691, 0.131127)",
        "(0.310186, 1.093766, 0.120528)",
        "(0.317093, 1.090318, 0.116356)",
        "(0.329714, 1.085605, 0.109873)",
        "(0.340419, 1.083611, 0.104921)",
        "(0.349952, 1.083246, 0.100413)",
        "(0.358703, 1.084587, 0.095631)",
        "(0.362859, 1.086337, 0.092977)",
        "(0.371424, 1.091453, 0.086659)",
        "(0.379787, 1.098844, 0.079008)",
        "(0.387557, 1.107985, 0.070190)",
        "(0.394983, 1.118485, 0.060257)",
        "(0.398855, 1.124569, 0.054980)",
        "(0.406838, 1.138107, 0.044186)",
        "(0.415355, 1.154095, 0.033801)",
        "(0.423696, 1.172583, 0.024544)",
        "(0.430191, 1.192922, 0.017104)",
        "(0.432361, 1.203990, 0.014160)",
        "(0.434424, 1.227281, 0.009750)",
        "(0.432852, 1.250649, 0.007601)",
        "(0.427974, 1.272063, 0.007842)",
        "(0.420281, 1.290743, 0.010256)",
        "(0.415803, 1.299052, 0.012031)",
        "(0.405759, 1.312877, 0.017607)",
        "(0.395663, 1.324550, 0.025195)",
        "(0.384884, 1.335160, 0.034879)",
        "(0.373557, 1.346412, 0.046777)",
        "(0.367888, 1.352508, 0.053689)",
        "(0.356501, 1.364383, 0.068216)",
        "(0.345085, 1.375067, 0.083420)",
        "(0.333771, 1.384976, 0.098841)",
        "(0.322657, 1.394084, 0.113570)",
        "(0.317251, 1.398294, 0.120377)",
        "(0.306664, 1.406338, 0.133371)",
        "(0.296566, 1.413599, 0.145184)",
        "(0.287249, 1.420536, 0.155521)",
        "(0.279297, 1.428305, 0.164808)",
        "(0.276259, 1.432587, 0.168849)",
        "(0.270928, 1.440663, 0.175666)",
        "(0.265791, 1.447459, 0.179593)",
        "(0.260095, 1.452450, 0.179647)",
        "(0.254329, 1.457114, 0.177176)",
        "(0.252087, 1.459824, 0.175611)",
        "(0.248115, 1.466210, 0.172951)",
        "(0.243900, 1.473102, 0.170346)",
        "(0.238193, 1.478911, 0.167243)",
        "(0.230221, 1.482668, 0.162977)",
        "(0.226121, 1.483942, 0.160371)",
        "(0.219310, 1.486633, 0.155477)",
        "(0.213156, 1.489056, 0.151118)",
        "(0.206821, 1.490649, 0.147765)",
        "(0.202280, 1.492016, 0.145951)",
        "(0.201457, 1.493286, 0.145691)",
        "(0.202269, 1.497507, 0.146103)",
        "(0.205889, 1.503163, 0.147250)",
        "(0.210027, 1.507255, 0.148050)",
        "(0.213539, 1.508581, 0.147749)",
        "(0.215188, 1.508413, 0.147123)",
        "(0.218669, 1.507279, 0.145194)",
        "(0.221931, 1.505114, 0.142725)",
        "(0.223360, 1.501989, 0.140208)",
        "(0.223786, 1.498793, 0.137880)",
        "(0.223686, 1.497300, 0.136855)",
        "(0.223366, 1.494799, 0.135247)",
        "(0.222845, 1.492883, 0.134080)",
        "(0.222345, 1.491299, 0.133241)",
        "(0.222009, 1.490421, 0.132915)",
        "(0.221875, 1.490198, 0.132968)",
        "(0.221886, 1.490193, 0.133116)",
        "(0.222034, 1.490338, 0.133159)",
        "(0.221822, 1.489967, 0.133249)",
        "(0.221661, 1.489630, 0.133231)",
        "(0.221602, 1.489624, 0.133228)",
        "(0.221297, 1.489683, 0.133189)",
        "(0.220909, 1.489772, 0.132960)",
        "(0.220354, 1.489880, 0.132513)",
        "(0.219885, 1.490002, 0.131717)",
        "(0.219767, 1.490089, 0.131231)",
        "(0.219703, 1.490461, 0.130410)",
        "(0.220003, 1.491187, 0.129802)",
        "(0.220599, 1.492189, 0.129060)",
        "(0.221216, 1.493080, 0.128240)",
        "(0.221487, 1.493454, 0.127766)",
        "(0.221974, 1.494082, 0.126818)",
        "(0.222294, 1.494498, 0.125938)",
        "(0.222501, 1.494868, 0.125100)",
        "(0.222334, 1.495040, 0.124227)",
        "(0.222241, 1.495169, 0.123775)",
        "(0.222116, 1.495505, 0.122950)",
        "(0.222198, 1.495960, 0.122078)",
        "(0.222370, 1.496668, 0.121151)",
        "(0.222402, 1.497692, 0.120120)",
        "(0.222434, 1.498304, 0.119593)",
        "(0.222585, 1.499625, 0.118658)",
        "(0.222643, 1.501127, 0.117658)",
        "(0.222519, 1.502836, 0.116602)",
        "(0.222113, 1.504548, 0.115559)",
        "(0.221909, 1.505564, 0.115024)",
        "(0.221570, 1.507689, 0.113849)",
        "(0.221517, 1.510055, 0.112644)",
        "(0.221811, 1.512840, 0.111385)",
        "(0.222139, 1.515891, 0.110131)",
        "(0.222259, 1.517490, 0.109474)",
        "(0.222466, 1.520979, 0.108401)",
        "(0.222632, 1.524878, 0.107654)",
        "(0.222581, 1.528957, 0.107159)",
        "(0.222225, 1.533125, 0.106873)",
        "(0.221966, 1.535195, 0.106767)",
        "(0.221385, 1.539147, 0.106588)",
        "(0.221061, 1.543296, 0.106512)",
        "(0.220804, 1.547704, 0.106645)",
        "(0.220782, 1.552149, 0.106778)",
        "(0.220837, 1.554346, 0.106879)",
        "(0.221149, 1.558726, 0.107141)",
        "(0.221826, 1.563176, 0.107502)",
        "(0.222437, 1.567707, 0.108129)",
        "(0.222938, 1.572091, 0.108921)",
        "(0.223255, 1.574265, 0.109317)",
        "(0.223575, 1.578269, 0.110174)",
        "(0.223569, 1.581908, 0.110945)",
        "(0.223247, 1.585303, 0.111973)",
        "(0.222799, 1.588831, 0.113536)",
        "(0.222492, 1.590620, 0.114548)",
        "(0.221667, 1.594206, 0.116939)",
        "(0.220523, 1.597756, 0.119702)",
        "(0.219246, 1.601228, 0.122806)",
        "(0.218098, 1.604631, 0.126133)",
        "(0.217476, 1.606287, 0.127896)",
        "(0.216248, 1.609492, 0.131556)",
        "(0.215042, 1.612640, 0.135370)",
        "(0.213898, 1.615379, 0.139269)",
        "(0.212874, 1.617893, 0.143301)",
        "(0.212333, 1.619060, 0.145435)",
        "(0.211293, 1.621451, 0.149844)",
        "(0.210380, 1.623777, 0.154562)",
        "(0.209462, 1.626195, 0.159469)",
        "(0.208582, 1.628377, 0.164479)",
        "(0.208293, 1.629425, 0.167035)",
        "(0.207923, 1.631558, 0.172268)",
        "(0.207526, 1.633546, 0.177713)",
        "(0.207151, 1.635462, 0.183254)",
        "(0.206979, 1.637333, 0.188673)",
        "(0.206959, 1.638187, 0.191285)",
        "(0.206854, 1.639711, 0.196393)",
        "(0.206733, 1.641103, 0.201413)",
        "(0.206768, 1.642485, 0.206520)",
        "(0.207143, 1.643997, 0.211744)",
        "(0.207415, 1.644777, 0.214412)",
        "(0.207906, 1.646159, 0.219726)",
        "(0.208362, 1.647279, 0.224955)",
        "(0.209177, 1.648258, 0.230041)",
        "(0.210191, 1.649082, 0.235039)",
        "(0.210702, 1.649403, 0.237516)",
        "(0.211813, 1.649870, 0.242513)",
        "(0.213056, 1.650143, 0.247672)",
        "(0.214450, 1.650383, 0.253064)",
        "(0.215801, 1.650444, 0.258617)",
        "(0.216371, 1.650320, 0.261437)",
        "(0.217470, 1.649637, 0.267080)",
        "(0.218553, 1.648612, 0.272606)",
        "(0.219322, 1.647243, 0.278044)",
        "(0.219986, 1.645543, 0.283453)",
        "(0.220337, 1.644629, 0.286182)",
        "(0.220878, 1.642594, 0.291768)",
        "(0.221393, 1.640341, 0.297402)",
        "(0.222022, 1.637710, 0.303239)",
        "(0.222698, 1.634797, 0.309051)",
        "(0.222935, 1.633212, 0.311940)",
        "(0.223214, 1.629695, 0.317736)",
        "(0.223485, 1.625923, 0.323273)",
        "(0.223613, 1.621661, 0.328274)",
        "(0.223503, 1.616854, 0.332715)",
        "(0.223338, 1.614264, 0.334861)",
        "(0.222910, 1.609078, 0.339124)",
        "(0.222367, 1.603738, 0.343112)",
        "(0.221722, 1.598082, 0.346926)",
        "(0.220942, 1.592211, 0.350491)",
        "(0.220406, 1.589164, 0.352069)",
        "(0.219205, 1.582895, 0.354950)",
        "(0.217858, 1.576415, 0.357498)",
        "(0.216433, 1.569817, 0.359692)",
        "(0.215305, 1.563356, 0.361642)",
        "(0.214813, 1.560213, 0.362670)",
        "(0.213886, 1.554088, 0.364711)",
        "(0.213006, 1.547892, 0.366599)",
        "(0.212048, 1.541631, 0.368077)",
        "(0.210882, 1.535104, 0.369006)",
        "(0.210320, 1.531798, 0.369352)",
        "(0.209311, 1.525348, 0.370109)",
        "(0.208195, 1.518820, 0.370858)",
        "(0.207282, 1.512226, 0.371489)",
        "(0.206757, 1.505606, 0.372032)",
        "(0.206497, 1.502277, 0.372188)",
        "(0.205576, 1.495340, 0.372139)",
        "(0.204434, 1.488216, 0.371922)",
        "(0.203741, 1.481361, 0.371836)",
        "(0.203615, 1.474824, 0.371846)",
        "(0.203579, 1.471579, 0.371793)",
        "(0.203073, 1.464810, 0.371395)",
        "(0.202193, 1.457691, 0.370671)",
        "(0.201542, 1.450590, 0.369785)",
        "(0.200772, 1.443600, 0.368747)",
        "(0.200284, 1.440075, 0.368122)",
        "(0.199033, 1.432963, 0.366838)",
        "(0.197966, 1.425978, 0.365505)",
        "(0.197084, 1.419426, 0.364083)",
        "(0.196269, 1.413057, 0.362279)",
        "(0.195946, 1.409897, 0.361233)",
        "(0.195512, 1.403678, 0.359139)",
        "(0.195504, 1.397749, 0.356998)",
        "(0.195642, 1.391962, 0.354650)",
        "(0.195552, 1.385834, 0.351965)",
        "(0.195493, 1.382672, 0.350461)",
        "(0.195461, 1.376251, 0.347204)",
        "(0.195270, 1.369732, 0.343574)",
        "(0.195019, 1.363159, 0.339864)",
        "(0.194981, 1.356666, 0.336206)",
        "(0.195078, 1.353530, 0.334364)",
        "(0.195142, 1.347193, 0.330643)",
        "(0.195337, 1.340835, 0.326889)",
        "(0.195887, 1.334789, 0.323317)",
        "(0.196403, 1.328822, 0.319662)",
        "(0.196544, 1.325770, 0.317705)",
        "(0.196871, 1.319617, 0.313615)",
        "(0.197232, 1.313728, 0.309729)",
        "(0.197498, 1.308017, 0.305783)",
        "(0.197668, 1.302372, 0.301484)",
        "(0.197699, 1.299540, 0.299305)",
        "(0.197898, 1.294048, 0.294791)",
        "(0.198166, 1.288660, 0.290028)",
        "(0.198661, 1.283282, 0.284794)",
        "(0.199501, 1.278074, 0.279157)",
        "(0.199986, 1.275549, 0.276412)",
        "(0.201211, 1.270521, 0.270725)",
        "(0.202524, 1.265446, 0.264778)",
        "(0.203571, 1.260236, 0.258993)",
        "(0.204670, 1.255210, 0.253575)",
        "(0.205115, 1.252747, 0.251100)",
        "(0.205870, 1.248003, 0.246360)",
        "(0.206582, 1.243458, 0.241790)",
        "(0.207430, 1.239149, 0.237150)",
        "(0.208413, 1.235158, 0.232645)",
        "(0.208884, 1.233381, 0.230579)",
        "(0.209966, 1.230210, 0.226570)",
        "(0.211088, 1.227331, 0.222581)",
        "(0.212093, 1.224615, 0.218550)",
        "(0.213246, 1.221877, 0.213919)",
        "(0.213963, 1.220430, 0.211283)",
        "(0.215379, 1.217401, 0.205927)",
        "(0.216374, 1.214758, 0.201380)",
        "(0.217096, 1.212674, 0.197507)",
        "(0.217543, 1.210796, 0.193820)",
        "(0.217713, 1.209958, 0.191929)",
        "(0.218151, 1.208459, 0.187837)",
        "(0.218620, 1.207419, 0.183554)",
        "(0.219008, 1.206909, 0.179444)",
        "(0.219410, 1.206745, 0.175431)",
        "(0.219605, 1.206773, 0.173393)",
        "(0.219892, 1.206882, 0.169339)",
        "(0.220168, 1.207262, 0.165366)",
        "(0.220424, 1.207900, 0.161481)",
        "(0.220576, 1.208519, 0.157563)",
        "(0.220660, 1.208878, 0.155570)",
        "(0.220742, 1.209630, 0.151591)",
        "(0.220719, 1.210627, 0.147892)",
        "(0.220609, 1.211842, 0.144362)",
        "(0.220500, 1.213098, 0.140685)",
        "(0.220523, 1.213753, 0.138687)",
        "(0.220629, 1.215135, 0.134634)",
        "(0.220598, 1.216856, 0.130845)",
        "(0.220443, 1.218895, 0.127196)",
        "(0.220272, 1.220996, 0.123460)",
        "(0.220242, 1.222045, 0.121516)",
        "(0.220165, 1.224197, 0.117681)",
        "(0.220151, 1.226712, 0.114149)",
        "(0.219865, 1.229397, 0.111021)",
        "(0.219484, 1.232268, 0.108077)",
        "(0.219257, 1.233770, 0.106627)",
        "(0.218739, 1.236777, 0.103701)",
        "(0.218483, 1.239858, 0.100864)",
        "(0.218001, 1.243158, 0.098100)",
        "(0.217482, 1.246561, 0.095718)",
        "(0.217345, 1.248202, 0.094589)",
        "(0.217143, 1.251286, 0.092487)",
        "(0.216905, 1.254509, 0.090584)",
        "(0.216558, 1.257537, 0.088917)",
        "(0.216184, 1.260802, 0.087365)",
        "(0.216041, 1.262505, 0.086618)",
        "(0.215685, 1.265660, 0.085057)",
        "(0.215369, 1.268618, 0.083374)",
        "(0.215136, 1.271646, 0.081730)",
        "(0.215066, 1.275027, 0.080071)",
        "(0.214971, 1.276740, 0.079181)",
        "(0.214773, 1.280211, 0.077333)",
        "(0.214661, 1.283720, 0.075314)",
        "(0.214567, 1.287362, 0.073235)",
        "(0.214403, 1.291283, 0.071333)",
        "(0.214244, 1.293331, 0.070461)",
        "(0.213920, 1.297361, 0.068753)",
        "(0.213509, 1.301400, 0.067137)",
        "(0.213010, 1.305520, 0.065693)",
        "(0.212418, 1.309731, 0.064427)",
        "(0.212153, 1.311864, 0.063820)",
        "(0.211725, 1.316148, 0.062639)",
        "(0.211344, 1.320408, 0.061503)",
        "(0.210968, 1.324804, 0.060280)",
        "(0.210586, 1.329357, 0.059024)",
        "(0.210400, 1.331754, 0.058450)",
        "(0.209972, 1.336791, 0.057420)",
        "(0.209513, 1.341827, 0.056342)",
        "(0.209288, 1.347150, 0.055282)",
        "(0.209104, 1.352395, 0.054243)",
        "(0.209046, 1.355007, 0.053743)",
        "(0.208937, 1.360228, 0.052851)",
        "(0.208971, 1.365433, 0.052153)",
        "(0.208760, 1.370516, 0.051606)",
        "(0.208447, 1.375481, 0.051173)",
        "(0.208253, 1.377907, 0.050991)",
        "(0.207813, 1.382643, 0.050619)",
        "(0.207390, 1.387107, 0.050095)",
        "(0.207214, 1.391461, 0.049448)",
        "(0.207230, 1.395796, 0.048884)",
        "(0.207164, 1.397915, 0.048654)",
        "(0.206907, 1.402124, 0.048316)",
        "(0.206472, 1.406360, 0.048019)",
        "(0.205884, 1.410508, 0.047643)",
        "(0.205233, 1.414693, 0.047554)",
        "(0.204915, 1.416883, 0.047666)",
        "(0.204430, 1.421381, 0.048127)",
        "(0.204047, 1.425936, 0.048748)",
        "(0.203785, 1.430218, 0.049284)",
        "(0.203494, 1.434195, 0.049719)",
        "(0.203379, 1.436149, 0.049951)",
        "(0.203103, 1.439885, 0.050472)",
        "(0.203024, 1.443421, 0.050919)",
        "(0.202989, 1.446847, 0.051460)",
        "(0.202865, 1.450076, 0.051953)",
        "(0.202878, 1.451621, 0.052149)",
        "(0.202835, 1.454559, 0.052587)",
        "(0.202750, 1.457503, 0.053165)",
        "(0.202609, 1.460368, 0.053772)",
        "(0.202511, 1.463095, 0.054268)",
        "(0.202477, 1.464440, 0.054478)",
        "(0.202251, 1.467115, 0.054903)",
        "(0.202094, 1.469833, 0.055216)",
        "(0.201810, 1.472520, 0.055514)",
        "(0.201646, 1.475285, 0.055774)",
        "(0.201555, 1.476719, 0.055884)",
        "(0.201428, 1.479688, 0.056183)",
        "(0.201299, 1.482678, 0.056514)",
        "(0.201057, 1.485698, 0.056854)",
        "(0.200852, 1.488968, 0.057344)",
        "(0.200811, 1.490610, 0.057631)",
        "(0.200896, 1.493924, 0.058169)",
        "(0.200992, 1.497195, 0.058710)",
        "(0.201072, 1.500386, 0.059359)",
        "(0.201234, 1.503566, 0.060064)",
        "(0.201267, 1.505096, 0.060399)",
        "(0.201227, 1.508035, 0.061038)",
        "(0.201035, 1.510961, 0.061817)",
        "(0.200886, 1.513871, 0.062688)",
        "(0.200764, 1.516768, 0.063585)",
        "(0.200652, 1.518187, 0.064051)",
        "(0.200324, 1.521046, 0.065137)",
        "(0.199803, 1.523924, 0.066483)",
        "(0.199348, 1.526807, 0.067922)",
        "(0.199090, 1.529557, 0.069237)",
        "(0.198967, 1.530925, 0.069858)",
        "(0.198980, 1.533820, 0.071160)",
        "(0.199002, 1.536783, 0.072417)",
        "(0.199040, 1.539591, 0.073536)",
        "(0.199089, 1.542277, 0.074683)",
        "(0.199228, 1.543637, 0.075260)",
        "(0.199513, 1.546407, 0.076399)",
        "(0.199688, 1.548966, 0.077546)",
        "(0.199930, 1.551689, 0.079071)",
        "(0.200037, 1.554438, 0.081087)",
        "(0.200017, 1.555809, 0.082239)",
        "(0.199991, 1.558342, 0.084712)",
        "(0.199982, 1.560614, 0.087415)",
        "(0.199856, 1.562541, 0.090341)",
        "(0.199650, 1.564147, 0.093425)",
        "(0.199643, 1.564838, 0.095004)",
        "(0.199623, 1.565911, 0.098154)",
        "(0.199463, 1.566550, 0.101448)",
        "(0.199335, 1.566950, 0.104985)",
        "(0.199083, 1.567054, 0.108785)",
        "(0.198952, 1.566990, 0.110806)",
        "(0.198555, 1.566743, 0.115193)",
        "(0.197856, 1.566153, 0.119622)",
        "(0.197064, 1.565389, 0.124013)",
        "(0.196373, 1.564585, 0.128504)",
        "(0.195947, 1.564112, 0.130741)",
        "(0.195006, 1.563201, 0.135260)",
        "(0.194135, 1.562419, 0.139806)",
        "(0.193415, 1.561557, 0.144252)",
        "(0.192856, 1.560628, 0.148620)",
        "(0.192605, 1.560197, 0.150919)",
        "(0.191917, 1.559415, 0.155742)",
        "(0.191215, 1.558712, 0.160536)",
        "(0.190452, 1.557743, 0.164978)",
        "(0.189736, 1.556538, 0.169105)",
        "(0.189477, 1.555906, 0.171111)",
        "(0.189075, 1.554538, 0.175041)",
        "(0.188530, 1.553099, 0.178745)",
        "(0.187975, 1.551529, 0.182215)",
        "(0.187783, 1.550157, 0.185533)",
        "(0.187773, 1.549457, 0.187027)",
        "(0.187614, 1.547721, 0.189830)",
        "(0.187542, 1.545973, 0.192507)",
        "(0.187251, 1.544166, 0.195096)",
        "(0.186826, 1.542294, 0.197473)",
        "(0.186578, 1.541356, 0.198601)",
        "(0.185962, 1.539355, 0.200681)",
        "(0.185235, 1.537200, 0.202529)",
        "(0.184744, 1.535175, 0.204341)",
        "(0.184360, 1.533332, 0.206177)",
        "(0.184154, 1.532454, 0.207057)",
        "(0.183830, 1.530708, 0.208569)",
        "(0.183510, 1.528816, 0.209808)",
        "(0.183261, 1.526855, 0.210755)",
        "(0.183172, 1.524929, 0.211771)",
        "(0.183145, 1.523997, 0.212436)",
        "(0.182983, 1.522144, 0.213866)",
        "(0.182738, 1.520013, 0.215212)",
        "(0.182428, 1.517650, 0.216318)",
        "(0.182094, 1.514975, 0.216998)",
        "(0.181866, 1.513535, 0.217166)",
        "(0.181373, 1.510767, 0.217444)",
        "(0.180833, 1.508285, 0.217878)",
        "(0.180432, 1.506412, 0.218636)",
        "(0.180088, 1.504977, 0.219443)",
        "(0.179973, 1.504368, 0.219721)",
        "(0.179881, 1.503071, 0.219769)",
        "(0.179882, 1.501651, 0.219211)",
        "(0.179874, 1.500308, 0.218427)",
        "(0.179837, 1.499171, 0.217819)",
        "(0.179891, 1.498643, 0.217637)",
        "(0.180053, 1.497892, 0.217520)",
        "(0.180311, 1.496643, 0.217431)",
        "(0.180828, 1.495700, 0.217256)",
        "(0.181443, 1.494535, 0.216854)",
        "(0.181468, 1.493496, 0.216531)",
        "(0.181674, 1.491371, 0.215783)",
        "(0.181969, 1.489281, 0.215179)",
        "(0.181843, 1.487156, 0.214621)",
        "(0.181513, 1.484659, 0.213996)",
        "(0.181382, 1.483412, 0.213606)",
        "(0.181137, 1.480951, 0.212930)",
        "(0.180844, 1.478530, 0.212265)",
        "(0.180570, 1.476243, 0.211624)",
        "(0.180514, 1.473975, 0.210763)",
        "(0.180645, 1.472862, 0.210249)",
        "(0.180886, 1.470557, 0.209411)",
        "(0.181123, 1.468239, 0.208702)",
        "(0.181389, 1.465622, 0.207998)",
        "(0.181826, 1.462884, 0.207484)",
        "(0.182133, 1.461534, 0.207355)",
        "(0.182482, 1.458650, 0.207160)",
        "(0.182573, 1.455404, 0.206877)",
        "(0.182611, 1.451888, 0.206590)",
        "(0.182754, 1.448402, 0.206385)",
        "(0.182719, 1.446551, 0.206215)",
        "(0.182625, 1.442630, 0.205729)",
        "(0.182708, 1.438923, 0.205429)",
        "(0.182780, 1.435334, 0.205306)",
        "(0.182792, 1.431686, 0.204959)",
        "(0.182784, 1.429849, 0.204758)",
        "(0.182870, 1.426252, 0.204338)",
        "(0.182977, 1.422847, 0.204024)",
        "(0.183006, 1.419646, 0.203822)",
        "(0.183102, 1.416644, 0.203688)",
        "(0.183175, 1.415148, 0.203641)",
        "(0.183314, 1.412245, 0.203612)",
        "(0.183560, 1.409420, 0.203627)",
        "(0.183898, 1.406617, 0.203715)",
        "(0.184377, 1.403980, 0.203895)",
        "(0.184580, 1.402602, 0.203987)",
        "(0.184957, 1.399800, 0.204115)",
        "(0.185280, 1.396955, 0.204314)",
        "(0.185566, 1.394071, 0.204703)",
        "(0.185894, 1.391222, 0.205230)",
        "(0.186036, 1.389788, 0.205458)",
        "(0.186415, 1.386853, 0.205864)",
        "(0.186853, 1.383762, 0.206292)",
        "(0.187429, 1.380429, 0.206726)",
        "(0.187981, 1.376787, 0.207149)",
        "(0.188193, 1.374790, 0.207326)",
        "(0.188740, 1.370510, 0.207461)",
        "(0.189337, 1.365763, 0.207307)",
        "(0.189930, 1.360602, 0.206887)",
        "(0.190465, 1.355075, 0.206347)",
        "(0.190674, 1.352221, 0.206083)",
        "(0.191247, 1.346634, 0.205570)",
        "(0.191757, 1.340890, 0.204769)",
        "(0.192480, 1.334915, 0.203400)",
        "(0.193306, 1.328856, 0.201733)",
        "(0.193801, 1.325895, 0.200819)",
        "(0.194852, 1.319945, 0.198808)",
        "(0.195850, 1.313846, 0.196605)",
        "(0.196830, 1.307825, 0.194551)",
        "(0.197710, 1.301974, 0.192690)",
        "(0.198125, 1.299070, 0.191652)",
        "(0.198963, 1.293072, 0.189165)",
        "(0.199805, 1.287123, 0.186455)",
        "(0.200733, 1.281389, 0.183803)",
        "(0.201550, 1.276041, 0.181455)",
        "(0.201960, 1.273499, 0.180364)",
        "(0.202830, 1.268591, 0.178248)",
        "(0.203782, 1.263826, 0.175997)",
        "(0.204881, 1.259111, 0.173342)",
        "(0.206124, 1.254405, 0.170241)",
        "(0.206811, 1.252091, 0.168548)",
        "(0.208221, 1.247593, 0.164829)",
        "(0.209434, 1.243327, 0.161159)",
        "(0.210701, 1.239501, 0.157430)",
        "(0.211766, 1.236140, 0.153544)",
        "(0.212303, 1.234653, 0.151487)",
        "(0.213451, 1.231966, 0.147354)",
        "(0.214477, 1.229957, 0.143270)",
        "(0.215169, 1.228412, 0.139439)",
        "(0.215819, 1.227255, 0.135450)",
        "(0.216170, 1.226800, 0.133312)",
        "(0.216920, 1.226151, 0.129105)",
        "(0.217640, 1.226019, 0.124988)",
        "(0.218257, 1.226153, 0.120976)",
        "(0.218855, 1.226390, 0.116914)",
        "(0.219207, 1.226606, 0.114907)",
        "(0.219939, 1.227017, 0.110877)",
        "(0.220654, 1.227476, 0.106948)",
        "(0.221213, 1.228145, 0.103400)",
        "(0.221505, 1.228902, 0.100152)",
        "(0.221727, 1.229296, 0.098515)",
        "(0.222250, 1.230230, 0.095260)",
        "(0.222686, 1.231427, 0.092180)",
        "(0.223167, 1.232636, 0.089184)",
        "(0.223616, 1.233890, 0.086269)",
        "(0.223825, 1.234479, 0.084835)",
        "(0.224203, 1.235689, 0.082011)",
        "(0.224503, 1.237174, 0.079566)",
        "(0.224643, 1.238737, 0.077362)",
        "(0.224660, 1.240427, 0.075335)",
        "(0.224646, 1.241309, 0.074369)",
        "(0.224661, 1.243359, 0.072567)",
        "(0.224430, 1.245614, 0.070985)",
        "(0.224116, 1.248163, 0.069567)",
        "(0.223689, 1.250953, 0.068199)",
        "(0.223387, 1.252406, 0.067526)",
        "(0.222807, 1.255503, 0.066188)",
        "(0.222077, 1.259026, 0.064958)",
        "(0.221275, 1.263018, 0.063925)",
        "(0.220194, 1.267359, 0.063132)",
        "(0.219625, 1.269670, 0.062786)",
        "(0.218437, 1.274295, 0.061994)",
        "(0.217224, 1.278984, 0.061117)",
        "(0.215965, 1.283997, 0.060332)",
        "(0.214724, 1.289300, 0.059669)",
        "(0.214180, 1.292026, 0.059306)",
        "(0.213160, 1.297439, 0.058508)",
        "(0.212136, 1.302680, 0.057656)",
        "(0.211285, 1.308009, 0.056861)",
        "(0.210353, 1.313249, 0.055979)",
        "(0.209817, 1.315772, 0.055493)",
        "(0.208823, 1.320867, 0.054502)",
        "(0.207837, 1.326098, 0.053593)",
        "(0.207016, 1.331453, 0.052733)",
        "(0.206194, 1.336737, 0.051954)",
        "(0.205795, 1.339404, 0.051632)",
        "(0.204998, 1.344607, 0.050966)",
        "(0.204237, 1.349621, 0.050182)",
        "(0.203537, 1.354570, 0.049426)",
        "(0.202846, 1.359467, 0.048745)",
        "(0.202444, 1.361924, 0.048425)",
        "(0.201576, 1.366777, 0.047871)",
        "(0.200789, 1.371669, 0.047286)",
        "(0.200090, 1.376520, 0.046728)",
        "(0.199260, 1.381269, 0.046192)",
        "(0.198769, 1.383686, 0.045967)",
        "(0.197945, 1.388692, 0.045651)",
        "(0.197411, 1.393912, 0.045369)",
        "(0.196961, 1.399090, 0.045001)",
        "(0.196441, 1.404119, 0.044566)",
        "(0.196172, 1.406674, 0.044387)",
        "(0.195535, 1.411877, 0.044002)",
        "(0.195000, 1.416911, 0.043448)",
        "(0.194334, 1.421910, 0.043140)",
        "(0.193551, 1.427035, 0.042961)",
        "(0.193240, 1.429643, 0.042935)",
        "(0.192422, 1.434797, 0.042919)",
        "(0.191650, 1.440042, 0.043033)",
        "(0.190876, 1.445362, 0.043130)",
        "(0.190406, 1.450773, 0.043236)",
        "(0.190118, 1.453574, 0.043404)",
        "(0.189518, 1.459323, 0.043830)",
        "(0.188823, 1.465014, 0.044265)",
        "(0.188002, 1.470733, 0.044929)",
        "(0.187101, 1.476465, 0.045836)",
        "(0.186696, 1.479282, 0.046305)",
        "(0.185951, 1.484965, 0.047310)",
        "(0.185492, 1.490690, 0.048433)",
        "(0.185159, 1.496226, 0.049571)",
        "(0.185046, 1.501692, 0.050683)",
        "(0.185038, 1.504390, 0.051246)",
        "(0.184988, 1.509912, 0.052543)",
        "(0.184882, 1.515456, 0.053986)",
        "(0.184728, 1.520900, 0.055528)",
        "(0.184593, 1.526156, 0.056963)",
        "(0.184609, 1.528676, 0.057603)",
        "(0.184656, 1.533639, 0.058846)",
        "(0.184681, 1.538746, 0.060293)",
        "(0.184882, 1.543716, 0.061585)",
        "(0.185063, 1.548509, 0.062616)",
        "(0.185159, 1.550905, 0.063137)",
        "(0.185513, 1.555867, 0.064300)",
        "(0.185787, 1.560755, 0.065510)",
        "(0.185988, 1.565595, 0.066650)",
        "(0.185995, 1.570400, 0.067825)",
        "(0.185958, 1.572851, 0.068377)",
        "(0.186147, 1.577611, 0.069372)",
        "(0.186612, 1.582334, 0.070282)",
        "(0.187110, 1.587295, 0.071254)",
        "(0.187591, 1.592381, 0.072324)",
        "(0.187786, 1.595063, 0.072905)",
        "(0.188112, 1.600249, 0.073945)",
        "(0.188529, 1.605182, 0.074835)",
        "(0.189116, 1.610226, 0.075802)",
        "(0.189890, 1.615519, 0.077033)",
        "(0.190275, 1.618147, 0.077596)",
        "(0.190966, 1.623126, 0.078667)",
        "(0.191611, 1.627658, 0.079513)",
        "(0.192144, 1.632005, 0.080411)",
        "(0.192646, 1.636396, 0.081785)",
        "(0.192902, 1.638645, 0.082674)",
        "(0.193716, 1.643075, 0.084518)",
        "(0.194823, 1.647302, 0.086371)",
        "(0.195884, 1.651194, 0.088123)",
        "(0.196977, 1.654908, 0.089988)",
        "(0.197461, 1.656749, 0.090984)",
        "(0.198211, 1.660201, 0.093268)",
        "(0.198872, 1.663673, 0.096074)",
        "(0.199435, 1.666857, 0.099231)",
        "(0.199783, 1.669679, 0.102367)",
        "(0.199968, 1.670942, 0.103903)",
        "(0.200257, 1.673270, 0.106958)",
        "(0.200636, 1.675335, 0.109831)",
        "(0.200801, 1.676970, 0.112655)",
        "(0.200939, 1.678401, 0.115559)",
        "(0.201217, 1.679028, 0.117147)",
        "(0.201524, 1.680257, 0.120445)",
        "(0.201603, 1.681231, 0.123704)",
        "(0.201592, 1.681876, 0.126981)",
        "(0.201625, 1.682521, 0.130311)",
        "(0.201577, 1.682784, 0.131975)",
        "(0.201286, 1.683164, 0.135136)",
        "(0.201163, 1.683286, 0.138195)",
        "(0.200943, 1.683302, 0.141348)",
        "(0.200774, 1.683042, 0.144591)",
        "(0.200614, 1.682757, 0.146198)",
        "(0.200408, 1.682026, 0.149291)",
        "(0.200165, 1.681032, 0.152394)",
        "(0.199785, 1.680143, 0.155661)",
        "(0.199155, 1.679228, 0.159004)",
        "(0.198828, 1.678579, 0.160579)",
        "(0.198123, 1.677142, 0.163614)",
        "(0.197497, 1.675350, 0.166648)",
        "(0.197112, 1.673498, 0.169818)",
        "(0.196539, 1.671619, 0.173250)",
        "(0.196121, 1.670712, 0.175049)",
        "(0.195294, 1.668720, 0.178439)",
        "(0.194263, 1.666257, 0.181320)",
        "(0.193606, 1.663687, 0.184097)",
        "(0.193155, 1.661332, 0.187138)",
        "(0.192961, 1.660234, 0.188761)",
        "(0.192417, 1.658005, 0.191947)",
        "(0.191705, 1.655463, 0.194952)",
        "(0.191051, 1.652553, 0.197849)",
        "(0.190679, 1.649552, 0.200873)",
        "(0.190530, 1.648123, 0.202490)",
        "(0.190124, 1.645218, 0.205620)",
        "(0.189561, 1.642104, 0.208542)",
        "(0.188945, 1.638896, 0.211173)",
        "(0.188376, 1.635503, 0.213641)",
        "(0.188134, 1.633870, 0.214881)",
        "(0.187768, 1.630637, 0.217423)",
        "(0.187507, 1.627400, 0.219934)",
        "(0.187086, 1.624005, 0.221974)",
        "(0.186168, 1.620075, 0.223229)",
        "(0.185579, 1.618013, 0.223617)",
        "(0.184389, 1.614136, 0.224573)",
        "(0.183126, 1.610461, 0.225494)",
        "(0.182096, 1.606902, 0.226346)",
        "(0.181721, 1.603361, 0.227125)",
        "(0.181772, 1.601416, 0.227399)",
        "(0.181883, 1.596907, 0.227814)",
        "(0.182590, 1.591616, 0.228060)",
        "(0.183554, 1.585736, 0.228276)",
        "(0.183592, 1.579121, 0.228359)",
        "(0.183361, 1.575554, 0.228342)",
        "(0.182605, 1.568201, 0.228468)",
        "(0.181577, 1.560925, 0.228973)",
        "(0.180495, 1.553833, 0.229659)",
        "(0.179243, 1.546757, 0.230205)",
        "(0.178587, 1.543149, 0.230366)",
        "(0.177420, 1.535955, 0.230604)",
        "(0.176578, 1.529005, 0.230818)",
        "(0.175780, 1.522138, 0.231142)",
        "(0.174999, 1.515493, 0.231567)",
        "(0.174663, 1.512201, 0.231771)",
        "(0.174018, 1.505532, 0.231895)",
        "(0.173212, 1.498592, 0.231696)",
        "(0.172377, 1.491746, 0.231503)",
        "(0.171519, 1.485247, 0.231386)",
        "(0.171081, 1.482182, 0.231409)",
        "(0.170351, 1.476731, 0.231699)",
        "(0.169576, 1.471910, 0.232073)",
        "(0.168622, 1.467487, 0.232259)",
        "(0.167836, 1.463539, 0.232316)",
        "(0.167661, 1.461895, 0.232407)",
        "(0.167446, 1.458998, 0.232736)",
        "(0.167331, 1.456640, 0.233228)",
        "(0.167275, 1.454644, 0.233785)",
        "(0.167330, 1.452816, 0.234397)",
        "(0.167410, 1.451969, 0.234740)",
        "(0.167480, 1.450197, 0.235399)",
        "(0.167520, 1.448445, 0.235958)",
        "(0.167569, 1.446672, 0.236557)",
        "(0.167700, 1.444939, 0.237336)",
        "(0.167781, 1.444034, 0.237744)",
        "(0.167882, 1.442138, 0.238614)",
        "(0.167998, 1.440113, 0.239377)",
        "(0.168175, 1.438016, 0.240082)",
        "(0.168329, 1.436016, 0.240757)",
        "(0.168451, 1.435002, 0.241029)",
        "(0.168670, 1.432954, 0.241408)",
        "(0.168940, 1.430713, 0.241638)",
        "(0.169341, 1.428358, 0.241793)",
        "(0.169671, 1.425511, 0.241873)",
        "(0.169795, 1.423879, 0.241781)",
        "(0.169982, 1.420216, 0.241398)",
        "(0.170237, 1.416202, 0.241060)",
        "(0.170497, 1.411924, 0.241107)",
        "(0.170605, 1.407601, 0.241511)",
        "(0.170680, 1.405344, 0.241695)",
        "(0.170898, 1.400690, 0.241938)",
        "(0.171313, 1.396058, 0.241934)",
        "(0.171749, 1.391221, 0.241458)",
        "(0.172130, 1.386219, 0.240702)",
        "(0.172342, 1.383774, 0.240296)",
        "(0.172769, 1.379014, 0.239448)",
        "(0.173126, 1.374200, 0.238437)",
        "(0.173394, 1.369428, 0.237368)",
        "(0.173708, 1.364858, 0.236345)",
        "(0.173924, 1.362652, 0.235803)",
        "(0.174188, 1.358101, 0.234546)",
        "(0.174519, 1.353581, 0.233149)",
        "(0.174938, 1.349365, 0.231847)",
        "(0.175320, 1.345410, 0.230587)",
        "(0.175513, 1.343515, 0.229915)",
        "(0.175811, 1.339695, 0.228561)",
        "(0.176233, 1.336212, 0.227301)",
        "(0.176758, 1.333138, 0.226135)",
        "(0.177271, 1.330296, 0.224737)",
        "(0.177533, 1.328813, 0.223929)",
        "(0.177965, 1.325885, 0.222261)",
        "(0.178423, 1.323040, 0.220251)",
        "(0.178811, 1.320188, 0.218024)",
        "(0.179091, 1.317485, 0.215770)",
        "(0.179217, 1.316166, 0.214542)",
        "(0.179440, 1.313544, 0.211892)",
        "(0.179684, 1.311059, 0.208918)",
        "(0.180105, 1.308688, 0.205747)",
        "(0.180741, 1.306522, 0.202359)",
        "(0.181086, 1.305436, 0.200630)",
        "(0.181626, 1.303217, 0.197197)",
        "(0.182129, 1.300923, 0.193724)",
        "(0.182646, 1.298663, 0.190216)",
        "(0.183133, 1.296469, 0.186963)",
        "(0.183292, 1.295544, 0.185587)",
        "(0.183664, 1.293814, 0.182963)",
        "(0.184032, 1.291993, 0.180199)",
        "(0.184501, 1.289812, 0.176931)",
        "(0.185060, 1.287551, 0.173444)",
        "(0.185387, 1.286450, 0.171671)",
        "(0.186108, 1.284226, 0.168109)",
        "(0.187027, 1.282027, 0.164419)",
        "(0.187869, 1.279784, 0.160723)",
        "(0.188666, 1.277613, 0.157092)",
        "(0.188904, 1.276628, 0.155490)",
        "(0.189344, 1.274792, 0.152301)",
        "(0.189777, 1.272969, 0.148952)",
        "(0.190260, 1.271401, 0.145458)",
        "(0.190856, 1.270018, 0.141811)",
        "(0.191227, 1.269418, 0.139930)",
        "(0.191907, 1.268276, 0.136046)",
        "(0.192663, 1.267061, 0.131877)",
        "(0.193527, 1.265728, 0.127585)",
        "(0.194376, 1.264437, 0.123428)",
        "(0.194789, 1.263864, 0.121510)",
        "(0.195474, 1.262908, 0.117854)",
        "(0.196045, 1.261854, 0.114337)",
        "(0.196496, 1.260706, 0.110851)",
        "(0.197218, 1.259834, 0.107290)",
        "(0.197692, 1.259500, 0.105413)",
        "(0.198650, 1.258801, 0.101606)",
        "(0.199533, 1.258422, 0.097958)",
        "(0.200280, 1.258547, 0.094745)",
        "(0.200897, 1.259005, 0.091840)",
        "(0.201262, 1.259261, 0.090337)",
        "(0.202064, 1.259457, 0.087021)",
        "(0.202915, 1.259386, 0.083429)",
        "(0.203757, 1.259502, 0.080003)",
        "(0.204256, 1.259744, 0.076882)",
        "(0.204434, 1.260014, 0.075418)",
        "(0.204882, 1.260537, 0.072447)",
        "(0.205412, 1.261328, 0.069370)",
        "(0.206026, 1.262396, 0.066380)",
        "(0.206416, 1.264003, 0.063696)",
        "(0.206584, 1.265095, 0.062477)",
        "(0.206579, 1.267176, 0.060131)",
        "(0.206479, 1.269529, 0.057774)",
        "(0.206319, 1.272309, 0.055550)",
        "(0.205980, 1.275496, 0.053512)",
        "(0.205753, 1.277232, 0.052553)",
        "(0.205309, 1.280868, 0.050629)",
        "(0.204920, 1.284840, 0.048716)",
        "(0.204491, 1.289014, 0.046814)",
        "(0.204091, 1.293331, 0.044883)",
        "(0.203880, 1.295475, 0.043924)",
        "(0.203400, 1.299926, 0.042211)",
        "(0.202701, 1.304519, 0.040742)",
        "(0.201736, 1.309280, 0.039605)",
        "(0.200913, 1.314307, 0.038715)",
        "(0.200521, 1.316982, 0.038421)",
        "(0.199563, 1.322321, 0.037944)",
        "(0.198676, 1.327837, 0.037686)",
        "(0.197968, 1.333292, 0.037279)",
        "(0.197408, 1.338588, 0.036755)",
        "(0.197169, 1.341314, 0.036601)",
        "(0.196584, 1.346869, 0.036642)",
        "(0.195676, 1.352436, 0.036915)",
        "(0.194854, 1.357771, 0.037033)",
        "(0.194045, 1.362997, 0.037071)",
        "(0.193706, 1.365567, 0.037094)",
        "(0.193102, 1.370677, 0.037214)",
        "(0.192555, 1.375690, 0.037218)",
        "(0.192149, 1.380767, 0.037157)",
        "(0.191848, 1.385876, 0.036973)",
        "(0.191794, 1.388318, 0.036821)",
        "(0.191615, 1.393113, 0.036580)",
        "(0.191308, 1.397756, 0.036414)",
        "(0.191100, 1.402165, 0.036127)",
        "(0.190909, 1.406276, 0.035741)",
        "(0.190928, 1.408230, 0.035490)",
        "(0.190927, 1.412030, 0.035063)",
        "(0.190768, 1.415851, 0.035054)",
        "(0.190521, 1.419689, 0.035249)",
        "(0.190170, 1.423317, 0.035215)",
        "(0.190016, 1.425085, 0.035124)",
        "(0.189819, 1.428743, 0.035190)",
        "(0.189505, 1.432749, 0.035602)",
        "(0.189210, 1.436825, 0.035920)",
        "(0.189103, 1.440935, 0.036149)",
        "(0.189038, 1.442967, 0.036211)",
        "(0.189114, 1.446991, 0.036169)",
        "(0.189186, 1.451202, 0.036241)",
        "(0.189166, 1.455410, 0.036253)",
        "(0.189188, 1.459357, 0.036179)",
        "(0.189062, 1.461318, 0.036160)",
        "(0.188790, 1.465370, 0.036417)",
        "(0.188390, 1.469670, 0.036923)",
        "(0.187875, 1.474138, 0.037624)",
        "(0.187282, 1.478811, 0.038347)",
        "(0.187016, 1.481132, 0.038689)",
        "(0.186597, 1.485773, 0.039192)",
        "(0.186691, 1.490528, 0.039621)",
        "(0.187010, 1.495325, 0.040165)",
        "(0.187132, 1.500176, 0.040820)",
        "(0.187146, 1.502594, 0.041108)",
        "(0.187141, 1.507286, 0.041628)",
        "(0.187153, 1.511668, 0.041937)",
        "(0.187180, 1.515702, 0.041999)",
        "(0.187409, 1.519752, 0.042114)",
        "(0.187483, 1.521829, 0.042265)",
        "(0.187623, 1.526102, 0.042728)",
        "(0.187698, 1.530381, 0.043321)",
        "(0.187596, 1.534690, 0.043913)",
        "(0.187550, 1.538804, 0.044293)",
        "(0.187522, 1.540825, 0.044513)",
        "(0.187568, 1.545061, 0.045151)",
        "(0.187645, 1.549346, 0.045727)",
        "(0.187723, 1.553276, 0.046095)",
        "(0.187676, 1.557191, 0.046641)",
        "(0.187592, 1.559175, 0.047013)",
        "(0.187329, 1.563019, 0.047819)",
        "(0.187016, 1.566649, 0.048736)",
        "(0.186634, 1.570072, 0.049801)",
        "(0.185882, 1.573469, 0.051111)",
        "(0.185547, 1.575285, 0.052027)",
        "(0.185200, 1.579214, 0.054387)",
        "(0.184883, 1.583125, 0.056818)",
        "(0.184458, 1.586764, 0.059078)",
        "(0.183970, 1.590022, 0.061064)",
        "(0.183689, 1.591604, 0.062090)",
        "(0.183168, 1.594883, 0.064234)",
        "(0.182713, 1.598128, 0.066412)",
        "(0.182147, 1.601310, 0.068593)",
        "(0.181826, 1.604330, 0.070690)",
        "(0.181720, 1.605800, 0.071722)",
        "(0.181592, 1.608773, 0.073866)",
        "(0.181481, 1.611605, 0.076195)",
        "(0.181333, 1.614294, 0.078669)",
        "(0.180932, 1.617032, 0.081603)",
        "(0.180734, 1.618460, 0.083405)",
        "(0.180426, 1.621269, 0.087077)",
        "(0.179969, 1.624223, 0.091160)",
        "(0.179527, 1.626931, 0.095206)",
        "(0.178944, 1.629258, 0.099080)",
        "(0.178674, 1.630245, 0.100851)",
        "(0.178277, 1.631969, 0.104220)",
        "(0.177859, 1.633484, 0.107649)",
        "(0.177686, 1.635051, 0.111220)",
        "(0.177453, 1.636062, 0.114340)",
        "(0.177295, 1.636394, 0.115811)",
        "(0.176916, 1.636993, 0.118915)",
        "(0.176437, 1.637572, 0.122207)",
        "(0.176042, 1.637893, 0.125425)",
        "(0.175796, 1.637782, 0.128473)",
        "(0.175618, 1.637576, 0.129943)",
        "(0.174975, 1.637073, 0.132902)",
        "(0.174267, 1.636616, 0.135875)",
        "(0.173459, 1.636306, 0.138899)",
        "(0.172891, 1.635962, 0.141690)",
        "(0.172867, 1.635780, 0.143027)",
        "(0.173015, 1.635387, 0.145654)",
        "(0.173239, 1.634842, 0.148220)",
        "(0.173483, 1.634277, 0.151205)",
        "(0.173636, 1.633950, 0.154946)",
        "(0.173760, 1.633948, 0.157062)",
        "(0.173897, 1.633806, 0.161455)",
        "(0.173766, 1.633062, 0.165663)",
        "(0.173455, 1.631716, 0.169386)",
        "(0.172793, 1.629770, 0.172573)",
        "(0.172451, 1.628766, 0.174212)",
        "(0.171868, 1.627066, 0.177883)",
        "(0.171468, 1.625494, 0.181789)",
        "(0.171045, 1.623594, 0.185536)",
        "(0.170731, 1.621388, 0.189061)",
        "(0.170646, 1.620208, 0.190912)",
        "(0.170758, 1.618152, 0.195047)",
        "(0.170791, 1.615961, 0.199068)",
        "(0.170523, 1.613292, 0.202759)",
        "(0.170575, 1.610423, 0.206448)",
        "(0.170590, 1.608944, 0.208291)",
        "(0.170390, 1.605730, 0.212028)",
        "(0.170397, 1.602278, 0.215794)",
        "(0.170526, 1.598721, 0.219683)",
        "(0.170518, 1.594964, 0.223123)",
        "(0.170367, 1.592820, 0.224468)",
        "(0.169986, 1.588190, 0.226574)",
        "(0.169623, 1.583349, 0.228284)",
        "(0.169535, 1.578610, 0.229807)",
        "(0.169666, 1.574051, 0.231238)",
        "(0.169723, 1.571703, 0.231851)",
        "(0.169938, 1.566852, 0.233011)",
        "(0.169790, 1.561788, 0.234085)",
        "(0.169434, 1.556270, 0.234784)",
        "(0.168863, 1.550446, 0.235387)",
        "(0.168556, 1.547479, 0.235790)",
        "(0.167963, 1.541440, 0.236835)",
        "(0.167495, 1.535401, 0.238365)",
        "(0.166915, 1.529335, 0.240169)",
        "(0.166020, 1.522886, 0.241601)",
        "(0.165332, 1.519505, 0.242266)",
        "(0.163907, 1.512921, 0.243765)",
        "(0.162654, 1.506774, 0.245492)",
        "(0.161539, 1.501029, 0.247327)",
        "(0.160682, 1.495722, 0.249196)",
        "(0.160371, 1.493300, 0.250169)",
        "(0.159877, 1.488770, 0.252114)",
        "(0.159397, 1.484677, 0.254032)",
        "(0.158897, 1.480767, 0.255653)",
        "(0.158418, 1.476956, 0.256975)",
        "(0.158291, 1.475211, 0.257609)",
        "(0.158070, 1.471946, 0.258978)",
        "(0.157981, 1.468957, 0.260374)",
        "(0.158008, 1.466226, 0.261738)",
        "(0.158211, 1.463526, 0.263011)",
        "(0.158396, 1.462217, 0.263676)",
        "(0.158636, 1.459417, 0.264974)",
        "(0.158707, 1.456174, 0.265988)",
        "(0.158948, 1.452777, 0.267057)",
        "(0.159145, 1.449496, 0.268519)",
        "(0.159115, 1.447798, 0.269244)",
        "(0.159106, 1.444220, 0.270519)",
        "(0.159333, 1.440674, 0.271741)",
        "(0.159458, 1.437047, 0.272726)",
        "(0.159437, 1.433249, 0.273441)",
        "(0.159401, 1.431339, 0.273764)",
        "(0.159562, 1.427587, 0.274365)",
        "(0.159641, 1.423901, 0.274925)",
        "(0.159632, 1.420036, 0.275237)",
        "(0.159722, 1.416010, 0.275373)",
        "(0.159936, 1.413965, 0.275407)",
        "(0.160346, 1.409755, 0.275411)",
        "(0.160684, 1.405237, 0.275131)",
        "(0.161032, 1.400555, 0.274763)",
        "(0.161311, 1.395776, 0.274393)",
        "(0.161425, 1.393356, 0.274203)",
        "(0.161576, 1.388459, 0.273861)",
        "(0.161862, 1.383672, 0.273549)",
        "(0.162206, 1.378970, 0.273208)",
        "(0.162579, 1.374394, 0.272673)",
        "(0.162755, 1.372126, 0.272329)",
        "(0.163255, 1.367768, 0.271771)",
        "(0.163883, 1.363556, 0.271278)",
        "(0.164598, 1.359264, 0.270525)",
        "(0.165254, 1.354631, 0.269202)",
        "(0.165530, 1.352186, 0.268395)",
        "(0.166151, 1.347436, 0.267022)",
        "(0.166791, 1.342869, 0.265856)",
        "(0.167324, 1.338171, 0.264553)",
        "(0.167976, 1.333566, 0.263271)",
        "(0.168267, 1.331311, 0.262790)",
        "(0.168901, 1.327066, 0.262058)",
        "(0.169591, 1.322668, 0.261175)",
        "(0.170495, 1.318217, 0.259996)",
        "(0.171655, 1.313754, 0.258586)",
        "(0.172224, 1.311462, 0.257866)",
        "(0.173490, 1.306732, 0.256364)",
        "(0.174582, 1.301700, 0.254720)",
        "(0.175460, 1.296469, 0.252966)",
        "(0.176468, 1.291409, 0.251133)",
        "(0.176955, 1.288903, 0.250219)",
        "(0.177876, 1.284230, 0.248579)",
        "(0.178658, 1.279839, 0.247030)",
        "(0.179404, 1.275700, 0.245351)",
        "(0.180314, 1.272006, 0.243528)",
        "(0.180798, 1.270327, 0.242644)",
        "(0.181827, 1.267242, 0.240846)",
        "(0.182605, 1.264052, 0.238752)",
        "(0.183277, 1.260720, 0.236283)",
        "(0.183980, 1.257505, 0.233673)",
        "(0.184360, 1.256037, 0.232396)",
        "(0.185109, 1.253185, 0.229895)",
        "(0.185941, 1.250379, 0.227258)",
        "(0.186752, 1.247516, 0.224453)",
        "(0.187417, 1.244628, 0.221534)",
        "(0.187623, 1.243149, 0.220071)",
        "(0.187899, 1.240309, 0.217336)",
        "(0.188130, 1.237836, 0.214924)",
        "(0.188275, 1.235532, 0.212530)",
        "(0.188404, 1.233297, 0.209974)",
        "(0.188544, 1.232257, 0.208612)",
        "(0.188927, 1.230396, 0.205833)",
        "(0.189280, 1.228751, 0.202990)",
        "(0.189517, 1.227233, 0.200141)",
        "(0.189654, 1.225755, 0.197436)",
        "(0.189708, 1.225103, 0.196166)",
        "(0.189784, 1.224015, 0.193812)",
        "(0.189845, 1.223135, 0.191578)",
        "(0.189950, 1.222223, 0.189167)",
        "(0.190178, 1.221272, 0.186441)",
        "(0.190300, 1.220859, 0.185007)",
        "(0.190565, 1.220163, 0.182094)",
        "(0.190977, 1.219548, 0.179024)",
        "(0.191414, 1.218887, 0.175751)",
        "(0.191932, 1.218144, 0.172307)",
        "(0.192140, 1.217740, 0.170522)",
        "(0.192578, 1.216968, 0.167008)",
        "(0.192873, 1.216228, 0.163476)",
        "(0.193230, 1.215575, 0.159757)",
        "(0.193602, 1.215074, 0.155960)",
        "(0.193788, 1.214932, 0.154109)",
        "(0.194025, 1.214830, 0.150417)",
        "(0.194250, 1.214991, 0.146553)",
        "(0.194468, 1.215241, 0.142477)",
        "(0.194604, 1.215670, 0.138372)",
        "(0.194652, 1.216111, 0.136357)",
        "(0.194761, 1.217133, 0.132428)",
        "(0.194906, 1.218459, 0.128596)",
        "(0.194989, 1.219933, 0.124774)",
        "(0.195181, 1.221640, 0.120916)",
        "(0.195277, 1.222541, 0.119033)",
        "(0.195400, 1.224542, 0.115377)",
        "(0.195550, 1.226866, 0.111907)",
        "(0.195718, 1.229252, 0.108447)",
        "(0.195986, 1.231752, 0.105017)",
        "(0.196099, 1.233067, 0.103366)",
        "(0.196439, 1.235927, 0.100175)",
        "(0.196653, 1.238744, 0.097089)",
        "(0.196961, 1.241627, 0.093943)",
        "(0.197266, 1.244696, 0.090856)",
        "(0.197399, 1.246383, 0.089409)",
        "(0.197551, 1.249947, 0.086691)",
        "(0.197478, 1.253743, 0.084261)",
        "(0.197404, 1.257828, 0.081996)",
        "(0.197318, 1.262137, 0.079961)",
        "(0.197229, 1.264299, 0.078990)",
        "(0.197107, 1.268619, 0.077149)",
        "(0.196914, 1.272831, 0.075378)",
        "(0.196807, 1.277065, 0.073684)",
        "(0.196836, 1.281398, 0.072230)",
        "(0.196834, 1.283601, 0.071640)",
        "(0.196803, 1.287951, 0.070459)",
        "(0.196860, 1.292202, 0.069303)",
        "(0.197076, 1.296326, 0.068144)",
        "(0.197161, 1.300388, 0.067134)",
        "(0.197227, 1.302375, 0.066590)",
        "(0.197271, 1.306171, 0.065420)",
        "(0.197299, 1.309877, 0.064295)",
        "(0.197270, 1.313546, 0.063342)",
        "(0.197154, 1.317217, 0.062669)",
        "(0.197033, 1.319059, 0.062410)",
        "(0.196865, 1.322659, 0.061803)",
        "(0.196654, 1.326032, 0.061011)",
        "(0.196374, 1.329274, 0.060152)",
        "(0.195993, 1.332536, 0.059303)",
        "(0.195853, 1.334115, 0.058899)",
        "(0.195614, 1.337216, 0.058011)",
        "(0.195503, 1.340225, 0.056985)",
        "(0.195553, 1.343087, 0.055813)",
        "(0.195639, 1.345709, 0.054529)",
        "(0.195658, 1.346940, 0.053856)",
        "(0.195622, 1.349151, 0.052550)",
        "(0.195467, 1.351079, 0.051386)",
        "(0.195278, 1.352700, 0.050300)",
        "(0.195181, 1.354059, 0.049234)",
        "(0.195127, 1.354646, 0.048757)",
        "(0.194989, 1.355625, 0.047935)",
        "(0.194810, 1.356285, 0.047121)",
        "(0.194671, 1.356553, 0.046249)",
        "(0.194667, 1.356883, 0.045515)",
        "(0.194664, 1.357122, 0.045245)",
        "(0.194420, 1.357560, 0.045044)",
        "(0.193914, 1.358544, 0.044644)",
        "(0.193009, 1.360185, 0.044404)",
        "(0.191982, 1.362589, 0.044194)",
        "(0.191492, 1.363930, 0.044038)",
        "(0.190686, 1.367243, 0.043527)",
        "(0.189951, 1.370893, 0.042838)",
        "(0.189361, 1.374900, 0.042066)",
        "(0.188850, 1.379187, 0.041362)",
        "(0.188588, 1.381387, 0.041034)",
        "(0.188058, 1.385777, 0.040425)",
        "(0.187518, 1.390004, 0.039811)",
        "(0.187136, 1.394188, 0.039268)",
        "(0.186878, 1.398354, 0.038916)",
        "(0.186782, 1.400310, 0.038755)",
        "(0.186644, 1.404040, 0.038468)",
        "(0.186607, 1.407725, 0.038497)",
        "(0.186435, 1.411249, 0.038709)",
        "(0.186095, 1.414518, 0.038964)",
        "(0.185875, 1.416034, 0.039090)",
        "(0.185523, 1.418941, 0.039231)",
        "(0.185261, 1.421735, 0.039166)",
        "(0.185088, 1.424342, 0.038930)",
        "(0.184994, 1.426958, 0.038884)",
        "(0.185005, 1.428292, 0.039007)",
        "(0.184798, 1.430933, 0.039257)",
        "(0.184411, 1.433413, 0.039423)",
        "(0.183984, 1.435715, 0.039453)",
        "(0.183558, 1.438168, 0.039599)",
        "(0.183461, 1.439425, 0.039704)",
        "(0.182945, 1.441661, 0.039840)",
        "(0.182381, 1.443904, 0.040175)",
        "(0.181777, 1.446554, 0.040853)",
        "(0.181272, 1.449299, 0.041703)",
        "(0.181007, 1.450712, 0.042191)",
        "(0.180376, 1.453886, 0.043540)",
        "(0.179696, 1.457392, 0.045100)",
        "(0.178991, 1.461092, 0.046945)",
        "(0.178277, 1.465055, 0.049011)",
        "(0.177894, 1.467085, 0.050070)",
        "(0.176979, 1.471095, 0.052159)",
        "(0.175988, 1.475029, 0.054016)",
        "(0.175062, 1.479001, 0.055708)",
        "(0.174171, 1.483046, 0.057383)",
        "(0.173769, 1.485174, 0.058296)",
        "(0.172917, 1.489501, 0.060290)",
        "(0.172048, 1.493714, 0.062323)",
        "(0.171095, 1.497705, 0.064355)",
        "(0.170004, 1.501751, 0.066579)",
        "(0.169451, 1.503783, 0.067755)",
        "(0.168510, 1.507945, 0.070363)",
        "(0.167926, 1.512164, 0.073254)",
        "(0.167671, 1.516152, 0.076178)",
        "(0.167669, 1.519904, 0.079013)",
        "(0.167622, 1.521729, 0.080412)",
        "(0.167586, 1.525066, 0.083204)",
        "(0.167619, 1.527995, 0.086114)",
        "(0.167418, 1.530537, 0.089144)",
        "(0.167113, 1.532689, 0.092363)",
        "(0.167042, 1.533631, 0.094072)",
        "(0.167117, 1.535332, 0.097447)",
        "(0.166953, 1.536532, 0.100663)",
        "(0.166580, 1.537428, 0.103990)",
        "(0.166205, 1.538197, 0.107567)",
        "(0.166019, 1.538564, 0.109439)",
        "(0.165506, 1.539106, 0.113060)",
        "(0.164720, 1.539415, 0.116441)",
        "(0.164061, 1.539556, 0.119794)",
        "(0.163713, 1.539882, 0.123371)",
        "(0.163542, 1.540086, 0.125221)",
        "(0.163182, 1.540362, 0.128798)",
        "(0.163043, 1.540476, 0.132188)",
        "(0.162939, 1.540691, 0.135716)",
        "(0.162759, 1.541043, 0.139637)",
        "(0.162660, 1.541246, 0.141742)",
        "(0.162288, 1.541502, 0.146079)",
        "(0.161718, 1.541560, 0.150345)",
        "(0.161198, 1.541730, 0.154549)",
        "(0.161007, 1.541943, 0.158524)",
        "(0.161061, 1.542016, 0.160292)",
        "(0.161159, 1.542036, 0.163647)",
        "(0.161254, 1.542083, 0.167204)",
        "(0.161425, 1.542624, 0.171339)",
        "(0.161216, 1.543251, 0.175287)",
        "(0.161135, 1.543506, 0.177022)",
        "(0.161147, 1.543823, 0.180184)",
        "(0.161416, 1.544033, 0.183054)",
        "(0.161761, 1.544321, 0.185890)",
        "(0.161931, 1.544416, 0.188663)",
        "(0.162053, 1.544428, 0.190006)",
        "(0.162245, 1.544242, 0.192569)",
        "(0.162524, 1.543879, 0.195317)",
        "(0.162958, 1.543383, 0.198640)",
        "(0.163253, 1.542840, 0.202620)",
        "(0.163291, 1.542591, 0.204671)",
        "(0.163054, 1.541677, 0.208235)",
        "(0.162748, 1.540109, 0.210932)",
        "(0.162691, 1.538332, 0.213058)",
        "(0.162872, 1.536641, 0.215161)",
        "(0.162892, 1.535873, 0.216345)",
        "(0.163268, 1.534543, 0.219068)",
        "(0.163767, 1.533184, 0.221918)",
        "(0.163985, 1.531345, 0.224622)",
        "(0.163835, 1.529111, 0.227011)",
        "(0.163728, 1.527899, 0.228095)",
        "(0.163300, 1.525273, 0.230111)",
        "(0.163002, 1.522544, 0.231988)",
        "(0.162762, 1.519564, 0.233682)",
        "(0.162717, 1.516435, 0.235267)",
        "(0.162723, 1.514945, 0.236160)",
        "(0.162495, 1.511847, 0.237923)",
        "(0.162216, 1.508753, 0.239678)",
        "(0.161806, 1.505552, 0.241283)",
        "(0.161371, 1.502207, 0.242659)",
        "(0.161203, 1.500579, 0.243342)",
        "(0.161000, 1.497569, 0.245013)",
        "(0.160700, 1.494841, 0.247093)",
        "(0.160452, 1.492160, 0.249235)",
        "(0.160344, 1.489614, 0.251270)",
        "(0.160360, 1.488338, 0.252244)",
        "(0.160398, 1.485675, 0.253997)",
        "(0.160261, 1.482833, 0.255600)",
        "(0.159934, 1.479942, 0.257452)",
        "(0.159740, 1.477266, 0.259417)",
        "(0.159579, 1.475855, 0.260208)",
        "(0.159189, 1.472890, 0.261416)",
        "(0.158783, 1.469830, 0.262346)",
        "(0.158650, 1.466964, 0.263174)",
        "(0.158614, 1.464250, 0.264006)",
        "(0.158624, 1.462954, 0.264466)",
        "(0.158737, 1.460260, 0.265400)",
        "(0.159051, 1.457438, 0.266412)",
        "(0.159102, 1.454260, 0.267180)",
        "(0.159032, 1.450634, 0.267566)",
        "(0.158898, 1.448655, 0.267710)",
        "(0.158732, 1.444787, 0.268146)",
        "(0.158587, 1.440893, 0.268736)",
        "(0.158404, 1.437110, 0.269500)",
        "(0.158284, 1.433498, 0.270388)",
        "(0.158337, 1.431803, 0.270861)",
        "(0.158430, 1.428545, 0.271813)",
        "(0.158452, 1.425355, 0.272670)",
        "(0.158521, 1.422183, 0.273376)",
        "(0.158709, 1.419117, 0.274115)",
        "(0.158901, 1.417652, 0.274494)",
        "(0.159188, 1.414628, 0.275111)",
        "(0.159311, 1.411381, 0.275599)",
        "(0.159685, 1.408226, 0.276191)",
        "(0.160110, 1.404958, 0.276902)",
        "(0.160329, 1.403202, 0.277180)",
        "(0.160825, 1.399498, 0.277630)",
        "(0.161431, 1.395611, 0.278195)",
        "(0.162062, 1.391602, 0.278930)",
        "(0.162585, 1.387222, 0.279533)",
        "(0.162801, 1.384851, 0.279721)",
        "(0.163145, 1.379825, 0.279885)",
        "(0.163568, 1.374738, 0.279899)",
        "(0.164084, 1.369581, 0.279664)",
        "(0.164636, 1.364329, 0.279228)",
        "(0.164943, 1.361754, 0.279064)",
        "(0.165475, 1.356682, 0.278889)",
        "(0.165972, 1.351588, 0.278595)",
        "(0.166335, 1.346215, 0.277934)",
        "(0.166697, 1.340711, 0.277030)",
        "(0.166904, 1.337939, 0.276569)",
        "(0.167262, 1.332447, 0.275602)",
        "(0.167483, 1.326987, 0.274522)",
        "(0.167741, 1.321670, 0.273336)",
        "(0.168300, 1.316728, 0.272133)",
        "(0.168567, 1.314381, 0.271536)",
        "(0.169051, 1.309786, 0.270173)",
        "(0.169670, 1.305221, 0.268318)",
        "(0.170489, 1.300601, 0.266264)",
        "(0.171324, 1.296021, 0.264245)",
        "(0.171658, 1.293729, 0.263263)",
        "(0.172298, 1.289148, 0.261116)",
        "(0.172860, 1.284606, 0.258755)",
        "(0.173370, 1.280273, 0.256293)",
        "(0.173961, 1.276119, 0.253437)",
        "(0.174211, 1.274077, 0.251851)",
        "(0.174762, 1.270246, 0.248688)",
        "(0.175328, 1.266935, 0.245714)",
        "(0.175774, 1.264024, 0.242617)",
        "(0.176107, 1.261306, 0.239122)",
        "(0.176204, 1.260100, 0.237306)",
        "(0.176562, 1.257921, 0.233513)",
        "(0.176861, 1.256165, 0.229561)",
        "(0.177141, 1.254527, 0.225529)",
        "(0.177291, 1.253064, 0.221166)",
        "(0.177326, 1.252252, 0.218847)",
        "(0.177391, 1.250644, 0.214161)",
        "(0.177391, 1.249317, 0.209735)",
        "(0.177380, 1.248491, 0.205628)",
        "(0.177235, 1.247891, 0.201638)",
        "(0.177270, 1.247653, 0.199550)",
        "(0.177462, 1.247260, 0.195237)",
        "(0.177665, 1.247027, 0.190965)",
        "(0.177853, 1.246879, 0.186864)",
        "(0.178076, 1.246844, 0.182888)",
        "(0.178200, 1.246791, 0.180897)",
        "(0.178361, 1.246716, 0.176880)",
        "(0.178568, 1.246620, 0.172726)",
        "(0.178789, 1.246701, 0.168727)",
        "(0.178832, 1.247076, 0.165192)",
        "(0.178834, 1.247329, 0.163507)",
        "(0.178709, 1.248044, 0.160287)",
        "(0.178804, 1.248866, 0.156796)",
        "(0.178877, 1.249920, 0.153351)",
        "(0.178798, 1.251146, 0.150068)",
        "(0.178714, 1.251781, 0.148417)",
        "(0.178456, 1.253210, 0.145175)",
        "(0.178228, 1.255077, 0.142179)",
        "(0.177936, 1.257288, 0.139277)",
        "(0.177604, 1.259506, 0.136165)",
        "(0.177444, 1.260698, 0.134542)",
        "(0.177179, 1.263176, 0.131159)",
        "(0.177084, 1.265666, 0.127477)",
        "(0.177087, 1.268487, 0.123789)",
        "(0.177017, 1.271842, 0.120455)",
        "(0.176935, 1.273553, 0.118802)",
        "(0.176723, 1.276961, 0.115343)",
        "(0.176594, 1.280540, 0.111803)",
        "(0.176546, 1.284312, 0.108212)",
        "(0.176542, 1.288337, 0.104716)",
        "(0.176479, 1.290389, 0.102998)",
        "(0.176335, 1.294469, 0.099500)",
        "(0.176162, 1.298490, 0.095976)",
        "(0.176185, 1.302758, 0.092655)",
        "(0.176339, 1.307398, 0.089639)",
        "(0.176372, 1.309667, 0.088182)",
        "(0.176348, 1.314089, 0.085404)",
        "(0.176428, 1.318388, 0.082723)",
        "(0.176603, 1.322468, 0.080116)",
        "(0.176796, 1.326513, 0.077783)",
        "(0.176832, 1.328498, 0.076735)",
        "(0.176777, 1.332390, 0.074857)",
        "(0.176560, 1.336101, 0.073093)",
        "(0.176332, 1.339696, 0.071510)",
        "(0.176262, 1.343486, 0.070231)",
        "(0.176201, 1.345424, 0.069686)",
        "(0.176041, 1.349326, 0.068629)",
        "(0.175922, 1.353288, 0.067713)",
        "(0.175811, 1.357199, 0.066895)",
        "(0.175794, 1.361125, 0.066098)",
        "(0.175854, 1.363102, 0.065746)",
        "(0.176097, 1.367072, 0.065082)",
        "(0.176187, 1.370897, 0.064323)",
        "(0.176515, 1.374677, 0.063444)",
        "(0.176848, 1.378520, 0.062737)",
        "(0.176979, 1.380460, 0.062429)",
        "(0.177222, 1.384265, 0.061829)",
        "(0.177307, 1.387949, 0.061286)",
        "(0.177389, 1.391650, 0.060662)",
        "(0.177512, 1.395330, 0.059970)",
        "(0.177558, 1.397152, 0.059639)",
        "(0.177500, 1.400871, 0.059074)",
        "(0.177561, 1.404674, 0.058507)",
        "(0.177672, 1.408476, 0.057736)",
        "(0.177771, 1.412266, 0.056799)",
        "(0.177866, 1.414132, 0.056232)",
        "(0.177950, 1.417875, 0.054955)",
        "(0.178223, 1.421851, 0.053565)",
        "(0.178503, 1.426191, 0.052357)",
        "(0.178544, 1.430871, 0.051468)",
        "(0.178567, 1.433368, 0.051183)",
        "(0.178708, 1.438521, 0.050815)",
        "(0.178942, 1.443633, 0.050192)",
        "(0.179281, 1.448523, 0.049291)",
        "(0.179808, 1.453434, 0.048622)",
        "(0.180021, 1.455945, 0.048349)",
        "(0.180361, 1.460884, 0.047844)",
        "(0.180692, 1.465661, 0.047437)",
        "(0.181034, 1.470429, 0.047228)",
        "(0.181468, 1.475046, 0.047122)",
        "(0.181703, 1.477268, 0.047070)",
        "(0.182066, 1.481498, 0.046989)",
        "(0.182396, 1.485568, 0.047063)",
        "(0.182736, 1.489623, 0.047439)",
        "(0.183193, 1.493655, 0.048168)",
        "(0.183405, 1.495642, 0.048601)",
        "(0.183654, 1.499481, 0.049373)",
        "(0.183842, 1.502805, 0.049950)",
        "(0.184086, 1.506025, 0.050572)",
        "(0.184436, 1.509377, 0.051294)",
        "(0.184557, 1.511018, 0.051700)",
        "(0.184705, 1.514273, 0.052885)",
        "(0.184719, 1.517957, 0.054652)",
        "(0.184531, 1.521642, 0.056558)",
        "(0.184292, 1.524903, 0.058439)",
        "(0.184128, 1.526418, 0.059352)",
        "(0.184012, 1.529284, 0.061092)",
        "(0.183772, 1.531960, 0.062773)",
        "(0.183602, 1.534536, 0.064724)",
        "(0.183492, 1.537249, 0.066863)",
        "(0.183348, 1.538536, 0.067925)",
        "(0.183032, 1.540926, 0.069884)",
        "(0.182984, 1.543051, 0.071566)",
        "(0.183137, 1.545172, 0.073269)",
        "(0.183319, 1.547287, 0.075128)",
        "(0.183343, 1.548426, 0.076195)",
        "(0.183389, 1.550826, 0.078619)",
        "(0.183435, 1.552974, 0.081053)",
        "(0.183422, 1.554812, 0.083433)",
        "(0.183346, 1.556610, 0.086164)",
        "(0.183331, 1.557474, 0.087589)",
        "(0.183249, 1.559050, 0.090642)",
        "(0.182989, 1.560545, 0.093973)",
        "(0.182650, 1.561709, 0.097469)",
        "(0.182228, 1.562590, 0.101129)",
        "(0.182037, 1.562915, 0.103008)",
        "(0.181570, 1.563302, 0.106999)",
        "(0.180931, 1.563538, 0.111251)",
        "(0.180356, 1.563609, 0.115655)",
        "(0.179808, 1.563455, 0.120031)",
        "(0.179483, 1.563321, 0.122270)",
        "(0.178736, 1.562782, 0.126644)",
        "(0.178007, 1.562059, 0.130848)",
        "(0.177429, 1.561201, 0.134739)",
        "(0.177097, 1.560041, 0.138553)",
        "(0.176845, 1.559389, 0.140534)",
        "(0.176142, 1.558005, 0.144476)",
        "(0.175426, 1.556411, 0.148144)",
        "(0.174850, 1.554670, 0.151850)",
        "(0.174206, 1.552908, 0.155862)",
        "(0.173834, 1.552044, 0.158010)",
        "(0.173077, 1.550136, 0.162441)",
        "(0.172303, 1.548234, 0.167221)",
        "(0.171346, 1.546583, 0.172173)",
        "(0.170534, 1.544935, 0.176626)",
        "(0.170188, 1.544090, 0.178562)",
        "(0.169465, 1.542335, 0.182127)",
        "(0.169253, 1.540653, 0.185739)",
        "(0.168960, 1.539471, 0.189844)",
        "(0.168754, 1.538539, 0.194024)",
        "(0.168752, 1.538061, 0.195993)",
        "(0.168766, 1.536864, 0.199644)",
        "(0.168671, 1.535395, 0.203070)",
        "(0.168483, 1.533846, 0.206753)",
        "(0.168304, 1.532337, 0.210866)",
        "(0.168171, 1.531626, 0.212998)",
        "(0.167841, 1.530003, 0.217005)",
        "(0.167612, 1.528244, 0.220588)",
        "(0.167523, 1.526350, 0.223828)",
        "(0.167523, 1.524428, 0.226887)",
        "(0.167530, 1.523517, 0.228488)",
        "(0.167689, 1.521946, 0.232096)",
        "(0.167791, 1.520335, 0.235895)",
        "(0.167498, 1.518334, 0.239352)",
        "(0.167132, 1.515901, 0.242124)",
        "(0.167062, 1.514641, 0.243429)",
        "(0.167036, 1.512160, 0.246195)",
        "(0.167040, 1.509786, 0.249381)",
        "(0.167047, 1.507437, 0.252716)",
        "(0.166901, 1.504826, 0.255911)",
        "(0.166782, 1.503421, 0.257339)",
        "(0.166528, 1.500143, 0.259517)",
        "(0.166283, 1.496675, 0.261215)",
        "(0.166006, 1.493333, 0.262766)",
        "(0.165587, 1.490021, 0.264245)",
        "(0.165380, 1.488430, 0.265053)",
        "(0.165309, 1.485536, 0.266783)",
        "(0.165648, 1.482742, 0.268410)",
        "(0.165893, 1.479730, 0.269837)",
        "(0.165873, 1.476283, 0.270924)",
        "(0.165762, 1.474349, 0.271384)",
        "(0.165656, 1.470327, 0.272409)",
        "(0.165665, 1.466159, 0.273648)",
        "(0.165723, 1.461797, 0.275177)",
        "(0.165958, 1.457298, 0.276819)",
        "(0.166079, 1.454928, 0.277605)",
        "(0.166188, 1.449920, 0.278962)",
        "(0.166104, 1.444608, 0.280223)",
        "(0.165767, 1.439228, 0.281428)",
        "(0.165431, 1.433769, 0.282481)",
        "(0.165368, 1.431044, 0.282990)",
        "(0.165411, 1.426223, 0.284105)",
        "(0.165446, 1.421503, 0.284894)",
        "(0.165422, 1.416648, 0.285171)",
        "(0.165588, 1.412056, 0.285486)",
        "(0.165721, 1.409844, 0.285760)",
        "(0.166049, 1.405606, 0.286437)",
        "(0.166158, 1.401325, 0.287102)",
        "(0.166348, 1.397011, 0.287677)",
        "(0.166588, 1.392650, 0.288141)",
        "(0.166683, 1.390446, 0.288261)",
        "(0.166758, 1.385835, 0.288265)",
        "(0.166809, 1.380951, 0.287784)",
        "(0.166889, 1.376148, 0.287316)",
        "(0.166934, 1.371519, 0.286939)",
        "(0.166954, 1.369214, 0.286692)",
        "(0.167119, 1.364644, 0.286089)",
        "(0.167433, 1.360277, 0.285394)",
        "(0.167590, 1.355868, 0.284219)",
        "(0.167506, 1.351102, 0.282293)",
        "(0.167484, 1.348688, 0.281152)",
        "(0.167424, 1.343965, 0.278978)",
        "(0.167484, 1.339561, 0.276938)",
        "(0.167412, 1.335332, 0.274982)",
        "(0.167378, 1.331231, 0.273105)",
        "(0.167400, 1.329338, 0.272253)",
        "(0.167468, 1.325776, 0.270631)",
        "(0.167583, 1.322167, 0.268768)",
        "(0.167811, 1.318578, 0.266472)",
        "(0.167978, 1.315060, 0.264108)",
        "(0.168124, 1.313405, 0.262845)",
        "(0.168365, 1.310086, 0.260307)",
        "(0.168545, 1.306919, 0.257817)",
        "(0.168686, 1.303885, 0.255230)",
        "(0.168966, 1.301046, 0.252450)",
        "(0.169135, 1.299693, 0.251049)",
        "(0.169372, 1.296980, 0.248258)",
        "(0.169531, 1.294439, 0.245459)",
        "(0.169655, 1.292009, 0.242626)",
        "(0.169784, 1.289810, 0.239977)",
        "(0.169812, 1.288813, 0.238799)",
        "(0.169862, 1.286951, 0.236611)",
        "(0.169828, 1.285130, 0.234286)",
        "(0.169923, 1.283434, 0.231522)",
        "(0.170139, 1.282059, 0.228540)",
        "(0.170233, 1.281407, 0.227069)",
        "(0.170374, 1.280128, 0.224110)",
        "(0.170455, 1.278748, 0.220905)",
        "(0.170507, 1.277269, 0.217389)",
        "(0.170707, 1.275977, 0.213838)",
        "(0.170753, 1.275410, 0.212186)",
        "(0.170799, 1.274529, 0.209011)",
        "(0.170754, 1.273823, 0.205759)",
        "(0.170773, 1.273451, 0.202367)",
        "(0.170879, 1.273346, 0.198787)",
        "(0.170973, 1.273424, 0.196946)",
        "(0.171215, 1.273687, 0.193221)",
        "(0.171427, 1.273961, 0.189495)",
        "(0.171578, 1.274401, 0.185961)",
        "(0.171714, 1.274882, 0.182408)",
        "(0.171784, 1.275059, 0.180508)",
        "(0.171906, 1.275398, 0.176739)",
        "(0.171985, 1.275901, 0.173097)",
        "(0.171921, 1.276444, 0.169521)",
        "(0.171930, 1.277154, 0.165802)",
        "(0.171991, 1.277616, 0.163913)",
        "(0.172075, 1.278750, 0.160194)",
        "(0.172101, 1.280013, 0.156334)",
        "(0.172166, 1.281346, 0.152286)",
        "(0.172210, 1.282628, 0.148063)",
        "(0.172220, 1.283318, 0.145949)",
        "(0.172218, 1.284833, 0.141854)",
        "(0.172292, 1.286516, 0.137798)",
        "(0.172449, 1.288316, 0.133660)",
        "(0.172568, 1.290119, 0.129415)",
        "(0.172600, 1.291057, 0.127305)",
        "(0.172710, 1.292975, 0.123248)",
        "(0.172822, 1.294924, 0.119349)",
        "(0.172872, 1.296810, 0.115527)",
        "(0.172937, 1.298643, 0.111785)",
        "(0.172979, 1.299591, 0.109956)",
        "(0.173088, 1.301569, 0.106343)",
        "(0.173169, 1.303781, 0.102870)",
        "(0.173179, 1.306280, 0.099568)",
        "(0.173251, 1.308906, 0.096142)",
        "(0.173290, 1.310253, 0.094386)",
        "(0.173345, 1.313176, 0.091017)",
        "(0.173255, 1.316301, 0.087820)",
        "(0.173230, 1.319623, 0.084643)",
        "(0.173218, 1.323241, 0.081589)",
        "(0.173183, 1.325175, 0.080147)",
        "(0.173079, 1.329186, 0.077473)",
        "(0.172782, 1.333488, 0.075042)",
        "(0.172518, 1.337961, 0.072735)",
        "(0.172329, 1.342646, 0.070493)",
        "(0.172263, 1.344971, 0.069328)",
        "(0.172108, 1.349851, 0.067360)",
        "(0.171687, 1.354848, 0.065721)",
        "(0.171366, 1.359786, 0.064150)",
        "(0.170978, 1.364808, 0.062743)",
        "(0.170785, 1.367303, 0.062058)",
        "(0.170410, 1.372175, 0.060718)",
        "(0.170038, 1.376946, 0.059397)",
        "(0.169703, 1.381658, 0.058250)",
        "(0.169521, 1.386499, 0.057453)",
        "(0.169399, 1.388920, 0.057126)",
        "(0.169174, 1.393576, 0.056361)",
        "(0.169035, 1.397855, 0.055436)",
        "(0.168864, 1.402156, 0.054824)",
        "(0.168797, 1.406605, 0.054626)",
        "(0.168788, 1.408751, 0.054589)",
        "(0.168632, 1.412839, 0.054422)",
        "(0.168431, 1.416518, 0.054086)",
        "(0.168004, 1.419793, 0.053515)",
        "(0.167546, 1.423361, 0.053145)",
        "(0.167393, 1.425210, 0.053000)",
        "(0.167119, 1.429043, 0.052767)",
        "(0.166793, 1.433240, 0.052910)",
        "(0.166500, 1.437795, 0.053238)",
        "(0.166295, 1.442377, 0.053478)",
        "(0.166210, 1.444638, 0.053587)",
        "(0.166106, 1.449243, 0.053741)",
        "(0.165866, 1.453847, 0.054044)",
        "(0.165388, 1.458333, 0.054425)",
        "(0.165003, 1.462801, 0.054839)",
        "(0.164836, 1.464983, 0.055013)",
        "(0.164320, 1.468977, 0.055159)",
        "(0.163790, 1.473276, 0.055817)",
        "(0.163312, 1.477892, 0.057020)",
        "(0.162897, 1.482513, 0.058278)",
        "(0.162788, 1.484673, 0.058799)",
        "(0.162750, 1.488774, 0.059627)",
        "(0.162703, 1.492686, 0.060339)",
        "(0.162679, 1.496442, 0.061040)",
        "(0.162537, 1.500126, 0.061867)",
        "(0.162477, 1.501941, 0.062282)",
        "(0.162429, 1.505359, 0.063054)",
        "(0.162376, 1.508556, 0.063670)",
        "(0.162399, 1.511561, 0.064241)",
        "(0.162221, 1.514643, 0.065086)",
        "(0.162071, 1.516245, 0.065652)",
        "(0.161693, 1.519503, 0.066904)",
        "(0.161477, 1.522729, 0.067991)",
        "(0.161199, 1.525656, 0.068941)",
        "(0.160780, 1.528458, 0.069947)",
        "(0.160583, 1.529914, 0.070565)",
        "(0.160216, 1.532678, 0.071730)",
        "(0.159866, 1.535000, 0.072513)",
        "(0.159729, 1.537288, 0.073473)",
        "(0.159701, 1.539760, 0.074783)",
        "(0.159644, 1.540993, 0.075467)",
        "(0.159332, 1.543308, 0.076767)",
        "(0.158821, 1.545516, 0.078163)",
        "(0.158327, 1.547613, 0.079619)",
        "(0.157663, 1.549685, 0.081130)",
        "(0.157499, 1.550727, 0.081980)",
        "(0.157351, 1.552875, 0.083820)",
        "(0.157286, 1.554843, 0.085434)",
        "(0.157027, 1.556369, 0.086949)",
        "(0.156665, 1.557598, 0.088546)",
        "(0.156389, 1.558328, 0.089513)",
        "(0.155807, 1.559804, 0.091517)",
        "(0.155147, 1.561087, 0.093555)",
        "(0.154357, 1.562287, 0.095596)",
        "(0.153626, 1.563526, 0.097694)",
        "(0.153334, 1.564157, 0.098797)",
        "(0.153023, 1.565486, 0.101031)",
        "(0.152912, 1.566667, 0.103154)",
        "(0.152851, 1.567628, 0.105238)",
        "(0.152834, 1.568519, 0.107500)",
        "(0.152712, 1.568928, 0.108702)",
        "(0.152227, 1.569493, 0.111184)",
        "(0.151657, 1.569908, 0.113804)",
        "(0.151180, 1.570254, 0.116507)",
        "(0.150780, 1.570690, 0.119435)",
        "(0.150598, 1.570899, 0.120970)",
        "(0.150638, 1.571291, 0.124301)",
        "(0.150525, 1.571350, 0.127578)",
        "(0.149860, 1.571108, 0.131168)",
        "(0.149066, 1.571024, 0.135586)",
        "(0.148619, 1.571114, 0.138010)",
        "(0.147708, 1.571144, 0.142564)",
        "(0.147051, 1.570758, 0.146794)",
        "(0.146695, 1.570306, 0.151031)",
        "(0.146240, 1.569886, 0.155127)",
        "(0.145926, 1.569572, 0.157035)",
        "(0.145442, 1.568713, 0.160613)",
        "(0.145086, 1.567797, 0.164208)",
        "(0.144501, 1.566898, 0.167863)",
        "(0.143855, 1.565975, 0.171575)",
        "(0.143651, 1.565556, 0.173488)",
        "(0.143271, 1.564813, 0.177361)",
        "(0.142854, 1.563745, 0.180903)",
        "(0.142416, 1.562412, 0.184163)",
        "(0.141963, 1.561006, 0.187320)",
        "(0.141802, 1.560307, 0.188961)",
        "(0.141359, 1.558886, 0.192586)",
        "(0.141018, 1.557495, 0.196661)",
        "(0.140796, 1.555961, 0.200863)",
        "(0.140454, 1.554227, 0.204943)",
        "(0.140259, 1.553325, 0.206915)",
        "(0.139819, 1.551527, 0.210883)",
        "(0.139368, 1.549686, 0.214608)",
        "(0.139109, 1.547787, 0.217934)",
        "(0.139087, 1.545927, 0.220928)",
        "(0.139121, 1.545043, 0.222401)",
        "(0.139298, 1.543314, 0.225373)",
        "(0.139422, 1.541584, 0.228471)",
        "(0.139452, 1.539654, 0.231642)",
        "(0.139432, 1.537426, 0.234661)",
        "(0.139332, 1.536186, 0.236105)",
        "(0.139067, 1.533569, 0.239009)",
        "(0.138937, 1.531034, 0.242066)",
        "(0.138885, 1.528433, 0.245261)",
        "(0.138767, 1.525524, 0.248075)",
        "(0.138706, 1.523993, 0.249343)",
        "(0.138752, 1.520981, 0.251914)",
        "(0.138936, 1.517959, 0.254436)",
        "(0.138905, 1.514515, 0.256683)",
        "(0.138789, 1.510592, 0.258496)",
        "(0.138657, 1.508605, 0.259381)",
        "(0.138094, 1.504760, 0.261243)",
        "(0.137783, 1.501263, 0.263145)",
        "(0.137422, 1.498070, 0.264966)",
        "(0.137322, 1.495005, 0.266407)",
        "(0.137394, 1.493517, 0.266967)",
        "(0.137680, 1.490569, 0.268032)",
        "(0.137889, 1.487794, 0.269130)",
        "(0.138045, 1.484884, 0.270110)",
        "(0.138253, 1.481713, 0.271096)",
        "(0.138369, 1.480121, 0.271739)",
        "(0.138450, 1.476736, 0.273086)",
        "(0.138315, 1.473146, 0.274476)",
        "(0.138139, 1.469616, 0.276013)",
        "(0.138117, 1.466181, 0.277500)",
        "(0.138170, 1.464471, 0.278173)",
        "(0.138243, 1.461054, 0.279428)",
        "(0.138445, 1.457801, 0.280600)",
        "(0.138921, 1.454774, 0.281705)",
        "(0.139448, 1.451839, 0.282874)",
        "(0.139727, 1.450327, 0.283483)",
        "(0.140209, 1.447112, 0.284791)",
        "(0.140565, 1.443612, 0.286055)",
        "(0.141032, 1.439933, 0.287192)",
        "(0.141858, 1.436138, 0.288409)",
        "(0.142322, 1.434231, 0.289035)",
        "(0.143548, 1.430433, 0.290231)",
        "(0.144409, 1.426398, 0.291290)",
        "(0.145137, 1.422171, 0.292105)",
        "(0.145797, 1.417883, 0.292757)",
        "(0.146130, 1.415791, 0.293079)",
        "(0.146626, 1.411471, 0.293717)",
        "(0.147046, 1.407036, 0.294278)",
        "(0.147538, 1.402600, 0.294709)",
        "(0.148286, 1.398178, 0.294903)",
        "(0.148907, 1.395924, 0.294833)",
        "(0.149845, 1.391342, 0.294770)",
        "(0.150965, 1.387184, 0.294689)",
        "(0.151981, 1.382977, 0.294193)",
        "(0.152855, 1.378597, 0.293359)",
        "(0.153295, 1.376452, 0.292932)",
        "(0.154157, 1.372334, 0.292255)",
        "(0.154800, 1.368303, 0.291586)",
        "(0.155064, 1.364170, 0.290716)",
        "(0.155485, 1.360371, 0.289855)",
        "(0.155897, 1.358677, 0.289558)",
        "(0.156907, 1.355535, 0.289208)",
        "(0.157951, 1.352513, 0.288806)",
        "(0.158680, 1.349123, 0.287961)",
        "(0.159485, 1.345683, 0.286853)",
        "(0.159821, 1.344072, 0.286402)",
        "(0.160591, 1.341044, 0.285608)",
        "(0.161434, 1.338190, 0.284858)",
        "(0.162342, 1.335408, 0.284076)",
        "(0.163363, 1.332790, 0.283352)",
        "(0.163911, 1.331523, 0.282957)",
        "(0.165017, 1.328927, 0.282102)",
        "(0.166125, 1.326236, 0.281123)",
        "(0.167161, 1.323412, 0.279876)",
        "(0.168057, 1.320485, 0.278222)",
        "(0.168507, 1.319028, 0.277260)",
        "(0.169402, 1.316207, 0.275389)",
        "(0.170126, 1.313476, 0.273608)",
        "(0.170717, 1.310922, 0.271813)",
        "(0.171360, 1.308680, 0.269961)",
        "(0.171704, 1.307647, 0.269028)",
        "(0.172353, 1.305769, 0.267122)",
        "(0.172958, 1.303963, 0.265211)",
        "(0.173495, 1.302144, 0.263047)",
        "(0.174022, 1.300261, 0.260568)",
        "(0.174357, 1.299315, 0.259183)",
        "(0.175017, 1.297421, 0.256400)",
        "(0.175581, 1.295667, 0.253831)",
        "(0.176209, 1.294183, 0.251550)",
        "(0.176743, 1.292986, 0.249404)",
        "(0.176974, 1.292420, 0.248349)",
        "(0.177382, 1.291378, 0.246285)",
        "(0.177789, 1.290497, 0.244339)",
        "(0.178155, 1.289686, 0.242375)",
        "(0.178443, 1.289027, 0.240412)",
        "(0.178525, 1.288706, 0.239401)",
        "(0.178667, 1.288015, 0.237222)",
        "(0.178905, 1.287510, 0.234886)",
        "(0.179159, 1.287152, 0.232581)",
        "(0.179331, 1.286853, 0.230169)",
        "(0.179436, 1.286723, 0.228906)",
        "(0.179660, 1.286400, 0.226283)",
        "(0.179836, 1.286144, 0.223672)",
        "(0.180028, 1.286006, 0.221112)",
        "(0.180233, 1.285915, 0.218495)",
        "(0.180329, 1.285826, 0.217133)",
        "(0.180519, 1.285746, 0.214431)",
        "(0.180665, 1.285636, 0.211688)",
        "(0.180923, 1.285529, 0.208848)",
        "(0.181205, 1.285310, 0.205915)",
        "(0.181360, 1.285150, 0.204423)",
        "(0.181749, 1.284752, 0.201304)",
        "(0.182151, 1.284199, 0.197992)",
        "(0.182675, 1.283495, 0.194441)",
        "(0.183164, 1.282852, 0.190993)",
        "(0.183362, 1.282586, 0.189339)",
        "(0.183646, 1.282260, 0.186138)",
        "(0.183775, 1.282103, 0.182902)",
        "(0.183941, 1.282274, 0.179597)",
        "(0.184111, 1.282731, 0.176325)",
        "(0.184243, 1.283083, 0.174651)",
        "(0.184397, 1.283681, 0.171149)",
        "(0.184635, 1.284340, 0.167512)",
        "(0.184843, 1.285127, 0.163956)",
        "(0.184846, 1.286043, 0.160539)",
        "(0.184836, 1.286487, 0.158779)",
        "(0.184799, 1.287310, 0.155072)",
        "(0.184860, 1.288158, 0.151054)",
        "(0.184932, 1.289164, 0.146915)",
        "(0.184995, 1.290566, 0.142894)",
        "(0.185038, 1.291466, 0.140902)",
        "(0.185207, 1.293390, 0.136881)",
        "(0.185411, 1.295487, 0.132855)",
        "(0.185457, 1.297697, 0.128854)",
        "(0.185437, 1.299892, 0.124785)",
        "(0.185489, 1.301062, 0.122761)",
        "(0.185503, 1.303658, 0.119084)",
        "(0.185243, 1.306401, 0.115789)",
        "(0.184907, 1.309213, 0.112609)",
        "(0.184675, 1.312234, 0.109452)",
        "(0.184639, 1.313935, 0.107917)",
        "(0.184653, 1.317648, 0.104863)",
        "(0.184750, 1.321645, 0.101795)",
        "(0.184900, 1.325617, 0.098726)",
        "(0.184966, 1.329555, 0.095818)",
        "(0.184966, 1.331475, 0.094415)",
        "(0.185011, 1.335253, 0.091592)",
        "(0.185086, 1.338811, 0.088718)",
        "(0.185330, 1.342231, 0.085981)",
        "(0.185431, 1.345498, 0.083395)",
        "(0.185451, 1.347028, 0.082135)",
        "(0.185514, 1.349862, 0.079713)",
        "(0.185625, 1.352566, 0.077377)",
        "(0.185613, 1.355036, 0.075012)",
        "(0.185601, 1.357551, 0.072737)",
        "(0.185661, 1.358926, 0.071725)",
        "(0.185903, 1.361825, 0.069736)",
        "(0.186152, 1.364807, 0.067721)",
        "(0.186305, 1.367764, 0.065674)",
        "(0.186340, 1.370818, 0.063745)",
        "(0.186196, 1.372492, 0.062936)",
        "(0.185832, 1.376103, 0.061402)",
        "(0.185506, 1.379868, 0.059809)",
        "(0.185375, 1.383703, 0.058083)",
        "(0.185351, 1.387837, 0.056429)",
        "(0.185365, 1.390062, 0.055715)",
        "(0.185432, 1.394671, 0.054385)",
        "(0.185491, 1.399413, 0.053266)",
        "(0.185404, 1.404280, 0.052239)",
        "(0.185373, 1.409110, 0.051171)",
        "(0.185361, 1.411592, 0.050732)",
        "(0.185345, 1.416750, 0.050089)",
        "(0.185345, 1.421934, 0.049498)",
        "(0.185359, 1.426820, 0.048755)",
        "(0.185523, 1.431454, 0.048003)",
        "(0.185584, 1.433877, 0.047722)",
        "(0.185696, 1.438836, 0.047498)",
        "(0.185592, 1.443856, 0.047529)",
        "(0.185455, 1.448666, 0.047660)",
        "(0.185477, 1.453301, 0.047780)",
        "(0.185615, 1.455572, 0.047877)",
        "(0.185804, 1.460085, 0.048305)",
        "(0.185817, 1.464516, 0.048977)",
        "(0.185991, 1.468631, 0.049596)",
        "(0.186049, 1.472466, 0.050291)",
        "(0.185982, 1.474322, 0.050754)",
        "(0.185654, 1.477957, 0.051896)",
        "(0.185286, 1.481553, 0.053131)",
        "(0.184921, 1.484893, 0.054344)",
        "(0.184550, 1.488152, 0.055588)",
        "(0.184433, 1.489773, 0.056206)",
        "(0.184266, 1.492843, 0.057252)",
        "(0.184303, 1.495880, 0.058430)",
        "(0.184673, 1.499244, 0.060075)",
        "(0.184964, 1.502570, 0.061751)",
        "(0.185054, 1.504071, 0.062517)",
        "(0.185057, 1.506909, 0.063811)",
        "(0.185081, 1.509497, 0.065019)",
        "(0.185103, 1.511807, 0.066174)",
        "(0.185286, 1.513934, 0.067490)",
        "(0.185342, 1.514986, 0.068265)",
        "(0.185505, 1.517032, 0.069874)",
        "(0.185468, 1.518791, 0.071385)",
        "(0.185351, 1.520398, 0.072972)",
        "(0.184984, 1.522216, 0.074935)",
        "(0.184714, 1.523132, 0.075968)",
        "(0.184273, 1.524877, 0.077841)",
        "(0.183751, 1.526260, 0.079449)",
        "(0.183574, 1.527726, 0.081134)",
        "(0.183263, 1.529454, 0.083049)",
        "(0.183066, 1.530391, 0.084116)",
        "(0.182819, 1.532364, 0.086324)",
        "(0.182336, 1.534178, 0.088194)",
        "(0.181838, 1.535887, 0.089854)",
        "(0.181631, 1.537881, 0.091684)",
        "(0.181613, 1.538933, 0.092590)",
        "(0.181620, 1.540893, 0.094221)",
        "(0.181829, 1.542760, 0.095858)",
        "(0.182097, 1.544824, 0.097830)",
        "(0.182157, 1.546885, 0.099877)",
        "(0.182092, 1.547851, 0.100918)",
        "(0.181876, 1.549867, 0.103127)",
        "(0.181881, 1.551911, 0.105422)",
        "(0.181831, 1.554011, 0.107693)",
        "(0.181935, 1.556242, 0.110141)",
        "(0.182113, 1.557459, 0.111475)",
        "(0.182570, 1.560057, 0.114179)",
        "(0.182892, 1.562510, 0.116661)",
        "(0.183206, 1.564971, 0.118986)",
        "(0.183631, 1.567205, 0.121088)",
        "(0.183969, 1.568254, 0.122107)",
        "(0.184551, 1.570116, 0.124426)",
        "(0.185004, 1.571728, 0.127264)",
        "(0.185155, 1.573096, 0.130543)",
        "(0.185129, 1.574151, 0.134210)",
        "(0.185083, 1.574610, 0.136262)",
        "(0.185132, 1.575470, 0.140658)",
        "(0.184987, 1.576032, 0.145241)",
        "(0.184939, 1.576373, 0.149843)",
        "(0.184849, 1.576414, 0.154510)",
        "(0.184758, 1.576298, 0.156891)",
        "(0.184454, 1.575854, 0.161659)",
        "(0.184170, 1.575075, 0.166517)",
        "(0.184225, 1.574115, 0.171737)",
        "(0.183942, 1.572907, 0.177122)",
        "(0.183656, 1.572207, 0.179820)",
        "(0.183017, 1.570596, 0.185458)",
        "(0.182057, 1.568934, 0.191534)",
        "(0.181039, 1.567118, 0.197637)",
        "(0.180170, 1.565149, 0.203737)",
        "(0.179859, 1.564135, 0.206696)",
        "(0.179261, 1.562043, 0.212361)",
        "(0.178805, 1.559785, 0.217582)",
        "(0.178754, 1.557469, 0.222465)",
        "(0.179167, 1.555159, 0.227325)",
        "(0.179383, 1.553923, 0.229760)",
        "(0.179375, 1.551355, 0.234711)",
        "(0.178982, 1.548687, 0.239535)",
        "(0.178682, 1.545871, 0.244063)",
        "(0.178663, 1.543163, 0.248187)",
        "(0.178609, 1.541725, 0.250044)",
        "(0.178484, 1.538491, 0.253305)",
        "(0.178387, 1.535493, 0.256808)",
        "(0.178321, 1.532635, 0.260186)",
        "(0.178200, 1.529721, 0.263276)",
        "(0.178209, 1.528267, 0.264585)",
        "(0.178314, 1.525184, 0.267037)",
        "(0.178298, 1.521993, 0.269635)",
        "(0.178284, 1.518903, 0.272520)",
        "(0.178277, 1.515551, 0.275217)",
        "(0.178147, 1.513660, 0.276387)",
        "(0.177927, 1.509587, 0.278331)",
        "(0.177765, 1.504998, 0.279500)",
        "(0.177464, 1.499926, 0.280185)",
        "(0.177299, 1.494787, 0.280922)",
        "(0.177247, 1.492152, 0.281335)",
        "(0.177254, 1.487086, 0.282553)",
        "(0.177117, 1.482122, 0.284279)",
        "(0.176918, 1.477043, 0.286113)",
        "(0.176436, 1.471561, 0.287569)",
        "(0.176201, 1.468656, 0.288027)",
        "(0.175834, 1.462585, 0.288534)",
        "(0.175591, 1.456231, 0.288681)",
        "(0.175480, 1.450379, 0.289223)",
        "(0.175372, 1.444900, 0.289874)",
        "(0.175272, 1.442223, 0.290149)",
        "(0.175129, 1.436978, 0.290821)",
        "(0.174949, 1.432054, 0.291716)",
        "(0.174893, 1.427480, 0.292560)",
        "(0.175024, 1.423157, 0.293244)",
        "(0.175192, 1.421028, 0.293492)",
        "(0.175561, 1.416835, 0.293942)",
        "(0.175958, 1.412556, 0.294150)",
        "(0.176385, 1.408049, 0.294260)",
        "(0.176767, 1.403369, 0.294406)",
        "(0.176913, 1.400952, 0.294403)",
        "(0.177204, 1.396039, 0.294278)",
        "(0.177502, 1.390986, 0.293901)",
        "(0.177710, 1.385762, 0.293175)",
        "(0.177949, 1.380468, 0.292118)",
        "(0.178062, 1.377808, 0.291486)",
        "(0.178213, 1.372562, 0.290108)",
        "(0.178282, 1.367317, 0.288579)",
        "(0.178357, 1.362061, 0.286781)",
        "(0.178591, 1.357052, 0.284915)",
        "(0.178800, 1.354692, 0.283967)",
        "(0.179099, 1.350025, 0.281950)",
        "(0.179335, 1.345420, 0.279570)",
        "(0.179465, 1.340895, 0.277034)",
        "(0.179783, 1.336703, 0.274216)",
        "(0.179954, 1.334611, 0.272745)",
        "(0.180219, 1.330472, 0.269820)",
        "(0.180590, 1.326454, 0.266941)",
        "(0.180985, 1.322692, 0.264239)",
        "(0.181486, 1.319058, 0.261508)",
        "(0.181698, 1.317229, 0.260110)",
        "(0.182137, 1.313426, 0.257130)",
        "(0.182554, 1.309586, 0.253956)",
        "(0.183037, 1.305722, 0.250637)",
        "(0.183571, 1.302187, 0.247309)",
        "(0.183822, 1.300502, 0.245674)",
        "(0.184351, 1.297132, 0.242253)",
        "(0.184783, 1.293817, 0.238880)",
        "(0.185097, 1.290759, 0.235768)",
        "(0.185478, 1.287909, 0.232626)",
        "(0.185661, 1.286490, 0.230952)",
        "(0.186138, 1.283753, 0.227374)",
        "(0.186681, 1.281279, 0.223741)",
        "(0.187181, 1.279054, 0.220184)",
        "(0.187706, 1.276797, 0.216582)",
        "(0.187917, 1.275603, 0.214737)",
        "(0.188440, 1.273419, 0.211124)",
        "(0.189024, 1.271338, 0.207335)",
        "(0.189540, 1.269182, 0.203137)",
        "(0.189990, 1.267190, 0.198856)",
        "(0.190273, 1.266403, 0.196745)",
        "(0.190733, 1.265092, 0.192532)",
        "(0.191030, 1.263834, 0.188121)",
        "(0.191283, 1.262900, 0.183629)",
        "(0.191535, 1.262375, 0.179318)",
        "(0.191640, 1.262373, 0.177229)",
        "(0.191746, 1.262331, 0.172957)",
        "(0.191933, 1.262592, 0.168785)",
        "(0.192294, 1.263228, 0.164740)",
        "(0.192649, 1.263964, 0.160616)",
        "(0.192838, 1.264283, 0.158517)",
        "(0.193216, 1.264905, 0.154177)",
        "(0.193450, 1.265577, 0.149648)",
        "(0.193710, 1.266511, 0.145104)",
        "(0.193749, 1.267988, 0.141028)",
        "(0.193835, 1.268978, 0.139115)",
        "(0.194005, 1.270870, 0.135114)",
        "(0.194322, 1.272581, 0.130797)",
        "(0.194674, 1.274125, 0.126344)",
        "(0.194888, 1.275533, 0.122082)",
        "(0.194962, 1.276240, 0.120022)",
        "(0.195169, 1.277668, 0.115887)",
        "(0.195455, 1.279082, 0.111824)",
        "(0.195806, 1.280657, 0.108031)",
        "(0.195993, 1.282210, 0.104446)",
        "(0.196032, 1.282991, 0.102796)",
        "(0.196082, 1.284594, 0.099635)",
        "(0.195903, 1.286285, 0.096725)",
        "(0.195558, 1.288316, 0.094105)",
        "(0.195333, 1.290584, 0.091459)",
        "(0.195264, 1.291751, 0.090074)",
        "(0.195235, 1.294242, 0.087201)",
        "(0.195298, 1.296978, 0.084477)",
        "(0.195187, 1.299818, 0.082019)",
        "(0.194972, 1.302788, 0.079793)",
        "(0.194873, 1.304294, 0.078717)",
        "(0.194592, 1.307490, 0.076813)",
        "(0.194302, 1.310781, 0.074984)",
        "(0.193871, 1.314293, 0.073328)",
        "(0.193476, 1.317977, 0.071690)",
        "(0.193276, 1.319823, 0.070853)",
        "(0.192937, 1.323467, 0.069062)",
        "(0.192695, 1.327245, 0.067255)",
        "(0.192535, 1.331436, 0.065790)",
        "(0.192257, 1.335722, 0.064493)",
        "(0.192141, 1.337843, 0.063797)",
        "(0.191925, 1.341977, 0.062361)",
        "(0.191643, 1.345923, 0.060832)",
        "(0.191357, 1.349743, 0.059260)",
        "(0.191192, 1.353758, 0.057888)",
        "(0.191062, 1.355784, 0.057288)",
        "(0.190798, 1.359905, 0.056215)",
        "(0.190477, 1.364034, 0.055179)",
        "(0.190184, 1.368066, 0.054057)",
        "(0.189879, 1.372105, 0.052796)",
        "(0.189761, 1.374176, 0.052170)",
        "(0.189588, 1.378506, 0.051063)",
        "(0.189483, 1.382910, 0.050158)",
        "(0.189227, 1.387261, 0.049243)",
        "(0.188982, 1.391487, 0.048348)",
        "(0.188934, 1.393556, 0.047921)",
        "(0.188856, 1.397763, 0.047212)",
        "(0.188690, 1.401896, 0.046526)",
        "(0.188643, 1.405966, 0.045853)",
        "(0.188363, 1.409922, 0.045276)",
        "(0.188227, 1.411844, 0.044990)",
        "(0.188176, 1.415545, 0.044449)",
        "(0.188154, 1.419251, 0.044121)",
        "(0.188062, 1.423009, 0.044064)",
        "(0.187721, 1.426711, 0.044148)",
        "(0.187596, 1.428616, 0.044302)",
        "(0.187415, 1.432412, 0.044429)",
        "(0.187389, 1.436072, 0.044334)",
        "(0.187424, 1.439742, 0.044144)",
        "(0.187422, 1.443552, 0.044105)",
        "(0.187425, 1.445552, 0.044176)",
        "(0.187434, 1.449537, 0.044284)",
        "(0.187289, 1.453534, 0.044308)",
        "(0.187360, 1.457579, 0.044197)",
        "(0.187528, 1.461665, 0.044066)",
        "(0.187530, 1.463695, 0.044011)",
        "(0.187453, 1.467690, 0.043977)",
        "(0.187262, 1.471841, 0.044380)",
        "(0.187063, 1.476212, 0.045095)",
        "(0.186980, 1.480474, 0.045680)",
        "(0.187006, 1.482484, 0.045845)",
        "(0.187005, 1.486300, 0.046006)",
        "(0.187011, 1.490067, 0.046198)",
        "(0.186908, 1.493711, 0.046542)",
        "(0.186695, 1.497378, 0.047320)",
        "(0.186588, 1.499260, 0.047838)",
        "(0.186481, 1.502831, 0.048778)",
        "(0.186504, 1.506186, 0.049579)",
        "(0.186498, 1.509497, 0.050436)",
        "(0.186289, 1.512694, 0.051435)",
        "(0.186132, 1.514298, 0.051976)",
        "(0.185834, 1.517461, 0.053097)",
        "(0.185461, 1.520538, 0.054400)",
        "(0.185087, 1.523427, 0.055700)",
        "(0.184622, 1.526183, 0.056991)",
        "(0.184478, 1.527578, 0.057720)",
        "(0.184398, 1.530624, 0.059433)",
        "(0.184290, 1.533749, 0.061095)",
        "(0.184081, 1.536855, 0.062753)",
        "(0.183943, 1.540058, 0.064614)",
        "(0.183887, 1.541671, 0.065521)",
        "(0.183746, 1.544774, 0.067311)",
        "(0.183406, 1.547854, 0.069227)",
        "(0.183288, 1.550933, 0.071463)",
        "(0.183074, 1.554115, 0.073883)",
        "(0.182928, 1.555678, 0.075135)",
        "(0.182620, 1.558768, 0.077923)",
        "(0.182264, 1.561964, 0.081008)",
        "(0.181781, 1.565190, 0.084168)",
        "(0.181232, 1.568197, 0.087285)",
        "(0.181016, 1.569695, 0.088880)",
        "(0.180726, 1.572902, 0.092245)",
        "(0.180479, 1.576153, 0.095608)",
        "(0.180412, 1.579300, 0.098872)",
        "(0.180518, 1.582323, 0.102018)",
        "(0.180552, 1.583822, 0.103575)",
        "(0.180637, 1.586818, 0.106716)",
        "(0.180745, 1.589537, 0.109763)",
        "(0.181047, 1.591862, 0.112520)",
        "(0.181310, 1.594110, 0.115429)",
        "(0.181518, 1.595226, 0.117047)",
        "(0.181868, 1.597527, 0.120394)",
        "(0.182226, 1.599584, 0.123793)",
        "(0.182611, 1.601482, 0.127318)",
        "(0.183049, 1.603127, 0.130957)",
        "(0.183297, 1.603928, 0.132842)",
        "(0.183879, 1.605525, 0.136719)",
        "(0.184219, 1.606774, 0.140714)",
        "(0.184573, 1.608037, 0.144908)",
        "(0.185146, 1.609355, 0.149250)",
        "(0.185401, 1.609949, 0.151331)",
        "(0.185844, 1.610867, 0.155396)",
        "(0.186176, 1.611686, 0.159647)",
        "(0.186451, 1.612772, 0.164342)",
        "(0.186659, 1.613773, 0.169170)",
        "(0.186790, 1.614175, 0.171552)",
        "(0.187151, 1.614882, 0.176386)",
        "(0.187433, 1.615346, 0.181204)",
        "(0.187879, 1.615573, 0.186070)",
        "(0.188342, 1.615758, 0.191301)",
        "(0.188593, 1.615825, 0.194054)",
        "(0.189309, 1.615885, 0.199689)",
        "(0.189999, 1.615957, 0.205259)",
        "(0.190803, 1.616065, 0.210876)",
        "(0.191377, 1.615924, 0.216249)",
        "(0.191659, 1.615706, 0.218850)",
        "(0.192614, 1.615285, 0.224185)",
        "(0.193442, 1.614996, 0.229833)",
        "(0.194083, 1.614742, 0.235599)",
        "(0.194574, 1.614097, 0.240845)",
        "(0.194720, 1.613450, 0.243144)",
        "(0.195085, 1.611987, 0.247725)",
        "(0.195545, 1.610425, 0.252516)",
        "(0.195988, 1.608885, 0.257544)",
        "(0.196509, 1.607302, 0.262715)",
        "(0.196619, 1.606424, 0.265250)",
        "(0.196698, 1.604350, 0.269810)",
        "(0.196750, 1.602141, 0.273672)",
        "(0.196810, 1.599778, 0.276949)",
        "(0.197075, 1.597516, 0.279999)",
        "(0.197265, 1.596442, 0.281594)",
        "(0.197669, 1.594211, 0.284715)",
        "(0.198225, 1.591802, 0.287766)",
        "(0.198756, 1.589425, 0.290879)",
        "(0.199121, 1.586867, 0.293886)",
        "(0.199130, 1.585536, 0.295448)",
        "(0.198961, 1.582813, 0.298611)",
        "(0.198561, 1.579978, 0.301802)",
        "(0.198397, 1.577327, 0.305208)",
        "(0.198593, 1.574793, 0.308697)",
        "(0.198671, 1.573501, 0.310468)",
        "(0.198705, 1.570913, 0.313935)",
        "(0.198770, 1.568134, 0.317140)",
        "(0.199064, 1.565550, 0.320468)",
        "(0.199396, 1.563167, 0.323840)",
        "(0.199481, 1.561900, 0.325473)",
        "(0.199771, 1.559267, 0.328654)",
        "(0.200262, 1.556622, 0.331881)",
        "(0.200610, 1.553627, 0.334999)",
        "(0.200723, 1.550294, 0.337976)",
        "(0.200823, 1.548512, 0.339384)",
        "(0.201160, 1.544872, 0.342125)",
        "(0.201345, 1.541006, 0.344757)",
        "(0.201345, 1.536937, 0.347263)",
        "(0.201380, 1.532868, 0.349727)",
        "(0.201396, 1.530847, 0.350916)",
        "(0.201213, 1.526732, 0.353113)",
        "(0.201003, 1.522611, 0.355055)",
        "(0.201062, 1.518741, 0.356888)",
        "(0.201363, 1.515185, 0.358800)",
        "(0.201547, 1.513485, 0.359757)",
        "(0.201994, 1.510190, 0.361518)",
        "(0.202313, 1.506749, 0.363031)",
        "(0.202379, 1.502975, 0.364070)",
        "(0.202417, 1.498963, 0.364828)",
        "(0.202472, 1.496974, 0.365192)",
        "(0.202602, 1.492969, 0.366020)",
        "(0.202717, 1.488711, 0.366611)",
        "(0.202655, 1.484222, 0.367046)",
        "(0.202515, 1.479562, 0.367184)",
        "(0.202506, 1.477240, 0.367214)",
        "(0.202388, 1.472574, 0.367329)",
        "(0.202127, 1.467847, 0.367439)",
        "(0.201889, 1.463135, 0.367380)",
        "(0.201812, 1.458391, 0.367030)",
        "(0.201682, 1.455913, 0.366607)",
        "(0.201263, 1.450813, 0.365610)",
        "(0.200897, 1.445601, 0.364275)",
        "(0.200516, 1.440425, 0.362791)",
        "(0.200244, 1.435389, 0.361138)",
        "(0.199997, 1.432821, 0.360213)",
        "(0.199317, 1.427577, 0.358167)",
        "(0.198704, 1.422390, 0.355807)",
        "(0.198188, 1.417473, 0.353489)",
        "(0.197739, 1.412729, 0.351291)",
        "(0.197516, 1.410370, 0.350228)",
        "(0.197135, 1.405661, 0.348125)",
        "(0.196666, 1.400715, 0.345810)",
        "(0.196060, 1.395604, 0.343378)",
        "(0.195571, 1.390587, 0.341073)",
        "(0.195316, 1.388074, 0.340135)",
        "(0.194809, 1.383116, 0.338171)",
        "(0.194370, 1.377984, 0.335618)",
        "(0.193923, 1.372515, 0.332551)",
        "(0.193667, 1.367008, 0.329225)",
        "(0.193552, 1.364267, 0.327614)",
        "(0.193324, 1.358710, 0.324442)",
        "(0.193110, 1.353171, 0.321448)",
        "(0.192963, 1.347792, 0.318628)",
        "(0.192834, 1.342635, 0.315860)",
        "(0.192817, 1.340223, 0.314592)",
        "(0.192886, 1.335500, 0.312049)",
        "(0.193021, 1.330817, 0.309223)",
        "(0.193201, 1.326083, 0.305757)",
        "(0.193325, 1.321108, 0.301540)",
        "(0.193446, 1.318568, 0.299238)",
        "(0.193756, 1.313753, 0.294910)",
        "(0.193916, 1.309455, 0.291282)",
        "(0.194010, 1.305443, 0.287910)",
        "(0.193968, 1.301666, 0.284394)",
        "(0.193987, 1.299840, 0.282567)",
        "(0.194143, 1.296419, 0.278815)",
        "(0.194403, 1.293239, 0.274836)",
        "(0.194621, 1.290186, 0.270649)",
        "(0.194868, 1.287326, 0.266278)",
        "(0.194939, 1.285979, 0.264130)",
        "(0.195094, 1.283376, 0.259833)",
        "(0.195036, 1.280951, 0.255709)",
        "(0.195072, 1.278763, 0.251632)",
        "(0.195044, 1.276682, 0.247465)",
        "(0.195096, 1.275643, 0.245287)",
        "(0.195171, 1.273802, 0.240851)",
        "(0.195192, 1.272368, 0.236655)",
        "(0.195156, 1.271417, 0.232725)",
        "(0.195103, 1.270707, 0.228770)",
        "(0.195144, 1.270424, 0.226716)",
        "(0.195233, 1.269882, 0.222569)",
        "(0.195203, 1.269239, 0.218348)",
        "(0.195065, 1.268460, 0.213921)",
        "(0.194984, 1.267676, 0.209207)",
        "(0.194932, 1.267370, 0.206772)",
        "(0.194850, 1.267074, 0.201993)",
        "(0.194841, 1.267086, 0.197077)",
        "(0.194777, 1.267149, 0.191972)",
        "(0.194905, 1.267533, 0.186701)",
        "(0.194968, 1.267804, 0.184046)",
        "(0.194981, 1.268562, 0.178961)",
        "(0.195022, 1.269575, 0.173953)",
        "(0.194997, 1.270491, 0.168781)",
        "(0.194983, 1.271437, 0.163357)",
        "(0.194972, 1.271959, 0.160575)",
        "(0.195015, 1.273136, 0.155038)",
        "(0.194911, 1.274694, 0.149787)",
        "(0.194741, 1.276437, 0.144715)",
        "(0.194538, 1.278240, 0.139485)",
        "(0.194533, 1.279138, 0.136770)",
        "(0.194693, 1.281120, 0.131230)",
        "(0.194779, 1.283392, 0.125994)",
        "(0.194644, 1.285866, 0.121094)",
        "(0.194566, 1.288469, 0.116236)",
        "(0.194623, 1.289855, 0.113845)",
        "(0.194804, 1.292827, 0.109265)",
        "(0.194919, 1.295696, 0.104772)",
        "(0.195030, 1.298286, 0.100213)",
        "(0.195283, 1.300914, 0.095791)",
        "(0.195401, 1.302356, 0.093778)",
        "(0.195469, 1.305086, 0.089744)",
        "(0.195437, 1.307959, 0.085752)",
        "(0.195507, 1.311197, 0.081921)",
        "(0.195628, 1.314775, 0.078204)",
        "(0.195709, 1.316687, 0.076372)",
        "(0.195981, 1.320490, 0.072664)",
        "(0.196253, 1.324155, 0.069010)",
        "(0.196221, 1.327931, 0.065774)",
        "(0.196039, 1.331918, 0.062943)",
        "(0.195822, 1.333999, 0.061689)",
        "(0.195575, 1.338221, 0.059136)",
        "(0.195527, 1.342726, 0.056662)",
        "(0.195609, 1.347467, 0.054392)",
        "(0.195573, 1.352278, 0.052325)",
        "(0.195533, 1.354673, 0.051402)",
        "(0.195232, 1.359527, 0.049837)",
        "(0.194843, 1.364289, 0.048399)",
        "(0.194496, 1.369301, 0.047370)",
        "(0.194327, 1.374330, 0.046502)",
        "(0.194253, 1.376800, 0.046157)",
        "(0.193968, 1.381375, 0.045285)",
        "(0.193718, 1.385681, 0.044445)",
        "(0.193336, 1.389790, 0.043616)",
        "(0.192797, 1.393935, 0.043021)",
        "(0.192573, 1.396053, 0.042758)",
        "(0.192135, 1.400361, 0.042256)",
        "(0.191847, 1.404956, 0.041900)",
        "(0.191844, 1.409711, 0.041621)",
        "(0.191795, 1.414237, 0.041089)",
        "(0.191778, 1.416403, 0.040660)",
        "(0.191624, 1.420706, 0.039842)",
        "(0.191562, 1.425240, 0.039162)",
        "(0.191297, 1.429795, 0.038556)",
        "(0.190929, 1.434554, 0.038260)",
        "(0.190765, 1.437071, 0.038299)",
        "(0.190326, 1.442122, 0.038496)",
        "(0.189797, 1.447081, 0.038611)",
        "(0.189368, 1.452065, 0.038737)",
        "(0.189025, 1.457082, 0.039009)",
        "(0.188869, 1.459652, 0.039187)",
        "(0.188606, 1.464822, 0.039573)",
        "(0.188475, 1.469940, 0.040032)",
        "(0.188492, 1.475006, 0.040680)",
        "(0.188671, 1.479930, 0.041431)",
        "(0.188602, 1.482135, 0.041759)",
        "(0.188339, 1.486455, 0.042496)",
        "(0.187966, 1.490451, 0.043370)",
        "(0.187382, 1.494242, 0.044304)",
        "(0.186087, 1.497882, 0.045510)",
        "(0.185699, 1.499724, 0.046255)",
        "(0.185229, 1.503564, 0.047982)",
        "(0.185222, 1.507048, 0.049793)",
        "(0.185060, 1.510189, 0.051315)",
        "(0.184863, 1.512660, 0.052419)",
        "(0.184828, 1.513772, 0.052915)",
        "(0.184436, 1.515989, 0.053889)",
        "(0.184028, 1.518584, 0.055196)",
        "(0.183647, 1.521230, 0.056778)",
        "(0.183060, 1.523771, 0.058289)",
        "(0.182690, 1.524889, 0.058909)",
        "(0.182187, 1.527066, 0.060204)",
        "(0.181688, 1.529472, 0.061837)",
        "(0.181426, 1.532259, 0.064047)",
        "(0.181031, 1.535094, 0.066538)",
        "(0.180778, 1.536400, 0.067808)",
        "(0.180384, 1.538908, 0.070402)",
        "(0.180006, 1.541589, 0.073214)",
        "(0.179473, 1.544406, 0.076198)",
        "(0.178593, 1.547009, 0.079016)",
        "(0.178226, 1.548225, 0.080357)",
        "(0.177622, 1.550595, 0.082727)",
        "(0.177371, 1.552850, 0.084800)",
        "(0.177460, 1.555017, 0.086836)",
        "(0.177551, 1.557118, 0.088745)",
        "(0.177586, 1.558040, 0.089518)",
        "(0.177575, 1.559690, 0.090977)",
        "(0.177265, 1.561655, 0.092875)",
        "(0.176808, 1.563932, 0.095090)",
        "(0.176357, 1.566359, 0.097408)",
        "(0.176023, 1.567528, 0.098404)",
        "(0.175493, 1.569635, 0.100008)",
        "(0.175043, 1.571778, 0.101455)",
        "(0.174667, 1.574073, 0.102932)",
        "(0.174336, 1.576520, 0.104617)",
        "(0.174253, 1.577849, 0.105554)",
        "(0.174295, 1.580574, 0.107390)",
        "(0.174299, 1.583471, 0.109287)",
        "(0.174242, 1.586227, 0.111042)",
        "(0.174159, 1.588771, 0.112725)",
        "(0.174112, 1.590120, 0.113678)",
        "(0.174132, 1.592942, 0.115846)",
        "(0.174129, 1.595639, 0.118190)",
        "(0.174404, 1.598023, 0.120422)",
        "(0.175103, 1.600136, 0.122543)",
        "(0.175579, 1.601093, 0.123711)",
        "(0.176550, 1.603025, 0.126704)",
        "(0.177259, 1.604579, 0.130067)",
        "(0.177569, 1.605461, 0.133432)",
        "(0.177713, 1.605645, 0.136739)",
        "(0.177772, 1.605582, 0.138446)",
        "(0.177688, 1.605488, 0.142148)",
        "(0.177487, 1.605231, 0.146052)",
        "(0.177270, 1.604493, 0.149995)",
        "(0.177018, 1.603642, 0.154124)",
        "(0.176843, 1.603162, 0.156237)",
        "(0.176440, 1.601909, 0.160577)",
        "(0.176186, 1.600652, 0.165144)",
        "(0.175930, 1.599356, 0.169834)",
        "(0.175605, 1.597825, 0.174685)",
        "(0.175528, 1.596992, 0.177244)",
        "(0.175362, 1.595532, 0.182518)",
        "(0.174831, 1.593980, 0.187818)",
        "(0.174185, 1.592238, 0.193201)",
        "(0.173943, 1.590712, 0.198644)",
        "(0.173654, 1.589987, 0.201156)",
        "(0.172958, 1.588357, 0.205886)",
        "(0.172666, 1.586937, 0.210627)",
        "(0.172813, 1.585778, 0.215673)",
        "(0.173276, 1.584488, 0.220781)",
        "(0.173514, 1.583636, 0.223352)",
        "(0.173570, 1.581614, 0.228350)",
        "(0.173139, 1.579117, 0.233035)",
        "(0.172628, 1.576306, 0.237248)",
        "(0.172241, 1.573228, 0.240947)",
        "(0.172111, 1.571676, 0.242691)",
        "(0.172011, 1.568671, 0.246097)",
        "(0.172138, 1.565672, 0.249226)",
        "(0.172568, 1.562622, 0.251948)",
        "(0.173065, 1.559222, 0.254136)",
        "(0.173365, 1.557324, 0.255096)",
        "(0.173415, 1.553565, 0.257273)",
        "(0.173346, 1.549847, 0.259621)",
        "(0.173158, 1.545859, 0.262136)",
        "(0.173232, 1.541652, 0.264842)",
        "(0.173362, 1.539393, 0.266146)",
        "(0.173319, 1.534651, 0.268481)",
        "(0.172758, 1.529329, 0.270431)",
        "(0.172450, 1.523941, 0.272338)",
        "(0.172426, 1.518691, 0.274372)",
        "(0.172255, 1.516007, 0.275329)",
        "(0.171711, 1.510505, 0.276974)",
        "(0.171284, 1.505113, 0.278514)",
        "(0.171206, 1.499994, 0.280049)",
        "(0.171030, 1.494830, 0.281183)",
        "(0.170836, 1.492198, 0.281608)",
        "(0.170418, 1.487057, 0.282633)",
        "(0.170051, 1.482273, 0.283970)",
        "(0.169714, 1.477793, 0.285191)",
        "(0.169631, 1.473546, 0.286105)",
        "(0.169732, 1.471611, 0.286538)",
        "(0.170136, 1.467860, 0.287245)",
        "(0.170378, 1.463955, 0.287725)",
        "(0.170480, 1.459826, 0.288013)",
        "(0.170633, 1.455518, 0.288102)",
        "(0.170840, 1.453330, 0.288086)",
        "(0.171204, 1.448745, 0.288110)",
        "(0.171349, 1.443967, 0.288255)",
        "(0.171270, 1.439036, 0.288384)",
        "(0.171331, 1.434036, 0.288435)",
        "(0.171428, 1.431537, 0.288513)",
        "(0.171477, 1.426581, 0.288792)",
        "(0.171632, 1.421754, 0.289115)",
        "(0.171780, 1.417040, 0.289427)",
        "(0.171984, 1.412306, 0.289402)",
        "(0.172058, 1.409827, 0.289111)",
        "(0.172184, 1.404890, 0.288250)",
        "(0.172346, 1.400084, 0.287360)",
        "(0.172486, 1.395366, 0.286376)",
        "(0.172721, 1.390679, 0.285109)",
        "(0.172809, 1.388398, 0.284329)",
        "(0.173144, 1.383871, 0.282702)",
        "(0.173678, 1.379462, 0.281016)",
        "(0.174331, 1.375077, 0.279204)",
        "(0.174902, 1.370488, 0.276934)",
        "(0.175201, 1.368099, 0.275606)",
        "(0.175846, 1.363615, 0.273023)",
        "(0.176382, 1.359496, 0.270926)",
        "(0.176636, 1.355548, 0.269152)",
        "(0.176743, 1.351647, 0.267474)",
        "(0.176799, 1.349721, 0.266576)",
        "(0.176786, 1.345834, 0.264413)",
        "(0.176879, 1.341826, 0.261794)",
        "(0.177178, 1.338127, 0.259288)",
        "(0.177551, 1.334801, 0.257039)",
        "(0.177746, 1.333228, 0.255934)",
        "(0.178138, 1.330062, 0.253644)",
        "(0.178568, 1.327050, 0.251560)",
        "(0.179035, 1.324078, 0.249623)",
        "(0.179410, 1.320736, 0.247339)",
        "(0.179587, 1.318867, 0.245989)",
        "(0.180074, 1.314970, 0.243107)",
        "(0.180469, 1.310932, 0.240084)",
        "(0.180883, 1.306765, 0.236983)",
        "(0.181267, 1.302515, 0.233882)",
        "(0.181500, 1.300411, 0.232380)",
        "(0.181930, 1.296242, 0.229555)",
        "(0.182505, 1.292046, 0.226632)",
        "(0.183333, 1.287738, 0.223415)",
        "(0.184249, 1.283345, 0.219727)",
        "(0.184710, 1.281055, 0.217708)",
        "(0.185535, 1.276421, 0.213536)",
        "(0.186330, 1.271864, 0.209290)",
        "(0.187044, 1.267315, 0.204866)",
        "(0.187749, 1.262916, 0.200257)",
        "(0.188079, 1.260799, 0.197849)",
        "(0.188706, 1.256758, 0.192611)",
        "(0.189532, 1.253274, 0.187110)",
        "(0.190482, 1.250514, 0.181578)",
        "(0.191439, 1.248325, 0.176082)",
        "(0.191887, 1.247382, 0.173328)",
        "(0.192681, 1.245462, 0.167804)",
        "(0.193394, 1.243784, 0.162472)",
        "(0.194048, 1.242267, 0.157147)",
        "(0.194738, 1.240961, 0.151742)",
        "(0.195046, 1.240529, 0.149103)",
        "(0.195654, 1.239994, 0.143893)",
        "(0.196187, 1.239826, 0.138731)",
        "(0.196565, 1.240120, 0.133680)",
        "(0.196998, 1.241037, 0.128758)",
        "(0.197273, 1.241583, 0.126248)",
        "(0.197882, 1.242768, 0.120969)",
        "(0.198421, 1.244005, 0.115747)",
        "(0.198817, 1.245260, 0.110757)",
        "(0.199150, 1.246584, 0.106155)",
        "(0.199217, 1.247408, 0.104139)",
        "(0.199293, 1.249248, 0.100309)",
        "(0.199511, 1.251082, 0.096457)",
        "(0.199907, 1.252966, 0.092605)",
        "(0.200229, 1.255009, 0.089024)",
        "(0.200322, 1.256073, 0.087347)",
        "(0.200392, 1.258150, 0.084049)",
        "(0.200478, 1.260394, 0.080926)",
        "(0.200331, 1.262932, 0.078063)",
        "(0.199974, 1.265643, 0.075287)",
        "(0.199765, 1.267124, 0.073901)",
        "(0.199436, 1.270344, 0.071120)",
        "(0.199328, 1.273891, 0.068194)",
        "(0.199375, 1.277518, 0.065170)",
        "(0.199363, 1.281347, 0.062418)",
        "(0.199270, 1.283230, 0.061132)",
        "(0.198937, 1.286790, 0.058574)",
        "(0.198639, 1.290410, 0.056303)",
        "(0.198321, 1.294283, 0.054412)",
        "(0.198118, 1.298008, 0.052550)",
        "(0.198078, 1.299748, 0.051574)",
        "(0.197921, 1.303178, 0.049773)",
        "(0.197622, 1.306694, 0.048225)",
        "(0.197347, 1.310421, 0.046897)",
        "(0.196972, 1.314079, 0.045577)",
        "(0.196776, 1.315949, 0.044933)",
        "(0.196360, 1.319913, 0.043772)",
        "(0.196047, 1.324024, 0.042738)",
        "(0.195553, 1.328264, 0.041880)",
        "(0.194864, 1.332612, 0.041042)",
        "(0.194493, 1.334852, 0.040612)",
        "(0.193823, 1.339472, 0.039700)",
        "(0.193372, 1.344378, 0.038789)",
        "(0.193041, 1.349634, 0.037983)",
        "(0.192569, 1.354950, 0.037543)",
        "(0.192199, 1.357587, 0.037459)",
        "(0.191356, 1.362872, 0.037420)",
        "(0.190651, 1.367937, 0.037405)",
        "(0.190203, 1.372913, 0.037445)",
        "(0.189615, 1.377896, 0.037769)",
        "(0.189374, 1.380469, 0.038059)",
        "(0.188867, 1.385532, 0.038527)",
        "(0.188177, 1.390334, 0.038887)",
        "(0.187343, 1.394962, 0.039442)",
        "(0.186652, 1.399690, 0.040369)",
        "(0.186336, 1.402015, 0.040961)",
        "(0.185689, 1.406568, 0.042390)",
        "(0.185047, 1.410918, 0.044072)",
        "(0.184372, 1.415060, 0.045885)",
        "(0.183725, 1.419080, 0.047754)",
        "(0.183440, 1.421043, 0.048729)",
        "(0.182570, 1.424718, 0.050420)",
        "(0.181871, 1.428223, 0.051683)",
        "(0.181236, 1.431711, 0.052692)",
        "(0.180830, 1.435519, 0.053837)",
        "(0.180661, 1.437480, 0.054342)",
        "(0.180276, 1.441318, 0.055110)",
        "(0.179813, 1.445105, 0.055645)",
        "(0.179377, 1.448889, 0.055997)",
        "(0.178827, 1.452525, 0.056061)",
        "(0.178573, 1.454353, 0.056034)",
        "(0.178227, 1.458135, 0.056033)",
        "(0.177805, 1.462001, 0.055888)",
        "(0.177690, 1.466005, 0.055526)",
        "(0.177768, 1.470068, 0.055141)",
        "(0.177867, 1.472250, 0.054996)",
        "(0.178312, 1.476751, 0.054707)",
        "(0.178618, 1.481198, 0.054430)",
        "(0.179054, 1.485701, 0.054393)",
        "(0.179311, 1.489932, 0.054512)",
        "(0.179408, 1.491909, 0.054669)",
        "(0.179606, 1.495689, 0.055066)",
        "(0.179697, 1.498976, 0.055344)",
        "(0.180057, 1.501721, 0.055543)",
        "(0.180382, 1.504070, 0.055891)",
        "(0.180523, 1.505120, 0.056118)",
        "(0.180793, 1.507043, 0.056610)",
        "(0.181017, 1.508599, 0.057039)",
        "(0.181038, 1.509989, 0.057615)",
        "(0.180749, 1.511550, 0.058712)",
        "(0.180475, 1.512596, 0.059641)",
        "(0.179965, 1.514966, 0.061840)",
        "(0.179384, 1.517240, 0.064027)",
        "(0.178993, 1.519336, 0.065743)",
        "(0.178622, 1.521519, 0.067439)",
        "(0.178459, 1.522817, 0.068392)",
        "(0.178085, 1.525522, 0.070291)",
        "(0.177615, 1.528158, 0.071862)",
        "(0.177378, 1.530604, 0.073312)",
        "(0.177281, 1.533545, 0.074978)",
        "(0.177328, 1.535008, 0.075725)",
        "(0.177427, 1.537686, 0.076744)",
        "(0.177656, 1.540576, 0.077647)",
        "(0.178247, 1.543757, 0.078853)",
        "(0.178690, 1.546880, 0.079972)",
        "(0.178787, 1.548389, 0.080466)",
        "(0.179034, 1.551348, 0.081562)",
        "(0.179321, 1.554418, 0.083062)",
        "(0.179593, 1.557313, 0.084397)",
        "(0.180015, 1.559625, 0.085253)",
        "(0.180192, 1.560658, 0.085658)",
        "(0.180243, 1.562938, 0.086801)",
        "(0.180064, 1.565418, 0.088462)",
        "(0.179771, 1.567928, 0.090381)",
        "(0.179576, 1.570153, 0.092035)",
        "(0.179576, 1.571172, 0.092864)",
        "(0.179582, 1.573575, 0.094797)",
        "(0.179449, 1.576227, 0.096880)",
        "(0.179398, 1.578710, 0.098763)",
        "(0.179403, 1.581036, 0.100430)",
        "(0.179477, 1.582171, 0.101176)",
        "(0.179648, 1.584706, 0.102877)",
        "(0.179780, 1.587423, 0.104645)",
        "(0.179894, 1.590040, 0.106446)",
        "(0.179949, 1.592408, 0.108172)",
        "(0.179907, 1.593420, 0.109002)",
        "(0.179762, 1.595400, 0.110871)",
        "(0.179708, 1.597330, 0.113222)",
        "(0.179808, 1.599327, 0.116065)",
        "(0.179791, 1.601174, 0.119093)",
        "(0.179695, 1.601991, 0.120662)",
        "(0.179727, 1.603697, 0.124178)",
        "(0.179930, 1.605539, 0.128027)",
        "(0.179691, 1.606986, 0.131792)",
        "(0.179357, 1.608370, 0.135905)",
        "(0.179195, 1.609059, 0.138153)",
        "(0.179251, 1.610340, 0.142780)",
        "(0.179586, 1.611471, 0.147676)",
        "(0.179873, 1.612505, 0.152911)",
        "(0.180048, 1.613363, 0.158259)",
        "(0.179884, 1.613472, 0.160851)",
        "(0.179481, 1.613582, 0.165809)",
        "(0.179274, 1.613384, 0.170519)",
        "(0.179385, 1.613068, 0.175369)",
        "(0.179652, 1.612571, 0.180441)",
        "(0.179656, 1.612287, 0.183123)",
        "(0.179529, 1.611713, 0.188572)",
        "(0.179208, 1.610925, 0.193834)",
        "(0.178634, 1.609699, 0.198432)",
        "(0.178568, 1.608196, 0.202928)",
        "(0.178774, 1.607441, 0.205430)",
        "(0.179177, 1.606020, 0.211063)",
        "(0.179020, 1.604475, 0.217201)",
        "(0.178744, 1.602632, 0.223393)",
        "(0.178340, 1.600243, 0.229028)",
        "(0.178148, 1.598835, 0.231514)",
        "(0.177666, 1.595998, 0.236399)",
        "(0.177542, 1.593258, 0.241589)",
        "(0.177917, 1.590657, 0.247361)",
        "(0.178172, 1.588091, 0.253688)",
        "(0.178080, 1.586790, 0.256911)",
        "(0.178003, 1.583712, 0.262762)",
        "(0.178254, 1.580356, 0.267732)",
        "(0.178837, 1.576808, 0.271888)",
        "(0.179147, 1.573167, 0.276046)",
        "(0.179376, 1.571525, 0.278320)",
        "(0.179986, 1.568467, 0.283018)",
        "(0.180143, 1.564894, 0.287348)",
        "(0.180151, 1.560410, 0.290939)",
        "(0.180275, 1.555725, 0.294334)",
        "(0.180205, 1.553301, 0.295992)",
        "(0.180106, 1.548511, 0.299578)",
        "(0.179860, 1.543888, 0.303620)",
        "(0.179300, 1.539234, 0.307451)",
        "(0.178827, 1.534414, 0.310373)",
        "(0.178689, 1.532030, 0.311657)",
        "(0.178552, 1.527264, 0.314181)",
        "(0.178662, 1.522494, 0.316550)",
        "(0.178752, 1.517542, 0.318750)",
        "(0.178834, 1.512542, 0.321097)",
        "(0.178894, 1.510069, 0.322418)",
        "(0.178795, 1.504884, 0.324863)",
        "(0.178193, 1.499197, 0.326688)",
        "(0.177637, 1.493360, 0.327797)",
        "(0.177456, 1.487630, 0.328513)",
        "(0.177420, 1.484867, 0.328825)",
        "(0.177229, 1.479466, 0.329403)",
        "(0.177144, 1.474167, 0.329773)",
        "(0.177525, 1.469111, 0.330253)",
        "(0.177825, 1.463978, 0.330851)",
        "(0.177689, 1.461221, 0.331048)",
        "(0.177513, 1.455393, 0.331018)",
        "(0.177159, 1.449359, 0.330827)",
        "(0.176772, 1.443168, 0.330227)",
        "(0.176323, 1.436834, 0.329285)",
        "(0.176176, 1.433752, 0.328875)",
        "(0.176066, 1.427900, 0.328373)",
        "(0.175817, 1.422187, 0.327911)",
        "(0.175732, 1.416627, 0.327093)",
        "(0.175489, 1.410955, 0.325496)",
        "(0.175287, 1.408035, 0.324379)",
        "(0.174928, 1.402405, 0.322072)",
        "(0.174697, 1.397213, 0.320167)",
        "(0.174631, 1.392385, 0.318730)",
        "(0.174401, 1.387530, 0.317271)",
        "(0.174262, 1.385001, 0.316354)",
        "(0.174292, 1.380092, 0.314433)",
        "(0.174433, 1.375173, 0.312463)",
        "(0.174461, 1.369999, 0.310181)",
        "(0.174328, 1.364342, 0.307151)",
        "(0.174236, 1.361420, 0.305473)",
        "(0.174218, 1.355784, 0.302355)",
        "(0.174363, 1.350513, 0.299733)",
        "(0.174428, 1.345548, 0.297578)",
        "(0.174680, 1.340783, 0.295411)",
        "(0.174867, 1.338471, 0.294274)",
        "(0.175167, 1.333819, 0.291836)",
        "(0.175679, 1.329448, 0.289542)",
        "(0.176087, 1.325233, 0.287516)",
        "(0.176467, 1.321062, 0.285634)",
        "(0.176682, 1.319011, 0.284655)",
        "(0.177264, 1.315102, 0.282840)",
        "(0.177784, 1.311418, 0.281384)",
        "(0.178274, 1.307757, 0.280041)",
        "(0.178746, 1.304062, 0.278667)",
        "(0.179042, 1.302191, 0.277885)",
        "(0.179633, 1.298461, 0.276216)",
        "(0.180260, 1.294684, 0.274237)",
        "(0.180942, 1.290925, 0.272085)",
        "(0.181514, 1.287104, 0.269874)",
        "(0.181731, 1.285140, 0.268727)",
        "(0.182141, 1.281204, 0.266336)",
        "(0.182646, 1.277336, 0.263894)",
        "(0.183128, 1.273589, 0.261349)",
        "(0.183541, 1.269543, 0.258194)",
        "(0.183752, 1.267538, 0.256442)",
        "(0.184212, 1.263611, 0.252908)",
        "(0.184560, 1.260019, 0.249579)",
        "(0.184906, 1.256621, 0.246120)",
        "(0.185259, 1.253256, 0.242322)",
        "(0.185515, 1.251670, 0.240185)",
        "(0.186034, 1.248661, 0.235944)",
        "(0.186561, 1.245794, 0.231696)",
        "(0.187065, 1.242809, 0.227161)",
        "(0.187556, 1.239813, 0.222408)",
        "(0.187800, 1.238482, 0.220110)",
        "(0.188377, 1.236016, 0.215721)",
        "(0.188832, 1.233584, 0.211282)",
        "(0.189452, 1.231132, 0.206560)",
        "(0.190160, 1.228874, 0.201969)",
        "(0.190503, 1.227840, 0.199815)",
        "(0.191161, 1.225663, 0.195532)",
        "(0.191711, 1.223283, 0.191043)",
        "(0.192174, 1.220863, 0.186451)",
        "(0.192725, 1.218609, 0.181790)",
        "(0.193069, 1.217667, 0.179431)",
        "(0.193664, 1.216124, 0.174679)",
        "(0.194204, 1.214970, 0.169844)",
        "(0.194653, 1.214266, 0.164934)",
        "(0.195220, 1.213856, 0.159747)",
        "(0.195526, 1.213746, 0.157073)",
        "(0.196091, 1.213620, 0.151735)",
        "(0.196565, 1.213601, 0.146455)",
        "(0.196959, 1.213770, 0.141372)",
        "(0.197148, 1.214254, 0.136598)",
        "(0.197166, 1.214670, 0.134353)",
        "(0.197209, 1.215768, 0.129891)",
        "(0.197387, 1.217363, 0.125308)",
        "(0.197613, 1.219430, 0.120686)",
        "(0.197795, 1.221853, 0.116016)",
        "(0.197898, 1.223139, 0.113663)",
        "(0.198082, 1.225954, 0.109101)",
        "(0.198175, 1.229295, 0.104920)",
        "(0.198108, 1.232749, 0.100842)",
        "(0.198241, 1.236237, 0.096597)",
        "(0.198341, 1.237959, 0.094390)",
        "(0.198735, 1.241387, 0.089785)",
        "(0.199139, 1.244777, 0.085290)",
        "(0.199364, 1.248361, 0.081283)",
        "(0.199399, 1.252059, 0.077730)",
        "(0.199328, 1.253931, 0.076050)",
        "(0.199210, 1.257728, 0.072711)",
        "(0.198967, 1.261616, 0.069546)",
        "(0.198617, 1.265609, 0.066482)",
        "(0.198312, 1.269622, 0.063421)",
        "(0.198197, 1.271673, 0.061951)",
        "(0.198105, 1.275922, 0.059150)",
        "(0.197966, 1.280136, 0.056517)",
        "(0.197799, 1.284181, 0.053959)",
        "(0.197740, 1.288034, 0.051586)",
        "(0.197703, 1.289968, 0.050533)",
        "(0.197539, 1.293771, 0.048665)",
        "(0.197186, 1.297345, 0.047095)",
        "(0.196767, 1.300723, 0.045658)",
        "(0.196193, 1.303939, 0.044356)",
        "(0.195835, 1.305532, 0.043787)",
        "(0.195174, 1.308764, 0.042750)",
        "(0.194507, 1.312334, 0.041977)",
        "(0.193911, 1.316250, 0.041475)",
        "(0.193322, 1.320277, 0.040897)",
        "(0.193020, 1.322209, 0.040490)",
        "(0.192473, 1.326100, 0.039706)",
        "(0.191840, 1.330209, 0.039084)",
        "(0.191252, 1.334293, 0.038302)",
        "(0.190679, 1.338399, 0.037491)",
        "(0.190369, 1.340537, 0.037119)",
        "(0.189680, 1.344864, 0.036381)",
        "(0.188979, 1.349460, 0.035898)",
        "(0.188075, 1.354392, 0.035750)",
        "(0.187024, 1.359256, 0.035410)",
        "(0.186539, 1.361731, 0.035235)",
        "(0.185652, 1.366966, 0.035172)",
        "(0.184780, 1.372439, 0.035276)",
        "(0.184235, 1.377830, 0.035066)",
        "(0.183832, 1.382980, 0.034554)",
        "(0.183596, 1.385558, 0.034344)",
        "(0.183009, 1.390852, 0.034155)",
        "(0.182456, 1.396196, 0.034214)",
        "(0.181924, 1.401489, 0.034281)",
        "(0.181423, 1.406500, 0.033961)",
        "(0.181260, 1.409078, 0.033825)",
        "(0.180797, 1.414453, 0.033777)",
        "(0.180279, 1.420087, 0.033823)",
        "(0.179986, 1.425783, 0.033933)",
        "(0.179626, 1.431640, 0.034256)",
        "(0.179514, 1.434664, 0.034419)",
        "(0.179575, 1.440776, 0.034778)",
        "(0.179801, 1.446861, 0.035132)",
        "(0.179831, 1.452641, 0.035335)",
        "(0.179808, 1.458303, 0.035689)",
        "(0.179771, 1.461104, 0.035954)",
        "(0.179645, 1.466817, 0.036700)",
        "(0.179341, 1.472575, 0.037587)",
        "(0.179030, 1.478475, 0.038568)",
        "(0.178547, 1.484296, 0.039491)",
        "(0.178388, 1.487188, 0.039881)",
        "(0.178268, 1.493115, 0.040849)",
        "(0.178417, 1.499513, 0.042223)",
        "(0.178611, 1.505734, 0.043460)",
        "(0.178863, 1.511592, 0.044495)",
        "(0.179008, 1.514513, 0.045102)",
        "(0.179315, 1.520431, 0.046803)",
        "(0.179380, 1.525967, 0.048425)",
        "(0.179694, 1.531164, 0.050035)",
        "(0.180026, 1.535926, 0.051582)",
        "(0.180209, 1.538173, 0.052344)",
        "(0.180520, 1.542324, 0.053871)",
        "(0.180686, 1.546009, 0.055405)",
        "(0.180557, 1.549457, 0.057116)",
        "(0.180106, 1.552611, 0.058792)",
        "(0.179974, 1.554132, 0.059619)",
        "(0.180037, 1.557237, 0.061501)",
        "(0.179906, 1.560450, 0.063529)",
        "(0.179678, 1.563464, 0.065359)",
        "(0.179330, 1.566323, 0.067047)",
        "(0.179086, 1.567788, 0.067886)",
        "(0.178612, 1.570754, 0.069527)",
        "(0.177955, 1.573725, 0.071034)",
        "(0.177333, 1.576736, 0.072388)",
        "(0.176831, 1.579939, 0.073516)",
        "(0.176589, 1.581569, 0.073998)",
        "(0.176127, 1.584886, 0.074905)",
        "(0.175813, 1.588214, 0.075787)",
        "(0.175477, 1.591556, 0.076374)",
        "(0.175162, 1.594850, 0.076711)",
        "(0.175091, 1.596559, 0.076906)"
    ],
    "leftHandPositions": [
        "(0.500713, 0.823923, -0.218812)",
        "(0.500644, 0.823880, -0.218755)",
        "(0.500613, 0.823819, -0.218676)",
        "(0.500581, 0.823771, -0.218597)",
        "(0.500575, 0.823726, -0.218568)",
        "(0.500564, 0.823659, -0.218508)",
        "(0.500631, 0.823543, -0.218474)",
        "(0.500719, 0.823424, -0.218449)",
        "(0.500792, 0.823319, -0.218428)",
        "(0.500846, 0.823257, -0.218425)",
        "(0.500889, 0.823176, -0.218392)",
        "(0.500962, 0.823073, -0.218358)",
        "(0.501032, 0.822963, -0.218284)",
        "(0.501120, 0.822837, -0.218229)",
        "(0.501155, 0.822774, -0.218199)",
        "(0.501212, 0.822672, -0.218125)",
        "(0.501269, 0.822604, -0.218042)",
        "(0.501308, 0.822559, -0.217891)",
        "(0.501310, 0.822507, -0.217756)",
        "(0.501297, 0.822483, -0.217689)",
        "(0.501300, 0.822398, -0.217593)",
        "(0.501238, 0.822327, -0.217470)",
        "(0.501193, 0.822261, -0.217355)",
        "(0.501211, 0.822196, -0.217269)",
        "(0.501188, 0.822182, -0.217212)",
        "(0.501176, 0.822102, -0.217176)",
        "(0.501091, 0.822021, -0.217170)",
        "(0.500962, 0.821954, -0.217200)",
        "(0.500284, 0.822102, -0.217214)",
        "(0.499465, 0.822632, -0.217228)",
        "(0.495789, 0.825121, -0.217585)",
        "(0.488900, 0.830198, -0.218644)",
        "(0.479995, 0.837313, -0.218741)",
        "(0.469264, 0.846305, -0.217614)",
        "(0.463028, 0.851561, -0.216896)",
        "(0.449519, 0.862997, -0.215538)",
        "(0.435126, 0.875312, -0.214119)",
        "(0.420289, 0.887966, -0.212563)",
        "(0.405310, 0.900800, -0.210770)",
        "(0.397902, 0.907344, -0.209676)",
        "(0.383368, 0.920228, -0.207497)",
        "(0.369412, 0.932950, -0.205411)",
        "(0.355944, 0.945577, -0.203557)",
        "(0.343462, 0.957956, -0.201918)",
        "(0.337601, 0.963955, -0.201158)",
        "(0.326607, 0.975452, -0.199760)",
        "(0.316811, 0.986124, -0.198790)",
        "(0.308009, 0.996010, -0.197958)",
        "(0.300356, 1.005159, -0.197239)",
        "(0.296931, 1.009422, -0.196954)",
        "(0.290513, 1.017871, -0.196533)",
        "(0.284981, 1.026112, -0.195958)",
        "(0.280295, 1.033847, -0.194990)",
        "(0.276108, 1.041308, -0.193967)",
        "(0.274314, 1.044911, -0.193550)",
        "(0.270676, 1.052166, -0.192887)",
        "(0.267460, 1.059412, -0.192293)",
        "(0.264682, 1.066412, -0.191617)",
        "(0.262243, 1.073096, -0.190958)",
        "(0.261232, 1.076201, -0.190672)",
        "(0.259340, 1.082163, -0.190246)",
        "(0.257766, 1.087970, -0.189979)",
        "(0.256597, 1.093804, -0.189607)",
        "(0.255845, 1.099663, -0.188978)",
        "(0.255612, 1.102499, -0.188631)",
        "(0.255334, 1.107711, -0.187950)",
        "(0.255314, 1.112087, -0.187300)",
        "(0.255469, 1.115807, -0.186486)",
        "(0.255854, 1.119298, -0.185490)",
        "(0.256119, 1.120983, -0.184848)",
        "(0.256846, 1.124294, -0.183287)",
        "(0.257681, 1.127661, -0.181335)",
        "(0.258718, 1.131037, -0.178804)",
        "(0.260087, 1.134079, -0.175599)",
        "(0.260940, 1.135335, -0.173717)",
        "(0.263072, 1.137040, -0.169283)",
        "(0.266012, 1.137198, -0.163618)",
        "(0.269805, 1.135471, -0.156764)",
        "(0.274371, 1.131647, -0.148635)",
        "(0.276933, 1.129108, -0.143870)",
        "(0.282885, 1.124295, -0.133358)",
        "(0.291480, 1.121563, -0.121513)",
        "(0.303308, 1.121136, -0.107864)",
        "(0.316314, 1.126021, -0.095223)",
        "(0.322814, 1.131596, -0.089550)",
        "(0.335397, 1.146397, -0.078743)",
        "(0.347893, 1.165516, -0.068427)",
        "(0.359028, 1.185538, -0.060143)",
        "(0.368128, 1.206743, -0.053270)",
        "(0.371826, 1.217800, -0.050167)",
        "(0.378771, 1.240280, -0.044145)",
        "(0.384870, 1.263023, -0.038691)",
        "(0.388820, 1.285044, -0.033899)",
        "(0.390119, 1.305879, -0.029805)",
        "(0.389428, 1.315589, -0.028038)",
        "(0.385893, 1.333804, -0.024884)",
        "(0.378885, 1.350736, -0.022112)",
        "(0.369034, 1.366408, -0.020156)",
        "(0.356685, 1.380458, -0.019101)",
        "(0.349910, 1.387171, -0.019153)",
        "(0.337017, 1.401044, -0.020635)",
        "(0.325278, 1.416507, -0.024605)",
        "(0.315167, 1.432739, -0.031630)",
        "(0.307552, 1.447345, -0.041946)",
        "(0.304913, 1.453305, -0.048359)",
        "(0.301214, 1.462678, -0.062696)",
        "(0.298687, 1.468854, -0.078958)",
        "(0.296044, 1.472504, -0.096798)",
        "(0.292964, 1.473853, -0.115343)",
        "(0.291347, 1.473406, -0.124766)",
        "(0.288501, 1.470749, -0.143056)",
        "(0.286108, 1.466478, -0.159508)",
        "(0.283985, 1.462227, -0.173682)",
        "(0.281519, 1.458467, -0.184716)",
        "(0.280269, 1.456642, -0.188655)",
        "(0.278101, 1.453274, -0.193788)",
        "(0.276659, 1.451378, -0.195574)",
        "(0.276719, 1.451827, -0.195614)",
        "(0.277887, 1.453527, -0.193984)",
        "(0.278545, 1.454674, -0.192333)",
        "(0.279707, 1.456997, -0.188149)",
        "(0.280427, 1.459680, -0.182780)",
        "(0.280850, 1.462506, -0.176581)",
        "(0.281026, 1.465370, -0.170149)",
        "(0.280870, 1.466820, -0.166977)",
        "(0.279650, 1.469510, -0.160782)",
        "(0.277216, 1.471598, -0.154566)",
        "(0.274016, 1.473244, -0.148426)",
        "(0.270634, 1.475161, -0.142655)",
        "(0.268966, 1.476497, -0.140090)",
        "(0.265885, 1.479531, -0.135309)",
        "(0.262689, 1.482401, -0.131005)",
        "(0.259069, 1.484715, -0.127161)",
        "(0.256247, 1.487001, -0.124389)",
        "(0.255490, 1.488556, -0.123748)",
        "(0.254835, 1.492518, -0.123605)",
        "(0.254741, 1.496375, -0.124042)",
        "(0.254570, 1.498481, -0.123544)",
        "(0.254719, 1.499176, -0.122084)",
        "(0.254971, 1.499310, -0.121260)",
        "(0.255571, 1.499738, -0.120048)",
        "(0.255829, 1.499711, -0.118852)",
        "(0.255480, 1.498794, -0.117023)",
        "(0.255102, 1.497244, -0.114647)",
        "(0.254917, 1.496382, -0.113436)",
        "(0.254644, 1.494852, -0.111172)",
        "(0.254447, 1.493784, -0.109474)",
        "(0.254208, 1.493071, -0.108316)",
        "(0.254068, 1.492807, -0.107922)",
        "(0.253970, 1.492619, -0.107672)",
        "(0.253650, 1.492137, -0.107089)",
        "(0.253386, 1.492040, -0.106966)",
        "(0.253279, 1.492167, -0.106991)",
        "(0.252793, 1.492375, -0.106891)",
        "(0.252497, 1.492537, -0.106846)",
        "(0.252278, 1.492758, -0.106775)",
        "(0.251801, 1.493255, -0.106534)",
        "(0.251644, 1.493755, -0.106367)",
        "(0.251376, 1.494297, -0.106068)",
        "(0.251265, 1.494530, -0.105866)",
        "(0.251041, 1.495002, -0.105266)",
        "(0.251010, 1.495302, -0.104754)",
        "(0.251155, 1.495614, -0.104336)",
        "(0.251298, 1.495866, -0.104089)",
        "(0.251395, 1.496000, -0.103916)",
        "(0.251567, 1.496271, -0.103719)",
        "(0.251621, 1.496587, -0.103582)",
        "(0.251617, 1.496793, -0.103496)",
        "(0.251578, 1.497040, -0.103344)",
        "(0.251564, 1.497227, -0.103261)",
        "(0.251493, 1.497500, -0.103179)",
        "(0.251430, 1.497815, -0.103144)",
        "(0.251350, 1.498422, -0.103090)",
        "(0.251308, 1.499231, -0.102894)",
        "(0.251289, 1.499918, -0.102604)",
        "(0.251267, 1.501008, -0.101979)",
        "(0.251030, 1.502333, -0.101246)",
        "(0.250777, 1.503949, -0.100423)",
        "(0.250569, 1.505850, -0.099555)",
        "(0.250568, 1.506956, -0.099128)",
        "(0.250536, 1.509302, -0.098195)",
        "(0.250568, 1.511876, -0.097231)",
        "(0.250690, 1.514576, -0.096292)",
        "(0.250752, 1.517350, -0.095381)",
        "(0.250742, 1.518791, -0.094968)",
        "(0.250691, 1.521845, -0.094289)",
        "(0.250585, 1.525088, -0.093759)",
        "(0.250296, 1.528559, -0.093356)",
        "(0.249954, 1.532206, -0.092964)",
        "(0.249771, 1.534122, -0.092827)",
        "(0.249450, 1.538117, -0.092691)",
        "(0.249217, 1.542325, -0.092717)",
        "(0.248989, 1.546586, -0.092844)",
        "(0.248788, 1.550819, -0.092972)",
        "(0.248735, 1.552916, -0.093079)",
        "(0.248595, 1.557205, -0.093546)",
        "(0.248326, 1.561745, -0.094349)",
        "(0.247925, 1.566035, -0.095410)",
        "(0.247422, 1.570091, -0.096473)",
        "(0.247143, 1.572061, -0.096926)",
        "(0.246529, 1.575893, -0.097817)",
        "(0.246036, 1.579716, -0.098822)",
        "(0.245950, 1.583526, -0.099866)",
        "(0.246177, 1.587321, -0.100856)",
        "(0.246356, 1.589200, -0.101352)",
        "(0.246799, 1.592913, -0.102410)",
        "(0.247305, 1.596622, -0.103650)",
        "(0.247657, 1.600303, -0.105061)",
        "(0.247761, 1.603718, -0.106507)",
        "(0.247729, 1.605289, -0.107222)",
        "(0.247531, 1.608326, -0.108729)",
        "(0.247096, 1.611226, -0.110446)",
        "(0.246226, 1.613941, -0.112389)",
        "(0.244991, 1.616466, -0.114612)",
        "(0.244257, 1.617615, -0.115822)",
        "(0.242783, 1.619760, -0.118315)",
        "(0.241468, 1.621683, -0.120955)",
        "(0.240286, 1.623587, -0.123681)",
        "(0.239166, 1.625342, -0.126395)",
        "(0.238631, 1.626098, -0.127724)",
        "(0.237570, 1.627520, -0.130377)",
        "(0.236574, 1.628927, -0.133225)",
        "(0.235519, 1.630375, -0.136380)",
        "(0.234315, 1.631826, -0.139824)",
        "(0.233631, 1.632565, -0.141629)",
        "(0.232198, 1.633924, -0.145262)",
        "(0.230714, 1.635069, -0.148872)",
        "(0.229433, 1.636240, -0.152657)",
        "(0.228430, 1.637387, -0.156631)",
        "(0.227882, 1.637860, -0.158626)",
        "(0.226832, 1.638640, -0.162548)",
        "(0.225836, 1.639289, -0.166505)",
        "(0.224941, 1.639892, -0.170660)",
        "(0.224227, 1.640400, -0.175017)",
        "(0.223906, 1.640576, -0.177259)",
        "(0.223399, 1.640857, -0.181770)",
        "(0.223011, 1.640932, -0.186378)",
        "(0.222719, 1.640767, -0.191063)",
        "(0.222599, 1.640343, -0.195883)",
        "(0.222571, 1.640011, -0.198342)",
        "(0.222349, 1.639085, -0.203303)",
        "(0.222037, 1.637832, -0.208346)",
        "(0.221712, 1.636248, -0.213575)",
        "(0.221341, 1.634377, -0.218998)",
        "(0.221063, 1.633339, -0.221738)",
        "(0.220422, 1.630985, -0.227227)",
        "(0.219729, 1.628252, -0.232693)",
        "(0.219137, 1.625149, -0.238130)",
        "(0.218672, 1.621714, -0.243640)",
        "(0.218493, 1.619876, -0.246447)",
        "(0.218085, 1.615927, -0.251973)",
        "(0.217460, 1.611608, -0.257294)",
        "(0.216615, 1.606754, -0.262302)",
        "(0.215745, 1.601491, -0.267087)",
        "(0.215390, 1.598741, -0.269458)",
        "(0.214773, 1.593147, -0.274150)",
        "(0.214166, 1.587189, -0.278590)",
        "(0.213590, 1.581031, -0.282731)",
        "(0.213025, 1.574737, -0.286696)",
        "(0.212709, 1.571530, -0.288620)",
        "(0.211987, 1.565036, -0.292453)",
        "(0.211378, 1.558595, -0.296265)",
        "(0.210731, 1.552067, -0.299910)",
        "(0.210229, 1.545446, -0.303428)",
        "(0.210085, 1.542089, -0.305041)",
        "(0.209677, 1.535395, -0.307944)",
        "(0.209141, 1.528545, -0.310557)",
        "(0.208944, 1.521741, -0.313285)",
        "(0.208858, 1.515280, -0.316065)",
        "(0.208705, 1.512108, -0.317301)",
        "(0.208079, 1.505568, -0.319433)",
        "(0.207429, 1.498910, -0.321276)",
        "(0.207124, 1.492296, -0.322881)",
        "(0.206979, 1.485765, -0.324299)",
        "(0.206913, 1.482386, -0.324890)",
        "(0.206660, 1.475371, -0.325769)",
        "(0.206349, 1.468061, -0.326215)",
        "(0.205867, 1.460557, -0.326469)",
        "(0.205329, 1.452975, -0.326607)",
        "(0.205013, 1.449160, -0.326642)",
        "(0.204482, 1.441722, -0.326847)",
        "(0.204078, 1.434473, -0.327135)",
        "(0.203714, 1.427438, -0.327282)",
        "(0.203391, 1.420427, -0.326948)",
        "(0.203254, 1.416897, -0.326579)",
        "(0.203048, 1.409947, -0.325691)",
        "(0.202959, 1.403355, -0.324731)",
        "(0.202864, 1.396912, -0.323625)",
        "(0.202698, 1.390506, -0.322219)",
        "(0.202586, 1.387417, -0.321453)",
        "(0.202496, 1.381447, -0.320073)",
        "(0.202521, 1.375836, -0.318881)",
        "(0.202683, 1.370421, -0.317754)",
        "(0.202947, 1.365035, -0.316492)",
        "(0.203126, 1.362300, -0.315743)",
        "(0.203490, 1.356750, -0.314101)",
        "(0.203795, 1.351109, -0.312166)",
        "(0.204077, 1.345341, -0.309935)",
        "(0.204296, 1.339372, -0.307465)",
        "(0.204374, 1.336389, -0.306216)",
        "(0.204565, 1.330561, -0.303855)",
        "(0.204811, 1.324959, -0.301648)",
        "(0.205211, 1.319601, -0.299429)",
        "(0.205578, 1.314501, -0.297105)",
        "(0.205744, 1.312023, -0.295784)",
        "(0.206170, 1.307248, -0.292891)",
        "(0.206670, 1.302536, -0.289447)",
        "(0.207181, 1.298165, -0.285755)",
        "(0.207703, 1.294042, -0.281707)",
        "(0.207981, 1.291968, -0.279455)",
        "(0.208466, 1.287760, -0.274812)",
        "(0.208804, 1.283538, -0.270072)",
        "(0.209220, 1.279519, -0.265348)",
        "(0.209526, 1.275683, -0.260750)",
        "(0.209683, 1.273838, -0.258484)",
        "(0.210086, 1.270290, -0.253929)",
        "(0.210571, 1.266790, -0.249308)",
        "(0.210990, 1.263403, -0.244821)",
        "(0.211428, 1.260147, -0.240522)",
        "(0.211697, 1.258546, -0.238417)",
        "(0.212192, 1.255464, -0.234422)",
        "(0.212721, 1.252625, -0.230707)",
        "(0.213207, 1.249940, -0.227152)",
        "(0.213650, 1.247220, -0.223517)",
        "(0.213896, 1.245866, -0.221616)",
        "(0.214468, 1.243263, -0.217717)",
        "(0.215127, 1.240789, -0.213606)",
        "(0.215953, 1.238485, -0.209445)",
        "(0.216652, 1.236505, -0.205599)",
        "(0.216937, 1.235564, -0.203773)",
        "(0.217358, 1.233673, -0.200131)",
        "(0.217604, 1.231923, -0.196528)",
        "(0.217836, 1.230294, -0.192784)",
        "(0.218148, 1.228925, -0.188882)",
        "(0.218293, 1.228306, -0.186851)",
        "(0.218652, 1.227312, -0.182777)",
        "(0.219081, 1.226823, -0.178745)",
        "(0.219433, 1.226491, -0.174655)",
        "(0.219865, 1.226305, -0.170233)",
        "(0.220120, 1.226236, -0.167851)",
        "(0.220657, 1.226237, -0.162933)",
        "(0.221171, 1.226505, -0.158019)",
        "(0.221566, 1.227167, -0.153365)",
        "(0.221937, 1.228130, -0.148877)",
        "(0.222033, 1.228601, -0.146621)",
        "(0.222199, 1.229625, -0.142071)",
        "(0.222327, 1.230909, -0.137544)",
        "(0.222587, 1.232478, -0.132988)",
        "(0.222899, 1.234105, -0.128414)",
        "(0.223017, 1.234957, -0.126142)",
        "(0.223237, 1.236627, -0.121571)",
        "(0.223518, 1.238322, -0.116981)",
        "(0.223836, 1.240058, -0.112492)",
        "(0.224069, 1.241922, -0.108232)",
        "(0.224132, 1.242935, -0.106261)",
        "(0.224183, 1.244923, -0.102253)",
        "(0.224192, 1.246947, -0.098279)",
        "(0.224076, 1.249136, -0.094450)",
        "(0.224060, 1.251552, -0.090726)",
        "(0.224114, 1.253025, -0.088910)",
        "(0.224320, 1.256154, -0.085502)",
        "(0.224371, 1.258923, -0.082121)",
        "(0.224362, 1.261782, -0.078724)",
        "(0.224949, 1.265068, -0.075827)",
        "(0.225220, 1.266727, -0.074488)",
        "(0.225511, 1.270258, -0.071956)",
        "(0.225722, 1.273841, -0.069674)",
        "(0.225770, 1.277464, -0.067613)",
        "(0.225645, 1.281020, -0.065726)",
        "(0.225606, 1.282763, -0.064811)",
        "(0.225312, 1.286358, -0.063101)",
        "(0.224997, 1.289917, -0.061422)",
        "(0.224824, 1.293508, -0.059790)",
        "(0.224664, 1.297079, -0.058176)",
        "(0.224586, 1.298841, -0.057310)",
        "(0.224428, 1.302348, -0.055541)",
        "(0.224318, 1.305954, -0.053755)",
        "(0.224117, 1.309626, -0.051906)",
        "(0.223928, 1.313471, -0.050119)",
        "(0.223818, 1.315380, -0.049191)",
        "(0.223604, 1.319289, -0.047383)",
        "(0.223474, 1.323342, -0.045762)",
        "(0.223263, 1.327305, -0.044175)",
        "(0.223022, 1.331304, -0.042800)",
        "(0.222843, 1.333301, -0.042158)",
        "(0.222411, 1.337191, -0.040979)",
        "(0.221936, 1.341041, -0.039799)",
        "(0.221395, 1.344859, -0.038608)",
        "(0.220897, 1.348798, -0.037541)",
        "(0.220611, 1.350833, -0.037021)",
        "(0.220151, 1.354964, -0.036069)",
        "(0.219685, 1.359083, -0.035130)",
        "(0.219216, 1.363323, -0.034375)",
        "(0.218767, 1.367601, -0.033749)",
        "(0.218567, 1.369815, -0.033551)",
        "(0.218153, 1.374315, -0.033379)",
        "(0.217743, 1.378853, -0.033520)",
        "(0.217358, 1.383311, -0.033747)",
        "(0.217064, 1.387478, -0.033808)",
        "(0.216926, 1.389531, -0.033857)",
        "(0.216599, 1.393573, -0.034042)",
        "(0.216348, 1.397441, -0.034236)",
        "(0.216189, 1.401259, -0.034525)",
        "(0.215994, 1.405036, -0.035005)",
        "(0.215816, 1.406898, -0.035304)",
        "(0.215413, 1.410524, -0.035929)",
        "(0.214901, 1.414055, -0.036647)",
        "(0.214392, 1.417707, -0.037464)",
        "(0.213991, 1.421512, -0.038326)",
        "(0.213924, 1.423450, -0.038782)",
        "(0.213719, 1.427307, -0.039647)",
        "(0.213452, 1.431127, -0.040510)",
        "(0.213120, 1.434811, -0.041352)",
        "(0.212856, 1.438532, -0.042235)",
        "(0.212787, 1.440415, -0.042719)",
        "(0.212636, 1.444075, -0.043596)",
        "(0.212481, 1.447454, -0.044261)",
        "(0.212280, 1.450712, -0.044849)",
        "(0.212115, 1.454125, -0.045588)",
        "(0.211969, 1.455690, -0.045913)",
        "(0.211694, 1.458745, -0.046498)",
        "(0.211529, 1.461666, -0.046917)",
        "(0.211419, 1.464669, -0.047348)",
        "(0.211201, 1.467633, -0.047779)",
        "(0.211097, 1.469071, -0.047943)",
        "(0.210912, 1.471957, -0.048260)",
        "(0.210818, 1.474760, -0.048408)",
        "(0.210701, 1.477550, -0.048467)",
        "(0.210550, 1.480410, -0.048622)",
        "(0.210430, 1.481801, -0.048676)",
        "(0.210225, 1.484549, -0.048844)",
        "(0.210036, 1.487247, -0.049067)",
        "(0.209708, 1.489829, -0.049165)",
        "(0.209430, 1.492494, -0.049343)",
        "(0.209313, 1.493866, -0.049458)",
        "(0.209084, 1.496571, -0.049681)",
        "(0.208879, 1.499234, -0.049880)",
        "(0.208737, 1.501875, -0.050096)",
        "(0.208642, 1.504544, -0.050331)",
        "(0.208618, 1.505896, -0.050468)",
        "(0.208509, 1.508566, -0.050660)",
        "(0.208379, 1.511191, -0.050886)",
        "(0.208281, 1.513827, -0.051189)",
        "(0.208231, 1.516464, -0.051529)",
        "(0.208257, 1.517792, -0.051689)",
        "(0.208278, 1.520464, -0.052016)",
        "(0.208240, 1.523127, -0.052431)",
        "(0.208068, 1.525690, -0.052911)",
        "(0.207991, 1.528278, -0.053536)",
        "(0.207933, 1.529528, -0.053825)",
        "(0.207778, 1.532000, -0.054436)",
        "(0.207613, 1.534431, -0.055054)",
        "(0.207327, 1.536744, -0.055691)",
        "(0.207020, 1.539040, -0.056470)",
        "(0.206851, 1.540193, -0.056911)",
        "(0.206535, 1.542425, -0.057807)",
        "(0.206306, 1.544546, -0.058704)",
        "(0.206291, 1.546714, -0.059757)",
        "(0.206349, 1.548915, -0.061082)",
        "(0.206431, 1.550034, -0.061877)",
        "(0.206472, 1.552199, -0.063577)",
        "(0.206458, 1.554258, -0.065573)",
        "(0.206442, 1.556195, -0.067927)",
        "(0.206343, 1.557819, -0.070496)",
        "(0.206253, 1.558507, -0.071844)",
        "(0.206061, 1.559722, -0.074687)",
        "(0.205814, 1.560758, -0.077785)",
        "(0.205639, 1.561591, -0.081266)",
        "(0.205199, 1.562186, -0.084801)",
        "(0.204967, 1.562326, -0.086693)",
        "(0.204658, 1.562528, -0.090597)",
        "(0.204508, 1.562550, -0.094754)",
        "(0.204230, 1.562350, -0.098936)",
        "(0.203654, 1.562037, -0.103154)",
        "(0.203260, 1.561821, -0.105262)",
        "(0.202559, 1.561368, -0.109470)",
        "(0.202010, 1.560915, -0.113738)",
        "(0.201464, 1.560379, -0.118107)",
        "(0.201002, 1.559812, -0.122663)",
        "(0.200777, 1.559480, -0.124967)",
        "(0.200181, 1.558714, -0.129459)",
        "(0.199481, 1.557806, -0.133844)",
        "(0.198797, 1.556851, -0.138307)",
        "(0.198142, 1.555785, -0.142719)",
        "(0.197796, 1.555187, -0.144844)",
        "(0.197107, 1.553819, -0.148987)",
        "(0.196648, 1.552348, -0.152989)",
        "(0.196272, 1.550771, -0.156804)",
        "(0.195878, 1.549038, -0.160560)",
        "(0.195666, 1.548180, -0.162464)",
        "(0.195262, 1.546350, -0.166228)",
        "(0.194805, 1.544312, -0.169789)",
        "(0.194303, 1.542252, -0.173137)",
        "(0.193778, 1.540164, -0.176119)",
        "(0.193553, 1.539086, -0.177458)",
        "(0.193051, 1.536950, -0.180036)",
        "(0.192474, 1.534748, -0.182311)",
        "(0.191911, 1.532443, -0.184216)",
        "(0.191583, 1.530303, -0.186035)",
        "(0.191458, 1.529288, -0.186930)",
        "(0.191302, 1.527332, -0.188582)",
        "(0.191280, 1.525352, -0.190233)",
        "(0.191397, 1.523376, -0.191918)",
        "(0.191382, 1.521313, -0.193546)",
        "(0.191339, 1.520213, -0.194302)",
        "(0.191419, 1.517938, -0.195674)",
        "(0.191644, 1.515573, -0.196841)",
        "(0.191730, 1.513195, -0.197842)",
        "(0.191720, 1.510925, -0.198843)",
        "(0.191684, 1.509864, -0.199372)",
        "(0.191513, 1.507905, -0.200418)",
        "(0.191295, 1.506148, -0.201287)",
        "(0.191136, 1.504560, -0.202004)",
        "(0.191003, 1.503159, -0.202588)",
        "(0.190959, 1.502494, -0.202813)",
        "(0.190880, 1.501230, -0.203127)",
        "(0.190769, 1.500032, -0.203264)",
        "(0.190751, 1.498712, -0.203203)",
        "(0.190864, 1.497456, -0.203171)",
        "(0.190972, 1.496854, -0.203192)",
        "(0.191251, 1.495484, -0.203200)",
        "(0.191630, 1.494008, -0.203117)",
        "(0.192063, 1.492667, -0.203066)",
        "(0.192387, 1.490924, -0.202822)",
        "(0.192530, 1.489558, -0.202471)",
        "(0.192806, 1.487418, -0.202018)",
        "(0.193205, 1.485118, -0.201545)",
        "(0.193407, 1.482729, -0.201214)",
        "(0.193440, 1.480325, -0.201151)",
        "(0.193330, 1.479248, -0.201239)",
        "(0.193031, 1.477152, -0.201376)",
        "(0.192817, 1.475001, -0.201509)",
        "(0.192887, 1.472758, -0.201577)",
        "(0.193153, 1.470403, -0.201631)",
        "(0.193027, 1.469383, -0.201773)",
        "(0.193141, 1.467077, -0.201805)",
        "(0.193209, 1.464625, -0.201792)",
        "(0.193527, 1.462129, -0.202054)",
        "(0.193680, 1.459416, -0.202409)",
        "(0.193682, 1.457938, -0.202523)",
        "(0.193724, 1.454886, -0.202676)",
        "(0.193749, 1.451635, -0.202802)",
        "(0.193805, 1.448320, -0.203040)",
        "(0.193847, 1.444911, -0.203383)",
        "(0.193839, 1.443146, -0.203560)",
        "(0.193754, 1.439481, -0.203732)",
        "(0.193714, 1.435823, -0.203751)",
        "(0.193669, 1.432235, -0.203696)",
        "(0.193564, 1.428805, -0.203699)",
        "(0.193541, 1.427202, -0.203740)",
        "(0.193574, 1.424175, -0.203816)",
        "(0.193641, 1.421342, -0.203800)",
        "(0.193764, 1.418635, -0.203741)",
        "(0.193944, 1.416035, -0.203725)",
        "(0.194079, 1.414799, -0.203717)",
        "(0.194335, 1.412331, -0.203754)",
        "(0.194660, 1.409863, -0.203853)",
        "(0.195050, 1.407368, -0.203904)",
        "(0.195341, 1.404747, -0.203859)",
        "(0.195460, 1.403401, -0.203823)",
        "(0.195638, 1.400678, -0.203880)",
        "(0.195769, 1.398078, -0.204216)",
        "(0.195963, 1.395593, -0.204711)",
        "(0.196236, 1.393072, -0.205136)",
        "(0.196436, 1.391823, -0.205311)",
        "(0.196777, 1.389192, -0.205555)",
        "(0.197157, 1.386400, -0.205656)",
        "(0.197617, 1.383439, -0.205681)",
        "(0.198057, 1.380307, -0.205638)",
        "(0.198318, 1.378639, -0.205598)",
        "(0.198648, 1.375022, -0.205364)",
        "(0.198883, 1.370970, -0.204831)",
        "(0.199288, 1.366527, -0.204123)",
        "(0.199703, 1.361722, -0.203315)",
        "(0.199915, 1.359199, -0.202846)",
        "(0.200437, 1.353975, -0.201787)",
        "(0.200984, 1.348411, -0.200419)",
        "(0.201656, 1.342471, -0.198736)",
        "(0.202514, 1.336388, -0.197032)",
        "(0.202918, 1.333343, -0.196259)",
        "(0.203799, 1.327268, -0.194811)",
        "(0.204629, 1.321016, -0.193240)",
        "(0.205596, 1.314508, -0.191107)",
        "(0.206563, 1.307645, -0.188299)",
        "(0.207041, 1.304199, -0.186775)",
        "(0.208208, 1.297491, -0.183752)",
        "(0.209512, 1.290963, -0.180667)",
        "(0.210683, 1.284615, -0.177733)",
        "(0.211914, 1.278669, -0.174969)",
        "(0.212497, 1.275886, -0.173752)",
        "(0.213751, 1.270473, -0.171306)",
        "(0.215214, 1.265019, -0.168525)",
        "(0.216767, 1.259417, -0.165136)",
        "(0.218383, 1.253858, -0.161314)",
        "(0.219226, 1.251166, -0.159316)",
        "(0.220951, 1.245908, -0.155239)",
        "(0.222426, 1.240911, -0.151017)",
        "(0.223741, 1.236232, -0.146850)",
        "(0.224825, 1.231959, -0.142538)",
        "(0.225320, 1.230004, -0.140351)",
        "(0.226289, 1.226684, -0.136000)",
        "(0.227252, 1.223979, -0.131427)",
        "(0.228346, 1.221641, -0.126380)",
        "(0.229360, 1.219927, -0.121235)",
        "(0.229776, 1.219412, -0.118809)",
        "(0.230507, 1.218666, -0.113908)",
        "(0.231161, 1.218420, -0.109020)",
        "(0.231856, 1.218633, -0.103994)",
        "(0.232628, 1.219240, -0.098889)",
        "(0.233039, 1.219668, -0.096350)",
        "(0.233856, 1.220815, -0.091364)",
        "(0.234441, 1.222077, -0.086505)",
        "(0.235010, 1.223540, -0.081740)",
        "(0.235651, 1.225239, -0.077038)",
        "(0.235956, 1.226223, -0.074741)",
        "(0.236464, 1.228338, -0.070326)",
        "(0.236813, 1.230693, -0.066177)",
        "(0.237151, 1.233187, -0.062136)",
        "(0.237429, 1.235731, -0.058232)",
        "(0.237513, 1.237070, -0.056389)",
        "(0.237642, 1.239883, -0.052912)",
        "(0.237672, 1.242819, -0.049627)",
        "(0.237641, 1.245832, -0.046610)",
        "(0.237558, 1.248884, -0.043749)",
        "(0.237452, 1.250472, -0.042415)",
        "(0.237155, 1.253771, -0.039957)",
        "(0.236737, 1.257239, -0.037770)",
        "(0.236318, 1.260709, -0.035755)",
        "(0.235878, 1.264193, -0.033810)",
        "(0.235571, 1.265990, -0.032894)",
        "(0.234860, 1.269702, -0.031251)",
        "(0.233987, 1.273657, -0.029862)",
        "(0.233020, 1.277766, -0.028696)",
        "(0.232007, 1.281950, -0.027571)",
        "(0.231460, 1.284099, -0.027039)",
        "(0.230374, 1.288644, -0.026136)",
        "(0.229346, 1.293342, -0.025299)",
        "(0.228340, 1.298092, -0.024433)",
        "(0.227281, 1.303240, -0.023747)",
        "(0.226788, 1.305667, -0.023517)",
        "(0.225709, 1.310681, -0.023217)",
        "(0.224601, 1.315969, -0.023141)",
        "(0.223512, 1.321407, -0.023220)",
        "(0.222383, 1.326758, -0.023309)",
        "(0.221825, 1.329373, -0.023357)",
        "(0.220712, 1.334600, -0.023542)",
        "(0.219665, 1.339734, -0.023709)",
        "(0.218752, 1.344699, -0.023803)",
        "(0.217882, 1.349584, -0.023980)",
        "(0.217415, 1.352073, -0.024193)",
        "(0.216428, 1.357151, -0.024835)",
        "(0.215324, 1.362050, -0.025450)",
        "(0.214270, 1.366672, -0.025852)",
        "(0.213376, 1.371228, -0.026165)",
        "(0.212992, 1.373524, -0.026343)",
        "(0.212042, 1.378062, -0.026634)",
        "(0.211261, 1.382641, -0.026896)",
        "(0.210600, 1.387340, -0.027262)",
        "(0.209869, 1.391951, -0.027515)",
        "(0.209531, 1.394193, -0.027607)",
        "(0.208781, 1.398665, -0.027826)",
        "(0.208020, 1.403121, -0.028032)",
        "(0.207268, 1.407552, -0.028153)",
        "(0.206575, 1.412149, -0.028437)",
        "(0.206170, 1.414531, -0.028606)",
        "(0.205495, 1.419277, -0.028902)",
        "(0.204802, 1.424029, -0.029087)",
        "(0.204093, 1.428900, -0.029243)",
        "(0.203370, 1.433841, -0.029257)",
        "(0.203027, 1.436317, -0.029232)",
        "(0.202166, 1.441439, -0.029272)",
        "(0.201364, 1.447017, -0.029775)",
        "(0.200493, 1.452598, -0.030294)",
        "(0.199672, 1.458008, -0.030642)",
        "(0.199237, 1.460654, -0.030768)",
        "(0.198400, 1.465949, -0.031086)",
        "(0.197419, 1.471139, -0.031345)",
        "(0.196609, 1.476355, -0.031608)",
        "(0.195872, 1.481504, -0.031760)",
        "(0.195636, 1.484083, -0.031782)",
        "(0.195457, 1.489182, -0.031744)",
        "(0.195348, 1.494199, -0.031719)",
        "(0.195181, 1.499310, -0.031895)",
        "(0.194959, 1.504386, -0.032178)",
        "(0.194769, 1.506868, -0.032359)",
        "(0.194257, 1.511673, -0.032815)",
        "(0.193655, 1.516268, -0.033486)",
        "(0.193117, 1.520813, -0.034319)",
        "(0.192717, 1.525207, -0.035092)",
        "(0.192536, 1.527286, -0.035418)",
        "(0.192181, 1.531210, -0.035874)",
        "(0.191834, 1.534945, -0.036116)",
        "(0.191544, 1.538599, -0.036399)",
        "(0.191010, 1.542271, -0.036787)",
        "(0.190695, 1.544150, -0.037021)",
        "(0.190194, 1.547881, -0.037452)",
        "(0.189843, 1.551537, -0.037711)",
        "(0.189549, 1.555342, -0.037936)",
        "(0.189197, 1.559386, -0.038332)",
        "(0.189036, 1.561513, -0.038621)",
        "(0.188605, 1.565776, -0.039222)",
        "(0.188178, 1.570037, -0.039820)",
        "(0.187853, 1.574252, -0.040461)",
        "(0.187709, 1.578466, -0.041104)",
        "(0.187769, 1.580543, -0.041375)",
        "(0.187869, 1.584579, -0.041743)",
        "(0.188038, 1.588507, -0.042038)",
        "(0.188138, 1.592611, -0.042592)",
        "(0.188245, 1.597007, -0.043645)",
        "(0.188258, 1.599298, -0.044339)",
        "(0.188305, 1.603805, -0.045767)",
        "(0.188410, 1.608051, -0.047145)",
        "(0.188568, 1.611895, -0.048412)",
        "(0.188826, 1.615667, -0.049860)",
        "(0.188932, 1.617529, -0.050685)",
        "(0.189021, 1.621118, -0.052424)",
        "(0.189188, 1.624470, -0.054251)",
        "(0.189480, 1.627659, -0.056117)",
        "(0.189924, 1.630746, -0.058155)",
        "(0.190197, 1.632335, -0.059297)",
        "(0.190686, 1.635394, -0.061798)",
        "(0.191059, 1.638383, -0.064687)",
        "(0.191318, 1.641125, -0.067807)",
        "(0.191475, 1.643664, -0.070783)",
        "(0.191538, 1.644825, -0.072224)",
        "(0.191734, 1.646995, -0.075157)",
        "(0.191988, 1.649144, -0.078088)",
        "(0.192206, 1.651072, -0.080981)",
        "(0.192530, 1.652829, -0.083941)",
        "(0.192797, 1.653657, -0.085485)",
        "(0.193241, 1.655263, -0.088830)",
        "(0.193539, 1.656844, -0.092525)",
        "(0.193592, 1.658185, -0.096280)",
        "(0.193298, 1.659204, -0.099760)",
        "(0.193194, 1.659615, -0.101402)",
        "(0.193088, 1.660348, -0.104665)",
        "(0.192982, 1.660803, -0.107852)",
        "(0.193003, 1.661033, -0.111000)",
        "(0.193237, 1.661038, -0.114209)",
        "(0.193313, 1.660954, -0.115753)",
        "(0.193290, 1.660468, -0.118683)",
        "(0.193092, 1.659782, -0.121522)",
        "(0.193038, 1.659193, -0.124494)",
        "(0.193050, 1.658612, -0.127547)",
        "(0.193001, 1.658299, -0.129099)",
        "(0.192818, 1.657497, -0.132264)",
        "(0.192735, 1.656519, -0.135499)",
        "(0.192578, 1.655520, -0.138857)",
        "(0.192432, 1.654258, -0.142372)",
        "(0.192297, 1.653539, -0.144006)",
        "(0.191980, 1.651844, -0.147014)",
        "(0.191757, 1.649780, -0.149911)",
        "(0.191316, 1.647651, -0.152906)",
        "(0.190716, 1.645384, -0.155928)",
        "(0.190352, 1.644197, -0.157355)",
        "(0.189697, 1.641792, -0.160208)",
        "(0.189371, 1.639369, -0.163189)",
        "(0.189059, 1.636837, -0.166330)",
        "(0.188753, 1.634119, -0.169544)",
        "(0.188694, 1.632783, -0.171251)",
        "(0.188579, 1.630102, -0.174706)",
        "(0.188054, 1.627058, -0.177811)",
        "(0.187368, 1.623632, -0.180470)",
        "(0.186932, 1.620091, -0.182955)",
        "(0.186797, 1.618303, -0.184137)",
        "(0.186595, 1.614552, -0.186314)",
        "(0.186461, 1.610808, -0.188303)",
        "(0.186034, 1.607127, -0.190085)",
        "(0.185614, 1.603454, -0.191567)",
        "(0.185377, 1.601657, -0.192243)",
        "(0.184635, 1.598078, -0.193347)",
        "(0.183691, 1.594628, -0.194262)",
        "(0.182955, 1.591154, -0.194909)",
        "(0.182383, 1.587543, -0.195350)",
        "(0.182300, 1.585617, -0.195540)",
        "(0.182825, 1.581374, -0.195950)",
        "(0.183917, 1.576487, -0.196312)",
        "(0.184650, 1.571012, -0.196419)",
        "(0.184664, 1.564697, -0.196167)",
        "(0.184503, 1.561309, -0.195987)",
        "(0.184127, 1.554387, -0.195825)",
        "(0.183494, 1.547472, -0.195960)",
        "(0.182630, 1.540515, -0.196046)",
        "(0.181419, 1.533507, -0.195862)",
        "(0.180803, 1.530047, -0.195730)",
        "(0.179960, 1.523232, -0.195484)",
        "(0.179477, 1.516665, -0.195467)",
        "(0.178899, 1.510394, -0.195635)",
        "(0.178234, 1.504179, -0.195940)",
        "(0.177902, 1.501008, -0.196023)",
        "(0.177110, 1.494509, -0.196120)",
        "(0.176153, 1.488132, -0.196298)",
        "(0.175155, 1.481861, -0.196405)",
        "(0.174091, 1.475850, -0.196400)",
        "(0.173597, 1.473012, -0.196440)",
        "(0.172684, 1.467850, -0.196701)",
        "(0.171968, 1.463398, -0.197202)",
        "(0.171239, 1.459592, -0.197889)",
        "(0.170738, 1.456292, -0.198651)",
        "(0.170633, 1.454840, -0.198997)",
        "(0.170463, 1.452263, -0.199616)",
        "(0.170229, 1.450179, -0.200189)",
        "(0.170141, 1.448425, -0.200840)",
        "(0.170415, 1.447088, -0.201661)",
        "(0.170603, 1.446540, -0.202168)",
        "(0.170771, 1.445329, -0.203088)",
        "(0.170808, 1.443964, -0.203813)",
        "(0.171178, 1.442739, -0.204647)",
        "(0.171824, 1.441676, -0.205648)",
        "(0.172128, 1.441105, -0.206170)",
        "(0.172721, 1.439820, -0.207176)",
        "(0.173296, 1.438344, -0.208086)",
        "(0.173904, 1.436800, -0.208971)",
        "(0.174498, 1.435127, -0.209706)",
        "(0.174761, 1.434166, -0.209979)",
        "(0.175218, 1.432080, -0.210456)",
        "(0.175625, 1.429658, -0.210723)",
        "(0.175982, 1.426991, -0.210925)",
        "(0.176493, 1.424106, -0.211175)",
        "(0.176802, 1.422564, -0.211374)",
        "(0.177326, 1.419276, -0.211772)",
        "(0.177549, 1.415429, -0.211900)",
        "(0.177762, 1.411320, -0.211941)",
        "(0.178148, 1.407103, -0.212076)",
        "(0.178303, 1.404926, -0.212129)",
        "(0.178510, 1.400442, -0.212088)",
        "(0.178705, 1.395820, -0.211938)",
        "(0.179013, 1.391267, -0.211855)",
        "(0.179251, 1.386688, -0.211661)",
        "(0.179321, 1.384356, -0.211488)",
        "(0.179525, 1.379705, -0.211035)",
        "(0.179772, 1.375140, -0.210554)",
        "(0.180026, 1.370625, -0.209867)",
        "(0.180261, 1.366070, -0.208931)",
        "(0.180319, 1.363818, -0.208235)",
        "(0.180593, 1.359355, -0.207018)",
        "(0.180820, 1.355011, -0.205788)",
        "(0.181117, 1.350996, -0.204741)",
        "(0.181241, 1.347188, -0.203736)",
        "(0.181319, 1.345377, -0.203181)",
        "(0.181529, 1.341833, -0.201866)",
        "(0.181828, 1.338515, -0.200400)",
        "(0.182186, 1.335409, -0.198834)",
        "(0.182643, 1.332493, -0.197079)",
        "(0.182874, 1.331064, -0.196075)",
        "(0.183249, 1.328193, -0.193817)",
        "(0.183591, 1.325460, -0.191474)",
        "(0.183990, 1.322761, -0.188836)",
        "(0.184269, 1.320013, -0.185799)",
        "(0.184437, 1.318723, -0.184207)",
        "(0.184902, 1.316181, -0.180894)",
        "(0.185315, 1.313647, -0.177410)",
        "(0.185785, 1.311325, -0.173997)",
        "(0.186277, 1.309126, -0.170617)",
        "(0.186497, 1.308012, -0.168855)",
        "(0.187011, 1.305870, -0.165346)",
        "(0.187454, 1.303762, -0.161955)",
        "(0.187806, 1.301839, -0.158758)",
        "(0.188261, 1.299930, -0.155423)",
        "(0.188494, 1.298925, -0.153662)",
        "(0.188975, 1.296887, -0.150062)",
        "(0.189495, 1.295052, -0.146799)",
        "(0.190084, 1.293242, -0.143599)",
        "(0.190784, 1.291380, -0.140334)",
        "(0.191136, 1.290432, -0.138630)",
        "(0.191774, 1.288438, -0.134963)",
        "(0.192519, 1.286521, -0.131255)",
        "(0.193201, 1.284689, -0.127712)",
        "(0.193758, 1.282935, -0.124293)",
        "(0.194032, 1.282092, -0.122535)",
        "(0.194773, 1.280338, -0.118734)",
        "(0.195600, 1.278532, -0.114536)",
        "(0.196517, 1.276785, -0.110090)",
        "(0.197473, 1.275291, -0.105757)",
        "(0.197896, 1.274629, -0.103662)",
        "(0.198712, 1.273409, -0.099540)",
        "(0.199585, 1.272350, -0.095308)",
        "(0.200552, 1.271396, -0.091001)",
        "(0.201583, 1.270510, -0.086781)",
        "(0.201967, 1.270097, -0.084808)",
        "(0.202403, 1.269361, -0.081298)",
        "(0.202453, 1.268803, -0.078255)",
        "(0.202451, 1.268230, -0.075375)",
        "(0.202531, 1.267772, -0.072331)",
        "(0.202710, 1.267658, -0.070734)",
        "(0.203298, 1.267595, -0.067376)",
        "(0.204159, 1.267740, -0.063841)",
        "(0.205250, 1.268174, -0.060257)",
        "(0.206191, 1.268853, -0.056975)",
        "(0.206568, 1.269303, -0.055493)",
        "(0.207172, 1.270396, -0.052773)",
        "(0.207578, 1.271300, -0.050066)",
        "(0.207933, 1.271932, -0.047151)",
        "(0.208370, 1.272618, -0.044116)",
        "(0.208716, 1.273065, -0.042693)",
        "(0.209224, 1.274251, -0.040089)",
        "(0.209498, 1.275612, -0.037755)",
        "(0.209798, 1.277131, -0.035485)",
        "(0.210112, 1.278983, -0.033445)",
        "(0.210217, 1.280029, -0.032560)",
        "(0.210163, 1.282137, -0.030819)",
        "(0.209862, 1.284352, -0.029165)",
        "(0.209509, 1.286957, -0.027772)",
        "(0.209120, 1.289946, -0.026617)",
        "(0.208830, 1.291518, -0.026073)",
        "(0.208172, 1.294849, -0.024912)",
        "(0.207706, 1.298478, -0.023768)",
        "(0.207123, 1.302484, -0.022743)",
        "(0.206448, 1.306650, -0.021775)",
        "(0.206093, 1.308803, -0.021351)",
        "(0.205433, 1.313302, -0.020662)",
        "(0.204355, 1.318133, -0.020384)",
        "(0.203121, 1.323372, -0.020633)",
        "(0.202062, 1.328559, -0.021039)",
        "(0.201523, 1.331094, -0.021205)",
        "(0.200543, 1.336185, -0.021522)",
        "(0.199677, 1.341348, -0.022016)",
        "(0.198935, 1.346322, -0.022378)",
        "(0.198225, 1.351271, -0.022664)",
        "(0.197883, 1.353740, -0.022811)",
        "(0.197149, 1.358687, -0.023105)",
        "(0.196455, 1.363687, -0.023474)",
        "(0.195887, 1.368674, -0.023986)",
        "(0.195388, 1.373519, -0.024436)",
        "(0.195110, 1.375876, -0.024655)",
        "(0.194398, 1.380570, -0.025156)",
        "(0.193604, 1.385224, -0.025707)",
        "(0.192914, 1.389846, -0.026180)",
        "(0.192316, 1.394341, -0.026476)",
        "(0.191929, 1.396528, -0.026537)",
        "(0.191346, 1.400809, -0.026555)",
        "(0.191070, 1.405216, -0.026610)",
        "(0.191029, 1.409773, -0.026745)",
        "(0.190960, 1.414113, -0.026842)",
        "(0.190876, 1.416188, -0.026800)",
        "(0.190728, 1.420243, -0.026746)",
        "(0.190622, 1.424116, -0.026594)",
        "(0.190533, 1.427928, -0.026506)",
        "(0.190277, 1.431812, -0.026627)",
        "(0.190173, 1.433716, -0.026683)",
        "(0.190055, 1.437426, -0.026837)",
        "(0.189802, 1.441012, -0.026936)",
        "(0.189487, 1.444458, -0.026988)",
        "(0.188994, 1.447859, -0.027016)",
        "(0.188772, 1.449599, -0.027107)",
        "(0.188292, 1.453115, -0.027221)",
        "(0.187906, 1.456619, -0.027118)",
        "(0.187858, 1.460221, -0.026990)",
        "(0.187872, 1.464078, -0.027035)",
        "(0.187807, 1.466120, -0.027149)",
        "(0.187608, 1.470166, -0.027318)",
        "(0.187436, 1.474232, -0.027511)",
        "(0.187351, 1.478335, -0.027688)",
        "(0.187261, 1.482618, -0.027951)",
        "(0.187201, 1.484810, -0.028154)",
        "(0.187057, 1.489186, -0.028491)",
        "(0.186999, 1.493562, -0.028798)",
        "(0.186969, 1.497885, -0.029119)",
        "(0.186851, 1.502180, -0.029446)",
        "(0.186805, 1.504285, -0.029591)",
        "(0.186749, 1.508385, -0.029863)",
        "(0.186723, 1.512476, -0.030228)",
        "(0.186431, 1.516421, -0.030591)",
        "(0.185933, 1.520288, -0.030986)",
        "(0.185679, 1.522228, -0.031256)",
        "(0.185250, 1.526019, -0.031711)",
        "(0.184921, 1.529646, -0.031976)",
        "(0.184677, 1.533159, -0.032104)",
        "(0.184598, 1.536709, -0.032255)",
        "(0.184506, 1.538499, -0.032341)",
        "(0.184194, 1.542322, -0.032732)",
        "(0.183944, 1.546057, -0.033356)",
        "(0.183612, 1.549636, -0.033944)",
        "(0.183221, 1.553007, -0.034279)",
        "(0.182911, 1.554666, -0.034373)",
        "(0.182267, 1.558067, -0.034767)",
        "(0.181483, 1.561656, -0.035606)",
        "(0.180547, 1.565338, -0.036805)",
        "(0.179479, 1.569102, -0.038292)",
        "(0.178968, 1.570923, -0.039069)",
        "(0.178191, 1.574472, -0.040585)",
        "(0.177714, 1.577962, -0.042177)",
        "(0.177268, 1.581455, -0.043685)",
        "(0.176943, 1.584910, -0.045223)",
        "(0.176761, 1.586583, -0.045985)",
        "(0.176437, 1.589873, -0.047461)",
        "(0.176032, 1.592979, -0.048829)",
        "(0.175685, 1.595951, -0.050204)",
        "(0.175282, 1.598765, -0.051619)",
        "(0.175042, 1.600165, -0.052426)",
        "(0.174516, 1.603045, -0.054313)",
        "(0.173802, 1.605823, -0.056468)",
        "(0.173072, 1.608552, -0.058981)",
        "(0.172446, 1.611259, -0.061939)",
        "(0.172089, 1.612553, -0.063525)",
        "(0.171310, 1.614933, -0.066616)",
        "(0.170582, 1.616919, -0.069620)",
        "(0.169889, 1.618705, -0.072505)",
        "(0.169333, 1.620326, -0.075564)",
        "(0.169030, 1.621011, -0.077077)",
        "(0.168286, 1.622243, -0.079926)",
        "(0.167752, 1.623375, -0.082783)",
        "(0.167569, 1.624474, -0.085645)",
        "(0.167265, 1.625408, -0.088271)",
        "(0.167074, 1.625790, -0.089488)",
        "(0.166802, 1.626515, -0.091807)",
        "(0.166763, 1.627119, -0.094144)",
        "(0.166836, 1.627491, -0.096497)",
        "(0.166597, 1.627729, -0.098958)",
        "(0.166334, 1.627822, -0.100264)",
        "(0.165773, 1.628052, -0.103024)",
        "(0.165269, 1.628270, -0.105936)",
        "(0.164801, 1.628268, -0.108513)",
        "(0.164296, 1.628285, -0.111009)",
        "(0.164130, 1.628354, -0.112387)",
        "(0.163946, 1.628595, -0.115454)",
        "(0.163907, 1.628850, -0.118732)",
        "(0.163951, 1.628971, -0.122085)",
        "(0.164061, 1.628969, -0.125623)",
        "(0.164180, 1.628949, -0.127562)",
        "(0.164112, 1.628768, -0.131525)",
        "(0.163866, 1.628231, -0.135297)",
        "(0.163746, 1.627340, -0.138949)",
        "(0.163740, 1.626312, -0.142664)",
        "(0.163658, 1.625670, -0.144482)",
        "(0.163341, 1.624198, -0.148084)",
        "(0.163295, 1.622648, -0.151962)",
        "(0.163461, 1.621007, -0.156034)",
        "(0.163662, 1.619047, -0.160056)",
        "(0.163827, 1.617978, -0.162114)",
        "(0.164294, 1.615654, -0.166496)",
        "(0.164427, 1.613111, -0.170890)",
        "(0.164136, 1.610219, -0.175008)",
        "(0.163876, 1.607017, -0.179073)",
        "(0.163903, 1.605333, -0.181194)",
        "(0.164213, 1.601826, -0.185606)",
        "(0.164503, 1.597970, -0.189896)",
        "(0.164445, 1.593772, -0.193768)",
        "(0.164138, 1.589208, -0.197074)",
        "(0.164126, 1.586864, -0.198623)",
        "(0.164065, 1.582040, -0.201491)",
        "(0.163808, 1.576897, -0.203907)",
        "(0.163515, 1.571513, -0.205836)",
        "(0.163504, 1.565920, -0.207289)",
        "(0.163670, 1.563103, -0.207984)",
        "(0.164022, 1.557325, -0.209302)",
        "(0.163991, 1.551275, -0.210286)",
        "(0.163751, 1.545153, -0.211148)",
        "(0.163449, 1.539014, -0.212153)",
        "(0.163246, 1.535897, -0.212668)",
        "(0.162926, 1.529617, -0.213838)",
        "(0.162766, 1.523478, -0.215420)",
        "(0.162395, 1.517329, -0.217138)",
        "(0.161713, 1.510877, -0.218655)",
        "(0.161303, 1.507585, -0.219361)",
        "(0.160525, 1.501233, -0.220991)",
        "(0.159641, 1.495230, -0.222855)",
        "(0.158751, 1.489576, -0.224912)",
        "(0.158104, 1.484265, -0.226928)",
        "(0.157835, 1.481771, -0.227831)",
        "(0.157305, 1.476987, -0.229475)",
        "(0.156957, 1.472582, -0.231000)",
        "(0.156538, 1.468602, -0.232493)",
        "(0.156109, 1.465109, -0.233996)",
        "(0.156067, 1.463536, -0.234744)",
        "(0.156093, 1.460474, -0.236015)",
        "(0.156329, 1.457565, -0.237072)",
        "(0.156829, 1.454958, -0.238518)",
        "(0.157237, 1.452501, -0.240202)",
        "(0.157315, 1.451238, -0.240979)",
        "(0.157361, 1.448514, -0.242088)",
        "(0.157533, 1.445871, -0.242911)",
        "(0.157958, 1.443380, -0.243836)",
        "(0.158459, 1.440792, -0.244892)",
        "(0.158654, 1.439371, -0.245389)",
        "(0.158989, 1.436407, -0.246431)",
        "(0.159201, 1.433334, -0.247543)",
        "(0.159156, 1.430028, -0.248477)",
        "(0.159102, 1.426656, -0.249068)",
        "(0.159158, 1.425024, -0.249367)",
        "(0.159473, 1.421843, -0.250008)",
        "(0.159538, 1.418537, -0.250587)",
        "(0.159577, 1.415297, -0.250842)",
        "(0.159728, 1.411937, -0.250708)",
        "(0.159876, 1.410261, -0.250579)",
        "(0.160192, 1.406815, -0.250170)",
        "(0.160586, 1.403219, -0.249573)",
        "(0.161024, 1.399597, -0.248995)",
        "(0.161358, 1.395935, -0.248568)",
        "(0.161515, 1.394052, -0.248372)",
        "(0.161839, 1.390311, -0.248050)",
        "(0.162207, 1.386583, -0.247658)",
        "(0.162332, 1.382774, -0.247326)",
        "(0.162342, 1.379027, -0.247206)",
        "(0.162424, 1.377252, -0.247261)",
        "(0.162515, 1.373730, -0.247376)",
        "(0.162682, 1.370104, -0.247266)",
        "(0.162946, 1.366366, -0.246977)",
        "(0.163338, 1.362512, -0.246684)",
        "(0.163524, 1.360548, -0.246549)",
        "(0.163861, 1.356591, -0.246326)",
        "(0.164432, 1.352585, -0.246093)",
        "(0.165066, 1.348392, -0.245723)",
        "(0.165658, 1.343999, -0.245263)",
        "(0.165907, 1.341753, -0.245078)",
        "(0.166642, 1.337080, -0.244671)",
        "(0.167386, 1.332219, -0.244300)",
        "(0.168156, 1.327241, -0.244001)",
        "(0.169082, 1.322165, -0.243900)",
        "(0.169576, 1.319537, -0.243855)",
        "(0.170499, 1.314095, -0.243646)",
        "(0.171392, 1.308433, -0.243208)",
        "(0.172231, 1.302680, -0.242695)",
        "(0.173133, 1.296966, -0.242221)",
        "(0.173615, 1.294134, -0.241990)",
        "(0.174619, 1.288619, -0.241579)",
        "(0.175668, 1.283359, -0.241243)",
        "(0.176730, 1.278340, -0.240835)",
        "(0.177799, 1.273506, -0.240321)",
        "(0.178317, 1.271302, -0.240025)",
        "(0.179347, 1.266979, -0.239243)",
        "(0.180398, 1.262727, -0.237984)",
        "(0.181419, 1.258584, -0.236340)",
        "(0.182548, 1.254728, -0.234677)",
        "(0.183108, 1.252919, -0.233880)",
        "(0.184236, 1.249468, -0.232286)",
        "(0.185324, 1.246284, -0.230695)",
        "(0.186460, 1.243251, -0.229026)",
        "(0.187602, 1.240217, -0.227118)",
        "(0.188102, 1.238687, -0.226016)",
        "(0.188889, 1.235705, -0.223770)",
        "(0.189470, 1.232942, -0.221460)",
        "(0.190021, 1.230477, -0.219040)",
        "(0.190652, 1.228386, -0.216416)",
        "(0.190985, 1.227536, -0.215085)",
        "(0.191680, 1.226100, -0.212476)",
        "(0.192339, 1.224823, -0.209781)",
        "(0.192841, 1.223564, -0.206910)",
        "(0.193287, 1.222489, -0.204066)",
        "(0.193493, 1.221964, -0.202639)",
        "(0.193840, 1.220999, -0.199716)",
        "(0.194075, 1.220126, -0.196676)",
        "(0.194226, 1.219348, -0.193468)",
        "(0.194373, 1.218729, -0.190187)",
        "(0.194453, 1.218543, -0.188523)",
        "(0.194693, 1.218225, -0.185063)",
        "(0.195007, 1.217894, -0.181259)",
        "(0.195308, 1.217508, -0.177305)",
        "(0.195623, 1.217066, -0.173354)",
        "(0.195757, 1.216888, -0.171439)",
        "(0.196034, 1.216585, -0.167585)",
        "(0.196179, 1.216266, -0.163626)",
        "(0.196416, 1.216001, -0.159360)",
        "(0.196757, 1.215955, -0.154917)",
        "(0.196876, 1.216072, -0.152777)",
        "(0.197099, 1.216367, -0.148510)",
        "(0.197264, 1.216650, -0.144175)",
        "(0.197392, 1.216963, -0.139647)",
        "(0.197673, 1.217546, -0.135042)",
        "(0.197832, 1.217929, -0.132747)",
        "(0.198195, 1.218899, -0.128209)",
        "(0.198589, 1.220021, -0.123629)",
        "(0.199059, 1.221456, -0.119121)",
        "(0.199588, 1.223091, -0.114635)",
        "(0.199889, 1.223995, -0.112429)",
        "(0.200486, 1.225907, -0.108005)",
        "(0.201126, 1.228016, -0.103645)",
        "(0.201727, 1.230448, -0.099586)",
        "(0.202262, 1.233106, -0.095840)",
        "(0.202536, 1.234471, -0.094013)",
        "(0.203001, 1.237185, -0.090403)",
        "(0.203598, 1.239823, -0.086644)",
        "(0.204213, 1.242474, -0.082888)",
        "(0.204700, 1.245377, -0.079401)",
        "(0.204908, 1.246942, -0.077767)",
        "(0.205373, 1.250123, -0.074557)",
        "(0.205899, 1.253356, -0.071352)",
        "(0.206373, 1.256576, -0.068174)",
        "(0.206688, 1.259955, -0.065287)",
        "(0.206772, 1.261739, -0.064010)",
        "(0.206870, 1.265454, -0.061648)",
        "(0.206906, 1.269344, -0.059552)",
        "(0.206852, 1.273279, -0.057625)",
        "(0.206695, 1.277319, -0.055834)",
        "(0.206639, 1.279385, -0.055028)",
        "(0.206470, 1.283628, -0.053553)",
        "(0.206302, 1.287943, -0.052215)",
        "(0.206174, 1.292127, -0.050877)",
        "(0.206148, 1.296220, -0.049572)",
        "(0.206151, 1.298317, -0.049021)",
        "(0.206065, 1.302495, -0.048078)",
        "(0.205844, 1.306623, -0.047201)",
        "(0.205594, 1.310398, -0.046604)",
        "(0.205352, 1.314018, -0.045979)",
        "(0.205233, 1.315796, -0.045652)",
        "(0.204931, 1.319401, -0.045109)",
        "(0.204494, 1.322946, -0.044701)",
        "(0.203926, 1.326290, -0.044267)",
        "(0.203333, 1.329468, -0.043760)",
        "(0.203064, 1.331055, -0.043512)",
        "(0.202612, 1.334161, -0.043062)",
        "(0.202145, 1.337095, -0.042544)",
        "(0.201682, 1.339710, -0.041880)",
        "(0.201262, 1.342159, -0.041211)",
        "(0.201155, 1.343351, -0.040889)",
        "(0.200987, 1.345542, -0.040278)",
        "(0.200710, 1.347425, -0.039632)",
        "(0.200384, 1.348980, -0.038970)",
        "(0.200196, 1.350369, -0.038485)",
        "(0.200111, 1.350987, -0.038282)",
        "(0.199847, 1.352099, -0.037950)",
        "(0.199449, 1.352935, -0.037778)",
        "(0.198826, 1.353839, -0.037718)",
        "(0.198641, 1.354292, -0.037719)",
        "(0.198605, 1.354490, -0.037674)",
        "(0.198260, 1.355296, -0.037468)",
        "(0.197903, 1.355993, -0.037326)",
        "(0.197094, 1.356935, -0.037265)",
        "(0.196034, 1.358118, -0.037189)",
        "(0.195490, 1.358763, -0.037125)",
        "(0.193521, 1.361798, -0.036939)",
        "(0.192370, 1.365031, -0.036773)",
        "(0.191485, 1.368685, -0.036257)",
        "(0.190799, 1.372767, -0.035572)",
        "(0.190445, 1.374957, -0.035217)",
        "(0.189604, 1.379384, -0.034550)",
        "(0.188704, 1.383889, -0.034079)",
        "(0.187984, 1.388305, -0.033602)",
        "(0.187469, 1.392585, -0.033070)",
        "(0.187255, 1.394680, -0.032847)",
        "(0.186738, 1.398787, -0.032476)",
        "(0.186177, 1.402703, -0.032171)",
        "(0.185580, 1.406488, -0.032013)",
        "(0.184881, 1.409960, -0.031801)",
        "(0.184544, 1.411589, -0.031708)",
        "(0.183940, 1.414866, -0.031592)",
        "(0.183293, 1.418176, -0.031630)",
        "(0.182636, 1.421460, -0.031823)",
        "(0.181867, 1.424556, -0.032014)",
        "(0.181464, 1.426128, -0.032191)",
        "(0.180718, 1.429291, -0.032606)",
        "(0.180053, 1.432326, -0.032878)",
        "(0.179640, 1.435202, -0.032972)",
        "(0.179306, 1.438008, -0.033048)",
        "(0.179186, 1.439417, -0.033106)",
        "(0.178967, 1.442180, -0.033213)",
        "(0.178735, 1.444886, -0.033273)",
        "(0.178566, 1.447634, -0.033448)",
        "(0.178139, 1.450431, -0.033829)",
        "(0.177944, 1.451852, -0.034077)",
        "(0.177607, 1.454895, -0.034917)",
        "(0.177280, 1.457946, -0.035863)",
        "(0.176847, 1.460876, -0.036826)",
        "(0.176364, 1.463752, -0.037870)",
        "(0.176113, 1.465253, -0.038477)",
        "(0.175553, 1.468523, -0.039984)",
        "(0.174769, 1.471962, -0.041551)",
        "(0.174038, 1.475325, -0.042944)",
        "(0.173426, 1.478885, -0.044357)",
        "(0.173170, 1.480764, -0.045138)",
        "(0.172748, 1.484550, -0.046759)",
        "(0.172416, 1.488107, -0.048027)",
        "(0.172122, 1.491665, -0.049127)",
        "(0.171903, 1.495334, -0.050388)",
        "(0.171747, 1.497243, -0.051161)",
        "(0.171326, 1.501118, -0.052911)",
        "(0.170875, 1.505096, -0.054945)",
        "(0.170398, 1.509022, -0.056974)",
        "(0.170057, 1.512831, -0.058983)",
        "(0.169951, 1.514702, -0.060019)",
        "(0.169692, 1.518282, -0.062122)",
        "(0.169331, 1.521542, -0.064217)",
        "(0.168939, 1.524438, -0.066503)",
        "(0.168619, 1.527154, -0.069054)",
        "(0.168428, 1.528374, -0.070373)",
        "(0.167900, 1.530471, -0.072950)",
        "(0.167268, 1.532296, -0.075671)",
        "(0.166703, 1.533961, -0.078670)",
        "(0.166199, 1.535379, -0.081710)",
        "(0.165934, 1.535929, -0.083138)",
        "(0.165453, 1.536856, -0.085882)",
        "(0.165146, 1.537579, -0.088495)",
        "(0.164791, 1.538141, -0.091029)",
        "(0.164373, 1.538637, -0.093693)",
        "(0.164141, 1.538841, -0.095033)",
        "(0.163758, 1.539154, -0.097691)",
        "(0.163736, 1.539402, -0.100532)",
        "(0.163686, 1.539709, -0.103732)",
        "(0.163185, 1.539798, -0.106916)",
        "(0.162914, 1.539782, -0.108491)",
        "(0.162582, 1.539747, -0.111667)",
        "(0.162405, 1.539655, -0.114798)",
        "(0.162140, 1.539439, -0.117790)",
        "(0.161773, 1.539191, -0.120912)",
        "(0.161583, 1.539103, -0.122556)",
        "(0.161356, 1.538900, -0.125896)",
        "(0.161018, 1.538663, -0.129128)",
        "(0.160699, 1.538491, -0.132232)",
        "(0.160355, 1.538300, -0.135029)",
        "(0.160259, 1.538269, -0.136331)",
        "(0.160100, 1.538250, -0.138861)",
        "(0.159982, 1.538180, -0.141282)",
        "(0.159897, 1.538138, -0.143582)",
        "(0.159978, 1.538085, -0.145899)",
        "(0.159998, 1.538045, -0.147049)",
        "(0.160115, 1.537846, -0.149264)",
        "(0.160092, 1.537606, -0.151407)",
        "(0.160122, 1.537206, -0.153451)",
        "(0.160419, 1.536767, -0.155632)",
        "(0.160613, 1.536556, -0.156799)",
        "(0.160717, 1.535978, -0.159088)",
        "(0.160352, 1.535141, -0.161103)",
        "(0.159850, 1.534100, -0.162691)",
        "(0.159576, 1.533155, -0.164215)",
        "(0.159640, 1.532734, -0.165087)",
        "(0.159795, 1.531878, -0.167046)",
        "(0.159651, 1.530898, -0.169245)",
        "(0.159313, 1.529661, -0.171470)",
        "(0.158984, 1.528193, -0.173582)",
        "(0.158811, 1.527438, -0.174667)",
        "(0.158228, 1.525778, -0.176794)",
        "(0.157442, 1.523898, -0.178735)",
        "(0.157043, 1.522152, -0.180874)",
        "(0.157263, 1.520328, -0.183228)",
        "(0.157117, 1.519412, -0.184364)",
        "(0.156793, 1.517282, -0.186549)",
        "(0.156410, 1.514875, -0.188507)",
        "(0.156037, 1.512365, -0.190414)",
        "(0.155792, 1.509703, -0.192356)",
        "(0.155597, 1.508339, -0.193358)",
        "(0.155110, 1.505507, -0.195296)",
        "(0.154733, 1.502653, -0.197212)",
        "(0.154640, 1.499916, -0.199268)",
        "(0.154552, 1.497102, -0.201392)",
        "(0.154433, 1.495626, -0.202468)",
        "(0.153990, 1.492588, -0.204500)",
        "(0.153700, 1.489544, -0.206539)",
        "(0.153549, 1.486646, -0.208765)",
        "(0.153292, 1.483737, -0.210864)",
        "(0.153125, 1.482184, -0.211737)",
        "(0.153163, 1.479065, -0.213523)",
        "(0.153299, 1.476198, -0.215216)",
        "(0.153446, 1.473394, -0.216935)",
        "(0.153385, 1.470511, -0.218606)",
        "(0.153277, 1.469021, -0.219387)",
        "(0.153155, 1.465955, -0.220815)",
        "(0.153282, 1.462818, -0.222060)",
        "(0.153542, 1.459663, -0.223413)",
        "(0.153586, 1.456330, -0.224863)",
        "(0.153497, 1.454521, -0.225536)",
        "(0.153251, 1.450776, -0.226710)",
        "(0.153182, 1.447008, -0.227703)",
        "(0.153182, 1.443159, -0.228610)",
        "(0.153336, 1.439569, -0.229822)",
        "(0.153393, 1.437886, -0.230550)",
        "(0.153382, 1.434521, -0.231895)",
        "(0.153374, 1.431115, -0.233032)",
        "(0.153397, 1.427832, -0.234181)",
        "(0.153542, 1.424693, -0.235391)",
        "(0.153554, 1.423133, -0.235900)",
        "(0.153548, 1.419997, -0.236723)",
        "(0.153727, 1.416970, -0.237336)",
        "(0.154280, 1.414171, -0.238043)",
        "(0.154827, 1.411170, -0.238675)",
        "(0.155012, 1.409531, -0.238927)",
        "(0.155330, 1.406187, -0.239519)",
        "(0.155656, 1.402683, -0.240236)",
        "(0.155960, 1.398976, -0.240863)",
        "(0.156353, 1.394935, -0.241205)",
        "(0.156553, 1.392848, -0.241354)",
        "(0.156956, 1.388604, -0.241620)",
        "(0.157191, 1.384120, -0.241631)",
        "(0.157459, 1.379544, -0.241414)",
        "(0.157943, 1.375097, -0.241220)",
        "(0.158140, 1.372868, -0.241120)",
        "(0.158450, 1.368371, -0.240776)",
        "(0.158811, 1.363933, -0.240416)",
        "(0.159279, 1.359549, -0.240014)",
        "(0.159824, 1.355161, -0.239496)",
        "(0.160073, 1.352883, -0.239098)",
        "(0.160477, 1.348186, -0.238056)",
        "(0.160887, 1.343462, -0.236876)",
        "(0.161226, 1.338767, -0.235549)",
        "(0.161467, 1.334048, -0.234028)",
        "(0.161658, 1.331882, -0.233286)",
        "(0.162202, 1.327837, -0.232066)",
        "(0.162927, 1.324115, -0.230985)",
        "(0.163858, 1.320404, -0.229770)",
        "(0.164721, 1.316540, -0.228288)",
        "(0.165102, 1.314498, -0.227390)",
        "(0.165878, 1.310350, -0.225334)",
        "(0.166786, 1.306242, -0.223253)",
        "(0.167600, 1.302119, -0.221184)",
        "(0.168301, 1.297946, -0.218960)",
        "(0.168651, 1.295916, -0.217800)",
        "(0.169392, 1.292086, -0.215468)",
        "(0.170029, 1.288418, -0.212849)",
        "(0.170699, 1.284914, -0.209882)",
        "(0.171465, 1.281645, -0.206603)",
        "(0.171824, 1.280087, -0.204826)",
        "(0.172453, 1.277102, -0.201252)",
        "(0.173100, 1.274459, -0.197505)",
        "(0.173783, 1.272178, -0.193839)",
        "(0.174460, 1.270242, -0.190210)",
        "(0.174787, 1.269345, -0.188356)",
        "(0.175401, 1.267597, -0.184442)",
        "(0.175913, 1.266112, -0.180592)",
        "(0.176326, 1.264868, -0.176939)",
        "(0.176661, 1.263785, -0.173316)",
        "(0.176890, 1.263352, -0.171463)",
        "(0.177491, 1.262682, -0.167729)",
        "(0.178122, 1.262197, -0.163998)",
        "(0.178627, 1.261956, -0.160749)",
        "(0.179085, 1.261877, -0.157438)",
        "(0.179331, 1.261792, -0.155703)",
        "(0.179686, 1.261584, -0.152327)",
        "(0.179907, 1.261603, -0.149359)",
        "(0.180107, 1.262050, -0.146918)",
        "(0.180281, 1.262733, -0.144766)",
        "(0.180388, 1.263041, -0.143630)",
        "(0.180677, 1.263527, -0.141019)",
        "(0.181039, 1.264069, -0.138221)",
        "(0.181399, 1.264703, -0.135479)",
        "(0.181564, 1.265563, -0.132975)",
        "(0.181635, 1.266136, -0.131837)",
        "(0.181647, 1.267584, -0.129700)",
        "(0.181662, 1.269222, -0.127548)",
        "(0.181665, 1.270931, -0.125339)",
        "(0.181650, 1.272690, -0.122936)",
        "(0.181644, 1.273582, -0.121615)",
        "(0.181693, 1.275450, -0.118938)",
        "(0.181734, 1.277513, -0.116361)",
        "(0.181822, 1.279690, -0.113835)",
        "(0.181780, 1.281942, -0.111363)",
        "(0.181797, 1.283156, -0.110150)",
        "(0.181770, 1.285679, -0.107775)",
        "(0.181738, 1.288380, -0.105442)",
        "(0.181576, 1.291218, -0.103115)",
        "(0.181234, 1.294054, -0.100622)",
        "(0.181066, 1.295506, -0.099329)",
        "(0.180930, 1.298697, -0.096816)",
        "(0.180819, 1.302102, -0.094451)",
        "(0.180708, 1.305427, -0.091991)",
        "(0.180625, 1.308754, -0.089492)",
        "(0.180589, 1.310437, -0.088272)",
        "(0.180523, 1.313883, -0.085963)",
        "(0.180507, 1.317474, -0.083846)",
        "(0.180443, 1.321176, -0.081924)",
        "(0.180353, 1.324913, -0.080146)",
        "(0.180301, 1.326802, -0.079325)",
        "(0.180198, 1.330552, -0.077702)",
        "(0.180158, 1.334396, -0.076263)",
        "(0.180084, 1.338302, -0.074982)",
        "(0.179960, 1.342177, -0.073822)",
        "(0.179842, 1.344117, -0.073261)",
        "(0.179727, 1.348003, -0.072204)",
        "(0.179707, 1.351872, -0.071153)",
        "(0.179721, 1.355626, -0.070056)",
        "(0.179781, 1.359279, -0.068999)",
        "(0.179836, 1.361066, -0.068487)",
        "(0.179959, 1.364498, -0.067377)",
        "(0.180104, 1.367906, -0.066347)",
        "(0.180190, 1.371295, -0.065382)",
        "(0.180257, 1.374558, -0.064303)",
        "(0.180271, 1.376175, -0.063762)",
        "(0.180261, 1.379539, -0.062910)",
        "(0.180213, 1.383100, -0.062307)",
        "(0.180183, 1.386671, -0.061737)",
        "(0.180207, 1.390034, -0.060818)",
        "(0.180271, 1.391650, -0.060232)",
        "(0.180474, 1.394962, -0.059098)",
        "(0.180535, 1.398462, -0.058181)",
        "(0.180532, 1.401963, -0.057194)",
        "(0.180581, 1.405413, -0.056012)",
        "(0.180666, 1.407175, -0.055389)",
        "(0.180913, 1.410834, -0.054143)",
        "(0.181190, 1.414672, -0.053001)",
        "(0.181296, 1.418603, -0.051948)",
        "(0.181368, 1.422591, -0.050860)",
        "(0.181483, 1.424631, -0.050351)",
        "(0.181688, 1.428925, -0.049549)",
        "(0.181719, 1.433476, -0.048987)",
        "(0.181729, 1.438168, -0.048472)",
        "(0.181915, 1.442829, -0.047820)",
        "(0.182057, 1.445192, -0.047447)",
        "(0.182540, 1.450106, -0.046671)",
        "(0.183174, 1.455117, -0.046007)",
        "(0.183754, 1.460088, -0.045482)",
        "(0.184167, 1.465053, -0.045205)",
        "(0.184337, 1.467444, -0.045122)",
        "(0.184601, 1.472133, -0.045042)",
        "(0.184811, 1.476792, -0.045167)",
        "(0.185123, 1.481226, -0.045264)",
        "(0.185445, 1.485474, -0.045295)",
        "(0.185638, 1.487520, -0.045347)",
        "(0.185985, 1.491583, -0.045532)",
        "(0.186193, 1.495715, -0.045935)",
        "(0.186378, 1.499956, -0.046654)",
        "(0.186613, 1.504066, -0.047463)",
        "(0.186802, 1.506064, -0.047892)",
        "(0.187136, 1.509930, -0.048820)",
        "(0.187531, 1.513696, -0.049888)",
        "(0.187928, 1.517236, -0.051041)",
        "(0.188338, 1.520512, -0.052280)",
        "(0.188439, 1.522099, -0.053012)",
        "(0.188647, 1.525145, -0.054638)",
        "(0.188692, 1.527849, -0.056096)",
        "(0.188590, 1.530177, -0.057415)",
        "(0.188548, 1.532218, -0.058601)",
        "(0.188488, 1.533134, -0.059118)",
        "(0.188546, 1.534963, -0.060151)",
        "(0.188712, 1.536649, -0.061216)",
        "(0.188748, 1.538366, -0.062500)",
        "(0.188743, 1.540098, -0.063999)",
        "(0.188728, 1.540925, -0.064768)",
        "(0.188793, 1.542490, -0.066368)",
        "(0.188686, 1.544005, -0.068155)",
        "(0.188433, 1.545302, -0.070127)",
        "(0.188137, 1.546348, -0.072224)",
        "(0.187905, 1.546846, -0.073354)",
        "(0.187361, 1.547775, -0.075739)",
        "(0.186704, 1.548541, -0.078497)",
        "(0.186074, 1.549213, -0.081343)",
        "(0.185562, 1.549794, -0.084380)",
        "(0.185235, 1.549963, -0.085919)",
        "(0.184553, 1.550073, -0.088967)",
        "(0.184105, 1.550081, -0.092106)",
        "(0.183732, 1.550015, -0.095382)",
        "(0.183199, 1.549707, -0.098738)",
        "(0.182929, 1.549508, -0.100465)",
        "(0.182445, 1.548980, -0.104015)",
        "(0.181803, 1.548288, -0.107668)",
        "(0.180887, 1.547462, -0.111463)",
        "(0.179839, 1.546510, -0.115290)",
        "(0.179409, 1.546013, -0.117200)",
        "(0.178914, 1.545058, -0.121087)",
        "(0.178444, 1.544008, -0.125097)",
        "(0.177483, 1.542769, -0.129033)",
        "(0.176593, 1.541354, -0.132733)",
        "(0.176258, 1.540618, -0.134431)",
        "(0.175828, 1.539180, -0.137792)",
        "(0.175755, 1.537782, -0.141429)",
        "(0.175495, 1.536446, -0.145412)",
        "(0.174752, 1.534931, -0.149286)",
        "(0.174270, 1.534079, -0.151118)",
        "(0.173361, 1.532242, -0.154596)",
        "(0.172775, 1.530466, -0.158050)",
        "(0.172425, 1.528735, -0.161715)",
        "(0.171860, 1.527011, -0.165518)",
        "(0.171525, 1.526186, -0.167429)",
        "(0.170826, 1.524535, -0.171265)",
        "(0.170313, 1.522856, -0.174966)",
        "(0.170085, 1.521065, -0.178551)",
        "(0.169926, 1.519290, -0.182315)",
        "(0.169748, 1.518402, -0.184274)",
        "(0.169380, 1.516650, -0.188165)",
        "(0.168956, 1.514861, -0.191918)",
        "(0.168595, 1.512959, -0.195509)",
        "(0.168317, 1.511067, -0.199011)",
        "(0.168204, 1.510111, -0.200714)",
        "(0.167974, 1.508150, -0.203980)",
        "(0.167839, 1.506110, -0.207064)",
        "(0.167682, 1.504001, -0.210077)",
        "(0.167674, 1.501876, -0.212984)",
        "(0.167627, 1.500833, -0.214466)",
        "(0.167406, 1.498700, -0.217460)",
        "(0.167206, 1.496460, -0.220415)",
        "(0.167151, 1.494281, -0.223343)",
        "(0.167147, 1.492045, -0.226131)",
        "(0.167045, 1.490849, -0.227411)",
        "(0.166832, 1.488342, -0.229753)",
        "(0.166592, 1.485816, -0.231949)",
        "(0.166440, 1.483297, -0.234061)",
        "(0.166300, 1.480708, -0.236003)",
        "(0.166261, 1.479326, -0.236929)",
        "(0.166325, 1.476210, -0.238480)",
        "(0.166683, 1.473145, -0.240182)",
        "(0.166743, 1.469908, -0.241933)",
        "(0.166589, 1.466422, -0.243662)",
        "(0.166524, 1.464604, -0.244552)",
        "(0.166400, 1.460882, -0.246514)",
        "(0.166454, 1.456873, -0.248479)",
        "(0.166554, 1.452508, -0.250268)",
        "(0.166811, 1.448062, -0.252099)",
        "(0.167000, 1.445895, -0.253153)",
        "(0.167121, 1.441467, -0.255153)",
        "(0.166789, 1.436640, -0.256765)",
        "(0.166669, 1.431747, -0.258266)",
        "(0.166971, 1.427053, -0.259912)",
        "(0.167149, 1.424755, -0.260789)",
        "(0.167238, 1.420079, -0.262366)",
        "(0.167137, 1.415281, -0.263499)",
        "(0.167180, 1.410733, -0.264515)",
        "(0.167531, 1.406418, -0.265511)",
        "(0.167811, 1.404311, -0.266024)",
        "(0.168273, 1.400087, -0.267041)",
        "(0.168570, 1.395734, -0.267810)",
        "(0.168878, 1.391319, -0.268298)",
        "(0.169258, 1.386834, -0.268572)",
        "(0.169414, 1.384611, -0.268710)",
        "(0.169639, 1.380193, -0.269006)",
        "(0.169848, 1.375731, -0.269055)",
        "(0.170243, 1.371225, -0.268617)",
        "(0.170814, 1.366669, -0.267803)",
        "(0.171162, 1.364336, -0.267209)",
        "(0.171593, 1.359469, -0.265842)",
        "(0.171781, 1.354517, -0.264326)",
        "(0.171983, 1.349624, -0.262657)",
        "(0.172307, 1.344837, -0.260773)",
        "(0.172437, 1.342529, -0.259812)",
        "(0.172681, 1.338188, -0.258043)",
        "(0.172971, 1.334223, -0.256531)",
        "(0.173239, 1.330473, -0.255020)",
        "(0.173483, 1.326946, -0.253423)",
        "(0.173640, 1.325247, -0.252612)",
        "(0.173953, 1.321935, -0.250843)",
        "(0.174378, 1.318839, -0.248992)",
        "(0.174830, 1.315835, -0.247158)",
        "(0.175155, 1.312743, -0.245155)",
        "(0.175327, 1.311185, -0.244085)",
        "(0.175802, 1.308017, -0.241722)",
        "(0.176229, 1.304764, -0.239174)",
        "(0.176606, 1.301539, -0.236641)",
        "(0.177037, 1.298438, -0.234141)",
        "(0.177192, 1.296911, -0.232890)",
        "(0.177504, 1.294002, -0.230419)",
        "(0.177840, 1.291351, -0.227914)",
        "(0.178190, 1.288839, -0.225216)",
        "(0.178484, 1.286411, -0.222375)",
        "(0.178634, 1.285292, -0.220964)",
        "(0.178985, 1.283216, -0.218243)",
        "(0.179352, 1.281467, -0.215624)",
        "(0.179692, 1.280024, -0.213053)",
        "(0.179982, 1.278575, -0.210182)",
        "(0.180173, 1.277885, -0.208696)",
        "(0.180451, 1.276770, -0.205844)",
        "(0.180657, 1.275761, -0.202941)",
        "(0.180751, 1.274712, -0.199849)",
        "(0.180949, 1.273675, -0.196374)",
        "(0.181095, 1.273265, -0.194570)",
        "(0.181308, 1.272579, -0.190928)",
        "(0.181464, 1.271931, -0.187193)",
        "(0.181571, 1.271415, -0.183294)",
        "(0.181711, 1.271238, -0.179322)",
        "(0.181790, 1.271262, -0.177345)",
        "(0.181941, 1.271442, -0.173358)",
        "(0.182109, 1.271650, -0.169226)",
        "(0.182307, 1.271979, -0.165110)",
        "(0.182509, 1.272453, -0.161201)",
        "(0.182555, 1.272671, -0.159239)",
        "(0.182607, 1.273177, -0.155353)",
        "(0.182658, 1.273732, -0.151378)",
        "(0.182814, 1.274548, -0.147338)",
        "(0.183025, 1.275547, -0.143262)",
        "(0.183053, 1.276037, -0.141123)",
        "(0.183190, 1.277173, -0.136857)",
        "(0.183355, 1.278543, -0.132612)",
        "(0.183468, 1.280028, -0.128392)",
        "(0.183488, 1.281633, -0.124104)",
        "(0.183498, 1.282463, -0.121931)",
        "(0.183618, 1.284271, -0.117586)",
        "(0.183821, 1.286271, -0.113291)",
        "(0.183935, 1.288321, -0.109049)",
        "(0.184031, 1.290462, -0.104887)",
        "(0.184080, 1.291576, -0.102853)",
        "(0.184210, 1.293964, -0.098948)",
        "(0.184340, 1.296384, -0.095048)",
        "(0.184541, 1.298809, -0.091165)",
        "(0.184754, 1.301313, -0.087468)",
        "(0.184868, 1.302580, -0.085728)",
        "(0.184968, 1.305045, -0.082240)",
        "(0.185051, 1.307393, -0.078754)",
        "(0.185114, 1.309786, -0.075552)",
        "(0.185158, 1.312278, -0.072595)",
        "(0.185082, 1.313504, -0.071142)",
        "(0.184986, 1.315944, -0.068303)",
        "(0.184996, 1.318475, -0.065502)",
        "(0.185090, 1.321145, -0.062797)",
        "(0.185020, 1.323976, -0.060328)",
        "(0.184929, 1.325499, -0.059238)",
        "(0.184645, 1.328639, -0.057167)",
        "(0.184421, 1.331914, -0.055133)",
        "(0.184225, 1.335557, -0.053441)",
        "(0.183922, 1.339314, -0.051886)",
        "(0.183700, 1.341240, -0.051140)",
        "(0.183352, 1.345283, -0.049769)",
        "(0.183096, 1.349662, -0.048615)",
        "(0.182812, 1.354010, -0.047422)",
        "(0.182485, 1.358361, -0.046306)",
        "(0.182351, 1.360594, -0.045846)",
        "(0.182029, 1.365064, -0.044970)",
        "(0.181678, 1.369571, -0.044207)",
        "(0.181261, 1.374103, -0.043539)",
        "(0.180851, 1.378648, -0.043003)",
        "(0.180623, 1.380900, -0.042717)",
        "(0.180162, 1.385415, -0.042088)",
        "(0.179825, 1.390043, -0.041444)",
        "(0.179608, 1.394845, -0.040987)",
        "(0.179321, 1.399807, -0.040686)",
        "(0.179175, 1.402253, -0.040560)",
        "(0.178875, 1.407093, -0.040342)",
        "(0.178598, 1.411993, -0.040258)",
        "(0.178208, 1.416725, -0.040168)",
        "(0.177812, 1.421224, -0.040162)",
        "(0.177595, 1.423479, -0.040205)",
        "(0.177152, 1.427845, -0.040443)",
        "(0.176758, 1.431985, -0.040568)",
        "(0.176480, 1.436138, -0.040864)",
        "(0.176055, 1.440114, -0.041241)",
        "(0.175793, 1.441983, -0.041383)",
        "(0.175236, 1.445498, -0.041633)",
        "(0.174667, 1.448988, -0.041893)",
        "(0.174061, 1.452378, -0.042201)",
        "(0.173404, 1.455640, -0.042564)",
        "(0.173023, 1.457183, -0.042734)",
        "(0.172181, 1.460255, -0.043156)",
        "(0.171411, 1.463409, -0.043840)",
        "(0.170598, 1.466671, -0.044667)",
        "(0.170065, 1.469882, -0.045528)",
        "(0.169860, 1.471462, -0.045922)",
        "(0.169524, 1.474780, -0.046742)",
        "(0.169243, 1.478360, -0.047804)",
        "(0.168843, 1.481874, -0.048936)",
        "(0.168424, 1.485222, -0.050047)",
        "(0.168190, 1.486822, -0.050533)",
        "(0.167763, 1.490076, -0.051513)",
        "(0.167380, 1.493384, -0.052519)",
        "(0.166970, 1.496629, -0.053578)",
        "(0.166538, 1.499839, -0.054738)",
        "(0.166363, 1.501425, -0.055328)",
        "(0.166010, 1.504343, -0.056243)",
        "(0.165799, 1.507096, -0.056961)",
        "(0.165645, 1.509926, -0.057761)",
        "(0.165489, 1.512858, -0.058707)",
        "(0.165393, 1.514337, -0.059226)",
        "(0.165099, 1.517276, -0.060313)",
        "(0.164842, 1.520190, -0.061607)",
        "(0.164434, 1.522817, -0.062798)",
        "(0.163969, 1.525185, -0.063945)",
        "(0.163685, 1.526364, -0.064595)",
        "(0.162972, 1.528719, -0.066052)",
        "(0.162404, 1.531065, -0.067683)",
        "(0.161928, 1.533117, -0.069040)",
        "(0.161681, 1.534996, -0.070180)",
        "(0.161571, 1.535940, -0.070760)",
        "(0.161295, 1.537767, -0.071964)",
        "(0.160964, 1.539390, -0.073134)",
        "(0.160594, 1.540775, -0.074369)",
        "(0.160125, 1.542135, -0.075842)",
        "(0.159836, 1.542791, -0.076653)",
        "(0.159235, 1.544054, -0.078406)",
        "(0.158444, 1.545155, -0.080228)",
        "(0.157705, 1.546056, -0.081960)",
        "(0.157162, 1.546915, -0.083680)",
        "(0.156925, 1.547410, -0.084620)",
        "(0.156485, 1.548388, -0.086556)",
        "(0.156055, 1.549223, -0.088400)",
        "(0.155714, 1.549947, -0.090283)",
        "(0.155483, 1.550706, -0.092400)",
        "(0.155294, 1.551074, -0.093541)",
        "(0.154712, 1.551752, -0.095921)",
        "(0.154142, 1.552296, -0.098397)",
        "(0.153637, 1.552710, -0.100976)",
        "(0.153251, 1.552988, -0.103658)",
        "(0.153074, 1.553074, -0.105160)",
        "(0.152610, 1.553192, -0.108425)",
        "(0.151898, 1.553081, -0.111888)",
        "(0.151198, 1.552842, -0.115466)",
        "(0.150595, 1.552504, -0.119150)",
        "(0.150257, 1.552269, -0.121023)",
        "(0.149574, 1.551797, -0.124904)",
        "(0.148877, 1.551278, -0.128981)",
        "(0.148201, 1.550694, -0.132999)",
        "(0.147604, 1.550078, -0.137142)",
        "(0.147345, 1.549784, -0.139305)",
        "(0.146731, 1.549215, -0.143795)",
        "(0.145904, 1.548431, -0.148150)",
        "(0.145151, 1.547538, -0.152366)",
        "(0.144716, 1.546539, -0.156337)",
        "(0.144554, 1.546056, -0.158338)",
        "(0.144122, 1.545089, -0.162511)",
        "(0.143535, 1.544105, -0.166787)",
        "(0.142941, 1.543089, -0.171099)",
        "(0.142162, 1.541921, -0.175141)",
        "(0.141818, 1.541241, -0.176969)",
        "(0.141406, 1.539892, -0.180589)",
        "(0.141491, 1.538574, -0.184428)",
        "(0.141391, 1.537107, -0.188447)",
        "(0.141150, 1.535450, -0.192435)",
        "(0.140981, 1.534554, -0.194420)",
        "(0.140613, 1.532716, -0.198367)",
        "(0.140109, 1.530713, -0.202256)",
        "(0.139412, 1.528569, -0.205961)",
        "(0.138863, 1.526372, -0.209527)",
        "(0.138771, 1.525328, -0.211269)",
        "(0.138892, 1.523508, -0.214811)",
        "(0.138947, 1.521695, -0.218150)",
        "(0.138772, 1.519593, -0.220933)",
        "(0.138880, 1.517572, -0.223452)",
        "(0.139023, 1.516616, -0.224669)",
        "(0.139203, 1.514673, -0.227098)",
        "(0.139357, 1.512722, -0.229622)",
        "(0.139598, 1.510705, -0.232274)",
        "(0.139625, 1.508440, -0.234711)",
        "(0.139630, 1.507237, -0.235812)",
        "(0.139709, 1.504775, -0.237933)",
        "(0.139875, 1.502316, -0.240074)",
        "(0.139952, 1.499781, -0.242235)",
        "(0.140030, 1.497455, -0.244544)",
        "(0.140131, 1.496359, -0.245737)",
        "(0.140201, 1.494005, -0.247818)",
        "(0.140189, 1.491469, -0.249388)",
        "(0.140223, 1.488887, -0.250570)",
        "(0.140363, 1.486317, -0.251713)",
        "(0.140364, 1.485048, -0.252323)",
        "(0.140329, 1.482496, -0.253579)",
        "(0.140478, 1.480012, -0.254885)",
        "(0.140782, 1.477618, -0.256301)",
        "(0.141055, 1.475047, -0.257466)",
        "(0.141134, 1.473639, -0.257892)",
        "(0.141291, 1.470776, -0.258719)",
        "(0.141462, 1.467895, -0.259663)",
        "(0.141669, 1.465115, -0.260798)",
        "(0.141878, 1.462400, -0.262125)",
        "(0.141951, 1.460989, -0.262720)",
        "(0.142241, 1.458148, -0.263711)",
        "(0.142712, 1.455486, -0.264665)",
        "(0.143282, 1.452827, -0.265515)",
        "(0.143899, 1.450291, -0.266474)",
        "(0.144247, 1.449110, -0.266998)",
        "(0.144923, 1.446755, -0.267894)",
        "(0.145607, 1.444342, -0.268562)",
        "(0.146215, 1.441868, -0.269147)",
        "(0.146809, 1.439268, -0.269582)",
        "(0.147125, 1.437909, -0.269731)",
        "(0.147844, 1.435162, -0.270018)",
        "(0.148669, 1.432430, -0.270369)",
        "(0.149603, 1.429799, -0.270868)",
        "(0.150607, 1.427151, -0.271410)",
        "(0.151108, 1.425740, -0.271551)",
        "(0.151943, 1.422514, -0.271399)",
        "(0.152697, 1.419114, -0.271055)",
        "(0.153423, 1.415597, -0.270681)",
        "(0.153926, 1.411861, -0.270240)",
        "(0.154126, 1.409949, -0.269992)",
        "(0.154579, 1.406161, -0.269491)",
        "(0.155134, 1.402322, -0.268978)",
        "(0.155739, 1.398514, -0.268662)",
        "(0.156196, 1.394652, -0.268410)",
        "(0.156343, 1.392680, -0.268245)",
        "(0.156640, 1.388604, -0.267754)",
        "(0.156972, 1.384876, -0.267039)",
        "(0.157288, 1.381243, -0.266239)",
        "(0.157780, 1.378006, -0.265739)",
        "(0.158030, 1.376451, -0.265554)",
        "(0.158591, 1.373648, -0.265223)",
        "(0.159261, 1.371056, -0.264843)",
        "(0.159849, 1.368667, -0.264269)",
        "(0.160244, 1.366604, -0.263606)",
        "(0.160361, 1.365680, -0.263254)",
        "(0.160561, 1.364049, -0.262661)",
        "(0.161006, 1.362915, -0.262312)",
        "(0.161749, 1.362099, -0.262039)",
        "(0.162342, 1.361501, -0.261757)",
        "(0.162834, 1.360754, -0.261322)",
        "(0.163491, 1.359317, -0.260289)",
        "(0.164021, 1.357670, -0.259038)",
        "(0.164623, 1.356041, -0.257784)",
        "(0.165088, 1.354295, -0.256448)",
        "(0.165298, 1.353332, -0.255615)",
        "(0.165554, 1.351295, -0.253758)",
        "(0.165724, 1.349273, -0.251655)",
        "(0.166084, 1.347383, -0.249466)",
        "(0.166617, 1.345676, -0.247389)",
        "(0.166880, 1.344875, -0.246416)",
        "(0.167284, 1.343115, -0.244468)",
        "(0.167694, 1.341040, -0.242203)",
        "(0.168271, 1.338844, -0.239740)",
        "(0.168841, 1.336491, -0.237177)",
        "(0.169169, 1.335273, -0.235885)",
        "(0.169675, 1.332704, -0.233271)",
        "(0.170085, 1.330150, -0.230761)",
        "(0.170392, 1.327759, -0.228366)",
        "(0.170791, 1.325631, -0.225978)",
        "(0.171032, 1.324693, -0.224796)",
        "(0.171588, 1.322962, -0.222504)",
        "(0.172216, 1.321284, -0.220135)",
        "(0.172934, 1.319542, -0.217544)",
        "(0.173650, 1.317868, -0.214950)",
        "(0.173980, 1.317070, -0.213719)",
        "(0.174579, 1.315597, -0.211377)",
        "(0.175082, 1.314216, -0.209097)",
        "(0.175511, 1.312938, -0.206846)",
        "(0.175880, 1.311692, -0.204400)",
        "(0.176055, 1.311082, -0.203063)",
        "(0.176486, 1.310076, -0.200356)",
        "(0.176909, 1.309372, -0.197813)",
        "(0.177298, 1.308766, -0.195314)",
        "(0.177782, 1.308299, -0.192726)",
        "(0.178087, 1.308044, -0.191336)",
        "(0.178673, 1.307462, -0.188508)",
        "(0.179185, 1.306861, -0.185714)",
        "(0.179625, 1.306140, -0.182880)",
        "(0.180118, 1.305324, -0.179979)",
        "(0.180393, 1.304906, -0.178504)",
        "(0.180885, 1.304160, -0.175718)",
        "(0.181410, 1.303446, -0.172958)",
        "(0.181933, 1.302769, -0.170166)",
        "(0.182518, 1.302138, -0.167186)",
        "(0.182832, 1.301782, -0.165571)",
        "(0.183467, 1.301168, -0.162318)",
        "(0.184065, 1.300625, -0.159077)",
        "(0.184545, 1.300172, -0.156040)",
        "(0.184916, 1.300013, -0.153370)",
        "(0.185037, 1.300018, -0.152167)",
        "(0.185101, 1.299999, -0.149766)",
        "(0.185008, 1.300165, -0.147535)",
        "(0.184767, 1.300606, -0.145495)",
        "(0.184472, 1.301347, -0.143646)",
        "(0.184348, 1.301774, -0.142651)",
        "(0.184297, 1.302685, -0.140447)",
        "(0.184415, 1.303510, -0.137867)",
        "(0.184780, 1.304329, -0.134866)",
        "(0.185032, 1.305071, -0.131769)",
        "(0.185168, 1.305416, -0.130173)",
        "(0.185520, 1.306209, -0.126952)",
        "(0.185861, 1.307196, -0.123873)",
        "(0.186121, 1.308393, -0.120844)",
        "(0.186361, 1.309689, -0.117673)",
        "(0.186490, 1.310386, -0.116079)",
        "(0.186799, 1.311926, -0.112853)",
        "(0.187182, 1.313624, -0.109658)",
        "(0.187462, 1.315505, -0.106668)",
        "(0.187648, 1.317463, -0.103812)",
        "(0.187714, 1.318476, -0.102388)",
        "(0.187838, 1.320629, -0.099666)",
        "(0.187958, 1.322947, -0.097101)",
        "(0.188068, 1.325418, -0.094698)",
        "(0.188195, 1.327913, -0.092299)",
        "(0.188276, 1.329120, -0.091033)",
        "(0.188497, 1.331516, -0.088460)",
        "(0.188713, 1.334083, -0.086103)",
        "(0.188909, 1.336797, -0.084050)",
        "(0.189036, 1.339370, -0.081840)",
        "(0.189117, 1.340666, -0.080705)",
        "(0.189341, 1.343258, -0.078399)",
        "(0.189587, 1.345934, -0.076188)",
        "(0.189726, 1.348687, -0.074118)",
        "(0.189724, 1.351447, -0.071988)",
        "(0.189747, 1.352850, -0.070867)",
        "(0.189920, 1.355678, -0.068507)",
        "(0.190151, 1.358685, -0.066258)",
        "(0.190228, 1.361801, -0.064159)",
        "(0.190158, 1.364892, -0.061983)",
        "(0.190115, 1.366468, -0.060864)",
        "(0.190079, 1.369755, -0.058708)",
        "(0.189943, 1.373226, -0.056678)",
        "(0.189714, 1.377212, -0.055111)",
        "(0.189249, 1.381781, -0.054089)",
        "(0.188976, 1.384375, -0.053626)",
        "(0.188513, 1.389035, -0.052624)",
        "(0.188280, 1.393759, -0.051498)",
        "(0.188164, 1.398750, -0.050286)",
        "(0.188123, 1.403826, -0.048946)",
        "(0.188178, 1.406428, -0.048293)",
        "(0.188469, 1.411714, -0.047147)",
        "(0.188522, 1.417008, -0.046297)",
        "(0.188509, 1.422240, -0.045783)",
        "(0.188548, 1.427613, -0.045723)",
        "(0.188605, 1.430375, -0.045886)",
        "(0.188640, 1.435668, -0.046079)",
        "(0.188739, 1.440479, -0.046113)",
        "(0.188849, 1.445103, -0.046172)",
        "(0.188909, 1.449566, -0.046308)",
        "(0.188877, 1.451700, -0.046379)",
        "(0.188892, 1.455942, -0.046642)",
        "(0.189020, 1.460187, -0.047167)",
        "(0.189036, 1.464521, -0.048000)",
        "(0.189198, 1.468727, -0.049008)",
        "(0.189319, 1.470721, -0.049448)",
        "(0.189471, 1.474723, -0.050457)",
        "(0.189458, 1.478563, -0.051481)",
        "(0.189436, 1.482249, -0.052509)",
        "(0.189572, 1.485862, -0.053605)",
        "(0.189633, 1.487631, -0.054152)",
        "(0.189696, 1.491201, -0.055353)",
        "(0.189720, 1.494676, -0.056604)",
        "(0.189821, 1.497992, -0.057966)",
        "(0.189875, 1.501038, -0.059287)",
        "(0.189793, 1.502387, -0.059905)",
        "(0.189636, 1.505070, -0.061202)",
        "(0.189459, 1.507724, -0.062643)",
        "(0.189259, 1.510113, -0.064089)",
        "(0.188993, 1.512293, -0.065603)",
        "(0.188963, 1.513324, -0.066397)",
        "(0.188914, 1.515452, -0.068152)",
        "(0.188780, 1.517558, -0.070207)",
        "(0.188400, 1.519437, -0.072343)",
        "(0.187965, 1.521297, -0.074599)",
        "(0.187773, 1.522223, -0.075714)",
        "(0.187470, 1.523948, -0.077929)",
        "(0.187219, 1.525602, -0.080111)",
        "(0.187016, 1.527215, -0.082303)",
        "(0.186738, 1.528869, -0.084551)",
        "(0.186581, 1.529716, -0.085727)",
        "(0.186303, 1.531397, -0.088033)",
        "(0.186134, 1.532993, -0.090162)",
        "(0.186190, 1.534600, -0.092253)",
        "(0.186190, 1.536235, -0.094364)",
        "(0.186088, 1.537021, -0.095384)",
        "(0.185944, 1.538535, -0.097443)",
        "(0.186117, 1.540217, -0.099771)",
        "(0.186431, 1.541866, -0.102364)",
        "(0.186327, 1.543341, -0.104984)",
        "(0.186174, 1.543989, -0.106273)",
        "(0.185881, 1.545177, -0.108760)",
        "(0.185753, 1.546373, -0.111204)",
        "(0.185944, 1.547676, -0.113806)",
        "(0.186240, 1.549169, -0.116726)",
        "(0.186397, 1.549977, -0.118303)",
        "(0.186514, 1.551517, -0.121461)",
        "(0.186361, 1.552922, -0.124501)",
        "(0.186293, 1.554345, -0.127533)",
        "(0.186431, 1.555702, -0.130402)",
        "(0.186635, 1.556336, -0.131732)",
        "(0.187066, 1.557598, -0.134430)",
        "(0.187756, 1.558864, -0.137337)",
        "(0.188518, 1.560034, -0.140450)",
        "(0.189339, 1.560929, -0.143786)",
        "(0.189677, 1.561298, -0.145524)",
        "(0.190340, 1.561869, -0.149114)",
        "(0.190762, 1.562231, -0.152852)",
        "(0.190932, 1.562436, -0.156712)",
        "(0.190892, 1.562510, -0.160766)",
        "(0.190921, 1.562495, -0.162834)",
        "(0.191104, 1.562287, -0.166931)",
        "(0.191303, 1.561855, -0.171151)",
        "(0.191563, 1.561291, -0.175706)",
        "(0.191632, 1.560593, -0.180644)",
        "(0.191583, 1.560184, -0.183032)",
        "(0.191259, 1.559060, -0.187417)",
        "(0.191104, 1.557677, -0.191568)",
        "(0.191164, 1.556143, -0.195810)",
        "(0.190964, 1.554648, -0.200380)",
        "(0.190735, 1.553835, -0.202742)",
        "(0.190389, 1.552073, -0.207368)",
        "(0.190314, 1.550120, -0.211838)",
        "(0.190301, 1.547872, -0.216285)",
        "(0.189973, 1.545417, -0.220816)",
        "(0.189763, 1.544116, -0.223106)",
        "(0.189354, 1.541420, -0.227709)",
        "(0.189041, 1.538512, -0.232144)",
        "(0.188556, 1.535424, -0.236334)",
        "(0.187831, 1.532083, -0.240095)",
        "(0.187491, 1.530372, -0.241806)",
        "(0.187028, 1.527100, -0.245022)",
        "(0.186781, 1.523904, -0.247886)",
        "(0.186561, 1.520698, -0.250417)",
        "(0.186490, 1.517719, -0.252997)",
        "(0.186408, 1.516206, -0.254194)",
        "(0.186199, 1.513043, -0.256258)",
        "(0.186116, 1.509793, -0.258023)",
        "(0.186299, 1.506440, -0.259679)",
        "(0.186331, 1.502964, -0.261257)",
        "(0.186291, 1.501139, -0.261940)",
        "(0.186239, 1.497463, -0.263098)",
        "(0.186189, 1.493807, -0.264068)",
        "(0.186333, 1.490061, -0.265028)",
        "(0.186584, 1.486138, -0.266113)",
        "(0.186721, 1.483940, -0.266694)",
        "(0.186560, 1.479617, -0.267677)",
        "(0.186120, 1.474967, -0.268498)",
        "(0.185890, 1.470183, -0.269393)",
        "(0.185778, 1.465286, -0.270311)",
        "(0.185698, 1.462741, -0.270762)",
        "(0.185545, 1.457596, -0.271586)",
        "(0.185207, 1.452157, -0.272061)",
        "(0.184837, 1.446550, -0.272070)",
        "(0.184581, 1.441220, -0.272074)",
        "(0.184484, 1.438712, -0.272162)",
        "(0.184247, 1.433960, -0.272357)",
        "(0.183819, 1.429411, -0.272533)",
        "(0.183585, 1.425159, -0.272676)",
        "(0.183628, 1.421204, -0.272755)",
        "(0.183676, 1.419189, -0.272682)",
        "(0.183767, 1.415051, -0.272328)",
        "(0.183860, 1.410837, -0.271933)",
        "(0.183986, 1.406549, -0.271532)",
        "(0.184286, 1.402279, -0.271201)",
        "(0.184420, 1.400043, -0.270988)",
        "(0.184540, 1.395310, -0.270326)",
        "(0.184581, 1.390512, -0.269547)",
        "(0.184665, 1.385621, -0.268548)",
        "(0.184637, 1.380581, -0.267197)",
        "(0.184677, 1.378034, -0.266426)",
        "(0.184852, 1.372917, -0.264672)",
        "(0.185028, 1.367880, -0.262837)",
        "(0.185307, 1.362945, -0.260973)",
        "(0.185587, 1.358119, -0.259193)",
        "(0.185700, 1.355719, -0.258278)",
        "(0.185902, 1.350912, -0.256386)",
        "(0.186187, 1.346187, -0.254434)",
        "(0.186411, 1.341505, -0.252523)",
        "(0.186757, 1.336922, -0.250607)",
        "(0.186931, 1.334622, -0.249549)",
        "(0.187151, 1.329945, -0.247081)",
        "(0.187359, 1.325305, -0.244367)",
        "(0.187726, 1.321034, -0.241899)",
        "(0.188166, 1.317201, -0.239843)",
        "(0.188433, 1.315408, -0.238885)",
        "(0.189053, 1.311738, -0.236736)",
        "(0.189855, 1.308034, -0.234114)",
        "(0.190707, 1.304480, -0.231382)",
        "(0.191444, 1.301090, -0.228936)",
        "(0.191789, 1.299362, -0.227719)",
        "(0.192533, 1.295814, -0.225052)",
        "(0.193074, 1.291989, -0.221962)",
        "(0.193679, 1.287863, -0.218290)",
        "(0.194450, 1.283705, -0.214220)",
        "(0.194899, 1.281762, -0.212268)",
        "(0.195786, 1.278150, -0.208664)",
        "(0.196469, 1.274664, -0.205233)",
        "(0.196976, 1.271451, -0.202002)",
        "(0.197284, 1.268342, -0.198675)",
        "(0.197394, 1.266943, -0.197005)",
        "(0.197702, 1.264348, -0.193497)",
        "(0.198192, 1.262078, -0.189563)",
        "(0.198818, 1.260223, -0.185097)",
        "(0.199440, 1.258565, -0.180204)",
        "(0.199796, 1.257839, -0.177581)",
        "(0.200353, 1.256628, -0.172396)",
        "(0.200792, 1.255668, -0.167292)",
        "(0.201218, 1.254932, -0.162159)",
        "(0.201557, 1.254417, -0.157099)",
        "(0.201722, 1.254262, -0.154582)",
        "(0.202186, 1.254103, -0.149514)",
        "(0.202721, 1.254143, -0.144490)",
        "(0.203238, 1.254299, -0.139654)",
        "(0.203675, 1.254702, -0.135123)",
        "(0.203911, 1.254932, -0.132899)",
        "(0.204350, 1.255407, -0.128531)",
        "(0.204639, 1.255924, -0.124203)",
        "(0.204878, 1.256688, -0.119776)",
        "(0.205309, 1.257800, -0.115237)",
        "(0.205473, 1.258505, -0.113045)",
        "(0.205804, 1.260177, -0.108862)",
        "(0.205991, 1.261758, -0.104586)",
        "(0.206047, 1.263269, -0.100215)",
        "(0.206087, 1.265013, -0.095981)",
        "(0.206165, 1.266028, -0.093970)",
        "(0.206371, 1.268274, -0.090123)",
        "(0.206642, 1.270634, -0.086376)",
        "(0.206828, 1.273092, -0.082852)",
        "(0.206738, 1.275640, -0.079690)",
        "(0.206619, 1.276883, -0.078112)",
        "(0.206426, 1.279444, -0.074861)",
        "(0.206294, 1.282283, -0.071642)",
        "(0.206241, 1.285559, -0.068583)",
        "(0.206184, 1.288837, -0.065508)",
        "(0.206141, 1.290505, -0.064024)",
        "(0.205992, 1.293919, -0.061265)",
        "(0.205744, 1.297229, -0.058585)",
        "(0.205450, 1.300577, -0.056115)",
        "(0.205049, 1.304021, -0.053878)",
        "(0.204863, 1.305784, -0.052863)",
        "(0.204404, 1.309561, -0.051151)",
        "(0.204045, 1.313236, -0.049670)",
        "(0.203729, 1.316516, -0.047915)",
        "(0.203497, 1.319853, -0.046283)",
        "(0.203337, 1.321534, -0.045565)",
        "(0.202883, 1.324899, -0.044279)",
        "(0.202401, 1.328384, -0.043348)",
        "(0.201863, 1.331894, -0.042683)",
        "(0.201271, 1.335315, -0.042105)",
        "(0.201020, 1.337002, -0.041804)",
        "(0.200582, 1.340342, -0.041110)",
        "(0.200314, 1.343624, -0.040329)",
        "(0.200063, 1.346832, -0.039534)",
        "(0.199531, 1.350179, -0.039040)",
        "(0.199116, 1.352033, -0.038919)",
        "(0.198400, 1.355404, -0.038795)",
        "(0.197756, 1.359141, -0.038783)",
        "(0.197037, 1.363164, -0.038721)",
        "(0.196390, 1.367402, -0.038600)",
        "(0.196027, 1.369576, -0.038526)",
        "(0.195447, 1.374019, -0.038466)",
        "(0.194984, 1.378383, -0.038289)",
        "(0.194747, 1.382818, -0.038090)",
        "(0.194459, 1.387190, -0.037970)",
        "(0.194239, 1.389306, -0.037924)",
        "(0.193720, 1.393498, -0.037951)",
        "(0.193198, 1.397589, -0.037962)",
        "(0.192819, 1.401655, -0.037997)",
        "(0.192349, 1.405755, -0.038123)",
        "(0.192096, 1.407875, -0.038312)",
        "(0.191639, 1.411890, -0.038603)",
        "(0.191219, 1.415553, -0.038708)",
        "(0.190833, 1.419346, -0.038946)",
        "(0.190479, 1.423079, -0.039226)",
        "(0.190317, 1.424843, -0.039302)",
        "(0.189959, 1.428384, -0.039481)",
        "(0.189694, 1.431918, -0.039586)",
        "(0.189540, 1.435462, -0.039674)",
        "(0.189338, 1.439088, -0.039797)",
        "(0.189214, 1.440938, -0.039916)",
        "(0.188943, 1.444649, -0.040267)",
        "(0.188609, 1.448431, -0.040723)",
        "(0.188244, 1.452167, -0.041028)",
        "(0.187993, 1.455702, -0.041079)",
        "(0.187921, 1.457571, -0.041202)",
        "(0.187742, 1.461493, -0.041615)",
        "(0.187432, 1.465340, -0.041924)",
        "(0.187359, 1.469105, -0.042174)",
        "(0.187255, 1.472975, -0.042615)",
        "(0.187242, 1.474868, -0.042845)",
        "(0.187190, 1.478512, -0.043240)",
        "(0.187136, 1.482076, -0.043665)",
        "(0.187028, 1.485690, -0.044330)",
        "(0.186896, 1.489244, -0.045125)",
        "(0.186838, 1.491033, -0.045565)",
        "(0.186666, 1.494569, -0.046570)",
        "(0.186472, 1.497669, -0.047345)",
        "(0.186290, 1.500543, -0.048033)",
        "(0.185961, 1.503570, -0.049114)",
        "(0.185706, 1.505003, -0.049635)",
        "(0.185175, 1.507586, -0.050475)",
        "(0.184849, 1.510197, -0.051365)",
        "(0.184674, 1.512972, -0.052552)",
        "(0.184507, 1.515785, -0.053682)",
        "(0.184454, 1.517203, -0.054250)",
        "(0.184461, 1.520159, -0.055513)",
        "(0.184450, 1.523089, -0.056831)",
        "(0.184202, 1.526125, -0.058466)",
        "(0.183944, 1.529168, -0.060228)",
        "(0.183824, 1.530662, -0.061087)",
        "(0.183810, 1.533574, -0.062712)",
        "(0.183955, 1.536475, -0.064270)",
        "(0.184025, 1.539608, -0.066254)",
        "(0.184075, 1.542742, -0.068417)",
        "(0.184158, 1.544301, -0.069542)",
        "(0.184344, 1.547501, -0.071932)",
        "(0.184489, 1.550769, -0.074410)",
        "(0.184641, 1.554015, -0.076992)",
        "(0.184703, 1.557365, -0.079881)",
        "(0.184633, 1.559032, -0.081361)",
        "(0.184490, 1.562335, -0.084235)",
        "(0.184599, 1.565660, -0.087093)",
        "(0.184741, 1.569017, -0.090027)",
        "(0.184802, 1.572125, -0.092876)",
        "(0.184751, 1.573595, -0.094243)",
        "(0.184659, 1.576657, -0.097095)",
        "(0.184563, 1.579642, -0.100032)",
        "(0.184597, 1.582562, -0.103049)",
        "(0.184648, 1.585385, -0.106024)",
        "(0.184739, 1.586720, -0.107480)",
        "(0.184965, 1.589349, -0.110481)",
        "(0.185248, 1.591786, -0.113614)",
        "(0.185511, 1.594034, -0.116800)",
        "(0.185717, 1.595938, -0.119869)",
        "(0.185782, 1.596858, -0.121468)",
        "(0.186012, 1.598714, -0.124790)",
        "(0.186294, 1.600371, -0.128143)",
        "(0.186586, 1.601867, -0.131642)",
        "(0.186801, 1.603192, -0.135267)",
        "(0.186825, 1.603757, -0.137056)",
        "(0.186895, 1.604732, -0.140653)",
        "(0.187048, 1.605595, -0.144425)",
        "(0.187236, 1.606337, -0.148346)",
        "(0.187344, 1.607037, -0.152550)",
        "(0.187365, 1.607381, -0.154751)",
        "(0.187273, 1.607995, -0.159238)",
        "(0.187115, 1.608322, -0.163665)",
        "(0.187041, 1.608309, -0.167693)",
        "(0.187292, 1.608036, -0.171602)",
        "(0.187467, 1.607818, -0.173641)",
        "(0.187634, 1.607453, -0.178007)",
        "(0.187685, 1.606903, -0.182631)",
        "(0.187578, 1.606061, -0.187206)",
        "(0.187617, 1.605036, -0.191866)",
        "(0.187710, 1.604514, -0.194371)",
        "(0.187849, 1.603431, -0.199644)",
        "(0.187805, 1.602345, -0.204998)",
        "(0.187784, 1.601143, -0.210126)",
        "(0.187999, 1.599820, -0.215080)",
        "(0.188078, 1.599002, -0.217441)",
        "(0.188175, 1.597341, -0.222125)",
        "(0.188334, 1.595720, -0.226812)",
        "(0.188387, 1.593996, -0.231362)",
        "(0.188890, 1.592109, -0.235910)",
        "(0.189066, 1.591125, -0.237901)",
        "(0.189074, 1.588787, -0.241468)",
        "(0.188998, 1.586089, -0.244638)",
        "(0.188971, 1.583465, -0.247914)",
        "(0.189034, 1.581030, -0.251486)",
        "(0.189150, 1.579809, -0.253297)",
        "(0.189468, 1.577305, -0.256829)",
        "(0.189853, 1.574686, -0.260172)",
        "(0.190158, 1.571880, -0.263270)",
        "(0.190135, 1.568781, -0.266015)",
        "(0.190181, 1.567242, -0.267367)",
        "(0.190479, 1.564260, -0.270305)",
        "(0.190715, 1.561233, -0.273379)",
        "(0.190821, 1.558020, -0.276386)",
        "(0.190939, 1.554526, -0.279082)",
        "(0.191071, 1.552650, -0.280352)",
        "(0.191520, 1.548777, -0.282811)",
        "(0.191781, 1.544895, -0.285397)",
        "(0.191724, 1.541130, -0.288214)",
        "(0.191693, 1.537553, -0.291278)",
        "(0.191750, 1.535832, -0.292835)",
        "(0.191975, 1.532442, -0.295786)",
        "(0.192149, 1.528956, -0.298360)",
        "(0.192476, 1.525523, -0.300701)",
        "(0.192931, 1.522195, -0.303034)",
        "(0.193128, 1.520528, -0.304115)",
        "(0.193460, 1.517256, -0.306330)",
        "(0.193712, 1.514004, -0.308646)",
        "(0.194018, 1.510967, -0.311152)",
        "(0.194371, 1.508117, -0.313728)",
        "(0.194545, 1.506670, -0.314942)",
        "(0.194814, 1.503626, -0.317111)",
        "(0.195050, 1.500419, -0.318855)",
        "(0.195087, 1.496962, -0.320086)",
        "(0.195092, 1.493426, -0.321096)",
        "(0.195155, 1.491668, -0.321616)",
        "(0.195344, 1.488064, -0.322584)",
        "(0.195651, 1.484402, -0.323504)",
        "(0.195981, 1.480637, -0.324422)",
        "(0.195987, 1.476774, -0.325237)",
        "(0.195795, 1.474763, -0.325571)",
        "(0.195499, 1.470653, -0.326031)",
        "(0.195407, 1.466525, -0.326372)",
        "(0.195512, 1.462492, -0.326758)",
        "(0.195611, 1.458345, -0.327041)",
        "(0.195574, 1.456149, -0.327051)",
        "(0.195599, 1.451476, -0.326875)",
        "(0.195849, 1.446791, -0.326897)",
        "(0.196310, 1.442196, -0.327265)",
        "(0.196643, 1.437434, -0.327765)",
        "(0.196659, 1.434973, -0.327960)",
        "(0.196590, 1.430060, -0.328284)",
        "(0.196417, 1.425099, -0.328362)",
        "(0.196182, 1.419923, -0.327748)",
        "(0.195945, 1.414745, -0.326807)",
        "(0.195981, 1.412230, -0.326255)",
        "(0.196206, 1.407351, -0.325192)",
        "(0.196418, 1.402557, -0.324173)",
        "(0.196404, 1.397640, -0.323079)",
        "(0.196348, 1.392635, -0.321901)",
        "(0.196350, 1.390122, -0.321243)",
        "(0.196318, 1.385137, -0.319868)",
        "(0.196337, 1.380005, -0.318162)",
        "(0.196403, 1.374731, -0.316145)",
        "(0.196531, 1.369497, -0.313964)",
        "(0.196629, 1.366908, -0.312885)",
        "(0.196838, 1.361794, -0.310939)",
        "(0.197136, 1.356735, -0.309186)",
        "(0.197396, 1.351733, -0.307526)",
        "(0.197347, 1.346526, -0.305459)",
        "(0.197375, 1.343891, -0.304264)",
        "(0.197617, 1.338693, -0.301686)",
        "(0.197962, 1.333782, -0.299181)",
        "(0.198341, 1.329005, -0.296757)",
        "(0.198640, 1.324260, -0.294206)",
        "(0.198782, 1.321958, -0.292908)",
        "(0.199175, 1.317352, -0.290209)",
        "(0.199498, 1.312846, -0.287432)",
        "(0.199803, 1.308480, -0.284651)",
        "(0.200164, 1.304484, -0.282023)",
        "(0.200427, 1.302736, -0.280759)",
        "(0.200800, 1.299016, -0.277653)",
        "(0.201011, 1.294992, -0.273704)",
        "(0.201172, 1.290975, -0.269050)",
        "(0.201311, 1.287220, -0.264480)",
        "(0.201382, 1.285485, -0.262335)",
        "(0.201507, 1.282264, -0.258436)",
        "(0.201647, 1.279332, -0.254545)",
        "(0.201807, 1.276729, -0.250600)",
        "(0.201837, 1.274248, -0.246300)",
        "(0.201827, 1.273061, -0.244068)",
        "(0.201893, 1.270957, -0.239442)",
        "(0.201927, 1.269129, -0.234679)",
        "(0.201915, 1.267361, -0.229820)",
        "(0.202030, 1.265643, -0.224890)",
        "(0.202046, 1.264786, -0.222449)",
        "(0.202031, 1.263273, -0.217655)",
        "(0.202096, 1.262124, -0.213026)",
        "(0.202063, 1.261333, -0.208652)",
        "(0.202023, 1.260766, -0.204290)",
        "(0.201916, 1.260570, -0.202049)",
        "(0.201854, 1.260422, -0.197474)",
        "(0.201827, 1.260499, -0.192702)",
        "(0.201843, 1.260711, -0.187714)",
        "(0.201799, 1.261178, -0.182784)",
        "(0.201780, 1.261519, -0.180373)",
        "(0.201694, 1.262144, -0.175447)",
        "(0.201598, 1.262770, -0.170360)",
        "(0.201490, 1.263647, -0.165137)",
        "(0.201431, 1.264663, -0.160394)",
        "(0.201375, 1.265188, -0.157997)",
        "(0.201296, 1.266194, -0.152982)",
        "(0.201250, 1.267273, -0.147888)",
        "(0.201237, 1.268583, -0.142937)",
        "(0.201180, 1.270112, -0.138147)",
        "(0.201097, 1.270930, -0.135785)",
        "(0.201004, 1.272686, -0.131027)",
        "(0.200940, 1.274637, -0.126302)",
        "(0.200834, 1.276774, -0.121627)",
        "(0.200704, 1.279224, -0.117084)",
        "(0.200649, 1.280556, -0.114840)",
        "(0.200667, 1.283094, -0.110107)",
        "(0.200755, 1.285603, -0.105238)",
        "(0.200872, 1.288346, -0.100514)",
        "(0.200975, 1.291088, -0.095848)",
        "(0.201039, 1.292484, -0.093559)",
        "(0.201115, 1.295459, -0.089231)",
        "(0.201169, 1.298510, -0.085105)",
        "(0.201206, 1.301477, -0.081138)",
        "(0.201253, 1.304533, -0.077390)",
        "(0.201321, 1.306010, -0.075549)",
        "(0.201409, 1.308904, -0.071859)",
        "(0.201466, 1.311923, -0.068435)",
        "(0.201438, 1.315200, -0.065302)",
        "(0.201382, 1.318578, -0.062258)",
        "(0.201367, 1.320314, -0.060734)",
        "(0.201389, 1.323767, -0.057646)",
        "(0.201447, 1.327366, -0.054699)",
        "(0.201343, 1.331191, -0.052174)",
        "(0.201063, 1.335048, -0.049851)",
        "(0.200842, 1.337100, -0.048826)",
        "(0.200388, 1.341390, -0.046977)",
        "(0.200042, 1.345907, -0.045244)",
        "(0.199757, 1.350655, -0.043670)",
        "(0.199578, 1.355432, -0.042159)",
        "(0.199482, 1.357812, -0.041406)",
        "(0.199263, 1.362526, -0.040028)",
        "(0.199082, 1.367297, -0.038991)",
        "(0.198728, 1.371997, -0.038106)",
        "(0.198305, 1.376469, -0.037271)",
        "(0.198108, 1.378688, -0.036904)",
        "(0.197744, 1.383086, -0.036221)",
        "(0.197357, 1.387495, -0.035693)",
        "(0.196875, 1.391996, -0.035405)",
        "(0.196245, 1.396562, -0.035340)",
        "(0.195904, 1.398905, -0.035381)",
        "(0.195412, 1.403603, -0.035416)",
        "(0.195066, 1.408098, -0.035187)",
        "(0.194755, 1.412358, -0.034617)",
        "(0.194236, 1.416801, -0.034249)",
        "(0.193939, 1.419097, -0.034194)",
        "(0.193286, 1.423764, -0.034279)",
        "(0.192682, 1.428494, -0.034330)",
        "(0.192217, 1.433149, -0.034206)",
        "(0.191813, 1.437703, -0.034077)",
        "(0.191743, 1.439988, -0.034113)",
        "(0.191384, 1.444726, -0.034406)",
        "(0.190947, 1.449421, -0.034750)",
        "(0.190551, 1.453760, -0.034777)",
        "(0.190230, 1.458022, -0.034753)",
        "(0.190072, 1.460321, -0.034908)",
        "(0.189640, 1.465001, -0.035426)",
        "(0.189113, 1.469684, -0.036033)",
        "(0.188721, 1.474427, -0.036797)",
        "(0.188188, 1.478992, -0.037470)",
        "(0.187861, 1.481209, -0.037815)",
        "(0.187165, 1.485597, -0.038602)",
        "(0.186771, 1.489773, -0.039456)",
        "(0.186464, 1.493930, -0.040420)",
        "(0.186281, 1.497938, -0.041448)",
        "(0.186248, 1.499896, -0.042033)",
        "(0.186094, 1.503671, -0.043241)",
        "(0.185679, 1.507018, -0.044266)",
        "(0.185349, 1.510159, -0.045419)",
        "(0.185146, 1.513120, -0.046681)",
        "(0.184910, 1.514596, -0.047325)",
        "(0.184326, 1.517510, -0.048720)",
        "(0.183635, 1.520233, -0.050224)",
        "(0.182955, 1.522931, -0.051869)",
        "(0.182379, 1.525645, -0.053581)",
        "(0.182226, 1.526993, -0.054470)",
        "(0.182072, 1.529681, -0.056406)",
        "(0.181817, 1.532449, -0.058583)",
        "(0.181435, 1.535166, -0.060946)",
        "(0.180983, 1.537889, -0.063551)",
        "(0.180839, 1.539282, -0.065033)",
        "(0.180586, 1.542057, -0.068195)",
        "(0.180069, 1.544710, -0.071367)",
        "(0.179510, 1.547199, -0.074475)",
        "(0.179177, 1.549629, -0.077494)",
        "(0.179049, 1.550743, -0.078850)",
        "(0.178714, 1.552871, -0.081362)",
        "(0.178492, 1.554978, -0.083817)",
        "(0.178573, 1.557072, -0.086150)",
        "(0.179094, 1.559030, -0.088325)",
        "(0.179278, 1.559923, -0.089372)",
        "(0.179249, 1.561481, -0.091369)",
        "(0.178985, 1.562877, -0.093395)",
        "(0.178565, 1.564404, -0.095526)",
        "(0.178232, 1.565896, -0.097592)",
        "(0.178147, 1.566653, -0.098526)",
        "(0.177835, 1.568131, -0.100214)",
        "(0.177230, 1.569612, -0.101592)",
        "(0.176949, 1.571169, -0.102969)",
        "(0.176860, 1.573091, -0.104588)",
        "(0.176969, 1.574080, -0.105369)",
        "(0.177214, 1.576040, -0.106811)",
        "(0.177467, 1.578049, -0.108143)",
        "(0.177697, 1.580256, -0.109543)",
        "(0.177914, 1.582225, -0.110852)",
        "(0.178015, 1.583200, -0.111591)",
        "(0.178200, 1.585274, -0.113333)",
        "(0.178479, 1.587352, -0.115151)",
        "(0.178752, 1.589305, -0.117004)",
        "(0.179292, 1.591230, -0.119294)",
        "(0.179487, 1.592128, -0.120609)",
        "(0.179529, 1.593716, -0.123405)",
        "(0.179511, 1.595072, -0.126648)",
        "(0.179700, 1.596297, -0.130312)",
        "(0.179793, 1.597188, -0.133872)",
        "(0.179789, 1.597479, -0.135610)",
        "(0.179799, 1.597921, -0.139192)",
        "(0.179745, 1.598153, -0.142938)",
        "(0.179630, 1.598193, -0.146994)",
        "(0.179488, 1.597965, -0.151207)",
        "(0.179466, 1.597766, -0.153364)",
        "(0.179411, 1.597174, -0.157597)",
        "(0.179153, 1.596200, -0.161652)",
        "(0.178988, 1.595176, -0.166040)",
        "(0.178945, 1.594162, -0.170661)",
        "(0.178903, 1.593578, -0.172956)",
        "(0.178633, 1.592207, -0.177451)",
        "(0.178301, 1.590596, -0.181880)",
        "(0.177846, 1.589051, -0.186484)",
        "(0.177141, 1.587648, -0.191113)",
        "(0.176794, 1.586868, -0.193229)",
        "(0.176304, 1.585360, -0.197046)",
        "(0.176345, 1.584022, -0.200728)",
        "(0.176849, 1.582698, -0.204485)",
        "(0.177201, 1.581171, -0.208361)",
        "(0.177275, 1.580342, -0.210398)",
        "(0.177372, 1.578653, -0.214692)",
        "(0.177290, 1.576817, -0.218909)",
        "(0.176701, 1.574437, -0.222439)",
        "(0.175979, 1.571847, -0.225407)",
        "(0.175929, 1.570610, -0.226851)",
        "(0.176145, 1.568173, -0.229728)",
        "(0.176227, 1.565616, -0.232527)",
        "(0.176123, 1.562805, -0.235193)",
        "(0.175728, 1.559772, -0.237528)",
        "(0.175535, 1.558156, -0.238509)",
        "(0.175350, 1.554936, -0.240422)",
        "(0.175546, 1.551883, -0.242558)",
        "(0.175872, 1.548705, -0.244574)",
        "(0.176095, 1.545220, -0.246411)",
        "(0.176204, 1.543348, -0.247200)",
        "(0.176425, 1.539301, -0.248455)",
        "(0.176712, 1.535008, -0.249549)",
        "(0.176943, 1.530513, -0.250638)",
        "(0.176598, 1.525602, -0.251330)",
        "(0.176377, 1.523074, -0.251612)",
        "(0.176008, 1.518042, -0.252104)",
        "(0.176115, 1.513147, -0.252664)",
        "(0.176270, 1.508353, -0.253367)",
        "(0.176083, 1.503463, -0.253827)",
        "(0.175785, 1.500892, -0.253804)",
        "(0.175249, 1.495814, -0.253759)",
        "(0.175041, 1.490986, -0.254032)",
        "(0.175278, 1.486543, -0.254676)",
        "(0.175387, 1.482049, -0.255127)",
        "(0.175254, 1.479713, -0.255200)",
        "(0.174906, 1.474906, -0.255176)",
        "(0.174776, 1.470224, -0.255198)",
        "(0.174870, 1.465744, -0.255426)",
        "(0.174736, 1.461365, -0.255805)",
        "(0.174530, 1.459192, -0.255992)",
        "(0.174229, 1.454926, -0.256275)",
        "(0.174249, 1.450842, -0.256412)",
        "(0.174527, 1.446822, -0.256358)",
        "(0.174613, 1.442595, -0.256049)",
        "(0.174583, 1.440433, -0.255873)",
        "(0.174354, 1.436103, -0.255516)",
        "(0.174306, 1.431967, -0.255277)",
        "(0.174638, 1.428040, -0.255212)",
        "(0.175082, 1.424050, -0.255166)",
        "(0.175110, 1.421828, -0.254840)",
        "(0.174923, 1.417116, -0.253513)",
        "(0.174601, 1.412221, -0.251513)",
        "(0.174655, 1.407425, -0.249429)",
        "(0.175029, 1.402865, -0.247564)",
        "(0.175300, 1.400666, -0.246666)",
        "(0.175802, 1.396239, -0.244882)",
        "(0.176161, 1.391555, -0.242896)",
        "(0.176328, 1.386657, -0.240742)",
        "(0.176602, 1.381779, -0.238740)",
        "(0.176717, 1.379421, -0.237937)",
        "(0.176869, 1.374808, -0.236458)",
        "(0.176836, 1.370044, -0.234751)",
        "(0.176772, 1.365596, -0.233114)",
        "(0.176957, 1.361847, -0.231953)",
        "(0.177041, 1.360100, -0.231358)",
        "(0.177280, 1.356646, -0.229957)",
        "(0.177774, 1.353265, -0.227979)",
        "(0.178453, 1.349804, -0.225475)",
        "(0.179189, 1.346107, -0.222943)",
        "(0.179471, 1.344112, -0.221650)",
        "(0.180067, 1.340006, -0.219179)",
        "(0.180744, 1.336005, -0.217090)",
        "(0.181371, 1.332089, -0.215428)",
        "(0.181999, 1.327937, -0.213852)",
        "(0.182319, 1.325666, -0.212853)",
        "(0.183003, 1.320969, -0.210514)",
        "(0.183651, 1.316359, -0.208125)",
        "(0.184405, 1.311917, -0.205867)",
        "(0.185129, 1.307476, -0.203435)",
        "(0.185548, 1.305337, -0.202188)",
        "(0.186495, 1.301236, -0.199865)",
        "(0.187468, 1.297270, -0.197624)",
        "(0.188484, 1.293123, -0.195025)",
        "(0.189417, 1.289063, -0.192074)",
        "(0.189859, 1.287037, -0.190551)",
        "(0.190753, 1.283159, -0.187645)",
        "(0.191556, 1.279292, -0.184694)",
        "(0.192226, 1.275505, -0.181526)",
        "(0.192844, 1.271943, -0.178057)",
        "(0.193156, 1.270298, -0.176203)",
        "(0.193862, 1.267324, -0.172351)",
        "(0.194653, 1.264813, -0.168388)",
        "(0.195498, 1.262614, -0.164227)",
        "(0.196188, 1.260522, -0.159798)",
        "(0.196560, 1.259560, -0.157498)",
        "(0.197286, 1.257719, -0.152884)",
        "(0.197829, 1.255932, -0.148375)",
        "(0.198200, 1.254510, -0.144168)",
        "(0.198655, 1.253564, -0.140219)",
        "(0.198841, 1.253254, -0.138326)",
        "(0.199157, 1.252928, -0.134661)",
        "(0.199512, 1.252873, -0.130761)",
        "(0.199981, 1.252937, -0.126358)",
        "(0.200497, 1.253409, -0.121858)",
        "(0.200762, 1.253824, -0.119700)",
        "(0.201130, 1.254991, -0.115638)",
        "(0.201466, 1.256335, -0.111719)",
        "(0.201792, 1.257685, -0.107621)",
        "(0.202163, 1.259037, -0.103406)",
        "(0.202330, 1.259740, -0.101315)",
        "(0.202674, 1.261288, -0.097258)",
        "(0.203043, 1.263038, -0.093366)",
        "(0.203439, 1.264909, -0.089576)",
        "(0.203703, 1.266838, -0.085853)",
        "(0.203783, 1.267883, -0.084099)",
        "(0.203917, 1.270080, -0.080608)",
        "(0.204047, 1.272513, -0.077273)",
        "(0.204131, 1.275127, -0.074050)",
        "(0.204156, 1.277803, -0.070882)",
        "(0.204201, 1.279187, -0.069269)",
        "(0.204103, 1.281998, -0.066142)",
        "(0.204018, 1.284874, -0.063126)",
        "(0.203936, 1.287681, -0.060116)",
        "(0.203826, 1.290435, -0.057148)",
        "(0.203769, 1.291852, -0.055729)",
        "(0.203659, 1.294675, -0.052984)",
        "(0.203504, 1.297570, -0.050451)",
        "(0.203271, 1.300462, -0.048154)",
        "(0.202920, 1.303390, -0.046019)",
        "(0.202722, 1.304883, -0.044999)",
        "(0.202420, 1.307860, -0.042973)",
        "(0.202222, 1.310818, -0.040990)",
        "(0.202002, 1.313899, -0.039297)",
        "(0.201724, 1.317073, -0.037798)",
        "(0.201542, 1.318681, -0.037051)",
        "(0.201208, 1.322027, -0.035732)",
        "(0.200799, 1.325663, -0.034606)",
        "(0.200188, 1.329601, -0.033733)",
        "(0.199501, 1.333712, -0.032869)",
        "(0.199184, 1.335980, -0.032531)",
        "(0.198565, 1.340616, -0.031901)",
        "(0.197989, 1.345423, -0.031327)",
        "(0.197507, 1.350303, -0.030744)",
        "(0.196908, 1.355583, -0.030578)",
        "(0.196488, 1.358280, -0.030621)",
        "(0.195657, 1.363472, -0.030632)",
        "(0.194756, 1.368628, -0.030863)",
        "(0.194005, 1.373872, -0.031264)",
        "(0.193363, 1.379053, -0.031650)",
        "(0.193100, 1.381613, -0.031785)",
        "(0.192595, 1.386686, -0.032043)",
        "(0.191981, 1.391807, -0.032492)",
        "(0.191377, 1.396775, -0.033047)",
        "(0.190878, 1.401499, -0.033464)",
        "(0.190735, 1.403759, -0.033705)",
        "(0.190545, 1.408237, -0.034420)",
        "(0.190306, 1.412467, -0.035492)",
        "(0.189767, 1.416250, -0.036612)",
        "(0.189158, 1.419736, -0.037807)",
        "(0.188852, 1.421405, -0.038391)",
        "(0.188109, 1.424779, -0.039599)",
        "(0.187205, 1.428113, -0.040998)",
        "(0.186158, 1.431260, -0.042286)",
        "(0.185474, 1.434378, -0.043369)",
        "(0.185178, 1.435878, -0.043783)",
        "(0.184434, 1.438869, -0.044582)",
        "(0.183812, 1.441710, -0.045106)",
        "(0.183268, 1.444454, -0.045242)",
        "(0.182934, 1.447441, -0.045319)",
        "(0.182832, 1.448982, -0.045273)",
        "(0.182648, 1.451889, -0.044833)",
        "(0.182651, 1.454808, -0.044088)",
        "(0.182591, 1.458007, -0.043421)",
        "(0.182291, 1.461654, -0.043177)",
        "(0.182053, 1.463591, -0.043117)",
        "(0.181643, 1.467542, -0.043041)",
        "(0.181589, 1.471665, -0.043087)",
        "(0.181680, 1.475766, -0.043026)",
        "(0.181767, 1.479681, -0.042844)",
        "(0.181851, 1.481590, -0.042821)",
        "(0.182080, 1.485353, -0.042878)",
        "(0.182336, 1.488797, -0.042887)",
        "(0.182824, 1.492047, -0.042982)",
        "(0.183377, 1.495034, -0.043187)",
        "(0.183558, 1.496391, -0.043322)",
        "(0.183705, 1.498868, -0.043595)",
        "(0.183624, 1.501038, -0.043953)",
        "(0.183579, 1.503044, -0.044481)",
        "(0.183424, 1.504956, -0.045087)",
        "(0.183414, 1.505910, -0.045454)",
        "(0.183405, 1.507933, -0.046330)",
        "(0.183368, 1.509886, -0.047192)",
        "(0.183245, 1.512006, -0.048027)",
        "(0.182934, 1.514474, -0.049091)",
        "(0.182736, 1.515748, -0.049584)",
        "(0.182548, 1.518349, -0.050354)",
        "(0.182566, 1.520941, -0.050850)",
        "(0.182838, 1.523814, -0.051622)",
        "(0.182890, 1.526953, -0.052446)",
        "(0.183132, 1.528385, -0.052789)",
        "(0.183113, 1.531399, -0.053345)",
        "(0.183041, 1.534510, -0.053762)",
        "(0.183430, 1.537701, -0.054216)",
        "(0.183792, 1.540859, -0.054567)",
        "(0.183912, 1.542417, -0.054676)",
        "(0.184147, 1.545549, -0.055009)",
        "(0.184369, 1.548838, -0.055615)",
        "(0.184522, 1.552170, -0.056382)",
        "(0.184565, 1.555552, -0.057344)",
        "(0.184684, 1.557132, -0.057849)",
        "(0.184615, 1.560165, -0.058675)",
        "(0.184603, 1.563221, -0.059650)",
        "(0.184713, 1.566203, -0.060667)",
        "(0.185028, 1.568797, -0.061575)",
        "(0.185104, 1.570091, -0.062077)",
        "(0.185140, 1.572787, -0.063312)",
        "(0.185118, 1.575313, -0.064508)",
        "(0.184818, 1.577560, -0.065576)",
        "(0.184486, 1.579583, -0.066619)",
        "(0.184332, 1.580556, -0.067220)",
        "(0.183872, 1.582526, -0.068486)",
        "(0.183396, 1.584303, -0.069717)",
        "(0.183048, 1.585881, -0.070870)",
        "(0.182967, 1.587345, -0.071944)",
        "(0.182995, 1.588050, -0.072510)",
        "(0.183179, 1.589495, -0.073867)",
        "(0.183224, 1.590924, -0.075432)",
        "(0.183236, 1.592311, -0.077225)",
        "(0.183270, 1.593620, -0.079233)",
        "(0.183265, 1.594275, -0.080323)",
        "(0.183183, 1.595530, -0.082725)",
        "(0.182949, 1.596794, -0.085559)",
        "(0.182678, 1.598033, -0.088686)",
        "(0.182482, 1.599266, -0.092144)",
        "(0.182396, 1.599829, -0.094042)",
        "(0.182091, 1.600885, -0.098032)",
        "(0.181814, 1.601740, -0.102192)",
        "(0.181755, 1.602427, -0.106367)",
        "(0.181631, 1.603043, -0.110521)",
        "(0.181507, 1.603252, -0.112579)",
        "(0.181230, 1.603520, -0.116632)",
        "(0.180884, 1.603581, -0.120627)",
        "(0.180750, 1.603413, -0.124609)",
        "(0.180827, 1.603007, -0.128866)",
        "(0.180797, 1.602835, -0.131199)",
        "(0.180292, 1.602315, -0.135794)",
        "(0.179542, 1.601563, -0.140267)",
        "(0.178974, 1.600605, -0.144818)",
        "(0.178695, 1.599523, -0.149469)",
        "(0.178509, 1.598908, -0.151843)",
        "(0.178323, 1.597690, -0.156732)",
        "(0.178278, 1.596429, -0.161704)",
        "(0.178211, 1.594972, -0.166356)",
        "(0.177866, 1.593074, -0.170532)",
        "(0.177566, 1.592013, -0.172534)",
        "(0.177121, 1.589995, -0.176721)",
        "(0.176876, 1.588060, -0.181119)",
        "(0.176917, 1.586053, -0.185585)",
        "(0.177376, 1.583858, -0.190156)",
        "(0.177698, 1.582691, -0.192476)",
        "(0.178008, 1.580137, -0.197116)",
        "(0.177732, 1.577103, -0.201622)",
        "(0.177208, 1.573583, -0.205823)",
        "(0.176834, 1.569788, -0.209797)",
        "(0.176754, 1.567810, -0.211790)",
        "(0.176786, 1.564102, -0.216063)",
        "(0.176825, 1.560087, -0.220039)",
        "(0.176444, 1.555789, -0.223649)",
        "(0.176323, 1.551330, -0.227228)",
        "(0.176301, 1.549142, -0.229052)",
        "(0.176038, 1.544646, -0.232517)",
        "(0.175482, 1.539967, -0.235581)",
        "(0.175169, 1.535266, -0.238179)",
        "(0.175090, 1.530568, -0.240347)",
        "(0.175108, 1.528243, -0.241340)",
        "(0.175231, 1.523547, -0.243347)",
        "(0.175598, 1.518859, -0.245273)",
        "(0.175986, 1.514136, -0.247025)",
        "(0.176288, 1.509304, -0.248685)",
        "(0.176460, 1.506884, -0.249543)",
        "(0.176617, 1.501991, -0.251224)",
        "(0.176317, 1.496956, -0.252679)",
        "(0.175785, 1.491693, -0.253668)",
        "(0.175349, 1.486624, -0.254565)",
        "(0.175209, 1.484251, -0.255105)",
        "(0.175160, 1.479692, -0.256214)",
        "(0.175419, 1.475277, -0.257251)",
        "(0.175713, 1.470828, -0.258035)",
        "(0.175904, 1.466168, -0.258433)",
        "(0.175897, 1.463716, -0.258477)",
        "(0.175907, 1.458683, -0.258372)",
        "(0.176039, 1.453532, -0.258124)",
        "(0.176324, 1.448272, -0.257917)",
        "(0.176593, 1.442954, -0.257655)",
        "(0.176670, 1.440221, -0.257431)",
        "(0.176676, 1.434517, -0.256703)",
        "(0.176659, 1.428599, -0.255508)",
        "(0.176725, 1.422688, -0.254095)",
        "(0.176520, 1.416754, -0.252524)",
        "(0.176364, 1.413833, -0.251720)",
        "(0.176256, 1.408167, -0.250162)",
        "(0.176399, 1.403299, -0.248915)",
        "(0.176412, 1.398461, -0.247378)",
        "(0.176409, 1.393563, -0.245410)",
        "(0.176468, 1.391128, -0.244372)",
        "(0.176650, 1.386441, -0.242341)",
        "(0.176883, 1.382054, -0.240423)",
        "(0.177054, 1.377610, -0.238349)",
        "(0.177247, 1.373182, -0.236228)",
        "(0.177340, 1.370955, -0.235151)",
        "(0.177506, 1.366516, -0.233012)",
        "(0.177734, 1.361913, -0.230679)",
        "(0.177962, 1.357158, -0.228200)",
        "(0.178235, 1.352317, -0.225715)",
        "(0.178423, 1.349948, -0.224565)",
        "(0.178940, 1.345278, -0.222423)",
        "(0.179392, 1.340664, -0.220472)",
        "(0.180050, 1.336094, -0.218720)",
        "(0.180738, 1.331553, -0.217127)",
        "(0.181076, 1.329272, -0.216372)",
        "(0.181653, 1.324650, -0.215068)",
        "(0.182182, 1.319979, -0.213866)",
        "(0.182796, 1.315352, -0.212653)",
        "(0.183483, 1.310773, -0.211401)",
        "(0.183847, 1.308502, -0.210793)",
        "(0.184620, 1.304049, -0.209560)",
        "(0.185487, 1.299767, -0.208394)",
        "(0.186444, 1.295441, -0.206908)",
        "(0.187443, 1.291107, -0.205060)",
        "(0.187933, 1.288988, -0.204105)",
        "(0.188970, 1.284870, -0.202254)",
        "(0.189975, 1.280791, -0.200422)",
        "(0.190951, 1.276751, -0.198559)",
        "(0.191900, 1.272859, -0.196534)",
        "(0.192431, 1.270957, -0.195440)",
        "(0.193526, 1.267219, -0.193122)",
        "(0.194637, 1.263522, -0.190644)",
        "(0.195655, 1.259890, -0.188089)",
        "(0.196555, 1.256319, -0.185449)",
        "(0.196955, 1.254612, -0.184100)",
        "(0.197844, 1.251149, -0.181177)",
        "(0.198538, 1.247736, -0.178238)",
        "(0.199131, 1.244629, -0.175275)",
        "(0.199812, 1.241803, -0.172185)",
        "(0.200227, 1.240599, -0.170611)",
        "(0.201184, 1.238379, -0.167341)",
        "(0.202191, 1.236393, -0.163897)",
        "(0.203113, 1.234605, -0.160541)",
        "(0.203740, 1.232967, -0.157405)",
        "(0.203853, 1.232297, -0.156042)",
        "(0.203942, 1.231401, -0.153596)",
        "(0.203888, 1.231063, -0.151498)",
        "(0.203894, 1.230998, -0.149268)",
        "(0.203952, 1.231143, -0.146623)",
        "(0.204019, 1.231276, -0.145081)",
        "(0.204090, 1.231634, -0.141928)",
        "(0.204278, 1.232185, -0.138485)",
        "(0.204511, 1.232765, -0.134598)",
        "(0.204796, 1.233438, -0.130535)",
        "(0.204996, 1.233784, -0.128364)",
        "(0.205321, 1.234346, -0.123909)",
        "(0.205553, 1.234796, -0.119237)",
        "(0.205884, 1.235340, -0.114509)",
        "(0.206238, 1.235953, -0.109738)",
        "(0.206448, 1.236286, -0.107367)",
        "(0.206890, 1.237141, -0.102702)",
        "(0.207320, 1.238254, -0.098220)",
        "(0.207659, 1.239452, -0.093903)",
        "(0.207904, 1.240701, -0.089593)",
        "(0.207970, 1.241398, -0.087465)",
        "(0.208124, 1.243143, -0.083336)",
        "(0.208509, 1.244977, -0.078995)",
        "(0.208970, 1.247001, -0.074779)",
        "(0.209261, 1.249197, -0.070849)",
        "(0.209227, 1.250322, -0.069087)",
        "(0.209239, 1.252583, -0.065580)",
        "(0.209234, 1.255079, -0.062393)",
        "(0.209162, 1.257611, -0.059402)",
        "(0.209013, 1.260156, -0.056615)",
        "(0.208881, 1.261491, -0.055386)",
        "(0.208508, 1.264378, -0.053195)",
        "(0.208123, 1.267374, -0.051292)",
        "(0.207723, 1.270340, -0.049455)",
        "(0.207374, 1.273323, -0.047658)",
        "(0.207231, 1.274880, -0.046842)",
        "(0.206885, 1.278053, -0.045306)",
        "(0.206437, 1.281302, -0.043941)",
        "(0.205834, 1.284674, -0.042898)",
        "(0.205091, 1.287997, -0.041952)",
        "(0.204717, 1.289633, -0.041457)",
        "(0.204151, 1.292966, -0.040438)",
        "(0.203650, 1.296525, -0.039603)",
        "(0.203072, 1.300124, -0.038929)",
        "(0.202542, 1.303593, -0.038204)",
        "(0.202255, 1.305302, -0.037852)",
        "(0.201635, 1.308830, -0.037191)",
        "(0.200982, 1.312338, -0.036697)",
        "(0.200151, 1.315794, -0.036234)",
        "(0.199241, 1.319505, -0.036099)",
        "(0.198836, 1.321480, -0.036167)",
        "(0.197959, 1.325458, -0.036256)",
        "(0.197079, 1.329213, -0.035992)",
        "(0.196259, 1.333014, -0.035602)",
        "(0.195385, 1.336898, -0.035282)",
        "(0.194932, 1.338783, -0.035058)",
        "(0.194064, 1.342723, -0.034717)",
        "(0.193169, 1.346993, -0.034654)",
        "(0.192038, 1.351637, -0.034969)",
        "(0.190849, 1.356422, -0.035336)",
        "(0.190248, 1.359107, -0.035513)",
        "(0.189180, 1.363996, -0.035841)",
        "(0.188324, 1.368903, -0.035984)",
        "(0.187741, 1.374010, -0.035824)",
        "(0.187243, 1.379442, -0.035702)",
        "(0.186928, 1.382205, -0.035683)",
        "(0.186376, 1.387781, -0.035783)",
        "(0.185864, 1.393257, -0.035852)",
        "(0.185402, 1.398823, -0.035942)",
        "(0.184962, 1.404347, -0.035913)",
        "(0.184733, 1.406994, -0.035792)",
        "(0.184302, 1.412433, -0.035663)",
        "(0.183764, 1.417955, -0.035688)",
        "(0.183290, 1.423334, -0.035589)",
        "(0.183002, 1.428795, -0.035778)",
        "(0.182762, 1.431629, -0.035908)",
        "(0.182414, 1.437424, -0.036136)",
        "(0.182161, 1.443233, -0.036279)",
        "(0.181999, 1.449103, -0.036420)",
        "(0.181739, 1.455008, -0.036715)",
        "(0.181490, 1.457939, -0.036916)",
        "(0.180938, 1.463789, -0.037451)",
        "(0.180482, 1.469829, -0.038296)",
        "(0.179940, 1.475729, -0.039031)",
        "(0.179370, 1.481508, -0.039660)",
        "(0.179137, 1.484266, -0.039893)",
        "(0.178810, 1.489605, -0.040237)",
        "(0.178754, 1.495000, -0.040693)",
        "(0.178831, 1.500281, -0.041302)",
        "(0.178684, 1.505458, -0.042139)",
        "(0.178506, 1.507985, -0.042632)",
        "(0.178114, 1.513035, -0.043755)",
        "(0.177871, 1.518104, -0.045069)",
        "(0.177670, 1.523081, -0.046550)",
        "(0.177587, 1.527715, -0.048002)",
        "(0.177625, 1.529940, -0.048683)",
        "(0.177673, 1.534403, -0.050123)",
        "(0.177808, 1.538698, -0.051554)",
        "(0.177885, 1.542834, -0.053033)",
        "(0.177873, 1.547013, -0.054713)",
        "(0.177902, 1.549047, -0.055491)",
        "(0.177790, 1.552897, -0.056918)",
        "(0.177698, 1.556360, -0.058032)",
        "(0.177613, 1.559936, -0.059317)",
        "(0.177392, 1.563470, -0.060694)",
        "(0.177186, 1.565161, -0.061313)",
        "(0.176906, 1.568570, -0.062612)",
        "(0.176657, 1.571904, -0.063787)",
        "(0.176511, 1.575243, -0.064876)",
        "(0.176380, 1.578477, -0.065790)",
        "(0.176334, 1.580029, -0.066150)",
        "(0.176317, 1.583095, -0.066826)",
        "(0.176141, 1.586146, -0.067458)",
        "(0.175870, 1.589237, -0.068249)",
        "(0.175405, 1.592293, -0.069071)",
        "(0.175047, 1.593747, -0.069426)"
    ],
    "rightHandRotations": [
        "(49.727530, 283.739600, 305.178000)",
        "(49.738570, 283.759400, 305.183200)",
        "(49.752350, 283.759100, 305.177600)",
        "(49.763610, 283.751200, 305.182800)",
        "(49.771550, 283.755100, 305.190600)",
        "(49.778720, 283.772300, 305.198500)",
        "(49.781990, 283.796300, 305.205000)",
        "(49.785690, 283.813400, 305.208000)",
        "(49.795680, 283.814600, 305.198100)",
        "(49.798580, 283.805800, 305.188800)",
        "(49.798860, 283.792500, 305.192300)",
        "(49.806880, 283.771000, 305.190200)",
        "(49.821090, 283.749100, 305.173600)",
        "(49.841550, 283.725000, 305.156000)",
        "(49.847900, 283.710800, 305.145100)",
        "(49.850370, 283.704300, 305.142800)",
        "(49.860760, 283.701700, 305.131100)",
        "(49.881920, 283.704300, 305.109400)",
        "(49.904050, 283.667200, 305.080500)",
        "(49.909230, 283.646200, 305.070200)",
        "(49.907440, 283.613600, 305.056000)",
        "(49.897520, 283.617800, 305.068300)",
        "(49.899650, 283.663700, 305.089600)",
        "(49.924350, 283.692100, 305.107200)",
        "(49.948950, 283.691200, 305.131600)",
        "(49.958700, 283.655500, 305.147300)",
        "(49.943170, 283.639800, 305.144300)",
        "(49.874390, 283.702200, 305.056700)",
        "(49.658200, 283.711500, 304.755200)",
        "(49.524310, 283.653700, 304.417100)",
        "(49.133290, 283.386900, 303.441700)",
        "(48.020100, 282.960300, 302.347600)",
        "(46.125350, 282.308400, 301.566100)",
        "(44.035080, 281.314900, 300.414900)",
        "(42.904990, 280.729800, 299.651700)",
        "(40.541390, 279.682400, 298.430600)",
        "(38.178940, 278.705400, 297.693900)",
        "(35.775850, 277.851300, 297.205200)",
        "(33.270280, 277.179000, 296.842400)",
        "(31.962860, 276.882500, 296.660900)",
        "(29.451560, 276.296400, 296.341500)",
        "(27.009950, 275.733000, 296.086700)",
        "(24.626380, 275.230300, 295.892600)",
        "(22.338360, 274.751600, 295.849300)",
        "(21.248720, 274.506700, 295.852500)",
        "(19.215210, 274.016800, 295.842900)",
        "(17.384030, 273.626300, 295.723800)",
        "(15.629270, 273.301400, 295.673800)",
        "(13.942410, 272.983800, 295.785100)",
        "(13.155350, 272.795300, 295.847900)",
        "(11.805260, 272.494100, 295.957500)",
        "(10.690970, 272.162700, 296.171300)",
        "(9.509150, 271.384300, 296.673200)",
        "(8.366810, 270.565700, 297.434800)",
        "(7.820343, 270.218500, 297.916000)",
        "(6.707635, 269.784700, 298.647400)",
        "(5.678245, 269.502800, 298.885600)",
        "(4.756706, 269.214600, 298.918200)",
        "(3.867031, 268.985400, 299.223000)",
        "(3.443768, 268.838700, 299.425600)",
        "(2.709445, 268.558100, 299.813500)",
        "(2.009042, 268.377500, 300.175700)",
        "(1.210885, 268.169900, 300.605100)",
        "(0.332214, 267.901900, 301.163400)",
        "(359.912300, 267.783200, 301.482900)",
        "(359.201300, 267.491600, 301.884600)",
        "(358.651900, 267.192800, 302.107400)",
        "(358.310700, 266.983600, 302.229000)",
        "(357.723500, 266.887400, 302.203200)",
        "(357.310700, 266.821800, 302.239700)",
        "(356.565900, 266.588000, 302.513200)",
        "(355.806600, 266.163200, 302.863000)",
        "(355.094100, 265.655500, 303.068500)",
        "(354.414700, 265.148800, 303.258400)",
        "(354.069800, 264.956300, 303.308700)",
        "(353.713500, 264.477300, 303.288100)",
        "(353.771900, 263.731300, 303.291700)",
        "(354.366600, 262.812900, 303.371600)",
        "(355.952700, 261.601200, 303.645800)",
        "(357.136400, 260.890700, 303.709900)",
        "(0.025130, 259.289600, 302.352400)",
        "(2.635928, 255.546000, 299.335000)",
        "(4.781342, 250.285900, 300.318400)",
        "(6.546532, 245.205000, 304.870800)",
        "(7.322856, 243.002300, 307.186900)",
        "(8.828889, 239.302300, 309.435500)",
        "(10.157660, 236.759300, 309.207900)",
        "(11.413290, 234.486500, 308.379700)",
        "(12.197270, 232.329600, 308.367600)",
        "(12.010870, 231.394200, 308.574000)",
        "(11.367450, 229.213100, 308.994000)",
        "(11.051000, 226.558700, 308.331500)",
        "(10.639950, 223.934400, 307.393200)",
        "(9.904037, 221.174100, 306.998600)",
        "(9.302866, 219.627400, 307.095300)",
        "(7.703412, 216.118300, 307.478200)",
        "(6.364373, 212.126400, 307.771600)",
        "(4.605858, 207.757400, 308.232800)",
        "(2.411756, 204.068400, 308.853200)",
        "(0.915407, 202.636500, 309.155200)",
        "(356.833300, 200.802500, 309.852500)",
        "(352.072300, 200.419100, 310.234900)",
        "(347.831700, 201.199100, 310.279000)",
        "(344.088200, 203.059700, 309.989700)",
        "(342.454900, 204.345900, 309.771700)",
        "(339.554000, 207.270700, 309.651100)",
        "(336.818400, 209.796300, 310.538200)",
        "(334.062700, 213.056900, 311.159100)",
        "(331.216100, 217.562200, 309.825300)",
        "(329.396600, 220.193000, 308.431800)",
        "(325.918100, 225.534700, 305.836300)",
        "(322.526100, 230.858000, 304.959800)",
        "(318.857200, 236.854000, 304.431800)",
        "(315.902400, 243.140400, 302.948400)",
        "(315.037800, 245.684300, 301.962600)",
        "(313.857800, 249.955300, 300.261900)",
        "(311.934300, 253.959900, 300.939900)",
        "(308.557300, 258.220700, 304.308700)",
        "(305.536700, 263.560100, 304.652300)",
        "(304.619500, 266.517500, 302.505900)",
        "(304.291600, 271.149400, 296.278200)",
        "(304.840000, 273.205500, 291.998800)",
        "(303.755600, 272.585300, 294.455900)",
        "(301.627100, 270.711400, 301.118400)",
        "(300.334000, 268.988600, 304.528600)",
        "(298.222500, 266.247700, 308.324100)",
        "(296.820100, 264.754100, 309.097100)",
        "(296.373900, 262.494700, 310.974200)",
        "(295.776400, 258.227100, 318.801700)",
        "(295.046300, 254.624600, 325.334100)",
        "(293.711600, 246.037900, 337.320600)",
        "(294.420200, 238.473600, 345.292400)",
        "(296.768000, 233.762900, 351.455700)",
        "(297.997800, 228.693700, 0.536616)",
        "(297.978800, 226.108600, 4.985546)",
        "(297.180000, 223.382600, 9.085571)",
        "(295.081400, 224.235300, 7.152419)",
        "(292.878800, 225.470600, 5.343614)",
        "(291.791300, 225.666400, 5.865059)",
        "(291.556700, 225.764700, 6.002565)",
        "(291.108800, 225.417000, 5.966897)",
        "(290.543500, 223.999500, 6.489958)",
        "(290.756200, 223.337000, 7.069618)",
        "(291.102600, 222.564000, 8.124567)",
        "(291.252800, 222.332500, 8.514564)",
        "(291.548500, 222.217300, 8.653198)",
        "(291.819800, 222.511300, 8.269468)",
        "(292.255200, 222.307000, 8.281781)",
        "(292.503800, 222.393800, 8.085734)",
        "(292.530000, 222.495800, 8.000702)",
        "(292.458300, 222.686600, 7.877047)",
        "(292.420000, 222.636500, 7.921278)",
        "(292.487900, 222.601500, 8.018162)",
        "(292.645400, 222.024000, 8.824725)",
        "(292.641300, 221.781300, 9.167346)",
        "(292.641300, 221.858600, 9.224961)",
        "(292.769000, 222.028100, 9.031165)",
        "(292.886600, 222.145500, 8.899117)",
        "(293.018200, 222.093400, 8.847314)",
        "(293.104600, 221.960900, 8.925592)",
        "(293.184100, 221.650100, 9.246171)",
        "(292.979600, 221.437500, 9.511170)",
        "(292.672600, 221.292800, 9.507306)",
        "(292.507500, 221.314800, 9.146002)",
        "(292.477100, 221.257100, 9.111573)",
        "(292.461700, 220.785500, 9.643441)",
        "(292.411000, 220.307800, 10.161400)",
        "(292.444400, 220.142700, 10.150610)",
        "(292.605600, 220.072100, 10.161770)",
        "(292.721100, 220.065300, 10.163260)",
        "(292.814300, 219.808000, 10.516720)",
        "(292.825200, 219.125500, 11.308230)",
        "(292.912800, 218.679100, 11.660310)",
        "(292.892200, 218.410900, 11.848820)",
        "(292.884700, 218.219500, 12.000040)",
        "(292.845800, 217.811800, 12.313350)",
        "(292.766800, 217.571900, 12.367180)",
        "(292.677800, 217.446400, 12.374200)",
        "(292.724600, 217.055300, 12.956280)",
        "(292.718200, 216.820900, 13.306270)",
        "(292.754200, 216.521400, 13.735290)",
        "(292.796600, 215.971400, 14.183780)",
        "(292.686400, 215.188000, 14.820410)",
        "(292.612100, 214.257400, 15.627060)",
        "(292.649600, 213.755700, 16.180640)",
        "(292.636800, 212.685100, 17.424730)",
        "(292.424900, 211.856200, 18.306450)",
        "(292.278200, 211.266600, 18.834180)",
        "(292.170600, 210.740900, 19.360580)",
        "(292.191000, 210.416700, 19.768540)",
        "(292.326300, 209.433900, 21.144910)",
        "(292.411000, 208.322800, 22.561450)",
        "(292.255200, 207.572800, 23.528870)",
        "(292.214400, 206.806100, 24.446780)",
        "(292.204300, 206.410300, 24.957530)",
        "(292.093400, 205.417400, 26.172320)",
        "(291.903300, 204.269200, 27.383920)",
        "(291.586400, 203.315400, 28.431130)",
        "(291.334400, 202.820000, 29.063490)",
        "(291.224700, 202.520200, 29.350880)",
        "(291.018500, 201.788200, 30.234570)",
        "(291.067600, 200.886300, 31.540720)",
        "(291.249500, 200.306500, 32.448690)",
        "(291.237100, 199.744900, 33.349140)",
        "(291.172500, 199.534400, 33.715070)",
        "(290.982700, 199.602300, 33.924790)",
        "(290.850000, 200.166400, 33.660330)",
        "(290.741200, 200.762600, 33.490640)",
        "(290.593500, 200.986500, 33.750020)",
        "(290.476400, 201.115800, 33.893220)",
        "(290.330700, 201.552400, 33.916000)",
        "(290.099300, 202.161500, 33.841660)",
        "(290.045700, 202.543400, 34.025860)",
        "(290.046300, 202.747500, 34.355170)",
        "(290.036500, 202.877200, 34.507270)",
        "(289.995500, 203.469100, 34.471520)",
        "(289.883200, 204.204600, 34.189870)",
        "(289.669200, 204.937200, 34.156660)",
        "(289.582700, 205.812700, 34.001140)",
        "(289.538500, 206.256700, 33.808110)",
        "(289.313400, 206.711300, 33.872320)",
        "(289.151000, 207.155700, 34.063580)",
        "(288.975800, 207.757200, 34.241460)",
        "(288.743300, 208.363900, 34.245750)",
        "(288.652000, 208.719300, 34.135100)",
        "(288.617700, 209.265200, 34.174770)",
        "(288.631700, 209.805700, 34.298010)",
        "(288.608500, 210.254300, 34.555500)",
        "(288.416700, 210.896100, 34.358700)",
        "(288.266200, 211.368000, 34.061000)",
        "(288.026100, 211.949500, 34.033270)",
        "(287.882100, 212.393200, 34.352900)",
        "(287.787900, 212.856800, 34.496040)",
        "(287.583600, 213.093700, 34.747540)",
        "(287.511700, 213.209200, 34.914060)",
        "(287.465100, 213.361300, 35.395990)",
        "(287.392500, 213.393400, 35.998270)",
        "(287.072200, 213.625900, 36.294880)",
        "(286.664400, 214.176800, 36.029370)",
        "(286.508400, 214.823500, 35.661510)",
        "(286.329400, 215.683700, 35.423340)",
        "(286.113900, 216.125800, 35.621140)",
        "(285.928200, 216.927600, 35.350820)",
        "(285.833300, 218.206400, 34.529990)",
        "(285.757900, 218.785800, 34.213320)",
        "(285.514600, 219.974200, 33.506970)",
        "(285.326200, 221.786600, 32.177630)",
        "(284.966900, 223.590300, 30.753610)",
        "(284.547700, 225.511800, 29.078560)",
        "(284.382400, 226.527800, 28.263720)",
        "(284.102000, 228.731600, 26.577470)",
        "(283.748400, 231.962000, 23.704490)",
        "(283.485100, 234.703500, 21.174230)",
        "(283.552500, 237.095400, 19.104480)",
        "(283.663100, 238.093000, 18.277440)",
        "(283.752800, 240.538000, 16.218930)",
        "(283.907000, 243.338500, 13.605770)",
        "(284.131000, 245.918500, 11.334940)",
        "(284.234300, 248.601500, 8.962436)",
        "(284.410000, 249.970300, 7.611965)",
        "(284.927400, 252.303700, 5.377541)",
        "(285.450000, 253.728600, 4.236071)",
        "(286.145700, 255.255600, 2.924887)",
        "(286.751600, 256.210800, 2.063233)",
        "(286.926800, 256.724700, 1.651849)",
        "(287.267500, 258.368700, 0.206626)",
        "(287.773200, 260.348700, 358.168000)",
        "(288.244600, 262.162800, 356.292100)",
        "(288.825800, 262.803700, 355.803800)",
        "(289.151600, 262.913400, 355.756200)",
        "(289.643600, 263.515100, 355.110700)",
        "(290.228500, 264.536600, 354.005100)",
        "(290.887100, 265.559800, 352.986300)",
        "(291.305400, 266.679200, 351.809800)",
        "(291.446700, 267.287800, 351.160200)",
        "(292.070400, 268.001500, 350.334200)",
        "(292.926500, 268.255600, 350.007900)",
        "(293.478600, 268.995100, 349.285400)",
        "(293.718100, 270.405500, 347.602300)",
        "(293.790000, 271.296200, 346.512900)",
        "(294.225200, 272.507100, 345.071000)",
        "(294.913900, 272.789800, 344.809700)",
        "(295.473100, 273.217100, 344.419200)",
        "(295.972100, 274.007200, 343.291300)",
        "(296.277300, 274.268900, 342.827200)",
        "(297.043300, 274.579100, 342.354300)",
        "(297.897800, 274.810700, 341.993200)",
        "(298.406300, 275.139700, 341.546300)",
        "(299.049100, 275.364800, 341.060800)",
        "(299.416400, 275.288100, 341.002200)",
        "(300.041400, 275.294300, 340.769800)",
        "(300.552600, 275.791500, 339.890100)",
        "(300.921400, 276.324500, 338.900900)",
        "(301.410700, 276.368300, 338.646900)",
        "(301.698900, 276.310800, 338.623400)",
        "(302.268100, 276.189900, 338.403100)",
        "(302.904800, 275.880700, 338.284600)",
        "(303.660400, 275.601100, 338.148600)",
        "(304.266500, 275.472400, 337.859000)",
        "(304.541700, 275.576600, 337.585300)",
        "(305.134600, 275.805300, 336.789900)",
        "(305.852200, 275.767300, 336.438200)",
        "(306.290300, 276.140000, 335.669800)",
        "(306.766500, 276.511600, 334.832600)",
        "(307.031300, 276.570300, 334.617400)",
        "(307.702200, 276.379700, 334.306900)",
        "(308.276600, 276.369400, 334.012300)",
        "(308.712600, 276.563600, 333.455600)",
        "(309.414700, 276.466100, 332.939600)",
        "(309.762700, 276.361100, 332.809300)",
        "(310.320200, 276.091500, 332.597600)",
        "(310.884600, 275.938900, 332.352100)",
        "(311.498200, 275.702500, 331.900100)",
        "(312.169700, 275.067400, 331.764200)",
        "(312.369400, 274.958300, 331.713500)",
        "(312.834500, 274.869600, 331.187100)",
        "(313.459300, 274.517400, 330.530400)",
        "(314.011500, 273.920000, 330.574800)",
        "(314.496800, 273.384600, 330.489200)",
        "(314.822100, 273.271500, 330.298700)",
        "(315.393500, 273.041300, 330.017900)",
        "(315.950700, 272.810500, 329.770900)",
        "(316.597000, 272.407400, 329.486300)",
        "(317.137300, 271.762200, 329.605900)",
        "(317.340600, 271.517000, 329.661500)",
        "(317.693000, 271.170800, 329.539300)",
        "(318.087200, 270.867500, 329.308000)",
        "(318.529700, 270.580200, 329.035500)",
        "(318.833300, 270.182100, 328.977500)",
        "(319.005500, 269.692900, 329.096100)",
        "(319.404000, 268.317600, 329.765100)",
        "(319.730100, 267.509800, 330.204900)",
        "(320.019600, 267.366200, 329.752800)",
        "(320.378600, 267.225500, 329.367000)",
        "(320.444500, 267.137400, 329.303400)",
        "(320.737500, 266.737200, 329.174200)",
        "(320.894600, 266.054600, 329.277800)",
        "(320.956500, 265.553300, 329.361400)",
        "(320.959500, 265.150400, 329.226800)",
        "(321.024700, 264.910600, 329.151200)",
        "(321.076600, 264.378500, 329.184200)",
        "(321.038400, 263.800000, 329.280100)",
        "(320.940800, 263.337000, 329.217300)",
        "(320.917400, 262.786700, 329.323700)",
        "(320.869200, 262.462400, 329.435700)",
        "(320.831100, 261.764200, 329.676600)",
        "(320.737400, 261.236400, 329.788000)",
        "(320.644400, 260.901200, 329.665800)",
        "(320.606600, 260.519300, 329.607100)",
        "(320.590000, 260.181400, 329.704200)",
        "(320.469100, 259.253400, 330.135400)",
        "(320.253300, 258.555900, 330.428500)",
        "(319.993700, 258.133800, 330.406700)",
        "(319.810300, 257.703500, 330.383900)",
        "(319.723600, 257.345200, 330.492500)",
        "(319.510300, 256.549000, 330.943400)",
        "(319.164300, 255.887700, 331.184400)",
        "(318.822700, 255.568700, 331.059000)",
        "(318.553000, 255.385200, 330.727400)",
        "(318.427900, 255.300300, 330.546300)",
        "(318.225700, 255.033000, 330.234200)",
        "(317.852200, 254.565400, 330.014300)",
        "(317.739900, 254.102100, 329.942700)",
        "(317.594400, 253.995400, 329.619100)",
        "(317.474200, 253.782600, 329.629600)",
        "(317.272700, 253.212800, 329.659900)",
        "(317.112800, 252.637400, 329.814200)",
        "(316.902300, 252.035100, 330.159200)",
        "(316.757600, 251.796300, 329.927900)",
        "(316.620500, 251.810600, 329.693100)",
        "(316.268600, 251.646600, 329.685200)",
        "(315.981900, 251.254300, 330.055900)",
        "(315.637400, 250.979800, 330.244100)",
        "(315.158200, 250.852500, 330.116100)",
        "(314.986500, 250.819700, 330.014600)",
        "(314.606300, 250.665400, 329.982200)",
        "(314.218400, 250.331500, 330.112500)",
        "(313.862100, 249.880300, 330.320000)",
        "(313.371500, 249.582300, 330.449800)",
        "(313.108900, 249.539300, 330.394400)",
        "(312.671800, 249.298200, 330.436000)",
        "(312.252500, 248.925000, 330.720900)",
        "(311.802000, 248.649400, 330.953900)",
        "(311.393300, 248.515900, 331.023800)",
        "(311.172200, 248.457900, 330.977700)",
        "(310.721700, 248.171600, 331.068500)",
        "(310.181400, 247.768100, 331.524900)",
        "(309.780500, 247.447400, 331.705900)",
        "(309.372400, 247.017700, 332.040800)",
        "(309.090000, 246.825800, 332.223400)",
        "(308.525700, 246.509700, 332.437200)",
        "(308.034000, 246.100500, 332.878500)",
        "(307.439100, 245.704800, 333.167000)",
        "(306.924000, 245.304300, 333.452300)",
        "(306.667700, 245.102200, 333.594500)",
        "(306.079300, 244.764200, 333.934200)",
        "(305.489000, 244.347800, 334.206100)",
        "(304.907300, 244.085800, 334.567100)",
        "(304.413100, 243.912700, 334.654400)",
        "(304.148700, 243.842000, 334.725700)",
        "(303.636900, 243.683300, 334.932300)",
        "(303.262200, 243.353000, 335.254900)",
        "(302.867500, 242.775400, 335.878100)",
        "(302.361100, 242.204900, 336.406300)",
        "(302.142200, 241.986400, 336.630100)",
        "(301.724900, 241.619400, 337.027200)",
        "(301.346200, 241.317900, 337.324400)",
        "(300.998300, 240.629900, 338.149900)",
        "(300.617700, 239.926000, 339.032800)",
        "(300.396200, 239.666800, 339.375100)",
        "(299.952900, 239.406000, 339.619100)",
        "(299.501800, 239.301700, 339.781800)",
        "(299.021400, 238.916200, 340.340900)",
        "(298.681500, 238.552400, 340.839900)",
        "(298.499600, 238.403800, 341.014400)",
        "(298.145600, 238.232100, 341.287900)",
        "(297.797100, 237.733200, 341.925000)",
        "(297.400500, 237.298000, 342.478900)",
        "(297.121800, 236.996900, 342.883000)",
        "(297.004500, 236.773800, 343.115600)",
        "(296.727300, 236.387700, 343.586900)",
        "(296.424800, 236.292000, 343.694100)",
        "(296.147400, 236.237500, 343.842000)",
        "(295.882900, 235.859700, 344.388900)",
        "(295.751900, 235.680400, 344.632100)",
        "(295.556600, 235.552600, 344.807200)",
        "(295.406000, 235.379600, 345.003400)",
        "(295.144400, 235.062700, 345.498700)",
        "(294.942700, 234.600000, 345.987500)",
        "(294.850000, 234.331500, 346.275100)",
        "(294.669200, 233.885900, 346.778700)",
        "(294.502300, 233.410500, 347.309600)",
        "(294.298200, 232.825700, 348.102500)",
        "(294.067400, 232.588300, 348.461900)",
        "(293.959200, 232.467000, 348.621200)",
        "(293.604800, 232.095000, 349.082700)",
        "(293.316000, 231.690700, 349.589100)",
        "(293.077600, 231.269500, 350.143000)",
        "(292.777300, 230.849200, 350.657400)",
        "(292.645600, 230.651700, 350.883400)",
        "(292.454200, 230.246600, 351.375400)",
        "(292.273500, 229.918900, 351.875300)",
        "(292.097500, 229.621500, 352.276700)",
        "(291.883900, 229.073200, 353.014700)",
        "(291.768100, 228.796200, 353.380200)",
        "(291.584500, 228.435300, 353.885200)",
        "(291.371000, 228.335400, 354.219100)",
        "(291.174600, 228.357800, 354.308500)",
        "(291.034900, 227.950100, 354.887400)",
        "(290.966700, 227.666200, 355.360200)",
        "(290.710900, 227.288600, 355.871600)",
        "(290.510300, 227.229400, 355.943100)",
        "(290.365400, 226.756900, 356.634700)",
        "(290.239600, 226.191100, 357.453300)",
        "(290.111000, 225.831900, 357.902200)",
        "(289.916600, 225.181700, 358.680900)",
        "(289.846000, 224.284800, 359.785600)",
        "(289.618700, 223.456500, 0.917121)",
        "(289.345400, 223.256400, 1.296147)",
        "(289.240500, 223.315800, 1.370147)",
        "(289.003100, 223.266900, 1.652915)",
        "(288.751100, 223.127000, 2.075794)",
        "(288.593700, 223.225600, 2.235595)",
        "(288.471100, 223.481500, 2.327936)",
        "(288.381700, 223.476500, 2.505751)",
        "(288.207600, 223.345000, 3.022046)",
        "(288.150100, 223.438800, 3.329950)",
        "(288.085500, 223.821400, 3.273087)",
        "(287.947400, 224.209500, 3.295049)",
        "(287.913600, 224.413700, 3.308441)",
        "(287.726700, 225.174900, 2.959251)",
        "(287.738800, 226.122000, 2.388886)",
        "(287.772800, 227.058700, 1.927304)",
        "(287.721500, 228.001400, 1.389709)",
        "(287.718500, 228.403000, 1.253901)",
        "(287.711700, 229.372800, 0.780019)",
        "(287.692100, 230.815100, 359.682500)",
        "(287.661800, 231.914500, 358.990900)",
        "(287.642900, 232.299000, 359.164000)",
        "(287.598600, 232.599100, 359.121200)",
        "(287.453700, 234.065800, 357.987200)",
        "(287.330900, 235.833700, 356.542300)",
        "(287.341600, 236.967200, 355.886800)",
        "(287.462300, 237.667600, 355.702600)",
        "(287.506000, 238.012700, 355.602900)",
        "(287.517500, 238.627000, 355.356900)",
        "(287.628700, 239.455700, 354.932600)",
        "(287.786500, 240.225100, 354.549500)",
        "(287.753100, 241.343500, 353.652900)",
        "(287.752600, 241.862400, 353.198500)",
        "(287.866500, 242.353100, 353.035800)",
        "(287.906500, 242.760800, 352.943500)",
        "(287.963400, 243.550400, 352.402600)",
        "(288.142500, 244.353800, 351.800400)",
        "(288.197600, 244.739600, 351.497600)",
        "(288.348300, 245.373700, 351.066200)",
        "(288.658500, 245.754700, 350.956400)",
        "(288.829700, 246.213200, 350.684000)",
        "(288.921800, 246.874100, 350.179300)",
        "(288.968900, 247.338100, 349.805300)",
        "(289.104200, 248.120500, 349.118900)",
        "(289.281100, 248.586600, 348.788600)",
        "(289.493700, 248.684400, 348.846500)",
        "(289.632000, 248.535200, 349.151700)",
        "(289.650100, 248.674300, 349.081400)",
        "(289.739200, 249.423600, 348.427000)",
        "(289.915400, 250.204300, 347.692100)",
        "(290.117100, 250.910900, 347.083800)",
        "(290.400100, 251.204300, 346.839500)",
        "(290.597000, 251.154000, 346.928000)",
        "(290.950100, 250.995000, 347.150100)",
        "(291.224600, 251.048800, 347.229600)",
        "(291.296300, 251.596300, 346.784400)",
        "(291.409700, 252.708400, 345.594900)",
        "(291.434900, 253.267900, 344.954900)",
        "(291.505200, 253.689900, 344.467400)",
        "(291.605500, 253.276000, 344.916600)",
        "(291.784400, 252.723100, 345.425100)",
        "(291.887000, 252.591200, 345.534100)",
        "(291.917300, 252.575000, 345.533000)",
        "(291.932200, 252.771500, 345.377500)",
        "(291.882400, 253.520200, 344.622900)",
        "(291.661300, 254.792300, 343.145200)",
        "(291.247700, 255.816100, 342.029200)",
        "(291.368200, 255.900800, 342.087500)",
        "(291.496500, 255.602000, 342.530700)",
        "(291.415500, 255.764500, 342.290100)",
        "(291.574200, 256.301800, 341.751400)",
        "(291.812200, 256.530800, 341.530400)",
        "(291.954200, 256.456000, 341.640700)",
        "(292.054900, 256.473100, 341.597200)",
        "(292.374900, 256.439100, 341.589400)",
        "(292.666900, 256.700700, 341.280200)",
        "(292.924000, 256.873500, 340.965500)",
        "(292.981600, 256.774200, 341.000400)",
        "(293.089300, 256.693800, 341.071600)",
        "(293.264000, 257.020700, 340.714800)",
        "(293.530400, 256.865100, 340.839500)",
        "(293.720600, 256.888200, 340.726300)",
        "(293.741700, 257.098000, 340.425900)",
        "(293.902200, 257.797400, 339.570900)",
        "(294.251400, 258.338400, 338.982100)",
        "(294.661600, 258.545100, 338.803900)",
        "(294.888100, 259.085900, 338.188800)",
        "(295.076800, 259.344700, 337.847000)",
        "(295.595500, 259.351600, 337.733700)",
        "(295.904700, 259.585500, 337.461000)",
        "(296.213000, 260.270900, 336.725100)",
        "(296.650900, 260.661600, 336.282800)",
        "(296.897200, 260.772700, 336.119500)",
        "(297.254200, 261.013200, 335.759500)",
        "(297.608100, 261.106500, 335.616500)",
        "(297.960100, 261.437900, 335.196700)",
        "(298.300500, 261.776700, 334.690700)",
        "(298.412900, 261.870800, 334.635600)",
        "(298.689000, 262.123200, 334.468700)",
        "(298.997000, 262.454500, 334.099700)",
        "(299.272600, 262.757100, 333.774700)",
        "(299.467300, 263.163000, 333.348800)",
        "(299.628000, 263.345000, 333.154300)",
        "(299.912400, 263.555300, 332.910600)",
        "(300.178800, 263.726000, 332.778100)",
        "(300.493700, 264.014800, 332.464500)",
        "(300.774100, 264.405800, 332.091900)",
        "(300.935700, 264.632400, 331.889500)",
        "(301.217200, 264.906800, 331.666500)",
        "(301.464500, 265.262700, 331.384700)",
        "(301.788600, 265.627700, 330.929800)",
        "(302.087000, 266.046100, 330.531500)",
        "(302.280300, 266.387600, 330.256400)",
        "(302.762400, 266.867400, 329.751300)",
        "(303.256300, 267.230400, 329.301900)",
        "(303.780700, 267.383400, 329.092500)",
        "(304.333600, 267.374800, 329.055900)",
        "(304.684900, 267.470500, 328.947300)",
        "(305.324700, 267.829500, 328.415400)",
        "(305.984700, 268.215900, 327.896000)",
        "(306.697200, 268.111500, 327.881300)",
        "(307.384500, 267.902300, 328.003800)",
        "(307.679100, 267.905100, 327.908000)",
        "(308.375000, 267.923300, 327.495800)",
        "(309.108600, 267.681700, 327.399300)",
        "(309.760000, 267.521000, 327.358500)",
        "(310.383900, 267.806000, 326.875300)",
        "(310.738600, 267.937800, 326.607800)",
        "(311.523700, 267.659500, 326.539400)",
        "(312.236400, 267.240300, 326.663200)",
        "(312.964300, 266.762800, 326.779100)",
        "(313.577100, 266.542200, 326.736500)",
        "(313.904600, 266.498300, 326.630500)",
        "(314.585900, 266.482800, 326.250400)",
        "(315.226200, 266.435800, 325.925400)",
        "(315.796800, 266.223500, 325.848300)",
        "(316.370700, 265.799700, 326.014600)",
        "(316.667300, 265.575300, 325.996000)",
        "(317.314100, 264.904100, 326.116700)",
        "(317.880600, 264.508000, 326.194500)",
        "(318.413600, 264.176200, 325.886300)",
        "(318.831100, 263.817000, 325.787500)",
        "(319.043300, 263.601100, 325.776900)",
        "(319.404100, 263.037400, 325.713800)",
        "(319.623500, 262.430300, 325.856400)",
        "(319.841900, 262.123500, 325.794300)",
        "(320.031100, 261.718900, 325.701800)",
        "(320.130000, 261.346200, 325.806500)",
        "(320.167600, 260.573900, 326.118600)",
        "(320.168400, 259.966800, 326.256000)",
        "(320.191400, 259.464500, 326.202300)",
        "(320.213600, 258.817500, 326.372200)",
        "(320.191900, 258.461200, 326.482500)",
        "(320.100500, 257.757800, 326.708500)",
        "(320.083800, 256.954900, 326.976900)",
        "(319.985700, 256.386100, 327.139300)",
        "(319.943300, 256.069700, 327.155700)",
        "(319.896500, 255.811400, 327.220600)",
        "(319.826500, 255.247900, 327.272600)",
        "(319.682400, 254.895900, 327.229900)",
        "(319.588300, 254.513900, 327.132700)",
        "(319.452600, 254.132900, 327.131300)",
        "(319.370400, 253.902100, 327.218000)",
        "(319.252000, 253.422700, 327.430100)",
        "(319.069700, 253.169300, 327.391500)",
        "(318.873700, 252.944100, 327.366500)",
        "(318.732900, 252.811700, 327.192000)",
        "(318.648800, 252.737300, 327.145300)",
        "(318.427100, 252.591600, 326.986500)",
        "(318.189900, 252.532700, 326.917500)",
        "(317.853900, 252.475700, 326.907600)",
        "(317.597600, 252.417500, 326.739600)",
        "(317.466900, 252.383400, 326.711100)",
        "(317.106100, 252.117800, 326.922500)",
        "(316.674300, 251.968400, 327.033500)",
        "(316.243400, 251.793600, 327.066500)",
        "(315.730700, 251.768600, 327.100700)",
        "(315.483600, 251.777200, 327.063800)",
        "(314.947700, 251.687600, 327.163700)",
        "(314.480300, 251.394700, 327.450400)",
        "(313.916200, 251.218600, 327.657000)",
        "(313.277200, 251.210100, 327.728100)",
        "(312.963100, 251.156100, 327.715400)",
        "(312.379600, 250.978500, 327.845200)",
        "(311.834400, 250.722400, 328.098800)",
        "(311.184500, 250.523900, 328.271600)",
        "(310.564900, 250.276700, 328.447200)",
        "(310.314800, 250.101100, 328.681400)",
        "(309.824400, 249.637300, 329.077700)",
        "(309.299200, 249.293600, 329.461900)",
        "(308.689400, 249.064600, 329.643600)",
        "(308.140600, 248.848600, 329.822300)",
        "(307.852100, 248.797400, 329.850800)",
        "(307.289300, 248.714000, 329.902100)",
        "(306.824300, 248.368900, 330.296900)",
        "(306.346600, 248.023600, 330.631600)",
        "(305.851600, 247.675500, 330.885800)",
        "(305.591600, 247.510400, 331.153500)",
        "(305.110000, 247.357400, 331.311400)",
        "(304.720900, 247.233100, 331.370900)",
        "(304.234000, 246.979200, 331.521400)",
        "(303.789200, 246.626200, 331.903700)",
        "(303.580100, 246.539800, 332.082900)",
        "(303.179800, 246.585100, 332.008400)",
        "(302.705700, 246.628300, 331.781400)",
        "(302.192700, 246.477800, 331.885000)",
        "(301.731400, 246.011200, 332.452200)",
        "(301.476100, 245.783200, 332.728200)",
        "(300.928700, 245.620300, 333.011300)",
        "(300.595900, 245.029600, 333.548900)",
        "(300.201800, 244.467800, 334.157000)",
        "(299.720000, 244.147400, 334.733200)",
        "(299.490100, 243.941200, 334.874700)",
        "(299.117700, 243.591800, 335.363400)",
        "(298.724500, 243.305200, 335.783100)",
        "(298.341000, 243.042400, 336.162900)",
        "(297.892100, 242.195900, 337.129900)",
        "(297.602100, 241.922600, 337.550100)",
        "(297.078000, 241.546700, 338.150500)",
        "(296.705700, 240.996300, 338.801200)",
        "(296.320600, 240.493400, 339.484400)",
        "(295.892600, 240.106000, 340.240600)",
        "(295.642800, 239.773900, 340.792100)",
        "(295.279200, 239.281800, 341.438200)",
        "(294.837900, 238.895700, 341.955100)",
        "(294.329400, 238.282900, 342.907800)",
        "(293.876800, 237.463100, 344.028600)",
        "(293.682800, 237.035200, 344.564800)",
        "(293.216300, 236.375600, 345.443300)",
        "(292.742400, 235.957100, 346.106500)",
        "(292.302900, 235.619400, 346.668200)",
        "(291.911500, 235.225800, 347.366100)",
        "(291.741300, 234.839400, 347.837300)",
        "(291.495300, 233.888000, 349.028300)",
        "(291.054700, 233.375500, 349.954900)",
        "(290.686700, 232.780500, 350.712200)",
        "(290.451300, 231.653400, 352.099100)",
        "(290.365900, 230.996300, 352.944600)",
        "(290.034200, 230.067600, 354.134800)",
        "(289.729600, 229.272000, 355.129400)",
        "(289.462900, 228.326100, 356.365200)",
        "(289.229500, 227.594700, 357.356800)",
        "(289.077000, 227.317500, 357.838100)",
        "(288.862900, 226.488000, 358.968600)",
        "(288.681600, 225.108100, 0.522177)",
        "(288.427300, 224.054200, 1.765085)",
        "(288.161200, 222.944500, 3.027051)",
        "(287.955700, 222.648800, 3.413513)",
        "(287.719500, 222.073300, 4.185803)",
        "(287.625000, 220.540400, 6.089021)",
        "(287.536500, 218.926600, 8.081750)",
        "(287.080900, 217.901000, 9.272318)",
        "(286.924700, 217.515200, 9.707194)",
        "(286.737900, 216.606400, 10.797620)",
        "(286.646000, 214.871100, 12.884750)",
        "(286.698700, 213.394900, 14.672310)",
        "(286.634200, 212.527900, 15.778480)",
        "(286.516900, 212.404300, 16.018920)",
        "(286.196600, 211.950100, 16.629730)",
        "(285.838100, 210.817700, 17.995170)",
        "(285.665200, 209.443600, 19.729970)",
        "(285.528700, 208.308000, 21.091640)",
        "(285.413200, 207.967500, 21.548680)",
        "(285.241900, 207.402800, 22.315890)",
        "(284.823300, 207.428100, 22.400220)",
        "(284.413100, 207.293800, 22.697450)",
        "(284.113700, 207.059000, 23.343830)",
        "(284.049000, 206.868900, 23.688020)",
        "(283.823300, 206.813900, 24.129340)",
        "(283.614200, 206.472500, 24.721040)",
        "(283.579800, 206.552700, 24.882930)",
        "(283.576400, 206.429700, 25.437100)",
        "(283.499900, 206.042500, 25.950250)",
        "(283.286800, 205.929600, 26.352090)",
        "(283.166100, 206.159800, 26.590920)",
        "(283.193300, 206.645900, 26.388800)",
        "(283.006900, 206.802200, 26.632940)",
        "(282.900000, 206.940100, 26.627670)",
        "(282.840000, 208.000500, 25.915140)",
        "(282.872700, 208.379300, 25.800080)",
        "(282.756400, 208.800200, 25.839690)",
        "(282.661500, 209.595500, 25.283020)",
        "(282.659300, 210.128100, 24.900300)",
        "(282.723300, 210.688300, 24.648110)",
        "(282.782000, 210.683900, 25.012340)",
        "(282.712400, 211.457100, 24.566750)",
        "(282.515800, 213.009000, 23.331070)",
        "(282.574300, 213.628100, 22.813900)",
        "(282.679000, 214.509200, 22.319940)",
        "(282.879300, 215.131500, 22.094410)",
        "(282.849400, 215.742800, 21.734620)",
        "(282.775700, 217.079000, 20.660930)",
        "(282.597500, 218.192400, 19.749550)",
        "(282.399300, 220.202300, 17.931290)",
        "(282.617500, 221.726200, 16.676490)",
        "(282.851900, 222.232700, 16.425810)",
        "(282.734400, 223.188900, 15.690630)",
        "(282.632100, 224.091500, 14.823770)",
        "(282.490700, 226.202400, 12.829270)",
        "(282.508600, 227.943400, 11.404670)",
        "(282.787400, 229.189600, 10.535040)",
        "(282.861600, 230.001400, 9.990610)",
        "(282.761500, 230.789300, 9.274272)",
        "(282.672600, 233.159000, 6.962027)",
        "(282.740500, 235.018300, 5.212165)",
        "(282.801700, 236.752900, 3.678421)",
        "(282.986000, 237.901100, 2.722712)",
        "(283.001600, 238.730600, 1.987563)",
        "(283.016500, 240.819100, 359.887500)",
        "(282.966900, 243.302800, 357.226100)",
        "(282.863500, 245.905900, 354.417500)",
        "(283.199400, 246.783000, 353.575200)",
        "(283.475300, 246.394300, 354.116500)",
        "(283.809800, 246.771300, 353.857200)",
        "(284.250400, 248.215300, 352.378700)",
        "(284.626800, 249.803900, 350.867200)",
        "(284.697400, 251.922400, 348.579100)",
        "(284.774900, 252.819900, 347.517300)",
        "(285.025500, 254.040700, 346.333600)",
        "(285.173700, 254.559200, 345.857500)",
        "(285.123800, 255.546400, 344.561400)",
        "(285.410700, 256.395300, 343.683400)",
        "(285.652800, 256.598700, 343.486400)",
        "(286.248800, 256.900000, 343.204200)",
        "(286.908400, 257.990600, 342.217700)",
        "(287.417200, 259.604400, 340.579300)",
        "(288.126100, 261.033000, 339.005200)",
        "(288.527500, 261.355800, 338.690500)",
        "(289.262800, 261.949500, 338.238400)",
        "(289.852500, 262.526100, 337.637500)",
        "(290.523900, 263.142500, 336.885300)",
        "(291.121200, 264.013200, 336.056500)",
        "(291.424300, 264.502900, 335.523700)",
        "(292.024200, 265.287500, 334.570400)",
        "(292.751800, 265.087400, 334.781400)",
        "(293.416800, 265.048900, 334.878300)",
        "(294.056600, 265.001300, 334.922700)",
        "(294.333700, 264.878800, 335.098600)",
        "(294.827700, 265.180300, 334.769000)",
        "(295.276000, 265.764400, 334.161300)",
        "(295.835000, 266.130200, 333.868700)",
        "(296.415400, 266.082700, 333.942800)",
        "(296.533400, 266.143100, 333.849000)",
        "(296.692400, 266.361900, 333.636800)",
        "(296.766900, 266.665000, 333.447100)",
        "(296.912400, 267.202000, 332.905200)",
        "(297.090500, 267.669600, 332.374000)",
        "(297.114400, 267.881500, 332.152100)",
        "(297.189600, 268.130300, 331.995800)",
        "(297.349300, 268.308600, 331.834700)",
        "(297.506200, 268.417800, 331.733400)",
        "(297.576800, 268.663500, 331.617200)",
        "(297.640700, 268.787900, 331.541900)",
        "(297.870000, 269.149900, 331.204000)",
        "(298.158800, 269.284900, 331.068200)",
        "(298.292400, 269.261800, 331.191900)",
        "(298.472600, 269.636100, 330.856000)",
        "(298.593700, 269.835100, 330.597200)",
        "(298.823200, 270.193900, 330.188600)",
        "(298.965100, 270.410300, 330.068100)",
        "(299.119400, 270.803900, 329.597800)",
        "(299.351500, 271.207100, 329.170600)",
        "(299.503100, 271.273000, 329.109300)",
        "(299.957500, 270.987400, 329.317100)",
        "(300.276000, 270.636700, 329.694100)",
        "(300.673000, 270.579300, 329.764000)",
        "(301.154900, 271.195000, 329.100000)",
        "(301.468200, 271.380100, 328.898800)",
        "(301.991800, 271.570800, 328.792700)",
        "(302.412100, 271.807500, 328.505200)",
        "(302.938600, 271.719400, 328.455000)",
        "(303.541300, 271.407100, 328.729100)",
        "(303.814700, 271.350500, 328.801800)",
        "(304.296800, 271.475000, 328.511700)",
        "(304.818200, 271.429600, 328.419700)",
        "(305.360600, 271.359000, 328.446300)",
        "(305.829700, 271.591300, 328.048300)",
        "(306.064100, 271.741000, 327.731800)",
        "(306.629700, 271.772200, 327.548900)",
        "(307.108200, 271.517100, 327.768000)",
        "(307.572100, 271.470100, 327.680100)",
        "(308.008600, 271.535900, 327.473100)",
        "(308.232800, 271.501300, 327.403200)",
        "(308.751600, 271.359800, 327.345700)",
        "(309.179000, 271.249600, 327.322300)",
        "(309.449200, 271.443700, 326.992700)",
        "(309.754200, 271.667600, 326.451400)",
        "(309.964300, 271.653600, 326.359700)",
        "(310.244200, 271.676100, 326.202000)",
        "(310.532200, 271.571700, 326.023500)",
        "(310.792900, 271.306900, 325.999000)",
        "(311.075100, 271.337400, 325.695800)",
        "(311.268200, 271.333900, 325.511800)",
        "(311.626300, 271.203700, 325.287600)",
        "(311.858600, 270.979200, 325.274900)",
        "(312.132800, 270.682400, 325.257100)",
        "(312.354200, 270.328500, 325.134400)",
        "(312.458900, 270.073100, 325.121900)",
        "(312.649600, 269.669500, 325.173000)",
        "(312.885400, 269.178900, 325.304500)",
        "(313.142500, 268.629500, 325.440300)",
        "(313.353100, 267.955000, 325.780900)",
        "(313.374300, 267.861800, 325.848200)",
        "(313.517300, 267.952000, 325.347500)",
        "(313.847200, 268.051000, 324.737700)",
        "(314.128000, 267.507200, 324.987800)",
        "(314.389900, 266.844200, 325.377800)",
        "(314.513800, 266.619500, 325.369800)",
        "(314.788900, 266.170700, 325.360600)",
        "(315.060300, 265.746200, 325.333400)",
        "(315.265000, 265.272700, 325.408500)",
        "(315.495700, 264.718800, 325.442400)",
        "(315.649100, 264.625900, 325.310800)",
        "(315.902200, 264.603800, 324.934000)",
        "(316.179000, 264.338700, 324.759100)",
        "(316.368500, 263.997300, 324.701000)",
        "(316.540800, 263.516700, 324.794500)",
        "(316.620500, 263.259500, 324.753900)",
        "(316.789900, 262.845300, 324.611700)",
        "(316.951800, 262.342500, 324.637100)",
        "(317.151100, 261.727900, 324.737800)",
        "(317.401700, 261.233500, 324.538000)",
        "(317.498500, 261.160900, 324.223400)",
        "(317.813200, 261.351300, 323.035600)",
        "(318.097100, 261.094900, 322.543900)",
        "(318.167400, 260.547800, 323.079000)",
        "(318.289900, 260.002400, 323.176100)",
        "(318.397200, 259.645800, 323.118300)",
        "(318.570000, 258.753100, 323.462900)",
        "(318.690700, 258.023100, 323.732700)",
        "(318.744100, 257.701800, 323.491200)",
        "(318.745500, 257.835800, 322.815100)",
        "(318.750200, 257.891500, 322.407300)",
        "(318.807100, 257.529200, 322.212900)",
        "(318.781500, 256.750900, 322.771500)",
        "(318.801900, 256.052400, 322.920400)",
        "(318.963100, 255.640600, 322.779900)",
        "(318.954700, 255.566600, 322.687400)",
        "(318.891200, 255.168700, 322.796300)",
        "(318.862400, 254.618000, 322.934800)",
        "(318.864400, 253.945700, 322.929100)",
        "(318.744700, 253.654000, 322.564500)",
        "(318.641400, 253.580500, 322.190000)",
        "(318.489700, 253.426200, 322.017200)",
        "(318.190800, 253.118400, 322.260900)",
        "(318.000500, 252.792600, 322.157400)",
        "(317.770400, 252.682900, 321.832200)",
        "(317.645400, 252.654000, 321.612300)",
        "(317.386000, 252.533200, 321.302000)",
        "(316.939500, 252.323700, 321.232300)",
        "(316.449600, 252.182600, 321.142000)",
        "(316.001600, 251.980800, 321.003900)",
        "(315.786800, 251.852800, 321.016500)",
        "(315.274700, 251.684000, 320.841500)",
        "(314.854900, 251.800700, 320.398900)",
        "(314.462000, 252.165200, 319.806100)",
        "(313.979500, 252.363000, 319.352500)",
        "(313.623700, 252.406300, 319.215400)",
        "(313.004000, 252.534800, 319.046900)",
        "(312.372200, 252.718000, 318.809800)",
        "(311.795200, 252.600800, 318.787000)",
        "(311.231400, 252.064600, 319.235800)",
        "(310.906500, 251.821800, 319.425700)",
        "(310.235400, 251.668400, 319.519300)",
        "(309.656100, 252.193700, 319.079100)",
        "(309.224400, 252.432600, 318.698900)",
        "(308.890800, 252.535300, 318.413700)",
        "(308.628900, 252.513200, 318.444700)",
        "(308.126100, 252.421800, 318.562800)",
        "(307.466200, 252.285500, 318.999900)",
        "(307.008200, 252.070700, 319.140700)",
        "(306.471000, 252.053300, 319.112600)",
        "(306.204500, 251.875900, 319.305900)",
        "(305.651900, 251.509500, 319.729100)",
        "(305.192900, 251.560800, 319.761900)",
        "(304.876200, 251.316300, 319.897400)",
        "(304.463400, 251.048300, 320.272700)",
        "(304.229000, 250.795800, 320.553300)",
        "(303.905900, 250.191400, 321.139900)",
        "(303.560600, 250.020100, 321.352000)",
        "(303.186300, 250.154500, 321.207400)",
        "(302.896100, 250.127300, 321.270400)",
        "(302.838800, 249.964200, 321.419800)",
        "(302.577200, 249.519900, 321.847900)",
        "(302.036900, 249.764100, 321.807900)",
        "(301.759300, 250.050500, 321.439400)",
        "(301.566300, 249.991100, 321.233300)",
        "(301.389500, 249.938000, 321.336700)",
        "(300.954700, 249.264800, 322.219400)",
        "(300.412100, 248.787700, 322.879700)",
        "(300.038600, 248.537800, 323.232300)",
        "(299.692900, 247.642900, 324.197100)",
        "(299.543200, 247.264300, 324.725200)",
        "(299.318200, 246.590100, 325.442400)",
        "(298.970000, 246.176900, 326.002200)",
        "(298.556100, 245.969400, 326.318600)",
        "(298.271900, 245.998400, 326.373100)",
        "(298.075100, 245.861300, 326.627200)",
        "(297.715400, 245.569900, 327.238800)",
        "(297.349500, 244.964900, 327.878800)",
        "(296.855700, 244.289000, 328.667000)",
        "(296.289500, 244.152100, 328.973700)",
        "(296.133400, 244.253700, 328.846700)",
        "(295.898700, 244.553500, 328.280100)",
        "(295.672800, 244.163200, 328.667100)",
        "(295.251600, 243.178000, 330.124900)",
        "(294.948000, 242.168700, 331.158900)",
        "(294.857500, 241.891400, 331.458500)",
        "(294.453400, 241.699900, 331.726800)",
        "(294.137700, 241.384800, 332.095500)",
        "(293.761100, 241.513500, 332.071100)",
        "(293.595400, 240.998300, 332.634600)",
        "(293.499400, 240.570200, 333.188000)",
        "(293.039800, 240.269300, 333.709600)",
        "(292.675800, 240.323000, 333.620400)",
        "(292.563700, 239.655000, 334.260700)",
        "(292.265600, 238.984800, 335.223800)",
        "(292.085100, 238.921400, 335.398900)",
        "(291.897400, 238.836400, 335.471600)",
        "(291.733300, 238.581600, 335.805400)",
        "(291.493000, 238.093200, 336.505100)",
        "(291.417100, 237.594600, 337.513300)",
        "(291.371600, 237.534400, 337.769500)",
        "(290.883500, 238.125400, 337.343100)",
        "(290.500200, 238.806700, 336.733300)",
        "(290.263300, 239.277800, 336.342500)",
        "(290.239900, 238.836200, 337.084700)",
        "(290.147800, 238.554600, 337.605400)",
        "(289.882900, 238.384600, 338.132300)",
        "(289.657000, 238.526500, 338.053500)",
        "(289.557100, 238.937400, 337.919300)",
        "(289.329300, 238.587200, 338.671800)",
        "(289.205100, 238.350000, 339.100600)",
        "(288.961900, 237.969600, 339.845400)",
        "(288.759500, 237.766100, 340.286300)",
        "(288.705300, 237.343200, 340.958000)",
        "(288.566900, 237.228500, 341.504300)",
        "(288.385500, 237.403500, 341.625600)",
        "(288.083100, 237.456200, 342.039300)",
        "(287.767600, 238.950900, 340.804000)",
        "(287.545000, 240.515100, 339.282000)",
        "(287.352200, 241.626000, 338.507500)",
        "(287.218100, 241.819300, 338.626600)",
        "(287.110300, 241.427900, 339.477100)",
        "(287.053600, 241.275600, 340.190200)",
        "(286.793500, 242.138600, 339.567100)",
        "(286.705400, 242.466600, 339.453000)",
        "(286.746200, 242.191000, 339.874000)",
        "(286.662100, 242.163800, 340.333600)",
        "(286.547300, 243.179900, 339.638600)",
        "(286.527700, 244.238700, 338.762400)",
        "(286.571300, 244.507800, 338.665000)",
        "(286.529500, 244.209700, 339.205900)",
        "(286.470300, 243.798900, 340.318900)",
        "(286.653000, 243.907400, 340.519800)",
        "(286.711500, 244.479400, 340.358300)",
        "(286.799900, 244.892300, 340.310500)",
        "(286.819600, 244.812200, 340.486700)",
        "(286.685700, 244.629900, 340.974000)",
        "(286.737400, 244.138500, 341.801300)",
        "(286.756500, 243.781900, 342.551700)",
        "(286.569300, 244.340400, 342.404200)",
        "(286.401900, 245.313400, 341.563600)",
        "(286.113300, 247.787900, 339.020100)",
        "(286.142600, 249.697700, 337.281000)",
        "(286.070000, 250.710100, 336.589900)",
        "(286.395500, 250.362700, 337.397700)",
        "(286.558600, 250.105700, 337.863200)",
        "(286.600400, 251.002200, 337.369500)",
        "(286.589300, 252.774000, 335.741600)",
        "(286.697800, 254.017800, 334.801600)",
        "(286.849900, 254.300000, 334.887100)",
        "(286.973900, 254.165200, 335.216900)",
        "(286.821300, 255.813700, 333.930500)",
        "(286.865000, 257.676200, 332.119400)",
        "(287.159400, 258.214000, 332.019800)",
        "(287.216200, 258.687700, 331.975800)",
        "(287.233500, 258.959300, 331.837000)",
        "(287.527700, 259.687000, 331.493800)",
        "(287.814300, 260.564900, 330.877400)",
        "(287.918500, 262.335100, 329.288900)",
        "(288.048700, 264.842800, 326.857400)",
        "(288.249500, 265.630200, 326.015100)",
        "(288.748800, 265.849900, 325.867600)",
        "(288.961200, 265.836500, 326.376000)",
        "(289.200100, 265.944400, 326.490800)",
        "(289.363300, 266.788600, 325.575800)",
        "(289.546000, 267.296300, 325.017500)",
        "(289.931400, 267.812000, 324.333800)",
        "(290.155900, 268.815200, 323.606000)",
        "(290.561400, 269.111300, 323.351100)",
        "(291.216400, 268.842100, 323.633700)",
        "(291.470000, 268.863800, 323.717300)",
        "(291.989900, 269.066800, 323.635600)",
        "(292.459900, 269.928600, 322.799800)",
        "(292.952600, 271.637500, 321.067600)",
        "(293.619100, 272.130800, 320.514200)",
        "(294.007500, 271.999000, 320.808700)",
        "(294.815400, 272.110700, 320.994800)",
        "(295.597000, 272.678300, 320.446100)",
        "(296.236400, 273.218100, 320.106300)",
        "(296.713700, 273.724100, 319.907000)",
        "(296.944100, 274.034800, 319.709600)",
        "(297.308500, 274.646300, 319.282800)",
        "(297.756200, 275.474400, 318.583100)",
        "(298.233600, 275.976100, 318.170100)",
        "(298.679700, 275.951500, 318.405800)",
        "(298.785900, 275.989600, 318.482400)",
        "(299.086600, 276.166900, 318.468200)",
        "(299.368500, 276.373700, 318.414400)",
        "(299.557300, 276.686300, 318.393100)",
        "(299.805500, 276.813400, 318.397300)",
        "(299.932300, 277.012200, 318.212900)",
        "(300.203500, 277.533600, 317.669800)",
        "(300.629000, 277.563200, 317.654000)",
        "(300.855900, 277.371500, 318.075500)",
        "(301.081600, 278.029900, 317.611800)",
        "(301.340900, 278.424900, 317.197800)",
        "(301.868100, 278.684800, 316.969400)",
        "(302.093100, 279.075900, 316.760100)",
        "(302.389200, 279.430700, 316.549000)",
        "(302.933200, 279.481700, 316.476800)",
        "(303.195300, 279.544400, 316.442600)",
        "(303.523700, 279.616100, 316.369100)",
        "(303.832900, 279.999300, 316.156500)",
        "(304.309700, 280.120700, 316.002200)",
        "(304.785900, 280.250500, 315.931600)",
        "(304.954700, 280.294500, 315.883500)",
        "(305.285900, 280.584900, 315.593300)",
        "(305.781500, 280.579200, 315.482100)",
        "(306.242000, 280.465100, 315.477800)",
        "(306.674000, 280.365900, 315.606700)",
        "(306.885500, 280.309500, 315.734900)",
        "(307.450100, 280.267600, 315.809800)",
        "(308.015500, 280.380000, 315.648900)",
        "(308.531600, 280.541200, 315.446600)",
        "(309.069900, 280.618400, 315.259500)",
        "(309.331600, 280.548800, 315.309400)",
        "(309.773000, 280.568600, 315.242100)",
        "(310.260500, 280.927400, 314.733200)",
        "(310.755300, 281.163500, 314.289900)",
        "(311.192400, 280.878200, 314.436300)",
        "(311.436600, 280.500900, 314.806000)",
        "(311.965400, 280.115600, 315.065300)",
        "(312.510500, 280.152300, 314.777600)",
        "(313.093900, 279.980200, 314.823600)",
        "(313.678200, 279.531000, 314.999800)",
        "(313.964400, 279.411500, 315.057600)",
        "(314.394800, 279.808500, 314.618700)",
        "(315.106400, 279.920400, 314.124800)",
        "(315.643900, 279.895800, 314.080300)",
        "(315.977600, 279.668300, 314.238500)",
        "(316.241200, 279.581800, 314.212000)",
        "(316.854800, 279.456300, 313.975600)",
        "(317.391700, 279.224300, 313.993000)",
        "(318.067000, 278.871000, 314.283400)",
        "(318.645600, 278.560000, 314.463500)",
        "(318.912400, 278.345700, 314.618900)",
        "(319.443100, 278.121700, 314.712800)",
        "(319.945400, 278.000000, 314.713400)",
        "(320.512800, 277.841300, 314.722800)",
        "(320.969100, 277.609000, 314.703300)",
        "(321.131500, 277.574100, 314.634600)",
        "(321.397100, 277.615600, 314.375700)",
        "(321.776500, 277.617700, 314.136800)",
        "(322.251400, 277.318200, 314.111100)",
        "(322.638000, 276.983900, 314.185600)",
        "(322.772100, 276.895100, 314.135300)",
        "(323.116100, 276.836400, 313.917400)",
        "(323.437900, 276.732000, 313.697500)",
        "(323.780000, 276.432200, 313.689900)",
        "(324.062700, 276.070500, 313.756700)",
        "(324.273300, 275.845700, 313.848100)",
        "(324.635300, 275.507600, 313.991300)",
        "(325.033700, 275.411400, 313.754100)",
        "(325.462800, 275.297100, 313.481700)",
        "(325.814000, 275.028700, 313.510500)",
        "(325.925000, 274.853600, 313.601300)",
        "(326.085400, 274.538000, 313.656900)",
        "(326.234600, 274.187400, 313.703200)",
        "(326.397500, 273.831100, 313.711300)",
        "(326.560100, 273.419700, 313.904300)",
        "(326.614300, 273.239800, 314.029800)",
        "(326.651700, 272.934500, 314.175400)",
        "(326.815900, 272.834000, 313.945700)",
        "(327.038600, 272.677400, 313.761600)",
        "(327.103700, 272.245000, 313.985600)",
        "(327.109500, 272.003200, 314.120800)",
        "(327.212300, 271.677100, 314.121300)",
        "(327.286300, 271.274600, 314.143100)",
        "(327.342400, 270.808500, 314.283400)",
        "(327.381500, 270.221600, 314.494900)",
        "(327.375400, 269.947000, 314.663300)",
        "(327.407400, 269.413700, 314.849200)",
        "(327.500700, 268.990400, 314.981400)",
        "(327.599200, 268.475900, 315.011200)",
        "(327.646500, 267.900900, 315.184800)",
        "(327.605600, 267.611100, 315.318100)",
        "(327.605300, 267.173200, 315.392200)",
        "(327.662800, 266.778400, 315.191000)",
        "(327.644800, 266.158300, 315.331500)",
        "(327.561200, 265.502100, 315.636900)",
        "(327.503300, 265.195800, 315.712900)",
        "(327.355600, 264.573200, 315.898800)",
        "(327.105700, 264.010000, 316.089800)",
        "(326.952700, 263.447400, 316.172800)",
        "(326.716200, 262.825300, 316.275300)",
        "(326.562600, 262.499500, 316.372700)",
        "(326.256200, 261.998700, 316.516500)",
        "(325.994500, 261.565900, 316.459200)",
        "(325.709300, 261.114300, 316.460400)",
        "(325.338300, 260.507100, 316.706600)",
        "(325.115700, 260.264000, 316.817300)",
        "(324.740200, 259.853400, 316.753000)",
        "(324.428500, 259.464100, 316.773200)",
        "(324.064200, 258.840000, 317.045900)",
        "(323.638500, 258.216900, 317.343100)",
        "(323.401200, 257.950200, 317.445400)",
        "(322.902200, 257.484000, 317.624600)",
        "(322.428400, 257.153900, 317.751700)",
        "(321.957700, 256.918300, 317.676000)",
        "(321.399400, 256.722000, 317.509600)",
        "(321.141900, 256.622300, 317.509400)",
        "(320.575700, 256.334000, 317.579200)",
        "(320.027800, 256.038800, 317.784900)",
        "(319.540300, 255.684400, 317.948200)",
        "(318.941900, 255.403300, 318.017300)",
        "(318.650100, 255.323800, 318.029400)",
        "(318.124500, 255.189800, 318.048600)",
        "(317.603200, 254.979900, 318.076900)",
        "(317.044200, 254.604800, 318.317900)",
        "(316.518700, 254.468500, 318.382400)",
        "(316.270300, 254.351400, 318.417000)",
        "(315.833800, 254.031000, 318.676000)",
        "(315.451600, 253.707700, 318.857100)",
        "(315.043200, 253.466800, 318.928500)",
        "(314.552000, 253.333500, 318.982000)",
        "(314.367800, 253.377400, 318.890900)",
        "(313.936800, 253.369300, 318.813500)",
        "(313.567000, 253.142400, 318.956500)",
        "(313.308700, 252.882700, 319.074900)",
        "(312.967800, 252.767200, 319.170300)",
        "(312.798900, 252.675200, 319.233000)",
        "(312.427400, 252.525000, 319.331100)",
        "(312.119400, 252.337100, 319.385300)",
        "(311.782000, 252.039600, 319.537500)",
        "(311.427500, 251.696200, 319.761300)",
        "(311.278000, 251.540700, 319.869800)",
        "(311.007100, 251.285400, 320.019900)",
        "(310.825600, 251.164000, 319.995800)",
        "(310.647400, 251.119100, 319.942300)",
        "(310.493300, 250.924200, 320.018200)",
        "(310.419200, 250.861600, 320.079100)",
        "(310.297000, 250.787600, 320.035200)",
        "(310.300700, 250.732200, 319.960900)",
        "(310.288300, 250.429600, 320.300000)",
        "(310.308000, 250.135700, 320.488600)",
        "(310.229700, 250.054400, 320.509000)",
        "(310.177400, 250.128600, 320.502200)",
        "(310.088100, 250.165800, 320.404000)",
        "(310.025300, 250.246700, 320.348100)",
        "(309.868200, 250.398500, 320.179600)",
        "(309.798200, 250.415300, 320.126600)",
        "(309.517100, 250.367000, 320.117900)",
        "(309.151600, 250.181000, 320.372500)",
        "(308.821200, 249.919600, 320.595700)",
        "(308.444400, 249.702300, 320.799700)",
        "(308.240500, 249.612900, 320.869300)",
        "(307.892700, 249.408600, 320.964200)",
        "(307.459700, 249.064900, 321.413300)",
        "(306.987300, 248.712400, 321.899200)",
        "(306.556000, 248.532900, 321.987100)",
        "(306.366200, 248.371000, 322.132400)",
        "(305.973600, 247.990500, 322.674000)",
        "(305.596500, 247.815200, 322.815400)",
        "(305.236700, 247.853500, 322.722500)",
        "(304.958300, 247.928800, 322.673500)",
        "(304.826400, 247.927000, 322.729600)",
        "(304.535300, 247.752300, 323.043500)",
        "(304.295800, 247.533300, 323.296200)",
        "(304.153600, 247.061100, 323.732300)",
        "(303.848300, 246.752700, 324.186600)",
        "(303.657700, 246.689100, 324.241300)",
        "(303.450700, 246.710500, 324.179300)",
        "(303.359900, 246.773000, 324.095900)",
        "(303.192400, 246.477100, 324.609600)",
        "(302.979000, 246.568500, 324.659500)",
        "(302.836900, 246.592300, 324.463700)",
        "(302.658400, 246.335600, 324.825300)",
        "(302.421200, 246.008200, 325.458100)",
        "(302.242600, 246.260300, 325.084400)",
        "(301.961400, 246.236800, 325.119900)",
        "(301.798200, 246.065600, 325.406800)",
        "(301.408500, 246.007600, 325.815500)",
        "(301.125700, 246.146800, 325.772000)",
        "(300.779300, 246.331400, 325.780800)",
        "(300.296000, 246.584100, 325.765800)",
        "(300.098800, 246.732000, 325.700000)",
        "(299.742100, 246.971500, 325.660900)",
        "(299.477500, 246.852500, 326.103500)",
        "(299.166400, 246.464300, 326.897200)",
        "(298.876700, 246.086600, 327.607800)",
        "(298.715400, 245.924000, 327.900600)",
        "(298.277000, 245.911300, 328.232800)",
        "(297.949200, 246.030300, 328.361500)",
        "(297.596700, 245.887900, 328.889000)",
        "(297.021900, 245.906000, 329.498800)",
        "(296.852800, 246.015400, 329.617500)",
        "(296.510100, 246.580800, 329.255100)",
        "(296.190300, 247.352300, 328.590500)",
        "(295.708400, 247.773700, 328.459900)",
        "(295.150000, 247.761700, 328.886100)",
        "(294.932900, 247.925200, 328.903400)",
        "(294.625700, 248.109100, 328.990100)",
        "(294.259200, 248.158200, 329.299400)",
        "(293.987100, 248.438600, 329.296900)",
        "(293.801600, 248.825800, 329.292100)",
        "(293.636500, 249.165800, 329.155600)",
        "(293.292900, 249.690500, 328.843900)",
        "(293.130700, 249.896700, 329.002900)",
        "(293.046200, 250.255000, 329.038600)",
        "(292.968600, 250.890900, 328.696200)",
        "(292.886800, 251.261000, 328.491300)",
        "(292.736700, 251.801800, 328.348400)",
        "(292.824400, 252.264700, 328.260300)",
        "(292.864200, 252.424200, 328.567200)",
        "(292.744500, 252.874100, 328.442000)",
        "(292.704400, 253.263800, 328.173200)",
        "(292.712500, 253.729100, 328.076500)",
        "(292.694800, 253.638000, 328.583500)",
        "(292.590800, 253.497800, 329.252200)",
        "(292.495500, 253.937100, 329.241500)",
        "(292.470000, 254.284700, 329.029900)",
        "(292.447700, 255.110300, 328.627300)",
        "(292.440900, 255.570700, 328.696300)",
        "(292.540400, 256.453100, 328.242200)",
        "(292.492000, 257.302000, 327.707600)",
        "(292.465300, 257.476600, 327.649000)",
        "(292.413800, 257.306600, 328.201400)",
        "(292.379500, 257.226500, 328.836800)",
        "(292.151000, 258.451800, 327.900600)",
        "(292.164600, 260.154900, 326.408700)",
        "(292.182800, 260.726600, 325.988700)",
        "(292.105800, 261.219300, 325.901300)",
        "(291.958700, 261.253900, 326.222600)",
        "(291.822400, 261.711000, 326.000600)",
        "(291.792600, 262.224800, 325.763200)",
        "(291.789800, 262.407600, 325.668700)",
        "(291.779300, 262.553200, 325.817500)",
        "(291.792800, 262.459800, 326.235200)",
        "(291.696000, 262.769800, 326.266600)",
        "(291.611800, 263.978100, 325.351300)",
        "(291.620800, 265.079200, 324.307500)",
        "(291.886000, 266.620300, 322.876600)",
        "(292.147000, 266.614900, 323.336100)",
        "(292.248000, 266.197400, 324.271600)",
        "(292.358700, 265.703000, 324.990600)",
        "(292.407700, 265.896500, 325.038800)",
        "(292.435800, 266.852700, 324.341500)",
        "(292.446700, 268.308700, 322.917100)",
        "(292.515600, 269.350200, 322.115800)",
        "(292.711000, 270.059000, 321.803800)",
        "(292.810900, 270.454400, 321.490600)",
        "(293.167800, 270.750900, 321.499600)",
        "(293.442300, 271.309600, 321.293200)",
        "(293.835900, 271.558600, 321.159700)",
        "(294.067100, 271.371900, 321.604500)",
        "(294.133100, 271.594300, 321.520900)",
        "(294.367000, 272.039800, 321.325000)",
        "(294.710200, 272.666600, 320.836000)",
        "(295.109900, 273.172100, 320.447100)",
        "(295.462700, 273.224500, 320.685600)",
        "(295.611800, 273.173100, 320.852400)",
        "(295.833400, 273.481400, 320.694300)",
        "(296.060900, 274.445700, 319.992700)",
        "(296.386900, 275.208600, 319.325400)",
        "(296.673900, 275.933700, 318.723300)",
        "(296.735400, 276.211300, 318.534200)",
        "(296.827700, 276.587300, 318.393200)",
        "(297.055100, 276.641100, 318.588000)",
        "(297.420800, 276.892200, 318.596600)",
        "(297.662200, 277.825100, 317.736300)",
        "(297.797900, 278.035300, 317.562900)",
        "(298.060500, 277.891900, 317.964900)",
        "(298.452500, 277.483100, 318.602800)",
        "(298.710900, 277.249300, 318.901600)",
        "(298.980300, 277.181900, 319.071900)",
        "(299.070100, 277.341400, 318.964500)",
        "(299.303400, 277.652700, 318.756000)",
        "(299.386800, 278.207900, 318.246400)",
        "(299.655200, 278.630300, 317.860000)",
        "(300.022600, 278.491800, 317.963700)",
        "(300.207400, 278.285200, 318.253700)",
        "(300.496600, 278.242700, 318.486100)",
        "(300.830000, 278.382500, 318.351300)",
        "(301.239100, 278.659800, 318.129100)",
        "(301.640700, 278.809600, 318.112500)",
        "(301.740100, 278.879800, 318.138200)",
        "(301.892100, 279.168000, 318.030800)",
        "(302.243400, 279.475600, 317.722500)",
        "(302.551500, 279.527800, 317.811800)",
        "(302.754700, 279.629400, 317.910400)",
        "(302.797200, 279.746900, 317.844600)",
        "(302.989100, 279.910600, 317.717600)",
        "(303.406200, 279.770000, 317.901600)",
        "(303.645900, 279.786700, 317.931500)",
        "(303.801400, 280.114600, 317.754100)",
        "(303.928800, 280.186200, 317.737600)",
        "(304.328400, 280.130100, 317.752200)",
        "(304.630900, 280.107100, 317.856600)",
        "(304.887300, 280.608400, 317.449100)",
        "(305.326100, 281.072800, 316.935400)",
        "(305.566600, 281.205300, 316.817500)",
        "(306.087100, 281.122500, 317.041200)",
        "(306.553500, 281.132900, 317.148200)",
        "(307.056600, 281.144300, 317.131000)",
        "(307.573700, 280.879700, 317.378700)",
        "(307.786200, 280.847600, 317.449400)",
        "(308.220300, 281.216500, 317.146700)",
        "(308.832600, 281.650400, 316.480900)",
        "(309.435200, 281.593900, 316.535200)",
        "(309.878700, 281.418600, 316.768700)",
        "(310.230600, 281.330400, 316.815100)",
        "(310.782300, 281.281100, 316.852800)",
        "(311.423200, 281.153200, 316.916800)",
        "(312.071300, 280.993000, 317.046600)",
        "(312.507400, 280.863300, 317.032400)",
        "(312.737400, 280.949200, 316.947800)",
        "(313.283700, 281.121400, 316.547800)",
        "(313.846100, 281.002200, 316.392300)",
        "(314.210600, 280.714300, 316.582200)",
        "(314.567500, 280.540300, 316.643200)",
        "(314.814600, 280.574500, 316.532800)",
        "(315.426800, 280.589400, 316.184800)",
        "(315.961000, 280.377900, 316.152600)",
        "(316.411900, 280.272800, 316.145100)",
        "(316.852700, 279.973000, 316.121600)",
        "(317.121000, 279.727600, 316.184500)",
        "(317.605700, 279.129900, 316.437400)",
        "(317.892600, 278.927200, 316.402000)",
        "(318.217000, 278.861700, 316.136400)",
        "(318.653800, 278.523500, 316.011600)",
        "(318.831200, 278.333100, 316.086700)",
        "(318.954100, 277.930900, 316.275200)",
        "(319.145500, 277.574200, 316.112400)",
        "(319.392600, 277.251600, 315.814000)",
        "(319.434900, 276.822200, 315.819200)",
        "(319.525800, 276.458200, 315.952600)",
        "(319.678300, 275.478400, 316.543000)",
        "(319.765400, 274.727000, 317.031200)",
        "(319.897900, 274.277000, 316.873000)",
        "(320.058900, 273.961500, 316.717900)",
        "(320.082900, 273.673500, 316.765700)",
        "(320.056900, 272.940500, 317.038200)",
        "(319.991100, 272.271000, 317.304700)",
        "(320.043900, 271.723600, 317.395900)",
        "(320.015600, 271.274800, 317.351200)",
        "(319.998200, 271.006400, 317.397500)",
        "(319.995500, 270.460400, 317.563200)",
        "(319.964300, 269.674700, 317.964600)",
        "(319.934400, 268.767200, 318.446700)",
        "(319.865900, 268.207400, 318.686200)",
        "(319.849600, 267.969500, 318.680300)",
        "(319.885700, 267.598100, 318.715800)",
        "(319.719500, 266.933400, 319.081900)",
        "(319.549000, 266.305800, 319.375600)",
        "(319.406200, 265.878800, 319.438000)",
        "(319.379800, 265.644600, 319.454600)",
        "(319.334200, 265.095700, 319.660900)",
        "(319.058000, 264.663200, 319.827100)",
        "(318.760900, 264.463000, 319.748700)",
        "(318.481500, 264.086300, 319.904300)",
        "(318.352000, 263.890700, 319.915500)",
        "(318.118300, 263.410900, 320.049900)",
        "(317.736500, 262.592700, 320.667200)",
        "(317.379400, 261.632700, 321.346000)",
[truncated: 520,913 more chars]
