# Supplementary material for: Playing the mirror game in virtual reality with an autonomous character
Source: Sci Rep. 2022 Dec 9;12:21329. doi: 10.1038/s41598-022-25197-z (PMC9734752; doi:10.1038/s41598-022-25197-z)
Supplement: Supplementary file 2 — Supplementary Information 1. [file 41598_2022_25197_MOESM2_ESM.zip › Data/Couple13/baseline_player1.json]

{
    "isFemale": false,
    "eyesLevel": 1.6730973720550538,
    "timestamps": [
        0.0,
        0.02001953125,
        0.0400390625,
        0.05999755859375,
        0.08001708984375,
        0.10003662109375,
        0.12005615234375,
        0.1400146484375,
        0.1600341796875,
        0.1800537109375,
        0.20001220703125,
        0.22003173828125,
        0.24005126953125,
        0.260009765625,
        0.280029296875,
        0.300048828125,
        0.32000732421875,
        0.34002685546875,
        0.36004638671875,
        0.3800048828125,
        0.4000244140625,
        0.4200439453125,
        0.44000244140625,
        0.46002197265625,
        0.48004150390625,
        0.5,
        0.52001953125,
        0.5400390625,
        0.55999755859375,
        0.58001708984375,
        0.60003662109375,
        0.62005615234375,
        0.6400146484375,
        0.6600341796875,
        0.6800537109375,
        0.70001220703125,
        0.72003173828125,
        0.74005126953125,
        0.760009765625,
        0.780029296875,
        0.800048828125,
        0.82000732421875,
        0.84002685546875,
        0.86004638671875,
        0.8800048828125,
        0.9000244140625,
        0.9200439453125,
        0.94000244140625,
        0.96002197265625,
        0.98004150390625,
        1.0,
        1.02001953125,
        1.0400390625,
        1.05999755859375,
        1.08001708984375,
        1.10003662109375,
        1.12005615234375,
        1.1400146484375,
        1.1600341796875,
        1.1800537109375,
        1.20001220703125,
        1.22003173828125,
        1.24005126953125,
        1.260009765625,
        1.280029296875,
        1.300048828125,
        1.32000732421875,
        1.34002685546875,
        1.36004638671875,
        1.3800048828125,
        1.4000244140625,
        1.4200439453125,
        1.44000244140625,
        1.46002197265625,
        1.48004150390625,
        1.5,
        1.52001953125,
        1.5400390625,
        1.55999755859375,
        1.58001708984375,
        1.60003662109375,
        1.62005615234375,
        1.6400146484375,
        1.6600341796875,
        1.6800537109375,
        1.70001220703125,
        1.72003173828125,
        1.74005126953125,
        1.760009765625,
        1.780029296875,
        1.800048828125,
        1.82000732421875,
        1.84002685546875,
        1.86004638671875,
        1.8800048828125,
        1.9000244140625,
        1.9200439453125,
        1.94000244140625,
        1.96002197265625,
        1.98004150390625,
        2.0,
        2.02001953125,
        2.0400390625,
        2.05999755859375,
        2.08001708984375,
        2.10003662109375,
        2.12005615234375,
        2.1400146484375,
        2.1600341796875,
        2.1800537109375,
        2.20001220703125,
        2.22003173828125,
        2.24005126953125,
        2.260009765625,
        2.280029296875,
        2.300048828125,
        2.32000732421875,
        2.34002685546875,
        2.36004638671875,
        2.3800048828125,
        2.4000244140625,
        2.4200439453125,
        2.44000244140625,
        2.46002197265625,
        2.48004150390625,
        2.5,
        2.52001953125,
        2.5400390625,
        2.55999755859375,
        2.58001708984375,
        2.60003662109375,
        2.62005615234375,
        2.6400146484375,
        2.6600341796875,
        2.6800537109375,
        2.70001220703125,
        2.72003173828125,
        2.74005126953125,
        2.760009765625,
        2.780029296875,
        2.800048828125,
        2.82000732421875,
        2.84002685546875,
        2.86004638671875,
        2.8800048828125,
        2.9000244140625,
        2.9200439453125,
        2.94000244140625,
        2.96002197265625,
        2.98004150390625,
        3.0,
        3.02001953125,
        3.0400390625,
        3.05999755859375,
        3.08001708984375,
        3.10003662109375,
        3.12005615234375,
        3.1400146484375,
        3.1600341796875,
        3.1800537109375,
        3.20001220703125,
        3.22003173828125,
        3.24005126953125,
        3.260009765625,
        3.280029296875,
        3.300048828125,
        3.32000732421875,
        3.34002685546875,
        3.36004638671875,
        3.3800048828125,
        3.4000244140625,
        3.4200439453125,
        3.44000244140625,
        3.46002197265625,
        3.48004150390625,
        3.5,
        3.52001953125,
        3.5400390625,
        3.55999755859375,
        3.58001708984375,
        3.60003662109375,
        3.62005615234375,
        3.6400146484375,
        3.6600341796875,
        3.6800537109375,
        3.70001220703125,
        3.72003173828125,
        3.74005126953125,
        3.760009765625,
        3.780029296875,
        3.800048828125,
        3.82000732421875,
        3.84002685546875,
        3.86004638671875,
        3.8800048828125,
        3.9000244140625,
        3.9200439453125,
        3.94000244140625,
        3.96002197265625,
        3.98004150390625,
        4.0,
        4.02001953125,
        4.0400390625,
        4.05999755859375,
        4.08001708984375,
        4.10003662109375,
        4.12005615234375,
        4.1400146484375,
        4.1600341796875,
        4.1800537109375,
        4.20001220703125,
        4.22003173828125,
        4.24005126953125,
        4.260009765625,
        4.280029296875,
        4.300048828125,
        4.32000732421875,
        4.34002685546875,
        4.36004638671875,
        4.3800048828125,
        4.4000244140625,
        4.4200439453125,
        4.44000244140625,
        4.46002197265625,
        4.48004150390625,
        4.5,
        4.52001953125,
        4.5400390625,
        4.55999755859375,
        4.58001708984375,
        4.60003662109375,
        4.62005615234375,
        4.6400146484375,
        4.6600341796875,
        4.6800537109375,
        4.70001220703125,
        4.72003173828125,
        4.74005126953125,
        4.760009765625,
        4.780029296875,
        4.800048828125,
        4.82000732421875,
        4.84002685546875,
        4.86004638671875,
        4.8800048828125,
        4.9000244140625,
        4.9200439453125,
        4.94000244140625,
        4.96002197265625,
        4.98004150390625,
        5.0,
        5.02001953125,
        5.0400390625,
        5.05999755859375,
        5.08001708984375,
        5.10003662109375,
        5.12005615234375,
        5.1400146484375,
        5.1600341796875,
        5.1800537109375,
        5.20001220703125,
        5.22003173828125,
        5.24005126953125,
        5.260009765625,
        5.280029296875,
        5.300048828125,
        5.32000732421875,
        5.34002685546875,
        5.36004638671875,
        5.3800048828125,
        5.4000244140625,
        5.4200439453125,
        5.44000244140625,
        5.46002197265625,
        5.48004150390625,
        5.5,
        5.52001953125,
        5.5400390625,
        5.55999755859375,
        5.58001708984375,
        5.60003662109375,
        5.62005615234375,
        5.6400146484375,
        5.6600341796875,
        5.6800537109375,
        5.70001220703125,
        5.72003173828125,
        5.74005126953125,
        5.760009765625,
        5.780029296875,
        5.800048828125,
        5.82000732421875,
        5.84002685546875,
        5.86004638671875,
        5.8800048828125,
        5.9000244140625,
        5.9200439453125,
        5.94000244140625,
        5.96002197265625,
        5.98004150390625,
        6.0,
        6.02001953125,
        6.0400390625,
        6.05999755859375,
        6.08001708984375,
        6.10003662109375,
        6.12005615234375,
        6.1400146484375,
        6.1600341796875,
        6.1800537109375,
        6.20001220703125,
        6.22003173828125,
        6.24005126953125,
        6.260009765625,
        6.280029296875,
        6.300048828125,
        6.32000732421875,
        6.34002685546875,
        6.36004638671875,
        6.3800048828125,
        6.4000244140625,
        6.4200439453125,
        6.44000244140625,
        6.46002197265625,
        6.48004150390625,
        6.5,
        6.52001953125,
        6.5400390625,
        6.55999755859375,
        6.58001708984375,
        6.60003662109375,
        6.62005615234375,
        6.6400146484375,
        6.6600341796875,
        6.6800537109375,
        6.70001220703125,
        6.72003173828125,
        6.74005126953125,
        6.760009765625,
        6.780029296875,
        6.800048828125,
        6.82000732421875,
        6.84002685546875,
        6.86004638671875,
        6.8800048828125,
        6.9000244140625,
        6.9200439453125,
        6.94000244140625,
        6.96002197265625,
        6.98004150390625,
        7.0,
        7.02001953125,
        7.0400390625,
        7.05999755859375,
        7.08001708984375,
        7.10003662109375,
        7.12005615234375,
        7.1400146484375,
        7.1600341796875,
        7.1800537109375,
        7.20001220703125,
        7.22003173828125,
        7.24005126953125,
        7.260009765625,
        7.280029296875,
        7.300048828125,
        7.32000732421875,
        7.34002685546875,
        7.36004638671875,
        7.3800048828125,
        7.4000244140625,
        7.4200439453125,
        7.44000244140625,
        7.46002197265625,
        7.48004150390625,
        7.5,
        7.52001953125,
        7.5400390625,
        7.55999755859375,
        7.58001708984375,
        7.60003662109375,
        7.62005615234375,
        7.6400146484375,
        7.6600341796875,
        7.6800537109375,
        7.70001220703125,
        7.72003173828125,
        7.74005126953125,
        7.760009765625,
        7.780029296875,
        7.800048828125,
        7.82000732421875,
        7.84002685546875,
        7.86004638671875,
        7.8800048828125,
        7.9000244140625,
        7.9200439453125,
        7.94000244140625,
        7.96002197265625,
        7.98004150390625,
        8.0,
        8.02001953125,
        8.0400390625,
        8.05999755859375,
        8.08001708984375,
        8.10003662109375,
        8.12005615234375,
        8.1400146484375,
        8.1600341796875,
        8.1800537109375,
        8.20001220703125,
        8.22003173828125,
        8.24005126953125,
        8.260009765625,
        8.280029296875,
        8.300048828125,
        8.32000732421875,
        8.34002685546875,
        8.36004638671875,
        8.3800048828125,
        8.4000244140625,
        8.4200439453125,
        8.44000244140625,
        8.46002197265625,
        8.48004150390625,
        8.5,
        8.52001953125,
        8.5400390625,
        8.55999755859375,
        8.58001708984375,
        8.60003662109375,
        8.62005615234375,
        8.6400146484375,
        8.6600341796875,
        8.6800537109375,
        8.70001220703125,
        8.72003173828125,
        8.74005126953125,
        8.760009765625,
        8.780029296875,
        8.800048828125,
        8.82000732421875,
        8.84002685546875,
        8.86004638671875,
        8.8800048828125,
        8.9000244140625,
        8.9200439453125,
        8.94000244140625,
        8.96002197265625,
        8.98004150390625,
        9.0,
        9.02001953125,
        9.0400390625,
        9.05999755859375,
        9.08001708984375,
        9.10003662109375,
        9.12005615234375,
        9.1400146484375,
        9.1600341796875,
        9.1800537109375,
        9.20001220703125,
        9.22003173828125,
        9.24005126953125,
        9.260009765625,
        9.280029296875,
        9.300048828125,
        9.32000732421875,
        9.34002685546875,
        9.36004638671875,
        9.3800048828125,
        9.4000244140625,
        9.4200439453125,
        9.44000244140625,
        9.46002197265625,
        9.48004150390625,
        9.5,
        9.52001953125,
        9.5400390625,
        9.55999755859375,
        9.58001708984375,
        9.60003662109375,
        9.62005615234375,
        9.6400146484375,
        9.6600341796875,
        9.6800537109375,
        9.70001220703125,
        9.72003173828125,
        9.74005126953125,
        9.760009765625,
        9.780029296875,
        9.800048828125,
        9.82000732421875,
        9.84002685546875,
        9.86004638671875,
        9.8800048828125,
        9.9000244140625,
        9.9200439453125,
        9.94000244140625,
        9.96002197265625,
        9.98004150390625,
        10.0,
        10.02001953125,
        10.0400390625,
        10.05999755859375,
        10.08001708984375,
        10.10003662109375,
        10.12005615234375,
        10.1400146484375,
        10.1600341796875,
        10.1800537109375,
        10.20001220703125,
        10.22003173828125,
        10.24005126953125,
        10.260009765625,
        10.280029296875,
        10.300048828125,
        10.32000732421875,
        10.34002685546875,
        10.36004638671875,
        10.3800048828125,
        10.4000244140625,
        10.4200439453125,
        10.44000244140625,
        10.46002197265625,
        10.48004150390625,
        10.5,
        10.52001953125,
        10.5400390625,
        10.55999755859375,
        10.58001708984375,
        10.60003662109375,
        10.62005615234375,
        10.6400146484375,
        10.6600341796875,
        10.6800537109375,
        10.70001220703125,
        10.72003173828125,
        10.74005126953125,
        10.760009765625,
        10.780029296875,
        10.800048828125,
        10.82000732421875,
        10.84002685546875,
        10.86004638671875,
        10.8800048828125,
        10.9000244140625,
        10.9200439453125,
        10.94000244140625,
        10.96002197265625,
        10.98004150390625,
        11.0,
        11.02001953125,
        11.0400390625,
        11.05999755859375,
        11.08001708984375,
        11.10003662109375,
        11.12005615234375,
        11.1400146484375,
        11.1600341796875,
        11.1800537109375,
        11.20001220703125,
        11.22003173828125,
        11.24005126953125,
        11.260009765625,
        11.280029296875,
        11.300048828125,
        11.32000732421875,
        11.34002685546875,
        11.36004638671875,
        11.3800048828125,
        11.4000244140625,
        11.4200439453125,
        11.44000244140625,
        11.46002197265625,
        11.48004150390625,
        11.5,
        11.52001953125,
        11.5400390625,
        11.55999755859375,
        11.58001708984375,
        11.60003662109375,
        11.62005615234375,
        11.6400146484375,
        11.6600341796875,
        11.6800537109375,
        11.70001220703125,
        11.72003173828125,
        11.74005126953125,
        11.760009765625,
        11.780029296875,
        11.800048828125,
        11.82000732421875,
        11.84002685546875,
        11.86004638671875,
        11.8800048828125,
        11.9000244140625,
        11.9200439453125,
        11.94000244140625,
        11.96002197265625,
        11.98004150390625,
        12.0,
        12.02001953125,
        12.0400390625,
        12.05999755859375,
        12.08001708984375,
        12.10003662109375,
        12.12005615234375,
        12.1400146484375,
        12.1600341796875,
        12.1800537109375,
        12.20001220703125,
        12.22003173828125,
        12.24005126953125,
        12.260009765625,
        12.280029296875,
        12.300048828125,
        12.32000732421875,
        12.34002685546875,
        12.36004638671875,
        12.3800048828125,
        12.4000244140625,
        12.4200439453125,
        12.44000244140625,
        12.46002197265625,
        12.48004150390625,
        12.5,
        12.52001953125,
        12.5400390625,
        12.55999755859375,
        12.58001708984375,
        12.60003662109375,
        12.62005615234375,
        12.6400146484375,
        12.6600341796875,
        12.6800537109375,
        12.70001220703125,
        12.72003173828125,
        12.74005126953125,
        12.760009765625,
        12.780029296875,
        12.800048828125,
        12.82000732421875,
        12.84002685546875,
        12.86004638671875,
        12.8800048828125,
        12.9000244140625,
        12.9200439453125,
        12.94000244140625,
        12.96002197265625,
        12.98004150390625,
        13.0,
        13.02001953125,
        13.0400390625,
        13.05999755859375,
        13.08001708984375,
        13.10003662109375,
        13.12005615234375,
        13.1400146484375,
        13.1600341796875,
        13.1800537109375,
        13.20001220703125,
        13.22003173828125,
        13.24005126953125,
        13.260009765625,
        13.280029296875,
        13.300048828125,
        13.32000732421875,
        13.34002685546875,
        13.36004638671875,
        13.3800048828125,
        13.4000244140625,
        13.4200439453125,
        13.44000244140625,
        13.46002197265625,
        13.48004150390625,
        13.5,
        13.52001953125,
        13.5400390625,
        13.55999755859375,
        13.58001708984375,
        13.60003662109375,
        13.62005615234375,
        13.6400146484375,
        13.6600341796875,
        13.6800537109375,
        13.70001220703125,
        13.72003173828125,
        13.74005126953125,
        13.760009765625,
        13.780029296875,
        13.800048828125,
        13.82000732421875,
        13.84002685546875,
        13.86004638671875,
        13.8800048828125,
        13.9000244140625,
        13.9200439453125,
        13.94000244140625,
        13.96002197265625,
        13.98004150390625,
        14.0,
        14.02001953125,
        14.0400390625,
        14.05999755859375,
        14.08001708984375,
        14.10003662109375,
        14.12005615234375,
        14.1400146484375,
        14.1600341796875,
        14.1800537109375,
        14.20001220703125,
        14.22003173828125,
        14.24005126953125,
        14.260009765625,
        14.280029296875,
        14.300048828125,
        14.32000732421875,
        14.34002685546875,
        14.36004638671875,
        14.3800048828125,
        14.4000244140625,
        14.4200439453125,
        14.44000244140625,
        14.46002197265625,
        14.48004150390625,
        14.5,
        14.52001953125,
        14.5400390625,
        14.55999755859375,
        14.58001708984375,
        14.60003662109375,
        14.62005615234375,
        14.6400146484375,
        14.6600341796875,
        14.6800537109375,
        14.70001220703125,
        14.72003173828125,
        14.74005126953125,
        14.760009765625,
        14.780029296875,
        14.800048828125,
        14.82000732421875,
        14.84002685546875,
        14.86004638671875,
        14.8800048828125,
        14.9000244140625,
        14.9200439453125,
        14.94000244140625,
        14.96002197265625,
        14.98004150390625,
        15.0,
        15.02001953125,
        15.0400390625,
        15.05999755859375,
        15.08001708984375,
        15.10003662109375,
        15.12005615234375,
        15.1400146484375,
        15.1600341796875,
        15.1800537109375,
        15.20001220703125,
        15.22003173828125,
        15.24005126953125,
        15.260009765625,
        15.280029296875,
        15.300048828125,
        15.32000732421875,
        15.34002685546875,
        15.36004638671875,
        15.3800048828125,
        15.4000244140625,
        15.4200439453125,
        15.44000244140625,
        15.46002197265625,
        15.48004150390625,
        15.5,
        15.52001953125,
        15.5400390625,
        15.55999755859375,
        15.58001708984375,
        15.60003662109375,
        15.62005615234375,
        15.6400146484375,
        15.6600341796875,
        15.6800537109375,
        15.70001220703125,
        15.72003173828125,
        15.74005126953125,
        15.760009765625,
        15.780029296875,
        15.800048828125,
        15.82000732421875,
        15.84002685546875,
        15.86004638671875,
        15.8800048828125,
        15.9000244140625,
        15.9200439453125,
        15.94000244140625,
        15.96002197265625,
        15.98004150390625,
        16.0,
        16.02001953125,
        16.0400390625,
        16.05999755859375,
        16.08001708984375,
        16.10003662109375,
        16.12005615234375,
        16.1400146484375,
        16.1600341796875,
        16.1800537109375,
        16.20001220703125,
        16.22003173828125,
        16.24005126953125,
        16.260009765625,
        16.280029296875,
        16.300048828125,
        16.32000732421875,
        16.34002685546875,
        16.36004638671875,
        16.3800048828125,
        16.4000244140625,
        16.4200439453125,
        16.44000244140625,
        16.46002197265625,
        16.48004150390625,
        16.5,
        16.52001953125,
        16.5400390625,
        16.55999755859375,
        16.58001708984375,
        16.60003662109375,
        16.62005615234375,
        16.6400146484375,
        16.6600341796875,
        16.6800537109375,
        16.70001220703125,
        16.72003173828125,
        16.74005126953125,
        16.760009765625,
        16.780029296875,
        16.800048828125,
        16.82000732421875,
        16.84002685546875,
        16.86004638671875,
        16.8800048828125,
        16.9000244140625,
        16.9200439453125,
        16.94000244140625,
        16.96002197265625,
        16.98004150390625,
        17.0,
        17.02001953125,
        17.0400390625,
        17.05999755859375,
        17.08001708984375,
        17.10003662109375,
        17.12005615234375,
        17.1400146484375,
        17.1600341796875,
        17.1800537109375,
        17.20001220703125,
        17.22003173828125,
        17.24005126953125,
        17.260009765625,
        17.280029296875,
        17.300048828125,
        17.32000732421875,
        17.34002685546875,
        17.36004638671875,
        17.3800048828125,
        17.4000244140625,
        17.4200439453125,
        17.44000244140625,
        17.46002197265625,
        17.48004150390625,
        17.5,
        17.52001953125,
        17.5400390625,
        17.55999755859375,
        17.58001708984375,
        17.60003662109375,
        17.62005615234375,
        17.6400146484375,
        17.6600341796875,
        17.6800537109375,
        17.70001220703125,
        17.72003173828125,
        17.74005126953125,
        17.760009765625,
        17.780029296875,
        17.800048828125,
        17.82000732421875,
        17.84002685546875,
        17.86004638671875,
        17.8800048828125,
        17.9000244140625,
        17.9200439453125,
        17.94000244140625,
        17.96002197265625,
        17.98004150390625,
        18.0,
        18.02001953125,
        18.0400390625,
        18.05999755859375,
        18.08001708984375,
        18.10003662109375,
        18.12005615234375,
        18.1400146484375,
        18.1600341796875,
        18.1800537109375,
        18.20001220703125,
        18.22003173828125,
        18.24005126953125,
        18.260009765625,
        18.280029296875,
        18.300048828125,
        18.32000732421875,
        18.34002685546875,
        18.36004638671875,
        18.3800048828125,
        18.4000244140625,
        18.4200439453125,
        18.44000244140625,
        18.46002197265625,
        18.48004150390625,
        18.5,
        18.52001953125,
        18.5400390625,
        18.55999755859375,
        18.58001708984375,
        18.60003662109375,
        18.62005615234375,
        18.6400146484375,
        18.6600341796875,
        18.6800537109375,
        18.70001220703125,
        18.72003173828125,
        18.74005126953125,
        18.760009765625,
        18.780029296875,
        18.800048828125,
        18.82000732421875,
        18.84002685546875,
        18.86004638671875,
        18.8800048828125,
        18.9000244140625,
        18.9200439453125,
        18.94000244140625,
        18.96002197265625,
        18.98004150390625,
        19.0,
        19.02001953125,
        19.0400390625,
        19.05999755859375,
        19.08001708984375,
        19.10003662109375,
        19.12005615234375,
        19.1400146484375,
        19.1600341796875,
        19.1800537109375,
        19.20001220703125,
        19.22003173828125,
        19.24005126953125,
        19.260009765625,
        19.280029296875,
        19.300048828125,
        19.32000732421875,
        19.34002685546875,
        19.36004638671875,
        19.3800048828125,
        19.4000244140625,
        19.4200439453125,
        19.44000244140625,
        19.46002197265625,
        19.48004150390625,
        19.5,
        19.52001953125,
        19.5400390625,
        19.55999755859375,
        19.58001708984375,
        19.60003662109375,
        19.62005615234375,
        19.6400146484375,
        19.6600341796875,
        19.6800537109375,
        19.70001220703125,
        19.72003173828125,
        19.74005126953125,
        19.760009765625,
        19.780029296875,
        19.800048828125,
        19.82000732421875,
        19.84002685546875,
        19.86004638671875,
        19.8800048828125,
        19.9000244140625,
        19.9200439453125,
        19.94000244140625,
        19.96002197265625,
        19.98004150390625,
        20.0,
        20.02001953125,
        20.0400390625,
        20.05999755859375,
        20.08001708984375,
        20.10003662109375,
        20.12005615234375,
        20.1400146484375,
        20.1600341796875,
        20.1800537109375,
        20.20001220703125,
        20.22003173828125,
        20.24005126953125,
        20.260009765625,
        20.280029296875,
        20.300048828125,
        20.32000732421875,
        20.34002685546875,
        20.36004638671875,
        20.3800048828125,
        20.4000244140625,
        20.4200439453125,
        20.44000244140625,
        20.46002197265625,
        20.48004150390625,
        20.5,
        20.52001953125,
        20.5400390625,
        20.55999755859375,
        20.58001708984375,
        20.60003662109375,
        20.62005615234375,
        20.6400146484375,
        20.6600341796875,
        20.6800537109375,
        20.70001220703125,
        20.72003173828125,
        20.74005126953125,
        20.760009765625,
        20.780029296875,
        20.800048828125,
        20.82000732421875,
        20.84002685546875,
        20.86004638671875,
        20.8800048828125,
        20.9000244140625,
        20.9200439453125,
        20.94000244140625,
        20.96002197265625,
        20.98004150390625,
        21.0,
        21.02001953125,
        21.0400390625,
        21.05999755859375,
        21.08001708984375,
        21.10003662109375,
        21.12005615234375,
        21.1400146484375,
        21.1600341796875,
        21.1800537109375,
        21.20001220703125,
        21.22003173828125,
        21.24005126953125,
        21.260009765625,
        21.280029296875,
        21.300048828125,
        21.32000732421875,
        21.34002685546875,
        21.36004638671875,
        21.3800048828125,
        21.4000244140625,
        21.4200439453125,
        21.44000244140625,
        21.46002197265625,
        21.48004150390625,
        21.5,
        21.52001953125,
        21.5400390625,
        21.55999755859375,
        21.58001708984375,
        21.60003662109375,
        21.62005615234375,
        21.6400146484375,
        21.6600341796875,
        21.6800537109375,
        21.70001220703125,
        21.72003173828125,
        21.74005126953125,
        21.760009765625,
        21.780029296875,
        21.800048828125,
        21.82000732421875,
        21.84002685546875,
        21.86004638671875,
        21.8800048828125,
        21.9000244140625,
        21.9200439453125,
        21.94000244140625,
        21.96002197265625,
        21.98004150390625,
        22.0,
        22.02001953125,
        22.0400390625,
        22.05999755859375,
        22.08001708984375,
        22.10003662109375,
        22.12005615234375,
        22.1400146484375,
        22.1600341796875,
        22.1800537109375,
        22.20001220703125,
        22.22003173828125,
        22.24005126953125,
        22.260009765625,
        22.280029296875,
        22.300048828125,
        22.32000732421875,
        22.34002685546875,
        22.36004638671875,
        22.3800048828125,
        22.4000244140625,
        22.4200439453125,
        22.44000244140625,
        22.46002197265625,
        22.48004150390625,
        22.5,
        22.52001953125,
        22.5400390625,
        22.55999755859375,
        22.58001708984375,
        22.60003662109375,
        22.62005615234375,
        22.6400146484375,
        22.6600341796875,
        22.6800537109375,
        22.70001220703125,
        22.72003173828125,
        22.74005126953125,
        22.760009765625,
        22.780029296875,
        22.800048828125,
        22.82000732421875,
        22.84002685546875,
        22.86004638671875,
        22.8800048828125,
        22.9000244140625,
        22.9200439453125,
        22.94000244140625,
        22.96002197265625,
        22.98004150390625,
        23.0,
        23.02001953125,
        23.0400390625,
        23.05999755859375,
        23.08001708984375,
        23.10003662109375,
        23.12005615234375,
        23.1400146484375,
        23.1600341796875,
        23.1800537109375,
        23.20001220703125,
        23.22003173828125,
        23.24005126953125,
        23.260009765625,
        23.280029296875,
        23.300048828125,
        23.32000732421875,
        23.34002685546875,
        23.36004638671875,
        23.3800048828125,
        23.4000244140625,
        23.4200439453125,
        23.44000244140625,
        23.46002197265625,
        23.48004150390625,
        23.5,
        23.52001953125,
        23.5400390625,
        23.55999755859375,
        23.58001708984375,
        23.60003662109375,
        23.62005615234375,
        23.6400146484375,
        23.6600341796875,
        23.6800537109375,
        23.70001220703125,
        23.72003173828125,
        23.74005126953125,
        23.760009765625,
        23.780029296875,
        23.800048828125,
        23.82000732421875,
        23.84002685546875,
        23.86004638671875,
        23.8800048828125,
        23.9000244140625,
        23.9200439453125,
        23.94000244140625,
        23.96002197265625,
        23.98004150390625,
        24.0,
        24.02001953125,
        24.0400390625,
        24.05999755859375,
        24.08001708984375,
        24.10003662109375,
        24.12005615234375,
        24.1400146484375,
        24.1600341796875,
        24.1800537109375,
        24.20001220703125,
        24.22003173828125,
        24.24005126953125,
        24.260009765625,
        24.280029296875,
        24.300048828125,
        24.32000732421875,
        24.34002685546875,
        24.36004638671875,
        24.3800048828125,
        24.4000244140625,
        24.4200439453125,
        24.44000244140625,
        24.46002197265625,
        24.48004150390625,
        24.5,
        24.52001953125,
        24.5400390625,
        24.55999755859375,
        24.58001708984375,
        24.60003662109375,
        24.62005615234375,
        24.6400146484375,
        24.6600341796875,
        24.6800537109375,
        24.70001220703125,
        24.72003173828125,
        24.74005126953125,
        24.760009765625,
        24.780029296875,
        24.800048828125,
        24.82000732421875,
        24.84002685546875,
        24.86004638671875,
        24.8800048828125,
        24.9000244140625,
        24.9200439453125,
        24.94000244140625,
        24.96002197265625,
        24.98004150390625,
        25.0,
        25.02001953125,
        25.0400390625,
        25.05999755859375,
        25.08001708984375,
        25.10003662109375,
        25.12005615234375,
        25.1400146484375,
        25.1600341796875,
        25.1800537109375,
        25.20001220703125,
        25.22003173828125,
        25.24005126953125,
        25.260009765625,
        25.280029296875,
        25.300048828125,
        25.32000732421875,
        25.34002685546875,
        25.36004638671875,
        25.3800048828125,
        25.4000244140625,
        25.4200439453125,
        25.44000244140625,
        25.46002197265625,
        25.48004150390625,
        25.5,
        25.52001953125,
        25.5400390625,
        25.55999755859375,
        25.58001708984375,
        25.60003662109375,
        25.62005615234375,
        25.6400146484375,
        25.6600341796875,
        25.6800537109375,
        25.70001220703125,
        25.72003173828125,
        25.74005126953125,
        25.760009765625,
        25.780029296875,
        25.800048828125,
        25.82000732421875,
        25.84002685546875,
        25.86004638671875,
        25.8800048828125,
        25.9000244140625,
        25.9200439453125,
        25.94000244140625,
        25.96002197265625,
        25.98004150390625,
        26.0,
        26.02001953125,
        26.0400390625,
        26.05999755859375,
        26.08001708984375,
        26.10003662109375,
        26.12005615234375,
        26.1400146484375,
        26.1600341796875,
        26.1800537109375,
        26.20001220703125,
        26.22003173828125,
        26.24005126953125,
        26.260009765625,
        26.280029296875,
        26.300048828125,
        26.32000732421875,
        26.34002685546875,
        26.36004638671875,
        26.3800048828125,
        26.4000244140625,
        26.4200439453125,
        26.44000244140625,
        26.46002197265625,
        26.48004150390625,
        26.5,
        26.52001953125,
        26.5400390625,
        26.55999755859375,
        26.58001708984375,
        26.60003662109375,
        26.62005615234375,
        26.6400146484375,
        26.6600341796875,
        26.6800537109375,
        26.70001220703125,
        26.72003173828125,
        26.74005126953125,
        26.760009765625,
        26.780029296875,
        26.800048828125,
        26.82000732421875,
        26.84002685546875,
        26.86004638671875,
        26.8800048828125,
        26.9000244140625,
        26.9200439453125,
        26.94000244140625,
        26.96002197265625,
        26.98004150390625,
        27.0,
        27.02001953125,
        27.0400390625,
        27.05999755859375,
        27.08001708984375,
        27.10003662109375,
        27.12005615234375,
        27.1400146484375,
        27.1600341796875,
        27.1800537109375,
        27.20001220703125,
        27.22003173828125,
        27.24005126953125,
        27.260009765625,
        27.280029296875,
        27.300048828125,
        27.32000732421875,
        27.34002685546875,
        27.36004638671875,
        27.3800048828125,
        27.4000244140625,
        27.4200439453125,
        27.44000244140625,
        27.46002197265625,
        27.48004150390625,
        27.5,
        27.52001953125,
        27.5400390625,
        27.55999755859375,
        27.58001708984375,
        27.60003662109375,
        27.62005615234375,
        27.6400146484375,
        27.6600341796875,
        27.6800537109375,
        27.70001220703125,
        27.72003173828125,
        27.74005126953125,
        27.760009765625,
        27.780029296875,
        27.800048828125,
        27.82000732421875,
        27.84002685546875,
        27.86004638671875,
        27.8800048828125,
        27.9000244140625,
        27.9200439453125,
        27.94000244140625,
        27.96002197265625,
        27.98004150390625,
        28.0,
        28.02001953125,
        28.0400390625,
        28.05999755859375,
        28.08001708984375,
        28.10003662109375,
        28.12005615234375,
        28.1400146484375,
        28.1600341796875,
        28.1800537109375,
        28.20001220703125,
        28.22003173828125,
        28.24005126953125,
        28.260009765625,
        28.280029296875,
        28.300048828125,
        28.32000732421875,
        28.34002685546875,
        28.36004638671875,
        28.3800048828125,
        28.4000244140625,
        28.4200439453125,
        28.44000244140625,
        28.46002197265625,
        28.48004150390625,
        28.5,
        28.52001953125,
        28.5400390625,
        28.55999755859375,
        28.58001708984375,
        28.60003662109375,
        28.62005615234375,
        28.6400146484375,
        28.6600341796875,
        28.6800537109375,
        28.70001220703125,
        28.72003173828125,
        28.74005126953125,
        28.760009765625,
        28.780029296875,
        28.800048828125,
        28.82000732421875,
        28.84002685546875,
        28.86004638671875,
        28.8800048828125,
        28.9000244140625,
        28.9200439453125,
        28.94000244140625,
        28.96002197265625,
        28.98004150390625,
        29.0,
        29.02001953125,
        29.0400390625,
        29.05999755859375,
        29.08001708984375,
        29.10003662109375,
        29.12005615234375,
        29.1400146484375,
        29.1600341796875,
        29.1800537109375,
        29.20001220703125,
        29.22003173828125,
        29.24005126953125,
        29.260009765625,
        29.280029296875,
        29.300048828125,
        29.32000732421875,
        29.34002685546875,
        29.36004638671875,
        29.3800048828125,
        29.4000244140625,
        29.4200439453125,
        29.44000244140625,
        29.46002197265625,
        29.48004150390625,
        29.5,
        29.52001953125,
        29.5400390625,
        29.55999755859375,
        29.58001708984375,
        29.60003662109375,
        29.62005615234375,
        29.6400146484375,
        29.6600341796875,
        29.6800537109375,
        29.70001220703125,
        29.72003173828125,
        29.74005126953125,
        29.760009765625,
        29.780029296875,
        29.800048828125,
        29.82000732421875,
        29.84002685546875,
        29.86004638671875,
        29.8800048828125,
        29.9000244140625,
        29.9200439453125,
        29.94000244140625,
        29.96002197265625,
        29.98004150390625,
        30.0,
        30.02001953125,
        30.0400390625,
        30.05999755859375,
        30.08001708984375,
        30.10003662109375,
        30.12005615234375,
        30.1400146484375,
        30.1600341796875,
        30.1800537109375,
        30.20001220703125,
        30.22003173828125,
        30.24005126953125,
        30.260009765625,
        30.280029296875,
        30.300048828125,
        30.32000732421875,
        30.34002685546875,
        30.36004638671875,
        30.3800048828125,
        30.4000244140625,
        30.4200439453125,
        30.44000244140625,
        30.46002197265625,
        30.48004150390625,
        30.5,
        30.52001953125,
        30.5400390625,
        30.55999755859375,
        30.58001708984375,
        30.60003662109375,
        30.62005615234375,
        30.6400146484375,
        30.6600341796875,
        30.6800537109375,
        30.70001220703125,
        30.72003173828125,
        30.74005126953125,
        30.760009765625,
        30.780029296875,
        30.800048828125,
        30.82000732421875,
        30.84002685546875,
        30.86004638671875,
        30.8800048828125,
        30.9000244140625,
        30.9200439453125,
        30.94000244140625,
        30.96002197265625,
        30.98004150390625,
        31.0,
        31.02001953125,
        31.0400390625,
        31.05999755859375,
        31.08001708984375,
        31.10003662109375,
        31.12005615234375,
        31.1400146484375,
        31.1600341796875,
        31.1800537109375,
        31.20001220703125,
        31.22003173828125,
        31.24005126953125,
        31.260009765625,
        31.280029296875,
        31.300048828125,
        31.32000732421875,
        31.34002685546875,
        31.36004638671875,
        31.3800048828125,
        31.4000244140625,
        31.4200439453125,
        31.44000244140625,
        31.46002197265625,
        31.48004150390625,
        31.5,
        31.52001953125,
        31.5400390625,
        31.55999755859375,
        31.58001708984375,
        31.60003662109375,
        31.62005615234375,
        31.6400146484375,
        31.6600341796875,
        31.6800537109375,
        31.70001220703125,
        31.72003173828125,
        31.74005126953125,
        31.760009765625,
        31.780029296875,
        31.800048828125,
        31.82000732421875,
        31.84002685546875,
        31.86004638671875,
        31.8800048828125,
        31.9000244140625,
        31.9200439453125,
        31.94000244140625,
        31.96002197265625,
        31.98004150390625,
        32.0,
        32.02001953125,
        32.0400390625,
        32.05999755859375,
        32.08001708984375,
        32.10003662109375,
        32.12005615234375,
        32.1400146484375,
        32.1600341796875,
        32.1800537109375,
        32.20001220703125,
        32.22003173828125,
        32.24005126953125,
        32.260009765625,
        32.280029296875,
        32.300048828125,
        32.32000732421875,
        32.34002685546875,
        32.36004638671875,
        32.3800048828125,
        32.4000244140625,
        32.4200439453125,
        32.44000244140625,
        32.46002197265625,
        32.48004150390625,
        32.5,
        32.52001953125,
        32.5400390625,
        32.55999755859375,
        32.58001708984375,
        32.60003662109375,
        32.62005615234375,
        32.6400146484375,
        32.6600341796875,
        32.6800537109375,
        32.70001220703125,
        32.72003173828125,
        32.74005126953125,
        32.760009765625,
        32.780029296875,
        32.800048828125,
        32.82000732421875,
        32.84002685546875,
        32.86004638671875,
        32.8800048828125,
        32.9000244140625,
        32.9200439453125,
        32.94000244140625,
        32.96002197265625,
        32.98004150390625,
        33.0,
        33.02001953125,
        33.0400390625,
        33.05999755859375,
        33.08001708984375,
        33.10003662109375,
        33.12005615234375,
        33.1400146484375,
        33.1600341796875,
        33.1800537109375,
        33.20001220703125,
        33.22003173828125,
        33.24005126953125,
        33.260009765625,
        33.280029296875,
        33.300048828125,
        33.32000732421875,
        33.34002685546875,
        33.36004638671875,
        33.3800048828125,
        33.4000244140625,
        33.4200439453125,
        33.44000244140625,
        33.46002197265625,
        33.48004150390625,
        33.5,
        33.52001953125,
        33.5400390625,
        33.55999755859375,
        33.58001708984375,
        33.60003662109375,
        33.62005615234375,
        33.6400146484375,
        33.6600341796875,
        33.6800537109375,
        33.70001220703125,
        33.72003173828125,
        33.74005126953125,
        33.760009765625,
        33.780029296875,
        33.800048828125,
        33.82000732421875,
        33.84002685546875,
        33.86004638671875,
        33.8800048828125,
        33.9000244140625,
        33.9200439453125,
        33.94000244140625,
        33.96002197265625,
        33.98004150390625,
        34.0,
        34.02001953125,
        34.0400390625,
        34.05999755859375,
        34.08001708984375,
        34.10003662109375,
        34.12005615234375,
        34.1400146484375,
        34.1600341796875,
        34.1800537109375,
        34.20001220703125,
        34.22003173828125,
        34.24005126953125,
        34.260009765625,
        34.280029296875,
        34.300048828125,
        34.32000732421875,
        34.34002685546875,
        34.36004638671875,
        34.3800048828125,
        34.4000244140625,
        34.4200439453125,
        34.44000244140625,
        34.46002197265625,
        34.48004150390625,
        34.5,
        34.52001953125,
        34.5400390625,
        34.55999755859375,
        34.58001708984375,
        34.60003662109375,
        34.62005615234375,
        34.6400146484375,
        34.6600341796875,
        34.6800537109375,
        34.70001220703125,
        34.72003173828125,
        34.74005126953125,
        34.760009765625,
        34.780029296875,
        34.800048828125,
        34.82000732421875,
        34.84002685546875,
        34.86004638671875,
        34.8800048828125,
        34.9000244140625,
        34.9200439453125,
        34.94000244140625,
        34.96002197265625,
        34.98004150390625,
        35.0,
        35.02001953125,
        35.0400390625,
        35.05999755859375,
        35.08001708984375,
        35.10003662109375,
        35.12005615234375,
        35.1400146484375,
        35.1600341796875,
        35.1800537109375,
        35.20001220703125,
        35.22003173828125,
        35.24005126953125,
        35.260009765625,
        35.280029296875,
        35.300048828125,
        35.32000732421875,
        35.34002685546875,
        35.36004638671875,
        35.3800048828125,
        35.4000244140625,
        35.4200439453125,
        35.44000244140625,
        35.46002197265625,
        35.48004150390625,
        35.5,
        35.52001953125,
        35.5400390625,
        35.55999755859375,
        35.58001708984375,
        35.60003662109375,
        35.62005615234375,
        35.6400146484375,
        35.6600341796875,
        35.6800537109375,
        35.70001220703125,
        35.72003173828125,
        35.74005126953125,
        35.760009765625,
        35.780029296875,
        35.800048828125,
        35.82000732421875,
        35.84002685546875,
        35.86004638671875,
        35.8800048828125,
        35.9000244140625,
        35.9200439453125,
        35.94000244140625,
        35.96002197265625,
        35.98004150390625,
        36.0,
        36.02001953125,
        36.0400390625,
        36.05999755859375,
        36.08001708984375,
        36.10003662109375,
        36.12005615234375,
        36.1400146484375,
        36.1600341796875,
        36.1800537109375,
        36.20001220703125,
        36.22003173828125,
        36.24005126953125,
        36.260009765625,
        36.280029296875,
        36.300048828125,
        36.32000732421875,
        36.34002685546875,
        36.36004638671875,
        36.3800048828125,
        36.4000244140625,
        36.4200439453125,
        36.44000244140625,
        36.46002197265625,
        36.48004150390625,
        36.5,
        36.52001953125,
        36.5400390625,
        36.55999755859375,
        36.58001708984375,
        36.60003662109375,
        36.62005615234375,
        36.6400146484375,
        36.6600341796875,
        36.6800537109375,
        36.70001220703125,
        36.72003173828125,
        36.74005126953125,
        36.760009765625,
        36.780029296875,
        36.800048828125,
        36.82000732421875,
        36.84002685546875,
        36.86004638671875,
        36.8800048828125,
        36.9000244140625,
        36.9200439453125,
        36.94000244140625,
        36.96002197265625,
        36.98004150390625,
        37.0,
        37.02001953125,
        37.0400390625,
        37.05999755859375,
        37.08001708984375,
        37.10003662109375,
        37.12005615234375,
        37.1400146484375,
        37.1600341796875,
        37.1800537109375,
        37.20001220703125,
        37.22003173828125,
        37.24005126953125,
        37.260009765625,
        37.280029296875,
        37.300048828125,
        37.32000732421875,
        37.34002685546875,
        37.36004638671875,
        37.3800048828125,
        37.4000244140625,
        37.4200439453125,
        37.44000244140625,
        37.46002197265625,
        37.48004150390625,
        37.5,
        37.52001953125,
        37.5400390625,
        37.55999755859375,
        37.58001708984375,
        37.60003662109375,
        37.62005615234375,
        37.6400146484375,
        37.6600341796875,
        37.6800537109375,
        37.70001220703125,
        37.72003173828125,
        37.74005126953125,
        37.760009765625,
        37.780029296875,
        37.800048828125,
        37.82000732421875,
        37.84002685546875,
        37.86004638671875,
        37.8800048828125,
        37.9000244140625,
        37.9200439453125,
        37.94000244140625,
        37.96002197265625,
        37.98004150390625,
        38.0,
        38.02001953125,
        38.0400390625,
        38.05999755859375,
        38.08001708984375,
        38.10003662109375,
        38.12005615234375,
        38.1400146484375,
        38.1600341796875,
        38.1800537109375,
        38.20001220703125,
        38.22003173828125,
        38.24005126953125,
        38.260009765625,
        38.280029296875,
        38.300048828125,
        38.32000732421875,
        38.34002685546875,
        38.36004638671875,
        38.3800048828125,
        38.4000244140625,
        38.4200439453125,
        38.44000244140625,
        38.46002197265625,
        38.48004150390625,
        38.5,
        38.52001953125,
        38.5400390625,
        38.55999755859375,
        38.58001708984375,
        38.60003662109375,
        38.62005615234375,
        38.6400146484375,
        38.6600341796875,
        38.6800537109375,
        38.70001220703125,
        38.72003173828125,
        38.74005126953125,
        38.760009765625,
        38.780029296875,
        38.800048828125,
        38.82000732421875,
        38.84002685546875,
        38.86004638671875,
        38.8800048828125,
        38.9000244140625,
        38.9200439453125,
        38.94000244140625,
        38.96002197265625,
        38.98004150390625,
        39.0,
        39.02001953125,
        39.0400390625,
        39.05999755859375,
        39.08001708984375,
        39.10003662109375,
        39.12005615234375,
        39.1400146484375,
        39.1600341796875,
        39.1800537109375,
        39.20001220703125,
        39.22003173828125,
        39.24005126953125,
        39.260009765625,
        39.280029296875,
        39.300048828125,
        39.32000732421875,
        39.34002685546875,
        39.36004638671875,
        39.3800048828125,
        39.4000244140625,
        39.4200439453125,
        39.44000244140625,
        39.46002197265625,
        39.48004150390625,
        39.5,
        39.52001953125,
        39.5400390625,
        39.55999755859375,
        39.58001708984375,
        39.60003662109375,
        39.62005615234375,
        39.6400146484375,
        39.6600341796875,
        39.6800537109375,
        39.70001220703125,
        39.72003173828125,
        39.74005126953125,
        39.760009765625,
        39.780029296875,
        39.800048828125,
        39.82000732421875,
        39.84002685546875,
        39.86004638671875,
        39.8800048828125,
        39.9000244140625,
        39.9200439453125,
        39.94000244140625,
        39.96002197265625,
        39.98004150390625,
        40.0,
        40.02001953125,
        40.0400390625,
        40.05999755859375,
        40.08001708984375,
        40.10003662109375,
        40.12005615234375,
        40.1400146484375,
        40.1600341796875,
        40.1800537109375,
        40.20001220703125,
        40.22003173828125,
        40.24005126953125,
        40.260009765625,
        40.280029296875,
        40.300048828125,
        40.32000732421875,
        40.34002685546875,
        40.36004638671875,
        40.3800048828125,
        40.4000244140625,
        40.4200439453125,
        40.44000244140625,
        40.46002197265625,
        40.48004150390625,
        40.5,
        40.52001953125,
        40.5400390625,
        40.55999755859375,
        40.58001708984375,
        40.60003662109375,
        40.62005615234375,
        40.6400146484375,
        40.6600341796875,
        40.6800537109375,
        40.70001220703125,
        40.72003173828125,
        40.74005126953125,
        40.760009765625,
        40.780029296875,
        40.800048828125,
        40.82000732421875,
        40.84002685546875,
        40.86004638671875,
        40.8800048828125,
        40.9000244140625,
        40.9200439453125,
        40.94000244140625,
        40.96002197265625,
        40.98004150390625,
        41.0,
        41.02001953125,
        41.0400390625,
        41.05999755859375,
        41.08001708984375,
        41.10003662109375,
        41.12005615234375,
        41.1400146484375,
        41.1600341796875,
        41.1800537109375,
        41.20001220703125,
        41.22003173828125,
        41.24005126953125,
        41.260009765625,
        41.280029296875,
        41.300048828125,
        41.32000732421875,
        41.34002685546875,
        41.36004638671875,
        41.3800048828125,
        41.4000244140625,
        41.4200439453125,
        41.44000244140625,
        41.46002197265625,
        41.48004150390625,
        41.5,
        41.52001953125,
        41.5400390625,
        41.55999755859375,
        41.58001708984375,
        41.60003662109375,
        41.62005615234375,
        41.6400146484375,
        41.6600341796875,
        41.6800537109375,
        41.70001220703125,
        41.72003173828125,
        41.74005126953125,
        41.760009765625,
        41.780029296875,
        41.800048828125,
        41.82000732421875,
        41.84002685546875,
        41.86004638671875,
        41.8800048828125,
        41.9000244140625,
        41.9200439453125,
        41.94000244140625,
        41.96002197265625,
        41.98004150390625,
        42.0,
        42.02001953125,
        42.0400390625,
        42.05999755859375,
        42.08001708984375,
        42.10003662109375,
        42.12005615234375,
        42.1400146484375,
        42.1600341796875,
        42.1800537109375,
        42.20001220703125,
        42.22003173828125,
        42.24005126953125,
        42.260009765625,
        42.280029296875,
        42.300048828125,
        42.32000732421875,
        42.34002685546875,
        42.36004638671875,
        42.3800048828125,
        42.4000244140625,
        42.4200439453125,
        42.44000244140625,
        42.46002197265625,
        42.48004150390625,
        42.5,
        42.52001953125,
        42.5400390625,
        42.55999755859375,
        42.58001708984375,
        42.60003662109375,
        42.62005615234375,
        42.6400146484375,
        42.6600341796875,
        42.6800537109375,
        42.70001220703125,
        42.72003173828125,
        42.74005126953125,
        42.760009765625,
        42.780029296875,
        42.800048828125,
        42.82000732421875,
        42.84002685546875,
        42.86004638671875,
        42.8800048828125,
        42.9000244140625,
        42.9200439453125,
        42.94000244140625,
        42.96002197265625,
        42.98004150390625,
        43.0,
        43.02001953125,
        43.0400390625,
        43.05999755859375,
        43.08001708984375,
        43.10003662109375,
        43.12005615234375,
        43.1400146484375,
        43.1600341796875,
        43.1800537109375,
        43.20001220703125,
        43.22003173828125,
        43.24005126953125,
        43.260009765625,
        43.280029296875,
        43.300048828125,
        43.32000732421875,
        43.34002685546875,
        43.36004638671875,
        43.3800048828125,
        43.4000244140625,
        43.4200439453125,
        43.44000244140625,
        43.46002197265625,
        43.48004150390625,
        43.5,
        43.52001953125,
        43.5400390625,
        43.55999755859375,
        43.58001708984375,
        43.60003662109375,
        43.62005615234375,
        43.6400146484375,
        43.6600341796875,
        43.6800537109375,
        43.70001220703125,
        43.72003173828125,
        43.74005126953125,
        43.760009765625,
        43.780029296875,
        43.800048828125,
        43.82000732421875,
        43.84002685546875,
        43.86004638671875,
        43.8800048828125,
        43.9000244140625,
        43.9200439453125,
        43.94000244140625,
        43.96002197265625,
        43.98004150390625,
        44.0,
        44.02001953125,
        44.0400390625,
        44.05999755859375,
        44.08001708984375,
        44.10003662109375,
        44.12005615234375,
        44.1400146484375,
        44.1600341796875,
        44.1800537109375,
        44.20001220703125,
        44.22003173828125,
        44.24005126953125,
        44.260009765625,
        44.280029296875,
        44.300048828125,
        44.32000732421875,
        44.34002685546875,
        44.36004638671875,
        44.3800048828125,
        44.4000244140625,
        44.4200439453125,
        44.44000244140625,
        44.46002197265625,
        44.48004150390625,
        44.5,
        44.52001953125,
        44.5400390625,
        44.55999755859375,
        44.58001708984375,
        44.60003662109375,
        44.62005615234375,
        44.6400146484375,
        44.6600341796875,
        44.6800537109375,
        44.70001220703125,
        44.72003173828125,
        44.74005126953125,
        44.760009765625,
        44.780029296875,
        44.800048828125,
        44.82000732421875,
        44.84002685546875,
        44.86004638671875,
        44.8800048828125,
        44.9000244140625,
        44.9200439453125,
        44.94000244140625,
        44.96002197265625,
        44.98004150390625,
        45.0,
        45.02001953125,
        45.0400390625,
        45.05999755859375,
        45.08001708984375,
        45.10003662109375,
        45.12005615234375,
        45.1400146484375,
        45.1600341796875,
        45.1800537109375,
        45.20001220703125,
        45.22003173828125,
        45.24005126953125,
        45.260009765625,
        45.280029296875,
        45.300048828125,
        45.32000732421875,
        45.34002685546875,
        45.36004638671875,
        45.3800048828125,
        45.4000244140625,
        45.4200439453125,
        45.44000244140625,
        45.46002197265625,
        45.48004150390625,
        45.5,
        45.52001953125,
        45.5400390625,
        45.55999755859375,
        45.58001708984375,
        45.60003662109375,
        45.62005615234375,
        45.6400146484375,
        45.6600341796875,
        45.6800537109375,
        45.70001220703125,
        45.72003173828125,
        45.74005126953125,
        45.760009765625,
        45.780029296875,
        45.800048828125,
        45.82000732421875,
        45.84002685546875,
        45.86004638671875,
        45.8800048828125,
        45.9000244140625,
        45.9200439453125,
        45.94000244140625,
        45.96002197265625,
        45.98004150390625,
        46.0,
        46.02001953125,
        46.0400390625,
        46.05999755859375,
        46.08001708984375,
        46.10003662109375,
        46.12005615234375,
        46.1400146484375,
        46.1600341796875,
        46.1800537109375,
        46.20001220703125,
        46.22003173828125,
        46.24005126953125,
        46.260009765625,
        46.280029296875,
        46.300048828125,
        46.32000732421875,
        46.34002685546875,
        46.36004638671875,
        46.3800048828125,
        46.4000244140625,
        46.4200439453125,
        46.44000244140625,
        46.46002197265625,
        46.48004150390625,
        46.5,
        46.52001953125,
        46.5400390625,
        46.55999755859375,
        46.58001708984375,
        46.60003662109375,
        46.62005615234375,
        46.6400146484375,
        46.6600341796875,
        46.6800537109375,
        46.70001220703125,
        46.72003173828125,
        46.74005126953125,
        46.760009765625,
        46.780029296875,
        46.800048828125,
        46.82000732421875,
        46.84002685546875,
        46.86004638671875,
        46.8800048828125,
        46.9000244140625,
        46.9200439453125,
        46.94000244140625,
        46.96002197265625,
        46.98004150390625,
        47.0,
        47.02001953125,
        47.0400390625,
        47.05999755859375,
        47.08001708984375,
        47.10003662109375,
        47.12005615234375,
        47.1400146484375,
        47.1600341796875,
        47.1800537109375,
        47.20001220703125,
        47.22003173828125,
        47.24005126953125,
        47.260009765625,
        47.280029296875,
        47.300048828125,
        47.32000732421875,
        47.34002685546875,
        47.36004638671875,
        47.3800048828125,
        47.4000244140625,
        47.4200439453125,
        47.44000244140625,
        47.46002197265625,
        47.48004150390625,
        47.5,
        47.52001953125,
        47.5400390625,
        47.55999755859375,
        47.58001708984375,
        47.60003662109375,
        47.62005615234375,
        47.6400146484375,
        47.6600341796875,
        47.6800537109375,
        47.70001220703125,
        47.72003173828125,
        47.74005126953125,
        47.760009765625,
        47.780029296875,
        47.800048828125,
        47.82000732421875,
        47.84002685546875,
        47.86004638671875,
        47.8800048828125,
        47.9000244140625,
        47.9200439453125,
        47.94000244140625,
        47.96002197265625,
        47.98004150390625,
        48.0,
        48.02001953125,
        48.0400390625,
        48.05999755859375,
        48.08001708984375,
        48.10003662109375,
        48.12005615234375,
        48.1400146484375,
        48.1600341796875,
        48.1800537109375,
        48.20001220703125,
        48.22003173828125,
        48.24005126953125,
        48.260009765625,
        48.280029296875,
        48.300048828125,
        48.32000732421875,
        48.34002685546875,
        48.36004638671875,
        48.3800048828125,
        48.4000244140625,
        48.4200439453125,
        48.44000244140625,
        48.46002197265625,
        48.48004150390625,
        48.5,
        48.52001953125,
        48.5400390625,
        48.55999755859375,
        48.58001708984375,
        48.60003662109375,
        48.62005615234375,
        48.6400146484375,
        48.6600341796875,
        48.6800537109375,
        48.70001220703125,
        48.72003173828125,
        48.74005126953125,
        48.760009765625,
        48.780029296875,
        48.800048828125,
        48.82000732421875,
        48.84002685546875,
        48.86004638671875,
        48.8800048828125,
        48.9000244140625,
        48.9200439453125,
        48.94000244140625,
        48.96002197265625,
        48.98004150390625,
        49.0,
        49.02001953125,
        49.0400390625,
        49.05999755859375,
        49.08001708984375,
        49.10003662109375,
        49.12005615234375,
        49.1400146484375,
        49.1600341796875,
        49.1800537109375,
        49.20001220703125,
        49.22003173828125,
        49.24005126953125,
        49.260009765625,
        49.280029296875,
        49.300048828125,
        49.32000732421875,
        49.34002685546875,
        49.36004638671875,
        49.3800048828125,
        49.4000244140625,
        49.4200439453125,
        49.44000244140625,
        49.46002197265625,
        49.48004150390625,
        49.5,
        49.52001953125,
        49.5400390625,
        49.55999755859375,
        49.58001708984375,
        49.60003662109375,
        49.62005615234375,
        49.6400146484375,
        49.6600341796875,
        49.6800537109375,
        49.70001220703125,
        49.72003173828125,
        49.74005126953125,
        49.760009765625,
        49.780029296875,
        49.800048828125,
        49.82000732421875,
        49.84002685546875,
        49.86004638671875,
        49.8800048828125,
        49.9000244140625,
        49.9200439453125,
        49.94000244140625,
        49.96002197265625,
        49.98004150390625,
        50.0,
        50.02001953125,
        50.0400390625,
        50.05999755859375,
        50.08001708984375,
        50.10003662109375,
        50.12005615234375,
        50.1400146484375,
        50.1600341796875,
        50.1800537109375,
        50.20001220703125,
        50.22003173828125,
        50.24005126953125,
        50.260009765625,
        50.280029296875,
        50.300048828125,
        50.32000732421875,
        50.34002685546875,
        50.36004638671875,
        50.3800048828125,
        50.4000244140625,
        50.4200439453125,
        50.44000244140625,
        50.46002197265625,
        50.48004150390625,
        50.5,
        50.52001953125,
        50.5400390625,
        50.55999755859375,
        50.58001708984375,
        50.60003662109375,
        50.62005615234375,
        50.6400146484375,
        50.6600341796875,
        50.6800537109375,
        50.70001220703125,
        50.72003173828125,
        50.74005126953125,
        50.760009765625,
        50.780029296875,
        50.800048828125,
        50.82000732421875,
        50.84002685546875,
        50.86004638671875,
        50.8800048828125,
        50.9000244140625,
        50.9200439453125,
        50.94000244140625,
        50.96002197265625,
        50.98004150390625,
        51.0,
        51.02001953125,
        51.0400390625,
        51.05999755859375,
        51.08001708984375,
        51.10003662109375,
        51.12005615234375,
        51.1400146484375,
        51.1600341796875,
        51.1800537109375,
        51.20001220703125,
        51.22003173828125,
        51.24005126953125,
        51.260009765625,
        51.280029296875,
        51.300048828125,
        51.32000732421875,
        51.34002685546875,
        51.36004638671875,
        51.3800048828125,
        51.4000244140625,
        51.4200439453125,
        51.44000244140625,
        51.46002197265625,
        51.48004150390625,
        51.5,
        51.52001953125,
        51.5400390625,
        51.55999755859375,
        51.58001708984375,
        51.60003662109375,
        51.62005615234375,
        51.6400146484375,
        51.6600341796875,
        51.6800537109375,
        51.70001220703125,
        51.72003173828125,
        51.74005126953125,
        51.760009765625,
        51.780029296875,
        51.800048828125,
        51.82000732421875,
        51.84002685546875,
        51.86004638671875,
        51.8800048828125,
        51.9000244140625,
        51.9200439453125,
        51.94000244140625,
        51.96002197265625,
        51.98004150390625,
        52.0,
        52.02001953125,
        52.0400390625,
        52.05999755859375,
        52.08001708984375,
        52.10003662109375,
        52.12005615234375,
        52.1400146484375,
        52.1600341796875,
        52.1800537109375,
        52.20001220703125,
        52.22003173828125,
        52.24005126953125,
        52.260009765625,
        52.280029296875,
        52.300048828125,
        52.32000732421875,
        52.34002685546875,
        52.36004638671875,
        52.3800048828125,
        52.4000244140625,
        52.4200439453125,
        52.44000244140625,
        52.46002197265625,
        52.48004150390625,
        52.5,
        52.52001953125,
        52.5400390625,
        52.55999755859375,
        52.58001708984375,
        52.60003662109375,
        52.62005615234375,
        52.6400146484375,
        52.6600341796875,
        52.6800537109375,
        52.70001220703125,
        52.72003173828125,
        52.74005126953125,
        52.760009765625,
        52.780029296875,
        52.800048828125,
        52.82000732421875,
        52.84002685546875,
        52.86004638671875,
        52.8800048828125,
        52.9000244140625,
        52.9200439453125,
        52.94000244140625,
        52.96002197265625,
        52.98004150390625,
        53.0,
        53.02001953125,
        53.0400390625,
        53.05999755859375,
        53.08001708984375,
        53.10003662109375,
        53.12005615234375,
        53.1400146484375,
        53.1600341796875,
        53.1800537109375,
        53.20001220703125,
        53.22003173828125,
        53.24005126953125,
        53.260009765625,
        53.280029296875,
        53.300048828125,
        53.32000732421875,
        53.34002685546875,
        53.36004638671875,
        53.3800048828125,
        53.4000244140625,
        53.4200439453125,
        53.44000244140625,
        53.46002197265625,
        53.48004150390625,
        53.5,
        53.52001953125,
        53.5400390625,
        53.55999755859375,
        53.58001708984375,
        53.60003662109375,
        53.62005615234375,
        53.6400146484375,
        53.6600341796875,
        53.6800537109375,
        53.70001220703125,
        53.72003173828125,
        53.74005126953125,
        53.760009765625,
        53.780029296875,
        53.800048828125,
        53.82000732421875,
        53.84002685546875,
        53.86004638671875,
        53.8800048828125,
        53.9000244140625,
        53.9200439453125,
        53.94000244140625,
        53.96002197265625,
        53.98004150390625,
        54.0,
        54.02001953125,
        54.0400390625,
        54.05999755859375,
        54.08001708984375,
        54.10003662109375,
        54.12005615234375,
        54.1400146484375,
        54.1600341796875,
        54.1800537109375,
        54.20001220703125,
        54.22003173828125,
        54.24005126953125,
        54.260009765625,
        54.280029296875,
        54.300048828125,
        54.32000732421875,
        54.34002685546875,
        54.36004638671875,
        54.3800048828125,
        54.4000244140625,
        54.4200439453125,
        54.44000244140625,
        54.46002197265625,
        54.48004150390625,
        54.5,
        54.52001953125,
        54.5400390625,
        54.55999755859375,
        54.58001708984375,
        54.60003662109375,
        54.62005615234375,
        54.6400146484375,
        54.6600341796875,
        54.6800537109375,
        54.70001220703125,
        54.72003173828125,
        54.74005126953125,
        54.760009765625,
        54.780029296875,
        54.800048828125,
        54.82000732421875,
        54.84002685546875,
        54.86004638671875,
        54.8800048828125,
        54.9000244140625,
        54.9200439453125,
        54.94000244140625,
        54.96002197265625,
        54.98004150390625,
        55.0,
        55.02001953125,
        55.0400390625,
        55.05999755859375,
        55.08001708984375,
        55.10003662109375,
        55.12005615234375,
        55.1400146484375,
        55.1600341796875,
        55.1800537109375,
        55.20001220703125,
        55.22003173828125,
        55.24005126953125,
        55.260009765625,
        55.280029296875,
        55.300048828125,
        55.32000732421875,
        55.34002685546875,
        55.36004638671875,
        55.3800048828125,
        55.4000244140625,
        55.4200439453125,
        55.44000244140625,
        55.46002197265625,
        55.48004150390625,
        55.5,
        55.52001953125,
        55.5400390625,
        55.55999755859375,
        55.58001708984375,
        55.60003662109375,
        55.62005615234375,
        55.6400146484375,
        55.6600341796875,
        55.6800537109375,
        55.70001220703125,
        55.72003173828125,
        55.74005126953125,
        55.760009765625,
        55.780029296875,
        55.800048828125,
        55.82000732421875,
        55.84002685546875,
        55.86004638671875,
        55.8800048828125,
        55.9000244140625,
        55.9200439453125,
        55.94000244140625,
        55.96002197265625,
        55.98004150390625,
        56.0,
        56.02001953125,
        56.0400390625,
        56.05999755859375,
        56.08001708984375,
        56.10003662109375,
        56.12005615234375,
        56.1400146484375,
        56.1600341796875,
        56.1800537109375,
        56.20001220703125,
        56.22003173828125,
        56.24005126953125,
        56.260009765625,
        56.280029296875,
        56.300048828125,
        56.32000732421875,
        56.34002685546875,
        56.36004638671875,
        56.3800048828125,
        56.4000244140625,
        56.4200439453125,
        56.44000244140625,
        56.46002197265625,
        56.48004150390625,
        56.5,
        56.52001953125,
        56.5400390625,
        56.55999755859375,
        56.58001708984375,
        56.60003662109375,
        56.62005615234375,
        56.6400146484375,
        56.6600341796875,
        56.6800537109375,
        56.70001220703125,
        56.72003173828125,
        56.74005126953125,
        56.760009765625,
        56.780029296875,
        56.800048828125,
        56.82000732421875,
        56.84002685546875,
        56.86004638671875,
        56.8800048828125,
        56.9000244140625,
        56.9200439453125,
        56.94000244140625,
        56.96002197265625,
        56.98004150390625,
        57.0,
        57.02001953125,
        57.0400390625,
        57.05999755859375,
        57.08001708984375,
        57.10003662109375,
        57.12005615234375,
        57.1400146484375,
        57.1600341796875,
        57.1800537109375,
        57.20001220703125,
        57.22003173828125,
        57.24005126953125,
        57.260009765625,
        57.280029296875,
        57.300048828125,
        57.32000732421875,
        57.34002685546875,
        57.36004638671875,
        57.3800048828125,
        57.4000244140625,
        57.4200439453125,
        57.44000244140625,
        57.46002197265625,
        57.48004150390625,
        57.5,
        57.52001953125,
        57.5400390625,
        57.55999755859375,
        57.58001708984375,
        57.60003662109375,
        57.62005615234375,
        57.6400146484375,
        57.6600341796875,
        57.6800537109375,
        57.70001220703125,
        57.72003173828125,
        57.74005126953125,
        57.760009765625,
        57.780029296875,
        57.800048828125,
        57.82000732421875,
        57.84002685546875,
        57.86004638671875,
        57.8800048828125,
        57.9000244140625,
        57.9200439453125,
        57.94000244140625,
        57.96002197265625,
        57.98004150390625,
        58.0,
        58.02001953125,
        58.0400390625,
        58.05999755859375,
        58.08001708984375,
        58.10003662109375,
        58.12005615234375,
        58.1400146484375,
        58.1600341796875,
        58.1800537109375,
        58.20001220703125,
        58.22003173828125,
        58.24005126953125,
        58.260009765625,
        58.280029296875,
        58.300048828125,
        58.32000732421875,
        58.34002685546875,
        58.36004638671875,
        58.3800048828125,
        58.4000244140625,
        58.4200439453125,
        58.44000244140625,
        58.46002197265625,
        58.48004150390625,
        58.5,
        58.52001953125,
        58.5400390625,
        58.55999755859375,
        58.58001708984375,
        58.60003662109375,
        58.62005615234375,
        58.6400146484375,
        58.6600341796875,
        58.6800537109375,
        58.70001220703125,
        58.72003173828125,
        58.74005126953125,
        58.760009765625,
        58.780029296875,
        58.800048828125,
        58.82000732421875,
        58.84002685546875,
        58.86004638671875,
        58.8800048828125,
        58.9000244140625,
        58.9200439453125,
        58.94000244140625,
        58.96002197265625,
        58.98004150390625,
        59.0,
        59.02001953125,
        59.0400390625,
        59.05999755859375,
        59.08001708984375,
        59.10003662109375,
        59.12005615234375,
        59.1400146484375,
        59.1600341796875,
        59.1800537109375,
        59.20001220703125,
        59.22003173828125,
        59.24005126953125,
        59.260009765625,
        59.280029296875,
        59.300048828125,
        59.32000732421875,
        59.34002685546875,
        59.36004638671875,
        59.3800048828125,
        59.4000244140625,
        59.4200439453125,
        59.44000244140625,
        59.46002197265625,
        59.48004150390625,
        59.5,
        59.52001953125,
        59.5400390625,
        59.55999755859375,
        59.58001708984375,
        59.60003662109375,
        59.62005615234375,
        59.6400146484375,
        59.6600341796875,
        59.6800537109375,
        59.70001220703125,
        59.72003173828125,
        59.74005126953125,
        59.760009765625,
        59.780029296875,
        59.800048828125,
        59.82000732421875,
        59.84002685546875,
        59.86004638671875,
        59.8800048828125,
        59.9000244140625,
        59.9200439453125,
        59.94000244140625,
        59.96002197265625,
        59.98004150390625
    ],
    "rightHandPositions": [
        "(-0.466943, 0.783195, -0.196208)",
        "(-0.466966, 0.783198, -0.196187)",
        "(-0.467017, 0.783214, -0.196148)",
        "(-0.467064, 0.783232, -0.196111)",
        "(-0.467112, 0.783250, -0.196039)",
        "(-0.467135, 0.783256, -0.195956)",
        "(-0.467163, 0.783254, -0.195873)",
        "(-0.467178, 0.783249, -0.195828)",
        "(-0.467209, 0.783245, -0.195751)",
        "(-0.467253, 0.783254, -0.195651)",
        "(-0.467262, 0.783266, -0.195557)",
        "(-0.467238, 0.783275, -0.195405)",
        "(-0.467223, 0.783279, -0.195340)",
        "(-0.467177, 0.783282, -0.195229)",
        "(-0.467125, 0.783275, -0.195095)",
        "(-0.467042, 0.783245, -0.194945)",
        "(-0.466939, 0.783183, -0.194760)",
        "(-0.466856, 0.783134, -0.194642)",
        "(-0.466652, 0.783028, -0.194357)",
        "(-0.466408, 0.782917, -0.194046)",
        "(-0.465988, 0.782827, -0.193660)",
        "(-0.465302, 0.782953, -0.193167)",
        "(-0.464642, 0.783234, -0.192776)",
        "(-0.462336, 0.784368, -0.191688)",
        "(-0.458382, 0.786349, -0.190090)",
        "(-0.453196, 0.788844, -0.188106)",
        "(-0.446573, 0.791965, -0.185895)",
        "(-0.442848, 0.793668, -0.184814)",
        "(-0.433736, 0.797885, -0.182543)",
        "(-0.422841, 0.803244, -0.180013)",
        "(-0.410250, 0.810257, -0.177100)",
        "(-0.396448, 0.819299, -0.173873)",
        "(-0.389006, 0.824754, -0.172112)",
        "(-0.373116, 0.837296, -0.168504)",
        "(-0.356068, 0.852257, -0.164927)",
        "(-0.338227, 0.870084, -0.161351)",
        "(-0.320007, 0.890626, -0.157666)",
        "(-0.311079, 0.901721, -0.155820)",
        "(-0.293649, 0.925288, -0.151942)",
        "(-0.277293, 0.949999, -0.147916)",
        "(-0.262108, 0.975256, -0.143964)",
        "(-0.248006, 1.000984, -0.139878)",
        "(-0.241164, 1.013808, -0.137789)",
        "(-0.228356, 1.038958, -0.133687)",
        "(-0.216432, 1.063379, -0.129151)",
        "(-0.200031, 1.098719, -0.121390)",
        "(-0.200031, 1.098719, -0.121390)",
        "(-0.190071, 1.120708, -0.115748)",
        "(-0.180450, 1.140996, -0.110236)",
        "(-0.171323, 1.160134, -0.104771)",
        "(-0.163156, 1.179850, -0.099571)",
        "(-0.155204, 1.199132, -0.095046)",
        "(-0.151506, 1.208163, -0.093125)",
        "(-0.144757, 1.225942, -0.089179)",
        "(-0.139500, 1.243710, -0.085395)",
        "(-0.135062, 1.260830, -0.082176)",
        "(-0.131335, 1.276804, -0.079401)",
        "(-0.130034, 1.283984, -0.078195)",
        "(-0.127440, 1.298247, -0.075841)",
        "(-0.126016, 1.311684, -0.074012)",
        "(-0.125708, 1.330042, -0.071911)",
        "(-0.125708, 1.330042, -0.071911)",
        "(-0.125955, 1.340479, -0.070697)",
        "(-0.126513, 1.348923, -0.069703)",
        "(-0.127456, 1.356268, -0.069081)",
        "(-0.128644, 1.363116, -0.068954)",
        "(-0.129721, 1.368907, -0.069219)",
        "(-0.130208, 1.371372, -0.069446)",
        "(-0.130928, 1.375704, -0.070130)",
        "(-0.131768, 1.379466, -0.070995)",
        "(-0.132916, 1.382897, -0.072170)",
        "(-0.133866, 1.385723, -0.073588)",
        "(-0.134235, 1.386923, -0.074372)",
        "(-0.134896, 1.389261, -0.076130)",
        "(-0.135430, 1.391561, -0.078072)",
        "(-0.135872, 1.393644, -0.080019)",
        "(-0.136187, 1.395666, -0.081992)",
        "(-0.136357, 1.396716, -0.082987)",
        "(-0.136544, 1.398770, -0.085070)",
        "(-0.136693, 1.400836, -0.087106)",
        "(-0.136697, 1.402756, -0.088981)",
        "(-0.136573, 1.404467, -0.090646)",
        "(-0.136484, 1.405175, -0.091382)",
        "(-0.136540, 1.406417, -0.092678)",
        "(-0.136714, 1.407258, -0.093777)",
        "(-0.136843, 1.407590, -0.094723)",
        "(-0.137059, 1.407523, -0.095369)",
        "(-0.137204, 1.407376, -0.095497)",
        "(-0.137417, 1.406889, -0.095649)",
        "(-0.137510, 1.405832, -0.095642)",
        "(-0.137568, 1.404749, -0.095341)",
        "(-0.137691, 1.403672, -0.094791)",
        "(-0.137863, 1.403234, -0.094492)",
        "(-0.137947, 1.402319, -0.093906)",
        "(-0.137756, 1.401421, -0.093261)",
        "(-0.137319, 1.400427, -0.092434)",
        "(-0.136891, 1.399604, -0.091555)",
        "(-0.136746, 1.399341, -0.091132)",
        "(-0.136701, 1.399015, -0.090308)",
        "(-0.136696, 1.398858, -0.089554)",
        "(-0.136527, 1.398689, -0.088759)",
        "(-0.136144, 1.398514, -0.088058)",
        "(-0.135896, 1.398486, -0.087731)",
        "(-0.135663, 1.398584, -0.087094)",
        "(-0.135546, 1.398835, -0.086513)",
        "(-0.135455, 1.399297, -0.085766)",
        "(-0.135455, 1.399297, -0.085766)",
        "(-0.135369, 1.399497, -0.085371)",
        "(-0.135301, 1.399713, -0.085083)",
        "(-0.135191, 1.399877, -0.084811)",
        "(-0.134854, 1.400118, -0.084175)",
        "(-0.134867, 1.400467, -0.083833)",
        "(-0.134869, 1.400662, -0.083687)",
        "(-0.134776, 1.401002, -0.083338)",
        "(-0.134611, 1.401354, -0.082981)",
        "(-0.134567, 1.401827, -0.082635)",
        "(-0.134711, 1.402435, -0.082331)",
        "(-0.134762, 1.402723, -0.082197)",
        "(-0.134790, 1.402991, -0.082052)",
        "(-0.134612, 1.403301, -0.081726)",
        "(-0.134561, 1.403595, -0.081468)",
        "(-0.134500, 1.404012, -0.081169)",
        "(-0.134491, 1.404222, -0.081050)",
        "(-0.134524, 1.404662, -0.080834)",
        "(-0.134566, 1.405208, -0.080597)",
        "(-0.134671, 1.405928, -0.080281)",
        "(-0.134896, 1.406872, -0.079864)",
        "(-0.135072, 1.407536, -0.079604)",
        "(-0.135216, 1.409118, -0.079068)",
        "(-0.135126, 1.410995, -0.078415)",
        "(-0.134968, 1.413096, -0.077641)",
        "(-0.134919, 1.415472, -0.076790)",
        "(-0.134968, 1.416692, -0.076348)",
        "(-0.135281, 1.419110, -0.075386)",
        "(-0.135635, 1.421203, -0.074442)",
        "(-0.136099, 1.423205, -0.073089)",
        "(-0.136099, 1.423205, -0.073089)",
        "(-0.136555, 1.423630, -0.072260)",
        "(-0.137083, 1.423326, -0.071441)",
        "(-0.137641, 1.422292, -0.070482)",
        "(-0.138216, 1.420851, -0.069413)",
        "(-0.138590, 1.419129, -0.068337)",
        "(-0.138727, 1.418289, -0.067817)",
        "(-0.138874, 1.416775, -0.066900)",
        "(-0.138858, 1.415690, -0.066115)",
        "(-0.138377, 1.414972, -0.065061)",
        "(-0.138377, 1.414972, -0.065061)",
        "(-0.137958, 1.415033, -0.064363)",
        "(-0.137770, 1.415479, -0.063526)",
        "(-0.138185, 1.416441, -0.062750)",
        "(-0.138915, 1.417701, -0.062129)",
        "(-0.139569, 1.418828, -0.061576)",
        "(-0.139805, 1.419288, -0.061357)",
        "(-0.140217, 1.420071, -0.061021)",
        "(-0.140677, 1.420548, -0.060763)",
        "(-0.141182, 1.420872, -0.060707)",
        "(-0.141182, 1.420872, -0.060707)",
        "(-0.141352, 1.420948, -0.060752)",
        "(-0.141555, 1.420773, -0.060934)",
        "(-0.141729, 1.420463, -0.061181)",
        "(-0.141972, 1.420373, -0.061268)",
        "(-0.142255, 1.420162, -0.061372)",
        "(-0.142398, 1.420173, -0.061404)",
        "(-0.142630, 1.420012, -0.061522)",
        "(-0.142837, 1.419769, -0.061574)",
        "(-0.143028, 1.419762, -0.061469)",
        "(-0.143274, 1.419488, -0.061177)",
        "(-0.143349, 1.419330, -0.060948)",
        "(-0.143459, 1.419165, -0.060521)",
        "(-0.143645, 1.419290, -0.060179)",
        "(-0.143937, 1.419562, -0.059560)",
        "(-0.144098, 1.419910, -0.058867)",
        "(-0.144078, 1.420114, -0.058416)",
        "(-0.143923, 1.420934, -0.057213)",
        "(-0.143697, 1.422141, -0.055969)",
        "(-0.143340, 1.423889, -0.054394)",
        "(-0.142863, 1.425874, -0.052678)",
        "(-0.142656, 1.427216, -0.051737)",
        "(-0.142217, 1.430316, -0.049939)",
        "(-0.141756, 1.434167, -0.048276)",
        "(-0.141316, 1.438667, -0.046742)",
        "(-0.140853, 1.443673, -0.045347)",
        "(-0.140691, 1.446376, -0.044654)",
        "(-0.140530, 1.451987, -0.043286)",
        "(-0.140647, 1.457861, -0.041946)",
        "(-0.140871, 1.463697, -0.040698)",
        "(-0.140952, 1.469319, -0.039619)",
        "(-0.140983, 1.472128, -0.039194)",
        "(-0.140915, 1.477596, -0.038461)",
        "(-0.140899, 1.482831, -0.037955)",
        "(-0.141020, 1.490232, -0.037685)",
        "(-0.141020, 1.490232, -0.037685)",
        "(-0.141237, 1.494871, -0.037751)",
        "(-0.141561, 1.499239, -0.037995)",
        "(-0.141964, 1.503287, -0.038427)",
        "(-0.142202, 1.508721, -0.039365)",
        "(-0.142202, 1.508721, -0.039365)",
        "(-0.142174, 1.511875, -0.040172)",
        "(-0.142275, 1.514894, -0.041156)",
        "(-0.142531, 1.518040, -0.042403)",
        "(-0.142582, 1.522417, -0.044757)",
        "(-0.142582, 1.522417, -0.044757)",
        "(-0.142503, 1.525159, -0.046586)",
        "(-0.142320, 1.527936, -0.048720)",
        "(-0.142077, 1.530746, -0.051256)",
        "(-0.141960, 1.533582, -0.054093)",
        "(-0.141965, 1.536373, -0.057235)",
        "(-0.141965, 1.537768, -0.058959)",
        "(-0.141929, 1.540557, -0.062623)",
        "(-0.141870, 1.543301, -0.066678)",
        "(-0.141940, 1.545850, -0.070650)",
        "(-0.142031, 1.548368, -0.074691)",
        "(-0.142044, 1.549606, -0.076748)",
        "(-0.142066, 1.552090, -0.081012)",
        "(-0.142218, 1.554635, -0.085479)",
        "(-0.142476, 1.557103, -0.090065)",
        "(-0.142746, 1.559461, -0.094741)",
        "(-0.142869, 1.560611, -0.097127)",
        "(-0.143149, 1.562838, -0.101960)",
        "(-0.143470, 1.565052, -0.106886)",
        "(-0.144038, 1.568285, -0.114421)",
        "(-0.144038, 1.568285, -0.114421)",
        "(-0.144281, 1.570173, -0.119497)",
        "(-0.144663, 1.571889, -0.124593)",
        "(-0.145050, 1.573380, -0.129817)",
        "(-0.145367, 1.574775, -0.135231)",
        "(-0.145508, 1.575936, -0.140820)",
        "(-0.145592, 1.576434, -0.143669)",
        "(-0.145767, 1.577262, -0.149442)",
        "(-0.146036, 1.577762, -0.155306)",
        "(-0.146337, 1.578041, -0.161328)",
        "(-0.146710, 1.578133, -0.167510)",
        "(-0.146938, 1.578076, -0.170676)",
        "(-0.147243, 1.577772, -0.177206)",
        "(-0.147508, 1.577141, -0.183938)",
        "(-0.148063, 1.575591, -0.194320)",
        "(-0.148063, 1.575591, -0.194320)",
        "(-0.148322, 1.574209, -0.201374)",
        "(-0.148377, 1.572419, -0.208423)",
        "(-0.148219, 1.570235, -0.215418)",
        "(-0.148034, 1.567722, -0.222346)",
        "(-0.148062, 1.565006, -0.229190)",
        "(-0.148132, 1.563519, -0.232520)",
        "(-0.148306, 1.560364, -0.239013)",
        "(-0.148359, 1.556958, -0.245278)",
        "(-0.148274, 1.553318, -0.251325)",
        "(-0.148208, 1.549449, -0.256998)",
        "(-0.148206, 1.547430, -0.259673)",
        "(-0.148470, 1.543300, -0.264542)",
        "(-0.148617, 1.539068, -0.269221)",
        "(-0.148890, 1.532577, -0.275877)",
        "(-0.148890, 1.532577, -0.275877)",
        "(-0.149177, 1.528194, -0.280007)",
        "(-0.149324, 1.523596, -0.283885)",
        "(-0.149603, 1.518910, -0.287402)",
        "(-0.150118, 1.511731, -0.292340)",
        "(-0.150118, 1.511731, -0.292340)",
        "(-0.150478, 1.506882, -0.295445)",
        "(-0.150748, 1.502031, -0.298382)",
        "(-0.151004, 1.497058, -0.301110)",
        "(-0.151322, 1.491938, -0.303683)",
        "(-0.151762, 1.486868, -0.306176)",
        "(-0.152009, 1.484392, -0.307389)",
        "(-0.152386, 1.479346, -0.309633)",
        "(-0.152628, 1.474166, -0.311653)",
        "(-0.153055, 1.466594, -0.314461)",
        "(-0.153055, 1.466594, -0.314461)",
        "(-0.153372, 1.461594, -0.316037)",
        "(-0.153790, 1.456487, -0.317223)",
        "(-0.154209, 1.451223, -0.318163)",
        "(-0.154844, 1.443254, -0.319463)",
        "(-0.154844, 1.443254, -0.319463)",
        "(-0.155255, 1.437800, -0.320175)",
        "(-0.155721, 1.432137, -0.320685)",
        "(-0.156219, 1.426291, -0.320974)",
        "(-0.156771, 1.420268, -0.321073)",
        "(-0.157265, 1.413975, -0.321041)",
        "(-0.157560, 1.410677, -0.320894)",
        "(-0.158176, 1.403786, -0.320298)",
        "(-0.158888, 1.396351, -0.318975)",
        "(-0.159972, 1.384454, -0.315749)",
        "(-0.159972, 1.384454, -0.315749)",
        "(-0.160512, 1.376232, -0.313096)",
        "(-0.160814, 1.367553, -0.309775)",
        "(-0.160906, 1.358921, -0.305543)",
        "(-0.160955, 1.345937, -0.297207)",
        "(-0.160955, 1.345937, -0.297207)",
        "(-0.161496, 1.337940, -0.290773)",
        "(-0.161878, 1.330422, -0.284044)",
        "(-0.161809, 1.323266, -0.277252)",
        "(-0.161709, 1.316992, -0.270446)",
        "(-0.161464, 1.311397, -0.263404)",
        "(-0.161333, 1.308774, -0.259630)",
        "(-0.161120, 1.303978, -0.251928)",
        "(-0.161176, 1.300339, -0.244333)",
        "(-0.161068, 1.297624, -0.236790)",
        "(-0.160673, 1.295139, -0.228896)",
        "(-0.160440, 1.293936, -0.224779)",
        "(-0.160246, 1.291920, -0.216451)",
        "(-0.160144, 1.290606, -0.208426)",
        "(-0.159945, 1.289553, -0.196626)",
        "(-0.159945, 1.289553, -0.196626)",
        "(-0.159699, 1.289138, -0.188787)",
        "(-0.159219, 1.289039, -0.181310)",
        "(-0.158800, 1.289244, -0.174031)",
        "(-0.158406, 1.289699, -0.166977)",
        "(-0.157964, 1.290536, -0.160197)",
        "(-0.157720, 1.291113, -0.156883)",
        "(-0.157080, 1.292326, -0.150303)",
        "(-0.156227, 1.293727, -0.143798)",
        "(-0.155333, 1.295528, -0.137572)",
        "(-0.154714, 1.297828, -0.131610)",
        "(-0.154341, 1.299111, -0.128720)",
        "(-0.153368, 1.301668, -0.122981)",
        "(-0.152290, 1.304416, -0.117279)",
        "(-0.151037, 1.309632, -0.109240)",
        "(-0.151037, 1.309632, -0.109240)",
        "(-0.150380, 1.313742, -0.104143)",
        "(-0.149453, 1.318001, -0.099131)",
        "(-0.148396, 1.322383, -0.094172)",
        "(-0.147222, 1.329518, -0.087273)",
        "(-0.147222, 1.329518, -0.087273)",
        "(-0.146522, 1.334547, -0.083067)",
        "(-0.145601, 1.339486, -0.079107)",
        "(-0.144748, 1.344552, -0.075483)",
        "(-0.144019, 1.349686, -0.072187)",
        "(-0.143304, 1.354924, -0.069203)",
        "(-0.142975, 1.357567, -0.067821)",
        "(-0.142366, 1.362905, -0.065194)",
        "(-0.141844, 1.368319, -0.062726)",
        "(-0.141546, 1.373934, -0.060427)",
        "(-0.141175, 1.379579, -0.058298)",
        "(-0.140977, 1.382491, -0.057322)",
        "(-0.140521, 1.388407, -0.055505)",
        "(-0.140174, 1.394712, -0.053881)",
        "(-0.139870, 1.401202, -0.052283)",
        "(-0.139732, 1.407956, -0.050685)",
        "(-0.139811, 1.411478, -0.049900)",
        "(-0.139789, 1.418597, -0.048447)",
        "(-0.139484, 1.425900, -0.047109)",
        "(-0.139224, 1.437205, -0.045504)",
        "(-0.139224, 1.437205, -0.045504)",
        "(-0.139434, 1.444976, -0.044605)",
        "(-0.139509, 1.452687, -0.043840)",
        "(-0.139419, 1.460091, -0.043093)",
        "(-0.139513, 1.467401, -0.042393)",
        "(-0.139980, 1.474857, -0.041889)",
        "(-0.140223, 1.478506, -0.041649)",
        "(-0.140420, 1.485598, -0.041325)",
        "(-0.140215, 1.492484, -0.041267)",
        "(-0.140333, 1.499315, -0.041451)",
        "(-0.141119, 1.506355, -0.041894)",
        "(-0.141619, 1.509875, -0.042150)",
        "(-0.142324, 1.516696, -0.042754)",
        "(-0.142633, 1.523363, -0.043554)",
        "(-0.143750, 1.533504, -0.045536)",
        "(-0.143750, 1.533504, -0.045536)",
        "(-0.144672, 1.540013, -0.047355)",
        "(-0.145337, 1.546279, -0.049340)",
        "(-0.145726, 1.552332, -0.051597)",
        "(-0.146102, 1.558256, -0.054155)",
        "(-0.146701, 1.564142, -0.057184)",
        "(-0.146985, 1.566997, -0.058934)",
        "(-0.147538, 1.572489, -0.062637)",
        "(-0.148122, 1.577683, -0.066556)",
        "(-0.148739, 1.582620, -0.070851)",
        "(-0.149235, 1.587224, -0.075495)",
        "(-0.149406, 1.589372, -0.077894)",
        "(-0.149863, 1.593470, -0.082765)",
        "(-0.150267, 1.597243, -0.087854)",
        "(-0.150615, 1.600809, -0.093236)",
        "(-0.150934, 1.604174, -0.098878)",
        "(-0.151124, 1.605732, -0.101732)",
        "(-0.151474, 1.608575, -0.107492)",
        "(-0.151824, 1.611320, -0.113479)",
        "(-0.151965, 1.614013, -0.119656)",
        "(-0.152011, 1.616502, -0.125900)",
        "(-0.152070, 1.617615, -0.128978)",
        "(-0.152350, 1.619614, -0.135025)",
        "(-0.152960, 1.621587, -0.141104)",
        "(-0.153550, 1.623388, -0.147242)",
        "(-0.154010, 1.624799, -0.153276)",
        "(-0.154258, 1.625406, -0.156202)",
        "(-0.154633, 1.626476, -0.162040)",
        "(-0.155031, 1.627378, -0.167838)",
        "(-0.155371, 1.628011, -0.173486)",
        "(-0.155795, 1.628266, -0.178861)",
        "(-0.155963, 1.628212, -0.181476)",
        "(-0.156389, 1.627924, -0.186652)",
        "(-0.156839, 1.627512, -0.191870)",
        "(-0.157312, 1.626381, -0.199643)",
        "(-0.157312, 1.626381, -0.199643)",
        "(-0.157633, 1.625246, -0.204715)",
        "(-0.157992, 1.623884, -0.209815)",
        "(-0.158272, 1.622238, -0.215047)",
        "(-0.158540, 1.620249, -0.220282)",
        "(-0.158675, 1.618031, -0.225551)",
        "(-0.158768, 1.616772, -0.228135)",
        "(-0.158842, 1.614006, -0.233168)",
        "(-0.158767, 1.610915, -0.238144)",
        "(-0.158804, 1.607767, -0.243207)",
        "(-0.158837, 1.604595, -0.248287)",
        "(-0.158832, 1.602948, -0.250785)",
        "(-0.158712, 1.599423, -0.255730)",
        "(-0.158714, 1.595743, -0.260554)",
        "(-0.158924, 1.592011, -0.265268)",
        "(-0.158917, 1.588132, -0.269901)",
        "(-0.158901, 1.586092, -0.272118)",
        "(-0.158597, 1.581789, -0.276480)",
        "(-0.158254, 1.577328, -0.280653)",
        "(-0.158018, 1.570512, -0.286316)",
        "(-0.158018, 1.570512, -0.286316)",
        "(-0.157936, 1.565789, -0.289765)",
        "(-0.157787, 1.560889, -0.292876)",
        "(-0.157391, 1.553118, -0.296593)",
        "(-0.157026, 1.547743, -0.298526)",
        "(-0.157026, 1.547743, -0.298526)",
        "(-0.156714, 1.542268, -0.300048)",
        "(-0.156632, 1.536828, -0.301276)",
        "(-0.156610, 1.531402, -0.302294)",
        "(-0.156562, 1.523088, -0.303411)",
        "(-0.156562, 1.523088, -0.303411)",
        "(-0.156670, 1.517335, -0.303712)",
        "(-0.156663, 1.511454, -0.303731)",
        "(-0.156470, 1.505468, -0.303661)",
        "(-0.156306, 1.499373, -0.303681)",
        "(-0.156359, 1.493251, -0.303704)",
        "(-0.156564, 1.490195, -0.303688)",
        "(-0.157020, 1.483734, -0.303459)",
        "(-0.157406, 1.477475, -0.302904)",
        "(-0.157566, 1.471019, -0.302234)",
        "(-0.157688, 1.464286, -0.301505)",
        "(-0.157766, 1.460837, -0.301135)",
        "(-0.157951, 1.453867, -0.300205)",
        "(-0.158287, 1.446751, -0.298847)",
        "(-0.158627, 1.435864, -0.296569)",
        "(-0.158627, 1.435864, -0.296569)",
        "(-0.158817, 1.428610, -0.294989)",
        "(-0.158915, 1.421345, -0.293260)",
        "(-0.159014, 1.414148, -0.291224)",
        "(-0.158958, 1.407170, -0.288993)",
        "(-0.158902, 1.400508, -0.286629)",
        "(-0.158886, 1.397298, -0.285419)",
        "(-0.158860, 1.391106, -0.282960)",
        "(-0.158691, 1.385214, -0.280472)",
        "(-0.158355, 1.379645, -0.277935)",
        "(-0.158136, 1.374549, -0.275041)",
        "(-0.158099, 1.372172, -0.273397)",
        "(-0.158010, 1.367638, -0.269941)",
        "(-0.158193, 1.363578, -0.266277)",
        "(-0.158165, 1.359917, -0.262717)",
        "(-0.157796, 1.356393, -0.259104)",
        "(-0.157678, 1.354771, -0.257270)",
        "(-0.157670, 1.351731, -0.253499)",
        "(-0.157947, 1.348930, -0.249436)",
        "(-0.158311, 1.345108, -0.243567)",
        "(-0.158311, 1.345108, -0.243567)",
        "(-0.158511, 1.342891, -0.240061)",
        "(-0.158516, 1.340672, -0.236604)",
        "(-0.158466, 1.338422, -0.232822)",
        "(-0.158560, 1.336175, -0.228668)",
        "(-0.158702, 1.334113, -0.224426)",
        "(-0.158752, 1.333134, -0.222298)",
        "(-0.158787, 1.331188, -0.217938)",
        "(-0.158622, 1.329314, -0.213323)",
        "(-0.158300, 1.326872, -0.205938)",
        "(-0.158300, 1.326872, -0.205938)",
        "(-0.158208, 1.325633, -0.200809)",
        "(-0.158078, 1.324698, -0.195305)",
        "(-0.157845, 1.323931, -0.189522)",
        "(-0.157614, 1.323345, -0.183082)",
        "(-0.157375, 1.322774, -0.176276)",
        "(-0.157322, 1.322676, -0.172731)",
        "(-0.157204, 1.322717, -0.165726)",
        "(-0.156986, 1.323029, -0.158750)",
        "(-0.156472, 1.323839, -0.148226)",
        "(-0.156472, 1.323839, -0.148226)",
        "(-0.156128, 1.324722, -0.141206)",
        "(-0.155951, 1.326070, -0.134372)",
        "(-0.155704, 1.327647, -0.127673)",
        "(-0.155243, 1.329644, -0.121019)",
        "(-0.154635, 1.331945, -0.114450)",
        "(-0.154404, 1.333395, -0.111242)",
        "(-0.154169, 1.336539, -0.104883)",
        "(-0.154078, 1.340263, -0.098711)",
        "(-0.153276, 1.346156, -0.089647)",
        "(-0.153276, 1.346156, -0.089647)",
        "(-0.152965, 1.350510, -0.083953)",
        "(-0.152640, 1.355132, -0.078526)",
        "(-0.152333, 1.360076, -0.073375)",
        "(-0.152031, 1.368152, -0.066126)",
        "(-0.152031, 1.368152, -0.066126)",
        "(-0.152073, 1.373985, -0.061646)",
        "(-0.152101, 1.380122, -0.057486)",
        "(-0.151856, 1.386538, -0.053590)",
        "(-0.151699, 1.396691, -0.048156)",
        "(-0.151699, 1.396691, -0.048156)",
        "(-0.151949, 1.403964, -0.044813)",
        "(-0.152011, 1.411348, -0.041788)",
        "(-0.151724, 1.418724, -0.038971)",
        "(-0.151891, 1.426337, -0.036431)",
        "(-0.152055, 1.434233, -0.034119)",
        "(-0.151931, 1.437842, -0.033116)",
        "(-0.151560, 1.445027, -0.031349)",
        "(-0.151422, 1.452438, -0.030034)",
        "(-0.151736, 1.464171, -0.028840)",
        "(-0.151736, 1.464171, -0.028840)",
        "(-0.151642, 1.471907, -0.028121)",
        "(-0.151167, 1.479409, -0.027415)",
        "(-0.151117, 1.486929, -0.026834)",
        "(-0.151358, 1.494544, -0.026379)",
        "(-0.151515, 1.502077, -0.026073)",
        "(-0.151483, 1.505788, -0.025874)",
        "(-0.150840, 1.513005, -0.025513)",
        "(-0.150599, 1.519980, -0.025123)",
        "(-0.150919, 1.527059, -0.025043)",
        "(-0.150757, 1.533893, -0.024994)",
        "(-0.150390, 1.537074, -0.024914)",
        "(-0.149432, 1.543194, -0.024735)",
        "(-0.148955, 1.549137, -0.024658)",
        "(-0.148683, 1.555199, -0.025042)",
        "(-0.148260, 1.561022, -0.025608)",
        "(-0.147984, 1.563816, -0.025940)",
        "(-0.147408, 1.569294, -0.026766)",
        "(-0.146742, 1.574564, -0.027943)",
        "(-0.146214, 1.579685, -0.029501)",
        "(-0.145906, 1.584691, -0.031278)",
        "(-0.145825, 1.587101, -0.032261)",
        "(-0.145676, 1.591677, -0.034388)",
        "(-0.145423, 1.596015, -0.036872)",
        "(-0.145239, 1.600305, -0.039803)",
        "(-0.145023, 1.604365, -0.043093)",
        "(-0.144923, 1.606292, -0.044820)",
        "(-0.144779, 1.610058, -0.048353)",
        "(-0.144698, 1.613709, -0.051936)",
        "(-0.144773, 1.617106, -0.055531)",
        "(-0.144916, 1.620295, -0.059137)",
        "(-0.144959, 1.621758, -0.060946)",
        "(-0.144857, 1.624563, -0.064639)",
        "(-0.144786, 1.627252, -0.068308)",
        "(-0.144633, 1.630844, -0.073579)",
        "(-0.144633, 1.630844, -0.073579)",
        "(-0.144503, 1.632970, -0.076923)",
        "(-0.144495, 1.634884, -0.080032)",
        "(-0.144495, 1.636721, -0.083057)",
        "(-0.144397, 1.638645, -0.086101)",
        "(-0.144187, 1.640460, -0.089051)",
        "(-0.144136, 1.641266, -0.090380)",
        "(-0.144181, 1.642747, -0.092951)",
        "(-0.144624, 1.644074, -0.095549)",
        "(-0.145272, 1.645787, -0.100088)",
        "(-0.145272, 1.645787, -0.100088)",
        "(-0.145385, 1.646933, -0.103651)",
        "(-0.145322, 1.648062, -0.107610)",
        "(-0.145196, 1.649089, -0.111782)",
        "(-0.145154, 1.650014, -0.116225)",
        "(-0.144929, 1.650694, -0.120868)",
        "(-0.144806, 1.650931, -0.123323)",
        "(-0.144620, 1.651335, -0.128346)",
        "(-0.144371, 1.651466, -0.133628)",
        "(-0.144096, 1.651182, -0.139202)",
        "(-0.144164, 1.650680, -0.144986)",
        "(-0.144260, 1.650284, -0.148007)",
        "(-0.144235, 1.649191, -0.154245)",
        "(-0.143846, 1.647671, -0.160839)",
        "(-0.143183, 1.645736, -0.167547)",
        "(-0.142505, 1.643414, -0.174208)",
        "(-0.142333, 1.642106, -0.177469)",
        "(-0.142093, 1.639112, -0.183809)",
        "(-0.141910, 1.635734, -0.189917)",
        "(-0.141565, 1.632061, -0.195785)",
        "(-0.140973, 1.627957, -0.201266)",
        "(-0.140699, 1.625721, -0.203786)",
        "(-0.140484, 1.621003, -0.208433)",
        "(-0.140658, 1.615994, -0.212607)",
        "(-0.140755, 1.608085, -0.218469)",
        "(-0.140755, 1.608085, -0.218469)",
        "(-0.140688, 1.602837, -0.221995)",
        "(-0.140522, 1.597304, -0.225360)",
        "(-0.140362, 1.591568, -0.228545)",
        "(-0.140050, 1.582881, -0.232791)",
        "(-0.140050, 1.582881, -0.232791)",
        "(-0.139473, 1.576841, -0.235259)",
        "(-0.138929, 1.570634, -0.237491)",
        "(-0.138408, 1.564272, -0.239556)",
        "(-0.137985, 1.554847, -0.242403)",
        "(-0.137985, 1.554847, -0.242403)",
        "(-0.137772, 1.548614, -0.244042)",
        "(-0.137529, 1.542347, -0.245503)",
        "(-0.137089, 1.536000, -0.246915)",
        "(-0.136198, 1.526217, -0.249010)",
        "(-0.136198, 1.526217, -0.249010)",
        "(-0.135735, 1.519679, -0.250252)",
        "(-0.135294, 1.513194, -0.251294)",
        "(-0.134668, 1.506678, -0.252378)",
        "(-0.133726, 1.496711, -0.253874)",
        "(-0.133726, 1.496711, -0.253874)",
        "(-0.133395, 1.490106, -0.254822)",
        "(-0.133166, 1.483487, -0.255719)",
        "(-0.132911, 1.476689, -0.256464)",
        "(-0.132549, 1.466061, -0.257020)",
        "(-0.132549, 1.466061, -0.257020)",
        "(-0.132441, 1.458722, -0.256984)",
        "(-0.132476, 1.451219, -0.256714)",
        "(-0.132395, 1.443571, -0.256396)",
        "(-0.132319, 1.435824, -0.255945)",
        "(-0.132260, 1.427938, -0.255424)",
        "(-0.132301, 1.423990, -0.255092)",
        "(-0.132481, 1.416164, -0.254305)",
        "(-0.132624, 1.408229, -0.253225)",
        "(-0.132737, 1.396147, -0.251328)",
        "(-0.132737, 1.396147, -0.251328)",
        "(-0.133114, 1.388215, -0.249800)",
        "(-0.133654, 1.380393, -0.248062)",
        "(-0.134366, 1.372676, -0.246066)",
        "(-0.135344, 1.361199, -0.242668)",
        "(-0.135344, 1.361199, -0.242668)",
        "(-0.135987, 1.353673, -0.239907)",
        "(-0.136650, 1.346269, -0.236799)",
        "(-0.137476, 1.339173, -0.233304)",
        "(-0.138187, 1.332251, -0.229452)",
        "(-0.138933, 1.325588, -0.225247)",
        "(-0.139353, 1.322446, -0.223059)",
        "(-0.140302, 1.316345, -0.218433)",
        "(-0.141156, 1.310381, -0.213417)",
        "(-0.142255, 1.304781, -0.207983)",
        "(-0.143442, 1.299562, -0.202266)",
        "(-0.144021, 1.297219, -0.199333)",
        "(-0.145109, 1.292798, -0.193536)",
        "(-0.146002, 1.288954, -0.187748)",
        "(-0.147467, 1.284648, -0.179033)",
        "(-0.147467, 1.284648, -0.179033)",
        "(-0.148458, 1.282699, -0.173258)",
        "(-0.149456, 1.281387, -0.167423)",
        "(-0.150428, 1.280521, -0.161305)",
        "(-0.151983, 1.280267, -0.151679)",
        "(-0.151983, 1.280267, -0.151679)",
        "(-0.152868, 1.280665, -0.145071)",
        "(-0.153666, 1.281407, -0.138341)",
        "(-0.154325, 1.282559, -0.131686)",
        "(-0.155002, 1.285195, -0.121956)",
        "(-0.155002, 1.285195, -0.121956)",
        "(-0.155283, 1.287555, -0.115512)",
        "(-0.155503, 1.290369, -0.108999)",
        "(-0.155735, 1.293686, -0.102517)",
        "(-0.155478, 1.299586, -0.093012)",
        "(-0.155478, 1.299586, -0.093012)",
        "(-0.155278, 1.304153, -0.086645)",
        "(-0.155162, 1.309536, -0.080314)",
        "(-0.155172, 1.315110, -0.074619)",
        "(-0.155039, 1.320910, -0.069052)",
        "(-0.154719, 1.326938, -0.063571)",
        "(-0.154592, 1.330128, -0.060891)",
        "(-0.154494, 1.336789, -0.055685)",
        "(-0.154322, 1.343676, -0.050598)",
        "(-0.153925, 1.350610, -0.045795)",
        "(-0.153469, 1.357729, -0.041367)",
        "(-0.153344, 1.361442, -0.039350)",
        "(-0.153152, 1.369076, -0.035503)",
        "(-0.152868, 1.376737, -0.031788)",
        "(-0.152716, 1.388532, -0.026709)",
        "(-0.152716, 1.388532, -0.026709)",
        "(-0.152708, 1.396633, -0.023760)",
        "(-0.152766, 1.404795, -0.021119)",
        "(-0.152896, 1.412823, -0.018640)",
        "(-0.153175, 1.424796, -0.015453)",
        "(-0.153175, 1.424796, -0.015453)",
        "(-0.153508, 1.432749, -0.013671)",
        "(-0.153827, 1.440734, -0.012270)",
        "(-0.154059, 1.448577, -0.011018)",
        "(-0.154328, 1.456261, -0.009964)",
        "(-0.154597, 1.463765, -0.009290)",
        "(-0.154855, 1.467507, -0.009117)",
        "(-0.155225, 1.474827, -0.008870)",
        "(-0.155312, 1.481774, -0.008653)",
        "(-0.155336, 1.488480, -0.008555)",
        "(-0.155611, 1.495066, -0.008636)",
        "(-0.155772, 1.498256, -0.008679)",
        "(-0.155936, 1.504467, -0.008766)",
        "(-0.156086, 1.510601, -0.008905)",
        "(-0.156216, 1.516510, -0.009076)",
        "(-0.156339, 1.522134, -0.009258)",
        "(-0.156389, 1.524815, -0.009336)",
        "(-0.156531, 1.530037, -0.009594)",
        "(-0.156602, 1.535231, -0.010102)",
        "(-0.156145, 1.542533, -0.011015)",
        "(-0.156145, 1.542533, -0.011015)",
        "(-0.155874, 1.547167, -0.011813)",
        "(-0.155900, 1.551843, -0.013005)",
        "(-0.155764, 1.556515, -0.014517)",
        "(-0.155539, 1.563475, -0.017419)",
        "(-0.155539, 1.563475, -0.017419)",
        "(-0.155325, 1.567976, -0.019734)",
        "(-0.155046, 1.572299, -0.022345)",
        "(-0.154609, 1.576366, -0.025256)",
        "(-0.153656, 1.582086, -0.030098)",
        "(-0.153656, 1.582086, -0.030098)",
        "(-0.153041, 1.585685, -0.033581)",
        "(-0.152614, 1.589055, -0.037181)",
        "(-0.152129, 1.592106, -0.040795)",
        "(-0.151341, 1.596251, -0.046459)",
        "(-0.151341, 1.596251, -0.046459)",
        "(-0.150705, 1.598867, -0.050470)",
        "(-0.150211, 1.601401, -0.054616)",
        "(-0.149777, 1.603810, -0.058771)",
        "(-0.149132, 1.607219, -0.064880)",
        "(-0.149132, 1.607219, -0.064880)",
        "(-0.148942, 1.609234, -0.068872)",
        "(-0.148794, 1.611019, -0.072878)",
        "(-0.148663, 1.612687, -0.076970)",
        "(-0.148452, 1.614900, -0.083086)",
        "(-0.148452, 1.614900, -0.083086)",
        "(-0.148358, 1.616145, -0.087076)",
        "(-0.148415, 1.617213, -0.091012)",
        "(-0.148563, 1.618138, -0.094942)",
        "(-0.148810, 1.619210, -0.100705)",
        "(-0.148810, 1.619210, -0.100705)",
        "(-0.149008, 1.619751, -0.104543)",
        "(-0.149223, 1.620228, -0.108463)",
        "(-0.149396, 1.620543, -0.112461)",
        "(-0.149604, 1.620633, -0.118509)",
        "(-0.149604, 1.620633, -0.118509)",
        "(-0.149651, 1.620514, -0.122296)",
        "(-0.149484, 1.620066, -0.125922)",
        "(-0.149394, 1.619466, -0.129441)",
        "(-0.149452, 1.618626, -0.132903)",
        "(-0.149404, 1.617501, -0.136426)",
        "(-0.149342, 1.616815, -0.138232)",
        "(-0.149343, 1.615315, -0.141852)",
        "(-0.149135, 1.613555, -0.145424)",
        "(-0.148480, 1.610447, -0.150436)",
        "(-0.148480, 1.610447, -0.150436)",
        "(-0.148098, 1.608075, -0.153464)",
        "(-0.147663, 1.605438, -0.156391)",
        "(-0.147192, 1.602813, -0.159327)",
        "(-0.146331, 1.598752, -0.163493)",
        "(-0.146331, 1.598752, -0.163493)",
        "(-0.145930, 1.595996, -0.165993)",
        "(-0.145585, 1.593210, -0.168462)",
        "(-0.145380, 1.590343, -0.170901)",
        "(-0.144982, 1.585758, -0.174477)",
        "(-0.144982, 1.585758, -0.174477)",
        "(-0.144588, 1.582472, -0.176920)",
        "(-0.144286, 1.579134, -0.179531)",
        "(-0.143986, 1.575714, -0.182193)",
        "(-0.143369, 1.570324, -0.186131)",
        "(-0.143369, 1.570324, -0.186131)",
        "(-0.142890, 1.566555, -0.188673)",
        "(-0.142431, 1.562672, -0.191232)",
        "(-0.142140, 1.558805, -0.193892)",
        "(-0.141656, 1.552769, -0.197981)",
        "(-0.141656, 1.552769, -0.197981)",
        "(-0.141291, 1.548544, -0.200548)",
        "(-0.140921, 1.544154, -0.202835)",
        "(-0.140684, 1.539637, -0.204700)",
        "(-0.140542, 1.532798, -0.207099)",
        "(-0.140542, 1.532798, -0.207099)",
        "(-0.140494, 1.528237, -0.208605)",
        "(-0.140487, 1.523741, -0.210049)",
        "(-0.140412, 1.519215, -0.211341)",
        "(-0.140114, 1.512445, -0.212959)",
        "(-0.140114, 1.512445, -0.212959)",
        "(-0.140000, 1.508112, -0.213813)",
        "(-0.140007, 1.504049, -0.214489)",
        "(-0.139890, 1.499944, -0.215102)",
        "(-0.139916, 1.493891, -0.216047)",
        "(-0.139916, 1.493891, -0.216047)",
        "(-0.140106, 1.489929, -0.216669)",
        "(-0.140411, 1.485845, -0.217174)",
        "(-0.140630, 1.481514, -0.217535)",
        "(-0.140938, 1.474460, -0.217673)",
        "(-0.140938, 1.474460, -0.217673)",
        "(-0.141062, 1.469390, -0.217543)",
        "(-0.141495, 1.464070, -0.217159)",
        "(-0.141936, 1.458646, -0.216745)",
        "(-0.142276, 1.450148, -0.215931)",
        "(-0.142276, 1.450148, -0.215931)",
        "(-0.142353, 1.444216, -0.215213)",
        "(-0.142580, 1.438276, -0.214304)",
        "(-0.143051, 1.432391, -0.213111)",
        "(-0.144063, 1.423633, -0.210853)",
        "(-0.144063, 1.423633, -0.210853)",
        "(-0.144654, 1.417809, -0.209175)",
        "(-0.145129, 1.412054, -0.207446)",
        "(-0.145605, 1.406452, -0.205486)",
        "(-0.146302, 1.398132, -0.201744)",
        "(-0.146302, 1.398132, -0.201744)",
        "(-0.146734, 1.392667, -0.198749)",
        "(-0.147099, 1.387426, -0.195471)",
        "(-0.147583, 1.382418, -0.191867)",
        "(-0.147954, 1.375201, -0.185922)",
        "(-0.147954, 1.375201, -0.185922)",
        "(-0.148031, 1.370673, -0.181640)",
        "(-0.148045, 1.366438, -0.177071)",
        "(-0.148285, 1.362534, -0.172127)",
        "(-0.148702, 1.357471, -0.164783)",
        "(-0.148702, 1.357471, -0.164783)",
        "(-0.148899, 1.354336, -0.159936)",
        "(-0.149199, 1.351629, -0.155301)",
        "(-0.149342, 1.349221, -0.150698)",
        "(-0.149515, 1.347017, -0.145905)",
        "(-0.149727, 1.346042, -0.143443)",
        "(-0.150200, 1.344305, -0.138512)",
        "(-0.150420, 1.342820, -0.133534)",
        "(-0.150436, 1.341654, -0.128690)",
        "(-0.150484, 1.340724, -0.121841)",
        "(-0.150484, 1.340724, -0.121841)",
        "(-0.150802, 1.340513, -0.117277)",
        "(-0.151118, 1.340556, -0.112688)",
        "(-0.151307, 1.340839, -0.108055)",
        "(-0.151577, 1.341814, -0.101075)",
        "(-0.151577, 1.341814, -0.101075)",
        "(-0.151792, 1.342928, -0.096547)",
        "(-0.152107, 1.344451, -0.092221)",
        "(-0.152449, 1.346222, -0.088026)",
        "(-0.152850, 1.349293, -0.081940)",
        "(-0.152850, 1.349293, -0.081940)",
        "(-0.153026, 1.351529, -0.077991)",
        "(-0.153245, 1.353954, -0.074113)",
        "(-0.153594, 1.356683, -0.070309)",
        "(-0.153993, 1.361058, -0.064729)",
        "(-0.153993, 1.361058, -0.064729)",
        "(-0.154145, 1.364142, -0.061212)",
        "(-0.154460, 1.367528, -0.057892)",
        "(-0.154881, 1.371169, -0.054756)",
        "(-0.155305, 1.376942, -0.050410)",
        "(-0.155305, 1.376942, -0.050410)",
        "(-0.155453, 1.380956, -0.047624)",
        "(-0.155762, 1.385222, -0.044967)",
        "(-0.156158, 1.389688, -0.042368)",
        "(-0.156881, 1.396725, -0.038602)",
        "(-0.156881, 1.396725, -0.038602)",
        "(-0.157311, 1.401449, -0.036118)",
        "(-0.157850, 1.406300, -0.033688)",
        "(-0.158270, 1.411292, -0.031396)",
        "(-0.159045, 1.419105, -0.028166)",
        "(-0.159045, 1.419105, -0.028166)",
        "(-0.159689, 1.424567, -0.026234)",
        "(-0.160259, 1.430105, -0.024435)",
        "(-0.160760, 1.435580, -0.022709)",
        "(-0.162020, 1.444115, -0.020411)",
        "(-0.162020, 1.444115, -0.020411)",
        "(-0.162682, 1.449811, -0.019039)",
        "(-0.163126, 1.455410, -0.017667)",
        "(-0.163456, 1.461018, -0.016354)",
        "(-0.164364, 1.469437, -0.014440)",
        "(-0.164364, 1.469437, -0.014440)",
        "(-0.165203, 1.475014, -0.013091)",
        "(-0.165769, 1.480567, -0.011842)",
        "(-0.166118, 1.486072, -0.010754)",
        "(-0.166684, 1.494257, -0.009481)",
        "(-0.166684, 1.494257, -0.009481)",
        "(-0.166864, 1.499700, -0.008918)",
        "(-0.166865, 1.505171, -0.008608)",
        "(-0.166988, 1.510543, -0.008464)",
        "(-0.167203, 1.518503, -0.008565)",
        "(-0.167203, 1.518503, -0.008565)",
        "(-0.167181, 1.523647, -0.008707)",
        "(-0.167004, 1.528693, -0.009041)",
        "(-0.166893, 1.533599, -0.009614)",
        "(-0.167234, 1.538438, -0.010311)",
        "(-0.167371, 1.543069, -0.011017)",
        "(-0.167354, 1.545272, -0.011366)",
        "(-0.167120, 1.549533, -0.012199)",
        "(-0.166863, 1.553720, -0.013400)",
        "(-0.166856, 1.559942, -0.015902)",
        "(-0.166856, 1.559942, -0.015902)",
        "(-0.166582, 1.564159, -0.018007)",
        "(-0.166270, 1.568064, -0.020187)",
        "(-0.166086, 1.571866, -0.022479)",
        "(-0.166239, 1.577419, -0.026231)",
        "(-0.166239, 1.577419, -0.026231)",
        "(-0.166279, 1.580924, -0.029012)",
        "(-0.166204, 1.584144, -0.032008)",
        "(-0.166126, 1.587101, -0.035128)",
        "(-0.165943, 1.590846, -0.039983)",
        "(-0.165943, 1.590846, -0.039983)",
        "(-0.165654, 1.592825, -0.043261)",
        "(-0.165130, 1.594534, -0.046544)",
        "(-0.164609, 1.596003, -0.049705)",
        "(-0.163928, 1.597570, -0.053907)",
        "(-0.163928, 1.597570, -0.053907)",
        "(-0.163501, 1.598251, -0.056708)",
        "(-0.162863, 1.598958, -0.059928)",
        "(-0.161942, 1.599620, -0.063312)",
        "(-0.160358, 1.600475, -0.068173)",
        "(-0.160358, 1.600475, -0.068173)",
        "(-0.159582, 1.601062, -0.071513)",
        "(-0.158984, 1.601667, -0.074907)",
        "(-0.158396, 1.602128, -0.078024)",
        "(-0.157733, 1.602359, -0.080780)",
        "(-0.157298, 1.602476, -0.083499)",
        "(-0.157232, 1.602551, -0.084963)",
        "(-0.157103, 1.602737, -0.088095)",
        "(-0.156926, 1.602860, -0.091305)",
        "(-0.156574, 1.602955, -0.096077)",
        "(-0.156574, 1.602955, -0.096077)",
        "(-0.156251, 1.603002, -0.099416)",
        "(-0.156114, 1.603045, -0.103090)",
        "(-0.156048, 1.603117, -0.107064)",
        "(-0.155496, 1.603221, -0.113272)",
        "(-0.155496, 1.603221, -0.113272)",
        "(-0.155068, 1.603283, -0.117226)",
        "(-0.154815, 1.603267, -0.120949)",
        "(-0.154753, 1.603163, -0.124514)",
        "(-0.154800, 1.603014, -0.129930)",
        "(-0.154800, 1.603014, -0.129930)",
        "(-0.154809, 1.602785, -0.133496)",
        "(-0.154838, 1.602419, -0.137005)",
        "(-0.154776, 1.601913, -0.140294)",
        "(-0.154659, 1.600739, -0.144466)",
        "(-0.154659, 1.600739, -0.144466)",
        "(-0.154682, 1.599625, -0.146995)",
        "(-0.154841, 1.598152, -0.149349)",
        "(-0.154860, 1.596384, -0.151704)",
        "(-0.154413, 1.593650, -0.155865)",
        "(-0.154413, 1.593650, -0.155865)",
        "(-0.154023, 1.591672, -0.158688)",
        "(-0.153765, 1.589554, -0.161301)",
        "(-0.153497, 1.587154, -0.163729)",
        "(-0.153659, 1.584551, -0.165982)",
        "(-0.154091, 1.581713, -0.168154)",
        "(-0.154306, 1.580111, -0.169143)",
        "(-0.154175, 1.576867, -0.171259)",
        "(-0.153846, 1.573512, -0.173434)",
        "(-0.153656, 1.570112, -0.175370)",
        "(-0.153769, 1.566453, -0.177183)",
        "(-0.153821, 1.564525, -0.178123)",
        "(-0.153702, 1.560605, -0.179986)",
        "(-0.153681, 1.556555, -0.181706)",
        "(-0.153571, 1.552375, -0.183314)",
        "(-0.153843, 1.548172, -0.184931)",
        "(-0.154128, 1.546085, -0.185800)",
        "(-0.154675, 1.541898, -0.187597)",
        "(-0.155095, 1.537778, -0.189308)",
        "(-0.155334, 1.533562, -0.190940)",
        "(-0.155681, 1.529200, -0.192537)",
        "(-0.156101, 1.526993, -0.193335)",
        "(-0.157142, 1.522476, -0.194850)",
        "(-0.158010, 1.517838, -0.196425)",
        "(-0.158701, 1.510711, -0.198865)",
        "(-0.158701, 1.510711, -0.198865)",
        "(-0.158970, 1.505981, -0.200474)",
        "(-0.159439, 1.501195, -0.202167)",
        "(-0.159898, 1.496388, -0.203929)",
        "(-0.160278, 1.488889, -0.206409)",
        "(-0.160278, 1.488889, -0.206409)",
        "(-0.160710, 1.483655, -0.207846)",
        "(-0.161477, 1.478139, -0.208845)",
        "(-0.162159, 1.472349, -0.209471)",
        "(-0.162670, 1.463135, -0.210175)",
        "(-0.162670, 1.463135, -0.210175)",
        "(-0.162894, 1.456864, -0.210542)",
        "(-0.163130, 1.450412, -0.210682)",
        "(-0.163299, 1.443763, -0.210530)",
        "(-0.163428, 1.437019, -0.210062)",
        "(-0.163446, 1.430184, -0.209267)",
        "(-0.163483, 1.426790, -0.208780)",
        "(-0.163642, 1.420044, -0.207772)",
        "(-0.163777, 1.413466, -0.206703)",
        "(-0.163929, 1.403750, -0.204792)",
        "(-0.163929, 1.403750, -0.204792)",
        "(-0.164195, 1.397341, -0.203215)",
        "(-0.164463, 1.391133, -0.201489)",
        "(-0.164439, 1.384926, -0.199469)",
        "(-0.164218, 1.375905, -0.196278)",
        "(-0.164218, 1.375905, -0.196278)",
        "(-0.164182, 1.370210, -0.194060)",
        "(-0.164155, 1.364710, -0.191648)",
        "(-0.164193, 1.359330, -0.188979)",
        "(-0.164240, 1.354069, -0.185992)",
        "(-0.164361, 1.349033, -0.182826)",
        "(-0.164380, 1.346642, -0.181190)",
        "(-0.164381, 1.341996, -0.177720)",
        "(-0.164515, 1.337611, -0.173837)",
        "(-0.164556, 1.331726, -0.167710)",
        "(-0.164556, 1.331726, -0.167710)",
        "(-0.164669, 1.328399, -0.163644)",
        "(-0.164863, 1.325485, -0.159450)",
        "(-0.164879, 1.322664, -0.154893)",
        "(-0.165216, 1.318834, -0.147768)",
        "(-0.165216, 1.318834, -0.147768)",
        "(-0.165563, 1.316789, -0.143234)",
        "(-0.165623, 1.314964, -0.138728)",
        "(-0.165471, 1.313195, -0.134053)",
        "(-0.165472, 1.312022, -0.129472)",
        "(-0.165652, 1.311689, -0.127226)",
        "(-0.165768, 1.311192, -0.122788)",
        "(-0.165618, 1.310974, -0.118433)",
        "(-0.165336, 1.311177, -0.114157)",
        "(-0.165010, 1.311837, -0.109912)",
        "(-0.164894, 1.312303, -0.107751)",
        "(-0.164586, 1.313534, -0.103532)",
        "(-0.163963, 1.315318, -0.099521)",
        "(-0.163316, 1.317594, -0.095669)",
        "(-0.162310, 1.321834, -0.089881)",
        "(-0.162310, 1.321834, -0.089881)",
        "(-0.161884, 1.325090, -0.085914)",
        "(-0.161378, 1.328621, -0.081966)",
        "(-0.160611, 1.332421, -0.078108)",
        "(-0.159841, 1.336484, -0.074315)",
        "(-0.159495, 1.338660, -0.072505)",
        "(-0.158703, 1.343152, -0.068963)",
        "(-0.157714, 1.347840, -0.065507)",
        "(-0.156658, 1.352711, -0.062143)",
        "(-0.155868, 1.360744, -0.057499)",
        "(-0.155868, 1.360744, -0.057499)",
        "(-0.155093, 1.366029, -0.054458)",
        "(-0.154248, 1.371408, -0.051616)",
        "(-0.153334, 1.376817, -0.048867)",
        "(-0.152566, 1.385173, -0.044767)",
        "(-0.152566, 1.385173, -0.044767)",
        "(-0.151829, 1.390620, -0.042043)",
        "(-0.150673, 1.396134, -0.039337)",
        "(-0.149939, 1.401563, -0.036966)",
        "(-0.149358, 1.410264, -0.033760)",
        "(-0.149358, 1.410264, -0.033760)",
        "(-0.148903, 1.416224, -0.031712)",
        "(-0.148465, 1.422316, -0.029720)",
        "(-0.147995, 1.428437, -0.027862)",
        "(-0.147551, 1.437847, -0.025509)",
        "(-0.147551, 1.437847, -0.025509)",
        "(-0.147079, 1.444130, -0.024132)",
        "(-0.146442, 1.450445, -0.022856)",
        "(-0.145858, 1.456827, -0.021813)",
        "(-0.145084, 1.463116, -0.020871)",
        "(-0.144550, 1.466219, -0.020391)",
        "(-0.143441, 1.472344, -0.019407)",
        "(-0.142980, 1.478522, -0.018632)",
        "(-0.142670, 1.484776, -0.018196)",
        "(-0.142030, 1.490787, -0.017808)",
        "(-0.141587, 1.493654, -0.017603)",
        "(-0.140757, 1.499357, -0.017156)",
        "(-0.140672, 1.505075, -0.016908)",
        "(-0.140490, 1.510736, -0.016781)",
        "(-0.140199, 1.516293, -0.016811)",
        "(-0.140032, 1.519016, -0.016941)",
        "(-0.139863, 1.524594, -0.017554)",
        "(-0.139778, 1.530213, -0.018531)",
        "(-0.139728, 1.535702, -0.019684)",
        "(-0.139589, 1.541208, -0.021135)",
        "(-0.139513, 1.543906, -0.021953)",
        "(-0.139762, 1.549276, -0.023768)",
        "(-0.140038, 1.554506, -0.025952)",
        "(-0.140296, 1.559490, -0.028372)",
        "(-0.140676, 1.566366, -0.032170)",
        "(-0.140676, 1.566366, -0.032170)",
        "(-0.141110, 1.570693, -0.034971)",
        "(-0.141441, 1.574697, -0.038033)",
        "(-0.141613, 1.578372, -0.041250)",
        "(-0.141905, 1.583606, -0.046502)",
        "(-0.141905, 1.583606, -0.046502)",
        "(-0.142188, 1.586725, -0.050111)",
        "(-0.142447, 1.589535, -0.053740)",
        "(-0.142734, 1.592169, -0.057556)",
        "(-0.142973, 1.594667, -0.061721)",
        "(-0.143193, 1.597142, -0.066156)",
        "(-0.143229, 1.598323, -0.068390)",
        "(-0.143138, 1.600541, -0.072883)",
        "(-0.143062, 1.602530, -0.077345)",
        "(-0.143140, 1.604096, -0.081847)",
        "(-0.143296, 1.604745, -0.084095)",
        "(-0.143500, 1.605923, -0.088705)",
        "(-0.143533, 1.606949, -0.093532)",
        "(-0.143453, 1.607796, -0.098483)",
        "(-0.143414, 1.608259, -0.103129)",
        "(-0.143445, 1.608307, -0.105309)",
        "(-0.143809, 1.608270, -0.109706)",
        "(-0.144423, 1.607984, -0.114414)",
        "(-0.144691, 1.607425, -0.119293)",
        "(-0.144498, 1.606134, -0.127139)",
        "(-0.144498, 1.606134, -0.127139)",
        "(-0.144565, 1.604882, -0.132338)",
        "(-0.144640, 1.603093, -0.137252)",
        "(-0.144643, 1.601087, -0.142166)",
        "(-0.144522, 1.598969, -0.147336)",
        "(-0.144421, 1.597833, -0.149983)",
        "(-0.144367, 1.595311, -0.155079)",
        "(-0.144454, 1.592475, -0.159874)",
        "(-0.144351, 1.589272, -0.164482)",
        "(-0.144110, 1.585872, -0.169145)",
        "(-0.143936, 1.584101, -0.171491)",
        "(-0.143695, 1.580392, -0.176039)",
        "(-0.143573, 1.576242, -0.180239)",
        "(-0.143685, 1.571867, -0.184202)",
        "(-0.143489, 1.567297, -0.188094)",
        "(-0.143101, 1.564776, -0.190191)",
        "(-0.142274, 1.559970, -0.193871)",
        "(-0.141539, 1.554825, -0.197233)",
        "(-0.141142, 1.549518, -0.200377)",
        "(-0.140581, 1.544142, -0.203469)",
        "(-0.140297, 1.541407, -0.204997)",
        "(-0.139795, 1.535879, -0.208031)",
        "(-0.139188, 1.530283, -0.211011)",
        "(-0.138694, 1.524684, -0.213692)",
        "(-0.138278, 1.519114, -0.215987)",
        "(-0.138130, 1.516379, -0.217023)",
        "(-0.137768, 1.510934, -0.219030)",
        "(-0.137472, 1.505525, -0.220944)",
        "(-0.137436, 1.500212, -0.222643)",
        "(-0.137363, 1.494872, -0.224106)",
        "(-0.137299, 1.492170, -0.224680)",
        "(-0.137093, 1.486656, -0.225587)",
        "(-0.136719, 1.481108, -0.226223)",
        "(-0.136409, 1.475615, -0.226757)",
        "(-0.136462, 1.470225, -0.227035)",
        "(-0.136415, 1.467548, -0.227114)",
        "(-0.136211, 1.462267, -0.227100)",
        "(-0.135863, 1.456985, -0.226976)",
        "(-0.135445, 1.451727, -0.226836)",
        "(-0.135177, 1.446669, -0.226675)",
        "(-0.135086, 1.444171, -0.226557)",
        "(-0.135014, 1.439211, -0.226133)",
        "(-0.135194, 1.434311, -0.225497)",
        "(-0.135237, 1.429310, -0.224647)",
        "(-0.134966, 1.424149, -0.223795)",
        "(-0.134881, 1.421539, -0.223288)",
        "(-0.134965, 1.416174, -0.222090)",
        "(-0.135229, 1.410650, -0.220720)",
        "(-0.135385, 1.404841, -0.219264)",
        "(-0.135399, 1.398687, -0.217629)",
        "(-0.135399, 1.395503, -0.216686)",
        "(-0.135353, 1.388942, -0.214582)",
        "(-0.135356, 1.382155, -0.212156)",
        "(-0.135360, 1.375355, -0.209610)",
        "(-0.135467, 1.365527, -0.205627)",
        "(-0.135467, 1.365527, -0.205627)",
        "(-0.135779, 1.359354, -0.202753)",
        "(-0.136231, 1.353488, -0.199756)",
        "(-0.136837, 1.347979, -0.196793)",
        "(-0.137365, 1.342710, -0.193716)",
        "(-0.137583, 1.340172, -0.192213)",
        "(-0.138257, 1.335371, -0.189217)",
        "(-0.139009, 1.330979, -0.186185)",
        "(-0.139872, 1.326963, -0.183042)",
        "(-0.140835, 1.323430, -0.179962)",
        "(-0.141374, 1.321888, -0.178545)",
        "(-0.142568, 1.319255, -0.175821)",
        "(-0.143597, 1.316999, -0.173160)",
        "(-0.144463, 1.315105, -0.170427)",
        "(-0.145399, 1.313620, -0.167521)",
        "(-0.145898, 1.313044, -0.166032)",
        "(-0.146927, 1.312017, -0.163018)",
        "(-0.147696, 1.311172, -0.159881)",
        "(-0.148189, 1.310200, -0.156255)",
        "(-0.148439, 1.309205, -0.152405)",
        "(-0.148657, 1.308903, -0.150498)",
        "(-0.149082, 1.308594, -0.146687)",
        "(-0.149054, 1.308544, -0.142686)",
        "(-0.148646, 1.308738, -0.138252)",
        "(-0.148410, 1.309422, -0.133465)",
        "(-0.148454, 1.310022, -0.130990)",
        "(-0.148425, 1.311576, -0.126141)",
        "(-0.148093, 1.313720, -0.121409)",
        "(-0.147470, 1.316439, -0.116734)",
        "(-0.147102, 1.319827, -0.112068)",
        "(-0.147092, 1.321783, -0.109762)",
        "(-0.147226, 1.326001, -0.105229)",
        "(-0.147140, 1.330544, -0.100893)",
        "(-0.146929, 1.335506, -0.096655)",
        "(-0.146819, 1.342695, -0.090867)",
        "(-0.146819, 1.342695, -0.090867)",
        "(-0.146739, 1.347492, -0.087090)",
        "(-0.146589, 1.352355, -0.083469)",
        "(-0.146281, 1.357169, -0.080067)",
        "(-0.145846, 1.364213, -0.075359)",
        "(-0.145846, 1.364213, -0.075359)",
        "(-0.145704, 1.368894, -0.072387)",
        "(-0.145613, 1.373549, -0.069478)",
        "(-0.145812, 1.378224, -0.066754)",
        "(-0.146138, 1.382859, -0.064203)",
        "(-0.146242, 1.385142, -0.062965)",
        "(-0.146232, 1.389663, -0.060506)",
        "(-0.146265, 1.394193, -0.058105)",
        "(-0.146742, 1.398836, -0.055758)",
        "(-0.147065, 1.405852, -0.052399)",
        "(-0.147065, 1.405852, -0.052399)",
        "(-0.147033, 1.410593, -0.050254)",
        "(-0.147051, 1.415413, -0.048168)",
        "(-0.147475, 1.420473, -0.046289)",
        "(-0.147646, 1.425597, -0.044580)",
        "(-0.147625, 1.428204, -0.043742)",
        "(-0.147485, 1.433468, -0.042065)",
        "(-0.147715, 1.438846, -0.040444)",
        "(-0.147993, 1.444260, -0.038914)",
        "(-0.147339, 1.452572, -0.036888)",
        "(-0.147339, 1.452572, -0.036888)",
        "(-0.147084, 1.458375, -0.035594)",
        "(-0.147373, 1.464489, -0.034464)",
        "(-0.147558, 1.470783, -0.033429)",
        "(-0.147403, 1.477102, -0.032512)",
        "(-0.147266, 1.480308, -0.032116)",
        "(-0.147282, 1.486882, -0.031517)",
        "(-0.147827, 1.493593, -0.031193)",
        "(-0.147974, 1.500148, -0.030848)",
        "(-0.147697, 1.509880, -0.030600)",
        "(-0.147697, 1.509880, -0.030600)",
        "(-0.148104, 1.516271, -0.030779)",
        "(-0.148248, 1.522506, -0.031121)",
        "(-0.148068, 1.528374, -0.031412)",
        "(-0.148177, 1.534029, -0.031919)",
        "(-0.148490, 1.536793, -0.032266)",
        "(-0.148847, 1.542121, -0.033062)",
        "(-0.148834, 1.547022, -0.033872)",
        "(-0.148702, 1.551525, -0.034818)",
        "(-0.148820, 1.558091, -0.036592)",
        "(-0.148820, 1.558091, -0.036592)",
        "(-0.148884, 1.562254, -0.038038)",
        "(-0.148825, 1.566294, -0.039848)",
        "(-0.148651, 1.570228, -0.042215)",
        "(-0.148494, 1.575848, -0.046461)",
        "(-0.148494, 1.575848, -0.046461)",
        "(-0.148658, 1.579258, -0.049511)",
        "(-0.148591, 1.582241, -0.052616)",
        "(-0.148153, 1.584867, -0.055945)",
        "(-0.147759, 1.587356, -0.059662)",
        "(-0.147603, 1.588570, -0.061710)",
        "(-0.147220, 1.590918, -0.066068)",
        "(-0.146606, 1.593014, -0.070609)",
        "(-0.145979, 1.594847, -0.075178)",
        "(-0.145498, 1.597296, -0.082276)",
        "(-0.145498, 1.597296, -0.082276)",
        "(-0.145083, 1.598753, -0.087095)",
        "(-0.144466, 1.600035, -0.092043)",
        "(-0.143949, 1.601146, -0.097189)",
        "(-0.143564, 1.602548, -0.105142)",
        "(-0.143564, 1.602548, -0.105142)",
        "(-0.143222, 1.603426, -0.110574)",
        "(-0.142833, 1.604141, -0.115769)",
        "(-0.142365, 1.604607, -0.120620)",
        "(-0.142001, 1.604817, -0.125178)",
        "(-0.141948, 1.604860, -0.127386)",
        "(-0.142040, 1.604765, -0.131715)",
        "(-0.142146, 1.604539, -0.135684)",
        "(-0.142041, 1.604228, -0.139716)",
        "(-0.141722, 1.603390, -0.145562)",
        "(-0.141722, 1.603390, -0.145562)",
        "(-0.141996, 1.602572, -0.149263)",
        "(-0.142517, 1.601508, -0.152848)",
        "(-0.142625, 1.600301, -0.156604)",
        "(-0.142357, 1.598880, -0.160356)",
        "(-0.142218, 1.598042, -0.162104)",
        "(-0.142102, 1.596213, -0.165435)",
        "(-0.142245, 1.594123, -0.168586)",
        "(-0.142234, 1.591826, -0.171769)",
        "(-0.141998, 1.589317, -0.174886)",
        "(-0.141844, 1.587977, -0.176359)",
        "(-0.141617, 1.585179, -0.179363)",
        "(-0.141523, 1.582299, -0.182545)",
        "(-0.141243, 1.579276, -0.185765)",
        "(-0.140809, 1.574479, -0.190123)",
        "(-0.140809, 1.574479, -0.190123)",
        "(-0.140582, 1.571029, -0.192654)",
        "(-0.140336, 1.567464, -0.195061)",
        "(-0.139974, 1.563924, -0.197379)",
        "(-0.139478, 1.560317, -0.199546)",
        "(-0.139224, 1.558453, -0.200559)",
        "(-0.138985, 1.554596, -0.202442)",
        "(-0.138810, 1.550653, -0.204245)",
        "(-0.138433, 1.546744, -0.206130)",
        "(-0.137329, 1.540947, -0.208974)",
        "(-0.137329, 1.540947, -0.208974)",
        "(-0.136580, 1.536848, -0.210502)",
        "(-0.136030, 1.532609, -0.211758)",
        "(-0.135705, 1.528299, -0.212821)",
        "(-0.135389, 1.523829, -0.213762)",
        "(-0.135287, 1.521527, -0.214209)",
        "(-0.135070, 1.516841, -0.215199)",
        "(-0.134793, 1.511978, -0.216263)",
        "(-0.134829, 1.507001, -0.217280)",
        "(-0.134753, 1.501788, -0.218163)",
        "(-0.134624, 1.499004, -0.218519)",
        "(-0.134262, 1.493246, -0.219201)",
        "(-0.133836, 1.487403, -0.219942)",
        "(-0.133638, 1.481538, -0.220717)",
        "(-0.133653, 1.475600, -0.221472)",
        "(-0.133701, 1.472550, -0.221785)",
        "(-0.133720, 1.466318, -0.222316)",
        "(-0.133659, 1.459788, -0.222787)",
        "(-0.133613, 1.453139, -0.223200)",
        "(-0.133376, 1.446318, -0.223302)",
        "(-0.133230, 1.442910, -0.223269)",
        "(-0.132994, 1.436234, -0.223181)",
        "(-0.132901, 1.429734, -0.222898)",
        "(-0.132782, 1.423373, -0.222275)",
        "(-0.132800, 1.414146, -0.220877)",
        "(-0.132800, 1.414146, -0.220877)",
        "(-0.132852, 1.408212, -0.219812)",
        "(-0.132974, 1.402436, -0.218561)",
        "(-0.133111, 1.396789, -0.217127)",
        "(-0.133449, 1.391411, -0.215482)",
        "(-0.133660, 1.388841, -0.214581)",
        "(-0.133913, 1.383661, -0.212587)",
        "(-0.134191, 1.378521, -0.210363)",
        "(-0.134579, 1.373582, -0.208203)",
        "(-0.134840, 1.368777, -0.206153)",
        "(-0.134992, 1.366458, -0.205132)",
        "(-0.135333, 1.361859, -0.202931)",
        "(-0.135735, 1.357425, -0.200531)",
        "(-0.136239, 1.353194, -0.197862)",
        "(-0.136678, 1.349151, -0.194960)",
        "(-0.136875, 1.347230, -0.193431)",
        "(-0.137229, 1.343558, -0.190272)",
        "(-0.137530, 1.340166, -0.186848)",
        "(-0.137973, 1.337055, -0.183042)",
        "(-0.138391, 1.334304, -0.178995)",
        "(-0.138603, 1.332893, -0.176866)",
        "(-0.139327, 1.330301, -0.172174)",
        "(-0.139996, 1.327873, -0.167335)",
        "(-0.140690, 1.325679, -0.162387)",
        "(-0.141210, 1.323567, -0.157401)",
        "(-0.141496, 1.322633, -0.154870)",
        "(-0.141920, 1.320882, -0.149803)",
        "(-0.142332, 1.319473, -0.144818)",
        "(-0.142538, 1.318256, -0.139911)",
        "(-0.142704, 1.317340, -0.134968)",
        "(-0.142724, 1.317016, -0.132508)",
        "(-0.142829, 1.316811, -0.127812)",
        "(-0.142992, 1.317162, -0.123259)",
        "(-0.142960, 1.317825, -0.118655)",
        "(-0.142879, 1.318844, -0.113976)",
        "(-0.142843, 1.319518, -0.111607)",
        "(-0.142793, 1.321112, -0.106849)",
        "(-0.142914, 1.323230, -0.102281)",
        "(-0.142943, 1.325811, -0.097994)",
        "(-0.142813, 1.328726, -0.093814)",
        "(-0.142667, 1.330287, -0.091677)",
        "(-0.142433, 1.333745, -0.087352)",
        "(-0.142273, 1.337498, -0.082994)",
        "(-0.142396, 1.341716, -0.078677)",
        "(-0.142350, 1.346122, -0.074381)",
        "(-0.142194, 1.350784, -0.070119)",
        "(-0.142058, 1.353171, -0.068004)",
        "(-0.141860, 1.358139, -0.063899)",
        "(-0.141728, 1.363445, -0.059976)",
        "(-0.141581, 1.369000, -0.056241)",
        "(-0.141472, 1.371822, -0.054405)",
        "(-0.141151, 1.377494, -0.050816)",
        "(-0.140962, 1.383335, -0.047357)",
        "(-0.141044, 1.389414, -0.044047)",
        "(-0.141116, 1.395563, -0.040807)",
        "(-0.141162, 1.398625, -0.039190)",
        "(-0.141138, 1.404759, -0.036119)",
        "(-0.141218, 1.411009, -0.033353)",
        "(-0.141349, 1.417254, -0.030721)",
        "(-0.141364, 1.423522, -0.028276)",
        "(-0.141352, 1.426727, -0.027249)",
        "(-0.141062, 1.433027, -0.025172)",
        "(-0.140797, 1.439254, -0.023179)",
        "(-0.140932, 1.445626, -0.021466)",
        "(-0.140757, 1.451827, -0.019816)",
        "(-0.140625, 1.454888, -0.019038)",
        "(-0.140441, 1.460958, -0.017545)",
        "(-0.140859, 1.467046, -0.016207)",
        "(-0.141029, 1.472998, -0.014931)",
        "(-0.140906, 1.478742, -0.013730)",
        "(-0.140696, 1.481555, -0.013166)",
        "(-0.140606, 1.487195, -0.012243)",
        "(-0.140866, 1.492875, -0.011544)",
        "(-0.140912, 1.498386, -0.010925)",
        "(-0.140734, 1.503767, -0.010430)",
        "(-0.140689, 1.506361, -0.010245)",
        "(-0.140930, 1.511489, -0.009999)",
        "(-0.141169, 1.516472, -0.009960)",
        "(-0.141118, 1.521282, -0.010113)",
        "(-0.141048, 1.525892, -0.010530)",
        "(-0.141136, 1.528128, -0.010824)",
        "(-0.141431, 1.532593, -0.011710)",
        "(-0.141524, 1.536898, -0.012685)",
        "(-0.141416, 1.540948, -0.013760)",
        "(-0.141298, 1.544773, -0.015055)",
        "(-0.141369, 1.546608, -0.015856)",
        "(-0.141490, 1.550218, -0.017708)",
        "(-0.141309, 1.553735, -0.019864)",
        "(-0.140871, 1.557109, -0.022225)",
        "(-0.140140, 1.560361, -0.024776)",
        "(-0.139939, 1.561928, -0.026141)",
        "(-0.139785, 1.565034, -0.029062)",
        "(-0.139356, 1.568088, -0.032191)",
        "(-0.138888, 1.570963, -0.035371)",
        "(-0.138497, 1.573828, -0.038826)",
        "(-0.138382, 1.575244, -0.040617)",
        "(-0.138114, 1.578026, -0.044291)",
        "(-0.137631, 1.580674, -0.048037)",
        "(-0.137183, 1.583208, -0.051910)",
        "(-0.136983, 1.585670, -0.055948)",
        "(-0.136900, 1.586857, -0.058035)",
        "(-0.136699, 1.589143, -0.062279)",
        "(-0.136511, 1.591394, -0.066662)",
        "(-0.136324, 1.593543, -0.070951)",
        "(-0.136116, 1.595585, -0.075180)",
        "(-0.136099, 1.596567, -0.077263)",
        "(-0.136229, 1.598389, -0.081393)",
        "(-0.136551, 1.600067, -0.085551)",
        "(-0.136800, 1.601642, -0.089673)",
        "(-0.136978, 1.603080, -0.093705)",
        "(-0.137047, 1.603710, -0.095671)",
        "(-0.137325, 1.604773, -0.099525)",
        "(-0.137651, 1.605603, -0.103385)",
        "(-0.137912, 1.606251, -0.107326)",
        "(-0.138109, 1.606729, -0.111406)",
        "(-0.138218, 1.606909, -0.113521)",
        "(-0.138328, 1.607142, -0.117815)",
        "(-0.138409, 1.607044, -0.121998)",
        "(-0.138652, 1.606577, -0.126154)",
        "(-0.138891, 1.605818, -0.130504)",
        "(-0.138952, 1.605341, -0.132764)",
        "(-0.139111, 1.604207, -0.137336)",
        "(-0.139202, 1.602802, -0.141848)",
        "(-0.139432, 1.601099, -0.146338)",
        "(-0.139580, 1.599012, -0.150721)",
        "(-0.139631, 1.597816, -0.152841)",
        "(-0.139506, 1.595295, -0.157139)",
        "(-0.139139, 1.592479, -0.161427)",
        "(-0.138749, 1.589272, -0.165441)",
        "(-0.138502, 1.585803, -0.169117)",
        "(-0.138475, 1.583979, -0.170814)",
        "(-0.138203, 1.580097, -0.174047)",
        "(-0.137861, 1.575956, -0.177118)",
        "(-0.137556, 1.571759, -0.180155)",
        "(-0.136989, 1.567462, -0.183120)",
        "(-0.136625, 1.565290, -0.184563)",
        "(-0.135817, 1.560946, -0.187389)",
        "(-0.135128, 1.556495, -0.189821)",
        "(-0.134631, 1.551975, -0.191955)",
        "(-0.134331, 1.547449, -0.193851)",
        "(-0.134154, 1.545212, -0.194771)",
        "(-0.133677, 1.540688, -0.196514)",
        "(-0.133276, 1.536156, -0.197978)",
        "(-0.132910, 1.531639, -0.199337)",
        "(-0.132509, 1.527097, -0.200677)",
        "(-0.132302, 1.524767, -0.201230)",
        "(-0.131783, 1.520029, -0.202224)",
        "(-0.131376, 1.515199, -0.203088)",
        "(-0.131035, 1.510297, -0.204075)",
        "(-0.130618, 1.505322, -0.205124)",
        "(-0.130366, 1.502808, -0.205620)",
        "(-0.129808, 1.497785, -0.206644)",
        "(-0.129371, 1.492727, -0.207675)",
        "(-0.128998, 1.487510, -0.208525)",
        "(-0.128717, 1.482121, -0.209083)",
        "(-0.128461, 1.479336, -0.209270)",
        "(-0.127973, 1.473685, -0.209552)",
        "(-0.127543, 1.467783, -0.209653)",
        "(-0.127261, 1.461704, -0.209613)",
        "(-0.126980, 1.455479, -0.209345)",
        "(-0.126755, 1.452296, -0.209131)",
        "(-0.126342, 1.445879, -0.208516)",
        "(-0.125926, 1.439375, -0.207576)",
        "(-0.125682, 1.432906, -0.206265)",
        "(-0.125559, 1.426522, -0.204665)",
        "(-0.125433, 1.423149, -0.203726)",
        "(-0.125170, 1.417225, -0.202022)",
        "(-0.124775, 1.411493, -0.200292)",
        "(-0.124500, 1.406035, -0.198472)",
        "(-0.124473, 1.400793, -0.196491)",
        "(-0.124587, 1.398256, -0.195414)",
        "(-0.124856, 1.393315, -0.193167)",
        "(-0.124901, 1.388426, -0.190781)",
        "(-0.124906, 1.383637, -0.188381)",
        "(-0.125115, 1.379224, -0.186167)",
        "(-0.125222, 1.377092, -0.185061)",
        "(-0.125269, 1.372835, -0.182669)",
        "(-0.125285, 1.368682, -0.180098)",
        "(-0.125200, 1.364664, -0.177323)",
        "(-0.125262, 1.360997, -0.174392)",
        "(-0.125343, 1.359338, -0.172846)",
        "(-0.125369, 1.356173, -0.169658)",
        "(-0.125507, 1.353265, -0.166171)",
        "(-0.125856, 1.350796, -0.162691)",
        "(-0.126411, 1.348800, -0.159137)",
        "(-0.126633, 1.347931, -0.157245)",
        "(-0.126848, 1.346233, -0.153071)",
        "(-0.127137, 1.344914, -0.148481)",
        "(-0.127555, 1.344049, -0.143541)",
        "(-0.127990, 1.343654, -0.138168)",
        "(-0.128244, 1.343590, -0.135237)",
        "(-0.128551, 1.343635, -0.129152)",
        "(-0.128814, 1.344217, -0.123228)",
        "(-0.128976, 1.345370, -0.117537)",
        "(-0.129036, 1.346960, -0.111876)",
        "(-0.129071, 1.347931, -0.109054)",
        "(-0.129116, 1.350080, -0.103472)",
        "(-0.129227, 1.352688, -0.097977)",
        "(-0.129319, 1.355716, -0.092522)",
        "(-0.129314, 1.359110, -0.087318)",
        "(-0.129250, 1.360933, -0.084837)",
        "(-0.129193, 1.364781, -0.080037)",
        "(-0.129432, 1.368930, -0.075412)",
        "(-0.129625, 1.373357, -0.071066)",
        "(-0.129684, 1.377975, -0.066972)",
        "(-0.129602, 1.380327, -0.065052)",
        "(-0.129562, 1.385165, -0.061353)",
        "(-0.129751, 1.390149, -0.057815)",
        "(-0.129955, 1.395221, -0.054259)",
        "(-0.130084, 1.400464, -0.050693)",
        "(-0.129988, 1.403131, -0.048929)",
        "(-0.129849, 1.408587, -0.045502)",
        "(-0.130160, 1.414430, -0.042206)",
        "(-0.130586, 1.420347, -0.038823)",
        "(-0.130899, 1.426341, -0.035305)",
        "(-0.130940, 1.429366, -0.033565)",
        "(-0.131079, 1.435579, -0.030173)",
        "(-0.131221, 1.441939, -0.026914)",
        "(-0.131366, 1.448534, -0.023790)",
        "(-0.131581, 1.455383, -0.020874)",
        "(-0.131700, 1.458919, -0.019518)",
        "(-0.131934, 1.466073, -0.016847)",
        "(-0.132473, 1.473427, -0.014432)",
        "(-0.133073, 1.481067, -0.012401)",
        "(-0.133330, 1.488784, -0.010597)",
        "(-0.133433, 1.492687, -0.009848)",
        "(-0.133632, 1.500493, -0.008518)",
        "(-0.133795, 1.508265, -0.007517)",
        "(-0.133917, 1.516056, -0.006862)",
        "(-0.134110, 1.523829, -0.006402)",
        "(-0.134325, 1.527702, -0.006237)",
        "(-0.134774, 1.535375, -0.006047)",
        "(-0.135395, 1.542988, -0.006232)",
        "(-0.135945, 1.550577, -0.006826)",
        "(-0.136412, 1.558141, -0.007899)",
        "(-0.136569, 1.561855, -0.008576)",
        "(-0.136948, 1.569173, -0.010210)",
        "(-0.137564, 1.576303, -0.012242)",
        "(-0.138236, 1.583159, -0.014630)",
        "(-0.138506, 1.589387, -0.017322)",
        "(-0.138509, 1.592407, -0.018860)",
        "(-0.138689, 1.598363, -0.022314)",
        "(-0.139239, 1.604227, -0.026411)",
        "(-0.139671, 1.609778, -0.030932)",
        "(-0.140034, 1.614891, -0.035804)",
        "(-0.140238, 1.617384, -0.038485)",
        "(-0.140446, 1.622190, -0.044158)",
        "(-0.140665, 1.626736, -0.050262)",
        "(-0.140898, 1.630888, -0.056610)",
        "(-0.141479, 1.636232, -0.066065)",
        "(-0.141479, 1.636232, -0.066065)",
        "(-0.141809, 1.639302, -0.072510)",
        "(-0.142066, 1.642054, -0.079133)",
        "(-0.142329, 1.644452, -0.085905)",
        "(-0.142799, 1.647525, -0.096519)",
        "(-0.142799, 1.647525, -0.096519)",
        "(-0.142847, 1.649213, -0.103636)",
        "(-0.143058, 1.650428, -0.110363)",
        "(-0.143432, 1.651016, -0.116795)",
        "(-0.144023, 1.651215, -0.123362)",
        "(-0.144314, 1.651224, -0.126809)",
        "(-0.144731, 1.651071, -0.133812)",
        "(-0.145017, 1.650603, -0.140904)",
        "(-0.145151, 1.649785, -0.147921)",
        "(-0.145323, 1.648540, -0.154638)",
        "(-0.145510, 1.647758, -0.157812)",
        "(-0.145816, 1.645967, -0.163995)",
        "(-0.145957, 1.643684, -0.170077)",
        "(-0.146101, 1.641058, -0.176297)",
        "(-0.146306, 1.638056, -0.182418)",
        "(-0.146379, 1.636399, -0.185450)",
        "(-0.146402, 1.632801, -0.191484)",
        "(-0.146367, 1.628724, -0.197395)",
        "(-0.146151, 1.624137, -0.202968)",
        "(-0.145995, 1.619169, -0.208141)",
        "(-0.145935, 1.616564, -0.210625)",
        "(-0.145665, 1.611199, -0.215642)",
        "(-0.145064, 1.605543, -0.220648)",
        "(-0.144403, 1.599697, -0.225548)",
        "(-0.143912, 1.593613, -0.230278)",
        "(-0.143699, 1.590464, -0.232531)",
        "(-0.143349, 1.584032, -0.236911)",
        "(-0.143132, 1.577403, -0.240974)",
        "(-0.142768, 1.570552, -0.244830)",
        "(-0.142350, 1.563413, -0.248315)",
        "(-0.142137, 1.559793, -0.249995)",
        "(-0.141736, 1.552492, -0.253149)",
        "(-0.141118, 1.545106, -0.255917)",
        "(-0.140382, 1.537572, -0.258378)",
        "(-0.139853, 1.530016, -0.260539)",
        "(-0.139671, 1.526271, -0.261552)",
        "(-0.139224, 1.518699, -0.263303)",
        "(-0.138875, 1.511087, -0.264698)",
        "(-0.138589, 1.503495, -0.265960)",
        "(-0.138491, 1.495980, -0.266984)",
        "(-0.138437, 1.492255, -0.267405)",
        "(-0.138150, 1.484809, -0.268052)",
        "(-0.137649, 1.477376, -0.268437)",
        "(-0.137315, 1.470198, -0.268774)",
        "(-0.137090, 1.463344, -0.269105)",
        "(-0.136954, 1.460004, -0.269215)",
        "(-0.136515, 1.453381, -0.269253)",
        "(-0.136040, 1.446849, -0.268934)",
        "(-0.135702, 1.440344, -0.268145)",
        "(-0.135426, 1.433794, -0.266762)",
        "(-0.135266, 1.430499, -0.265932)",
        "(-0.134884, 1.423853, -0.263887)",
        "(-0.134641, 1.417239, -0.261452)",
        "(-0.134440, 1.410666, -0.258891)",
        "(-0.134407, 1.404122, -0.256289)",
        "(-0.134441, 1.400867, -0.254962)",
        "(-0.134330, 1.394075, -0.252151)",
        "(-0.134252, 1.387565, -0.249070)",
        "(-0.134099, 1.377753, -0.243849)",
        "(-0.134099, 1.377753, -0.243849)",
        "(-0.134015, 1.371362, -0.240401)",
        "(-0.133669, 1.365098, -0.236880)",
        "(-0.133189, 1.358941, -0.233215)",
        "(-0.132918, 1.353163, -0.229443)",
        "(-0.132733, 1.347685, -0.225614)",
        "(-0.132731, 1.345099, -0.223751)",
        "(-0.132721, 1.340262, -0.220189)",
        "(-0.132647, 1.335767, -0.216753)",
        "(-0.132736, 1.331683, -0.213156)",
        "(-0.132889, 1.327795, -0.209014)",
        "(-0.133096, 1.326003, -0.206708)",
        "(-0.133483, 1.322727, -0.202007)",
        "(-0.133943, 1.319989, -0.197187)",
        "(-0.134207, 1.317549, -0.192040)",
        "(-0.134217, 1.315440, -0.186321)",
        "(-0.134250, 1.314532, -0.183279)",
        "(-0.134487, 1.313084, -0.176811)",
        "(-0.134702, 1.312074, -0.169838)",
        "(-0.134733, 1.311349, -0.162241)",
        "(-0.134945, 1.311149, -0.154392)",
        "(-0.134964, 1.311311, -0.150535)",
        "(-0.134729, 1.311921, -0.142755)",
        "(-0.134305, 1.312928, -0.134596)",
        "(-0.133858, 1.314788, -0.126348)",
        "(-0.133637, 1.317653, -0.118288)",
        "(-0.133466, 1.319454, -0.114279)",
        "(-0.132953, 1.323544, -0.106237)",
        "(-0.132047, 1.328256, -0.098279)",
        "(-0.131648, 1.334325, -0.090634)",
        "(-0.131101, 1.341121, -0.083250)",
        "(-0.130909, 1.345020, -0.079733)",
        "(-0.130654, 1.353137, -0.072822)",
        "(-0.130503, 1.362030, -0.066547)",
        "(-0.130378, 1.371412, -0.060903)",
        "(-0.130396, 1.381037, -0.055577)",
        "(-0.130391, 1.385858, -0.052990)",
        "(-0.130346, 1.395493, -0.048038)",
        "(-0.130657, 1.405061, -0.043312)",
        "(-0.131478, 1.414725, -0.038906)",
        "(-0.132185, 1.424200, -0.034825)",
        "(-0.132378, 1.428842, -0.032965)",
        "(-0.132511, 1.437944, -0.029515)",
        "(-0.133565, 1.447181, -0.026727)",
        "(-0.134722, 1.456393, -0.024330)",
        "(-0.135553, 1.465307, -0.022106)",
        "(-0.135870, 1.469695, -0.021063)",
        "(-0.136402, 1.478551, -0.019311)",
        "(-0.137347, 1.487683, -0.018188)",
        "(-0.137947, 1.496897, -0.017417)",
        "(-0.138075, 1.506012, -0.016716)",
        "(-0.137879, 1.510497, -0.016452)",
        "(-0.138617, 1.519611, -0.016167)",
        "(-0.139676, 1.528749, -0.016208)",
        "(-0.140182, 1.537605, -0.016208)",
        "(-0.140324, 1.546368, -0.016533)",
        "(-0.140575, 1.550750, -0.016899)",
        "(-0.141835, 1.559530, -0.018028)",
        "(-0.143116, 1.568243, -0.019758)",
        "(-0.144093, 1.576713, -0.021813)",
        "(-0.144620, 1.584821, -0.024044)",
        "(-0.144740, 1.588615, -0.025235)",
        "(-0.145712, 1.595985, -0.028085)",
        "(-0.146867, 1.602993, -0.031448)",
        "(-0.147829, 1.612603, -0.037261)",
        "(-0.147829, 1.612603, -0.037261)",
        "(-0.148199, 1.618427, -0.041768)",
        "(-0.148798, 1.623943, -0.046947)",
        "(-0.149327, 1.629073, -0.052745)",
        "(-0.149685, 1.633824, -0.059035)",
        "(-0.150098, 1.637922, -0.065243)",
        "(-0.150311, 1.639819, -0.068420)",
        "(-0.150728, 1.643305, -0.075096)",
        "(-0.151210, 1.646370, -0.082094)",
        "(-0.151757, 1.649072, -0.089352)",
        "(-0.152021, 1.651527, -0.096902)",
        "(-0.152002, 1.652603, -0.100709)",
        "(-0.151829, 1.654525, -0.108274)",
        "(-0.151965, 1.656140, -0.115849)",
        "(-0.152288, 1.657277, -0.123336)",
        "(-0.152583, 1.657981, -0.130847)",
        "(-0.152760, 1.658228, -0.134712)",
        "(-0.153091, 1.658557, -0.142442)",
        "(-0.153459, 1.658521, -0.150146)",
        "(-0.153685, 1.657886, -0.157586)",
        "(-0.153908, 1.656870, -0.164845)",
        "(-0.153904, 1.656243, -0.168415)",
        "(-0.153889, 1.654812, -0.175354)",
        "(-0.153962, 1.653103, -0.181946)",
        "(-0.154017, 1.650970, -0.188013)",
        "(-0.154198, 1.648652, -0.193916)",
        "(-0.154242, 1.647468, -0.196870)",
        "(-0.154228, 1.645004, -0.202754)",
        "(-0.154139, 1.642249, -0.208409)",
        "(-0.154124, 1.639348, -0.213923)",
        "(-0.154204, 1.636387, -0.219338)",
        "(-0.154401, 1.634834, -0.221939)",
        "(-0.154904, 1.631457, -0.226807)",
        "(-0.155245, 1.627619, -0.231215)",
        "(-0.155517, 1.623417, -0.235222)",
        "(-0.155590, 1.619065, -0.239152)",
        "(-0.155572, 1.616829, -0.241172)",
        "(-0.155565, 1.612118, -0.245188)",
        "(-0.155697, 1.607170, -0.249069)",
        "(-0.155989, 1.602077, -0.252748)",
        "(-0.156084, 1.596657, -0.256302)",
        "(-0.156084, 1.593754, -0.257950)",
        "(-0.155986, 1.587603, -0.260998)",
        "(-0.156063, 1.581112, -0.263794)",
        "(-0.156048, 1.574376, -0.266318)",
        "(-0.155711, 1.567338, -0.268482)",
        "(-0.155407, 1.563618, -0.269395)",
        "(-0.154777, 1.555960, -0.270947)",
        "(-0.154125, 1.548146, -0.272164)",
        "(-0.153309, 1.540222, -0.273003)",
        "(-0.152432, 1.532274, -0.273795)",
        "(-0.152027, 1.528317, -0.274224)",
        "(-0.151027, 1.520308, -0.275106)",
        "(-0.149916, 1.512254, -0.275712)",
        "(-0.148866, 1.504144, -0.275858)",
        "(-0.148134, 1.496034, -0.275510)",
        "(-0.147861, 1.492007, -0.275285)",
        "(-0.147339, 1.484023, -0.274644)",
        "(-0.146560, 1.475977, -0.273838)",
        "(-0.145638, 1.467837, -0.272635)",
        "(-0.144905, 1.459609, -0.271027)",
        "(-0.144576, 1.455475, -0.270055)",
        "(-0.143600, 1.447169, -0.267966)",
        "(-0.142453, 1.438804, -0.265530)",
        "(-0.141324, 1.430432, -0.262823)",
        "(-0.140771, 1.422140, -0.259711)",
        "(-0.140518, 1.417994, -0.258005)",
        "(-0.139808, 1.409781, -0.254491)",
        "(-0.138987, 1.401737, -0.250796)",
        "(-0.138299, 1.393938, -0.246767)",
        "(-0.137847, 1.386529, -0.242545)",
        "(-0.137764, 1.383002, -0.240353)",
        "(-0.137595, 1.376070, -0.235794)",
        "(-0.137365, 1.369374, -0.230886)",
        "(-0.137037, 1.363069, -0.225732)",
        "(-0.136653, 1.357013, -0.220377)",
        "(-0.136538, 1.354118, -0.217540)",
        "(-0.136581, 1.348711, -0.211600)",
        "(-0.136499, 1.344070, -0.205891)",
        "(-0.136571, 1.340029, -0.200160)",
        "(-0.136643, 1.336290, -0.194301)",
        "(-0.136646, 1.334560, -0.191331)",
        "(-0.136721, 1.331343, -0.185368)",
        "(-0.136811, 1.328531, -0.179439)",
        "(-0.136877, 1.326160, -0.173538)",
        "(-0.136802, 1.324169, -0.167528)",
        "(-0.136729, 1.323339, -0.164432)",
        "(-0.136678, 1.322020, -0.158104)",
        "(-0.136883, 1.321300, -0.151760)",
        "(-0.137089, 1.321064, -0.145565)",
        "(-0.137059, 1.321165, -0.139330)",
        "(-0.136995, 1.321370, -0.136136)",
        "(-0.136924, 1.322085, -0.129660)",
        "(-0.136869, 1.323382, -0.123265)",
        "(-0.136586, 1.325147, -0.116978)",
        "(-0.136114, 1.327394, -0.110855)",
        "(-0.135777, 1.328679, -0.107794)",
        "(-0.135184, 1.331672, -0.101678)",
        "(-0.134647, 1.335307, -0.095706)",
        "(-0.134020, 1.339503, -0.089777)",
        "(-0.133471, 1.344360, -0.084022)",
        "(-0.133179, 1.347058, -0.081281)",
        "(-0.132531, 1.352738, -0.075922)",
        "(-0.131901, 1.358901, -0.070789)",
        "(-0.131360, 1.365494, -0.065795)",
        "(-0.130900, 1.372351, -0.060861)",
        "(-0.130695, 1.375887, -0.058456)",
        "(-0.130149, 1.383060, -0.053858)",
        "(-0.129422, 1.390336, -0.049502)",
        "(-0.129030, 1.397769, -0.045369)",
        "(-0.129143, 1.405482, -0.041576)",
        "(-0.129129, 1.409300, -0.039716)",
        "(-0.128823, 1.416875, -0.036083)",
        "(-0.128465, 1.424419, -0.032627)",
        "(-0.128511, 1.432143, -0.029484)",
        "(-0.128614, 1.439898, -0.026599)",
        "(-0.128661, 1.443685, -0.025220)",
        "(-0.128617, 1.451203, -0.022551)",
        "(-0.128284, 1.458723, -0.020052)",
        "(-0.128093, 1.466400, -0.018051)",
        "(-0.127948, 1.474359, -0.016680)",
        "(-0.127808, 1.478401, -0.016203)",
        "(-0.127525, 1.486598, -0.015546)",
        "(-0.127478, 1.495025, -0.015384)",
        "(-0.127747, 1.503610, -0.015650)",
        "(-0.128106, 1.512277, -0.016315)",
        "(-0.128168, 1.516510, -0.016710)",
        "(-0.128170, 1.525010, -0.017658)",
        "(-0.128218, 1.533613, -0.019129)",
        "(-0.128546, 1.542285, -0.021081)",
        "(-0.128734, 1.550746, -0.023369)",
        "(-0.128698, 1.554828, -0.024557)",
        "(-0.128379, 1.562824, -0.027150)",
        "(-0.128265, 1.570683, -0.030282)",
        "(-0.128868, 1.578492, -0.034319)",
        "(-0.129364, 1.585845, -0.038799)",
        "(-0.129584, 1.589263, -0.041053)",
        "(-0.129868, 1.595718, -0.045801)",
        "(-0.130502, 1.601911, -0.050925)",
        "(-0.131381, 1.607536, -0.056436)",
        "(-0.131993, 1.612553, -0.062155)",
        "(-0.132088, 1.614847, -0.065106)",
        "(-0.132112, 1.619196, -0.071112)",
        "(-0.132190, 1.623095, -0.077377)",
        "(-0.132600, 1.626405, -0.083504)",
        "(-0.133240, 1.629114, -0.089429)",
        "(-0.133519, 1.630352, -0.092405)",
        "(-0.133861, 1.632454, -0.098491)",
        "(-0.133991, 1.634175, -0.104794)",
        "(-0.134034, 1.635589, -0.111231)",
        "(-0.134003, 1.636626, -0.117685)",
        "(-0.134032, 1.637009, -0.120721)",
        "(-0.134141, 1.637637, -0.126978)",
        "(-0.134311, 1.637918, -0.133225)",
        "(-0.134422, 1.637937, -0.139530)",
        "(-0.134266, 1.637748, -0.145942)",
        "(-0.134146, 1.637577, -0.149152)",
        "(-0.134060, 1.637080, -0.155382)",
        "(-0.134381, 1.636342, -0.161371)",
        "(-0.134987, 1.635281, -0.167184)",
        "(-0.135342, 1.633851, -0.172992)",
        "(-0.135509, 1.633064, -0.175963)",
        "(-0.135797, 1.631375, -0.182042)",
        "(-0.136173, 1.629330, -0.188036)",
        "(-0.136589, 1.626943, -0.193715)",
        "(-0.136815, 1.624088, -0.199061)",
        "(-0.136971, 1.620944, -0.204316)",
        "(-0.137040, 1.619223, -0.206883)",
        "(-0.137197, 1.615511, -0.211998)",
        "(-0.137372, 1.611485, -0.217204)",
        "(-0.137760, 1.607320, -0.222471)",
        "(-0.137869, 1.605118, -0.225015)",
        "(-0.137795, 1.600412, -0.229801)",
        "(-0.137500, 1.595263, -0.234103)",
        "(-0.137111, 1.589797, -0.238102)",
        "(-0.136850, 1.583964, -0.241753)",
        "(-0.136722, 1.580897, -0.243467)",
        "(-0.136435, 1.574519, -0.246558)",
        "(-0.136131, 1.567771, -0.249149)",
        "(-0.135774, 1.560805, -0.251322)",
        "(-0.135082, 1.553652, -0.253289)",
        "(-0.134569, 1.549940, -0.254189)",
        "(-0.133395, 1.542367, -0.255832)",
        "(-0.132287, 1.534732, -0.257230)",
        "(-0.131179, 1.527012, -0.258380)",
        "(-0.129987, 1.519048, -0.259132)",
        "(-0.129391, 1.514983, -0.259213)",
        "(-0.127931, 1.506893, -0.259051)",
        "(-0.126397, 1.498914, -0.258444)",
        "(-0.125041, 1.491125, -0.257488)",
        "(-0.123746, 1.483542, -0.256069)",
        "(-0.123234, 1.479819, -0.255156)",
        "(-0.122501, 1.472667, -0.253111)",
        "(-0.121710, 1.465677, -0.250785)",
        "(-0.120633, 1.458575, -0.248102)",
        "(-0.119614, 1.451421, -0.245160)",
        "(-0.119246, 1.447883, -0.243586)",
        "(-0.118654, 1.440831, -0.240211)",
        "(-0.117982, 1.433738, -0.236506)",
        "(-0.117178, 1.426736, -0.232684)",
        "(-0.116217, 1.419844, -0.228659)",
        "(-0.115735, 1.416405, -0.226532)",
        "(-0.114839, 1.409613, -0.222145)",
        "(-0.114340, 1.403047, -0.217548)",
        "(-0.114278, 1.396850, -0.212909)",
        "(-0.114169, 1.390898, -0.208284)",
        "(-0.114098, 1.388024, -0.205925)",
        "(-0.114009, 1.382424, -0.201013)",
        "(-0.113755, 1.377082, -0.195761)",
        "(-0.113612, 1.372094, -0.190280)",
        "(-0.113545, 1.367387, -0.184564)",
        "(-0.113552, 1.365211, -0.181665)",
        "(-0.113584, 1.361102, -0.175760)",
        "(-0.113686, 1.357359, -0.169551)",
        "(-0.113947, 1.353992, -0.162962)",
        "(-0.114382, 1.351046, -0.156224)",
        "(-0.114644, 1.349775, -0.152893)",
        "(-0.115114, 1.347601, -0.146426)",
        "(-0.115368, 1.345885, -0.140065)",
        "(-0.115608, 1.344544, -0.133427)",
        "(-0.116150, 1.343886, -0.126574)",
        "(-0.116416, 1.343785, -0.123101)",
        "(-0.116998, 1.344023, -0.116258)",
        "(-0.117405, 1.344841, -0.109264)",
        "(-0.117646, 1.346170, -0.102518)",
        "(-0.117887, 1.348265, -0.095846)",
        "(-0.118092, 1.349620, -0.092525)",
        "(-0.118527, 1.352541, -0.085819)",
        "(-0.119074, 1.355869, -0.079170)",
        "(-0.119563, 1.359624, -0.072775)",
        "(-0.119829, 1.363786, -0.066629)",
        "(-0.119892, 1.365953, -0.063639)",
        "(-0.120147, 1.370606, -0.057936)",
        "(-0.120523, 1.375704, -0.052706)",
        "(-0.120546, 1.381115, -0.047897)",
        "(-0.120418, 1.386843, -0.043425)",
        "(-0.120395, 1.389816, -0.041280)",
        "(-0.120403, 1.396012, -0.037172)",
        "(-0.120773, 1.402632, -0.033423)",
        "(-0.120949, 1.409349, -0.029956)",
        "(-0.121041, 1.416251, -0.026861)",
        "(-0.121150, 1.419766, -0.025441)",
        "(-0.121595, 1.427028, -0.023025)",
        "(-0.121872, 1.434373, -0.021067)",
        "(-0.121929, 1.441753, -0.019338)",
        "(-0.121832, 1.449241, -0.017758)",
        "(-0.122017, 1.453098, -0.017116)",
        "(-0.122668, 1.460976, -0.016165)",
        "(-0.123147, 1.468796, -0.015374)",
        "(-0.123245, 1.476547, -0.014598)",
        "(-0.123227, 1.484381, -0.013939)",
        "(-0.123340, 1.488349, -0.013739)",
        "(-0.123713, 1.496191, -0.013434)",
        "(-0.124212, 1.504031, -0.013339)",
        "(-0.124665, 1.511781, -0.013581)",
        "(-0.125247, 1.519278, -0.014027)",
        "(-0.125548, 1.522890, -0.014294)",
        "(-0.126251, 1.530031, -0.014990)",
        "(-0.126949, 1.537008, -0.015903)",
        "(-0.127470, 1.543649, -0.016805)",
        "(-0.127682, 1.549890, -0.017654)",
        "(-0.127679, 1.552844, -0.018186)",
        "(-0.127592, 1.558669, -0.019553)",
        "(-0.127560, 1.564329, -0.021289)",
        "(-0.127534, 1.569802, -0.023455)",
        "(-0.127252, 1.575137, -0.026254)",
        "(-0.127042, 1.577754, -0.027787)",
        "(-0.126563, 1.582943, -0.031231)",
        "(-0.126199, 1.587991, -0.035059)",
        "(-0.125871, 1.592849, -0.039243)",
        "(-0.125442, 1.597420, -0.043673)",
        "(-0.125124, 1.599583, -0.045951)",
        "(-0.124592, 1.603860, -0.050816)",
        "(-0.124469, 1.608004, -0.056031)",
        "(-0.124347, 1.611854, -0.061359)",
        "(-0.124123, 1.615306, -0.066832)",
        "(-0.124071, 1.616975, -0.069664)",
        "(-0.123916, 1.620033, -0.075490)",
        "(-0.123939, 1.622737, -0.081489)",
        "(-0.124129, 1.625213, -0.087895)",
        "(-0.124042, 1.627504, -0.094512)",
        "(-0.123903, 1.628527, -0.097882)",
        "(-0.123666, 1.630340, -0.104644)",
        "(-0.123729, 1.631694, -0.111363)",
        "(-0.123788, 1.632718, -0.118008)",
        "(-0.123717, 1.633569, -0.125012)",
        "(-0.123580, 1.633950, -0.128674)",
        "(-0.123224, 1.634546, -0.136025)",
        "(-0.123094, 1.634692, -0.143136)",
        "(-0.123372, 1.634379, -0.150058)",
        "(-0.123905, 1.633715, -0.157007)",
        "(-0.124142, 1.633290, -0.160539)",
        "(-0.124442, 1.632216, -0.167838)",
        "(-0.124657, 1.630913, -0.175345)",
        "(-0.124831, 1.629285, -0.182879)",
        "(-0.125176, 1.627260, -0.190472)",
        "(-0.125401, 1.626191, -0.193968)",
        "(-0.125801, 1.623832, -0.200597)",
        "(-0.126043, 1.621015, -0.206905)",
        "(-0.126166, 1.617706, -0.212946)",
        "(-0.126336, 1.614141, -0.218864)",
        "(-0.126405, 1.612245, -0.221746)",
        "(-0.126396, 1.608205, -0.227236)",
        "(-0.126454, 1.603867, -0.232299)",
        "(-0.126573, 1.599285, -0.236932)",
        "(-0.126524, 1.594462, -0.241360)",
        "(-0.126527, 1.591990, -0.243448)",
        "(-0.126550, 1.586947, -0.247313)",
        "(-0.126487, 1.581724, -0.250697)",
        "(-0.126431, 1.576335, -0.253630)",
        "(-0.126426, 1.570782, -0.256190)",
        "(-0.126365, 1.567980, -0.257364)",
        "(-0.126166, 1.562278, -0.259541)",
        "(-0.125848, 1.556474, -0.261497)",
        "(-0.125315, 1.550503, -0.263320)",
        "(-0.124838, 1.544437, -0.264998)",
        "(-0.124661, 1.541404, -0.265729)",
        "(-0.124158, 1.535179, -0.266885)",
        "(-0.123352, 1.528703, -0.267722)",
        "(-0.122513, 1.522070, -0.268374)",
        "(-0.121572, 1.515286, -0.268900)",
        "(-0.121105, 1.511833, -0.269080)",
        "(-0.120206, 1.504921, -0.269345)",
        "(-0.119178, 1.497906, -0.269684)",
        "(-0.118354, 1.490896, -0.270000)",
        "(-0.117490, 1.483819, -0.270109)",
        "(-0.116960, 1.480208, -0.270012)",
        "(-0.115740, 1.472768, -0.269421)",
        "(-0.114663, 1.465243, -0.268278)",
        "(-0.113784, 1.457740, -0.266711)",
        "(-0.113060, 1.450411, -0.264964)",
        "(-0.112742, 1.446815, -0.264042)",
        "(-0.112161, 1.439668, -0.262128)",
        "(-0.111691, 1.432543, -0.259970)",
        "(-0.111214, 1.425408, -0.257700)",
        "(-0.110864, 1.418226, -0.255230)",
        "(-0.110644, 1.414567, -0.253882)",
        "(-0.109691, 1.407016, -0.251031)",
        "(-0.108535, 1.399361, -0.247921)",
        "(-0.107395, 1.391911, -0.244565)",
        "(-0.106423, 1.384815, -0.240964)",
        "(-0.106068, 1.381477, -0.239075)",
        "(-0.105510, 1.375067, -0.235090)",
        "(-0.105238, 1.369044, -0.230696)",
        "(-0.105091, 1.363347, -0.225808)",
        "(-0.104820, 1.357880, -0.220447)",
        "(-0.104680, 1.355264, -0.217588)",
        "(-0.104557, 1.350317, -0.211708)",
        "(-0.104457, 1.345879, -0.205602)",
        "(-0.104184, 1.341770, -0.199494)",
        "(-0.103789, 1.338077, -0.193123)",
        "(-0.103589, 1.336380, -0.189732)",
        "(-0.103297, 1.333278, -0.182610)",
        "(-0.103197, 1.330764, -0.175323)",
        "(-0.103190, 1.328726, -0.167897)",
        "(-0.103123, 1.327103, -0.160279)",
        "(-0.103060, 1.326457, -0.156369)",
        "(-0.102919, 1.325467, -0.148375)",
        "(-0.102800, 1.325096, -0.140284)",
        "(-0.102955, 1.325906, -0.128228)",
        "(-0.102955, 1.325906, -0.128228)",
        "(-0.103017, 1.327086, -0.120113)",
        "(-0.103071, 1.328820, -0.112072)",
        "(-0.103253, 1.331262, -0.104269)",
        "(-0.103176, 1.334099, -0.096593)",
        "(-0.102992, 1.337560, -0.089210)",
        "(-0.102839, 1.339441, -0.085648)",
        "(-0.102580, 1.343706, -0.078858)",
        "(-0.102480, 1.348826, -0.072360)",
        "(-0.102340, 1.354202, -0.066566)",
        "(-0.102225, 1.359844, -0.061151)",
        "(-0.102238, 1.362815, -0.058524)",
        "(-0.102299, 1.369022, -0.053529)",
        "(-0.102402, 1.375581, -0.048994)",
        "(-0.102266, 1.382213, -0.044881)",
        "(-0.102219, 1.389095, -0.041219)",
        "(-0.102254, 1.392635, -0.039532)",
        "(-0.102371, 1.399853, -0.036349)",
        "(-0.102592, 1.407241, -0.033457)",
        "(-0.102522, 1.414561, -0.030770)",
        "(-0.102428, 1.422041, -0.028456)",
        "(-0.102406, 1.425868, -0.027531)",
        "(-0.102354, 1.433643, -0.025960)",
        "(-0.102170, 1.441492, -0.024653)",
        "(-0.102105, 1.449527, -0.023635)",
        "(-0.102114, 1.457613, -0.022721)",
        "(-0.102122, 1.461726, -0.022355)",
        "(-0.102003, 1.470090, -0.021921)",
        "(-0.101837, 1.478450, -0.021801)",
        "(-0.101925, 1.486878, -0.022060)",
        "(-0.101944, 1.495177, -0.022443)",
        "(-0.101842, 1.499223, -0.022644)",
        "(-0.101650, 1.507038, -0.022948)",
        "(-0.101365, 1.514646, -0.023296)",
        "(-0.101055, 1.522215, -0.023858)",
        "(-0.100623, 1.529663, -0.024704)",
        "(-0.100392, 1.533353, -0.025311)",
        "(-0.100005, 1.540742, -0.026895)",
        "(-0.099920, 1.547966, -0.028602)",
        "(-0.099888, 1.554971, -0.030372)",
        "(-0.099986, 1.562014, -0.032622)",
        "(-0.099994, 1.565480, -0.033894)",
        "(-0.099814, 1.572209, -0.036640)",
        "(-0.100058, 1.578811, -0.039677)",
        "(-0.100577, 1.585129, -0.043048)",
        "(-0.101096, 1.591060, -0.046459)",
        "(-0.101471, 1.593836, -0.048325)",
        "(-0.102030, 1.599226, -0.052241)",
        "(-0.102349, 1.604366, -0.056567)",
        "(-0.102552, 1.609295, -0.061215)",
        "(-0.102922, 1.613834, -0.066086)",
        "(-0.103248, 1.615866, -0.068580)",
        "(-0.104038, 1.619569, -0.073679)",
        "(-0.104525, 1.622892, -0.078964)",
        "(-0.104761, 1.625888, -0.084548)",
        "(-0.104995, 1.628479, -0.090285)",
        "(-0.105174, 1.629552, -0.093126)",
        "(-0.105367, 1.631258, -0.098778)",
        "(-0.105398, 1.632620, -0.104601)",
        "(-0.105239, 1.633770, -0.110721)",
        "(-0.105214, 1.634610, -0.117006)",
        "(-0.105338, 1.634867, -0.120191)",
        "(-0.105627, 1.635305, -0.126636)",
        "(-0.105797, 1.635451, -0.133174)",
        "(-0.105686, 1.635395, -0.139649)",
        "(-0.105646, 1.635014, -0.145907)",
        "(-0.105666, 1.634694, -0.149029)",
        "(-0.105945, 1.633809, -0.155285)",
        "(-0.106411, 1.632701, -0.161668)",
        "(-0.106751, 1.631283, -0.168116)",
        "(-0.106955, 1.629634, -0.174620)",
        "(-0.106976, 1.628696, -0.177846)",
        "(-0.106908, 1.626523, -0.184131)",
        "(-0.106904, 1.624023, -0.190322)",
        "(-0.107076, 1.621461, -0.196681)",
        "(-0.107319, 1.618734, -0.203074)",
        "(-0.107426, 1.617245, -0.206224)",
        "(-0.107761, 1.614118, -0.212408)",
        "(-0.107939, 1.610726, -0.218445)",
        "(-0.107997, 1.607012, -0.224174)",
        "(-0.107886, 1.603009, -0.229527)",
        "(-0.107795, 1.600810, -0.232166)",
        "(-0.107817, 1.596728, -0.236835)",
        "(-0.107843, 1.592362, -0.241194)",
        "(-0.107889, 1.587718, -0.245047)",
        "(-0.107885, 1.582871, -0.248548)",
        "(-0.107916, 1.580428, -0.250181)",
        "(-0.107976, 1.575451, -0.253298)",
        "(-0.107994, 1.570216, -0.256030)",
        "(-0.108051, 1.564707, -0.258422)",
        "(-0.108251, 1.558868, -0.260473)",
        "(-0.108425, 1.555903, -0.261370)",
        "(-0.108827, 1.549742, -0.263004)",
        "(-0.109096, 1.543193, -0.264595)",
        "(-0.109395, 1.536445, -0.266339)",
        "(-0.109485, 1.529433, -0.268033)",
        "(-0.109440, 1.525754, -0.268737)",
        "(-0.109277, 1.518113, -0.270047)",
        "(-0.109262, 1.510185, -0.271196)",
        "(-0.109528, 1.502078, -0.272098)",
        "(-0.109640, 1.493927, -0.272821)",
        "(-0.109486, 1.489742, -0.273138)",
        "(-0.108989, 1.481261, -0.273631)",
        "(-0.108635, 1.472881, -0.273939)",
        "(-0.108524, 1.464723, -0.273897)",
        "(-0.108621, 1.456736, -0.273456)",
        "(-0.108659, 1.452734, -0.273070)",
        "(-0.108660, 1.444771, -0.272051)",
        "(-0.108602, 1.436980, -0.270877)",
        "(-0.108740, 1.429473, -0.269406)",
        "(-0.108947, 1.422143, -0.267615)",
        "(-0.109116, 1.418535, -0.266595)",
        "(-0.109627, 1.411425, -0.264299)",
        "(-0.110196, 1.404477, -0.261743)",
        "(-0.110484, 1.397559, -0.259088)",
        "(-0.110622, 1.390687, -0.256177)",
        "(-0.110566, 1.387237, -0.254666)",
        "(-0.110408, 1.380373, -0.251392)",
        "(-0.110585, 1.373746, -0.247854)",
        "(-0.110817, 1.367622, -0.244234)",
        "(-0.110899, 1.361824, -0.240623)",
        "(-0.110817, 1.358915, -0.238734)",
        "(-0.110681, 1.353172, -0.234479)",
        "(-0.110542, 1.347710, -0.229501)",
        "(-0.110578, 1.342714, -0.224192)",
        "(-0.110670, 1.338341, -0.218766)",
        "(-0.110582, 1.336298, -0.216026)",
        "(-0.110291, 1.332614, -0.210395)",
        "(-0.110020, 1.329581, -0.204521)",
        "(-0.109791, 1.327144, -0.198430)",
        "(-0.109818, 1.325665, -0.192369)",
        "(-0.109804, 1.325265, -0.189301)",
        "(-0.109643, 1.324681, -0.182719)",
        "(-0.109503, 1.324635, -0.175737)",
        "(-0.109481, 1.325259, -0.168694)",
        "(-0.109504, 1.326520, -0.161728)",
        "(-0.109506, 1.327406, -0.158280)",
        "(-0.109399, 1.329336, -0.151335)",
        "(-0.109190, 1.331670, -0.144135)",
        "(-0.109056, 1.334329, -0.136775)",
        "(-0.109119, 1.337498, -0.129610)",
        "(-0.109065, 1.339235, -0.126199)",
        "(-0.108647, 1.342841, -0.119552)",
        "(-0.107943, 1.346707, -0.113002)",
        "(-0.107558, 1.351186, -0.106606)",
        "(-0.107346, 1.356211, -0.100487)",
        "(-0.107224, 1.358947, -0.097595)",
        "(-0.106794, 1.364658, -0.092034)",
        "(-0.106202, 1.370763, -0.086853)",
        "(-0.106242, 1.377587, -0.082040)",
        "(-0.106117, 1.384755, -0.077458)",
        "(-0.105997, 1.388510, -0.075301)",
        "(-0.105735, 1.396076, -0.071073)",
        "(-0.105684, 1.403887, -0.067082)",
        "(-0.105797, 1.412256, -0.063450)",
        "(-0.105895, 1.420539, -0.060154)",
        "(-0.105883, 1.424798, -0.058589)",
        "(-0.105763, 1.433559, -0.055608)",
        "(-0.105546, 1.442611, -0.052901)",
        "(-0.105703, 1.451990, -0.050502)",
        "(-0.105937, 1.461673, -0.048568)",
        "(-0.106001, 1.466603, -0.047708)",
        "(-0.105893, 1.476295, -0.046096)",
        "(-0.105980, 1.485855, -0.044638)",
        "(-0.106742, 1.495611, -0.043646)",
        "(-0.107423, 1.505179, -0.042964)",
        "(-0.107632, 1.509790, -0.042636)",
        "(-0.107762, 1.518702, -0.042232)",
        "(-0.108379, 1.527540, -0.042370)",
        "(-0.109453, 1.536188, -0.043144)",
        "(-0.110115, 1.544266, -0.044204)",
        "(-0.110366, 1.548157, -0.044891)",
        "(-0.110747, 1.555849, -0.046719)",
        "(-0.111433, 1.563269, -0.049053)",
        "(-0.112145, 1.570176, -0.051678)",
        "(-0.112733, 1.576504, -0.054454)",
        "(-0.113012, 1.579550, -0.056001)",
        "(-0.113640, 1.585462, -0.059401)",
        "(-0.114242, 1.590901, -0.063283)",
        "(-0.114489, 1.595865, -0.067479)",
        "(-0.114652, 1.600361, -0.071896)",
        "(-0.114789, 1.602432, -0.074229)",
        "(-0.115000, 1.606327, -0.079115)",
        "(-0.115053, 1.609963, -0.084452)",
        "(-0.114902, 1.613270, -0.090086)",
        "(-0.114782, 1.616182, -0.095914)",
        "(-0.114805, 1.617497, -0.098942)",
        "(-0.114930, 1.619800, -0.105076)",
        "(-0.114878, 1.621651, -0.111390)",
        "(-0.114709, 1.623090, -0.117875)",
        "(-0.114816, 1.624303, -0.124617)",
        "(-0.114805, 1.624838, -0.128068)",
        "(-0.114446, 1.625702, -0.135142)",
        "(-0.113999, 1.626220, -0.142110)",
        "(-0.113973, 1.626419, -0.148741)",
        "(-0.114406, 1.626270, -0.155206)",
        "(-0.114713, 1.626026, -0.158440)",
        "(-0.115156, 1.625308, -0.165011)",
        "(-0.115341, 1.624476, -0.171853)",
        "(-0.115339, 1.623498, -0.178993)",
        "(-0.115582, 1.622206, -0.186110)",
        "(-0.115896, 1.621399, -0.189531)",
        "(-0.116510, 1.619432, -0.196077)",
        "(-0.117238, 1.617122, -0.202430)",
        "(-0.117859, 1.614401, -0.208672)",
        "(-0.118197, 1.611213, -0.214681)",
        "(-0.118359, 1.609510, -0.217644)",
        "(-0.118828, 1.606051, -0.223607)",
        "(-0.119555, 1.602254, -0.229445)",
        "(-0.120327, 1.597987, -0.234938)",
        "(-0.120999, 1.593307, -0.240128)",
        "(-0.121275, 1.590802, -0.242610)",
        "(-0.121917, 1.585527, -0.247413)",
        "(-0.122418, 1.579887, -0.252033)",
        "(-0.122770, 1.573926, -0.256365)",
        "(-0.122990, 1.567551, -0.260305)",
        "(-0.123071, 1.564244, -0.262182)",
        "(-0.123235, 1.557487, -0.265864)",
        "(-0.123481, 1.550382, -0.269421)",
        "(-0.123692, 1.542880, -0.272473)",
        "(-0.123858, 1.535064, -0.275110)",
        "(-0.123875, 1.531012, -0.276291)",
        "(-0.123968, 1.522601, -0.278289)",
        "(-0.124274, 1.514020, -0.279892)",
        "(-0.124724, 1.505450, -0.281191)",
        "(-0.124960, 1.496780, -0.282276)",
        "(-0.125194, 1.492128, -0.282673)",
        "(-0.125728, 1.483479, -0.283175)",
        "(-0.126094, 1.474917, -0.283429)",
        "(-0.126252, 1.466119, -0.283563)",
        "(-0.126285, 1.457266, -0.283555)",
        "(-0.126354, 1.452864, -0.283482)",
        "(-0.126402, 1.444067, -0.283193)",
        "(-0.126464, 1.435139, -0.282534)",
        "(-0.126406, 1.425987, -0.281387)",
        "(-0.126544, 1.416870, -0.279746)",
        "(-0.126643, 1.412401, -0.278850)",
        "(-0.126693, 1.403462, -0.276659)",
        "(-0.126440, 1.394432, -0.274015)",
        "(-0.126064, 1.385443, -0.270941)",
        "(-0.125954, 1.376670, -0.267289)",
        "(-0.125912, 1.372414, -0.265264)",
        "(-0.125711, 1.364054, -0.260891)",
        "(-0.125356, 1.355791, -0.255899)",
        "(-0.124981, 1.347821, -0.250178)",
        "(-0.124554, 1.340382, -0.243946)",
        "(-0.124446, 1.337032, -0.240737)",
        "(-0.124239, 1.330938, -0.234354)",
        "(-0.123787, 1.325529, -0.227690)",
        "(-0.123423, 1.320710, -0.220375)",
        "(-0.123304, 1.316628, -0.212610)",
        "(-0.123311, 1.314968, -0.208772)",
        "(-0.123278, 1.312388, -0.201485)",
        "(-0.122978, 1.310502, -0.194276)",
        "(-0.122634, 1.309142, -0.186687)",
        "(-0.122497, 1.308246, -0.178802)",
        "(-0.122438, 1.308045, -0.174786)",
        "(-0.121933, 1.307742, -0.167023)",
        "(-0.121177, 1.307843, -0.159545)",
        "(-0.120575, 1.308351, -0.152167)",
        "(-0.120086, 1.309202, -0.144761)",
        "(-0.119794, 1.309728, -0.141056)",
        "(-0.119125, 1.311099, -0.133609)",
        "(-0.118400, 1.312949, -0.126280)",
        "(-0.117839, 1.315424, -0.119238)",
        "(-0.117308, 1.318308, -0.112418)",
        "(-0.116952, 1.319878, -0.109097)",
        "(-0.116126, 1.323311, -0.102640)",
        "(-0.115199, 1.327221, -0.096458)",
        "(-0.114367, 1.331716, -0.090523)",
        "(-0.113727, 1.336749, -0.084890)",
        "(-0.113381, 1.339445, -0.082231)",
        "(-0.112632, 1.345265, -0.077309)",
        "(-0.111718, 1.351478, -0.072648)",
        "(-0.110664, 1.358019, -0.068059)",
        "(-0.109826, 1.365057, -0.063605)",
        "(-0.109502, 1.368824, -0.061433)",
        "(-0.108768, 1.376619, -0.057165)",
        "(-0.107961, 1.384739, -0.053012)",
        "(-0.107384, 1.393473, -0.049233)",
        "(-0.106981, 1.402691, -0.045825)",
        "(-0.106840, 1.407489, -0.044279)",
        "(-0.106770, 1.417287, -0.041371)",
        "(-0.106945, 1.427393, -0.038785)",
        "(-0.107176, 1.437488, -0.036442)",
        "(-0.107521, 1.447578, -0.034547)",
        "(-0.107650, 1.452543, -0.033738)",
        "(-0.107878, 1.462390, -0.032292)",
        "(-0.108009, 1.472046, -0.031199)",
        "(-0.108261, 1.485975, -0.030473)",
        "(-0.108261, 1.485975, -0.030473)",
        "(-0.108563, 1.495008, -0.030400)",
        "(-0.108758, 1.503770, -0.030747)",
        "(-0.108696, 1.512114, -0.031230)",
        "(-0.108725, 1.520141, -0.032003)",
        "(-0.109238, 1.528041, -0.033275)",
        "(-0.109401, 1.531893, -0.034032)",
        "(-0.109274, 1.539208, -0.035676)",
        "(-0.108965, 1.546120, -0.037534)",
        "(-0.109276, 1.552816, -0.039794)",
        "(-0.109764, 1.558951, -0.042375)",
        "(-0.109811, 1.561878, -0.043818)",
        "(-0.109696, 1.567501, -0.046867)",
        "(-0.109367, 1.572706, -0.050078)",
        "(-0.109387, 1.577700, -0.053692)",
        "(-0.109513, 1.582601, -0.057862)",
        "(-0.109535, 1.584965, -0.060054)",
        "(-0.109506, 1.589332, -0.064514)",
        "(-0.109303, 1.593179, -0.069002)",
        "(-0.109282, 1.596774, -0.073873)",
        "(-0.109415, 1.600160, -0.079126)",
        "(-0.109407, 1.601760, -0.081921)",
        "(-0.109396, 1.604608, -0.087529)",
        "(-0.109290, 1.606964, -0.093175)",
        "(-0.109038, 1.608998, -0.099033)",
        "(-0.108772, 1.610775, -0.105305)",
        "(-0.108653, 1.611562, -0.108607)",
        "(-0.108524, 1.612912, -0.115368)",
        "(-0.108373, 1.613795, -0.122274)",
        "(-0.108204, 1.614097, -0.129187)",
        "(-0.108039, 1.614006, -0.136242)",
        "(-0.108004, 1.613809, -0.139894)",
        "(-0.107819, 1.613075, -0.147462)",
        "(-0.107853, 1.611853, -0.155256)",
        "(-0.108049, 1.610323, -0.163187)",
        "(-0.108140, 1.608444, -0.171100)",
        "(-0.108078, 1.607336, -0.174986)",
        "(-0.107958, 1.604929, -0.182649)",
        "(-0.108282, 1.602159, -0.190038)",
        "(-0.108838, 1.598953, -0.197122)",
        "(-0.109236, 1.595530, -0.204025)",
        "(-0.109374, 1.593789, -0.207474)",
        "(-0.109623, 1.590125, -0.214234)",
        "(-0.109847, 1.586139, -0.220654)",
        "(-0.110216, 1.581857, -0.226653)",
        "(-0.110402, 1.577347, -0.232398)",
        "(-0.110457, 1.574985, -0.235081)",
        "(-0.110526, 1.569869, -0.239965)",
        "(-0.110692, 1.564385, -0.244403)",
        "(-0.110856, 1.558720, -0.248470)",
        "(-0.110812, 1.553164, -0.252559)",
        "(-0.110737, 1.550361, -0.254509)",
        "(-0.110485, 1.544564, -0.258261)",
        "(-0.110642, 1.538504, -0.261428)",
        "(-0.110890, 1.532356, -0.264134)",
        "(-0.111052, 1.526211, -0.266630)",
        "(-0.111074, 1.523109, -0.267813)",
        "(-0.110993, 1.516808, -0.269965)",
        "(-0.111028, 1.510485, -0.271643)",
        "(-0.110992, 1.504177, -0.272838)",
        "(-0.110864, 1.497779, -0.273730)",
        "(-0.110866, 1.494592, -0.273994)",
        "(-0.110807, 1.488233, -0.274426)",
        "(-0.110975, 1.481964, -0.274601)",
        "(-0.110995, 1.475639, -0.274580)",
        "(-0.110876, 1.469195, -0.274170)",
        "(-0.110696, 1.465931, -0.273810)",
        "(-0.110400, 1.459430, -0.272887)",
        "(-0.110174, 1.452926, -0.271713)",
        "(-0.109968, 1.446347, -0.270209)",
        "(-0.110032, 1.439786, -0.268270)",
        "(-0.110043, 1.436493, -0.267228)",
        "(-0.110188, 1.429892, -0.264915)",
        "(-0.110292, 1.423234, -0.262523)",
        "(-0.110183, 1.416401, -0.260073)",
        "(-0.110180, 1.409629, -0.257532)",
        "(-0.110121, 1.406206, -0.256228)",
        "(-0.109858, 1.399277, -0.253454)",
        "(-0.109792, 1.392357, -0.250267)",
        "(-0.109934, 1.385580, -0.246623)",
        "(-0.109844, 1.378966, -0.242680)",
        "(-0.109742, 1.375742, -0.240651)",
        "(-0.109903, 1.369544, -0.236013)",
        "(-0.110071, 1.363894, -0.231202)",
        "(-0.110280, 1.358326, -0.226136)",
        "(-0.110452, 1.352835, -0.220828)",
        "(-0.110554, 1.350212, -0.218092)",
        "(-0.110745, 1.345214, -0.212515)",
        "(-0.110931, 1.340498, -0.206702)",
        "(-0.111314, 1.336259, -0.200728)",
        "(-0.111575, 1.332513, -0.194687)",
        "(-0.111674, 1.330841, -0.191746)",
        "(-0.111946, 1.328162, -0.186036)",
        "(-0.111936, 1.326004, -0.180378)",
        "(-0.111861, 1.324340, -0.174327)",
        "(-0.111963, 1.323361, -0.168112)",
        "(-0.112041, 1.323099, -0.165008)",
        "(-0.112254, 1.323101, -0.158763)",
        "(-0.112196, 1.323539, -0.152400)",
        "(-0.111944, 1.324518, -0.145893)",
        "(-0.111731, 1.326270, -0.139412)",
        "(-0.111754, 1.327485, -0.136194)",
        "(-0.111712, 1.330206, -0.129707)",
        "(-0.111557, 1.333427, -0.123169)",
        "(-0.111223, 1.337055, -0.116570)",
        "(-0.111062, 1.341266, -0.110059)",
        "(-0.110911, 1.343604, -0.106938)",
        "(-0.110370, 1.348506, -0.100834)",
        "(-0.109816, 1.353732, -0.094658)",
        "(-0.109626, 1.359369, -0.088412)",
        "(-0.109309, 1.365305, -0.082356)",
        "(-0.109136, 1.368392, -0.079396)",
        "(-0.108710, 1.374689, -0.073590)",
        "(-0.108408, 1.381332, -0.068073)",
        "(-0.108384, 1.388301, -0.062966)",
        "(-0.108410, 1.395456, -0.058147)",
        "(-0.108382, 1.399047, -0.055815)",
        "(-0.108335, 1.406340, -0.051340)",
        "(-0.108459, 1.413702, -0.046935)",
        "(-0.108824, 1.421120, -0.042661)",
        "(-0.109181, 1.428650, -0.038668)",
        "(-0.109274, 1.432404, -0.036747)",
        "(-0.109296, 1.439927, -0.033180)",
        "(-0.109569, 1.447520, -0.029886)",
        "(-0.110165, 1.455250, -0.026952)",
        "(-0.110529, 1.462870, -0.024193)",
        "(-0.110628, 1.466634, -0.022961)",
        "(-0.110645, 1.474179, -0.020598)",
        "(-0.110879, 1.481762, -0.018619)",
        "(-0.111394, 1.489345, -0.016994)",
        "(-0.111842, 1.496805, -0.015679)",
        "(-0.112005, 1.500493, -0.015121)",
        "(-0.112130, 1.507787, -0.014236)",
        "(-0.112267, 1.515014, -0.013603)",
        "(-0.112685, 1.522186, -0.013626)",
        "(-0.113104, 1.529236, -0.013949)",
        "(-0.113324, 1.532725, -0.014293)",
        "(-0.113638, 1.539684, -0.015268)",
        "(-0.113822, 1.546464, -0.016670)",
        "(-0.114333, 1.553046, -0.018527)",
        "(-0.115047, 1.559451, -0.020899)",
        "(-0.115367, 1.562595, -0.022309)",
        "(-0.115896, 1.568768, -0.025383)",
        "(-0.116087, 1.574674, -0.028881)",
        "(-0.116367, 1.580265, -0.032952)",
        "(-0.116697, 1.585403, -0.037348)",
        "(-0.116829, 1.587763, -0.039595)",
        "(-0.117159, 1.592221, -0.044304)",
        "(-0.117492, 1.596326, -0.049319)",
        "(-0.117773, 1.600032, -0.054382)",
        "(-0.118234, 1.603377, -0.059558)",
        "(-0.118590, 1.604945, -0.062189)",
        "(-0.119266, 1.607901, -0.067539)",
        "(-0.119884, 1.610508, -0.072973)",
        "(-0.120592, 1.612937, -0.078746)",
        "(-0.121280, 1.614831, -0.084257)",
        "(-0.121624, 1.615689, -0.087033)",
        "(-0.122118, 1.617185, -0.092904)",
        "(-0.122366, 1.618532, -0.099196)",
        "(-0.122555, 1.619605, -0.105625)",
        "(-0.122811, 1.620292, -0.112036)",
        "(-0.122982, 1.620480, -0.115255)",
        "(-0.123325, 1.620629, -0.121904)",
        "(-0.123555, 1.620385, -0.128805)",
        "(-0.123836, 1.619813, -0.135885)",
        "(-0.124324, 1.618890, -0.143096)",
        "(-0.124599, 1.618313, -0.146790)",
        "(-0.124866, 1.616890, -0.154158)",
        "(-0.124951, 1.615043, -0.161422)",
        "(-0.125131, 1.612633, -0.168372)",
        "(-0.125649, 1.609635, -0.175048)",
        "(-0.126014, 1.607925, -0.178317)",
        "(-0.126671, 1.604507, -0.185040)",
        "(-0.127129, 1.600897, -0.191839)",
        "(-0.127420, 1.596813, -0.198245)",
        "(-0.127764, 1.592280, -0.204037)",
        "(-0.127921, 1.589902, -0.206788)",
        "(-0.128134, 1.584957, -0.212107)",
        "(-0.128246, 1.579686, -0.217057)",
        "(-0.128212, 1.574078, -0.221482)",
        "(-0.128078, 1.568101, -0.225309)",
        "(-0.127880, 1.564953, -0.226980)",
        "(-0.127459, 1.558469, -0.230098)",
        "(-0.127289, 1.551978, -0.232861)",
        "(-0.127067, 1.545518, -0.235297)",
        "(-0.126613, 1.539015, -0.237519)",
        "(-0.126422, 1.535709, -0.238585)",
        "(-0.126326, 1.529032, -0.240604)",
        "(-0.126331, 1.522281, -0.242153)",
        "(-0.126065, 1.515418, -0.243449)",
        "(-0.125648, 1.508497, -0.244870)",
        "(-0.125485, 1.505009, -0.245641)",
        "(-0.125384, 1.498061, -0.247139)",
        "(-0.125454, 1.491185, -0.248361)",
        "(-0.125585, 1.484199, -0.249201)",
        "(-0.125561, 1.476991, -0.249695)",
        "(-0.125427, 1.473276, -0.249780)",
        "(-0.125057, 1.465745, -0.249917)",
        "(-0.124748, 1.458028, -0.249728)",
        "(-0.124673, 1.450278, -0.249308)",
        "(-0.124561, 1.442468, -0.248547)",
        "(-0.124349, 1.438505, -0.248043)",
        "(-0.123988, 1.430684, -0.246946)",
        "(-0.123708, 1.422925, -0.245609)",
        "(-0.123736, 1.415270, -0.243756)",
        "(-0.124240, 1.407758, -0.241426)",
        "(-0.124493, 1.404022, -0.240157)",
        "(-0.124808, 1.396505, -0.237396)",
        "(-0.124928, 1.388971, -0.234059)",
        "(-0.124851, 1.381456, -0.230176)",
        "(-0.124915, 1.374205, -0.225845)",
        "(-0.125005, 1.370757, -0.223626)",
        "(-0.125271, 1.364353, -0.218937)",
        "(-0.125302, 1.358303, -0.213834)",
        "(-0.125255, 1.352526, -0.208270)",
        "(-0.125233, 1.346972, -0.202106)",
        "(-0.125244, 1.344333, -0.199037)",
        "(-0.125457, 1.339661, -0.193020)",
        "(-0.125331, 1.335391, -0.187166)",
        "(-0.125044, 1.331308, -0.180845)",
        "(-0.124840, 1.327394, -0.173975)",
        "(-0.124813, 1.325608, -0.170525)",
        "(-0.124689, 1.322566, -0.163767)",
        "(-0.124334, 1.320170, -0.157304)",
        "(-0.123873, 1.318324, -0.150796)",
        "(-0.123550, 1.317071, -0.144019)",
        "(-0.123402, 1.316741, -0.140686)",
        "(-0.123288, 1.316960, -0.134061)",
        "(-0.123049, 1.317585, -0.127627)",
        "(-0.122788, 1.318557, -0.120880)",
        "(-0.122658, 1.320240, -0.114100)",
        "(-0.122596, 1.321296, -0.110800)",
        "(-0.122293, 1.323774, -0.104264)",
        "(-0.121905, 1.326707, -0.097792)",
        "(-0.121734, 1.330267, -0.091572)",
        "(-0.121459, 1.334219, -0.085616)",
        "(-0.121253, 1.336301, -0.082667)",
        "(-0.120875, 1.340724, -0.076900)",
        "(-0.120752, 1.345630, -0.071435)",
        "(-0.120594, 1.350936, -0.066428)",
        "(-0.120165, 1.356304, -0.061624)",
        "(-0.119979, 1.359097, -0.059349)",
        "(-0.119787, 1.364932, -0.055048)",
        "(-0.119672, 1.371037, -0.051125)",
        "(-0.119224, 1.377037, -0.047368)",
        "(-0.118602, 1.383129, -0.043905)",
        "(-0.118362, 1.386294, -0.042306)",
        "(-0.118382, 1.392866, -0.039333)",
        "(-0.118245, 1.399432, -0.036537)",
        "(-0.117940, 1.406037, -0.033831)",
        "(-0.117418, 1.412750, -0.031247)",
        "(-0.117318, 1.416238, -0.030064)",
        "(-0.117072, 1.423431, -0.028005)",
        "(-0.116588, 1.430782, -0.026238)",
        "(-0.116102, 1.442522, -0.023830)",
        "(-0.116102, 1.442522, -0.023830)",
        "(-0.116067, 1.450620, -0.022228)",
        "(-0.116043, 1.458932, -0.020788)",
        "(-0.115919, 1.467518, -0.019569)",
        "(-0.115971, 1.476473, -0.018678)",
        "(-0.116193, 1.485747, -0.018299)",
        "(-0.116300, 1.490453, -0.018285)",
        "(-0.116336, 1.499757, -0.018307)",
        "(-0.116528, 1.508969, -0.018497)",
        "(-0.117239, 1.518253, -0.019281)",
        "(-0.117935, 1.527534, -0.020722)",
        "(-0.118271, 1.532121, -0.021620)",
        "(-0.118774, 1.540990, -0.023658)",
        "(-0.119249, 1.549487, -0.025957)",
        "(-0.119911, 1.557693, -0.028832)",
        "(-0.120649, 1.565577, -0.032059)",
        "(-0.120944, 1.569211, -0.033845)",
        "(-0.121395, 1.576125, -0.037466)",
        "(-0.121964, 1.582568, -0.041552)",
        "(-0.122646, 1.588658, -0.046132)",
        "(-0.123167, 1.594333, -0.051204)",
        "(-0.123349, 1.596956, -0.053887)",
        "(-0.123559, 1.601747, -0.059358)",
        "(-0.123720, 1.605994, -0.064925)",
        "(-0.124066, 1.609676, -0.070725)",
        "(-0.124441, 1.612939, -0.076774)",
        "(-0.124544, 1.614350, -0.079859)",
        "(-0.124474, 1.616634, -0.086204)",
        "(-0.124165, 1.618515, -0.092882)",
        "(-0.123621, 1.620058, -0.099845)",
        "(-0.123081, 1.621267, -0.107005)",
        "(-0.122873, 1.621735, -0.110565)",
        "(-0.122738, 1.622096, -0.117621)",
        "(-0.122719, 1.622056, -0.124920)",
        "(-0.122395, 1.621909, -0.132787)",
        "(-0.121619, 1.621610, -0.140898)",
        "(-0.121220, 1.621326, -0.144884)",
        "(-0.120590, 1.620242, -0.152551)",
        "(-0.120674, 1.618693, -0.159880)",
        "(-0.120793, 1.616900, -0.167290)",
        "(-0.120849, 1.614808, -0.174741)",
        "(-0.120866, 1.613662, -0.178394)",
        "(-0.120925, 1.610965, -0.185324)",
        "(-0.121161, 1.607826, -0.191914)",
        "(-0.121659, 1.604348, -0.198647)",
        "(-0.122383, 1.600912, -0.204917)",
        "(-0.122744, 1.599161, -0.208021)",
        "(-0.123346, 1.595410, -0.214140)",
        "(-0.123818, 1.591251, -0.220001)",
        "(-0.124290, 1.586677, -0.225432)",
        "(-0.124897, 1.581956, -0.230497)",
        "(-0.125281, 1.579561, -0.232914)",
        "(-0.125891, 1.574593, -0.237591)",
        "(-0.126213, 1.569374, -0.241935)",
        "(-0.126615, 1.564119, -0.245921)",
        "(-0.127027, 1.558703, -0.249493)",
        "(-0.127275, 1.555850, -0.251048)",
        "(-0.127631, 1.549882, -0.253788)",
        "(-0.127764, 1.543699, -0.256107)",
        "(-0.127866, 1.537367, -0.258187)",
        "(-0.127954, 1.530886, -0.260004)",
        "(-0.127902, 1.527587, -0.260801)",
        "(-0.127693, 1.520945, -0.262223)",
        "(-0.127505, 1.514344, -0.263448)",
        "(-0.127433, 1.507770, -0.264501)",
        "(-0.127299, 1.500973, -0.265118)",
        "(-0.127224, 1.497533, -0.265216)",
        "(-0.127039, 1.490611, -0.265095)",
        "(-0.126536, 1.483612, -0.264694)",
        "(-0.125841, 1.476696, -0.264203)",
        "(-0.125152, 1.469809, -0.263512)",
        "(-0.124803, 1.466375, -0.262995)",
        "(-0.124174, 1.459516, -0.261650)",
        "(-0.123801, 1.452800, -0.259868)",
        "(-0.123667, 1.446011, -0.257647)",
        "(-0.123358, 1.438907, -0.254931)",
        "(-0.123092, 1.435255, -0.253481)",
        "(-0.122723, 1.427969, -0.250459)",
        "(-0.122649, 1.420772, -0.247400)",
        "(-0.122519, 1.413572, -0.244213)",
        "(-0.122243, 1.406247, -0.240727)",
        "(-0.121975, 1.402546, -0.238885)",
        "(-0.121615, 1.395266, -0.235012)",
        "(-0.121264, 1.388121, -0.231020)",
        "(-0.120894, 1.381229, -0.226892)",
        "(-0.120323, 1.374681, -0.222647)",
        "(-0.120014, 1.371498, -0.220444)",
        "(-0.119574, 1.365285, -0.215571)",
        "(-0.119455, 1.359329, -0.210371)",
        "(-0.119655, 1.353780, -0.205021)",
        "(-0.119616, 1.348400, -0.199788)",
        "(-0.119483, 1.345819, -0.197082)",
        "(-0.119166, 1.340646, -0.191531)",
        "(-0.119112, 1.335838, -0.185773)",
        "(-0.119126, 1.331385, -0.179841)",
        "(-0.119165, 1.327452, -0.173858)",
        "(-0.119172, 1.325640, -0.170838)",
        "(-0.119042, 1.322353, -0.164704)",
        "(-0.118950, 1.319687, -0.158576)",
        "(-0.119085, 1.317826, -0.152412)",
        "(-0.119334, 1.316716, -0.146171)",
        "(-0.119423, 1.316259, -0.143016)",
        "(-0.119520, 1.315704, -0.136643)",
        "(-0.119649, 1.315858, -0.130472)",
        "(-0.119695, 1.316822, -0.124741)",
        "(-0.119597, 1.318553, -0.119396)",
        "(-0.119387, 1.319654, -0.116786)",
        "(-0.118914, 1.322230, -0.111574)",
        "(-0.118467, 1.325516, -0.106506)",
        "(-0.117997, 1.329301, -0.101577)",
        "(-0.117389, 1.333547, -0.096785)",
        "(-0.117011, 1.335901, -0.094483)",
        "(-0.115945, 1.340943, -0.090187)",
        "(-0.114772, 1.346535, -0.086188)",
        "(-0.113686, 1.352724, -0.082534)",
        "(-0.112698, 1.359613, -0.079219)",
        "(-0.112245, 1.363288, -0.077738)",
        "(-0.111304, 1.370992, -0.074887)",
        "(-0.110534, 1.378595, -0.072278)",
        "(-0.109681, 1.386362, -0.069731)",
        "(-0.108860, 1.394133, -0.067008)",
        "(-0.108482, 1.398072, -0.065649)",
        "(-0.107808, 1.406041, -0.062981)",
        "(-0.107167, 1.413975, -0.060060)",
        "(-0.106827, 1.421893, -0.056850)",
        "(-0.106847, 1.429919, -0.053588)",
        "(-0.106792, 1.433924, -0.051993)",
        "(-0.106691, 1.441893, -0.048860)",
        "(-0.106808, 1.449958, -0.045807)",
        "(-0.107012, 1.458236, -0.043070)",
        "(-0.107200, 1.466572, -0.040717)",
        "(-0.107266, 1.470695, -0.039640)",
        "(-0.107388, 1.479067, -0.037665)",
        "(-0.107676, 1.487695, -0.036258)",
        "(-0.107554, 1.496430, -0.035507)",
        "(-0.107463, 1.505220, -0.035272)",
        "(-0.107581, 1.509654, -0.035295)",
        "(-0.107932, 1.518594, -0.035495)",
        "(-0.108570, 1.527669, -0.036248)",
        "(-0.109192, 1.536562, -0.037044)",
        "(-0.109730, 1.545210, -0.037948)",
        "(-0.110199, 1.549473, -0.038622)",
        "(-0.111341, 1.557828, -0.040265)",
        "(-0.112488, 1.565766, -0.041762)",
        "(-0.113811, 1.573516, -0.043542)",
        "(-0.115431, 1.580843, -0.045714)",
        "(-0.116169, 1.584297, -0.046926)",
        "(-0.117390, 1.590835, -0.049536)",
        "(-0.118590, 1.596907, -0.052622)",
        "(-0.119902, 1.602537, -0.056203)",
        "(-0.120784, 1.607717, -0.060111)",
        "(-0.121119, 1.610089, -0.062111)",
        "(-0.121692, 1.614441, -0.066140)",
        "(-0.122526, 1.618380, -0.070633)",
        "(-0.123487, 1.621989, -0.075815)",
        "(-0.123998, 1.625112, -0.081375)",
        "(-0.124210, 1.626424, -0.084183)",
        "(-0.124776, 1.628803, -0.089831)",
        "(-0.125339, 1.630887, -0.095725)",
        "(-0.125768, 1.632555, -0.101754)",
        "(-0.126087, 1.633606, -0.107772)",
        "(-0.126301, 1.634026, -0.110773)",
        "(-0.126804, 1.634396, -0.117111)",
        "(-0.127336, 1.634385, -0.123406)",
        "(-0.128187, 1.633772, -0.129445)",
        "(-0.129069, 1.632486, -0.135206)",
        "(-0.129488, 1.631682, -0.138111)",
        "(-0.130041, 1.629753, -0.144198)",
        "(-0.130193, 1.627528, -0.150153)",
        "(-0.130460, 1.625004, -0.155549)",
        "(-0.131069, 1.621979, -0.160110)",
        "(-0.131550, 1.620363, -0.162305)",
        "(-0.132460, 1.616912, -0.167050)",
        "(-0.133118, 1.613257, -0.172217)",
        "(-0.133784, 1.609293, -0.177513)",
        "(-0.134602, 1.604980, -0.182603)",
        "(-0.135000, 1.602700, -0.184964)",
        "(-0.135784, 1.597833, -0.189197)",
        "(-0.136534, 1.592739, -0.193095)",
        "(-0.137277, 1.587373, -0.196922)",
        "(-0.137989, 1.581731, -0.200919)",
        "(-0.138207, 1.578809, -0.202953)",
        "(-0.138393, 1.572878, -0.206863)",
        "(-0.138529, 1.566855, -0.210366)",
        "(-0.138452, 1.560592, -0.213340)",
        "(-0.138256, 1.554157, -0.216159)",
        "(-0.138117, 1.550894, -0.217503)",
        "(-0.137593, 1.544377, -0.220065)",
        "(-0.137002, 1.537815, -0.222490)",
        "(-0.136540, 1.530814, -0.224783)",
        "(-0.136269, 1.524077, -0.226758)",
        "(-0.136137, 1.520658, -0.227671)",
        "(-0.135595, 1.513672, -0.229230)",
        "(-0.134872, 1.506419, -0.230241)",
        "(-0.134056, 1.498876, -0.231038)",
        "(-0.133285, 1.491244, -0.231871)",
        "(-0.132883, 1.487329, -0.232284)",
        "(-0.132303, 1.479339, -0.232987)",
        "(-0.131797, 1.471137, -0.233470)",
        "(-0.131160, 1.462788, -0.233700)",
        "(-0.130292, 1.454270, -0.233445)",
        "(-0.129903, 1.449993, -0.233101)",
        "(-0.129312, 1.441424, -0.232075)",
        "(-0.128974, 1.432811, -0.230446)",
        "(-0.128601, 1.424196, -0.228492)",
        "(-0.128139, 1.415646, -0.226322)",
        "(-0.127856, 1.411423, -0.225168)",
        "(-0.127173, 1.403053, -0.222460)",
        "(-0.126164, 1.394810, -0.218856)",
        "(-0.125245, 1.386870, -0.214500)",
        "(-0.124524, 1.379569, -0.210205)",
        "(-0.124152, 1.376109, -0.208052)",
        "(-0.123373, 1.369457, -0.203529)",
        "(-0.122727, 1.363272, -0.198441)",
        "(-0.122193, 1.357652, -0.192876)",
        "(-0.121827, 1.352662, -0.187310)",
        "(-0.121655, 1.350426, -0.184457)",
        "(-0.121235, 1.346053, -0.178646)",
        "(-0.120821, 1.342311, -0.172701)",
        "(-0.120262, 1.339071, -0.166860)",
        "(-0.119482, 1.336483, -0.161390)",
        "(-0.119034, 1.335371, -0.158684)",
        "(-0.118038, 1.333397, -0.153052)",
        "(-0.117054, 1.331992, -0.147295)",
        "(-0.116576, 1.331489, -0.142051)",
        "(-0.116090, 1.331365, -0.137038)",
        "(-0.115770, 1.331468, -0.134551)",
        "(-0.114953, 1.331925, -0.129717)",
        "(-0.114106, 1.332979, -0.125340)",
        "(-0.113338, 1.334751, -0.121510)",
        "(-0.112175, 1.336948, -0.118116)",
        "(-0.111590, 1.338141, -0.116313)",
        "(-0.110465, 1.340841, -0.112232)",
        "(-0.109065, 1.343959, -0.108055)",
        "(-0.107344, 1.347584, -0.104215)",
        "(-0.105861, 1.351653, -0.100894)",
        "(-0.105113, 1.353837, -0.099323)",
        "(-0.103830, 1.358606, -0.095904)",
        "(-0.102543, 1.363849, -0.092433)",
        "(-0.101063, 1.369582, -0.089000)",
        "(-0.099564, 1.375839, -0.085542)",
        "(-0.098865, 1.379138, -0.083913)",
        "(-0.097684, 1.386348, -0.080961)",
        "(-0.096677, 1.393920, -0.078197)",
        "(-0.095639, 1.401712, -0.075500)",
        "(-0.094612, 1.409765, -0.073109)",
        "(-0.094042, 1.413826, -0.071937)",
        "(-0.093266, 1.422214, -0.069635)",
        "(-0.092650, 1.430811, -0.067043)",
        "(-0.092044, 1.439546, -0.064514)",
        "(-0.091814, 1.448394, -0.062587)",
        "(-0.091699, 1.452869, -0.061719)",
        "(-0.091428, 1.461825, -0.060099)",
        "(-0.091314, 1.470924, -0.058640)",
        "(-0.091429, 1.480084, -0.057609)",
        "(-0.091678, 1.489256, -0.057149)",
        "(-0.091735, 1.493757, -0.057000)",
        "(-0.091649, 1.502586, -0.056959)",
        "(-0.091594, 1.511231, -0.057475)",
        "(-0.092187, 1.519794, -0.058226)",
        "(-0.092877, 1.528165, -0.059155)",
        "(-0.093108, 1.532192, -0.059773)",
        "(-0.093219, 1.540223, -0.061477)",
        "(-0.093344, 1.547508, -0.063814)",
        "(-0.093480, 1.554531, -0.066914)",
        "(-0.093688, 1.561346, -0.070303)",
        "(-0.093947, 1.564637, -0.071953)",
        "(-0.094508, 1.570923, -0.075237)",
        "(-0.095000, 1.576803, -0.078794)",
        "(-0.095315, 1.582257, -0.082740)",
        "(-0.095536, 1.587208, -0.087156)",
        "(-0.095800, 1.589534, -0.089668)",
        "(-0.096179, 1.593875, -0.094934)",
        "(-0.096437, 1.597812, -0.100078)",
        "(-0.096637, 1.601347, -0.105049)",
        "(-0.096917, 1.604501, -0.110109)",
        "(-0.097158, 1.605918, -0.112677)",
        "(-0.097662, 1.608491, -0.117955)",
        "(-0.097985, 1.610659, -0.123512)",
        "(-0.098207, 1.612468, -0.129244)",
        "(-0.098656, 1.613923, -0.135063)",
        "(-0.099036, 1.614507, -0.138175)",
        "(-0.099827, 1.615435, -0.144819)",
        "(-0.100289, 1.615862, -0.151694)",
        "(-0.100526, 1.615774, -0.158610)",
        "(-0.100729, 1.615260, -0.165763)",
        "(-0.100890, 1.614788, -0.169435)",
        "(-0.101562, 1.613635, -0.176883)",
        "(-0.102151, 1.611932, -0.184340)",
        "(-0.102622, 1.609624, -0.191825)",
        "(-0.102969, 1.606642, -0.199325)",
        "(-0.103122, 1.604898, -0.202989)",
        "(-0.103499, 1.601145, -0.209849)",
        "(-0.103814, 1.596693, -0.215461)",
        "(-0.104277, 1.591710, -0.220719)",
        "(-0.104510, 1.586169, -0.226192)",
        "(-0.104554, 1.583178, -0.229018)",
        "(-0.104466, 1.576801, -0.234506)",
        "(-0.104497, 1.569958, -0.239595)",
        "(-0.104778, 1.562613, -0.243925)",
        "(-0.105009, 1.555011, -0.247887)",
        "(-0.105076, 1.551077, -0.249831)",
        "(-0.104960, 1.542762, -0.253660)",
        "(-0.104528, 1.533950, -0.257361)",
        "(-0.104160, 1.524685, -0.261185)",
        "(-0.103769, 1.515289, -0.265056)",
        "(-0.103467, 1.510562, -0.266891)",
        "(-0.102784, 1.500782, -0.270044)",
        "(-0.102152, 1.490983, -0.272970)",
        "(-0.101391, 1.481030, -0.275591)",
        "(-0.100893, 1.471114, -0.278047)",
        "(-0.100676, 1.466221, -0.279086)",
        "(-0.100159, 1.456456, -0.280727)",
        "(-0.099470, 1.446832, -0.281751)",
        "(-0.098807, 1.437386, -0.282182)",
        "(-0.098269, 1.428339, -0.282189)",
        "(-0.098029, 1.423921, -0.282078)",
        "(-0.097568, 1.415315, -0.281245)",
        "(-0.097131, 1.406907, -0.279985)",
        "(-0.096680, 1.398588, -0.278204)",
        "(-0.096035, 1.390377, -0.275840)",
        "(-0.095682, 1.386317, -0.274421)",
        "(-0.094970, 1.378250, -0.271218)",
        "(-0.093958, 1.370143, -0.267526)",
        "(-0.093159, 1.362191, -0.263444)",
        "(-0.092180, 1.354458, -0.258951)",
        "(-0.091645, 1.350721, -0.256569)",
        "(-0.090531, 1.343588, -0.251559)",
        "(-0.089560, 1.336989, -0.246205)",
        "(-0.088898, 1.330960, -0.240709)",
        "(-0.088305, 1.325518, -0.234924)",
        "(-0.087990, 1.322936, -0.231863)",
        "(-0.087289, 1.318144, -0.225575)",
        "(-0.086616, 1.313853, -0.219137)",
        "(-0.085832, 1.310080, -0.212028)",
        "(-0.085143, 1.307274, -0.204817)",
        "(-0.084863, 1.306148, -0.201042)",
        "(-0.084539, 1.304333, -0.193487)",
        "(-0.084380, 1.303048, -0.185909)",
        "(-0.084343, 1.302386, -0.178292)",
        "(-0.084345, 1.302492, -0.170685)",
        "(-0.084334, 1.302764, -0.166897)",
        "(-0.084147, 1.303632, -0.159504)",
        "(-0.083867, 1.304935, -0.152322)",
        "(-0.083416, 1.306844, -0.145156)",
        "(-0.083035, 1.309455, -0.138359)",
        "(-0.082859, 1.311058, -0.135214)",
        "(-0.082580, 1.314562, -0.129184)",
        "(-0.082340, 1.318601, -0.123256)",
        "(-0.081911, 1.323233, -0.117429)",
        "(-0.081453, 1.328468, -0.111992)",
        "(-0.081258, 1.331321, -0.109489)",
        "(-0.080925, 1.337396, -0.104601)",
        "(-0.080468, 1.344044, -0.099706)",
        "(-0.079770, 1.351330, -0.094816)",
        "(-0.079254, 1.359365, -0.090189)",
        "(-0.079058, 1.363654, -0.087949)",
        "(-0.078911, 1.372685, -0.083585)",
        "(-0.078813, 1.382137, -0.079270)",
        "(-0.078649, 1.391891, -0.075166)",
        "(-0.078621, 1.401970, -0.071458)",
        "(-0.078692, 1.407146, -0.069693)",
        "(-0.079051, 1.417775, -0.066257)",
        "(-0.079646, 1.428674, -0.063132)",
        "(-0.080206, 1.439621, -0.060608)",
        "(-0.080814, 1.450626, -0.058774)",
        "(-0.081145, 1.456115, -0.058230)",
        "(-0.081757, 1.466931, -0.057412)",
        "(-0.082598, 1.477634, -0.056885)",
        "(-0.083546, 1.488110, -0.056605)",
        "(-0.084490, 1.498405, -0.056933)",
        "(-0.085009, 1.503394, -0.057412)",
        "(-0.086083, 1.513142, -0.058659)",
        "(-0.087327, 1.522653, -0.060074)",
        "(-0.088504, 1.531677, -0.061866)",
        "(-0.089744, 1.540311, -0.064226)",
        "(-0.090319, 1.544452, -0.065570)",
        "(-0.091489, 1.552304, -0.068654)",
        "(-0.092363, 1.559660, -0.071983)",
        "(-0.093269, 1.566427, -0.075911)",
        "(-0.094318, 1.572893, -0.080124)",
        "(-0.094934, 1.575958, -0.082326)",
        "(-0.096159, 1.581655, -0.087120)",
        "(-0.097425, 1.587002, -0.092779)",
        "(-0.098407, 1.591639, -0.098802)",
        "(-0.099308, 1.595970, -0.105138)",
        "(-0.099699, 1.597872, -0.108431)",
        "(-0.100505, 1.601377, -0.115046)",
        "(-0.101629, 1.604421, -0.121761)",
        "(-0.102892, 1.607020, -0.128751)",
        "(-0.104042, 1.609049, -0.135961)",
        "(-0.104519, 1.609855, -0.139478)",
        "(-0.105527, 1.611148, -0.146275)",
        "(-0.106781, 1.611925, -0.153210)",
        "(-0.108201, 1.612115, -0.160672)",
        "(-0.109395, 1.611674, -0.168516)",
        "(-0.109897, 1.611224, -0.172458)",
        "(-0.110899, 1.610050, -0.180145)",
        "(-0.111929, 1.608194, -0.187756)",
        "(-0.113022, 1.605752, -0.195297)",
        "(-0.113990, 1.602732, -0.202892)",
        "(-0.114441, 1.600925, -0.206728)",
        "(-0.115330, 1.597036, -0.214482)",
        "(-0.116152, 1.592525, -0.221997)",
        "(-0.117012, 1.587448, -0.229336)",
        "(-0.117490, 1.581900, -0.236042)",
        "(-0.117533, 1.578961, -0.239020)",
        "(-0.117632, 1.572679, -0.244708)",
        "(-0.117778, 1.566334, -0.249808)",
        "(-0.117968, 1.559559, -0.254974)",
        "(-0.117978, 1.552285, -0.260006)",
        "(-0.117860, 1.548517, -0.262263)",
        "(-0.117748, 1.540774, -0.266327)",
        "(-0.117635, 1.532640, -0.270066)",
        "(-0.117319, 1.524081, -0.273747)",
        "(-0.116532, 1.515378, -0.277020)",
        "(-0.116029, 1.511039, -0.278393)",
        "(-0.115191, 1.502352, -0.280876)",
        "(-0.114585, 1.493667, -0.283030)",
        "(-0.114094, 1.484960, -0.284914)",
        "(-0.113598, 1.476370, -0.286267)",
        "(-0.113307, 1.472138, -0.286747)",
        "(-0.112721, 1.463750, -0.287218)",
        "(-0.112068, 1.455480, -0.287032)",
        "(-0.111404, 1.447287, -0.286473)",
        "(-0.110431, 1.439304, -0.285556)",
        "(-0.109990, 1.435400, -0.284988)",
        "(-0.109214, 1.427833, -0.283708)",
        "(-0.108552, 1.420421, -0.282029)",
        "(-0.108552, 1.420421, -0.282029)"
    ],
    "leftHandPositions": [
        "(-0.458924, 0.793104, 0.219636)",
        "(-0.458935, 0.793102, 0.219663)",
        "(-0.458980, 0.793110, 0.219706)",
        "(-0.459053, 0.793114, 0.219741)",
        "(-0.459126, 0.793099, 0.219800)",
        "(-0.459195, 0.793081, 0.219870)",
        "(-0.459276, 0.793063, 0.219961)",
        "(-0.459326, 0.793056, 0.220030)",
        "(-0.459426, 0.793054, 0.220211)",
        "(-0.459487, 0.793056, 0.220395)",
        "(-0.459529, 0.793052, 0.220542)",
        "(-0.459591, 0.793044, 0.220646)",
        "(-0.459625, 0.793036, 0.220690)",
        "(-0.459686, 0.793024, 0.220783)",
        "(-0.459747, 0.793007, 0.220905)",
        "(-0.459783, 0.792994, 0.221023)",
        "(-0.459801, 0.792999, 0.221175)",
        "(-0.459792, 0.793021, 0.221252)",
        "(-0.459741, 0.793091, 0.221386)",
        "(-0.459635, 0.793193, 0.221480)",
        "(-0.459450, 0.793393, 0.221519)",
        "(-0.458938, 0.793889, 0.221401)",
        "(-0.458401, 0.794394, 0.221217)",
        "(-0.456369, 0.795980, 0.220674)",
        "(-0.452783, 0.798401, 0.219968)",
        "(-0.447867, 0.801344, 0.219146)",
        "(-0.441784, 0.804918, 0.217953)",
        "(-0.438072, 0.807148, 0.217142)",
        "(-0.429231, 0.812603, 0.215179)",
        "(-0.418540, 0.819762, 0.212738)",
        "(-0.406468, 0.828596, 0.209942)",
        "(-0.393524, 0.839015, 0.207074)",
        "(-0.386507, 0.845332, 0.205572)",
        "(-0.372133, 0.859006, 0.202387)",
        "(-0.356927, 0.875609, 0.199055)",
        "(-0.341496, 0.894142, 0.195482)",
        "(-0.326282, 0.915502, 0.191307)",
        "(-0.318852, 0.926888, 0.189142)",
        "(-0.304421, 0.950893, 0.184667)",
        "(-0.290928, 0.976723, 0.179917)",
        "(-0.278672, 1.002987, 0.174834)",
        "(-0.267366, 1.028630, 0.169454)",
        "(-0.261928, 1.041102, 0.166685)",
        "(-0.251034, 1.066098, 0.161165)",
        "(-0.240719, 1.092421, 0.155666)",
        "(-0.226338, 1.130235, 0.147263)",
        "(-0.226338, 1.130235, 0.147263)",
        "(-0.216845, 1.152391, 0.141360)",
        "(-0.207380, 1.172798, 0.135469)",
        "(-0.197678, 1.191788, 0.129964)",
        "(-0.188455, 1.210980, 0.125321)",
        "(-0.180587, 1.230581, 0.121735)",
        "(-0.177069, 1.240221, 0.120276)",
        "(-0.170684, 1.257980, 0.117735)",
        "(-0.164975, 1.274472, 0.115199)",
        "(-0.160740, 1.289710, 0.112860)",
        "(-0.157621, 1.303653, 0.110691)",
        "(-0.156927, 1.310015, 0.109707)",
        "(-0.155652, 1.322727, 0.107845)",
        "(-0.155387, 1.333858, 0.105987)",
        "(-0.156124, 1.347689, 0.103468)",
        "(-0.156124, 1.347689, 0.103468)",
        "(-0.156920, 1.355670, 0.102059)",
        "(-0.158174, 1.362234, 0.100799)",
        "(-0.159592, 1.367658, 0.099782)",
        "(-0.160760, 1.372105, 0.099171)",
        "(-0.161458, 1.375473, 0.098797)",
        "(-0.161729, 1.376763, 0.098607)",
        "(-0.162209, 1.379014, 0.098302)",
        "(-0.163092, 1.380536, 0.097899)",
        "(-0.164148, 1.381771, 0.097450)",
        "(-0.165152, 1.383026, 0.097232)",
        "(-0.165774, 1.384161, 0.097247)",
        "(-0.167526, 1.387271, 0.097313)",
        "(-0.169272, 1.390305, 0.096953)",
        "(-0.170621, 1.393282, 0.096325)",
        "(-0.171379, 1.396490, 0.095819)",
        "(-0.171531, 1.398290, 0.095661)",
        "(-0.171895, 1.402055, 0.095386)",
        "(-0.171901, 1.405815, 0.095186)",
        "(-0.171243, 1.408967, 0.094903)",
        "(-0.169717, 1.410977, 0.094224)",
        "(-0.168995, 1.411712, 0.093891)",
        "(-0.167649, 1.412812, 0.093338)",
        "(-0.166533, 1.413266, 0.092961)",
        "(-0.165319, 1.412962, 0.092748)",
        "(-0.163853, 1.411741, 0.092535)",
        "(-0.163044, 1.410856, 0.092446)",
        "(-0.161647, 1.408987, 0.092323)",
        "(-0.160469, 1.407047, 0.092288)",
        "(-0.159320, 1.405090, 0.092338)",
        "(-0.158209, 1.403051, 0.092221)",
        "(-0.157659, 1.402050, 0.092044)",
        "(-0.156533, 1.400120, 0.091476)",
        "(-0.155299, 1.398407, 0.090705)",
        "(-0.154187, 1.396910, 0.089712)",
        "(-0.153306, 1.395697, 0.088577)",
        "(-0.152928, 1.395232, 0.087990)",
        "(-0.152344, 1.394579, 0.086800)",
        "(-0.151836, 1.394178, 0.085614)",
        "(-0.151344, 1.394105, 0.084536)",
        "(-0.150789, 1.394166, 0.083612)",
        "(-0.150479, 1.394238, 0.083213)",
        "(-0.150080, 1.394488, 0.082455)",
        "(-0.149862, 1.394812, 0.081862)",
        "(-0.149526, 1.395220, 0.081012)",
        "(-0.149526, 1.395220, 0.081012)",
        "(-0.149384, 1.395358, 0.080651)",
        "(-0.148962, 1.395585, 0.080081)",
        "(-0.148589, 1.395650, 0.079715)",
        "(-0.148304, 1.395639, 0.079455)",
        "(-0.148011, 1.395719, 0.079248)",
        "(-0.147798, 1.395881, 0.079182)",
        "(-0.147546, 1.396481, 0.079219)",
        "(-0.147490, 1.397255, 0.079242)",
        "(-0.147513, 1.398032, 0.079184)",
        "(-0.147623, 1.398848, 0.079023)",
        "(-0.147691, 1.399219, 0.078885)",
        "(-0.147709, 1.399755, 0.078712)",
        "(-0.147750, 1.400709, 0.078641)",
        "(-0.147884, 1.401669, 0.078684)",
        "(-0.148019, 1.402659, 0.078767)",
        "(-0.148047, 1.403096, 0.078815)",
        "(-0.148027, 1.403901, 0.078904)",
        "(-0.147862, 1.404779, 0.079146)",
        "(-0.147793, 1.405924, 0.079535)",
        "(-0.147740, 1.407419, 0.079976)",
        "(-0.147696, 1.408282, 0.080186)",
        "(-0.147389, 1.410222, 0.080474)",
        "(-0.147083, 1.412469, 0.080558)",
        "(-0.146795, 1.415032, 0.080426)",
        "(-0.146467, 1.417908, 0.080108)",
        "(-0.146399, 1.419457, 0.079924)",
        "(-0.146516, 1.422646, 0.079565)",
        "(-0.146917, 1.425588, 0.079169)",
        "(-0.147592, 1.428713, 0.078472)",
        "(-0.147592, 1.428713, 0.078472)",
        "(-0.147929, 1.429654, 0.077833)",
        "(-0.148495, 1.429419, 0.076980)",
        "(-0.149248, 1.428367, 0.076058)",
        "(-0.150018, 1.426852, 0.075249)",
        "(-0.150542, 1.425009, 0.074594)",
        "(-0.150595, 1.423995, 0.074342)",
        "(-0.150365, 1.422074, 0.073962)",
        "(-0.149935, 1.420398, 0.073652)",
        "(-0.149094, 1.418709, 0.073280)",
        "(-0.149094, 1.418709, 0.073280)",
        "(-0.148607, 1.418308, 0.073173)",
        "(-0.148295, 1.418457, 0.073167)",
        "(-0.148045, 1.419134, 0.073230)",
        "(-0.148192, 1.420168, 0.073340)",
        "(-0.148488, 1.421441, 0.073495)",
        "(-0.148710, 1.422122, 0.073612)",
        "(-0.149268, 1.423515, 0.073906)",
        "(-0.149802, 1.424740, 0.074215)",
        "(-0.150889, 1.426220, 0.074696)",
        "(-0.150889, 1.426220, 0.074696)",
        "(-0.151448, 1.426859, 0.075108)",
        "(-0.152019, 1.427271, 0.075590)",
        "(-0.152832, 1.427655, 0.076215)",
        "(-0.153569, 1.427884, 0.076797)",
        "(-0.154098, 1.427796, 0.077114)",
        "(-0.154289, 1.427577, 0.077153)",
        "(-0.154439, 1.427059, 0.077194)",
        "(-0.154610, 1.426728, 0.077215)",
        "(-0.154816, 1.426675, 0.077290)",
        "(-0.155101, 1.426612, 0.077284)",
        "(-0.155132, 1.426591, 0.077228)",
        "(-0.155314, 1.426494, 0.077063)",
        "(-0.155438, 1.426427, 0.076885)",
        "(-0.155440, 1.426426, 0.076789)",
        "(-0.155357, 1.426570, 0.076712)",
        "(-0.155244, 1.426759, 0.076655)",
        "(-0.154999, 1.427122, 0.076525)",
        "(-0.154529, 1.427905, 0.076254)",
        "(-0.154109, 1.429223, 0.075975)",
        "(-0.153561, 1.431414, 0.075609)",
        "(-0.153310, 1.432774, 0.075401)",
        "(-0.152779, 1.435975, 0.074891)",
        "(-0.152176, 1.439811, 0.074222)",
        "(-0.151679, 1.444162, 0.073546)",
        "(-0.151315, 1.449058, 0.073025)",
        "(-0.151067, 1.451709, 0.072855)",
        "(-0.150611, 1.457111, 0.072552)",
        "(-0.150270, 1.462691, 0.072368)",
        "(-0.149954, 1.468390, 0.072459)",
        "(-0.149482, 1.474019, 0.072934)",
        "(-0.149091, 1.476776, 0.073315)",
        "(-0.148357, 1.482237, 0.074207)",
        "(-0.147833, 1.487413, 0.075188)",
        "(-0.147448, 1.494122, 0.076780)",
        "(-0.147448, 1.494122, 0.076780)",
        "(-0.147116, 1.497961, 0.077887)",
        "(-0.147023, 1.501290, 0.079005)",
        "(-0.147145, 1.504167, 0.080266)",
        "(-0.147048, 1.507922, 0.082241)",
        "(-0.147048, 1.507922, 0.082241)",
        "(-0.147165, 1.510004, 0.083377)",
        "(-0.147310, 1.511883, 0.084463)",
        "(-0.147254, 1.513901, 0.085806)",
        "(-0.146684, 1.517102, 0.088247)",
        "(-0.146684, 1.517102, 0.088247)",
        "(-0.146153, 1.519062, 0.089872)",
        "(-0.145625, 1.521114, 0.091728)",
        "(-0.144890, 1.523576, 0.094206)",
        "(-0.144058, 1.526496, 0.097294)",
        "(-0.143406, 1.529669, 0.100726)",
        "(-0.143178, 1.531299, 0.102535)",
        "(-0.142836, 1.534582, 0.106229)",
        "(-0.142567, 1.537944, 0.110160)",
        "(-0.142188, 1.541309, 0.114237)",
        "(-0.141847, 1.544649, 0.118308)",
        "(-0.141751, 1.546274, 0.120404)",
        "(-0.141497, 1.549718, 0.124897)",
        "(-0.141683, 1.553353, 0.129686)",
        "(-0.142107, 1.557024, 0.134562)",
        "(-0.142558, 1.560413, 0.139258)",
        "(-0.142795, 1.561939, 0.141537)",
        "(-0.143300, 1.564826, 0.146138)",
        "(-0.143935, 1.567797, 0.150953)",
        "(-0.144823, 1.572083, 0.158307)",
        "(-0.144823, 1.572083, 0.158307)",
        "(-0.145502, 1.574555, 0.162978)",
        "(-0.146184, 1.576728, 0.167588)",
        "(-0.146623, 1.578909, 0.172365)",
        "(-0.147140, 1.581002, 0.177198)",
        "(-0.147892, 1.582908, 0.182062)",
        "(-0.148318, 1.583803, 0.184558)",
        "(-0.149196, 1.585423, 0.189757)",
        "(-0.150028, 1.586811, 0.195232)",
        "(-0.150716, 1.587874, 0.201049)",
        "(-0.151415, 1.588417, 0.206972)",
        "(-0.151754, 1.588503, 0.210050)",
        "(-0.152389, 1.588424, 0.216434)",
        "(-0.153173, 1.588047, 0.223232)",
        "(-0.154366, 1.586855, 0.234398)",
        "(-0.154366, 1.586855, 0.234398)",
        "(-0.154940, 1.585700, 0.242082)",
        "(-0.155318, 1.584063, 0.249887)",
        "(-0.155791, 1.582097, 0.257531)",
        "(-0.156402, 1.579810, 0.265129)",
        "(-0.157084, 1.577134, 0.272715)",
        "(-0.157424, 1.575537, 0.276356)",
        "(-0.158092, 1.572132, 0.283351)",
        "(-0.158841, 1.568249, 0.289854)",
        "(-0.159677, 1.563863, 0.295694)",
        "(-0.160449, 1.558994, 0.300937)",
        "(-0.160752, 1.556394, 0.303311)",
        "(-0.161195, 1.551094, 0.307825)",
        "(-0.161524, 1.545567, 0.311882)",
        "(-0.161852, 1.536719, 0.316946)",
        "(-0.161852, 1.536719, 0.316946)",
        "(-0.162215, 1.530833, 0.319856)",
        "(-0.162540, 1.524772, 0.322557)",
        "(-0.162665, 1.518475, 0.325128)",
        "(-0.162829, 1.509177, 0.328828)",
        "(-0.162829, 1.509177, 0.328828)",
        "(-0.163022, 1.503192, 0.331041)",
        "(-0.163103, 1.497159, 0.333096)",
        "(-0.163272, 1.491086, 0.334903)",
        "(-0.163477, 1.485104, 0.336784)",
        "(-0.163823, 1.479301, 0.338773)",
        "(-0.164039, 1.476510, 0.339763)",
        "(-0.164378, 1.470993, 0.341614)",
        "(-0.164648, 1.465438, 0.343042)",
        "(-0.165072, 1.457539, 0.344756)",
        "(-0.165072, 1.457539, 0.344756)",
        "(-0.165405, 1.452667, 0.345721)",
        "(-0.165612, 1.447967, 0.346616)",
        "(-0.165919, 1.443367, 0.347232)",
        "(-0.167074, 1.436765, 0.347709)",
        "(-0.167074, 1.436765, 0.347709)",
        "(-0.168138, 1.432393, 0.347860)",
        "(-0.169179, 1.427814, 0.347711)",
        "(-0.170152, 1.423066, 0.347169)",
        "(-0.171044, 1.418061, 0.346433)",
        "(-0.172016, 1.412590, 0.345529)",
        "(-0.172553, 1.409628, 0.345017)",
        "(-0.173798, 1.403339, 0.343705)",
        "(-0.175127, 1.396781, 0.341480)",
        "(-0.176494, 1.386074, 0.335901)",
        "(-0.176494, 1.386074, 0.335901)",
        "(-0.177186, 1.378351, 0.331256)",
        "(-0.177633, 1.370148, 0.325924)",
        "(-0.177684, 1.361277, 0.319330)",
        "(-0.177533, 1.348574, 0.308584)",
        "(-0.177533, 1.348574, 0.308584)",
        "(-0.177432, 1.340614, 0.301366)",
        "(-0.177300, 1.333092, 0.293905)",
        "(-0.176902, 1.325772, 0.286038)",
        "(-0.176208, 1.318920, 0.278297)",
        "(-0.175684, 1.313166, 0.271182)",
        "(-0.175608, 1.310746, 0.267679)",
        "(-0.175571, 1.306107, 0.260448)",
        "(-0.175265, 1.301987, 0.253333)",
        "(-0.174891, 1.298967, 0.246850)",
        "(-0.174657, 1.296737, 0.240473)",
        "(-0.174591, 1.295743, 0.237033)",
        "(-0.174728, 1.293675, 0.229719)",
        "(-0.175041, 1.292166, 0.222531)",
        "(-0.176011, 1.291432, 0.212432)",
        "(-0.176011, 1.291432, 0.212432)",
        "(-0.176477, 1.291035, 0.205765)",
        "(-0.176680, 1.290806, 0.199286)",
        "(-0.176926, 1.290912, 0.192902)",
        "(-0.177279, 1.291253, 0.186454)",
        "(-0.177364, 1.291851, 0.180149)",
        "(-0.177281, 1.292309, 0.177133)",
        "(-0.176894, 1.293478, 0.171235)",
        "(-0.176406, 1.295025, 0.165495)",
        "(-0.176085, 1.297226, 0.159965)",
        "(-0.175643, 1.299760, 0.154512)",
        "(-0.175314, 1.301135, 0.151836)",
        "(-0.174575, 1.304176, 0.146555)",
        "(-0.173721, 1.307603, 0.141260)",
        "(-0.172799, 1.313919, 0.133434)",
        "(-0.172799, 1.313919, 0.133434)",
        "(-0.172127, 1.318754, 0.128317)",
        "(-0.171512, 1.323827, 0.123159)",
        "(-0.170871, 1.329236, 0.118210)",
        "(-0.169861, 1.337841, 0.111507)",
        "(-0.169861, 1.337841, 0.111507)",
        "(-0.169230, 1.343863, 0.107294)",
        "(-0.168629, 1.349955, 0.103158)",
        "(-0.167880, 1.355886, 0.099090)",
        "(-0.167222, 1.361703, 0.095245)",
        "(-0.166615, 1.367535, 0.091691)",
        "(-0.166229, 1.370450, 0.090034)",
        "(-0.165481, 1.376409, 0.086908)",
        "(-0.164884, 1.382396, 0.083982)",
        "(-0.164295, 1.388370, 0.081353)",
        "(-0.163522, 1.394290, 0.078960)",
        "(-0.163059, 1.397271, 0.077889)",
        "(-0.162035, 1.403182, 0.075814)",
        "(-0.160988, 1.409141, 0.073873)",
        "(-0.160109, 1.415365, 0.072267)",
        "(-0.159403, 1.421955, 0.070903)",
        "(-0.159155, 1.425333, 0.070240)",
        "(-0.158599, 1.432069, 0.068739)",
        "(-0.157993, 1.438721, 0.067077)",
        "(-0.156942, 1.448884, 0.064831)",
        "(-0.156942, 1.448884, 0.064831)",
        "(-0.156670, 1.455998, 0.063641)",
        "(-0.156199, 1.463189, 0.062467)",
        "(-0.155732, 1.470352, 0.061341)",
        "(-0.155647, 1.477458, 0.060296)",
        "(-0.155670, 1.484559, 0.059354)",
        "(-0.155534, 1.488133, 0.058913)",
        "(-0.155558, 1.495202, 0.058272)",
        "(-0.155592, 1.502184, 0.057970)",
        "(-0.155874, 1.509379, 0.058027)",
        "(-0.156219, 1.516672, 0.058359)",
        "(-0.156315, 1.520308, 0.058606)",
        "(-0.156379, 1.527545, 0.059322)",
        "(-0.156456, 1.534593, 0.060390)",
        "(-0.157444, 1.544977, 0.062940)",
        "(-0.157444, 1.544977, 0.062940)",
        "(-0.158220, 1.551587, 0.064978)",
        "(-0.158903, 1.557746, 0.067085)",
        "(-0.159454, 1.563713, 0.069516)",
        "(-0.160235, 1.569421, 0.072463)",
        "(-0.161098, 1.574918, 0.076046)",
        "(-0.161433, 1.577488, 0.077981)",
        "(-0.162049, 1.582378, 0.081904)",
        "(-0.162926, 1.587044, 0.086003)",
        "(-0.163837, 1.591535, 0.090465)",
        "(-0.164631, 1.595655, 0.095235)",
        "(-0.164862, 1.597636, 0.097765)",
        "(-0.165129, 1.601467, 0.102996)",
        "(-0.165440, 1.604895, 0.108389)",
        "(-0.166122, 1.608036, 0.113984)",
        "(-0.166688, 1.610930, 0.119761)",
        "(-0.166700, 1.612300, 0.122732)",
        "(-0.166335, 1.614986, 0.128766)",
        "(-0.165997, 1.617456, 0.135000)",
        "(-0.165885, 1.619724, 0.141517)",
        "(-0.165925, 1.621827, 0.148026)",
        "(-0.165865, 1.622789, 0.151245)",
        "(-0.165558, 1.624561, 0.157597)",
        "(-0.165426, 1.625944, 0.163648)",
        "(-0.165702, 1.627052, 0.169531)",
        "(-0.166266, 1.628082, 0.175364)",
        "(-0.166459, 1.628588, 0.178340)",
        "(-0.166629, 1.629364, 0.184398)",
        "(-0.166869, 1.629969, 0.190460)",
        "(-0.167485, 1.630366, 0.196377)",
        "(-0.168213, 1.630438, 0.202242)",
        "(-0.168451, 1.630352, 0.205215)",
        "(-0.168853, 1.630048, 0.211241)",
        "(-0.169439, 1.629327, 0.217226)",
        "(-0.170387, 1.627826, 0.226353)",
        "(-0.170387, 1.627826, 0.226353)",
        "(-0.170616, 1.626475, 0.232621)",
        "(-0.170734, 1.624698, 0.238896)",
        "(-0.171252, 1.622467, 0.245138)",
        "(-0.171864, 1.620139, 0.251446)",
        "(-0.172167, 1.617517, 0.257743)",
        "(-0.172165, 1.615970, 0.260830)",
        "(-0.172267, 1.612687, 0.266871)",
        "(-0.172371, 1.609247, 0.272748)",
        "(-0.172446, 1.605572, 0.278516)",
        "(-0.172508, 1.601576, 0.284117)",
        "(-0.172550, 1.599440, 0.286755)",
        "(-0.172707, 1.595032, 0.291890)",
        "(-0.172864, 1.590441, 0.296906)",
        "(-0.172980, 1.585719, 0.301702)",
        "(-0.172856, 1.580640, 0.306156)",
        "(-0.172761, 1.577972, 0.308170)",
        "(-0.172816, 1.572644, 0.311992)",
        "(-0.172892, 1.567398, 0.315697)",
        "(-0.172906, 1.559695, 0.321125)",
        "(-0.172906, 1.559695, 0.321125)",
        "(-0.172992, 1.554455, 0.324409)",
        "(-0.173075, 1.549265, 0.327428)",
        "(-0.173062, 1.541546, 0.331062)",
        "(-0.173086, 1.536387, 0.333056)",
        "(-0.173086, 1.536387, 0.333056)",
        "(-0.173158, 1.531254, 0.334683)",
        "(-0.173378, 1.526163, 0.335930)",
        "(-0.173790, 1.520960, 0.336814)",
        "(-0.174444, 1.513026, 0.337440)",
        "(-0.174444, 1.513026, 0.337440)",
        "(-0.174922, 1.507514, 0.337506)",
        "(-0.175507, 1.501794, 0.337468)",
        "(-0.176121, 1.496009, 0.337322)",
        "(-0.176638, 1.489959, 0.337079)",
        "(-0.177383, 1.483437, 0.336378)",
        "(-0.177877, 1.480024, 0.335813)",
        "(-0.178906, 1.473124, 0.334389)",
        "(-0.179725, 1.465997, 0.332554)",
        "(-0.180395, 1.458586, 0.330641)",
        "(-0.181052, 1.450885, 0.328651)",
        "(-0.181374, 1.446940, 0.327606)",
        "(-0.182291, 1.439153, 0.325321)",
        "(-0.183125, 1.431569, 0.322835)",
        "(-0.183886, 1.420365, 0.318689)",
        "(-0.183886, 1.420365, 0.318689)",
        "(-0.184241, 1.412949, 0.315769)",
        "(-0.184212, 1.405795, 0.312935)",
        "(-0.183859, 1.398961, 0.310107)",
        "(-0.183462, 1.392493, 0.307370)",
        "(-0.183227, 1.386399, 0.304540)",
        "(-0.183150, 1.383521, 0.303071)",
        "(-0.182848, 1.377922, 0.299976)",
        "(-0.182242, 1.372534, 0.296798)",
        "(-0.181758, 1.367621, 0.293519)",
        "(-0.181481, 1.363257, 0.290270)",
        "(-0.181450, 1.361240, 0.288622)",
        "(-0.181273, 1.357377, 0.285327)",
        "(-0.180832, 1.353786, 0.281852)",
        "(-0.180362, 1.350462, 0.278239)",
        "(-0.180010, 1.347929, 0.275213)",
        "(-0.180052, 1.346927, 0.273786)",
        "(-0.180383, 1.345035, 0.270913)",
        "(-0.180804, 1.343057, 0.267966)",
        "(-0.181652, 1.340084, 0.263296)",
        "(-0.181652, 1.340084, 0.263296)",
        "(-0.182238, 1.338187, 0.260456)",
        "(-0.182716, 1.336195, 0.257785)",
        "(-0.182932, 1.334032, 0.255127)",
        "(-0.183327, 1.332039, 0.252148)",
        "(-0.183701, 1.330082, 0.248610)",
        "(-0.183836, 1.329072, 0.246611)",
        "(-0.183971, 1.327244, 0.242523)",
        "(-0.184184, 1.325825, 0.238302)",
        "(-0.184333, 1.324187, 0.231535)",
        "(-0.184333, 1.324187, 0.231535)",
        "(-0.184473, 1.323215, 0.226272)",
        "(-0.184461, 1.322301, 0.220253)",
        "(-0.184618, 1.321520, 0.213433)",
        "(-0.184951, 1.320813, 0.206053)",
        "(-0.184986, 1.320212, 0.198636)",
        "(-0.184934, 1.319980, 0.194916)",
        "(-0.184804, 1.319677, 0.187435)",
        "(-0.184795, 1.319472, 0.179677)",
        "(-0.184696, 1.319299, 0.167752)",
        "(-0.184696, 1.319299, 0.167752)",
        "(-0.184480, 1.319507, 0.159895)",
        "(-0.184200, 1.320186, 0.152272)",
        "(-0.183789, 1.321246, 0.144787)",
        "(-0.183599, 1.322754, 0.137302)",
        "(-0.183665, 1.324797, 0.130015)",
        "(-0.183675, 1.326100, 0.126543)",
        "(-0.183425, 1.329043, 0.119757)",
        "(-0.183020, 1.332428, 0.113141)",
        "(-0.182760, 1.338868, 0.104128)",
        "(-0.182760, 1.338868, 0.104128)",
        "(-0.182346, 1.343928, 0.098711)",
        "(-0.181741, 1.349324, 0.093442)",
        "(-0.181061, 1.355321, 0.088464)",
        "(-0.179927, 1.365369, 0.081722)",
        "(-0.179927, 1.365369, 0.081722)",
        "(-0.179110, 1.372650, 0.077774)",
        "(-0.178370, 1.380338, 0.074151)",
        "(-0.177874, 1.388234, 0.070825)",
        "(-0.176462, 1.400125, 0.066061)",
        "(-0.176462, 1.400125, 0.066061)",
        "(-0.175253, 1.408080, 0.063076)",
        "(-0.174924, 1.416350, 0.060540)",
        "(-0.174544, 1.424780, 0.058501)",
        "(-0.173547, 1.432888, 0.056717)",
        "(-0.171985, 1.440717, 0.055101)",
        "(-0.171452, 1.444603, 0.054391)",
        "(-0.171242, 1.452609, 0.053299)",
        "(-0.170912, 1.460617, 0.052545)",
        "(-0.168043, 1.471966, 0.051486)",
        "(-0.168043, 1.471966, 0.051486)",
        "(-0.166468, 1.479490, 0.051041)",
        "(-0.166417, 1.487260, 0.051091)",
        "(-0.165945, 1.495093, 0.051276)",
        "(-0.164330, 1.502657, 0.051349)",
        "(-0.162670, 1.510192, 0.051480)",
        "(-0.162712, 1.514060, 0.051675)",
        "(-0.163160, 1.521955, 0.052284)",
        "(-0.162890, 1.529600, 0.052666)",
        "(-0.161807, 1.536743, 0.052688)",
        "(-0.160542, 1.543700, 0.052751)",
        "(-0.160808, 1.547170, 0.052871)",
        "(-0.161581, 1.554204, 0.053397)",
        "(-0.161436, 1.560555, 0.053670)",
        "(-0.160523, 1.566118, 0.053583)",
        "(-0.159855, 1.571531, 0.053538)",
        "(-0.159859, 1.574214, 0.053648)",
        "(-0.159654, 1.579405, 0.054120)",
        "(-0.158914, 1.584082, 0.054670)",
        "(-0.157943, 1.588428, 0.055323)",
        "(-0.157355, 1.592538, 0.056212)",
        "(-0.157145, 1.594452, 0.056825)",
        "(-0.156745, 1.598287, 0.058342)",
        "(-0.156532, 1.602012, 0.060265)",
        "(-0.156265, 1.605475, 0.062553)",
        "(-0.156199, 1.608857, 0.065282)",
        "(-0.156223, 1.610562, 0.066795)",
        "(-0.156043, 1.613852, 0.070139)",
        "(-0.155531, 1.616929, 0.073642)",
        "(-0.154619, 1.619766, 0.077175)",
        "(-0.153627, 1.622461, 0.080703)",
        "(-0.153353, 1.623650, 0.082552)",
        "(-0.153003, 1.626115, 0.086313)",
        "(-0.152758, 1.628645, 0.090044)",
        "(-0.152271, 1.631740, 0.095226)",
        "(-0.152271, 1.631740, 0.095226)",
        "(-0.152058, 1.633585, 0.098471)",
        "(-0.151783, 1.635569, 0.101735)",
        "(-0.151326, 1.637413, 0.104931)",
        "(-0.150676, 1.639099, 0.107904)",
        "(-0.150164, 1.640548, 0.110411)",
        "(-0.149977, 1.641115, 0.111448)",
        "(-0.149735, 1.642054, 0.113403)",
        "(-0.149740, 1.642797, 0.115520)",
        "(-0.149812, 1.644330, 0.119817)",
        "(-0.149812, 1.644330, 0.119817)",
        "(-0.149522, 1.645196, 0.123017)",
        "(-0.148941, 1.645890, 0.126389)",
        "(-0.148435, 1.646452, 0.130106)",
        "(-0.148048, 1.646956, 0.134388)",
        "(-0.147419, 1.647342, 0.139119)",
        "(-0.147015, 1.647442, 0.141625)",
        "(-0.146367, 1.647468, 0.146789)",
        "(-0.146141, 1.647009, 0.152307)",
        "(-0.146094, 1.646392, 0.158389)",
        "(-0.145931, 1.645707, 0.165216)",
        "(-0.145739, 1.645256, 0.168794)",
        "(-0.145350, 1.643995, 0.175998)",
        "(-0.145504, 1.642026, 0.183075)",
        "(-0.145642, 1.639602, 0.190132)",
        "(-0.145445, 1.636807, 0.197321)",
        "(-0.145264, 1.635211, 0.201046)",
        "(-0.145077, 1.631852, 0.208580)",
        "(-0.145030, 1.628333, 0.215757)",
        "(-0.145206, 1.624010, 0.222108)",
        "(-0.145287, 1.619016, 0.227779)",
        "(-0.145406, 1.616418, 0.230413)",
        "(-0.145624, 1.611293, 0.235701)",
        "(-0.145928, 1.605831, 0.240838)",
        "(-0.146542, 1.596874, 0.247521)",
        "(-0.146542, 1.596874, 0.247521)",
        "(-0.147003, 1.590688, 0.251380)",
        "(-0.147151, 1.584107, 0.254940)",
        "(-0.147036, 1.577317, 0.258217)",
        "(-0.146852, 1.567384, 0.262684)",
        "(-0.146852, 1.567384, 0.262684)",
        "(-0.146792, 1.560699, 0.265603)",
        "(-0.146403, 1.554072, 0.268559)",
        "(-0.146124, 1.547583, 0.271285)",
        "(-0.146290, 1.537775, 0.274737)",
        "(-0.146290, 1.537775, 0.274737)",
        "(-0.146523, 1.531132, 0.276769)",
        "(-0.146705, 1.524417, 0.278542)",
        "(-0.146949, 1.517447, 0.280070)",
        "(-0.147413, 1.506419, 0.282155)",
        "(-0.147413, 1.506419, 0.282155)",
        "(-0.147665, 1.499076, 0.283419)",
        "(-0.147922, 1.491512, 0.284617)",
        "(-0.148482, 1.483584, 0.285839)",
        "(-0.149558, 1.471411, 0.287717)",
        "(-0.149558, 1.471411, 0.287717)",
        "(-0.150153, 1.463204, 0.288958)",
        "(-0.150783, 1.454752, 0.290019)",
        "(-0.151488, 1.446035, 0.290932)",
        "(-0.152640, 1.432906, 0.292100)",
        "(-0.152640, 1.432906, 0.292100)",
        "(-0.153386, 1.424250, 0.292443)",
        "(-0.154076, 1.415426, 0.292326)",
        "(-0.155056, 1.406324, 0.291843)",
        "(-0.156112, 1.397155, 0.291213)",
        "(-0.156908, 1.387898, 0.290385)",
        "(-0.157229, 1.383258, 0.289824)",
        "(-0.157892, 1.373912, 0.288336)",
        "(-0.158795, 1.364764, 0.286423)",
        "(-0.159933, 1.351439, 0.283209)",
        "(-0.159933, 1.351439, 0.283209)",
        "(-0.160449, 1.342723, 0.280609)",
        "(-0.161010, 1.334469, 0.277544)",
        "(-0.161585, 1.326798, 0.274016)",
        "(-0.162272, 1.315728, 0.267308)",
        "(-0.162272, 1.315728, 0.267308)",
        "(-0.162671, 1.308702, 0.262030)",
        "(-0.162836, 1.302395, 0.256465)",
        "(-0.163076, 1.296672, 0.250503)",
        "(-0.163504, 1.291406, 0.244107)",
        "(-0.163815, 1.286613, 0.237413)",
        "(-0.164009, 1.284420, 0.233837)",
        "(-0.164654, 1.280402, 0.226371)",
        "(-0.165380, 1.276916, 0.218681)",
        "(-0.165960, 1.274111, 0.211130)",
        "(-0.166500, 1.272048, 0.203742)",
        "(-0.166859, 1.271307, 0.200073)",
        "(-0.167595, 1.270100, 0.192722)",
        "(-0.168243, 1.269262, 0.185398)",
        "(-0.169264, 1.268988, 0.174823)",
        "(-0.169264, 1.268988, 0.174823)",
        "(-0.169781, 1.269162, 0.168114)",
        "(-0.170276, 1.269619, 0.161541)",
        "(-0.171000, 1.270407, 0.154957)",
        "(-0.172128, 1.272335, 0.145124)",
        "(-0.172128, 1.272335, 0.145124)",
        "(-0.172955, 1.274159, 0.138657)",
        "(-0.173705, 1.276197, 0.132204)",
        "(-0.174273, 1.278644, 0.125928)",
        "(-0.174843, 1.283133, 0.117035)",
        "(-0.174843, 1.283133, 0.117035)",
        "(-0.174859, 1.286607, 0.111527)",
        "(-0.175119, 1.290542, 0.106213)",
        "(-0.175386, 1.294972, 0.101226)",
        "(-0.175350, 1.302371, 0.094525)",
        "(-0.175350, 1.302371, 0.094525)",
        "(-0.175058, 1.307662, 0.090598)",
        "(-0.174640, 1.312994, 0.086807)",
        "(-0.174176, 1.318441, 0.083203)",
        "(-0.173811, 1.324142, 0.079928)",
        "(-0.173336, 1.329956, 0.077019)",
        "(-0.172976, 1.332836, 0.075669)",
        "(-0.172358, 1.338600, 0.073025)",
        "(-0.171662, 1.344496, 0.070486)",
        "(-0.170992, 1.350615, 0.068181)",
        "(-0.170330, 1.357047, 0.066171)",
        "(-0.169889, 1.360348, 0.065231)",
        "(-0.168967, 1.366915, 0.063337)",
        "(-0.168073, 1.373642, 0.061506)",
        "(-0.167165, 1.384366, 0.059316)",
        "(-0.167165, 1.384366, 0.059316)",
        "(-0.166356, 1.391756, 0.058288)",
        "(-0.165319, 1.399239, 0.057386)",
        "(-0.164445, 1.406723, 0.056428)",
        "(-0.164045, 1.418317, 0.055638)",
        "(-0.164045, 1.418317, 0.055638)",
        "(-0.163358, 1.426153, 0.055565)",
        "(-0.162388, 1.433902, 0.055658)",
        "(-0.161827, 1.441509, 0.055875)",
        "(-0.161351, 1.448896, 0.056296)",
        "(-0.160590, 1.456032, 0.056936)",
        "(-0.160244, 1.459605, 0.057327)",
        "(-0.159621, 1.466570, 0.058233)",
        "(-0.158785, 1.473199, 0.059257)",
        "(-0.158204, 1.479673, 0.060385)",
        "(-0.157618, 1.485894, 0.061584)",
        "(-0.157211, 1.488880, 0.062166)",
        "(-0.156490, 1.494738, 0.063303)",
        "(-0.156195, 1.500555, 0.064522)",
        "(-0.155855, 1.506386, 0.065891)",
        "(-0.155843, 1.512054, 0.067228)",
        "(-0.155995, 1.514802, 0.067930)",
        "(-0.155585, 1.520328, 0.069252)",
        "(-0.155067, 1.525571, 0.070409)",
        "(-0.155191, 1.533381, 0.072027)",
        "(-0.155191, 1.533381, 0.072027)",
        "(-0.155822, 1.538623, 0.073345)",
        "(-0.156286, 1.543687, 0.074629)",
        "(-0.156864, 1.548583, 0.075986)",
        "(-0.157609, 1.555927, 0.078517)",
        "(-0.157609, 1.555927, 0.078517)",
        "(-0.158133, 1.560590, 0.080387)",
        "(-0.158942, 1.565063, 0.082442)",
        "(-0.159699, 1.569180, 0.084719)",
        "(-0.160470, 1.574745, 0.088258)",
        "(-0.160470, 1.574745, 0.088258)",
        "(-0.161094, 1.578437, 0.091005)",
        "(-0.161627, 1.582013, 0.093929)",
        "(-0.161981, 1.585110, 0.096671)",
        "(-0.162564, 1.589243, 0.100698)",
        "(-0.162564, 1.589243, 0.100698)",
        "(-0.162894, 1.591824, 0.103691)",
        "(-0.163070, 1.594259, 0.106801)",
        "(-0.163201, 1.596541, 0.109923)",
        "(-0.163229, 1.599513, 0.114549)",
        "(-0.163229, 1.599513, 0.114549)",
        "(-0.163217, 1.601219, 0.117887)",
        "(-0.163369, 1.602874, 0.121528)",
        "(-0.163209, 1.604362, 0.125252)",
        "(-0.163012, 1.606326, 0.130732)",
        "(-0.163012, 1.606326, 0.130732)",
        "(-0.162913, 1.607393, 0.134352)",
        "(-0.162869, 1.608314, 0.138061)",
        "(-0.162897, 1.609160, 0.141922)",
        "(-0.162856, 1.610120, 0.147636)",
        "(-0.162856, 1.610120, 0.147636)",
        "(-0.162857, 1.610532, 0.151478)",
        "(-0.163098, 1.610960, 0.155674)",
        "(-0.163288, 1.611510, 0.160237)",
        "(-0.163270, 1.612102, 0.166995)",
        "(-0.163270, 1.612102, 0.166995)",
        "(-0.163582, 1.612070, 0.171200)",
        "(-0.163886, 1.611868, 0.175449)",
        "(-0.163941, 1.611605, 0.179767)",
        "(-0.164069, 1.611068, 0.183936)",
        "(-0.164551, 1.610107, 0.187955)",
        "(-0.164755, 1.609594, 0.190087)",
        "(-0.165053, 1.608597, 0.194586)",
        "(-0.165128, 1.607345, 0.199206)",
        "(-0.165239, 1.605143, 0.206036)",
        "(-0.165239, 1.605143, 0.206036)",
        "(-0.164998, 1.603233, 0.210317)",
        "(-0.164671, 1.601083, 0.214537)",
        "(-0.164789, 1.598793, 0.218726)",
        "(-0.164760, 1.595242, 0.225038)",
        "(-0.164760, 1.595242, 0.225038)",
        "(-0.164626, 1.592724, 0.229141)",
        "(-0.164511, 1.590067, 0.233135)",
        "(-0.164500, 1.587363, 0.237229)",
        "(-0.164329, 1.583191, 0.243423)",
        "(-0.164329, 1.583191, 0.243423)",
        "(-0.164362, 1.580159, 0.247073)",
        "(-0.164552, 1.576944, 0.250579)",
        "(-0.164618, 1.573651, 0.254230)",
        "(-0.164474, 1.568955, 0.259757)",
        "(-0.164474, 1.568955, 0.259757)",
        "(-0.164480, 1.565564, 0.262968)",
        "(-0.164710, 1.561907, 0.265801)",
        "(-0.165133, 1.558147, 0.268371)",
        "(-0.165189, 1.552234, 0.271993)",
        "(-0.165189, 1.552234, 0.271993)",
        "(-0.165039, 1.547931, 0.274137)",
        "(-0.165186, 1.543424, 0.276026)",
        "(-0.165441, 1.538907, 0.277726)",
        "(-0.165441, 1.531500, 0.279783)",
        "(-0.165441, 1.531500, 0.279783)",
        "(-0.165322, 1.526008, 0.280858)",
        "(-0.165385, 1.520600, 0.281763)",
        "(-0.165016, 1.515115, 0.282595)",
        "(-0.164291, 1.506649, 0.283764)",
        "(-0.164291, 1.506649, 0.283764)",
        "(-0.164023, 1.501040, 0.284532)",
        "(-0.163601, 1.495596, 0.285291)",
        "(-0.163036, 1.490174, 0.286020)",
        "(-0.162630, 1.482133, 0.286973)",
        "(-0.162630, 1.482133, 0.286973)",
        "(-0.162971, 1.477062, 0.287407)",
        "(-0.163446, 1.472154, 0.287762)",
        "(-0.163741, 1.467272, 0.288064)",
        "(-0.164227, 1.459926, 0.288121)",
        "(-0.164227, 1.459926, 0.288121)",
        "(-0.164789, 1.454970, 0.287830)",
        "(-0.165535, 1.449831, 0.287338)",
        "(-0.166184, 1.444616, 0.286817)",
        "(-0.166891, 1.436835, 0.286118)",
        "(-0.166891, 1.436835, 0.286118)",
        "(-0.167305, 1.431615, 0.285529)",
        "(-0.167871, 1.426247, 0.284605)",
        "(-0.168719, 1.420663, 0.283207)",
        "(-0.170057, 1.412004, 0.280709)",
        "(-0.170057, 1.412004, 0.280709)",
        "(-0.170613, 1.406509, 0.278891)",
        "(-0.171019, 1.400806, 0.276650)",
        "(-0.171512, 1.395032, 0.273781)",
        "(-0.171973, 1.386192, 0.268137)",
        "(-0.171973, 1.386192, 0.268137)",
        "(-0.172209, 1.380479, 0.263653)",
        "(-0.172356, 1.375047, 0.258771)",
        "(-0.172475, 1.369948, 0.253673)",
        "(-0.172506, 1.363032, 0.245749)",
        "(-0.172506, 1.363032, 0.245749)",
        "(-0.172203, 1.358568, 0.240195)",
        "(-0.171915, 1.354315, 0.234423)",
        "(-0.171760, 1.350621, 0.228726)",
        "(-0.171912, 1.345914, 0.220198)",
        "(-0.171912, 1.345914, 0.220198)",
        "(-0.172085, 1.343106, 0.214678)",
        "(-0.172196, 1.340702, 0.209434)",
        "(-0.172184, 1.338479, 0.204061)",
        "(-0.172413, 1.336445, 0.198475)",
        "(-0.172505, 1.335494, 0.195667)",
        "(-0.172720, 1.333811, 0.190071)",
        "(-0.173015, 1.332512, 0.184575)",
        "(-0.173252, 1.331628, 0.179356)",
        "(-0.173580, 1.331037, 0.172033)",
        "(-0.173580, 1.331037, 0.172033)",
        "(-0.173669, 1.330863, 0.167184)",
        "(-0.173794, 1.330893, 0.162126)",
        "(-0.173986, 1.331127, 0.156902)",
        "(-0.174285, 1.332179, 0.149218)",
        "(-0.174285, 1.332179, 0.149218)",
        "(-0.174700, 1.333326, 0.144177)",
        "(-0.175016, 1.334716, 0.139255)",
        "(-0.175278, 1.336329, 0.134316)",
        "(-0.175647, 1.339175, 0.126845)",
        "(-0.175647, 1.339175, 0.126845)",
        "(-0.175919, 1.341456, 0.122185)",
        "(-0.176239, 1.343955, 0.117736)",
        "(-0.176467, 1.346613, 0.113547)",
        "(-0.176809, 1.351092, 0.107697)",
        "(-0.176809, 1.351092, 0.107697)",
        "(-0.177066, 1.354203, 0.103970)",
        "(-0.177267, 1.357381, 0.100447)",
        "(-0.177282, 1.360643, 0.097111)",
        "(-0.177520, 1.366092, 0.092780)",
        "(-0.177520, 1.366092, 0.092780)",
        "(-0.177745, 1.369878, 0.090092)",
        "(-0.178001, 1.373800, 0.087597)",
        "(-0.178042, 1.377892, 0.085373)",
        "(-0.178031, 1.384032, 0.082352)",
        "(-0.178031, 1.384032, 0.082352)",
        "(-0.177999, 1.388172, 0.080473)",
        "(-0.178075, 1.392621, 0.078948)",
        "(-0.178108, 1.397278, 0.077766)",
        "(-0.178226, 1.404351, 0.076086)",
        "(-0.178226, 1.404351, 0.076086)",
        "(-0.178421, 1.409053, 0.074798)",
        "(-0.178584, 1.413769, 0.073553)",
        "(-0.178616, 1.418792, 0.072673)",
        "(-0.178112, 1.426789, 0.071912)",
        "(-0.178112, 1.426789, 0.071912)",
        "(-0.177929, 1.432345, 0.071321)",
        "(-0.177810, 1.438033, 0.070627)",
        "(-0.177850, 1.444038, 0.069994)",
        "(-0.177789, 1.453327, 0.068952)",
        "(-0.177789, 1.453327, 0.068952)",
        "(-0.177721, 1.459587, 0.068404)",
        "(-0.177680, 1.466051, 0.068124)",
        "(-0.177697, 1.472478, 0.067914)",
        "(-0.177815, 1.482198, 0.067816)",
        "(-0.177815, 1.482198, 0.067816)",
        "(-0.177666, 1.488615, 0.067709)",
        "(-0.177467, 1.494959, 0.067480)",
        "(-0.177721, 1.501317, 0.067319)",
        "(-0.177762, 1.510320, 0.066986)",
        "(-0.177762, 1.510320, 0.066986)",
        "(-0.177671, 1.516097, 0.066998)",
        "(-0.177289, 1.521682, 0.067188)",
        "(-0.176906, 1.527035, 0.067572)",
        "(-0.176728, 1.532230, 0.068118)",
        "(-0.176399, 1.537289, 0.068811)",
        "(-0.176200, 1.539725, 0.069186)",
        "(-0.175892, 1.544244, 0.069914)",
        "(-0.175726, 1.548383, 0.070592)",
        "(-0.175247, 1.553940, 0.071755)",
        "(-0.175247, 1.553940, 0.071755)",
        "(-0.174576, 1.557457, 0.072767)",
        "(-0.173813, 1.560775, 0.073838)",
        "(-0.173343, 1.563763, 0.074822)",
        "(-0.172801, 1.567845, 0.076444)",
        "(-0.172801, 1.567845, 0.076444)",
        "(-0.172233, 1.570159, 0.077604)",
        "(-0.171637, 1.572328, 0.078960)",
        "(-0.171489, 1.574319, 0.080510)",
        "(-0.171011, 1.576933, 0.082903)",
        "(-0.171011, 1.576933, 0.082903)",
        "(-0.170662, 1.578416, 0.084413)",
        "(-0.170480, 1.579613, 0.085793)",
        "(-0.170164, 1.580656, 0.086955)",
        "(-0.169618, 1.581811, 0.088206)",
        "(-0.169618, 1.581811, 0.088206)",
        "(-0.169159, 1.582404, 0.088926)",
        "(-0.168642, 1.583025, 0.089761)",
        "(-0.167963, 1.583613, 0.090465)",
        "(-0.167157, 1.584449, 0.091190)",
        "(-0.167157, 1.584449, 0.091190)",
        "(-0.166320, 1.585364, 0.092058)",
        "(-0.165607, 1.586291, 0.092884)",
        "(-0.164968, 1.587338, 0.093727)",
        "(-0.164266, 1.588406, 0.094652)",
        "(-0.163893, 1.589420, 0.095911)",
        "(-0.163793, 1.589974, 0.096839)",
        "(-0.163214, 1.591249, 0.099150)",
        "(-0.162471, 1.592591, 0.101821)",
        "(-0.161907, 1.594643, 0.106255)",
        "(-0.161907, 1.594643, 0.106255)",
        "(-0.161782, 1.595977, 0.109654)",
        "(-0.161745, 1.597420, 0.113807)",
        "(-0.161351, 1.598958, 0.118302)",
        "(-0.160797, 1.601497, 0.125582)",
        "(-0.160797, 1.601497, 0.125582)",
        "(-0.160505, 1.603175, 0.130399)",
        "(-0.160383, 1.604667, 0.135285)",
        "(-0.160519, 1.606074, 0.140352)",
        "(-0.160791, 1.607871, 0.148304)",
        "(-0.160791, 1.607871, 0.148304)",
        "(-0.161261, 1.608833, 0.153775)",
        "(-0.161657, 1.609304, 0.159365)",
        "(-0.162049, 1.609366, 0.164969)",
        "(-0.162673, 1.608874, 0.173498)",
        "(-0.162673, 1.608874, 0.173498)",
        "(-0.163259, 1.607849, 0.179131)",
        "(-0.163977, 1.606083, 0.184538)",
        "(-0.164356, 1.603805, 0.189915)",
        "(-0.164799, 1.599891, 0.198398)",
        "(-0.164799, 1.599891, 0.198398)",
        "(-0.165019, 1.596990, 0.204012)",
        "(-0.164937, 1.593583, 0.209404)",
        "(-0.164933, 1.589715, 0.214737)",
        "(-0.165358, 1.586083, 0.220305)",
        "(-0.165533, 1.582213, 0.225740)",
        "(-0.165681, 1.579982, 0.228300)",
        "(-0.166071, 1.575439, 0.233003)",
        "(-0.166643, 1.570319, 0.237283)",
        "(-0.167056, 1.565513, 0.241505)",
        "(-0.168036, 1.560579, 0.245658)",
        "(-0.168387, 1.558093, 0.247638)",
        "(-0.168962, 1.552799, 0.251147)",
        "(-0.170077, 1.547601, 0.254488)",
        "(-0.171402, 1.542485, 0.257924)",
        "(-0.172542, 1.537186, 0.261394)",
        "(-0.173163, 1.534523, 0.263097)",
        "(-0.174450, 1.529326, 0.266462)",
        "(-0.175761, 1.523982, 0.269388)",
        "(-0.177110, 1.518437, 0.271898)",
        "(-0.178514, 1.513036, 0.274448)",
        "(-0.179044, 1.510388, 0.275813)",
        "(-0.180053, 1.505053, 0.278452)",
        "(-0.181546, 1.499743, 0.280846)",
        "(-0.183838, 1.492118, 0.284339)",
        "(-0.183838, 1.492118, 0.284339)",
        "(-0.184753, 1.487088, 0.286656)",
        "(-0.185596, 1.481973, 0.288825)",
        "(-0.186674, 1.476757, 0.290823)",
        "(-0.188507, 1.469001, 0.293287)",
        "(-0.188507, 1.469001, 0.293287)",
        "(-0.189682, 1.463534, 0.294373)",
        "(-0.190674, 1.458153, 0.295087)",
        "(-0.191626, 1.452542, 0.295638)",
        "(-0.192359, 1.443779, 0.295999)",
        "(-0.192359, 1.443779, 0.295999)",
        "(-0.192727, 1.437569, 0.295785)",
        "(-0.193487, 1.431134, 0.295164)",
        "(-0.194128, 1.424695, 0.294236)",
        "(-0.194173, 1.418203, 0.292843)",
        "(-0.194080, 1.411618, 0.290921)",
        "(-0.193998, 1.408228, 0.289744)",
        "(-0.193742, 1.401242, 0.287174)",
        "(-0.193620, 1.394323, 0.284580)",
        "(-0.193433, 1.383646, 0.280677)",
        "(-0.193433, 1.383646, 0.280677)",
        "(-0.193114, 1.376255, 0.277665)",
        "(-0.192663, 1.368836, 0.274088)",
        "(-0.192317, 1.361394, 0.270053)",
        "(-0.191798, 1.350640, 0.263938)",
        "(-0.191798, 1.350640, 0.263938)",
        "(-0.191079, 1.343944, 0.259900)",
        "(-0.190253, 1.337443, 0.255460)",
        "(-0.189651, 1.331414, 0.250689)",
        "(-0.189397, 1.325951, 0.245714)",
        "(-0.189170, 1.320836, 0.240470)",
        "(-0.189006, 1.318435, 0.237736)",
        "(-0.188638, 1.313854, 0.232099)",
        "(-0.188044, 1.309852, 0.226345)",
        "(-0.187688, 1.305128, 0.217472)",
        "(-0.187688, 1.305128, 0.217472)",
        "(-0.187725, 1.302489, 0.211334)",
        "(-0.187671, 1.300234, 0.205356)",
        "(-0.187655, 1.298439, 0.199546)",
        "(-0.187775, 1.296129, 0.190656)",
        "(-0.187775, 1.296129, 0.190656)",
        "(-0.187869, 1.294735, 0.184826)",
        "(-0.187926, 1.293715, 0.179391)",
        "(-0.187798, 1.292891, 0.174146)",
        "(-0.187722, 1.292338, 0.168818)",
        "(-0.187673, 1.292122, 0.166102)",
        "(-0.187386, 1.291924, 0.160859)",
        "(-0.187111, 1.292347, 0.156025)",
        "(-0.186597, 1.293018, 0.151225)",
        "(-0.185911, 1.293988, 0.146398)",
        "(-0.185596, 1.294768, 0.144062)",
        "(-0.185000, 1.296833, 0.139511)",
        "(-0.184332, 1.299476, 0.135052)",
        "(-0.183496, 1.302654, 0.130562)",
        "(-0.182264, 1.308202, 0.123993)",
        "(-0.182264, 1.308202, 0.123993)",
        "(-0.181404, 1.312497, 0.119975)",
        "(-0.180344, 1.317101, 0.116124)",
        "(-0.179151, 1.321979, 0.112392)",
        "(-0.178176, 1.327161, 0.108776)",
        "(-0.177786, 1.329888, 0.107086)",
        "(-0.176928, 1.335409, 0.103790)",
        "(-0.175981, 1.341060, 0.100604)",
        "(-0.175151, 1.346951, 0.097523)",
        "(-0.174195, 1.355847, 0.093126)",
        "(-0.174195, 1.355847, 0.093126)",
        "(-0.173448, 1.361744, 0.090466)",
        "(-0.172756, 1.367764, 0.088158)",
        "(-0.172191, 1.373898, 0.086161)",
        "(-0.171015, 1.382819, 0.083080)",
        "(-0.171015, 1.382819, 0.083080)",
        "(-0.170445, 1.388695, 0.081029)",
        "(-0.170038, 1.394651, 0.079195)",
        "(-0.169308, 1.400559, 0.077490)",
        "(-0.168044, 1.409577, 0.075489)",
        "(-0.168044, 1.409577, 0.075489)",
        "(-0.167440, 1.415689, 0.074288)",
        "(-0.167075, 1.421816, 0.073181)",
        "(-0.166365, 1.427849, 0.072049)",
        "(-0.164988, 1.437069, 0.070914)",
        "(-0.164988, 1.437069, 0.070914)",
        "(-0.163958, 1.443453, 0.070625)",
        "(-0.162915, 1.449995, 0.070576)",
        "(-0.161867, 1.456655, 0.070605)",
        "(-0.161145, 1.463422, 0.070700)",
        "(-0.160772, 1.466831, 0.070778)",
        "(-0.159795, 1.473737, 0.071012)",
        "(-0.158538, 1.480642, 0.071257)",
        "(-0.157505, 1.487757, 0.071591)",
        "(-0.156761, 1.494866, 0.071894)",
        "(-0.156671, 1.498390, 0.072084)",
        "(-0.156187, 1.505383, 0.072538)",
        "(-0.155598, 1.512313, 0.073043)",
        "(-0.154745, 1.519122, 0.073357)",
        "(-0.154284, 1.525547, 0.073492)",
        "(-0.154254, 1.528629, 0.073564)",
        "(-0.154252, 1.534673, 0.073931)",
        "(-0.154108, 1.540487, 0.074571)",
        "(-0.153769, 1.546010, 0.075390)",
        "(-0.152977, 1.551159, 0.076242)",
        "(-0.152645, 1.553557, 0.076729)",
        "(-0.152724, 1.558155, 0.078018)",
        "(-0.152700, 1.562556, 0.079810)",
        "(-0.152285, 1.566557, 0.081666)",
        "(-0.152300, 1.571916, 0.084717)",
        "(-0.152300, 1.571916, 0.084717)",
        "(-0.152880, 1.575194, 0.087069)",
        "(-0.153227, 1.578166, 0.089705)",
        "(-0.153395, 1.581017, 0.092557)",
        "(-0.153767, 1.585058, 0.097120)",
        "(-0.153767, 1.585058, 0.097120)",
        "(-0.154387, 1.587365, 0.100139)",
        "(-0.155082, 1.589512, 0.103257)",
        "(-0.155572, 1.591492, 0.106647)",
        "(-0.155897, 1.593348, 0.110390)",
        "(-0.155849, 1.595119, 0.114374)",
        "(-0.155804, 1.596039, 0.116396)",
        "(-0.155844, 1.597738, 0.120509)",
        "(-0.155799, 1.599190, 0.124599)",
        "(-0.155889, 1.600417, 0.128785)",
        "(-0.155899, 1.600975, 0.130955)",
        "(-0.155746, 1.602084, 0.135529)",
        "(-0.155643, 1.603156, 0.140395)",
        "(-0.155675, 1.604040, 0.145320)",
        "(-0.155779, 1.604656, 0.150094)",
        "(-0.155790, 1.604807, 0.152510)",
        "(-0.155766, 1.604905, 0.157466)",
        "(-0.155841, 1.604769, 0.162736)",
        "(-0.155676, 1.604391, 0.168353)",
        "(-0.155544, 1.603317, 0.177142)",
        "(-0.155544, 1.603317, 0.177142)",
        "(-0.155603, 1.602175, 0.183108)",
        "(-0.155653, 1.600754, 0.189139)",
        "(-0.155529, 1.599001, 0.195278)",
        "(-0.155340, 1.596856, 0.201365)",
        "(-0.155461, 1.595627, 0.204362)",
        "(-0.155842, 1.592950, 0.210336)",
        "(-0.155858, 1.589979, 0.216296)",
        "(-0.155710, 1.586738, 0.221980)",
        "(-0.155592, 1.583237, 0.227310)",
        "(-0.155657, 1.581417, 0.229901)",
        "(-0.155856, 1.577592, 0.235052)",
        "(-0.155977, 1.573706, 0.240162)",
        "(-0.155938, 1.569900, 0.245233)",
        "(-0.155896, 1.565980, 0.250096)",
        "(-0.156058, 1.563925, 0.252378)",
        "(-0.156615, 1.559843, 0.256700)",
        "(-0.156918, 1.555708, 0.260874)",
        "(-0.156982, 1.551208, 0.264775)",
        "(-0.157369, 1.546429, 0.268147)",
        "(-0.157738, 1.543895, 0.269568)",
        "(-0.158289, 1.538627, 0.272224)",
        "(-0.158484, 1.533088, 0.274863)",
        "(-0.158632, 1.527477, 0.277393)",
        "(-0.158966, 1.521943, 0.279765)",
        "(-0.159082, 1.519183, 0.280965)",
        "(-0.159172, 1.513520, 0.283319)",
        "(-0.159301, 1.507674, 0.285349)",
        "(-0.159757, 1.501855, 0.287124)",
        "(-0.160234, 1.496037, 0.288884)",
        "(-0.160399, 1.493088, 0.289764)",
        "(-0.160571, 1.487214, 0.291457)",
        "(-0.160754, 1.481469, 0.292844)",
        "(-0.161079, 1.475632, 0.293926)",
        "(-0.161557, 1.469753, 0.294784)",
        "(-0.161802, 1.466887, 0.295190)",
        "(-0.162122, 1.461383, 0.295846)",
        "(-0.162206, 1.455917, 0.296251)",
        "(-0.162671, 1.450569, 0.296462)",
        "(-0.163625, 1.445140, 0.296615)",
        "(-0.164258, 1.442115, 0.296635)",
        "(-0.165457, 1.436627, 0.296343)",
        "(-0.166242, 1.430957, 0.295532)",
        "(-0.166787, 1.424896, 0.294227)",
        "(-0.167533, 1.418564, 0.292697)",
        "(-0.167970, 1.415340, 0.291911)",
        "(-0.168850, 1.408796, 0.290176)",
        "(-0.169774, 1.402012, 0.287858)",
        "(-0.170502, 1.394914, 0.284797)",
        "(-0.171001, 1.387547, 0.281020)",
        "(-0.171151, 1.383806, 0.278946)",
        "(-0.171303, 1.376282, 0.274789)",
        "(-0.171159, 1.368879, 0.270660)",
        "(-0.170678, 1.361603, 0.266361)",
        "(-0.169664, 1.350782, 0.259266)",
        "(-0.169664, 1.350782, 0.259266)",
        "(-0.169386, 1.343889, 0.254209)",
        "(-0.169067, 1.337296, 0.249100)",
        "(-0.168918, 1.331120, 0.244019)",
        "(-0.168725, 1.325349, 0.238978)",
        "(-0.168716, 1.322694, 0.236463)",
        "(-0.168692, 1.317740, 0.231492)",
        "(-0.168695, 1.313351, 0.226481)",
        "(-0.168895, 1.309609, 0.221446)",
        "(-0.169059, 1.306419, 0.216529)",
        "(-0.168976, 1.305059, 0.214099)",
        "(-0.169001, 1.302688, 0.209249)",
        "(-0.168827, 1.300917, 0.204597)",
        "(-0.168641, 1.299940, 0.200097)",
        "(-0.168410, 1.299352, 0.195561)",
        "(-0.168315, 1.299168, 0.193217)",
        "(-0.168251, 1.299111, 0.188607)",
        "(-0.168282, 1.299677, 0.184209)",
        "(-0.168081, 1.300344, 0.179663)",
        "(-0.168035, 1.301092, 0.174813)",
        "(-0.168034, 1.301517, 0.172345)",
        "(-0.167905, 1.302593, 0.167418)",
        "(-0.167874, 1.304035, 0.162275)",
        "(-0.167613, 1.305694, 0.156918)",
        "(-0.167417, 1.307788, 0.151527)",
        "(-0.167321, 1.308999, 0.148847)",
        "(-0.167117, 1.311618, 0.143568)",
        "(-0.166598, 1.314670, 0.138502)",
        "(-0.166108, 1.318186, 0.133445)",
        "(-0.165760, 1.322114, 0.128569)",
        "(-0.165600, 1.324161, 0.126167)",
        "(-0.165404, 1.328462, 0.121449)",
        "(-0.165182, 1.333022, 0.117017)",
        "(-0.164879, 1.337767, 0.112811)",
        "(-0.164685, 1.345141, 0.107091)",
        "(-0.164685, 1.345141, 0.107091)",
        "(-0.164656, 1.349915, 0.103437)",
        "(-0.164544, 1.354622, 0.099939)",
        "(-0.164517, 1.359254, 0.096730)",
        "(-0.164697, 1.365918, 0.092526)",
        "(-0.164697, 1.365918, 0.092526)",
        "(-0.164866, 1.370177, 0.090042)",
        "(-0.165139, 1.374240, 0.087638)",
        "(-0.165480, 1.378026, 0.085352)",
        "(-0.165909, 1.381739, 0.083415)",
        "(-0.166098, 1.383609, 0.082556)",
        "(-0.166396, 1.387345, 0.080916)",
        "(-0.166447, 1.391016, 0.079381)",
        "(-0.166558, 1.394625, 0.077872)",
        "(-0.166841, 1.400413, 0.075871)",
        "(-0.166841, 1.400413, 0.075871)",
        "(-0.166635, 1.404498, 0.074469)",
        "(-0.166710, 1.408956, 0.073121)",
        "(-0.166985, 1.413927, 0.072059)",
        "(-0.166913, 1.419079, 0.071048)",
        "(-0.166772, 1.421808, 0.070580)",
        "(-0.166669, 1.427398, 0.069717)",
        "(-0.166698, 1.433305, 0.068866)",
        "(-0.166864, 1.439447, 0.068116)",
        "(-0.166592, 1.448984, 0.066891)",
        "(-0.166592, 1.448984, 0.066891)",
        "(-0.165803, 1.455594, 0.065986)",
        "(-0.165375, 1.462709, 0.065514)",
        "(-0.164976, 1.470325, 0.065617)",
        "(-0.163881, 1.478131, 0.065850)",
        "(-0.163350, 1.482034, 0.065929)",
        "(-0.162682, 1.489772, 0.066195)",
        "(-0.162461, 1.497639, 0.066803)",
        "(-0.162383, 1.505509, 0.067634)",
        "(-0.162155, 1.516908, 0.068864)",
        "(-0.162155, 1.516908, 0.068864)",
        "(-0.162372, 1.524262, 0.069944)",
        "(-0.162835, 1.531458, 0.071452)",
        "(-0.162784, 1.538193, 0.072917)",
        "(-0.162530, 1.544417, 0.074181)",
        "(-0.162714, 1.547373, 0.074788)",
        "(-0.163561, 1.553018, 0.076103)",
        "(-0.163743, 1.558183, 0.077458)",
        "(-0.163640, 1.562764, 0.078630)",
        "(-0.164466, 1.568916, 0.080476)",
        "(-0.164466, 1.568916, 0.080476)",
        "(-0.164898, 1.572515, 0.081830)",
        "(-0.164981, 1.575803, 0.083301)",
        "(-0.165248, 1.578733, 0.085044)",
        "(-0.165596, 1.582614, 0.087988)",
        "(-0.165596, 1.582614, 0.087988)",
        "(-0.165622, 1.584976, 0.090053)",
        "(-0.165780, 1.587237, 0.092316)",
        "(-0.166170, 1.589408, 0.095077)",
        "(-0.166353, 1.591433, 0.098102)",
        "(-0.166401, 1.592315, 0.099701)",
        "(-0.166519, 1.594062, 0.103045)",
        "(-0.166584, 1.595734, 0.106750)",
        "(-0.166241, 1.597355, 0.110821)",
        "(-0.165549, 1.599774, 0.117427)",
        "(-0.165549, 1.599774, 0.117427)",
        "(-0.165391, 1.601270, 0.121949)",
        "(-0.165158, 1.602616, 0.126540)",
        "(-0.164924, 1.603863, 0.131322)",
        "(-0.164842, 1.605596, 0.138750)",
        "(-0.164842, 1.605596, 0.138750)",
        "(-0.164798, 1.606718, 0.143852)",
        "(-0.164430, 1.607768, 0.148882)",
        "(-0.164239, 1.608575, 0.153639)",
        "(-0.164572, 1.608909, 0.158015)",
        "(-0.164774, 1.608945, 0.160169)",
        "(-0.164841, 1.609107, 0.164673)",
        "(-0.164720, 1.609199, 0.169253)",
        "(-0.164691, 1.609056, 0.173508)",
        "(-0.165344, 1.607978, 0.179478)",
        "(-0.165344, 1.607978, 0.179478)",
        "(-0.165519, 1.607121, 0.183755)",
        "(-0.165533, 1.606334, 0.188243)",
        "(-0.165703, 1.605310, 0.192618)",
        "(-0.166012, 1.603707, 0.196707)",
        "(-0.166196, 1.602704, 0.198707)",
        "(-0.166275, 1.600654, 0.202851)",
        "(-0.166205, 1.598447, 0.207126)",
        "(-0.166119, 1.595882, 0.211427)",
        "(-0.166008, 1.592987, 0.215708)",
        "(-0.165879, 1.591472, 0.217873)",
        "(-0.165626, 1.588423, 0.222327)",
        "(-0.165299, 1.585110, 0.226798)",
        "(-0.165122, 1.581448, 0.231213)",
        "(-0.164471, 1.575587, 0.237520)",
        "(-0.164471, 1.575587, 0.237520)",
        "(-0.163859, 1.571470, 0.241525)",
        "(-0.163356, 1.567485, 0.245646)",
        "(-0.162858, 1.563669, 0.249939)",
        "(-0.162518, 1.559914, 0.254065)",
        "(-0.162405, 1.558002, 0.255941)",
        "(-0.162271, 1.554116, 0.259468)",
        "(-0.162278, 1.550242, 0.262935)",
        "(-0.162425, 1.546392, 0.266384)",
        "(-0.162690, 1.540722, 0.271213)",
        "(-0.162690, 1.540722, 0.271213)",
        "(-0.162655, 1.536862, 0.273874)",
        "(-0.162718, 1.532768, 0.275946)",
        "(-0.163008, 1.528551, 0.277578)",
        "(-0.163383, 1.524396, 0.279136)",
        "(-0.163591, 1.522319, 0.279897)",
        "(-0.164083, 1.518069, 0.281417)",
        "(-0.164789, 1.513587, 0.282698)",
        "(-0.165374, 1.508962, 0.283664)",
        "(-0.165614, 1.504190, 0.284447)",
        "(-0.165651, 1.501697, 0.284751)",
        "(-0.165859, 1.496469, 0.285276)",
        "(-0.166196, 1.490841, 0.285558)",
        "(-0.166648, 1.484960, 0.285673)",
        "(-0.166986, 1.478911, 0.285707)",
        "(-0.167014, 1.475737, 0.285668)",
        "(-0.167147, 1.468760, 0.285298)",
        "(-0.167480, 1.461817, 0.284630)",
        "(-0.167602, 1.454634, 0.283562)",
        "(-0.167173, 1.446998, 0.282087)",
        "(-0.166864, 1.442989, 0.281211)",
        "(-0.166428, 1.434858, 0.279347)",
        "(-0.165997, 1.426995, 0.277431)",
        "(-0.165494, 1.419500, 0.275587)",
        "(-0.164893, 1.408748, 0.272854)",
        "(-0.164893, 1.408748, 0.272854)",
        "(-0.164598, 1.401831, 0.270947)",
        "(-0.164209, 1.394845, 0.268909)",
        "(-0.164119, 1.388165, 0.266935)",
        "(-0.164065, 1.381882, 0.265187)",
        "(-0.164097, 1.378911, 0.264362)",
        "(-0.164479, 1.373234, 0.262664)",
        "(-0.164778, 1.367882, 0.261156)",
        "(-0.165231, 1.362887, 0.259620)",
        "(-0.165436, 1.358148, 0.257959)",
        "(-0.165517, 1.355904, 0.257064)",
        "(-0.166026, 1.351754, 0.255324)",
        "(-0.166748, 1.348050, 0.253529)",
        "(-0.167420, 1.344496, 0.251435)",
        "(-0.168128, 1.341069, 0.248895)",
        "(-0.168449, 1.339484, 0.247522)",
        "(-0.168758, 1.336326, 0.244623)",
        "(-0.169031, 1.333314, 0.241451)",
        "(-0.169163, 1.330417, 0.237938)",
        "(-0.169265, 1.327715, 0.233830)",
        "(-0.169328, 1.326382, 0.231711)",
        "(-0.169632, 1.323997, 0.227078)",
        "(-0.169854, 1.321763, 0.222349)",
        "(-0.170130, 1.319554, 0.217136)",
        "(-0.170423, 1.317381, 0.211529)",
        "(-0.170493, 1.316328, 0.208551)",
        "(-0.170562, 1.314262, 0.202260)",
        "(-0.170643, 1.312425, 0.195790)",
        "(-0.170661, 1.311126, 0.189578)",
        "(-0.170549, 1.310327, 0.183523)",
        "(-0.170538, 1.310129, 0.180415)",
        "(-0.170412, 1.310054, 0.174272)",
        "(-0.170271, 1.310458, 0.168222)",
        "(-0.170060, 1.311359, 0.162357)",
        "(-0.169814, 1.312908, 0.156841)",
        "(-0.169539, 1.313886, 0.154214)",
        "(-0.168965, 1.316228, 0.149023)",
        "(-0.168547, 1.319152, 0.143984)",
        "(-0.168305, 1.322550, 0.138966)",
        "(-0.168039, 1.326351, 0.133912)",
        "(-0.167891, 1.328410, 0.131387)",
        "(-0.167572, 1.332856, 0.126504)",
        "(-0.167405, 1.337438, 0.121710)",
        "(-0.167088, 1.342111, 0.117036)",
        "(-0.166741, 1.346915, 0.112456)",
        "(-0.166263, 1.351659, 0.107901)",
        "(-0.165983, 1.354116, 0.105800)",
        "(-0.165434, 1.359181, 0.101828)",
        "(-0.164997, 1.364545, 0.098155)",
        "(-0.164518, 1.370133, 0.094782)",
        "(-0.164278, 1.372930, 0.093156)",
        "(-0.163800, 1.378443, 0.089770)",
        "(-0.163563, 1.384091, 0.086492)",
        "(-0.163247, 1.389954, 0.083550)",
        "(-0.162747, 1.395940, 0.080975)",
        "(-0.162473, 1.398972, 0.079838)",
        "(-0.162088, 1.405005, 0.077772)",
        "(-0.161512, 1.410944, 0.076038)",
        "(-0.160873, 1.416819, 0.074683)",
        "(-0.160081, 1.422537, 0.073772)",
        "(-0.159671, 1.425308, 0.073421)",
        "(-0.158851, 1.430782, 0.072873)",
        "(-0.157739, 1.436271, 0.072646)",
        "(-0.156650, 1.442001, 0.072849)",
        "(-0.155772, 1.447842, 0.073185)",
        "(-0.155400, 1.450794, 0.073363)",
        "(-0.154823, 1.456736, 0.073680)",
        "(-0.154400, 1.462700, 0.073979)",
        "(-0.154017, 1.468647, 0.074222)",
        "(-0.153408, 1.474529, 0.074385)",
        "(-0.153190, 1.477472, 0.074425)",
        "(-0.153066, 1.483361, 0.074499)",
        "(-0.152947, 1.489134, 0.074531)",
        "(-0.152716, 1.494790, 0.074430)",
        "(-0.152721, 1.500430, 0.074319)",
        "(-0.152879, 1.503229, 0.074230)",
        "(-0.152847, 1.508673, 0.074075)",
        "(-0.152381, 1.514072, 0.074131)",
        "(-0.151358, 1.519434, 0.074546)",
        "(-0.151079, 1.524654, 0.075351)",
        "(-0.151128, 1.527189, 0.075820)",
        "(-0.150727, 1.532028, 0.076734)",
        "(-0.150164, 1.536654, 0.077692)",
        "(-0.149795, 1.541120, 0.078858)",
        "(-0.149738, 1.545310, 0.080154)",
        "(-0.149643, 1.547265, 0.080756)",
        "(-0.149413, 1.551040, 0.081974)",
        "(-0.149316, 1.554610, 0.083314)",
        "(-0.149361, 1.558000, 0.084750)",
        "(-0.149311, 1.561193, 0.086180)",
        "(-0.149348, 1.562721, 0.086950)",
        "(-0.149296, 1.565795, 0.088680)",
        "(-0.149050, 1.568639, 0.090578)",
        "(-0.148908, 1.571230, 0.092607)",
        "(-0.148657, 1.573772, 0.094941)",
        "(-0.148531, 1.575016, 0.096167)",
        "(-0.148393, 1.577431, 0.098781)",
        "(-0.148273, 1.579790, 0.101635)",
        "(-0.148073, 1.581997, 0.104580)",
        "(-0.147872, 1.584102, 0.107718)",
        "(-0.147856, 1.585160, 0.109394)",
        "(-0.147756, 1.587212, 0.112834)",
        "(-0.147504, 1.589026, 0.116269)",
        "(-0.147301, 1.590861, 0.119727)",
        "(-0.147030, 1.592711, 0.123217)",
        "(-0.146857, 1.593593, 0.124982)",
        "(-0.146677, 1.595216, 0.128516)",
        "(-0.146637, 1.596796, 0.132150)",
        "(-0.146680, 1.598218, 0.135838)",
        "(-0.146638, 1.599619, 0.139636)",
        "(-0.146582, 1.600282, 0.141576)",
        "(-0.146418, 1.601460, 0.145462)",
        "(-0.146508, 1.602453, 0.149354)",
        "(-0.146939, 1.603251, 0.153266)",
        "(-0.147327, 1.603765, 0.157224)",
        "(-0.147513, 1.603965, 0.159250)",
        "(-0.147920, 1.604182, 0.163327)",
        "(-0.148307, 1.604241, 0.167517)",
        "(-0.148726, 1.604051, 0.171844)",
        "(-0.149166, 1.603396, 0.176154)",
        "(-0.149412, 1.602956, 0.178417)",
        "(-0.149812, 1.601982, 0.183049)",
        "(-0.150014, 1.600647, 0.187552)",
        "(-0.150431, 1.598892, 0.191857)",
        "(-0.150822, 1.596736, 0.196217)",
        "(-0.151013, 1.595549, 0.198456)",
        "(-0.151253, 1.593110, 0.202974)",
        "(-0.151180, 1.590400, 0.207449)",
        "(-0.151077, 1.587194, 0.211721)",
        "(-0.151132, 1.583651, 0.215662)",
        "(-0.151056, 1.581779, 0.217521)",
        "(-0.150894, 1.577848, 0.221031)",
        "(-0.150987, 1.573579, 0.224363)",
        "(-0.151114, 1.569251, 0.227680)",
        "(-0.151216, 1.565025, 0.230840)",
        "(-0.151252, 1.562885, 0.232219)",
        "(-0.151271, 1.558450, 0.234365)",
        "(-0.151389, 1.553845, 0.235902)",
        "(-0.151343, 1.549219, 0.237388)",
        "(-0.151173, 1.544703, 0.239062)",
        "(-0.151085, 1.542403, 0.239899)",
        "(-0.150997, 1.537780, 0.241445)",
        "(-0.150811, 1.533212, 0.242882)",
        "(-0.150407, 1.528561, 0.244240)",
        "(-0.150055, 1.523887, 0.245542)",
        "(-0.149940, 1.521527, 0.246179)",
        "(-0.149696, 1.516756, 0.247509)",
        "(-0.149530, 1.512069, 0.248852)",
        "(-0.149389, 1.507389, 0.250038)",
        "(-0.149388, 1.502553, 0.250906)",
        "(-0.149555, 1.500101, 0.251259)",
        "(-0.149878, 1.495202, 0.251986)",
        "(-0.149790, 1.490287, 0.252768)",
        "(-0.149739, 1.485374, 0.253522)",
        "(-0.149977, 1.480338, 0.254132)",
        "(-0.150345, 1.477644, 0.254382)",
        "(-0.150976, 1.472697, 0.254702)",
        "(-0.151420, 1.467690, 0.254826)",
        "(-0.152107, 1.462512, 0.254767)",
        "(-0.153039, 1.457180, 0.254635)",
        "(-0.153492, 1.454488, 0.254535)",
        "(-0.154208, 1.448979, 0.254126)",
        "(-0.154601, 1.443331, 0.253395)",
        "(-0.155025, 1.437522, 0.252121)",
        "(-0.155545, 1.431529, 0.250381)",
        "(-0.155779, 1.428457, 0.249350)",
        "(-0.156189, 1.422428, 0.247196)",
        "(-0.156415, 1.416479, 0.245069)",
        "(-0.156668, 1.410654, 0.243026)",
        "(-0.156802, 1.404896, 0.240900)",
        "(-0.156814, 1.402056, 0.239726)",
        "(-0.156647, 1.396384, 0.237247)",
        "(-0.156441, 1.390678, 0.234651)",
        "(-0.156235, 1.384990, 0.232027)",
        "(-0.155882, 1.379449, 0.229291)",
        "(-0.155634, 1.376707, 0.227768)",
        "(-0.155146, 1.371412, 0.224526)",
        "(-0.154602, 1.366427, 0.221131)",
        "(-0.154231, 1.361919, 0.217772)",
        "(-0.153947, 1.357916, 0.214449)",
        "(-0.153834, 1.356047, 0.212778)",
        "(-0.153595, 1.352451, 0.209460)",
        "(-0.153702, 1.349357, 0.206108)",
        "(-0.153797, 1.346659, 0.202507)",
        "(-0.153951, 1.344358, 0.198521)",
        "(-0.154048, 1.343298, 0.196373)",
        "(-0.154336, 1.341382, 0.191800)",
        "(-0.154410, 1.339666, 0.186984)",
        "(-0.154379, 1.338220, 0.181983)",
        "(-0.154231, 1.337193, 0.176518)",
        "(-0.154168, 1.336834, 0.173612)",
        "(-0.154148, 1.336523, 0.167698)",
        "(-0.154154, 1.336756, 0.161660)",
        "(-0.154156, 1.337482, 0.155637)",
        "(-0.154178, 1.338815, 0.149712)",
        "(-0.154169, 1.339704, 0.146807)",
        "(-0.154397, 1.341830, 0.141053)",
        "(-0.154683, 1.344407, 0.135494)",
        "(-0.154865, 1.347403, 0.130231)",
        "(-0.154875, 1.350641, 0.125176)",
        "(-0.154848, 1.352399, 0.122777)",
        "(-0.154863, 1.356198, 0.118308)",
        "(-0.154805, 1.360337, 0.114341)",
        "(-0.154791, 1.364769, 0.110822)",
        "(-0.154745, 1.369346, 0.107581)",
        "(-0.154637, 1.371683, 0.106084)",
        "(-0.154401, 1.376518, 0.103344)",
        "(-0.154203, 1.381702, 0.100974)",
        "(-0.154125, 1.387176, 0.098833)",
        "(-0.154019, 1.392757, 0.096756)",
        "(-0.153900, 1.395607, 0.095730)",
        "(-0.153492, 1.401442, 0.093822)",
        "(-0.153025, 1.407576, 0.092109)",
        "(-0.152708, 1.414018, 0.090518)",
        "(-0.152402, 1.420694, 0.088934)",
        "(-0.152207, 1.424093, 0.088110)",
        "(-0.151980, 1.431151, 0.086474)",
        "(-0.151703, 1.438543, 0.084816)",
        "(-0.151461, 1.446242, 0.083295)",
        "(-0.151266, 1.454362, 0.082228)",
        "(-0.151213, 1.458601, 0.081853)",
        "(-0.150974, 1.467224, 0.081145)",
        "(-0.151011, 1.476069, 0.080504)",
        "(-0.151821, 1.485024, 0.080124)",
        "(-0.152344, 1.493909, 0.079852)",
        "(-0.152576, 1.498363, 0.079818)",
        "(-0.152916, 1.507167, 0.079843)",
        "(-0.153678, 1.515708, 0.079951)",
        "(-0.154767, 1.524084, 0.080238)",
        "(-0.155496, 1.532306, 0.080699)",
        "(-0.155782, 1.536276, 0.080982)",
        "(-0.156123, 1.544052, 0.081629)",
        "(-0.156672, 1.551644, 0.082600)",
        "(-0.157490, 1.559087, 0.084026)",
        "(-0.158058, 1.566250, 0.085681)",
        "(-0.158259, 1.569675, 0.086546)",
        "(-0.158627, 1.576510, 0.088546)",
        "(-0.158671, 1.583197, 0.090950)",
        "(-0.159383, 1.589494, 0.093754)",
        "(-0.160223, 1.595374, 0.096932)",
        "(-0.160401, 1.598201, 0.098616)",
        "(-0.160745, 1.603676, 0.102297)",
        "(-0.161013, 1.608951, 0.106551)",
        "(-0.161585, 1.613843, 0.111441)",
        "(-0.161993, 1.618352, 0.116755)",
        "(-0.162188, 1.620581, 0.119581)",
        "(-0.162669, 1.624871, 0.125449)",
        "(-0.163311, 1.628879, 0.131700)",
        "(-0.164395, 1.632478, 0.138203)",
        "(-0.165335, 1.637646, 0.148724)",
        "(-0.165335, 1.637646, 0.148724)",
        "(-0.165932, 1.640757, 0.155988)",
        "(-0.166647, 1.643515, 0.163221)",
        "(-0.167470, 1.645955, 0.170446)",
        "(-0.168505, 1.649298, 0.181657)",
        "(-0.168505, 1.649298, 0.181657)",
        "(-0.169256, 1.651187, 0.189054)",
        "(-0.170294, 1.652815, 0.196335)",
        "(-0.171303, 1.653973, 0.203358)",
        "(-0.172498, 1.654805, 0.210299)",
        "(-0.173200, 1.655021, 0.213840)",
        "(-0.174402, 1.655395, 0.221142)",
        "(-0.175583, 1.655277, 0.228539)",
        "(-0.176654, 1.654487, 0.235453)",
        "(-0.177490, 1.653253, 0.242107)",
        "(-0.177830, 1.652501, 0.245388)",
        "(-0.178355, 1.650512, 0.251694)",
        "(-0.178889, 1.648011, 0.257616)",
        "(-0.179419, 1.644976, 0.263372)",
        "(-0.180006, 1.641609, 0.269034)",
        "(-0.180222, 1.639857, 0.271901)",
        "(-0.180476, 1.636188, 0.277580)",
        "(-0.180970, 1.631817, 0.282805)",
        "(-0.181671, 1.627018, 0.287682)",
        "(-0.181638, 1.621867, 0.292147)",
        "(-0.181393, 1.619117, 0.294220)",
        "(-0.180952, 1.613240, 0.298162)",
        "(-0.180884, 1.606825, 0.301830)",
        "(-0.180522, 1.600129, 0.305329)",
        "(-0.179829, 1.592912, 0.308536)",
        "(-0.179464, 1.589066, 0.310052)",
        "(-0.178875, 1.581325, 0.313182)",
        "(-0.178091, 1.573567, 0.316296)",
        "(-0.177176, 1.565457, 0.318986)",
        "(-0.176758, 1.557095, 0.321190)",
        "(-0.176744, 1.552916, 0.322056)",
        "(-0.176285, 1.544704, 0.323576)",
        "(-0.175444, 1.536408, 0.324641)",
        "(-0.174702, 1.527861, 0.325130)",
        "(-0.174323, 1.519436, 0.325306)",
        "(-0.174122, 1.515329, 0.325430)",
        "(-0.173729, 1.507191, 0.325617)",
        "(-0.173640, 1.498921, 0.325435)",
        "(-0.173648, 1.490477, 0.324938)",
        "(-0.173680, 1.482258, 0.324328)",
        "(-0.173652, 1.478186, 0.324033)",
        "(-0.173579, 1.469981, 0.323264)",
        "(-0.173431, 1.461708, 0.322349)",
        "(-0.173356, 1.453695, 0.321354)",
        "(-0.173071, 1.446093, 0.320054)",
        "(-0.172964, 1.442360, 0.319237)",
        "(-0.173018, 1.435035, 0.317065)",
        "(-0.173145, 1.427663, 0.314354)",
        "(-0.173280, 1.420398, 0.311274)",
        "(-0.173052, 1.413181, 0.307807)",
        "(-0.172901, 1.409554, 0.305996)",
        "(-0.172683, 1.402305, 0.302122)",
        "(-0.172684, 1.395003, 0.298041)",
        "(-0.172583, 1.387650, 0.293842)",
        "(-0.172280, 1.380192, 0.289109)",
        "(-0.172036, 1.376341, 0.286436)",
        "(-0.171262, 1.368825, 0.281012)",
        "(-0.170569, 1.361706, 0.275387)",
        "(-0.169679, 1.351269, 0.266420)",
        "(-0.169679, 1.351269, 0.266420)",
        "(-0.168944, 1.344587, 0.260504)",
        "(-0.168064, 1.338296, 0.254663)",
        "(-0.166708, 1.332123, 0.248876)",
        "(-0.165712, 1.326394, 0.243247)",
        "(-0.165153, 1.321033, 0.237614)",
        "(-0.164937, 1.318689, 0.234977)",
        "(-0.164498, 1.314235, 0.229731)",
        "(-0.163989, 1.310128, 0.224618)",
        "(-0.163587, 1.306370, 0.219540)",
        "(-0.163246, 1.303162, 0.214561)",
        "(-0.163045, 1.301761, 0.212045)",
        "(-0.162651, 1.299357, 0.206961)",
        "(-0.162249, 1.297572, 0.201671)",
        "(-0.161867, 1.296376, 0.196013)",
        "(-0.161696, 1.295873, 0.190210)",
        "(-0.161555, 1.295863, 0.187309)",
        "(-0.161277, 1.296091, 0.181296)",
        "(-0.160974, 1.296606, 0.174869)",
        "(-0.160675, 1.297518, 0.168154)",
        "(-0.160313, 1.298873, 0.161054)",
        "(-0.160103, 1.299707, 0.157441)",
        "(-0.159724, 1.301957, 0.150101)",
        "(-0.159358, 1.304941, 0.142567)",
        "(-0.159054, 1.308749, 0.134930)",
        "(-0.158761, 1.313334, 0.127198)",
        "(-0.158549, 1.315850, 0.123235)",
        "(-0.158175, 1.321321, 0.115298)",
        "(-0.157754, 1.327415, 0.107613)",
        "(-0.157366, 1.334212, 0.100446)",
        "(-0.156826, 1.341631, 0.093937)",
        "(-0.156601, 1.345655, 0.090992)",
        "(-0.156137, 1.354108, 0.085652)",
        "(-0.155967, 1.363066, 0.081122)",
        "(-0.155337, 1.372283, 0.077353)",
        "(-0.154658, 1.381789, 0.074197)",
        "(-0.154450, 1.386608, 0.072865)",
        "(-0.154087, 1.396185, 0.070474)",
        "(-0.153738, 1.405753, 0.068517)",
        "(-0.153330, 1.415193, 0.066902)",
        "(-0.153594, 1.424470, 0.065661)",
        "(-0.153856, 1.429050, 0.065227)",
        "(-0.153755, 1.438133, 0.064594)",
        "(-0.152887, 1.447249, 0.064397)",
        "(-0.152190, 1.456471, 0.064560)",
        "(-0.152389, 1.465999, 0.065148)",
        "(-0.152411, 1.470816, 0.065493)",
        "(-0.152501, 1.480377, 0.066149)",
        "(-0.152684, 1.489837, 0.066716)",
        "(-0.153251, 1.499320, 0.067399)",
        "(-0.153696, 1.508701, 0.068132)",
        "(-0.153945, 1.513301, 0.068396)",
        "(-0.154646, 1.522371, 0.068760)",
        "(-0.155681, 1.531284, 0.068971)",
        "(-0.156680, 1.539996, 0.069241)",
        "(-0.157345, 1.548653, 0.069768)",
        "(-0.157453, 1.552930, 0.070070)",
        "(-0.157622, 1.561352, 0.070789)",
        "(-0.158881, 1.569362, 0.071804)",
        "(-0.159523, 1.577120, 0.073076)",
        "(-0.159778, 1.584575, 0.074473)",
        "(-0.159767, 1.588220, 0.075376)",
        "(-0.159841, 1.595372, 0.077537)",
        "(-0.161043, 1.602169, 0.080259)",
        "(-0.161976, 1.611540, 0.084901)",
        "(-0.161976, 1.611540, 0.084901)",
        "(-0.162557, 1.617293, 0.088535)",
        "(-0.163340, 1.622920, 0.092939)",
        "(-0.164317, 1.628399, 0.098162)",
        "(-0.164993, 1.633695, 0.103796)",
        "(-0.165820, 1.638489, 0.109523)",
        "(-0.166337, 1.640717, 0.112451)",
        "(-0.167567, 1.644962, 0.118623)",
        "(-0.168529, 1.649114, 0.125287)",
        "(-0.169392, 1.652992, 0.132157)",
        "(-0.170676, 1.656446, 0.138971)",
        "(-0.171446, 1.657980, 0.142393)",
        "(-0.172782, 1.660751, 0.149186)",
        "(-0.173923, 1.663280, 0.156007)",
        "(-0.175454, 1.665534, 0.162838)",
        "(-0.177103, 1.667359, 0.169617)",
        "(-0.177820, 1.668084, 0.172977)",
        "(-0.179200, 1.669334, 0.179725)",
        "(-0.180719, 1.670335, 0.186529)",
        "(-0.182239, 1.670983, 0.193240)",
        "(-0.183637, 1.671181, 0.199776)",
        "(-0.184223, 1.671008, 0.202906)",
        "(-0.185556, 1.670252, 0.208901)",
        "(-0.186849, 1.669079, 0.214738)",
        "(-0.188029, 1.667532, 0.220461)",
        "(-0.189133, 1.665559, 0.226071)",
        "(-0.189569, 1.664397, 0.228790)",
        "(-0.190269, 1.661657, 0.233879)",
        "(-0.190914, 1.658530, 0.238852)",
        "(-0.191404, 1.654990, 0.244024)",
        "(-0.191850, 1.651213, 0.249591)",
        "(-0.192031, 1.649293, 0.252514)",
        "(-0.192077, 1.645296, 0.258507)",
        "(-0.192099, 1.640818, 0.264448)",
        "(-0.192268, 1.635959, 0.270350)",
        "(-0.192313, 1.630852, 0.276375)",
        "(-0.192216, 1.628154, 0.279472)",
        "(-0.191967, 1.622482, 0.285788)",
        "(-0.191389, 1.616310, 0.291992)",
        "(-0.190775, 1.609762, 0.298058)",
        "(-0.190243, 1.602948, 0.304332)",
        "(-0.189982, 1.599406, 0.307507)",
        "(-0.189479, 1.592026, 0.313707)",
        "(-0.188930, 1.584091, 0.319400)",
        "(-0.188277, 1.575880, 0.324730)",
        "(-0.187385, 1.567151, 0.329254)",
        "(-0.186980, 1.562613, 0.331154)",
        "(-0.186099, 1.553379, 0.334539)",
        "(-0.185259, 1.543885, 0.337378)",
        "(-0.184526, 1.533966, 0.339626)",
        "(-0.183715, 1.523881, 0.341139)",
        "(-0.183211, 1.518863, 0.341631)",
        "(-0.182195, 1.508933, 0.342426)",
        "(-0.181285, 1.499153, 0.342885)",
        "(-0.180754, 1.489401, 0.342722)",
        "(-0.180004, 1.479914, 0.342183)",
        "(-0.179536, 1.475311, 0.341837)",
        "(-0.178825, 1.466379, 0.341087)",
        "(-0.178313, 1.457876, 0.339999)",
        "(-0.177819, 1.449724, 0.338251)",
        "(-0.177096, 1.441721, 0.335761)",
        "(-0.176681, 1.437823, 0.334145)",
        "(-0.175975, 1.430173, 0.330485)",
        "(-0.175201, 1.422647, 0.326486)",
        "(-0.174151, 1.415248, 0.321972)",
        "(-0.172927, 1.408071, 0.316957)",
        "(-0.172108, 1.404528, 0.314179)",
        "(-0.170546, 1.397399, 0.308509)",
        "(-0.169010, 1.390238, 0.302135)",
        "(-0.167700, 1.383290, 0.295230)",
        "(-0.166416, 1.376543, 0.288249)",
        "(-0.165812, 1.373242, 0.284675)",
        "(-0.164580, 1.366629, 0.277433)",
        "(-0.163288, 1.360062, 0.269722)",
        "(-0.162151, 1.353781, 0.261796)",
        "(-0.160847, 1.347777, 0.253922)",
        "(-0.160088, 1.344835, 0.250001)",
        "(-0.158697, 1.339305, 0.242218)",
        "(-0.157737, 1.334429, 0.234420)",
        "(-0.156948, 1.330093, 0.226580)",
        "(-0.156065, 1.326272, 0.218926)",
        "(-0.155697, 1.324548, 0.215092)",
        "(-0.155044, 1.321546, 0.207555)",
        "(-0.154457, 1.319217, 0.200417)",
        "(-0.153863, 1.317469, 0.193549)",
        "(-0.153248, 1.316077, 0.186671)",
        "(-0.153047, 1.315560, 0.183162)",
        "(-0.152700, 1.314812, 0.176042)",
        "(-0.152509, 1.314595, 0.169008)",
        "(-0.152397, 1.314837, 0.162190)",
        "(-0.152297, 1.315575, 0.155657)",
        "(-0.152263, 1.316201, 0.152474)",
        "(-0.152098, 1.317644, 0.145991)",
        "(-0.151873, 1.319435, 0.139283)",
        "(-0.151705, 1.321716, 0.132453)",
        "(-0.151421, 1.324636, 0.125808)",
        "(-0.151159, 1.326326, 0.122577)",
        "(-0.150504, 1.330101, 0.116271)",
        "(-0.149936, 1.334672, 0.110347)",
        "(-0.149501, 1.339961, 0.104793)",
        "(-0.149002, 1.345744, 0.099383)",
        "(-0.148780, 1.348902, 0.096830)",
        "(-0.148177, 1.355533, 0.092037)",
        "(-0.147529, 1.362549, 0.087712)",
        "(-0.146576, 1.369871, 0.083483)",
        "(-0.145774, 1.376985, 0.079729)",
        "(-0.145412, 1.380558, 0.078097)",
        "(-0.144618, 1.387757, 0.075002)",
        "(-0.143945, 1.395021, 0.072232)",
        "(-0.143078, 1.402180, 0.069688)",
        "(-0.142125, 1.409364, 0.067348)",
        "(-0.141668, 1.413010, 0.066270)",
        "(-0.140885, 1.420323, 0.064260)",
        "(-0.140277, 1.427666, 0.062405)",
        "(-0.139508, 1.435083, 0.060708)",
        "(-0.138899, 1.442497, 0.059200)",
        "(-0.138581, 1.446233, 0.058590)",
        "(-0.137789, 1.453724, 0.057546)",
        "(-0.136866, 1.461192, 0.056698)",
        "(-0.135724, 1.468846, 0.056059)",
        "(-0.134537, 1.476830, 0.055785)",
        "(-0.134142, 1.480928, 0.055791)",
        "(-0.134126, 1.489485, 0.056149)",
        "(-0.134412, 1.498317, 0.056815)",
        "(-0.134693, 1.507495, 0.057762)",
        "(-0.135574, 1.516893, 0.058941)",
        "(-0.136219, 1.521615, 0.059596)",
        "(-0.137647, 1.531017, 0.061005)",
        "(-0.138864, 1.540561, 0.062781)",
        "(-0.139939, 1.550183, 0.065020)",
        "(-0.141088, 1.559688, 0.067520)",
        "(-0.141852, 1.564367, 0.068839)",
        "(-0.143442, 1.573569, 0.071522)",
        "(-0.144905, 1.582436, 0.074255)",
        "(-0.146411, 1.590933, 0.077308)",
        "(-0.148498, 1.599092, 0.081101)",
        "(-0.149487, 1.603066, 0.083262)",
        "(-0.151088, 1.610573, 0.087840)",
        "(-0.152525, 1.617687, 0.092705)",
        "(-0.153971, 1.624322, 0.098023)",
        "(-0.155670, 1.630343, 0.103796)",
        "(-0.156454, 1.633093, 0.106836)",
        "(-0.157622, 1.638088, 0.112722)",
        "(-0.158459, 1.642240, 0.118405)",
        "(-0.159163, 1.645871, 0.124145)",
        "(-0.160061, 1.648968, 0.130202)",
        "(-0.160432, 1.650370, 0.133317)",
        "(-0.160798, 1.652704, 0.139606)",
        "(-0.160754, 1.654467, 0.145853)",
        "(-0.160653, 1.655653, 0.152140)",
        "(-0.160652, 1.656129, 0.158378)",
        "(-0.160574, 1.656010, 0.161455)",
        "(-0.160222, 1.655662, 0.167863)",
        "(-0.159324, 1.655293, 0.174735)",
        "(-0.158122, 1.654635, 0.181537)",
        "(-0.157175, 1.653469, 0.188000)",
        "(-0.156933, 1.652570, 0.190991)",
        "(-0.156408, 1.650945, 0.197103)",
        "(-0.155537, 1.649503, 0.203481)",
        "(-0.154769, 1.647874, 0.209769)",
        "(-0.154624, 1.645724, 0.215745)",
        "(-0.154659, 1.644435, 0.218575)",
        "(-0.154619, 1.641690, 0.224342)",
        "(-0.154458, 1.638696, 0.230291)",
        "(-0.154398, 1.635382, 0.236095)",
        "(-0.154228, 1.631601, 0.241704)",
        "(-0.154080, 1.627640, 0.247285)",
        "(-0.153988, 1.625582, 0.250187)",
        "(-0.153672, 1.621307, 0.256214)",
        "(-0.153582, 1.616672, 0.262395)",
        "(-0.153477, 1.611865, 0.268684)",
        "(-0.153289, 1.609402, 0.271890)",
        "(-0.152763, 1.604214, 0.278175)",
        "(-0.152246, 1.598514, 0.283966)",
        "(-0.152024, 1.592175, 0.288929)",
        "(-0.151911, 1.585456, 0.293239)",
        "(-0.151863, 1.581964, 0.295224)",
        "(-0.151839, 1.574753, 0.298992)",
        "(-0.152238, 1.567123, 0.302138)",
        "(-0.152459, 1.559034, 0.304479)",
        "(-0.152107, 1.550639, 0.306526)",
        "(-0.151887, 1.546411, 0.307390)",
        "(-0.151559, 1.537606, 0.308629)",
        "(-0.151184, 1.528453, 0.309134)",
        "(-0.150771, 1.519090, 0.309151)",
        "(-0.150062, 1.509808, 0.309006)",
        "(-0.149638, 1.505163, 0.308826)",
        "(-0.148884, 1.495936, 0.308207)",
        "(-0.148054, 1.486819, 0.307239)",
        "(-0.147231, 1.477721, 0.305735)",
        "(-0.146233, 1.468639, 0.303716)",
        "(-0.145714, 1.464201, 0.302568)",
        "(-0.144685, 1.455535, 0.300125)",
        "(-0.143801, 1.447116, 0.297050)",
        "(-0.142855, 1.438590, 0.293407)",
        "(-0.142110, 1.429951, 0.289286)",
        "(-0.141787, 1.425643, 0.287102)",
        "(-0.140841, 1.417040, 0.282717)",
        "(-0.139820, 1.408590, 0.278262)",
        "(-0.139223, 1.400435, 0.273499)",
        "(-0.138747, 1.392369, 0.268260)",
        "(-0.138538, 1.388419, 0.265510)",
        "(-0.138084, 1.380786, 0.260042)",
        "(-0.137267, 1.373544, 0.254691)",
        "(-0.136293, 1.366581, 0.249237)",
        "(-0.135811, 1.360149, 0.243501)",
        "(-0.135640, 1.357104, 0.240550)",
        "(-0.135393, 1.351385, 0.234233)",
        "(-0.135235, 1.345933, 0.227575)",
        "(-0.134937, 1.340922, 0.220694)",
        "(-0.134620, 1.336243, 0.213792)",
        "(-0.134603, 1.334218, 0.210316)",
        "(-0.134431, 1.330490, 0.203250)",
        "(-0.134328, 1.327085, 0.195997)",
        "(-0.134485, 1.324283, 0.188777)",
        "(-0.134690, 1.322034, 0.181759)",
        "(-0.134803, 1.321141, 0.178330)",
        "(-0.134813, 1.319669, 0.171508)",
        "(-0.134735, 1.318610, 0.164661)",
        "(-0.134656, 1.318228, 0.158031)",
        "(-0.134458, 1.318392, 0.151546)",
        "(-0.134340, 1.318811, 0.148295)",
        "(-0.134095, 1.319993, 0.141771)",
        "(-0.133792, 1.321802, 0.135250)",
        "(-0.133609, 1.324234, 0.128772)",
        "(-0.133335, 1.327167, 0.122252)",
        "(-0.133281, 1.328907, 0.118983)",
        "(-0.133008, 1.332757, 0.112574)",
        "(-0.132562, 1.337383, 0.106582)",
        "(-0.132013, 1.342401, 0.100717)",
        "(-0.131712, 1.348159, 0.095144)",
        "(-0.131683, 1.351222, 0.092504)",
        "(-0.131475, 1.357654, 0.087547)",
        "(-0.131006, 1.364196, 0.082891)",
        "(-0.130341, 1.370908, 0.078522)",
        "(-0.129566, 1.378060, 0.074650)",
        "(-0.129198, 1.381763, 0.072893)",
        "(-0.128599, 1.389423, 0.069788)",
        "(-0.128128, 1.397262, 0.066933)",
        "(-0.127712, 1.405338, 0.064418)",
        "(-0.127281, 1.413724, 0.062572)",
        "(-0.127154, 1.417927, 0.061837)",
        "(-0.126942, 1.426465, 0.060814)",
        "(-0.126508, 1.435021, 0.060084)",
        "(-0.126210, 1.443427, 0.059397)",
        "(-0.126011, 1.451884, 0.058992)",
        "(-0.125867, 1.456179, 0.058964)",
        "(-0.125704, 1.464753, 0.059044)",
        "(-0.125676, 1.473304, 0.059257)",
        "(-0.125681, 1.481747, 0.059460)",
        "(-0.125774, 1.490017, 0.059615)",
        "(-0.125860, 1.494149, 0.059730)",
        "(-0.125805, 1.502392, 0.060099)",
        "(-0.125730, 1.510521, 0.060640)",
        "(-0.126065, 1.518517, 0.061399)",
        "(-0.126161, 1.526226, 0.062191)",
        "(-0.126260, 1.529979, 0.062663)",
        "(-0.126494, 1.537305, 0.063722)",
        "(-0.126488, 1.544278, 0.064946)",
        "(-0.126401, 1.550826, 0.066288)",
        "(-0.126031, 1.557008, 0.067608)",
        "(-0.125949, 1.560032, 0.068348)",
        "(-0.126367, 1.566026, 0.070201)",
        "(-0.126659, 1.572049, 0.072618)",
        "(-0.126757, 1.578016, 0.075398)",
        "(-0.127045, 1.583815, 0.078457)",
        "(-0.127252, 1.586742, 0.080101)",
        "(-0.127984, 1.592605, 0.083749)",
        "(-0.129090, 1.598502, 0.087937)",
        "(-0.129722, 1.603832, 0.092063)",
        "(-0.130251, 1.608920, 0.096276)",
        "(-0.130591, 1.611409, 0.098481)",
        "(-0.131360, 1.616350, 0.103185)",
        "(-0.132063, 1.621126, 0.108183)",
        "(-0.132586, 1.625704, 0.113458)",
        "(-0.132953, 1.629858, 0.118826)",
        "(-0.133327, 1.631778, 0.121588)",
        "(-0.134211, 1.635507, 0.127433)",
        "(-0.134825, 1.639169, 0.133730)",
        "(-0.135268, 1.642521, 0.140276)",
        "(-0.135699, 1.645434, 0.146734)",
        "(-0.136023, 1.646631, 0.149958)",
        "(-0.136652, 1.648797, 0.156521)",
        "(-0.136951, 1.650799, 0.163439)",
        "(-0.137358, 1.652556, 0.170384)",
        "(-0.137957, 1.653887, 0.177232)",
        "(-0.138142, 1.654339, 0.180555)",
        "(-0.138466, 1.654941, 0.187196)",
        "(-0.138897, 1.655151, 0.194068)",
        "(-0.139385, 1.655022, 0.201263)",
        "(-0.139846, 1.654498, 0.208754)",
        "(-0.140043, 1.654110, 0.212526)",
        "(-0.140508, 1.652866, 0.219981)",
        "(-0.141141, 1.651004, 0.227283)",
        "(-0.141899, 1.648603, 0.234708)",
        "(-0.142426, 1.645985, 0.242526)",
        "(-0.142540, 1.644644, 0.246604)",
        "(-0.142591, 1.641846, 0.254769)",
        "(-0.142653, 1.638546, 0.262637)",
        "(-0.142895, 1.634795, 0.270029)",
        "(-0.142906, 1.630831, 0.277116)",
        "(-0.142867, 1.628766, 0.280625)",
        "(-0.142650, 1.624521, 0.287782)",
        "(-0.142488, 1.620174, 0.294868)",
        "(-0.142321, 1.615454, 0.301448)",
        "(-0.141999, 1.610258, 0.307395)",
        "(-0.141816, 1.607484, 0.310099)",
        "(-0.141570, 1.601661, 0.315033)",
        "(-0.141297, 1.595479, 0.319300)",
        "(-0.140835, 1.588812, 0.323093)",
        "(-0.140465, 1.581953, 0.326621)",
        "(-0.140327, 1.578567, 0.328276)",
        "(-0.139896, 1.571799, 0.331421)",
        "(-0.139424, 1.564860, 0.334150)",
        "(-0.139144, 1.557627, 0.336391)",
        "(-0.139118, 1.550257, 0.337897)",
        "(-0.138980, 1.546574, 0.338383)",
        "(-0.138390, 1.539088, 0.339104)",
        "(-0.137792, 1.531181, 0.339363)",
        "(-0.137509, 1.522968, 0.339128)",
        "(-0.137387, 1.514973, 0.338972)",
        "(-0.137247, 1.511042, 0.339096)",
        "(-0.136812, 1.503049, 0.339435)",
        "(-0.136621, 1.494785, 0.339476)",
        "(-0.136437, 1.486612, 0.339224)",
        "(-0.136038, 1.478539, 0.338899)",
        "(-0.135821, 1.474526, 0.338686)",
        "(-0.135309, 1.466548, 0.338092)",
        "(-0.134836, 1.458843, 0.337252)",
        "(-0.134584, 1.451424, 0.336111)",
        "(-0.134215, 1.444015, 0.334452)",
        "(-0.134031, 1.440306, 0.333373)",
        "(-0.133745, 1.433035, 0.331049)",
        "(-0.133588, 1.425877, 0.328629)",
        "(-0.133285, 1.418681, 0.326059)",
        "(-0.132990, 1.411403, 0.323074)",
        "(-0.132779, 1.407731, 0.321489)",
        "(-0.132027, 1.400519, 0.318258)",
        "(-0.131268, 1.393712, 0.314794)",
        "(-0.130523, 1.387220, 0.310870)",
        "(-0.129692, 1.380786, 0.306169)",
        "(-0.129334, 1.377692, 0.303498)",
        "(-0.128719, 1.371656, 0.297692)",
        "(-0.128129, 1.365887, 0.291351)",
        "(-0.127544, 1.360279, 0.284438)",
        "(-0.126898, 1.354644, 0.276857)",
        "(-0.126543, 1.351800, 0.272990)",
        "(-0.125794, 1.346413, 0.265400)",
        "(-0.125246, 1.341677, 0.258335)",
        "(-0.124616, 1.337302, 0.251496)",
        "(-0.124221, 1.333252, 0.244264)",
        "(-0.124052, 1.331475, 0.240642)",
        "(-0.123916, 1.328482, 0.233235)",
        "(-0.123751, 1.325786, 0.225375)",
        "(-0.123592, 1.323295, 0.216942)",
        "(-0.123401, 1.321136, 0.208106)",
        "(-0.123294, 1.320207, 0.203735)",
        "(-0.123028, 1.318870, 0.194783)",
        "(-0.122911, 1.317698, 0.185410)",
        "(-0.122770, 1.317437, 0.171700)",
        "(-0.122770, 1.317437, 0.171700)",
        "(-0.122614, 1.318138, 0.162826)",
        "(-0.122254, 1.319315, 0.154100)",
        "(-0.121784, 1.321440, 0.145815)",
        "(-0.121265, 1.324352, 0.137985)",
        "(-0.120429, 1.327933, 0.130659)",
        "(-0.119901, 1.329850, 0.127147)",
        "(-0.118765, 1.334216, 0.120594)",
        "(-0.117492, 1.339237, 0.114564)",
        "(-0.116198, 1.344809, 0.109101)",
        "(-0.114906, 1.350946, 0.104297)",
        "(-0.114182, 1.354141, 0.102107)",
        "(-0.112820, 1.360673, 0.097988)",
        "(-0.111491, 1.367522, 0.094308)",
        "(-0.110188, 1.374495, 0.090852)",
        "(-0.109330, 1.381645, 0.087777)",
        "(-0.108872, 1.385330, 0.086516)",
        "(-0.107712, 1.392821, 0.084379)",
        "(-0.106293, 1.400546, 0.082685)",
        "(-0.104933, 1.408435, 0.081075)",
        "(-0.103993, 1.416476, 0.079506)",
        "(-0.103678, 1.420569, 0.078749)",
        "(-0.102865, 1.428667, 0.077181)",
        "(-0.102018, 1.436851, 0.075757)",
        "(-0.101304, 1.445215, 0.074677)",
        "(-0.100600, 1.453607, 0.073890)",
        "(-0.100304, 1.457764, 0.073568)",
        "(-0.099840, 1.466029, 0.073116)",
        "(-0.099425, 1.474324, 0.073039)",
        "(-0.099156, 1.482692, 0.073313)",
        "(-0.098950, 1.490920, 0.073727)",
        "(-0.098822, 1.494966, 0.073951)",
        "(-0.099011, 1.503052, 0.074470)",
        "(-0.099494, 1.511235, 0.075130)",
        "(-0.100000, 1.519464, 0.076077)",
        "(-0.100509, 1.527697, 0.077307)",
        "(-0.100860, 1.531750, 0.078032)",
        "(-0.101629, 1.539816, 0.079589)",
        "(-0.102537, 1.547643, 0.081148)",
        "(-0.103650, 1.555168, 0.082810)",
        "(-0.104920, 1.562744, 0.085006)",
        "(-0.105449, 1.566577, 0.086323)",
        "(-0.106393, 1.574068, 0.089085)",
        "(-0.107360, 1.581199, 0.092027)",
        "(-0.108573, 1.588008, 0.095250)",
        "(-0.109592, 1.594418, 0.098746)",
        "(-0.109964, 1.597468, 0.100640)",
        "(-0.110777, 1.603445, 0.104701)",
        "(-0.111745, 1.609029, 0.109067)",
        "(-0.112779, 1.614274, 0.113750)",
        "(-0.113674, 1.619344, 0.118807)",
        "(-0.114047, 1.621687, 0.121415)",
        "(-0.114657, 1.625960, 0.126629)",
        "(-0.115547, 1.629634, 0.131863)",
        "(-0.116290, 1.632914, 0.137343)",
        "(-0.116416, 1.635917, 0.143171)",
        "(-0.116428, 1.637219, 0.146101)",
        "(-0.116468, 1.639488, 0.151997)",
        "(-0.116919, 1.641232, 0.157915)",
        "(-0.117256, 1.642646, 0.163968)",
        "(-0.117109, 1.643717, 0.170133)",
        "(-0.117081, 1.644045, 0.173226)",
        "(-0.117196, 1.644397, 0.179442)",
        "(-0.117232, 1.644519, 0.185831)",
        "(-0.117154, 1.644366, 0.192376)",
        "(-0.117034, 1.643814, 0.198877)",
        "(-0.116970, 1.643352, 0.202051)",
        "(-0.116925, 1.641953, 0.208324)",
        "(-0.116876, 1.640226, 0.214923)",
        "(-0.116859, 1.638363, 0.221871)",
        "(-0.116823, 1.636189, 0.228888)",
        "(-0.116825, 1.634919, 0.232351)",
        "(-0.116999, 1.632062, 0.239575)",
        "(-0.117275, 1.629076, 0.246418)",
        "(-0.117434, 1.625750, 0.253282)",
        "(-0.117564, 1.622123, 0.260126)",
        "(-0.117776, 1.620180, 0.263489)",
        "(-0.118179, 1.616262, 0.270269)",
        "(-0.118473, 1.612372, 0.277131)",
        "(-0.118473, 1.608372, 0.283893)",
        "(-0.118360, 1.604058, 0.290115)",
        "(-0.118453, 1.601811, 0.292919)",
        "(-0.118714, 1.597291, 0.298236)",
        "(-0.118964, 1.592624, 0.303256)",
        "(-0.119337, 1.587773, 0.307974)",
        "(-0.119974, 1.582753, 0.312153)",
        "(-0.120332, 1.580166, 0.314018)",
        "(-0.120918, 1.574895, 0.317542)",
        "(-0.121454, 1.569262, 0.320694)",
        "(-0.122155, 1.563106, 0.323420)",
        "(-0.123080, 1.556469, 0.325831)",
        "(-0.123534, 1.553040, 0.326913)",
        "(-0.124109, 1.545758, 0.328762)",
        "(-0.124425, 1.537793, 0.330015)",
        "(-0.124646, 1.529463, 0.330926)",
        "(-0.124766, 1.520859, 0.331768)",
        "(-0.124797, 1.516424, 0.332166)",
        "(-0.124755, 1.507245, 0.332809)",
        "(-0.124726, 1.497745, 0.332978)",
        "(-0.124588, 1.488244, 0.332787)",
        "(-0.124014, 1.478746, 0.332349)",
        "(-0.123627, 1.473949, 0.331890)",
        "(-0.122790, 1.464322, 0.330703)",
        "(-0.122106, 1.454739, 0.328994)",
        "(-0.121460, 1.445613, 0.327136)",
        "(-0.121045, 1.436971, 0.325024)",
        "(-0.120965, 1.432814, 0.323854)",
        "(-0.120914, 1.424634, 0.321365)",
        "(-0.120886, 1.416749, 0.318596)",
        "(-0.121033, 1.409318, 0.315637)",
        "(-0.121218, 1.402193, 0.312641)",
        "(-0.121335, 1.398761, 0.311102)",
        "(-0.121360, 1.391944, 0.307847)",
        "(-0.121481, 1.385287, 0.304231)",
        "(-0.121968, 1.379128, 0.300547)",
        "(-0.122756, 1.373475, 0.296888)",
        "(-0.123049, 1.370685, 0.294974)",
        "(-0.123543, 1.364989, 0.290659)",
        "(-0.123936, 1.359469, 0.285849)",
        "(-0.124315, 1.354626, 0.281043)",
        "(-0.124576, 1.350399, 0.276259)",
        "(-0.124678, 1.348432, 0.273806)",
        "(-0.124863, 1.344803, 0.268453)",
        "(-0.125143, 1.341454, 0.262347)",
        "(-0.125419, 1.338456, 0.255582)",
        "(-0.125642, 1.335935, 0.248643)",
        "(-0.125702, 1.334851, 0.245182)",
        "(-0.125755, 1.333017, 0.238066)",
        "(-0.125700, 1.331609, 0.230756)",
        "(-0.125953, 1.330909, 0.223428)",
        "(-0.126185, 1.330715, 0.216039)",
        "(-0.126292, 1.330791, 0.212183)",
        "(-0.126468, 1.331092, 0.204122)",
        "(-0.126591, 1.331707, 0.195813)",
        "(-0.126721, 1.332785, 0.187613)",
        "(-0.127011, 1.334449, 0.179626)",
        "(-0.127121, 1.335453, 0.175683)",
        "(-0.127141, 1.337582, 0.167683)",
        "(-0.127428, 1.340014, 0.159348)",
        "(-0.127848, 1.342715, 0.150957)",
        "(-0.128047, 1.345837, 0.142938)",
        "(-0.128038, 1.347588, 0.139126)",
        "(-0.127902, 1.351316, 0.131646)",
        "(-0.127919, 1.355467, 0.124390)",
        "(-0.127972, 1.360067, 0.117504)",
        "(-0.127964, 1.365131, 0.111257)",
        "(-0.127891, 1.367961, 0.108543)",
        "(-0.127390, 1.373962, 0.103695)",
        "(-0.127117, 1.380396, 0.099317)",
        "(-0.126999, 1.387267, 0.095335)",
        "(-0.126914, 1.394622, 0.091839)",
        "(-0.126870, 1.398427, 0.090259)",
        "(-0.126595, 1.406351, 0.087398)",
        "(-0.126090, 1.414754, 0.084929)",
        "(-0.125522, 1.423429, 0.082680)",
        "(-0.125421, 1.432490, 0.080736)",
        "(-0.125395, 1.437162, 0.079816)",
        "(-0.125271, 1.446524, 0.077931)",
        "(-0.125152, 1.455766, 0.076035)",
        "(-0.125410, 1.465088, 0.074473)",
        "(-0.125286, 1.474412, 0.073250)",
        "(-0.125140, 1.479074, 0.072773)",
        "(-0.124763, 1.488365, 0.071974)",
        "(-0.124494, 1.497468, 0.071328)",
        "(-0.123993, 1.506338, 0.070806)",
        "(-0.124148, 1.514952, 0.070836)",
        "(-0.124275, 1.519224, 0.071042)",
        "(-0.124149, 1.527644, 0.071799)",
        "(-0.123971, 1.535800, 0.072713)",
        "(-0.124031, 1.543499, 0.073722)",
        "(-0.124879, 1.550921, 0.075091)",
        "(-0.125065, 1.554574, 0.075931)",
        "(-0.125339, 1.561693, 0.077787)",
        "(-0.125612, 1.568359, 0.079828)",
        "(-0.126039, 1.574768, 0.082418)",
        "(-0.126737, 1.581042, 0.085724)",
        "(-0.126995, 1.584046, 0.087488)",
        "(-0.127381, 1.589672, 0.091018)",
        "(-0.127907, 1.594974, 0.094859)",
        "(-0.128439, 1.600163, 0.099210)",
        "(-0.128620, 1.605035, 0.103831)",
        "(-0.128733, 1.607291, 0.106245)",
        "(-0.129133, 1.611643, 0.111406)",
        "(-0.129447, 1.615852, 0.116888)",
        "(-0.129730, 1.619771, 0.122604)",
        "(-0.129849, 1.623214, 0.128392)",
        "(-0.129900, 1.624781, 0.131349)",
        "(-0.130084, 1.627731, 0.137577)",
        "(-0.130563, 1.630322, 0.144245)",
        "(-0.130854, 1.632643, 0.151298)",
        "(-0.130921, 1.634422, 0.158442)",
        "(-0.131010, 1.635167, 0.161983)",
        "(-0.131517, 1.636481, 0.169166)",
        "(-0.132025, 1.637499, 0.176549)",
        "(-0.132257, 1.638129, 0.184082)",
        "(-0.132570, 1.638253, 0.191657)",
        "(-0.132829, 1.638195, 0.195494)",
        "(-0.133365, 1.637898, 0.203280)",
        "(-0.134140, 1.637017, 0.210776)",
        "(-0.135159, 1.635428, 0.217765)",
        "(-0.136098, 1.633137, 0.224499)",
        "(-0.136530, 1.631964, 0.228058)",
        "(-0.137269, 1.629512, 0.235391)",
        "(-0.137865, 1.626543, 0.242429)",
        "(-0.138419, 1.622732, 0.248664)",
        "(-0.138712, 1.618274, 0.254281)",
        "(-0.138928, 1.616053, 0.257172)",
        "(-0.139226, 1.611528, 0.263266)",
        "(-0.139684, 1.606797, 0.269508)",
        "(-0.140295, 1.601556, 0.275393)",
        "(-0.140678, 1.595858, 0.280808)",
        "(-0.140772, 1.592884, 0.283408)",
        "(-0.140787, 1.586767, 0.288584)",
        "(-0.141004, 1.580207, 0.293533)",
        "(-0.141294, 1.573519, 0.298284)",
        "(-0.141247, 1.566675, 0.302906)",
        "(-0.141160, 1.563071, 0.305073)",
        "(-0.141179, 1.555400, 0.308956)",
        "(-0.141530, 1.547563, 0.312417)",
        "(-0.141882, 1.539622, 0.315617)",
        "(-0.142049, 1.531265, 0.318480)",
        "(-0.142184, 1.526916, 0.319749)",
        "(-0.142743, 1.517924, 0.322014)",
        "(-0.143317, 1.508732, 0.323973)",
        "(-0.143698, 1.499295, 0.325823)",
        "(-0.144163, 1.489490, 0.327514)",
        "(-0.144481, 1.484435, 0.328185)",
        "(-0.145244, 1.474023, 0.329203)",
        "(-0.145664, 1.463216, 0.329911)",
        "(-0.145599, 1.452044, 0.330422)",
        "(-0.145620, 1.440807, 0.330588)",
        "(-0.145626, 1.435172, 0.330476)",
        "(-0.145603, 1.423951, 0.330013)",
        "(-0.145484, 1.412905, 0.329283)",
        "(-0.145259, 1.402123, 0.328375)",
        "(-0.145351, 1.392064, 0.327030)",
        "(-0.145450, 1.387302, 0.326160)",
        "(-0.145434, 1.378238, 0.323797)",
        "(-0.145372, 1.369893, 0.320839)",
        "(-0.145417, 1.362031, 0.317308)",
        "(-0.145337, 1.354679, 0.313307)",
        "(-0.145276, 1.351198, 0.311046)",
        "(-0.145427, 1.344646, 0.306056)",
        "(-0.145317, 1.338508, 0.300323)",
        "(-0.144899, 1.332590, 0.293560)",
        "(-0.144555, 1.327327, 0.286207)",
        "(-0.144316, 1.324932, 0.282346)",
        "(-0.143651, 1.320534, 0.274534)",
        "(-0.143204, 1.316800, 0.266420)",
        "(-0.142747, 1.313442, 0.257939)",
        "(-0.142453, 1.310483, 0.248992)",
        "(-0.142333, 1.309193, 0.244369)",
        "(-0.142206, 1.306946, 0.234950)",
        "(-0.142100, 1.304911, 0.225175)",
        "(-0.141944, 1.303096, 0.215209)",
        "(-0.141762, 1.301487, 0.205108)",
        "(-0.141586, 1.300887, 0.200088)",
        "(-0.141501, 1.300178, 0.190369)",
        "(-0.141382, 1.299913, 0.180863)",
        "(-0.141137, 1.299786, 0.171203)",
        "(-0.140952, 1.300084, 0.161636)",
        "(-0.140835, 1.300507, 0.156996)",
        "(-0.140579, 1.301732, 0.147869)",
        "(-0.140448, 1.303396, 0.139014)",
        "(-0.140265, 1.305755, 0.130865)",
        "(-0.139653, 1.308703, 0.123310)",
        "(-0.139252, 1.310442, 0.119647)",
        "(-0.138491, 1.314359, 0.112488)",
        "(-0.137685, 1.318874, 0.105684)",
        "(-0.136919, 1.324118, 0.099423)",
        "(-0.135886, 1.330136, 0.093959)",
        "(-0.135282, 1.333345, 0.091407)",
        "(-0.134040, 1.340340, 0.086733)",
        "(-0.132886, 1.348066, 0.082458)",
        "(-0.131582, 1.356338, 0.078474)",
        "(-0.130185, 1.365056, 0.074647)",
        "(-0.129533, 1.369589, 0.072837)",
        "(-0.128251, 1.379303, 0.069649)",
        "(-0.127263, 1.389634, 0.066795)",
        "(-0.126281, 1.400159, 0.064145)",
        "(-0.125311, 1.410927, 0.061957)",
        "(-0.124868, 1.416418, 0.061079)",
        "(-0.124225, 1.427455, 0.059653)",
        "(-0.123639, 1.438375, 0.058543)",
        "(-0.123097, 1.448948, 0.057663)",
        "(-0.122419, 1.459323, 0.057282)",
        "(-0.122130, 1.464447, 0.057313)",
        "(-0.121480, 1.474473, 0.057566)",
        "(-0.121166, 1.484149, 0.058050)",
        "(-0.121335, 1.497973, 0.059527)",
        "(-0.121335, 1.497973, 0.059527)",
        "(-0.121737, 1.506909, 0.060937)",
        "(-0.122269, 1.515346, 0.062569)",
        "(-0.122701, 1.523267, 0.064369)",
        "(-0.122827, 1.530780, 0.066505)",
        "(-0.122819, 1.537979, 0.069098)",
        "(-0.122889, 1.541476, 0.070526)",
        "(-0.122983, 1.548138, 0.073589)",
        "(-0.122904, 1.554352, 0.076807)",
        "(-0.122837, 1.560177, 0.080215)",
        "(-0.122838, 1.565560, 0.083796)",
        "(-0.122828, 1.568165, 0.085759)",
        "(-0.122801, 1.573318, 0.090073)",
        "(-0.122712, 1.578097, 0.094652)",
        "(-0.122420, 1.582488, 0.099214)",
        "(-0.122156, 1.586484, 0.103792)",
        "(-0.121990, 1.588405, 0.106107)",
        "(-0.121553, 1.592140, 0.110944)",
        "(-0.121228, 1.595548, 0.115932)",
        "(-0.120805, 1.598494, 0.120953)",
        "(-0.120438, 1.601229, 0.126121)",
        "(-0.120294, 1.602539, 0.128811)",
        "(-0.120078, 1.605084, 0.134260)",
        "(-0.120008, 1.607323, 0.139645)",
        "(-0.120175, 1.608979, 0.144851)",
        "(-0.120334, 1.610359, 0.150349)",
        "(-0.120311, 1.611051, 0.153273)",
        "(-0.120130, 1.612268, 0.159382)",
        "(-0.119949, 1.613152, 0.165611)",
        "(-0.119852, 1.613512, 0.171718)",
        "(-0.119844, 1.613309, 0.177739)",
        "(-0.119929, 1.613066, 0.180909)",
        "(-0.120225, 1.612430, 0.187555)",
        "(-0.120358, 1.611375, 0.194452)",
        "(-0.120351, 1.609657, 0.201314)",
        "(-0.120442, 1.607448, 0.208155)",
        "(-0.120504, 1.606201, 0.211574)",
        "(-0.120397, 1.603161, 0.218392)",
        "(-0.120279, 1.599843, 0.225281)",
        "(-0.119871, 1.596236, 0.232381)",
        "(-0.119063, 1.592498, 0.239655)",
        "(-0.118790, 1.590577, 0.243243)",
        "(-0.118425, 1.586469, 0.250028)",
        "(-0.117955, 1.582116, 0.256155)",
        "(-0.117276, 1.577526, 0.261763)",
        "(-0.117063, 1.572772, 0.266982)",
        "(-0.117110, 1.570392, 0.269450)",
        "(-0.117132, 1.565603, 0.274102)",
        "(-0.117165, 1.560579, 0.278281)",
        "(-0.117497, 1.555366, 0.282195)",
        "(-0.118191, 1.549932, 0.285943)",
        "(-0.118528, 1.547114, 0.287742)",
        "(-0.119042, 1.541245, 0.291146)",
        "(-0.119512, 1.534825, 0.294155)",
        "(-0.120112, 1.527774, 0.296930)",
        "(-0.120632, 1.520462, 0.299574)",
        "(-0.120672, 1.516670, 0.300766)",
        "(-0.120490, 1.508792, 0.302851)",
        "(-0.120344, 1.500495, 0.304539)",
        "(-0.120557, 1.492097, 0.306042)",
        "(-0.120912, 1.483618, 0.307368)",
        "(-0.121133, 1.479363, 0.307947)",
        "(-0.121670, 1.470789, 0.309013)",
        "(-0.122385, 1.462196, 0.309858)",
        "(-0.123159, 1.453675, 0.310331)",
        "(-0.123836, 1.445146, 0.310103)",
        "(-0.124088, 1.440879, 0.309719)",
        "(-0.124646, 1.432501, 0.308619)",
        "(-0.125108, 1.424395, 0.307072)",
        "(-0.125787, 1.416490, 0.305298)",
        "(-0.126394, 1.408714, 0.303367)",
        "(-0.126570, 1.404870, 0.302374)",
        "(-0.126739, 1.397285, 0.300297)",
        "(-0.127030, 1.389967, 0.298202)",
        "(-0.127478, 1.383021, 0.295987)",
        "(-0.127822, 1.376372, 0.293625)",
        "(-0.128017, 1.373121, 0.292306)",
        "(-0.128431, 1.366789, 0.289252)",
        "(-0.128817, 1.360727, 0.285827)",
        "(-0.129291, 1.354981, 0.282021)",
        "(-0.129724, 1.349584, 0.277705)",
        "(-0.130014, 1.347019, 0.275367)",
        "(-0.130477, 1.342197, 0.270299)",
        "(-0.130756, 1.337881, 0.264983)",
        "(-0.130786, 1.333826, 0.259344)",
        "(-0.130736, 1.330038, 0.253373)",
        "(-0.130740, 1.328321, 0.250331)",
        "(-0.130809, 1.325152, 0.244253)",
        "(-0.130986, 1.322441, 0.238158)",
        "(-0.131017, 1.320123, 0.232066)",
        "(-0.130863, 1.318064, 0.225778)",
        "(-0.130788, 1.317112, 0.222556)",
        "(-0.130803, 1.315558, 0.216081)",
        "(-0.130964, 1.314607, 0.209885)",
        "(-0.131044, 1.314211, 0.204007)",
        "(-0.131142, 1.314030, 0.197851)",
        "(-0.131189, 1.313968, 0.194651)",
        "(-0.131322, 1.314151, 0.188213)",
        "(-0.131363, 1.314819, 0.182029)",
        "(-0.131312, 1.315785, 0.175867)",
        "(-0.131251, 1.317149, 0.169573)",
        "(-0.131234, 1.318045, 0.166387)",
        "(-0.131165, 1.320196, 0.159977)",
        "(-0.131134, 1.322955, 0.153605)",
        "(-0.131046, 1.326336, 0.147392)",
        "(-0.131015, 1.330180, 0.141201)",
        "(-0.130986, 1.332235, 0.138112)",
        "(-0.130872, 1.336753, 0.132115)",
        "(-0.130659, 1.341792, 0.126355)",
        "(-0.130269, 1.347184, 0.120743)",
        "(-0.129862, 1.353213, 0.115171)",
        "(-0.129718, 1.356266, 0.112679)",
        "(-0.129385, 1.362729, 0.107865)",
        "(-0.129094, 1.369753, 0.103331)",
        "(-0.128838, 1.377153, 0.099056)",
        "(-0.128854, 1.384902, 0.095037)",
        "(-0.128846, 1.388795, 0.093117)",
        "(-0.128783, 1.396711, 0.089567)",
        "(-0.128737, 1.404654, 0.086190)",
        "(-0.128475, 1.412437, 0.082888)",
        "(-0.128196, 1.420198, 0.079798)",
        "(-0.128155, 1.424133, 0.078412)",
        "(-0.128074, 1.432041, 0.075926)",
        "(-0.127903, 1.439980, 0.073820)",
        "(-0.127593, 1.447894, 0.071852)",
        "(-0.127549, 1.455824, 0.070047)",
        "(-0.127574, 1.459751, 0.069238)",
        "(-0.127509, 1.467496, 0.067815)",
        "(-0.127131, 1.475186, 0.066648)",
        "(-0.126577, 1.482954, 0.065780)",
        "(-0.126330, 1.490855, 0.065423)",
        "(-0.126275, 1.494889, 0.065473)",
        "(-0.125975, 1.502941, 0.065741)",
        "(-0.125811, 1.510950, 0.066185)",
        "(-0.125794, 1.518883, 0.066797)",
        "(-0.125988, 1.526720, 0.067736)",
        "(-0.126208, 1.530601, 0.068402)",
        "(-0.126563, 1.538360, 0.070099)",
        "(-0.126908, 1.545932, 0.072302)",
        "(-0.127396, 1.553291, 0.075014)",
        "(-0.128016, 1.560400, 0.078285)",
        "(-0.128366, 1.563802, 0.080107)",
        "(-0.129049, 1.570285, 0.083890)",
        "(-0.129804, 1.576233, 0.087798)",
        "(-0.130597, 1.581864, 0.092117)",
        "(-0.131386, 1.587295, 0.096883)",
        "(-0.131730, 1.589800, 0.099311)",
        "(-0.132474, 1.594417, 0.104108)",
        "(-0.133350, 1.598638, 0.109193)",
        "(-0.134135, 1.602409, 0.114513)",
        "(-0.134744, 1.605794, 0.119947)",
        "(-0.134980, 1.607310, 0.122697)",
        "(-0.135477, 1.609988, 0.128177)",
        "(-0.135920, 1.612246, 0.133701)",
        "(-0.136147, 1.614224, 0.139357)",
        "(-0.136162, 1.615973, 0.145073)",
        "(-0.136241, 1.616769, 0.147947)",
        "(-0.136627, 1.618060, 0.153810)",
        "(-0.136993, 1.618923, 0.159677)",
        "(-0.137010, 1.619556, 0.165544)",
        "(-0.137026, 1.619949, 0.171364)",
        "(-0.137101, 1.619992, 0.174179)",
        "(-0.137547, 1.619639, 0.179658)",
        "(-0.138205, 1.618509, 0.184994)",
        "(-0.138764, 1.617230, 0.190760)",
        "(-0.138958, 1.616083, 0.197075)",
        "(-0.138917, 1.615365, 0.200213)",
        "(-0.138876, 1.613384, 0.206175)",
        "(-0.138982, 1.610669, 0.211748)",
        "(-0.139217, 1.607466, 0.217318)",
        "(-0.139281, 1.603942, 0.223215)",
        "(-0.139280, 1.602184, 0.226390)",
        "(-0.139443, 1.598510, 0.232885)",
        "(-0.139542, 1.594159, 0.239066)",
        "(-0.139459, 1.589424, 0.244841)",
        "(-0.139043, 1.584524, 0.250358)",
        "(-0.138740, 1.581951, 0.252991)",
        "(-0.138330, 1.576568, 0.258079)",
        "(-0.138175, 1.570827, 0.262805)",
        "(-0.137704, 1.565037, 0.267308)",
        "(-0.137041, 1.559101, 0.271496)",
        "(-0.136772, 1.556025, 0.273374)",
        "(-0.136477, 1.549508, 0.276762)",
        "(-0.136752, 1.542789, 0.279699)",
        "(-0.137039, 1.535887, 0.282445)",
        "(-0.137210, 1.528764, 0.285177)",
        "(-0.137273, 1.525069, 0.286518)",
        "(-0.137453, 1.517480, 0.289114)",
        "(-0.137847, 1.509731, 0.291330)",
        "(-0.138304, 1.501788, 0.293102)",
        "(-0.138739, 1.493279, 0.294412)",
        "(-0.139182, 1.488764, 0.294975)",
        "(-0.140331, 1.479426, 0.296149)",
        "(-0.141298, 1.470036, 0.297447)",
        "(-0.142031, 1.460518, 0.298661)",
        "(-0.143063, 1.450748, 0.299695)",
        "(-0.143824, 1.445697, 0.300032)",
        "(-0.145260, 1.435308, 0.300468)",
        "(-0.146501, 1.424510, 0.300580)",
        "(-0.147750, 1.413797, 0.300459)",
        "(-0.148278, 1.403106, 0.300313)",
        "(-0.148604, 1.397844, 0.300191)",
        "(-0.149622, 1.387501, 0.299843)",
        "(-0.150859, 1.377472, 0.299045)",
        "(-0.151997, 1.367642, 0.297728)",
        "(-0.153249, 1.358086, 0.295764)",
        "(-0.153820, 1.353436, 0.294648)",
        "(-0.154738, 1.344457, 0.292303)",
        "(-0.155400, 1.336176, 0.289683)",
        "(-0.156084, 1.328454, 0.286393)",
        "(-0.156735, 1.321322, 0.282081)",
        "(-0.157003, 1.317869, 0.279721)",
        "(-0.157406, 1.311454, 0.274506)",
        "(-0.157582, 1.305794, 0.269044)",
        "(-0.157587, 1.301072, 0.263029)",
        "(-0.157526, 1.296853, 0.256275)",
        "(-0.157526, 1.294882, 0.252743)",
        "(-0.157506, 1.291482, 0.245440)",
        "(-0.157423, 1.288783, 0.238084)",
        "(-0.157119, 1.286604, 0.230525)",
        "(-0.156588, 1.284825, 0.222588)",
        "(-0.156271, 1.284127, 0.218564)",
        "(-0.155641, 1.283328, 0.210400)",
        "(-0.155226, 1.282981, 0.202059)",
        "(-0.154984, 1.283412, 0.193666)",
        "(-0.154621, 1.284371, 0.185570)",
        "(-0.154342, 1.285081, 0.181616)",
        "(-0.153651, 1.287030, 0.173777)",
        "(-0.152885, 1.289369, 0.165715)",
        "(-0.152124, 1.292082, 0.157304)",
        "(-0.151395, 1.295318, 0.149061)",
        "(-0.150954, 1.297110, 0.145038)",
        "(-0.149947, 1.301181, 0.137387)",
        "(-0.148881, 1.305550, 0.129981)",
        "(-0.147874, 1.310371, 0.122866)",
        "(-0.146882, 1.315793, 0.116175)",
        "(-0.146432, 1.318851, 0.113096)",
        "(-0.145416, 1.325061, 0.107077)",
        "(-0.144451, 1.331523, 0.101208)",
        "(-0.143748, 1.338347, 0.095840)",
        "(-0.142865, 1.345436, 0.091134)",
        "(-0.142375, 1.349092, 0.089062)",
        "(-0.141402, 1.356403, 0.085223)",
        "(-0.140409, 1.363731, 0.081740)",
        "(-0.139635, 1.371232, 0.078634)",
        "(-0.139043, 1.378771, 0.075891)",
        "(-0.138750, 1.382546, 0.074651)",
        "(-0.137959, 1.390172, 0.072301)",
        "(-0.137069, 1.397973, 0.070240)",
        "(-0.136369, 1.405838, 0.068403)",
        "(-0.136018, 1.413795, 0.066749)",
        "(-0.135697, 1.417797, 0.066035)",
        "(-0.134916, 1.425954, 0.064848)",
        "(-0.134075, 1.434314, 0.064025)",
        "(-0.133281, 1.447079, 0.063399)",
        "(-0.133281, 1.447079, 0.063399)",
        "(-0.132661, 1.455526, 0.063155)",
        "(-0.132042, 1.464096, 0.063308)",
        "(-0.131421, 1.472890, 0.063981)",
        "(-0.130740, 1.481807, 0.065127)",
        "(-0.130204, 1.490655, 0.066559)",
        "(-0.130123, 1.495038, 0.067369)",
        "(-0.130111, 1.503679, 0.069103)",
        "(-0.130265, 1.512077, 0.071093)",
        "(-0.130451, 1.520254, 0.073432)",
        "(-0.130609, 1.528272, 0.076130)",
        "(-0.130813, 1.532309, 0.077733)",
        "(-0.131397, 1.540263, 0.081238)",
        "(-0.131986, 1.547830, 0.085051)",
        "(-0.132606, 1.555097, 0.089319)",
        "(-0.133148, 1.562084, 0.094017)",
        "(-0.133273, 1.565340, 0.096385)",
        "(-0.133618, 1.571792, 0.101411)",
        "(-0.134558, 1.577670, 0.106642)",
        "(-0.135603, 1.583346, 0.112423)",
        "(-0.136443, 1.588759, 0.118580)",
        "(-0.136840, 1.591251, 0.121704)",
        "(-0.137617, 1.595854, 0.127937)",
        "(-0.138565, 1.600016, 0.134357)",
        "(-0.139461, 1.603848, 0.141039)",
        "(-0.140339, 1.607361, 0.147881)",
        "(-0.140676, 1.608952, 0.151244)",
        "(-0.141445, 1.611745, 0.157862)",
        "(-0.142519, 1.614078, 0.164478)",
        "(-0.143555, 1.615875, 0.171177)",
        "(-0.144380, 1.617373, 0.178090)",
        "(-0.144739, 1.618058, 0.181572)",
        "(-0.145431, 1.619074, 0.188719)",
        "(-0.146003, 1.619668, 0.196169)",
        "(-0.146310, 1.620001, 0.203792)",
        "(-0.146466, 1.620053, 0.211364)",
        "(-0.146499, 1.619933, 0.215114)",
        "(-0.146676, 1.619287, 0.222569)",
        "(-0.146810, 1.618159, 0.229957)",
        "(-0.146818, 1.616597, 0.237155)",
        "(-0.146892, 1.614473, 0.243911)",
        "(-0.146995, 1.613202, 0.247098)",
        "(-0.147173, 1.610112, 0.253154)",
        "(-0.147240, 1.606679, 0.259180)",
        "(-0.147211, 1.602926, 0.265276)",
        "(-0.147087, 1.598715, 0.271199)",
        "(-0.146958, 1.596508, 0.274078)",
        "(-0.146457, 1.591710, 0.279565)",
        "(-0.146106, 1.586484, 0.284823)",
        "(-0.146095, 1.581043, 0.290151)",
        "(-0.145884, 1.575561, 0.295665)",
        "(-0.145687, 1.572709, 0.298341)",
        "(-0.145090, 1.566559, 0.303179)",
        "(-0.144563, 1.559986, 0.307428)",
        "(-0.144289, 1.553353, 0.311391)",
        "(-0.143796, 1.546647, 0.315268)",
        "(-0.143567, 1.543244, 0.317170)",
        "(-0.143363, 1.536201, 0.320722)",
        "(-0.143388, 1.528937, 0.323892)",
        "(-0.143254, 1.521646, 0.326975)",
        "(-0.142970, 1.514158, 0.329886)",
        "(-0.142888, 1.510253, 0.331123)",
        "(-0.142930, 1.502294, 0.333146)",
        "(-0.142847, 1.494298, 0.334812)",
        "(-0.142751, 1.486218, 0.336289)",
        "(-0.142942, 1.478032, 0.337444)",
        "(-0.143170, 1.473950, 0.337821)",
        "(-0.143616, 1.465746, 0.338300)",
        "(-0.144074, 1.457622, 0.338593)",
        "(-0.144774, 1.449529, 0.338627)",
        "(-0.145443, 1.441277, 0.338260)",
        "(-0.145808, 1.437078, 0.337808)",
        "(-0.146656, 1.428689, 0.336690)",
        "(-0.147489, 1.420444, 0.335289)",
        "(-0.148028, 1.412410, 0.333719)",
        "(-0.148516, 1.404415, 0.331969)",
        "(-0.148783, 1.400413, 0.330974)",
        "(-0.149443, 1.392405, 0.328804)",
        "(-0.150255, 1.384627, 0.326405)",
        "(-0.151160, 1.377160, 0.323584)",
        "(-0.151848, 1.369831, 0.320118)",
        "(-0.152158, 1.366254, 0.318141)",
        "(-0.152854, 1.359364, 0.313787)",
        "(-0.153255, 1.352764, 0.308895)",
        "(-0.153369, 1.346447, 0.303460)",
        "(-0.153356, 1.340324, 0.297455)",
        "(-0.153195, 1.337238, 0.294189)",
        "(-0.152838, 1.331146, 0.287290)",
        "(-0.152636, 1.325495, 0.280225)",
        "(-0.152259, 1.320165, 0.273205)",
        "(-0.151886, 1.315072, 0.266038)",
        "(-0.151736, 1.312707, 0.262340)",
        "(-0.151488, 1.308132, 0.254701)",
        "(-0.151322, 1.303779, 0.246776)",
        "(-0.150966, 1.299729, 0.238934)",
        "(-0.150460, 1.296272, 0.231347)",
        "(-0.150188, 1.294813, 0.227604)",
        "(-0.149894, 1.292283, 0.220122)",
        "(-0.149756, 1.290520, 0.212741)",
        "(-0.149586, 1.289311, 0.205426)",
        "(-0.149472, 1.288924, 0.198262)",
        "(-0.149356, 1.288904, 0.194740)",
        "(-0.148929, 1.289240, 0.187758)",
        "(-0.148556, 1.290178, 0.180841)",
        "(-0.148047, 1.291635, 0.174007)",
        "(-0.147381, 1.293720, 0.167323)",
        "(-0.147083, 1.295099, 0.164070)",
        "(-0.146404, 1.298300, 0.157757)",
        "(-0.145218, 1.302122, 0.151870)",
        "(-0.143820, 1.306543, 0.146185)",
        "(-0.142676, 1.311757, 0.140575)",
        "(-0.142150, 1.314666, 0.137843)",
        "(-0.140921, 1.320826, 0.132541)",
        "(-0.139405, 1.327484, 0.127616)",
        "(-0.137690, 1.334991, 0.123247)",
        "(-0.136099, 1.343084, 0.119140)",
        "(-0.135354, 1.347409, 0.117188)",
        "(-0.134127, 1.356349, 0.113295)",
        "(-0.133122, 1.365698, 0.109522)",
        "(-0.131886, 1.375267, 0.105743)",
        "(-0.130445, 1.384864, 0.101870)",
        "(-0.129994, 1.389796, 0.100018)",
        "(-0.129721, 1.400055, 0.096842)",
        "(-0.129304, 1.410598, 0.094159)",
        "(-0.128990, 1.421183, 0.091600)",
        "(-0.128837, 1.431856, 0.089224)",
        "(-0.128871, 1.437201, 0.088135)",
        "(-0.129093, 1.447825, 0.086224)",
        "(-0.129244, 1.458312, 0.084667)",
        "(-0.129320, 1.468604, 0.083492)",
        "(-0.129486, 1.478561, 0.082556)",
        "(-0.129623, 1.483402, 0.082158)",
        "(-0.130138, 1.492867, 0.081499)",
        "(-0.130389, 1.501915, 0.081241)",
        "(-0.130567, 1.510757, 0.081408)",
        "(-0.130684, 1.519300, 0.082134)",
        "(-0.130684, 1.523431, 0.082524)",
        "(-0.130747, 1.531245, 0.083489)",
        "(-0.130808, 1.538696, 0.084759)",
        "(-0.130748, 1.545627, 0.086339)",
        "(-0.130362, 1.552206, 0.088131)",
        "(-0.130213, 1.555234, 0.089191)",
        "(-0.130322, 1.561227, 0.091555)",
        "(-0.130387, 1.567117, 0.094581)",
        "(-0.130538, 1.572576, 0.097847)",
        "(-0.130738, 1.577726, 0.101336)",
        "(-0.130883, 1.580347, 0.103389)",
        "(-0.131525, 1.585363, 0.107903)",
        "(-0.132231, 1.590082, 0.112890)",
        "(-0.132683, 1.594490, 0.118055)",
        "(-0.133262, 1.598652, 0.123395)",
        "(-0.133611, 1.600633, 0.126222)",
        "(-0.134520, 1.604404, 0.132101)",
        "(-0.135340, 1.607965, 0.138241)",
        "(-0.136129, 1.611204, 0.144493)",
        "(-0.137224, 1.614151, 0.150806)",
        "(-0.137843, 1.615516, 0.154045)",
        "(-0.138949, 1.617950, 0.160689)",
        "(-0.140049, 1.620082, 0.167575)",
        "(-0.141055, 1.621984, 0.174676)",
        "(-0.142028, 1.623371, 0.181782)",
        "(-0.142669, 1.623866, 0.185262)",
        "(-0.144325, 1.624395, 0.192088)",
        "(-0.145900, 1.624633, 0.199015)",
        "(-0.147321, 1.624620, 0.206093)",
        "(-0.148675, 1.624050, 0.212951)",
        "(-0.149395, 1.623577, 0.216259)",
        "(-0.150913, 1.622067, 0.222658)",
        "(-0.152407, 1.620150, 0.229006)",
        "(-0.153322, 1.617950, 0.235301)",
        "(-0.153912, 1.615391, 0.241373)",
        "(-0.154247, 1.613880, 0.244283)",
        "(-0.155351, 1.610313, 0.249846)",
        "(-0.156436, 1.606609, 0.255709)",
        "(-0.156901, 1.602777, 0.261894)",
        "(-0.157081, 1.598578, 0.267998)",
        "(-0.157257, 1.596304, 0.270935)",
        "(-0.157839, 1.591355, 0.276527)",
        "(-0.158575, 1.585992, 0.281984)",
        "(-0.159301, 1.580347, 0.287366)",
        "(-0.160095, 1.574167, 0.292375)",
        "(-0.160561, 1.570488, 0.294775)",
        "(-0.161372, 1.563486, 0.299150)",
        "(-0.161603, 1.556600, 0.303271)",
        "(-0.161287, 1.549396, 0.307076)",
        "(-0.161006, 1.541807, 0.310185)",
        "(-0.161011, 1.537896, 0.311417)",
        "(-0.161226, 1.529985, 0.313477)",
        "(-0.161643, 1.522063, 0.315200)",
        "(-0.162032, 1.514005, 0.316721)",
        "(-0.162361, 1.505805, 0.317975)",
        "(-0.162619, 1.501675, 0.318441)",
        "(-0.163102, 1.493308, 0.319021)",
        "(-0.163438, 1.484753, 0.318975)",
        "(-0.163585, 1.476171, 0.318503)",
        "(-0.163631, 1.467566, 0.317812)",
        "(-0.163644, 1.463213, 0.317401)",
        "(-0.163821, 1.454400, 0.316214)",
        "(-0.164002, 1.445540, 0.314594)",
        "(-0.163844, 1.436776, 0.312753)",
        "(-0.163649, 1.428135, 0.310771)",
        "(-0.163654, 1.423854, 0.309646)",
        "(-0.163744, 1.415409, 0.307163)",
        "(-0.163913, 1.407229, 0.304364)",
        "(-0.163864, 1.399219, 0.301218)",
        "(-0.163343, 1.391185, 0.297591)",
        "(-0.163044, 1.387191, 0.295678)",
        "(-0.162586, 1.379450, 0.291652)",
        "(-0.162381, 1.372154, 0.287518)",
        "(-0.162053, 1.365175, 0.282874)",
        "(-0.161452, 1.358273, 0.277204)",
        "(-0.161165, 1.354922, 0.274040)",
        "(-0.160828, 1.348658, 0.267706)",
        "(-0.160468, 1.342950, 0.261408)",
        "(-0.160196, 1.337826, 0.254974)",
        "(-0.159905, 1.333314, 0.248248)",
        "(-0.159810, 1.331399, 0.244692)",
        "(-0.159640, 1.327667, 0.237634)",
        "(-0.159544, 1.324587, 0.230421)",
        "(-0.159370, 1.321925, 0.223062)",
        "(-0.159178, 1.319827, 0.215802)",
        "(-0.159041, 1.318983, 0.212211)",
        "(-0.158770, 1.317501, 0.205030)",
        "(-0.158561, 1.316485, 0.197932)",
        "(-0.158386, 1.315877, 0.191122)",
        "(-0.158173, 1.315888, 0.184859)",
        "(-0.158054, 1.316106, 0.181860)",
        "(-0.157734, 1.316657, 0.175693)",
        "(-0.157248, 1.317626, 0.169662)",
        "(-0.156586, 1.319172, 0.163818)",
        "(-0.155710, 1.321261, 0.158131)",
        "(-0.155265, 1.322521, 0.155449)",
        "(-0.154477, 1.325758, 0.150644)",
        "(-0.153575, 1.329623, 0.146413)",
        "(-0.152047, 1.333859, 0.142578)",
        "(-0.150317, 1.338810, 0.139256)",
        "(-0.149552, 1.341484, 0.137712)",
        "(-0.147953, 1.347252, 0.134918)",
        "(-0.146348, 1.353386, 0.132378)",
        "(-0.144644, 1.359906, 0.129923)",
        "(-0.142959, 1.366954, 0.127665)",
        "(-0.142101, 1.370612, 0.126646)",
        "(-0.140524, 1.378261, 0.124869)",
        "(-0.139055, 1.386142, 0.123175)",
        "(-0.137647, 1.394249, 0.121511)",
        "(-0.136034, 1.402561, 0.120038)",
        "(-0.135253, 1.406761, 0.119426)",
        "(-0.133439, 1.415274, 0.118578)",
        "(-0.131843, 1.424005, 0.118130)",
        "(-0.130263, 1.432656, 0.117914)",
        "(-0.128748, 1.441358, 0.118040)",
        "(-0.128137, 1.445694, 0.118142)",
        "(-0.127093, 1.454323, 0.118497)",
        "(-0.126082, 1.462938, 0.119193)",
        "(-0.125012, 1.471501, 0.120306)",
        "(-0.123823, 1.479880, 0.121737)",
        "(-0.123431, 1.484000, 0.122606)",
        "(-0.122878, 1.492121, 0.124523)",
        "(-0.122488, 1.499992, 0.126612)",
        "(-0.122031, 1.507560, 0.128853)",
        "(-0.121445, 1.514841, 0.131234)",
        "(-0.121406, 1.518381, 0.132471)",
        "(-0.121576, 1.525143, 0.135182)",
        "(-0.121722, 1.531726, 0.138224)",
        "(-0.121874, 1.537860, 0.141538)",
        "(-0.121991, 1.543642, 0.144930)",
        "(-0.122058, 1.546324, 0.146793)",
        "(-0.122480, 1.551503, 0.150751)",
        "(-0.123038, 1.556310, 0.155202)",
        "(-0.123525, 1.560673, 0.159903)",
        "(-0.124083, 1.564690, 0.164823)",
        "(-0.124225, 1.566573, 0.167439)",
        "(-0.124572, 1.570114, 0.172951)",
        "(-0.125188, 1.573377, 0.178858)",
        "(-0.125578, 1.576430, 0.185085)",
        "(-0.125824, 1.579251, 0.191672)",
        "(-0.125963, 1.580558, 0.195155)",
        "(-0.126383, 1.582922, 0.202045)",
        "(-0.126917, 1.584905, 0.208859)",
        "(-0.127800, 1.586596, 0.215913)",
        "(-0.128866, 1.587906, 0.223569)",
        "(-0.129343, 1.588453, 0.227622)",
        "(-0.130243, 1.589278, 0.235827)",
        "(-0.130982, 1.589788, 0.244201)",
        "(-0.132028, 1.590040, 0.252867)",
        "(-0.133244, 1.589836, 0.261381)",
        "(-0.133809, 1.589561, 0.265540)",
        "(-0.135049, 1.588720, 0.273801)",
        "(-0.136520, 1.587519, 0.282016)",
        "(-0.138141, 1.585872, 0.289961)",
        "(-0.139877, 1.583845, 0.297426)",
        "(-0.140809, 1.582658, 0.300935)",
        "(-0.142620, 1.580040, 0.307574)",
        "(-0.144431, 1.576892, 0.313429)",
        "(-0.146249, 1.573081, 0.318373)",
        "(-0.148118, 1.568861, 0.322863)",
        "(-0.149015, 1.566644, 0.325041)",
        "(-0.150395, 1.561811, 0.329179)",
        "(-0.151454, 1.556369, 0.332934)",
        "(-0.152710, 1.550408, 0.336142)",
        "(-0.153999, 1.544219, 0.339290)",
        "(-0.154491, 1.541026, 0.340882)",
        "(-0.155529, 1.534369, 0.343805)",
        "(-0.156439, 1.527199, 0.346060)",
        "(-0.157075, 1.519889, 0.348189)",
        "(-0.157314, 1.512373, 0.350485)",
        "(-0.157435, 1.508532, 0.351647)",
        "(-0.157487, 1.500740, 0.353995)",
        "(-0.157746, 1.492973, 0.355954)",
        "(-0.158070, 1.485031, 0.357123)",
        "(-0.158314, 1.477036, 0.357931)",
        "(-0.158415, 1.473052, 0.358293)",
        "(-0.158645, 1.465012, 0.358691)",
        "(-0.158840, 1.456946, 0.358645)",
        "(-0.159078, 1.448895, 0.358085)",
        "(-0.159131, 1.440758, 0.357080)",
        "(-0.159172, 1.436656, 0.356390)",
        "(-0.159417, 1.428367, 0.354463)",
        "(-0.159610, 1.419985, 0.351860)",
        "(-0.159367, 1.411449, 0.348574)",
        "(-0.158885, 1.402697, 0.344511)",
        "(-0.158587, 1.398239, 0.342291)",
        "(-0.157945, 1.389299, 0.337646)",
        "(-0.156931, 1.380493, 0.332810)",
        "(-0.155495, 1.372086, 0.327763)",
        "(-0.154042, 1.364130, 0.322368)",
        "(-0.153362, 1.360388, 0.319540)",
        "(-0.152084, 1.353176, 0.313501)",
        "(-0.151138, 1.346510, 0.306915)",
        "(-0.149992, 1.340337, 0.300210)",
        "(-0.148759, 1.334730, 0.293454)",
        "(-0.148226, 1.332155, 0.289823)",
        "(-0.147250, 1.327367, 0.282379)",
        "(-0.146329, 1.323138, 0.274897)",
        "(-0.145319, 1.319311, 0.267493)",
        "(-0.144349, 1.315863, 0.259894)",
        "(-0.143944, 1.314320, 0.255864)",
        "(-0.143142, 1.311456, 0.247580)",
        "(-0.142441, 1.309268, 0.239366)",
        "(-0.141803, 1.307676, 0.231217)",
        "(-0.141141, 1.306702, 0.223136)",
        "(-0.140850, 1.306487, 0.219125)",
        "(-0.140365, 1.306393, 0.211148)",
        "(-0.139863, 1.306956, 0.203215)",
        "(-0.139216, 1.308035, 0.195923)",
        "(-0.138349, 1.309514, 0.188488)",
        "(-0.137880, 1.310441, 0.184750)",
        "(-0.137143, 1.312883, 0.177428)",
        "(-0.136379, 1.316029, 0.170382)",
        "(-0.135633, 1.319988, 0.163797)",
        "(-0.134677, 1.324751, 0.157662)",
        "(-0.134189, 1.327497, 0.154716)",
        "(-0.133042, 1.333566, 0.148961)",
        "(-0.131815, 1.340493, 0.143367)",
        "(-0.130980, 1.348344, 0.138043)",
        "(-0.129970, 1.356938, 0.133094)",
        "(-0.129423, 1.361528, 0.130813)",
        "(-0.128207, 1.371054, 0.126469)",
        "(-0.127135, 1.381068, 0.122192)",
        "(-0.126725, 1.391582, 0.118087)",
        "(-0.126669, 1.402571, 0.114494)",
        "(-0.126508, 1.408087, 0.112891)",
        "(-0.126083, 1.419106, 0.109869)",
        "(-0.125789, 1.430060, 0.107193)",
        "(-0.125970, 1.440863, 0.104942)",
        "(-0.125806, 1.451481, 0.103393)",
        "(-0.125589, 1.456683, 0.102881)",
        "(-0.125322, 1.466839, 0.102119)",
        "(-0.125041, 1.476561, 0.101653)",
        "(-0.125296, 1.485972, 0.101831)",
        "(-0.125628, 1.495151, 0.102582)",
        "(-0.125836, 1.499592, 0.103209)",
        "(-0.126295, 1.508178, 0.104643)",
        "(-0.126825, 1.516160, 0.106185)",
        "(-0.127599, 1.523751, 0.107994)",
        "(-0.128210, 1.530916, 0.110192)",
        "(-0.128535, 1.534368, 0.111424)",
        "(-0.129242, 1.540843, 0.114203)",
        "(-0.129737, 1.546790, 0.117238)",
        "(-0.130131, 1.552274, 0.120694)",
        "(-0.130511, 1.557383, 0.124568)",
        "(-0.130585, 1.559767, 0.126795)",
        "(-0.130752, 1.564331, 0.131718)",
        "(-0.131298, 1.568607, 0.137196)",
        "(-0.131767, 1.572487, 0.142821)",
        "(-0.132256, 1.576091, 0.148573)",
        "(-0.132410, 1.577757, 0.151533)",
        "(-0.132767, 1.580884, 0.157645)",
        "(-0.133647, 1.583710, 0.164002)",
        "(-0.134361, 1.586217, 0.170472)",
        "(-0.134978, 1.588485, 0.177097)",
        "(-0.135235, 1.589540, 0.180438)",
        "(-0.135795, 1.591461, 0.187006)",
        "(-0.136595, 1.592910, 0.193481)",
        "(-0.137954, 1.593796, 0.199959)",
        "(-0.139218, 1.594470, 0.206832)",
        "(-0.139796, 1.594738, 0.210430)",
        "(-0.140754, 1.595024, 0.217623)",
        "(-0.141906, 1.595007, 0.224764)",
        "(-0.143466, 1.594561, 0.231712)",
        "(-0.145265, 1.593644, 0.238583)",
        "(-0.146402, 1.593053, 0.242084)",
        "(-0.148592, 1.591614, 0.249139)",
        "(-0.150438, 1.589884, 0.256230)",
        "(-0.152215, 1.587810, 0.262983)",
        "(-0.154054, 1.585271, 0.269126)",
        "(-0.155188, 1.583795, 0.272004)",
        "(-0.157337, 1.580599, 0.277566)",
        "(-0.159099, 1.577222, 0.283131)",
        "(-0.160798, 1.573405, 0.288350)",
        "(-0.162593, 1.568952, 0.292921)",
        "(-0.163485, 1.566461, 0.294907)",
        "(-0.165059, 1.561451, 0.299018)",
        "(-0.166126, 1.556139, 0.303032)",
        "(-0.167161, 1.550336, 0.306545)",
        "(-0.168488, 1.543977, 0.309161)",
        "(-0.169103, 1.540710, 0.310177)",
        "(-0.169759, 1.534042, 0.312000)",
        "(-0.169947, 1.527092, 0.313614)",
        "(-0.170096, 1.519650, 0.314714)",
        "(-0.170267, 1.511775, 0.315255)",
        "(-0.170221, 1.507801, 0.315424)",
        "(-0.169925, 1.499770, 0.315542)",
        "(-0.169227, 1.491455, 0.315400)",
        "(-0.168173, 1.482874, 0.315101)",
        "(-0.167073, 1.474115, 0.314439)",
        "(-0.166489, 1.469706, 0.314046)",
        "(-0.165319, 1.460863, 0.313130)",
        "(-0.164354, 1.451887, 0.311826)",
        "(-0.164354, 1.451887, 0.311826)"
    ],
    "rightHandRotations": [
        "(65.216090, 95.707480, 334.853000)",
        "(65.223140, 95.701330, 334.844600)",
        "(65.237490, 95.698140, 334.830000)",
        "(65.235580, 95.712810, 334.837600)",
        "(65.233560, 95.736490, 334.830900)",
        "(65.234540, 95.735850, 334.804300)",
        "(65.239030, 95.732200, 334.789100)",
        "(65.238650, 95.743670, 334.799300)",
        "(65.245350, 95.773090, 334.825200)",
        "(65.263280, 95.782230, 334.845600)",
        "(65.266590, 95.758160, 334.855200)",
        "(65.257730, 95.702030, 334.875500)",
        "(65.253160, 95.683480, 334.873800)",
        "(65.253490, 95.657490, 334.861300)",
        "(65.258350, 95.636340, 334.839600)",
        "(65.257260, 95.611480, 334.813600)",
        "(65.241490, 95.559810, 334.788600)",
        "(65.227070, 95.529200, 334.788600)",
        "(65.173610, 95.414320, 334.759500)",
        "(65.108330, 95.298130, 334.730900)",
        "(64.993550, 95.150250, 334.679300)",
        "(64.820060, 94.985570, 334.848100)",
        "(64.608120, 94.799100, 334.937500)",
        "(64.085040, 94.334820, 334.847800)",
        "(63.325160, 93.796080, 333.977100)",
        "(62.413120, 93.088780, 332.566500)",
        "(61.275770, 92.273610, 331.203300)",
        "(60.531310, 91.943430, 330.752900)",
        "(58.585610, 91.602360, 330.238800)",
        "(56.183810, 91.669060, 329.658500)",
        "(53.477950, 91.745130, 328.723100)",
        "(50.522220, 91.643660, 327.462200)",
        "(48.899500, 91.491460, 326.826000)",
        "(44.806430, 91.301220, 326.177300)",
        "(39.991840, 91.393920, 326.480300)",
        "(35.108220, 91.577220, 326.458400)",
        "(30.165130, 91.737210, 325.581400)",
        "(27.862350, 91.830560, 325.041200)",
        "(22.682380, 91.684950, 324.538400)",
        "(16.483540, 91.295440, 325.538200)",
        "(10.748440, 90.796420, 327.355700)",
        "(5.461333, 90.119480, 328.795300)",
        "(2.935243, 89.756450, 329.241200)",
        "(358.566900, 89.174610, 329.913500)",
        "(354.163100, 88.336840, 331.478000)",
        "(347.912000, 86.662800, 333.432700)",
        "(347.912000, 86.662800, 333.432700)",
        "(345.054300, 85.373030, 334.014500)",
        "(342.884800, 84.153740, 335.071600)",
        "(340.799300, 82.709770, 337.085500)",
        "(337.497200, 81.145420, 339.043100)",
        "(334.085500, 79.968330, 340.857900)",
        "(332.672000, 79.752580, 341.802500)",
        "(330.252900, 79.005030, 343.318900)",
        "(327.464500, 78.152480, 344.371600)",
        "(324.073500, 77.416690, 345.934700)",
        "(320.665400, 76.722350, 347.809200)",
        "(319.329100, 76.249810, 348.833400)",
        "(316.684900, 75.263780, 350.964900)",
        "(313.920600, 74.545560, 352.673100)",
        "(310.094700, 74.256710, 353.373400)",
        "(310.094700, 74.256710, 353.373400)",
        "(308.324000, 73.646460, 354.574000)",
        "(306.545200, 72.387340, 357.032600)",
        "(305.068600, 71.486330, 358.560700)",
        "(303.831500, 71.483770, 358.503500)",
        "(302.940200, 71.575360, 358.488900)",
        "(302.531100, 71.365050, 358.942100)",
        "(301.732000, 70.853960, 0.286496)",
        "(300.938800, 70.252790, 1.728005)",
        "(300.066800, 69.988040, 2.441371)",
        "(299.342400, 69.847950, 3.127012)",
        "(299.074300, 69.748890, 3.569230)",
        "(298.479400, 69.633800, 4.405456)",
        "(297.656300, 69.702610, 4.958182)",
        "(297.047300, 69.785520, 5.390735)",
        "(296.523500, 70.010350, 5.632114)",
        "(296.248000, 70.103870, 5.705109)",
        "(295.621500, 70.523110, 5.793960)",
        "(295.046300, 71.086550, 5.700883)",
        "(294.545600, 71.825070, 5.149365)",
        "(294.340500, 72.688380, 4.470057)",
        "(294.223500, 72.930370, 4.384796)",
        "(293.933600, 73.200680, 4.373884)",
        "(293.669700, 73.378340, 4.330476)",
        "(293.551300, 73.628110, 4.275434)",
        "(293.507600, 73.783160, 4.148434)",
        "(293.500100, 73.820470, 4.098504)",
        "(293.485600, 73.652600, 4.302416)",
        "(293.549300, 73.107850, 5.050078)",
        "(293.679100, 72.565560, 5.735634)",
        "(293.827300, 72.142980, 6.073438)",
        "(293.805800, 72.024290, 6.070942)",
        "(293.730000, 71.890370, 6.025340)",
        "(293.827900, 71.862780, 5.989144)",
        "(294.036300, 71.490230, 6.406599)",
        "(294.280200, 71.116220, 6.823252)",
        "(294.331900, 70.981640, 6.959379)",
        "(294.269600, 70.566190, 7.238382)",
        "(294.135000, 70.320700, 7.220691)",
        "(294.173200, 70.066930, 7.284550)",
        "(294.320000, 69.902370, 7.326448)",
        "(294.360800, 69.786060, 7.492612)",
        "(294.367100, 69.536610, 7.684480)",
        "(294.177500, 69.173150, 7.994542)",
        "(294.019900, 69.035000, 7.992443)",
        "(294.019900, 69.035000, 7.992443)",
        "(293.969500, 68.882260, 8.095692)",
        "(293.935200, 68.869290, 8.171875)",
        "(293.932300, 68.899560, 8.124259)",
        "(293.760600, 68.695470, 8.293519)",
        "(293.530300, 68.488110, 8.497451)",
        "(293.457900, 68.402070, 8.635032)",
        "(293.432300, 68.204580, 8.942295)",
        "(293.493500, 67.999630, 9.261406)",
        "(293.385300, 67.696040, 9.695189)",
        "(293.230100, 67.614210, 9.710088)",
        "(293.164200, 67.577840, 9.744716)",
        "(293.172900, 67.538230, 9.795617)",
        "(293.232500, 67.321990, 10.079960)",
        "(293.222500, 67.099830, 10.340100)",
        "(293.127900, 66.801400, 10.814210)",
        "(293.066600, 66.631410, 11.080880)",
        "(292.994400, 66.310610, 11.593950)",
        "(292.963900, 66.114690, 11.947390)",
        "(292.874600, 65.906490, 12.356590)",
        "(292.624500, 65.346660, 13.166910)",
        "(292.452100, 65.049350, 13.556480)",
        "(292.098400, 64.672170, 14.059100)",
        "(291.807700, 64.558750, 14.264640)",
        "(291.533300, 64.355720, 14.562800)",
        "(291.182600, 64.212600, 14.861190)",
        "(290.940600, 64.012930, 15.173910)",
        "(290.401200, 63.467990, 15.765900)",
        "(289.974400, 63.036260, 16.164440)",
        "(289.598100, 62.397830, 16.853120)",
        "(289.598100, 62.397830, 16.853120)",
        "(289.535600, 62.094880, 17.083160)",
        "(289.425800, 61.807950, 17.328270)",
        "(289.467900, 61.620220, 17.347620)",
        "(289.538900, 61.185720, 17.566150)",
        "(289.649700, 60.419490, 18.307460)",
        "(289.770100, 60.148200, 18.548080)",
        "(289.956200, 59.728690, 18.866430)",
        "(290.044400, 59.502840, 18.990540)",
        "(290.208700, 59.926610, 18.437340)",
        "(290.208700, 59.926610, 18.437340)",
        "(290.306200, 60.061080, 18.337380)",
        "(290.371300, 59.745460, 18.654050)",
        "(290.233200, 59.620210, 18.418040)",
        "(289.920100, 59.635230, 18.070000)",
        "(289.683400, 59.380510, 18.182810)",
        "(289.620400, 59.315670, 18.254530)",
        "(289.526700, 59.270450, 18.317670)",
        "(289.405400, 58.804550, 18.763170)",
        "(289.266900, 58.314170, 19.288530)",
        "(289.266900, 58.314170, 19.288530)",
        "(289.300300, 58.462110, 19.116410)",
        "(289.318800, 58.478450, 19.159020)",
        "(289.401200, 58.641530, 19.115590)",
        "(289.401300, 58.595220, 19.190060)",
        "(289.368500, 58.383190, 19.421960)",
        "(289.359600, 58.419030, 19.399240)",
        "(289.330700, 58.602120, 19.192540)",
        "(289.345900, 59.031660, 18.675510)",
        "(289.377000, 58.970650, 18.758980)",
        "(289.414300, 58.689590, 19.036000)",
        "(289.476100, 58.557440, 19.186130)",
        "(289.553700, 58.289170, 19.517790)",
        "(289.563800, 58.213830, 19.591350)",
        "(289.556600, 58.133930, 19.575970)",
        "(289.610800, 58.079680, 19.568380)",
        "(289.649700, 57.923670, 19.757280)",
        "(289.702600, 57.516060, 20.133370)",
        "(289.653700, 57.258530, 20.198710)",
        "(289.674800, 56.887780, 20.384540)",
        "(289.726700, 56.143310, 21.015670)",
        "(289.666900, 55.550160, 21.561290)",
        "(289.503600, 54.531410, 22.476740)",
        "(289.281500, 53.731460, 23.172990)",
        "(288.984400, 53.022880, 23.714000)",
        "(288.662900, 52.209380, 24.435910)",
        "(288.515600, 51.729240, 24.888510)",
        "(288.158200, 50.430310, 26.107250)",
        "(287.722000, 48.831590, 27.578780)",
        "(287.341500, 47.055220, 29.221420)",
        "(287.008800, 44.919520, 31.351890)",
        "(286.893600, 44.063360, 32.203410)",
        "(286.679100, 42.779740, 33.427270)",
        "(286.530100, 41.602570, 34.621390)",
        "(286.165500, 39.127270, 37.345890)",
        "(286.165500, 39.127270, 37.345890)",
        "(285.943000, 37.742490, 38.872010)",
        "(285.660300, 36.543330, 40.091070)",
        "(285.413700, 35.441200, 41.251220)",
        "(285.085100, 34.440910, 42.361650)",
        "(285.085100, 34.440910, 42.361650)",
        "(284.976900, 34.085030, 42.914360)",
        "(284.814700, 32.975890, 44.270390)",
        "(284.526600, 32.064870, 45.241990)",
        "(284.298400, 31.688360, 45.809160)",
        "(284.298400, 31.688360, 45.809160)",
        "(284.151800, 30.828120, 46.899640)",
        "(284.020100, 30.298140, 47.688770)",
        "(283.879300, 30.093220, 48.252310)",
        "(283.671600, 29.628640, 49.030690)",
        "(283.502200, 28.934370, 50.050370)",
        "(283.404100, 28.687580, 50.491680)",
        "(283.197500, 28.558040, 50.965880)",
        "(283.063400, 28.720370, 51.232940)",
        "(282.861100, 28.676550, 51.647460)",
        "(282.655500, 28.186510, 52.576150)",
        "(282.588000, 27.817660, 53.236400)",
        "(282.456500, 27.485240, 54.116710)",
        "(282.194500, 27.402150, 54.649160)",
        "(281.897300, 27.442030, 54.953920)",
        "(281.633200, 27.482950, 55.292840)",
        "(281.522500, 27.478200, 55.561050)",
        "(281.336200, 27.190620, 56.350960)",
        "(281.079200, 26.784300, 57.273150)",
        "(280.591700, 26.908100, 57.656380)",
        "(280.591700, 26.908100, 57.656380)",
        "(280.412700, 26.976500, 58.106030)",
        "(280.253000, 26.792880, 58.808860)",
        "(280.086000, 26.283380, 59.800370)",
        "(279.880600, 26.118570, 60.408820)",
        "(279.700800, 26.347690, 60.726140)",
        "(279.623800, 26.824000, 60.489030)",
        "(279.476200, 27.720150, 60.104470)",
        "(279.396500, 27.861940, 60.586760)",
        "(279.312100, 27.806990, 61.343330)",
        "(279.124400, 28.384260, 61.299960)",
        "(279.053300, 28.793780, 61.133160)",
        "(278.894700, 29.835510, 60.726170)",
        "(278.770800, 31.381350, 59.838470)",
        "(278.524000, 32.982940, 59.195820)",
        "(278.524000, 32.982940, 59.195820)",
        "(278.277200, 34.717570, 58.050540)",
        "(278.116000, 37.531690, 55.811340)",
        "(278.056300, 40.589650, 53.448930)",
        "(278.044000, 43.454970, 51.284260)",
        "(277.972100, 46.453790, 48.891530)",
        "(277.904500, 48.055040, 47.524270)",
        "(277.799100, 51.386980, 44.682890)",
        "(277.732900, 55.097630, 41.455780)",
        "(277.733700, 58.568850, 38.609530)",
        "(277.753100, 62.746820, 34.895740)",
        "(277.778200, 64.901650, 32.931270)",
        "(277.821900, 68.003160, 30.138500)",
        "(277.855100, 70.492630, 28.058740)",
        "(278.058500, 76.016030, 23.117690)",
        "(278.058500, 76.016030, 23.117690)",
        "(278.154600, 79.474090, 20.034980)",
        "(278.313300, 82.332830, 17.561420)",
        "(278.478300, 85.165780, 14.931970)",
        "(278.798400, 89.024990, 11.401880)",
        "(278.798400, 89.024990, 11.401880)",
        "(279.004700, 91.128740, 9.555079)",
        "(279.206200, 93.502780, 7.379025)",
        "(279.499800, 95.287700, 5.822555)",
        "(279.792500, 96.357410, 5.087561)",
        "(280.038300, 97.803930, 3.822346)",
        "(280.171600, 98.836310, 2.874619)",
        "(280.500500, 100.616800, 1.188488)",
        "(280.883200, 101.320600, 0.745144)",
        "(281.338400, 102.952800, 359.384600)",
        "(281.338400, 102.952800, 359.384600)",
        "(281.736200, 104.109100, 358.292700)",
        "(282.011300, 104.665100, 357.803800)",
        "(282.342000, 105.105200, 357.433700)",
        "(282.883100, 105.738800, 357.010500)",
        "(282.883100, 105.738800, 357.010500)",
        "(283.347600, 106.428500, 356.274600)",
        "(283.636000, 106.562300, 356.236200)",
        "(283.928600, 106.669100, 356.158200)",
        "(284.237600, 106.913100, 355.880000)",
        "(284.641100, 107.250700, 355.476400)",
        "(284.865100, 107.497100, 355.207000)",
        "(285.328500, 108.008300, 354.573500)",
        "(285.745800, 108.213900, 354.173900)",
        "(286.059400, 106.804900, 355.298400)",
        "(286.059400, 106.804900, 355.298400)",
        "(286.350000, 106.520500, 355.131200)",
        "(286.762700, 106.640800, 354.628500)",
        "(287.334600, 106.289000, 354.458300)",
        "(288.347600, 104.004300, 356.016100)",
        "(288.347600, 104.004300, 356.016100)",
        "(288.504800, 102.705200, 356.639700)",
        "(288.662600, 102.022400, 356.607300)",
        "(289.178100, 101.146700, 356.879300)",
        "(289.637800, 100.939600, 356.380600)",
        "(290.197500, 101.365100, 355.169100)",
        "(290.469400, 100.994500, 355.147800)",
        "(290.741900, 99.094610, 356.545900)",
        "(290.688200, 97.768700, 357.245500)",
        "(290.853100, 97.835690, 356.210900)",
        "(291.132500, 97.266410, 355.837400)",
        "(291.272700, 96.422770, 356.327900)",
        "(291.404700, 94.255680, 357.677900)",
        "(291.306500, 92.671930, 358.404000)",
        "(291.082300, 91.150980, 358.713100)",
        "(291.082300, 91.150980, 358.713100)",
        "(290.968300, 89.677800, 359.430100)",
        "(290.862000, 88.423930, 0.063638)",
        "(290.797900, 87.784610, 359.935700)",
        "(290.676600, 86.830790, 0.164989)",
        "(290.472900, 86.028890, 0.305468)",
        "(290.419300, 85.827860, 0.101541)",
        "(290.344100, 85.366650, 359.793100)",
        "(290.273600, 84.293110, 0.287019)",
        "(290.173000, 83.362970, 0.690881)",
        "(289.873400, 82.739720, 0.621598)",
        "(289.699800, 82.511810, 0.515177)",
        "(289.557600, 81.891610, 0.519814)",
        "(289.514900, 80.800480, 1.096633)",
        "(288.936800, 79.191130, 2.095654)",
        "(288.936800, 79.191130, 2.095654)",
        "(288.390500, 78.850490, 1.807007)",
        "(288.064500, 78.302880, 1.781091)",
        "(287.858600, 77.215600, 2.477660)",
        "(287.209000, 75.685520, 3.393704)",
        "(287.209000, 75.685520, 3.393704)",
        "(286.568700, 74.823430, 3.852443)",
        "(286.234000, 74.080870, 4.216993)",
        "(285.883100, 73.436200, 4.501187)",
        "(285.525900, 72.615310, 5.001559)",
        "(285.050100, 71.778370, 5.678946)",
        "(284.851300, 71.490040, 5.826587)",
        "(284.472500, 70.786980, 6.289567)",
        "(284.139500, 69.753090, 7.123277)",
        "(283.696300, 68.368670, 8.325891)",
        "(283.296900, 66.909860, 9.711549)",
        "(283.137700, 66.468860, 10.102700)",
        "(282.904200, 65.583870, 10.853120)",
        "(282.542400, 65.177710, 11.085840)",
        "(282.207900, 64.145640, 11.974660)",
        "(281.815300, 62.217010, 13.821060)",
        "(281.598900, 61.080180, 14.887940)",
        "(281.127700, 58.863300, 17.121960)",
        "(280.957700, 57.223380, 18.789620)",
        "(280.512100, 54.822400, 21.193120)",
        "(280.512100, 54.822400, 21.193120)",
        "(279.908100, 52.678000, 23.197610)",
        "(279.495800, 51.112120, 24.630580)",
        "(279.286300, 48.875110, 26.965380)",
        "(279.047800, 45.572800, 30.326700)",
        "(278.509300, 41.622770, 34.210170)",
        "(278.332700, 39.734610, 36.027220)",
        "(278.147200, 36.064320, 39.715480)",
        "(278.165800, 34.036150, 41.995090)",
        "(278.166400, 32.587950, 43.531240)",
        "(277.804400, 29.594370, 46.354560)",
        "(277.613900, 27.451920, 48.436080)",
        "(277.518500, 23.209430, 52.777330)",
        "(277.580000, 21.000790, 55.228470)",
        "(277.507000, 17.011240, 59.296600)",
        "(277.507000, 17.011240, 59.296600)",
        "(277.265900, 13.541380, 62.834600)",
        "(277.335500, 8.749061, 67.980850)",
        "(277.462800, 5.765278, 71.336820)",
        "(277.521800, 4.396968, 72.920650)",
        "(277.409700, 1.771082, 75.604300)",
        "(277.333400, 0.761121, 76.653080)",
        "(277.382000, 358.473900, 79.298680)",
        "(277.657100, 354.533800, 83.769380)",
        "(277.730900, 351.871700, 86.845130)",
        "(277.658500, 349.976100, 89.060650)",
        "(277.666900, 349.264700, 89.993840)",
        "(277.828400, 347.257800, 92.507700)",
        "(278.019900, 345.811700, 94.498140)",
        "(278.066500, 344.693500, 96.154240)",
        "(277.902700, 344.191700, 97.061340)",
        "(277.906500, 343.619200, 97.897140)",
        "(278.088700, 342.088800, 100.121500)",
        "(278.169800, 340.022900, 102.834300)",
        "(277.942100, 339.197600, 104.141600)",
        "(277.655300, 339.442000, 104.390100)",
        "(277.596000, 339.597700, 104.583400)",
        "(277.686800, 339.036600, 105.847800)",
        "(277.712000, 337.003800, 108.463900)",
        "(277.558000, 335.300500, 110.656200)",
        "(277.433300, 334.887500, 111.627900)",
        "(277.445100, 334.823300, 112.044200)",
        "(277.453500, 334.197500, 113.348600)",
        "(277.362100, 333.437900, 114.633300)",
        "(277.183500, 333.042800, 115.483900)",
        "(277.045500, 333.702900, 115.211000)",
        "(277.063300, 334.107400, 115.162200)",
        "(277.245200, 334.056000, 115.907300)",
        "(277.216800, 333.686000, 116.737400)",
        "(276.877400, 334.835300, 116.218700)",
        "(276.877400, 334.835300, 116.218700)",
        "(276.764000, 335.638500, 115.877000)",
        "(276.721900, 335.659400, 116.384600)",
        "(276.618200, 335.842700, 116.674500)",
        "(276.464500, 336.468800, 116.538200)",
        "(276.181000, 337.749100, 115.688300)",
        "(275.990300, 338.266800, 115.347400)",
        "(275.676900, 339.500900, 114.449900)",
        "(275.480000, 341.620700, 112.895100)",
        "(275.195100, 342.565700, 112.407700)",
        "(274.648300, 343.449600, 111.723800)",
        "(274.375800, 344.119500, 111.180400)",
        "(274.018200, 345.990900, 109.786100)",
        "(273.653600, 347.970900, 108.262300)",
        "(273.250200, 347.638600, 108.918700)",
        "(272.861700, 349.223100, 107.701700)",
        "(272.646300, 351.574500, 105.513200)",
        "(272.208500, 358.236400, 99.175120)",
        "(271.835300, 10.290530, 87.462520)",
        "(271.488800, 26.827840, 71.294960)",
        "(271.488800, 26.827840, 71.294960)",
        "(271.341200, 39.829570, 58.586240)",
        "(271.341200, 58.647640, 40.014340)",
        "(271.724400, 82.905510, 16.000920)",
        "(272.067900, 89.208310, 9.833681)",
        "(272.067900, 89.208310, 9.833681)",
        "(272.377300, 91.057690, 8.169528)",
        "(272.627800, 93.159890, 6.195157)",
        "(272.925400, 96.260730, 3.150047)",
        "(273.425500, 100.861000, 358.595300)",
        "(273.425500, 100.861000, 358.595300)",
        "(273.536700, 101.789300, 357.697100)",
        "(273.709400, 101.662400, 357.778600)",
        "(274.012700, 100.480900, 358.987900)",
        "(274.294100, 100.120800, 359.485000)",
        "(274.651400, 102.992800, 356.471200)",
        "(274.835200, 105.128600, 354.236800)",
        "(275.140700, 108.552200, 350.658200)",
        "(275.372600, 110.330500, 348.659900)",
        "(275.546900, 109.638600, 349.422700)",
        "(275.826700, 108.944600, 350.118700)",
        "(276.048600, 109.361500, 349.688600)",
        "(276.510900, 110.697700, 348.174100)",
        "(276.839500, 111.063000, 347.512100)",
        "(277.391400, 109.675900, 348.724500)",
        "(277.391400, 109.675900, 348.724500)",
        "(277.704300, 109.109700, 349.210300)",
        "(278.242200, 109.510500, 348.573200)",
        "(278.822100, 109.643400, 348.219400)",
        "(279.315700, 109.254100, 348.363600)",
        "(279.726700, 108.489000, 348.995500)",
        "(279.899700, 108.098400, 349.310800)",
        "(280.334900, 107.744800, 349.508000)",
        "(280.793200, 107.526100, 349.575500)",
        "(281.474500, 108.225600, 348.674700)",
        "(282.068800, 108.877600, 347.639600)",
        "(282.233000, 108.787200, 347.533000)",
        "(282.442000, 107.643900, 348.497800)",
        "(282.461700, 106.435300, 349.445000)",
        "(282.738600, 106.010000, 349.470200)",
        "(283.161600, 104.893000, 350.356000)",
        "(283.332700, 104.364700, 350.739800)",
        "(283.561800, 103.768900, 350.979500)",
        "(283.517800, 102.305400, 352.012100)",
        "(283.495000, 99.364810, 354.670200)",
        "(283.495000, 99.364810, 354.670200)",
        "(283.598900, 99.364930, 354.276700)",
        "(283.823700, 99.830020, 353.420700)",
        "(284.139700, 100.149400, 352.558700)",
        "(284.190500, 98.955190, 353.359200)",
        "(284.149600, 97.808500, 354.139900)",
        "(284.136000, 97.352170, 354.423000)",
        "(284.231600, 96.765920, 354.649500)",
        "(284.405800, 96.276700, 354.735800)",
        "(284.576700, 94.711030, 355.616900)",
        "(284.576700, 94.711030, 355.616900)",
        "(284.573800, 94.288820, 355.486100)",
        "(284.620800, 93.837950, 355.398700)",
        "(284.712000, 93.567320, 355.040900)",
        "(284.721400, 92.437810, 355.532100)",
        "(284.711400, 90.477770, 356.891200)",
        "(284.663200, 89.435190, 357.683600)",
        "(284.552900, 88.002460, 358.411700)",
        "(284.463300, 86.960900, 358.707200)",
        "(284.462700, 85.318530, 359.294100)",
        "(284.462700, 85.318530, 359.294100)",
        "(284.418900, 83.805790, 0.180795)",
        "(284.193500, 82.566430, 0.774317)",
        "(283.970900, 81.660630, 1.004927)",
        "(283.909100, 81.220750, 0.614592)",
        "(283.930400, 80.239270, 0.908235)",
        "(283.845900, 79.613980, 1.234124)",
        "(283.611500, 78.415980, 1.716513)",
        "(283.216500, 77.313550, 2.062464)",
        "(283.019900, 74.482280, 4.157501)",
        "(283.019900, 74.482280, 4.157501)",
        "(282.831900, 73.024450, 4.898987)",
        "(282.608000, 71.053820, 6.380983)",
        "(282.425300, 69.105850, 7.882161)",
        "(282.227600, 66.227810, 10.184850)",
        "(282.227600, 66.227810, 10.184850)",
        "(281.976700, 64.449270, 11.539460)",
        "(281.648300, 62.860540, 12.648260)",
        "(281.521300, 61.168210, 14.050210)",
        "(281.236800, 59.154120, 15.543430)",
        "(281.236800, 59.154120, 15.543430)",
        "(280.750600, 57.114320, 17.231080)",
        "(280.459000, 55.303870, 18.847230)",
        "(280.384400, 53.557330, 20.609660)",
        "(280.114500, 51.813400, 22.017410)",
        "(279.715000, 49.759800, 23.903430)",
        "(279.678400, 48.673610, 24.986150)",
        "(279.772900, 47.404780, 26.303180)",
        "(279.617800, 45.766720, 27.907220)",
        "(278.964200, 44.567630, 28.751560)",
        "(278.964200, 44.567630, 28.751560)",
        "(278.717500, 43.342320, 29.997070)",
        "(278.789100, 41.886280, 31.700430)",
        "(278.696800, 40.196770, 33.428920)",
        "(278.434500, 37.575200, 35.925460)",
        "(278.311400, 35.472110, 38.120610)",
        "(278.269300, 34.186360, 39.442070)",
        "(278.452600, 33.350150, 40.633010)",
        "(278.643600, 31.702190, 42.385780)",
        "(278.238500, 27.076800, 46.881910)",
        "(278.015300, 24.623590, 49.186440)",
        "(278.114600, 24.128610, 49.775910)",
        "(278.390600, 23.139520, 51.172630)",
        "(278.537600, 21.915670, 52.305240)",
        "(278.321200, 18.935480, 55.250000)",
        "(278.254700, 16.078910, 58.252350)",
        "(278.270900, 15.396970, 59.030720)",
        "(278.273500, 14.648230, 59.891890)",
        "(278.262500, 14.862840, 59.774720)",
        "(278.166900, 13.112940, 61.738840)",
        "(278.070400, 11.473320, 63.537780)",
        "(278.032700, 11.215750, 63.806000)",
        "(277.996600, 9.899934, 65.321550)",
        "(278.069400, 8.549683, 66.954950)",
        "(278.045400, 6.998205, 68.771930)",
        "(277.968300, 5.491901, 70.612380)",
        "(277.949100, 4.974308, 71.358280)",
        "(277.924300, 4.319836, 72.409530)",
        "(277.870400, 3.512209, 73.573350)",
        "(277.820300, 2.629629, 74.695380)",
        "(277.781200, 1.443211, 76.144610)",
        "(277.827200, 0.708741, 77.061010)",
        "(277.953700, 359.083100, 79.290010)",
        "(277.868400, 358.302700, 80.420030)",
        "(277.804200, 357.870400, 81.275120)",
        "(277.804200, 357.870400, 81.275120)",
        "(277.870800, 357.718000, 81.851460)",
        "(278.039300, 356.608900, 83.473750)",
        "(278.119400, 355.879300, 84.502430)",
        "(277.903500, 356.121700, 84.369100)",
        "(277.685200, 356.920600, 83.750560)",
        "(277.690600, 356.940900, 83.962250)",
        "(277.760300, 356.705100, 84.505390)",
        "(277.841200, 355.532500, 85.854030)",
        "(277.916600, 354.148200, 87.651160)",
        "(277.916600, 354.148200, 87.651160)",
        "(277.802600, 353.992300, 88.143180)",
        "(277.598100, 354.346800, 88.065320)",
        "(277.378500, 355.185700, 87.457150)",
        "(277.145800, 355.259000, 87.668820)",
        "(277.080300, 355.280600, 88.206090)",
        "(277.028600, 355.630200, 88.131500)",
        "(276.808400, 356.504700, 87.626570)",
        "(276.607900, 357.766200, 86.850950)",
        "(276.495800, 359.056500, 86.213230)",
        "(276.297200, 359.403400, 86.266760)",
        "(276.197100, 358.959700, 86.903860)",
        "(276.083700, 358.436600, 88.019020)",
        "(275.805200, 359.735800, 87.317960)",
        "(275.384900, 3.863523, 83.619270)",
        "(275.021100, 8.856913, 79.103070)",
        "(274.840100, 10.845490, 77.266100)",
        "(274.707100, 11.908870, 76.795120)",
        "(274.582800, 13.207880, 76.059560)",
        "(274.376400, 17.007850, 72.697060)",
        "(274.267800, 24.359980, 65.746430)",
        "(274.307900, 27.929210, 62.407710)",
        "(274.363200, 30.917950, 59.904540)",
        "(274.376700, 33.429120, 57.573630)",
        "(274.448500, 36.249940, 55.264260)",
        "(274.448500, 36.249940, 55.264260)",
        "(274.481200, 39.659110, 52.167610)",
        "(274.566400, 45.522540, 46.541260)",
        "(274.667700, 51.555950, 40.600570)",
        "(274.696900, 58.830010, 33.423300)",
        "(274.696900, 58.830010, 33.423300)",
        "(275.004900, 62.963740, 29.545840)",
        "(275.369900, 66.317330, 26.400810)",
        "(275.685900, 68.779850, 24.179110)",
        "(275.994100, 73.703840, 19.385160)",
        "(275.994100, 73.703840, 19.385160)",
        "(276.214800, 77.203740, 15.858190)",
        "(276.405300, 79.728570, 13.348230)",
        "(276.657900, 81.916260, 11.263340)",
        "(277.254200, 85.977750, 7.365423)",
        "(277.254200, 85.977750, 7.365423)",
        "(277.614700, 88.377370, 4.945158)",
        "(277.766100, 89.244100, 4.087378)",
        "(278.051500, 90.185360, 3.242946)",
        "(278.673400, 90.902110, 2.716083)",
        "(278.673400, 90.902110, 2.716083)",
        "(279.053900, 92.278240, 1.345888)",
        "(279.337000, 93.902350, 359.700200)",
        "(279.678300, 95.001440, 358.617800)",
        "(280.317300, 95.508830, 358.172900)",
        "(280.317300, 95.508830, 358.172900)",
        "(280.620800, 94.751630, 359.057000)",
        "(280.876600, 93.751510, 0.062341)",
        "(281.267000, 93.189220, 0.711910)",
        "(281.804000, 93.120110, 0.677325)",
        "(282.361700, 93.236340, 0.524167)",
        "(282.603100, 93.155220, 0.560764)",
        "(283.059900, 93.357900, 0.245829)",
        "(283.590100, 93.383090, 0.048957)",
        "(284.583600, 92.994030, 0.558299)",
        "(284.583600, 92.994030, 0.558299)",
        "(285.239000, 93.377530, 0.015059)",
        "(285.797100, 93.976550, 359.165800)",
        "(286.234100, 94.467990, 358.414700)",
        "(287.146900, 95.382800, 357.135500)",
        "(287.146900, 95.382800, 357.135500)",
        "(287.787800, 95.430710, 356.850500)",
        "(288.369400, 95.028980, 357.121600)",
        "(288.953900, 95.066190, 356.694300)",
        "(289.481300, 94.671570, 356.790400)",
        "(290.077600, 93.964540, 357.130800)",
        "(290.317700, 93.744130, 357.184200)",
        "(290.817100, 93.477780, 356.959900)",
        "(291.377200, 92.900080, 357.087000)",
        "(291.770300, 92.117000, 357.321700)",
        "(292.036100, 91.254230, 357.557100)",
        "(292.214100, 90.882480, 357.608200)",
        "(292.527500, 90.179980, 357.634400)",
        "(292.790200, 89.490490, 357.807500)",
        "(293.103000, 89.049290, 357.275500)",
        "(293.103000, 89.049290, 357.275500)",
        "(293.243400, 88.887280, 356.826600)",
        "(293.303200, 88.773790, 356.363100)",
        "(293.324300, 88.384600, 356.102200)",
        "(293.143800, 87.282360, 356.122900)",
        "(293.143800, 87.282360, 356.122900)",
        "(293.027800, 86.419090, 356.253800)",
        "(292.916800, 85.315520, 356.629400)",
        "(292.827700, 84.424080, 356.775900)",
        "(292.623200, 83.205270, 356.975600)",
        "(292.623200, 83.205270, 356.975600)",
        "(292.334000, 82.387640, 357.043800)",
        "(292.089200, 81.424540, 357.229300)",
        "(291.706400, 80.200940, 357.770200)",
        "(291.246000, 78.946350, 358.048100)",
        "(291.246000, 78.946350, 358.048100)",
        "(290.915200, 78.085130, 358.143000)",
        "(290.406000, 76.988590, 358.661600)",
        "(289.727300, 76.160640, 358.915600)",
        "(289.136500, 75.382930, 359.128400)",
        "(288.620300, 74.377570, 359.637300)",
        "(288.343800, 73.940090, 359.807200)",
        "(287.637300, 72.986200, 0.171938)",
        "(286.882100, 71.629240, 1.121626)",
        "(286.314400, 70.123600, 2.234175)",
        "(285.787200, 68.739960, 3.251107)",
        "(285.446200, 68.148650, 3.663646)",
        "(284.712000, 67.197570, 4.197819)",
        "(284.183000, 65.853140, 5.260458)",
        "(283.301900, 63.130780, 7.568648)",
        "(283.301900, 63.130780, 7.568648)",
        "(282.587300, 61.325150, 9.167067)",
        "(281.885900, 59.644910, 10.587740)",
        "(281.260100, 57.341240, 12.699330)",
        "(280.392800, 53.755640, 16.007870)",
        "(280.392800, 53.755640, 16.007870)",
        "(279.769700, 50.559800, 19.138700)",
        "(279.235200, 48.519310, 21.000990)",
        "(278.786900, 46.011950, 23.481040)",
        "(278.435000, 43.417540, 26.045500)",
        "(278.064600, 41.405670, 28.011390)",
        "(277.808400, 40.434560, 28.830720)",
        "(277.364600, 37.690690, 31.470860)",
        "(277.149100, 34.341580, 34.938100)",
        "(277.043900, 31.697640, 37.735870)",
        "(276.742000, 28.880620, 40.493920)",
        "(276.607200, 27.171680, 42.199440)",
        "(276.468300, 23.375880, 46.192980)",
        "(276.351300, 21.166470, 48.474510)",
        "(276.243600, 18.927340, 50.740390)",
        "(276.249700, 14.768370, 55.101470)",
        "(276.306900, 12.721160, 57.273510)",
        "(276.509500, 9.258916, 60.891300)",
        "(276.463600, 6.153825, 64.047330)",
        "(276.604100, 2.538385, 68.033620)",
        "(276.604100, 2.538385, 68.033620)",
        "(276.851000, 359.496100, 71.426370)",
        "(276.957800, 356.715000, 74.330750)",
        "(277.029900, 353.625800, 77.708750)",
        "(276.984000, 351.140400, 80.382060)",
        "(276.984000, 351.140400, 80.382060)",
        "(277.106000, 348.803300, 83.038280)",
        "(277.289800, 346.945700, 85.248660)",
        "(277.522700, 345.605000, 87.023860)",
        "(277.756000, 344.586400, 88.805380)",
        "(277.756000, 344.586400, 88.805380)",
        "(277.772600, 344.464300, 89.273930)",
        "(277.751600, 343.887700, 90.119800)",
        "(277.930400, 343.073000, 91.464520)",
        "(278.099200, 342.321600, 92.915360)",
        "(278.099200, 342.321600, 92.915360)",
        "(278.079200, 342.552200, 93.137270)",
        "(278.081100, 342.420100, 93.754840)",
        "(278.110000, 341.126500, 95.644880)",
        "(277.910400, 341.286400, 96.137440)",
        "(277.910400, 341.286400, 96.137440)",
        "(277.802700, 341.424900, 96.332910)",
        "(277.804700, 341.523200, 96.685460)",
        "(277.758900, 341.164800, 97.543910)",
        "(277.564000, 341.561500, 97.756430)",
        "(277.564000, 341.561500, 97.756430)",
        "(277.486900, 341.907300, 97.830890)",
        "(277.408800, 342.130100, 97.991620)",
        "(277.363900, 341.901300, 98.620080)",
        "(277.427500, 340.994500, 100.250200)",
        "(277.427500, 340.994500, 100.250200)",
        "(277.345100, 340.928500, 100.715500)",
        "(277.216100, 340.233800, 101.806500)",
        "(276.991900, 339.925900, 102.439700)",
        "(276.774800, 339.355900, 103.631100)",
        "(276.774800, 339.355900, 103.631100)",
        "(276.560800, 339.015700, 104.282200)",
        "(276.480500, 339.635500, 104.104400)",
        "(276.366700, 339.950100, 104.166100)",
        "(276.261300, 340.096600, 104.270900)",
        "(276.207700, 340.308300, 104.447900)",
        "(276.124600, 340.978100, 103.921600)",
        "(275.968700, 341.603800, 103.549200)",
        "(275.844600, 342.027700, 103.502800)",
        "(275.479200, 345.245000, 100.666200)",
        "(275.479200, 345.245000, 100.666200)",
        "(275.358400, 347.423500, 98.796360)",
        "(275.405400, 349.284700, 97.348920)",
        "(275.270900, 351.269000, 95.609380)",
        "(275.010500, 356.249500, 91.036830)",
        "(275.010500, 356.249500, 91.036830)",
        "(274.926000, 359.094900, 88.397270)",
        "(274.878000, 1.685659, 86.086140)",
        "(274.773400, 3.712546, 84.288910)",
        "(274.685500, 8.217353, 80.125470)",
        "(274.685500, 8.217353, 80.125470)",
        "(274.695200, 11.900570, 76.712370)",
        "(274.576600, 15.434750, 73.402790)",
        "(274.411600, 19.740780, 69.227940)",
        "(274.333200, 26.588270, 62.653210)",
        "(274.333200, 26.588270, 62.653210)",
        "(274.385800, 30.693020, 58.849880)",
        "(274.477900, 34.748570, 55.092050)",
        "(274.474500, 39.292660, 50.774490)",
        "(274.493900, 47.035430, 43.294790)",
        "(274.493900, 47.035430, 43.294790)",
        "(274.537000, 51.945360, 38.610390)",
        "(274.717300, 56.972520, 33.764440)",
        "(274.929500, 60.585350, 30.273210)",
        "(275.234100, 63.932140, 27.189550)",
        "(275.234100, 63.932140, 27.189550)",
        "(275.358000, 65.115570, 26.221840)",
        "(275.473700, 68.552910, 22.833990)",
        "(275.634600, 72.062460, 19.369220)",
        "(275.983400, 76.305610, 15.253010)",
        "(275.983400, 76.305610, 15.253010)",
        "(276.134600, 77.705390, 13.910070)",
        "(276.222200, 78.687870, 12.926400)",
        "(276.456800, 79.850490, 11.804840)",
        "(276.866200, 82.342510, 9.417282)",
        "(276.866200, 82.342510, 9.417282)",
        "(277.007500, 84.241610, 7.547388)",
        "(277.070800, 85.584200, 6.180883)",
        "(277.241700, 86.580980, 5.184565)",
        "(277.601600, 87.068980, 4.767169)",
        "(277.601600, 87.068980, 4.767169)",
        "(277.956500, 87.655250, 4.170989)",
        "(278.133500, 87.729740, 4.041614)",
        "(278.252200, 87.773000, 4.024664)",
        "(278.665700, 89.036960, 2.601718)",
        "(278.665700, 89.036960, 2.601718)",
        "(279.122500, 89.944890, 1.573825)",
        "(279.501000, 91.061060, 0.244426)",
        "(279.686000, 91.469850, 359.726300)",
        "(279.910200, 91.715610, 359.251900)",
        "(279.910200, 91.715610, 359.251900)",
        "(280.195000, 92.042530, 358.781500)",
        "(280.612400, 93.189450, 357.405300)",
        "(281.040300, 94.281080, 356.053600)",
        "(281.533900, 94.723340, 355.309600)",
        "(281.533900, 94.723340, 355.309600)",
        "(281.832500, 94.137660, 355.712800)",
        "(282.171400, 93.920620, 355.716200)",
        "(282.546000, 94.169970, 355.005200)",
        "(283.086400, 93.990360, 354.640900)",
        "(283.086400, 93.990360, 354.640900)",
        "(283.483200, 93.851090, 354.350000)",
        "(283.743900, 92.578770, 355.373100)",
        "(283.980000, 91.937340, 355.503200)",
        "(284.387500, 91.367100, 355.136800)",
        "(284.387500, 91.367100, 355.136800)",
        "(284.555900, 90.057010, 356.142600)",
        "(284.608700, 89.124760, 356.737300)",
        "(284.905100, 89.134540, 356.230800)",
        "(285.260800, 88.965350, 355.823200)",
        "(285.228400, 88.391530, 356.191600)",
        "(285.144100, 87.409380, 356.748100)",
        "(285.175400, 86.674580, 357.028100)",
        "(285.356400, 85.866620, 357.440600)",
        "(285.487200, 85.271790, 357.455500)",
        "(285.487200, 85.271790, 357.455500)",
        "(285.359400, 84.901700, 357.357300)",
        "(285.289200, 84.385450, 357.447600)",
        "(285.286500, 83.809620, 357.563400)",
        "(285.272700, 82.715450, 357.943100)",
        "(285.272700, 82.715450, 357.943100)",
        "(285.146400, 81.786020, 358.506400)",
        "(285.013900, 81.383680, 358.431600)",
        "(284.804600, 80.667810, 358.752600)",
        "(284.535400, 79.993610, 358.795800)",
        "(284.535400, 79.993610, 358.795800)",
        "(284.402300, 79.636720, 358.706300)",
        "(284.209200, 79.104190, 358.860600)",
        "(283.940200, 78.677380, 358.785100)",
        "(283.595800, 77.458530, 359.440200)",
        "(283.595800, 77.458530, 359.440200)",
        "(283.421800, 76.564910, 0.068164)",
        "(283.195600, 75.950780, 0.336648)",
        "(282.798500, 75.219490, 0.732222)",
        "(282.357800, 74.519200, 0.935189)",
        "(282.357800, 74.519200, 0.935189)",
        "(282.174100, 73.956450, 1.248063)",
        "(281.827900, 73.263450, 1.674158)",
        "(281.391900, 72.095270, 2.655107)",
        "(280.821600, 70.703340, 3.684781)",
        "(280.821600, 70.703340, 3.684781)",
        "(280.537200, 69.571920, 4.607850)",
        "(280.144200, 68.014980, 5.903021)",
        "(279.787400, 66.611760, 7.092712)",
        "(279.221400, 64.288790, 9.078800)",
        "(279.221400, 64.288790, 9.078800)",
        "(278.717800, 62.995310, 10.081000)",
        "(278.317800, 61.871350, 10.979220)",
        "(278.017500, 59.965160, 12.820040)",
        "(277.299000, 56.965970, 15.451260)",
        "(277.299000, 56.965970, 15.451260)",
        "(276.926500, 55.213570, 17.016660)",
        "(276.716700, 53.423580, 18.719160)",
        "(276.532200, 51.740510, 20.352360)",
        "(276.124800, 48.403530, 23.440200)",
        "(276.124800, 48.403530, 23.440200)",
        "(275.801000, 43.505120, 28.215490)",
        "(275.636300, 39.949900, 31.693260)",
        "(275.521100, 37.789760, 33.755020)",
        "(275.225600, 33.474620, 37.831930)",
        "(275.225600, 33.474620, 37.831930)",
        "(275.104700, 29.538370, 41.828570)",
        "(274.970600, 27.099050, 44.320650)",
        "(274.856500, 25.184830, 46.201610)",
        "(274.588000, 19.903220, 51.522340)",
        "(274.588000, 19.903220, 51.522340)",
        "(274.544600, 16.393030, 55.155640)",
        "(274.515400, 15.007790, 56.694080)",
        "(274.476900, 14.495780, 57.361650)",
        "(274.271100, 9.136080, 62.674140)",
        "(274.237800, 4.525603, 67.350370)",
        "(274.325000, 2.404505, 69.579120)",
        "(274.540100, 0.024117, 72.273110)",
        "(274.610200, 359.135000, 73.387540)",
        "(274.594400, 352.305600, 80.457080)",
        "(274.594400, 352.305600, 80.457080)",
        "(274.608100, 349.488400, 83.569800)",
        "(274.536400, 348.492500, 84.808970)",
        "(274.504300, 346.836700, 86.761520)",
        "(274.543900, 340.973000, 93.024550)",
        "(274.543900, 340.973000, 93.024550)",
        "(274.530300, 337.723500, 96.516280)",
        "(274.597800, 334.663300, 100.003200)",
        "(274.599000, 331.887000, 103.073100)",
        "(274.656700, 327.593500, 107.880900)",
        "(274.656700, 327.593500, 107.880900)",
        "(274.721800, 325.733900, 110.061800)",
        "(274.704000, 324.894200, 111.282300)",
        "(274.577800, 323.724500, 112.716200)",
        "(274.486100, 323.263900, 113.573600)",
        "(274.486100, 323.263900, 113.573600)",
        "(274.704200, 322.518200, 114.694900)",
        "(274.740900, 321.450700, 116.122100)",
        "(274.585900, 320.343100, 117.524200)",
        "(274.226000, 321.969300, 116.295300)",
        "(274.226000, 321.969300, 116.295300)",
        "(274.210600, 320.951100, 117.700700)",
        "(274.125100, 319.196200, 119.756500)",
        "(273.907000, 318.461000, 120.666500)",
        "(273.884000, 320.417000, 119.064200)",
        "(273.980400, 321.617500, 118.244700)",
        "(274.021200, 321.238000, 118.784200)",
        "(274.022800, 319.918400, 120.380900)",
        "(273.901100, 319.514400, 121.045600)",
        "(273.946600, 318.897900, 122.188900)",
        "(273.946600, 318.897900, 122.188900)",
        "(273.942400, 319.724100, 121.738000)",
        "(273.910900, 319.705300, 122.086300)",
        "(273.873600, 318.143300, 123.986700)",
        "(273.734300, 316.970800, 125.829900)",
        "(273.734300, 316.970800, 125.829900)",
        "(273.516400, 316.735100, 126.375200)",
        "(273.380700, 316.673800, 126.697200)",
        "(273.463900, 316.742400, 127.019100)",
        "(273.497500, 315.032600, 129.221800)",
        "(273.497500, 315.032600, 129.221800)",
        "(273.409600, 314.408800, 130.130700)",
        "(273.297400, 313.633100, 131.130600)",
        "(273.259100, 313.695200, 131.413100)",
        "(273.259300, 315.707500, 129.845700)",
        "(273.259300, 315.707500, 129.845700)",
        "(273.255600, 317.734900, 128.051200)",
        "(273.339700, 318.848000, 127.093400)",
        "(273.495000, 320.456600, 125.731200)",
        "(273.168800, 321.798600, 124.671900)",
        "(273.168800, 321.798600, 124.671900)",
        "(272.854200, 322.547100, 124.126800)",
        "(272.617500, 322.351000, 124.421900)",
        "(272.365100, 324.977700, 121.918200)",
        "(272.068500, 327.086200, 120.014700)",
        "(272.004300, 318.265400, 128.943600)",
        "(272.090400, 315.017500, 132.010600)",
        "(271.758600, 320.528000, 126.550600)",
        "(271.342300, 329.002800, 118.331900)",
        "(271.035200, 341.974500, 105.510400)",
        "(270.926600, 345.297500, 102.238500)",
        "(270.815200, 347.457000, 100.052100)",
        "(270.626800, 29.597730, 57.949200)",
        "(270.651300, 48.584580, 39.105350)",
        "(270.935500, 64.784260, 23.055090)",
        "(271.029800, 67.574800, 20.465180)",
        "(271.032500, 72.682520, 15.373130)",
        "(271.090800, 86.216500, 1.906108)",
        "(271.292400, 99.185010, 348.921200)",
        "(271.597700, 104.425700, 343.763700)",
        "(271.985400, 106.985800, 341.374900)",
        "(272.148900, 109.816000, 338.541900)",
        "(272.180000, 114.584000, 333.848700)",
        "(272.213800, 117.238800, 331.352600)",
        "(272.736400, 118.725800, 329.912300)",
        "(272.736400, 118.725800, 329.912300)",
        "(273.021000, 117.451100, 331.366300)",
        "(273.122200, 117.149600, 331.874800)",
        "(273.242700, 119.415400, 329.743600)",
        "(273.884800, 120.201200, 329.163300)",
        "(273.884800, 120.201200, 329.163300)",
        "(274.472200, 121.510900, 327.876000)",
        "(274.684300, 121.937600, 327.505200)",
        "(274.723400, 121.176600, 328.373700)",
        "(275.156600, 118.089300, 331.607600)",
        "(275.156600, 118.089300, 331.607600)",
        "(275.402800, 116.772300, 333.022500)",
        "(275.692300, 115.915200, 333.884400)",
        "(276.055100, 115.232200, 334.452100)",
        "(276.478200, 115.178500, 334.352500)",
        "(276.761000, 113.541100, 335.974800)",
        "(276.908000, 112.736100, 336.817800)",
        "(277.215800, 111.781200, 337.724800)",
        "(277.513900, 111.479100, 337.891000)",
        "(278.078800, 111.023100, 338.199000)",
        "(278.078800, 111.023100, 338.199000)",
        "(278.533800, 110.049200, 338.980700)",
        "(278.828800, 110.057500, 338.849900)",
        "(279.264800, 108.863600, 339.926700)",
        "(279.974500, 107.326800, 341.245900)",
        "(279.974500, 107.326800, 341.245900)",
        "(280.505200, 107.154900, 341.218100)",
        "(281.008700, 106.987600, 341.156100)",
        "(281.473700, 106.406100, 341.492500)",
        "(281.971000, 105.185000, 342.463100)",
        "(282.274900, 103.835900, 343.572500)",
        "(282.486000, 103.334900, 343.959300)",
        "(282.981600, 102.637800, 344.256800)",
        "(283.467500, 101.674600, 344.722000)",
        "(284.063000, 99.089390, 346.804700)",
        "(284.063000, 99.089390, 346.804700)",
        "(284.321700, 97.893700, 347.709700)",
        "(284.567600, 97.563740, 347.575700)",
        "(285.109500, 96.897420, 347.639300)",
        "(285.342300, 94.039350, 349.873100)",
        "(285.342300, 94.039350, 349.873100)",
        "(285.384500, 93.212970, 350.151600)",
        "(285.706900, 92.840820, 349.990000)",
        "(286.228200, 91.828010, 350.478700)",
        "(286.427600, 90.748390, 351.190700)",
        "(286.329900, 90.451230, 351.206500)",
        "(286.347100, 89.938510, 351.199300)",
        "(286.495100, 89.255860, 351.426400)",
        "(286.615400, 88.647090, 351.587700)",
        "(286.691100, 88.178960, 351.626600)",
        "(286.655200, 87.706530, 351.891600)",
        "(286.490000, 86.875880, 352.309400)",
        "(286.417000, 86.326610, 352.571100)",
        "(286.315600, 86.414970, 352.068500)",
        "(286.179600, 86.104370, 351.805000)",
        "(286.179600, 86.104370, 351.805000)",
        "(285.851300, 85.420410, 352.102500)",
        "(285.442900, 84.422460, 352.773500)",
        "(285.225500, 83.942750, 352.865900)",
        "(285.053000, 83.276180, 353.106700)",
        "(284.797800, 82.821100, 353.416400)",
        "(284.352000, 81.831760, 354.162800)",
        "(284.017900, 81.086520, 354.619800)",
        "(283.826900, 80.053130, 355.401700)",
        "(282.848300, 78.960960, 355.963400)",
        "(282.848300, 78.960960, 355.963400)",
        "(282.376400, 77.401530, 357.377700)",
        "(282.063000, 76.678570, 357.840800)",
        "(281.815600, 75.917120, 358.446400)",
        "(280.964700, 73.873370, 0.110602)",
        "(280.964700, 73.873370, 0.110602)",
        "(280.666000, 71.923550, 1.927984)",
        "(280.586300, 69.650990, 4.287304)",
        "(280.394900, 68.203230, 5.589540)",
        "(279.582700, 66.080600, 7.300417)",
        "(279.582700, 66.080600, 7.300417)",
        "(279.214000, 64.450440, 8.824051)",
        "(278.822100, 62.293180, 10.926700)",
        "(278.500400, 60.526910, 12.600090)",
        "(277.905200, 58.221830, 14.685430)",
        "(277.905200, 58.221830, 14.685430)",
        "(277.603700, 56.949760, 15.918110)",
        "(277.439400, 55.523380, 17.351000)",
        "(277.104900, 54.086030, 18.799050)",
        "(276.879900, 53.175450, 19.702130)",
        "(276.838800, 52.874150, 20.076470)",
        "(276.943700, 52.655620, 20.360450)",
        "(276.743600, 50.857130, 22.044320)",
        "(276.225100, 48.040920, 24.882290)",
        "(275.984700, 46.130870, 26.861560)",
        "(276.015500, 45.981310, 27.057900)",
        "(276.084800, 45.384030, 27.772600)",
        "(275.727600, 41.360610, 31.716660)",
        "(275.468600, 37.303020, 35.839470)",
        "(275.370700, 33.929030, 39.323540)",
        "(275.341700, 32.754840, 40.534280)",
        "(275.164800, 31.509280, 41.702540)",
        "(274.920400, 28.626730, 44.724540)",
        "(274.801900, 23.474400, 50.209980)",
        "(274.588300, 22.456600, 51.351010)",
        "(274.535700, 22.440050, 51.444690)",
        "(274.257200, 18.649660, 55.253910)",
        "(274.039700, 13.984910, 60.097540)",
        "(273.954400, 9.233130, 65.189480)",
        "(273.909300, 4.411608, 70.383190)",
        "(273.909300, 4.411608, 70.383190)",
        "(273.872300, 358.025400, 77.051250)",
        "(273.953900, 352.286700, 83.199030)",
        "(274.122600, 347.915800, 88.104710)",
        "(274.006500, 343.735900, 92.712640)",
        "(274.006500, 343.735900, 92.712640)",
        "(273.995500, 340.211700, 96.535380)",
        "(274.146800, 336.770700, 100.448700)",
        "(274.241900, 334.105600, 103.498100)",
        "(274.252200, 332.344500, 105.684500)",
        "(274.248900, 328.363700, 110.166900)",
        "(274.227700, 326.564300, 112.211200)",
        "(274.079300, 324.323800, 114.891900)",
        "(273.840800, 322.391500, 117.113300)",
        "(273.817900, 321.071100, 118.916300)",
        "(273.937000, 319.776000, 120.492400)",
        "(274.034200, 317.476900, 123.277800)",
        "(273.930800, 315.831300, 125.411600)",
        "(273.585100, 312.680600, 128.922100)",
        "(273.392200, 311.908900, 130.117300)",
        "(273.397600, 312.647200, 129.665200)",
        "(273.474900, 312.732700, 130.062900)",
        "(273.498600, 309.528400, 133.593000)",
        "(273.517200, 308.566300, 135.052100)",
        "(272.945300, 306.100900, 138.174700)",
        "(272.945300, 306.100900, 138.174700)",
        "(272.525300, 301.001500, 143.460500)",
        "(272.487300, 301.602500, 143.383700)",
        "(272.550800, 303.589400, 142.126300)",
        "(272.157400, 301.593200, 144.468000)",
        "(271.869700, 298.237100, 147.985500)",
        "(271.503800, 291.356000, 155.206700)",
        "(271.405300, 286.141400, 160.857400)",
        "(271.254600, 286.889000, 160.649500)",
        "(270.893100, 280.469800, 167.489100)",
        "(270.660600, 267.560500, 180.567500)",
        "(270.501300, 220.499400, 227.904000)",
        "(270.483800, 184.824300, 263.963100)",
        "(270.521900, 178.084500, 271.100600)",
        "(270.611300, 161.931200, 287.567400)",
        "(270.807500, 148.680500, 301.083400)",
        "(271.399400, 133.174300, 316.862300)",
        "(272.008300, 126.172200, 324.117200)",
        "(272.254200, 124.776800, 325.726000)",
        "(272.506600, 121.889800, 328.981500)",
        "(272.703000, 121.198300, 329.804900)",
        "(273.194500, 120.840200, 330.376300)",
        "(273.777600, 121.403900, 330.021500)",
        "(274.316900, 122.115600, 329.444500)",
        "(274.621000, 121.583500, 330.168200)",
        "(274.780400, 121.353500, 330.477500)",
        "(275.076000, 120.288000, 331.749700)",
        "(275.496500, 119.831900, 332.401900)",
        "(275.895100, 120.576300, 331.649300)",
        "(276.233400, 121.022300, 331.220800)",
        "(276.388400, 120.817400, 331.484300)",
        "(276.658400, 119.670600, 332.679200)",
        "(276.991600, 118.187300, 334.172600)",
        "(277.372400, 117.192500, 335.244400)",
        "(277.525000, 116.771200, 335.659100)",
        "(277.639000, 116.520900, 335.903500)",
        "(277.964200, 115.780000, 336.525500)",
        "(278.275500, 114.810000, 337.441600)",
        "(278.612800, 113.851100, 338.383000)",
        "(278.983700, 113.610700, 338.537000)",
        "(279.106100, 113.433700, 338.730900)",
        "(279.396100, 112.958100, 339.158700)",
        "(279.514900, 112.882900, 339.018300)",
        "(279.552600, 111.981600, 339.813000)",
        "(279.916400, 111.122300, 340.593000)",
        "(280.087100, 110.730100, 340.914100)",
        "(280.269900, 109.873400, 341.578700)",
        "(280.430500, 109.439300, 341.777500)",
        "(280.748100, 109.198500, 341.776900)",
        "(281.210400, 108.341700, 342.474500)",
        "(281.521200, 108.165600, 342.546600)",
        "(282.111700, 107.704800, 342.671200)",
        "(282.619800, 106.979100, 343.100500)",
        "(283.054700, 106.161200, 343.640400)",
        "(283.868200, 105.372000, 344.017700)",
        "(283.868200, 105.372000, 344.017700)",
        "(284.301000, 105.364600, 343.585700)",
        "(284.727700, 105.091600, 343.440200)",
        "(284.864000, 104.897800, 343.419100)",
        "(285.218300, 104.275800, 343.785600)",
        "(285.448400, 103.952900, 344.002700)",
        "(285.646100, 103.588700, 344.160800)",
        "(285.792900, 103.493100, 344.018700)",
        "(285.896500, 103.385000, 343.708000)",
        "(285.984900, 102.815800, 343.984500)",
        "(285.959200, 102.602500, 344.142300)",
        "(285.833000, 102.782800, 343.740000)",
        "(285.750900, 103.205400, 343.114400)",
        "(285.912200, 103.863200, 342.118600)",
        "(285.781100, 103.839000, 341.969500)",
        "(285.610300, 103.721400, 342.093400)",
        "(285.378000, 103.699400, 341.899200)",
        "(285.365600, 104.240500, 341.047800)",
        "(285.499900, 104.002800, 340.918600)",
        "(285.651600, 102.774000, 341.908600)",
        "(285.516700, 102.292000, 342.281700)",
        "(285.201300, 101.791900, 342.530000)",
        "(285.280400, 101.965300, 341.958700)",
        "(285.522900, 101.679200, 341.850000)",
        "(285.496300, 100.609400, 342.566100)",
        "(285.339900, 99.921830, 343.020800)",
        "(284.989400, 98.886370, 343.549100)",
        "(284.821300, 98.345860, 343.566700)",
        "(284.781600, 97.951090, 343.503100)",
        "(284.570100, 97.323940, 343.646200)",
        "(284.282900, 96.954530, 343.791800)",
        "(283.682100, 96.423100, 343.783700)",
        "(283.256800, 96.291240, 343.422900)",
        "(282.949500, 96.548650, 342.599900)",
        "(282.296200, 96.263430, 342.191900)",
        "(282.296200, 96.263430, 342.191900)",
        "(281.735300, 95.605320, 342.509900)",
        "(281.328500, 95.274600, 342.454300)",
        "(280.992400, 95.138810, 342.299600)",
        "(280.531400, 94.901460, 342.088800)",
        "(280.531400, 94.901460, 342.088800)",
        "(280.140400, 94.923100, 341.766900)",
        "(279.801100, 94.549010, 341.842300)",
        "(279.374500, 94.387480, 341.639500)",
        "(278.810500, 94.283680, 341.431600)",
        "(278.592000, 94.351670, 341.195400)",
        "(278.329700, 94.244510, 340.968200)",
        "(278.005200, 93.801230, 341.218300)",
        "(277.394800, 93.409010, 341.235700)",
        "(276.717700, 92.278800, 342.012600)",
        "(276.717700, 92.278800, 342.012600)",
        "(276.429400, 91.581880, 342.556900)",
        "(276.195800, 90.561390, 343.426700)",
        "(275.673400, 91.009160, 342.665000)",
        "(275.312300, 91.217330, 342.280400)",
        "(275.197900, 91.159340, 342.311900)",
        "(275.106100, 91.355870, 341.964900)",
        "(274.652000, 90.222390, 343.000900)",
        "(274.070700, 87.741910, 345.403600)",
        "(274.053900, 87.620420, 345.403200)",
        "(274.053900, 87.620420, 345.403200)",
        "(273.980500, 86.264320, 346.540100)",
        "(273.391000, 84.446400, 348.298500)",
        "(272.968100, 81.920370, 350.679500)",
        "(272.829700, 79.153220, 353.470300)",
        "(272.781400, 77.876260, 354.765500)",
        "(272.613700, 76.423170, 356.107200)",
        "(271.919900, 72.562240, 359.849600)",
        "(271.667100, 65.045200, 7.441180)",
        "(271.697200, 60.022180, 12.608220)",
        "(271.697200, 60.022180, 12.608220)",
        "(271.263500, 47.806450, 24.764330)",
        "(271.006800, 37.547620, 35.077350)",
        "(271.115900, 31.235630, 41.492400)",
        "(271.134000, 17.677360, 55.137890)",
        "(271.090600, 4.284585, 68.466060)",
        "(271.190700, 340.443900, 92.353240)",
        "(271.393100, 336.708200, 96.146320)",
        "(271.723300, 330.323700, 102.778400)",
        "(272.099900, 324.081500, 109.160000)",
        "(272.099900, 324.081500, 109.160000)",
        "(272.579500, 318.283800, 115.320100)",
        "(272.848500, 316.569600, 117.294200)",
        "(272.946600, 314.358300, 119.747300)",
        "(273.129900, 308.024100, 126.522500)",
        "(273.129900, 308.024100, 126.522500)",
        "(273.490200, 303.065800, 131.769500)",
        "(273.785100, 302.503300, 132.646200)",
        "(274.140600, 304.518700, 131.263900)",
        "(274.369600, 304.967600, 131.263000)",
        "(274.500200, 304.185200, 132.272600)",
        "(274.673500, 302.044800, 134.831400)",
        "(274.744800, 301.455700, 135.906400)",
        "(274.737100, 302.170900, 135.716300)",
        "(274.941000, 301.308200, 137.323800)",
        "(274.941000, 301.308200, 137.323800)",
        "(275.157900, 301.007200, 138.216700)",
        "(275.110100, 301.435400, 138.298400)",
        "(275.065500, 301.742900, 138.540300)",
        "(275.302600, 300.781900, 140.449500)",
        "(275.302600, 300.781900, 140.449500)",
        "(275.192000, 298.300900, 143.417600)",
        "(275.038600, 295.891000, 146.212600)",
        "(274.983200, 294.533600, 148.074100)",
        "(274.930800, 294.564700, 148.607000)",
        "(274.889400, 294.041000, 149.342500)",
        "(274.897900, 293.707500, 150.100400)",
        "(275.033300, 293.746600, 150.572700)",
        "(274.983000, 291.746200, 152.934000)",
        "(274.637000, 289.782500, 155.399800)",
        "(274.637000, 289.782500, 155.399800)",
        "(274.645000, 288.520900, 156.972100)",
        "(274.855800, 288.117600, 157.676800)",
        "(274.848600, 286.491700, 159.672800)",
        "(274.523200, 284.087100, 162.337300)",
        "(274.368600, 283.463500, 163.095500)",
        "(274.181800, 282.661600, 164.221000)",
        "(274.232000, 282.697800, 164.503400)",
        "(274.163800, 281.804000, 165.686700)",
        "(273.839900, 279.358600, 168.279400)",
        "(273.685900, 279.124100, 168.662300)",
        "(273.505100, 279.400200, 168.715100)",
        "(273.406400, 277.143800, 171.261700)",
        "(273.122100, 272.866300, 175.773700)",
        "(272.702500, 266.561900, 182.399600)",
        "(272.702500, 266.561900, 182.399600)",
        "(272.524800, 264.728800, 184.485700)",
        "(272.315900, 262.899200, 186.546400)",
        "(272.071600, 257.703900, 191.895300)",
        "(271.799300, 251.897500, 197.927000)",
        "(271.630600, 248.536400, 201.388000)",
        "(271.404300, 241.023400, 209.035000)",
        "(271.281800, 236.415900, 213.809300)",
        "(271.173900, 229.099300, 221.296400)",
        "(271.209200, 191.299800, 259.303300)",
        "(271.209200, 191.299800, 259.303300)",
        "(271.296800, 171.686000, 279.135700)",
        "(271.465800, 157.186500, 293.774100)",
        "(271.683200, 149.422400, 301.557400)",
        "(271.839100, 141.245800, 309.871900)",
        "(271.923200, 137.304300, 313.829200)",
        "(272.173300, 132.247500, 318.984300)",
        "(272.522600, 128.574000, 322.799700)",
        "(272.860700, 128.234900, 323.136300)",
        "(273.150800, 128.332900, 323.040900)",
        "(273.308500, 126.683400, 324.747400)",
        "(273.674700, 123.913800, 327.573400)",
        "(274.139800, 122.038600, 329.511400)",
        "(274.586200, 121.713400, 329.805700)",
        "(274.879700, 122.605900, 328.913800)",
        "(275.019800, 122.827100, 328.650800)",
        "(275.257000, 122.887900, 328.579200)",
        "(275.665000, 122.014900, 329.458600)",
        "(276.172900, 121.778500, 329.642300)",
        "(276.544300, 120.811800, 330.586300)",
        "(276.655200, 120.026300, 331.396300)",
        "(276.976300, 119.516700, 331.917800)",
        "(277.420200, 119.591900, 331.681100)",
        "(277.847000, 119.487300, 331.648700)",
        "(278.391500, 119.117900, 331.770500)",
        "(278.391500, 119.117900, 331.770500)",
        "(278.773300, 119.155000, 331.550700)",
        "(279.073300, 118.943400, 331.677400)",
        "(279.365600, 118.201800, 332.328400)",
        "(279.514600, 117.557600, 332.867900)",
        "(279.577500, 117.611600, 332.695500)",
        "(279.846500, 117.097400, 332.939800)",
        "(280.124300, 115.916400, 333.877000)",
        "(280.344500, 115.078000, 334.556400)",
        "(280.671400, 114.525400, 334.927300)",
        "(280.863200, 114.495500, 334.844500)",
        "(281.156100, 114.125200, 335.009000)",
        "(281.382000, 113.540700, 335.425800)",
        "(281.527300, 112.739700, 336.070300)",
        "(281.743400, 112.059700, 336.535600)",
        "(281.889500, 111.867900, 336.559100)",
        "(282.175400, 111.728400, 336.405200)",
        "(282.469300, 111.387500, 336.430200)",
        "(282.579200, 111.434100, 336.027800)",
        "(282.727400, 110.881500, 336.249900)",
        "(282.829800, 110.537500, 336.397000)",
        "(282.791100, 109.349200, 337.163000)",
        "(282.772200, 108.325800, 337.790200)",
        "(282.850700, 107.943900, 337.668400)",
        "(283.059500, 107.273100, 337.849500)",
        "(283.146800, 107.056500, 337.764300)",
        "(283.286300, 106.099000, 338.262600)",
        "(283.356100, 105.426100, 338.408600)",
        "(283.466600, 104.551500, 338.885300)",
        "(283.579000, 103.591900, 339.340300)",
        "(283.656400, 102.936500, 339.762400)",
        "(283.759500, 102.109500, 340.128100)",
        "(283.826400, 102.030000, 339.652200)",
        "(283.913500, 101.437400, 339.776300)",
        "(283.910000, 100.393400, 340.400500)",
        "(283.868900, 99.839910, 340.747300)",
        "(283.793600, 98.685870, 341.431400)",
        "(283.497300, 97.822940, 341.774500)",
        "(283.302400, 97.546280, 341.550800)",
        "(283.113100, 97.561780, 341.082500)",
        "(283.048100, 97.223140, 341.224900)",
        "(282.837900, 96.548210, 341.497000)",
        "(282.605500, 95.884540, 341.704800)",
        "(282.049200, 95.389150, 341.761000)",
[truncated: 264,124 more chars]
