# Supplementary material for: Playing the mirror game in virtual reality with an autonomous character
Source: Sci Rep. 2022 Dec 9;12:21329. doi: 10.1038/s41598-022-25197-z (PMC9734752; doi:10.1038/s41598-022-25197-z)
Supplement: Supplementary file 2 — Supplementary Information 1. [file 41598_2022_25197_MOESM2_ESM.zip › Data/Couple13/baseline_player2.json]

{
    "isFemale": false,
    "eyesLevel": 1.666309118270874,
    "timestamps": [
        0.0,
        0.02001953125,
        0.0400390625,
        0.05999755859375,
        0.08001708984375,
        0.10003662109375,
        0.12005615234375,
        0.1400146484375,
        0.1600341796875,
        0.1800537109375,
        0.20001220703125,
        0.22003173828125,
        0.24005126953125,
        0.260009765625,
        0.280029296875,
        0.300048828125,
        0.32000732421875,
        0.34002685546875,
        0.36004638671875,
        0.3800048828125,
        0.4000244140625,
        0.4200439453125,
        0.44000244140625,
        0.46002197265625,
        0.48004150390625,
        0.5,
        0.52001953125,
        0.5400390625,
        0.55999755859375,
        0.58001708984375,
        0.60003662109375,
        0.62005615234375,
        0.6400146484375,
        0.6600341796875,
        0.6800537109375,
        0.70001220703125,
        0.72003173828125,
        0.74005126953125,
        0.760009765625,
        0.780029296875,
        0.800048828125,
        0.82000732421875,
        0.84002685546875,
        0.86004638671875,
        0.8800048828125,
        0.9000244140625,
        0.9200439453125,
        0.94000244140625,
        0.96002197265625,
        0.98004150390625,
        1.0,
        1.02001953125,
        1.0400390625,
        1.05999755859375,
        1.08001708984375,
        1.10003662109375,
        1.12005615234375,
        1.1400146484375,
        1.1600341796875,
        1.1800537109375,
        1.20001220703125,
        1.22003173828125,
        1.24005126953125,
        1.260009765625,
        1.280029296875,
        1.300048828125,
        1.32000732421875,
        1.34002685546875,
        1.36004638671875,
        1.3800048828125,
        1.4000244140625,
        1.4200439453125,
        1.44000244140625,
        1.46002197265625,
        1.48004150390625,
        1.5,
        1.52001953125,
        1.5400390625,
        1.55999755859375,
        1.58001708984375,
        1.60003662109375,
        1.62005615234375,
        1.6400146484375,
        1.6600341796875,
        1.6800537109375,
        1.70001220703125,
        1.72003173828125,
        1.74005126953125,
        1.760009765625,
        1.780029296875,
        1.800048828125,
        1.82000732421875,
        1.84002685546875,
        1.86004638671875,
        1.8800048828125,
        1.9000244140625,
        1.9200439453125,
        1.94000244140625,
        1.96002197265625,
        1.98004150390625,
        2.0,
        2.02001953125,
        2.0400390625,
        2.05999755859375,
        2.08001708984375,
        2.10003662109375,
        2.12005615234375,
        2.1400146484375,
        2.1600341796875,
        2.1800537109375,
        2.20001220703125,
        2.22003173828125,
        2.24005126953125,
        2.260009765625,
        2.280029296875,
        2.300048828125,
        2.32000732421875,
        2.34002685546875,
        2.36004638671875,
        2.3800048828125,
        2.4000244140625,
        2.4200439453125,
        2.44000244140625,
        2.46002197265625,
        2.48004150390625,
        2.5,
        2.52001953125,
        2.5400390625,
        2.55999755859375,
        2.58001708984375,
        2.60003662109375,
        2.62005615234375,
        2.6400146484375,
        2.6600341796875,
        2.6800537109375,
        2.70001220703125,
        2.72003173828125,
        2.74005126953125,
        2.760009765625,
        2.780029296875,
        2.800048828125,
        2.82000732421875,
        2.84002685546875,
        2.86004638671875,
        2.8800048828125,
        2.9000244140625,
        2.9200439453125,
        2.94000244140625,
        2.96002197265625,
        2.98004150390625,
        3.0,
        3.02001953125,
        3.0400390625,
        3.05999755859375,
        3.08001708984375,
        3.10003662109375,
        3.12005615234375,
        3.1400146484375,
        3.1600341796875,
        3.1800537109375,
        3.20001220703125,
        3.22003173828125,
        3.24005126953125,
        3.260009765625,
        3.280029296875,
        3.300048828125,
        3.32000732421875,
        3.34002685546875,
        3.36004638671875,
        3.3800048828125,
        3.4000244140625,
        3.4200439453125,
        3.44000244140625,
        3.46002197265625,
        3.48004150390625,
        3.5,
        3.52001953125,
        3.5400390625,
        3.55999755859375,
        3.58001708984375,
        3.60003662109375,
        3.62005615234375,
        3.6400146484375,
        3.6600341796875,
        3.6800537109375,
        3.70001220703125,
        3.72003173828125,
        3.74005126953125,
        3.760009765625,
        3.780029296875,
        3.800048828125,
        3.82000732421875,
        3.84002685546875,
        3.86004638671875,
        3.8800048828125,
        3.9000244140625,
        3.9200439453125,
        3.94000244140625,
        3.96002197265625,
        3.98004150390625,
        4.0,
        4.02001953125,
        4.0400390625,
        4.05999755859375,
        4.08001708984375,
        4.10003662109375,
        4.12005615234375,
        4.1400146484375,
        4.1600341796875,
        4.1800537109375,
        4.20001220703125,
        4.22003173828125,
        4.24005126953125,
        4.260009765625,
        4.280029296875,
        4.300048828125,
        4.32000732421875,
        4.34002685546875,
        4.36004638671875,
        4.3800048828125,
        4.4000244140625,
        4.4200439453125,
        4.44000244140625,
        4.46002197265625,
        4.48004150390625,
        4.5,
        4.52001953125,
        4.5400390625,
        4.55999755859375,
        4.58001708984375,
        4.60003662109375,
        4.62005615234375,
        4.6400146484375,
        4.6600341796875,
        4.6800537109375,
        4.70001220703125,
        4.72003173828125,
        4.74005126953125,
        4.760009765625,
        4.780029296875,
        4.800048828125,
        4.82000732421875,
        4.84002685546875,
        4.86004638671875,
        4.8800048828125,
        4.9000244140625,
        4.9200439453125,
        4.94000244140625,
        4.96002197265625,
        4.98004150390625,
        5.0,
        5.02001953125,
        5.0400390625,
        5.05999755859375,
        5.08001708984375,
        5.10003662109375,
        5.12005615234375,
        5.1400146484375,
        5.1600341796875,
        5.1800537109375,
        5.20001220703125,
        5.22003173828125,
        5.24005126953125,
        5.260009765625,
        5.280029296875,
        5.300048828125,
        5.32000732421875,
        5.34002685546875,
        5.36004638671875,
        5.3800048828125,
        5.4000244140625,
        5.4200439453125,
        5.44000244140625,
        5.46002197265625,
        5.48004150390625,
        5.5,
        5.52001953125,
        5.5400390625,
        5.55999755859375,
        5.58001708984375,
        5.60003662109375,
        5.62005615234375,
        5.6400146484375,
        5.6600341796875,
        5.6800537109375,
        5.70001220703125,
        5.72003173828125,
        5.74005126953125,
        5.760009765625,
        5.780029296875,
        5.800048828125,
        5.82000732421875,
        5.84002685546875,
        5.86004638671875,
        5.8800048828125,
        5.9000244140625,
        5.9200439453125,
        5.94000244140625,
        5.96002197265625,
        5.98004150390625,
        6.0,
        6.02001953125,
        6.0400390625,
        6.05999755859375,
        6.08001708984375,
        6.10003662109375,
        6.12005615234375,
        6.1400146484375,
        6.1600341796875,
        6.1800537109375,
        6.20001220703125,
        6.22003173828125,
        6.24005126953125,
        6.260009765625,
        6.280029296875,
        6.300048828125,
        6.32000732421875,
        6.34002685546875,
        6.36004638671875,
        6.3800048828125,
        6.4000244140625,
        6.4200439453125,
        6.44000244140625,
        6.46002197265625,
        6.48004150390625,
        6.5,
        6.52001953125,
        6.5400390625,
        6.55999755859375,
        6.58001708984375,
        6.60003662109375,
        6.62005615234375,
        6.6400146484375,
        6.6600341796875,
        6.6800537109375,
        6.70001220703125,
        6.72003173828125,
        6.74005126953125,
        6.760009765625,
        6.780029296875,
        6.800048828125,
        6.82000732421875,
        6.84002685546875,
        6.86004638671875,
        6.8800048828125,
        6.9000244140625,
        6.9200439453125,
        6.94000244140625,
        6.96002197265625,
        6.98004150390625,
        7.0,
        7.02001953125,
        7.0400390625,
        7.05999755859375,
        7.08001708984375,
        7.10003662109375,
        7.12005615234375,
        7.1400146484375,
        7.1600341796875,
        7.1800537109375,
        7.20001220703125,
        7.22003173828125,
        7.24005126953125,
        7.260009765625,
        7.280029296875,
        7.300048828125,
        7.32000732421875,
        7.34002685546875,
        7.36004638671875,
        7.3800048828125,
        7.4000244140625,
        7.4200439453125,
        7.44000244140625,
        7.46002197265625,
        7.48004150390625,
        7.5,
        7.52001953125,
        7.5400390625,
        7.55999755859375,
        7.58001708984375,
        7.60003662109375,
        7.62005615234375,
        7.6400146484375,
        7.6600341796875,
        7.6800537109375,
        7.70001220703125,
        7.72003173828125,
        7.74005126953125,
        7.760009765625,
        7.780029296875,
        7.800048828125,
        7.82000732421875,
        7.84002685546875,
        7.86004638671875,
        7.8800048828125,
        7.9000244140625,
        7.9200439453125,
        7.94000244140625,
        7.96002197265625,
        7.98004150390625,
        8.0,
        8.02001953125,
        8.0400390625,
        8.05999755859375,
        8.08001708984375,
        8.10003662109375,
        8.12005615234375,
        8.1400146484375,
        8.1600341796875,
        8.1800537109375,
        8.20001220703125,
        8.22003173828125,
        8.24005126953125,
        8.260009765625,
        8.280029296875,
        8.300048828125,
        8.32000732421875,
        8.34002685546875,
        8.36004638671875,
        8.3800048828125,
        8.4000244140625,
        8.4200439453125,
        8.44000244140625,
        8.46002197265625,
        8.48004150390625,
        8.5,
        8.52001953125,
        8.5400390625,
        8.55999755859375,
        8.58001708984375,
        8.60003662109375,
        8.62005615234375,
        8.6400146484375,
        8.6600341796875,
        8.6800537109375,
        8.70001220703125,
        8.72003173828125,
        8.74005126953125,
        8.760009765625,
        8.780029296875,
        8.800048828125,
        8.82000732421875,
        8.84002685546875,
        8.86004638671875,
        8.8800048828125,
        8.9000244140625,
        8.9200439453125,
        8.94000244140625,
        8.96002197265625,
        8.98004150390625,
        9.0,
        9.02001953125,
        9.0400390625,
        9.05999755859375,
        9.08001708984375,
        9.10003662109375,
        9.12005615234375,
        9.1400146484375,
        9.1600341796875,
        9.1800537109375,
        9.20001220703125,
        9.22003173828125,
        9.24005126953125,
        9.260009765625,
        9.280029296875,
        9.300048828125,
        9.32000732421875,
        9.34002685546875,
        9.36004638671875,
        9.3800048828125,
        9.4000244140625,
        9.4200439453125,
        9.44000244140625,
        9.46002197265625,
        9.48004150390625,
        9.5,
        9.52001953125,
        9.5400390625,
        9.55999755859375,
        9.58001708984375,
        9.60003662109375,
        9.62005615234375,
        9.6400146484375,
        9.6600341796875,
        9.6800537109375,
        9.70001220703125,
        9.72003173828125,
        9.74005126953125,
        9.760009765625,
        9.780029296875,
        9.800048828125,
        9.82000732421875,
        9.84002685546875,
        9.86004638671875,
        9.8800048828125,
        9.9000244140625,
        9.9200439453125,
        9.94000244140625,
        9.96002197265625,
        9.98004150390625,
        10.0,
        10.02001953125,
        10.0400390625,
        10.05999755859375,
        10.08001708984375,
        10.10003662109375,
        10.12005615234375,
        10.1400146484375,
        10.1600341796875,
        10.1800537109375,
        10.20001220703125,
        10.22003173828125,
        10.24005126953125,
        10.260009765625,
        10.280029296875,
        10.300048828125,
        10.32000732421875,
        10.34002685546875,
        10.36004638671875,
        10.3800048828125,
        10.4000244140625,
        10.4200439453125,
        10.44000244140625,
        10.46002197265625,
        10.48004150390625,
        10.5,
        10.52001953125,
        10.5400390625,
        10.55999755859375,
        10.58001708984375,
        10.60003662109375,
        10.62005615234375,
        10.6400146484375,
        10.6600341796875,
        10.6800537109375,
        10.70001220703125,
        10.72003173828125,
        10.74005126953125,
        10.760009765625,
        10.780029296875,
        10.800048828125,
        10.82000732421875,
        10.84002685546875,
        10.86004638671875,
        10.8800048828125,
        10.9000244140625,
        10.9200439453125,
        10.94000244140625,
        10.96002197265625,
        10.98004150390625,
        11.0,
        11.02001953125,
        11.0400390625,
        11.05999755859375,
        11.08001708984375,
        11.10003662109375,
        11.12005615234375,
        11.1400146484375,
        11.1600341796875,
        11.1800537109375,
        11.20001220703125,
        11.22003173828125,
        11.24005126953125,
        11.260009765625,
        11.280029296875,
        11.300048828125,
        11.32000732421875,
        11.34002685546875,
        11.36004638671875,
        11.3800048828125,
        11.4000244140625,
        11.4200439453125,
        11.44000244140625,
        11.46002197265625,
        11.48004150390625,
        11.5,
        11.52001953125,
        11.5400390625,
        11.55999755859375,
        11.58001708984375,
        11.60003662109375,
        11.62005615234375,
        11.6400146484375,
        11.6600341796875,
        11.6800537109375,
        11.70001220703125,
        11.72003173828125,
        11.74005126953125,
        11.760009765625,
        11.780029296875,
        11.800048828125,
        11.82000732421875,
        11.84002685546875,
        11.86004638671875,
        11.8800048828125,
        11.9000244140625,
        11.9200439453125,
        11.94000244140625,
        11.96002197265625,
        11.98004150390625,
        12.0,
        12.02001953125,
        12.0400390625,
        12.05999755859375,
        12.08001708984375,
        12.10003662109375,
        12.12005615234375,
        12.1400146484375,
        12.1600341796875,
        12.1800537109375,
        12.20001220703125,
        12.22003173828125,
        12.24005126953125,
        12.260009765625,
        12.280029296875,
        12.300048828125,
        12.32000732421875,
        12.34002685546875,
        12.36004638671875,
        12.3800048828125,
        12.4000244140625,
        12.4200439453125,
        12.44000244140625,
        12.46002197265625,
        12.48004150390625,
        12.5,
        12.52001953125,
        12.5400390625,
        12.55999755859375,
        12.58001708984375,
        12.60003662109375,
        12.62005615234375,
        12.6400146484375,
        12.6600341796875,
        12.6800537109375,
        12.70001220703125,
        12.72003173828125,
        12.74005126953125,
        12.760009765625,
        12.780029296875,
        12.800048828125,
        12.82000732421875,
        12.84002685546875,
        12.86004638671875,
        12.8800048828125,
        12.9000244140625,
        12.9200439453125,
        12.94000244140625,
        12.96002197265625,
        12.98004150390625,
        13.0,
        13.02001953125,
        13.0400390625,
        13.05999755859375,
        13.08001708984375,
        13.10003662109375,
        13.12005615234375,
        13.1400146484375,
        13.1600341796875,
        13.1800537109375,
        13.20001220703125,
        13.22003173828125,
        13.24005126953125,
        13.260009765625,
        13.280029296875,
        13.300048828125,
        13.32000732421875,
        13.34002685546875,
        13.36004638671875,
        13.3800048828125,
        13.4000244140625,
        13.4200439453125,
        13.44000244140625,
        13.46002197265625,
        13.48004150390625,
        13.5,
        13.52001953125,
        13.5400390625,
        13.55999755859375,
        13.58001708984375,
        13.60003662109375,
        13.62005615234375,
        13.6400146484375,
        13.6600341796875,
        13.6800537109375,
        13.70001220703125,
        13.72003173828125,
        13.74005126953125,
        13.760009765625,
        13.780029296875,
        13.800048828125,
        13.82000732421875,
        13.84002685546875,
        13.86004638671875,
        13.8800048828125,
        13.9000244140625,
        13.9200439453125,
        13.94000244140625,
        13.96002197265625,
        13.98004150390625,
        14.0,
        14.02001953125,
        14.0400390625,
        14.05999755859375,
        14.08001708984375,
        14.10003662109375,
        14.12005615234375,
        14.1400146484375,
        14.1600341796875,
        14.1800537109375,
        14.20001220703125,
        14.22003173828125,
        14.24005126953125,
        14.260009765625,
        14.280029296875,
        14.300048828125,
        14.32000732421875,
        14.34002685546875,
        14.36004638671875,
        14.3800048828125,
        14.4000244140625,
        14.4200439453125,
        14.44000244140625,
        14.46002197265625,
        14.48004150390625,
        14.5,
        14.52001953125,
        14.5400390625,
        14.55999755859375,
        14.58001708984375,
        14.60003662109375,
        14.62005615234375,
        14.6400146484375,
        14.6600341796875,
        14.6800537109375,
        14.70001220703125,
        14.72003173828125,
        14.74005126953125,
        14.760009765625,
        14.780029296875,
        14.800048828125,
        14.82000732421875,
        14.84002685546875,
        14.86004638671875,
        14.8800048828125,
        14.9000244140625,
        14.9200439453125,
        14.94000244140625,
        14.96002197265625,
        14.98004150390625,
        15.0,
        15.02001953125,
        15.0400390625,
        15.05999755859375,
        15.08001708984375,
        15.10003662109375,
        15.12005615234375,
        15.1400146484375,
        15.1600341796875,
        15.1800537109375,
        15.20001220703125,
        15.22003173828125,
        15.24005126953125,
        15.260009765625,
        15.280029296875,
        15.300048828125,
        15.32000732421875,
        15.34002685546875,
        15.36004638671875,
        15.3800048828125,
        15.4000244140625,
        15.4200439453125,
        15.44000244140625,
        15.46002197265625,
        15.48004150390625,
        15.5,
        15.52001953125,
        15.5400390625,
        15.55999755859375,
        15.58001708984375,
        15.60003662109375,
        15.62005615234375,
        15.6400146484375,
        15.6600341796875,
        15.6800537109375,
        15.70001220703125,
        15.72003173828125,
        15.74005126953125,
        15.760009765625,
        15.780029296875,
        15.800048828125,
        15.82000732421875,
        15.84002685546875,
        15.86004638671875,
        15.8800048828125,
        15.9000244140625,
        15.9200439453125,
        15.94000244140625,
        15.96002197265625,
        15.98004150390625,
        16.0,
        16.02001953125,
        16.0400390625,
        16.05999755859375,
        16.08001708984375,
        16.10003662109375,
        16.12005615234375,
        16.1400146484375,
        16.1600341796875,
        16.1800537109375,
        16.20001220703125,
        16.22003173828125,
        16.24005126953125,
        16.260009765625,
        16.280029296875,
        16.300048828125,
        16.32000732421875,
        16.34002685546875,
        16.36004638671875,
        16.3800048828125,
        16.4000244140625,
        16.4200439453125,
        16.44000244140625,
        16.46002197265625,
        16.48004150390625,
        16.5,
        16.52001953125,
        16.5400390625,
        16.55999755859375,
        16.58001708984375,
        16.60003662109375,
        16.62005615234375,
        16.6400146484375,
        16.6600341796875,
        16.6800537109375,
        16.70001220703125,
        16.72003173828125,
        16.74005126953125,
        16.760009765625,
        16.780029296875,
        16.800048828125,
        16.82000732421875,
        16.84002685546875,
        16.86004638671875,
        16.8800048828125,
        16.9000244140625,
        16.9200439453125,
        16.94000244140625,
        16.96002197265625,
        16.98004150390625,
        17.0,
        17.02001953125,
        17.0400390625,
        17.05999755859375,
        17.08001708984375,
        17.10003662109375,
        17.12005615234375,
        17.1400146484375,
        17.1600341796875,
        17.1800537109375,
        17.20001220703125,
        17.22003173828125,
        17.24005126953125,
        17.260009765625,
        17.280029296875,
        17.300048828125,
        17.32000732421875,
        17.34002685546875,
        17.36004638671875,
        17.3800048828125,
        17.4000244140625,
        17.4200439453125,
        17.44000244140625,
        17.46002197265625,
        17.48004150390625,
        17.5,
        17.52001953125,
        17.5400390625,
        17.55999755859375,
        17.58001708984375,
        17.60003662109375,
        17.62005615234375,
        17.6400146484375,
        17.6600341796875,
        17.6800537109375,
        17.70001220703125,
        17.72003173828125,
        17.74005126953125,
        17.760009765625,
        17.780029296875,
        17.800048828125,
        17.82000732421875,
        17.84002685546875,
        17.86004638671875,
        17.8800048828125,
        17.9000244140625,
        17.9200439453125,
        17.94000244140625,
        17.96002197265625,
        17.98004150390625,
        18.0,
        18.02001953125,
        18.0400390625,
        18.05999755859375,
        18.08001708984375,
        18.10003662109375,
        18.12005615234375,
        18.1400146484375,
        18.1600341796875,
        18.1800537109375,
        18.20001220703125,
        18.22003173828125,
        18.24005126953125,
        18.260009765625,
        18.280029296875,
        18.300048828125,
        18.32000732421875,
        18.34002685546875,
        18.36004638671875,
        18.3800048828125,
        18.4000244140625,
        18.4200439453125,
        18.44000244140625,
        18.46002197265625,
        18.48004150390625,
        18.5,
        18.52001953125,
        18.5400390625,
        18.55999755859375,
        18.58001708984375,
        18.60003662109375,
        18.62005615234375,
        18.6400146484375,
        18.6600341796875,
        18.6800537109375,
        18.70001220703125,
        18.72003173828125,
        18.74005126953125,
        18.760009765625,
        18.780029296875,
        18.800048828125,
        18.82000732421875,
        18.84002685546875,
        18.86004638671875,
        18.8800048828125,
        18.9000244140625,
        18.9200439453125,
        18.94000244140625,
        18.96002197265625,
        18.98004150390625,
        19.0,
        19.02001953125,
        19.0400390625,
        19.05999755859375,
        19.08001708984375,
        19.10003662109375,
        19.12005615234375,
        19.1400146484375,
        19.1600341796875,
        19.1800537109375,
        19.20001220703125,
        19.22003173828125,
        19.24005126953125,
        19.260009765625,
        19.280029296875,
        19.300048828125,
        19.32000732421875,
        19.34002685546875,
        19.36004638671875,
        19.3800048828125,
        19.4000244140625,
        19.4200439453125,
        19.44000244140625,
        19.46002197265625,
        19.48004150390625,
        19.5,
        19.52001953125,
        19.5400390625,
        19.55999755859375,
        19.58001708984375,
        19.60003662109375,
        19.62005615234375,
        19.6400146484375,
        19.6600341796875,
        19.6800537109375,
        19.70001220703125,
        19.72003173828125,
        19.74005126953125,
        19.760009765625,
        19.780029296875,
        19.800048828125,
        19.82000732421875,
        19.84002685546875,
        19.86004638671875,
        19.8800048828125,
        19.9000244140625,
        19.9200439453125,
        19.94000244140625,
        19.96002197265625,
        19.98004150390625,
        20.0,
        20.02001953125,
        20.0400390625,
        20.05999755859375,
        20.08001708984375,
        20.10003662109375,
        20.12005615234375,
        20.1400146484375,
        20.1600341796875,
        20.1800537109375,
        20.20001220703125,
        20.22003173828125,
        20.24005126953125,
        20.260009765625,
        20.280029296875,
        20.300048828125,
        20.32000732421875,
        20.34002685546875,
        20.36004638671875,
        20.3800048828125,
        20.4000244140625,
        20.4200439453125,
        20.44000244140625,
        20.46002197265625,
        20.48004150390625,
        20.5,
        20.52001953125,
        20.5400390625,
        20.55999755859375,
        20.58001708984375,
        20.60003662109375,
        20.62005615234375,
        20.6400146484375,
        20.6600341796875,
        20.6800537109375,
        20.70001220703125,
        20.72003173828125,
        20.74005126953125,
        20.760009765625,
        20.780029296875,
        20.800048828125,
        20.82000732421875,
        20.84002685546875,
        20.86004638671875,
        20.8800048828125,
        20.9000244140625,
        20.9200439453125,
        20.94000244140625,
        20.96002197265625,
        20.98004150390625,
        21.0,
        21.02001953125,
        21.0400390625,
        21.05999755859375,
        21.08001708984375,
        21.10003662109375,
        21.12005615234375,
        21.1400146484375,
        21.1600341796875,
        21.1800537109375,
        21.20001220703125,
        21.22003173828125,
        21.24005126953125,
        21.260009765625,
        21.280029296875,
        21.300048828125,
        21.32000732421875,
        21.34002685546875,
        21.36004638671875,
        21.3800048828125,
        21.4000244140625,
        21.4200439453125,
        21.44000244140625,
        21.46002197265625,
        21.48004150390625,
        21.5,
        21.52001953125,
        21.5400390625,
        21.55999755859375,
        21.58001708984375,
        21.60003662109375,
        21.62005615234375,
        21.6400146484375,
        21.6600341796875,
        21.6800537109375,
        21.70001220703125,
        21.72003173828125,
        21.74005126953125,
        21.760009765625,
        21.780029296875,
        21.800048828125,
        21.82000732421875,
        21.84002685546875,
        21.86004638671875,
        21.8800048828125,
        21.9000244140625,
        21.9200439453125,
        21.94000244140625,
        21.96002197265625,
        21.98004150390625,
        22.0,
        22.02001953125,
        22.0400390625,
        22.05999755859375,
        22.08001708984375,
        22.10003662109375,
        22.12005615234375,
        22.1400146484375,
        22.1600341796875,
        22.1800537109375,
        22.20001220703125,
        22.22003173828125,
        22.24005126953125,
        22.260009765625,
        22.280029296875,
        22.300048828125,
        22.32000732421875,
        22.34002685546875,
        22.36004638671875,
        22.3800048828125,
        22.4000244140625,
        22.4200439453125,
        22.44000244140625,
        22.46002197265625,
        22.48004150390625,
        22.5,
        22.52001953125,
        22.5400390625,
        22.55999755859375,
        22.58001708984375,
        22.60003662109375,
        22.62005615234375,
        22.6400146484375,
        22.6600341796875,
        22.6800537109375,
        22.70001220703125,
        22.72003173828125,
        22.74005126953125,
        22.760009765625,
        22.780029296875,
        22.800048828125,
        22.82000732421875,
        22.84002685546875,
        22.86004638671875,
        22.8800048828125,
        22.9000244140625,
        22.9200439453125,
        22.94000244140625,
        22.96002197265625,
        22.98004150390625,
        23.0,
        23.02001953125,
        23.0400390625,
        23.05999755859375,
        23.08001708984375,
        23.10003662109375,
        23.12005615234375,
        23.1400146484375,
        23.1600341796875,
        23.1800537109375,
        23.20001220703125,
        23.22003173828125,
        23.24005126953125,
        23.260009765625,
        23.280029296875,
        23.300048828125,
        23.32000732421875,
        23.34002685546875,
        23.36004638671875,
        23.3800048828125,
        23.4000244140625,
        23.4200439453125,
        23.44000244140625,
        23.46002197265625,
        23.48004150390625,
        23.5,
        23.52001953125,
        23.5400390625,
        23.55999755859375,
        23.58001708984375,
        23.60003662109375,
        23.62005615234375,
        23.6400146484375,
        23.6600341796875,
        23.6800537109375,
        23.70001220703125,
        23.72003173828125,
        23.74005126953125,
        23.760009765625,
        23.780029296875,
        23.800048828125,
        23.82000732421875,
        23.84002685546875,
        23.86004638671875,
        23.8800048828125,
        23.9000244140625,
        23.9200439453125,
        23.94000244140625,
        23.96002197265625,
        23.98004150390625,
        24.0,
        24.02001953125,
        24.0400390625,
        24.05999755859375,
        24.08001708984375,
        24.10003662109375,
        24.12005615234375,
        24.1400146484375,
        24.1600341796875,
        24.1800537109375,
        24.20001220703125,
        24.22003173828125,
        24.24005126953125,
        24.260009765625,
        24.280029296875,
        24.300048828125,
        24.32000732421875,
        24.34002685546875,
        24.36004638671875,
        24.3800048828125,
        24.4000244140625,
        24.4200439453125,
        24.44000244140625,
        24.46002197265625,
        24.48004150390625,
        24.5,
        24.52001953125,
        24.5400390625,
        24.55999755859375,
        24.58001708984375,
        24.60003662109375,
        24.62005615234375,
        24.6400146484375,
        24.6600341796875,
        24.6800537109375,
        24.70001220703125,
        24.72003173828125,
        24.74005126953125,
        24.760009765625,
        24.780029296875,
        24.800048828125,
        24.82000732421875,
        24.84002685546875,
        24.86004638671875,
        24.8800048828125,
        24.9000244140625,
        24.9200439453125,
        24.94000244140625,
        24.96002197265625,
        24.98004150390625,
        25.0,
        25.02001953125,
        25.0400390625,
        25.05999755859375,
        25.08001708984375,
        25.10003662109375,
        25.12005615234375,
        25.1400146484375,
        25.1600341796875,
        25.1800537109375,
        25.20001220703125,
        25.22003173828125,
        25.24005126953125,
        25.260009765625,
        25.280029296875,
        25.300048828125,
        25.32000732421875,
        25.34002685546875,
        25.36004638671875,
        25.3800048828125,
        25.4000244140625,
        25.4200439453125,
        25.44000244140625,
        25.46002197265625,
        25.48004150390625,
        25.5,
        25.52001953125,
        25.5400390625,
        25.55999755859375,
        25.58001708984375,
        25.60003662109375,
        25.62005615234375,
        25.6400146484375,
        25.6600341796875,
        25.6800537109375,
        25.70001220703125,
        25.72003173828125,
        25.74005126953125,
        25.760009765625,
        25.780029296875,
        25.800048828125,
        25.82000732421875,
        25.84002685546875,
        25.86004638671875,
        25.8800048828125,
        25.9000244140625,
        25.9200439453125,
        25.94000244140625,
        25.96002197265625,
        25.98004150390625,
        26.0,
        26.02001953125,
        26.0400390625,
        26.05999755859375,
        26.08001708984375,
        26.10003662109375,
        26.12005615234375,
        26.1400146484375,
        26.1600341796875,
        26.1800537109375,
        26.20001220703125,
        26.22003173828125,
        26.24005126953125,
        26.260009765625,
        26.280029296875,
        26.300048828125,
        26.32000732421875,
        26.34002685546875,
        26.36004638671875,
        26.3800048828125,
        26.4000244140625,
        26.4200439453125,
        26.44000244140625,
        26.46002197265625,
        26.48004150390625,
        26.5,
        26.52001953125,
        26.5400390625,
        26.55999755859375,
        26.58001708984375,
        26.60003662109375,
        26.62005615234375,
        26.6400146484375,
        26.6600341796875,
        26.6800537109375,
        26.70001220703125,
        26.72003173828125,
        26.74005126953125,
        26.760009765625,
        26.780029296875,
        26.800048828125,
        26.82000732421875,
        26.84002685546875,
        26.86004638671875,
        26.8800048828125,
        26.9000244140625,
        26.9200439453125,
        26.94000244140625,
        26.96002197265625,
        26.98004150390625,
        27.0,
        27.02001953125,
        27.0400390625,
        27.05999755859375,
        27.08001708984375,
        27.10003662109375,
        27.12005615234375,
        27.1400146484375,
        27.1600341796875,
        27.1800537109375,
        27.20001220703125,
        27.22003173828125,
        27.24005126953125,
        27.260009765625,
        27.280029296875,
        27.300048828125,
        27.32000732421875,
        27.34002685546875,
        27.36004638671875,
        27.3800048828125,
        27.4000244140625,
        27.4200439453125,
        27.44000244140625,
        27.46002197265625,
        27.48004150390625,
        27.5,
        27.52001953125,
        27.5400390625,
        27.55999755859375,
        27.58001708984375,
        27.60003662109375,
        27.62005615234375,
        27.6400146484375,
        27.6600341796875,
        27.6800537109375,
        27.70001220703125,
        27.72003173828125,
        27.74005126953125,
        27.760009765625,
        27.780029296875,
        27.800048828125,
        27.82000732421875,
        27.84002685546875,
        27.86004638671875,
        27.8800048828125,
        27.9000244140625,
        27.9200439453125,
        27.94000244140625,
        27.96002197265625,
        27.98004150390625,
        28.0,
        28.02001953125,
        28.0400390625,
        28.05999755859375,
        28.08001708984375,
        28.10003662109375,
        28.12005615234375,
        28.1400146484375,
        28.1600341796875,
        28.1800537109375,
        28.20001220703125,
        28.22003173828125,
        28.24005126953125,
        28.260009765625,
        28.280029296875,
        28.300048828125,
        28.32000732421875,
        28.34002685546875,
        28.36004638671875,
        28.3800048828125,
        28.4000244140625,
        28.4200439453125,
        28.44000244140625,
        28.46002197265625,
        28.48004150390625,
        28.5,
        28.52001953125,
        28.5400390625,
        28.55999755859375,
        28.58001708984375,
        28.60003662109375,
        28.62005615234375,
        28.6400146484375,
        28.6600341796875,
        28.6800537109375,
        28.70001220703125,
        28.72003173828125,
        28.74005126953125,
        28.760009765625,
        28.780029296875,
        28.800048828125,
        28.82000732421875,
        28.84002685546875,
        28.86004638671875,
        28.8800048828125,
        28.9000244140625,
        28.9200439453125,
        28.94000244140625,
        28.96002197265625,
        28.98004150390625,
        29.0,
        29.02001953125,
        29.0400390625,
        29.05999755859375,
        29.08001708984375,
        29.10003662109375,
        29.12005615234375,
        29.1400146484375,
        29.1600341796875,
        29.1800537109375,
        29.20001220703125,
        29.22003173828125,
        29.24005126953125,
        29.260009765625,
        29.280029296875,
        29.300048828125,
        29.32000732421875,
        29.34002685546875,
        29.36004638671875,
        29.3800048828125,
        29.4000244140625,
        29.4200439453125,
        29.44000244140625,
        29.46002197265625,
        29.48004150390625,
        29.5,
        29.52001953125,
        29.5400390625,
        29.55999755859375,
        29.58001708984375,
        29.60003662109375,
        29.62005615234375,
        29.6400146484375,
        29.6600341796875,
        29.6800537109375,
        29.70001220703125,
        29.72003173828125,
        29.74005126953125,
        29.760009765625,
        29.780029296875,
        29.800048828125,
        29.82000732421875,
        29.84002685546875,
        29.86004638671875,
        29.8800048828125,
        29.9000244140625,
        29.9200439453125,
        29.94000244140625,
        29.96002197265625,
        29.98004150390625,
        30.0,
        30.02001953125,
        30.0400390625,
        30.05999755859375,
        30.08001708984375,
        30.10003662109375,
        30.12005615234375,
        30.1400146484375,
        30.1600341796875,
        30.1800537109375,
        30.20001220703125,
        30.22003173828125,
        30.24005126953125,
        30.260009765625,
        30.280029296875,
        30.300048828125,
        30.32000732421875,
        30.34002685546875,
        30.36004638671875,
        30.3800048828125,
        30.4000244140625,
        30.4200439453125,
        30.44000244140625,
        30.46002197265625,
        30.48004150390625,
        30.5,
        30.52001953125,
        30.5400390625,
        30.55999755859375,
        30.58001708984375,
        30.60003662109375,
        30.62005615234375,
        30.6400146484375,
        30.6600341796875,
        30.6800537109375,
        30.70001220703125,
        30.72003173828125,
        30.74005126953125,
        30.760009765625,
        30.780029296875,
        30.800048828125,
        30.82000732421875,
        30.84002685546875,
        30.86004638671875,
        30.8800048828125,
        30.9000244140625,
        30.9200439453125,
        30.94000244140625,
        30.96002197265625,
        30.98004150390625,
        31.0,
        31.02001953125,
        31.0400390625,
        31.05999755859375,
        31.08001708984375,
        31.10003662109375,
        31.12005615234375,
        31.1400146484375,
        31.1600341796875,
        31.1800537109375,
        31.20001220703125,
        31.22003173828125,
        31.24005126953125,
        31.260009765625,
        31.280029296875,
        31.300048828125,
        31.32000732421875,
        31.34002685546875,
        31.36004638671875,
        31.3800048828125,
        31.4000244140625,
        31.4200439453125,
        31.44000244140625,
        31.46002197265625,
        31.48004150390625,
        31.5,
        31.52001953125,
        31.5400390625,
        31.55999755859375,
        31.58001708984375,
        31.60003662109375,
        31.62005615234375,
        31.6400146484375,
        31.6600341796875,
        31.6800537109375,
        31.70001220703125,
        31.72003173828125,
        31.74005126953125,
        31.760009765625,
        31.780029296875,
        31.800048828125,
        31.82000732421875,
        31.84002685546875,
        31.86004638671875,
        31.8800048828125,
        31.9000244140625,
        31.9200439453125,
        31.94000244140625,
        31.96002197265625,
        31.98004150390625,
        32.0,
        32.02001953125,
        32.0400390625,
        32.05999755859375,
        32.08001708984375,
        32.10003662109375,
        32.12005615234375,
        32.1400146484375,
        32.1600341796875,
        32.1800537109375,
        32.20001220703125,
        32.22003173828125,
        32.24005126953125,
        32.260009765625,
        32.280029296875,
        32.300048828125,
        32.32000732421875,
        32.34002685546875,
        32.36004638671875,
        32.3800048828125,
        32.4000244140625,
        32.4200439453125,
        32.44000244140625,
        32.46002197265625,
        32.48004150390625,
        32.5,
        32.52001953125,
        32.5400390625,
        32.55999755859375,
        32.58001708984375,
        32.60003662109375,
        32.62005615234375,
        32.6400146484375,
        32.6600341796875,
        32.6800537109375,
        32.70001220703125,
        32.72003173828125,
        32.74005126953125,
        32.760009765625,
        32.780029296875,
        32.800048828125,
        32.82000732421875,
        32.84002685546875,
        32.86004638671875,
        32.8800048828125,
        32.9000244140625,
        32.9200439453125,
        32.94000244140625,
        32.96002197265625,
        32.98004150390625,
        33.0,
        33.02001953125,
        33.0400390625,
        33.05999755859375,
        33.08001708984375,
        33.10003662109375,
        33.12005615234375,
        33.1400146484375,
        33.1600341796875,
        33.1800537109375,
        33.20001220703125,
        33.22003173828125,
        33.24005126953125,
        33.260009765625,
        33.280029296875,
        33.300048828125,
        33.32000732421875,
        33.34002685546875,
        33.36004638671875,
        33.3800048828125,
        33.4000244140625,
        33.4200439453125,
        33.44000244140625,
        33.46002197265625,
        33.48004150390625,
        33.5,
        33.52001953125,
        33.5400390625,
        33.55999755859375,
        33.58001708984375,
        33.60003662109375,
        33.62005615234375,
        33.6400146484375,
        33.6600341796875,
        33.6800537109375,
        33.70001220703125,
        33.72003173828125,
        33.74005126953125,
        33.760009765625,
        33.780029296875,
        33.800048828125,
        33.82000732421875,
        33.84002685546875,
        33.86004638671875,
        33.8800048828125,
        33.9000244140625,
        33.9200439453125,
        33.94000244140625,
        33.96002197265625,
        33.98004150390625,
        34.0,
        34.02001953125,
        34.0400390625,
        34.05999755859375,
        34.08001708984375,
        34.10003662109375,
        34.12005615234375,
        34.1400146484375,
        34.1600341796875,
        34.1800537109375,
        34.20001220703125,
        34.22003173828125,
        34.24005126953125,
        34.260009765625,
        34.280029296875,
        34.300048828125,
        34.32000732421875,
        34.34002685546875,
        34.36004638671875,
        34.3800048828125,
        34.4000244140625,
        34.4200439453125,
        34.44000244140625,
        34.46002197265625,
        34.48004150390625,
        34.5,
        34.52001953125,
        34.5400390625,
        34.55999755859375,
        34.58001708984375,
        34.60003662109375,
        34.62005615234375,
        34.6400146484375,
        34.6600341796875,
        34.6800537109375,
        34.70001220703125,
        34.72003173828125,
        34.74005126953125,
        34.760009765625,
        34.780029296875,
        34.800048828125,
        34.82000732421875,
        34.84002685546875,
        34.86004638671875,
        34.8800048828125,
        34.9000244140625,
        34.9200439453125,
        34.94000244140625,
        34.96002197265625,
        34.98004150390625,
        35.0,
        35.02001953125,
        35.0400390625,
        35.05999755859375,
        35.08001708984375,
        35.10003662109375,
        35.12005615234375,
        35.1400146484375,
        35.1600341796875,
        35.1800537109375,
        35.20001220703125,
        35.22003173828125,
        35.24005126953125,
        35.260009765625,
        35.280029296875,
        35.300048828125,
        35.32000732421875,
        35.34002685546875,
        35.36004638671875,
        35.3800048828125,
        35.4000244140625,
        35.4200439453125,
        35.44000244140625,
        35.46002197265625,
        35.48004150390625,
        35.5,
        35.52001953125,
        35.5400390625,
        35.55999755859375,
        35.58001708984375,
        35.60003662109375,
        35.62005615234375,
        35.6400146484375,
        35.6600341796875,
        35.6800537109375,
        35.70001220703125,
        35.72003173828125,
        35.74005126953125,
        35.760009765625,
        35.780029296875,
        35.800048828125,
        35.82000732421875,
        35.84002685546875,
        35.86004638671875,
        35.8800048828125,
        35.9000244140625,
        35.9200439453125,
        35.94000244140625,
        35.96002197265625,
        35.98004150390625,
        36.0,
        36.02001953125,
        36.0400390625,
        36.05999755859375,
        36.08001708984375,
        36.10003662109375,
        36.12005615234375,
        36.1400146484375,
        36.1600341796875,
        36.1800537109375,
        36.20001220703125,
        36.22003173828125,
        36.24005126953125,
        36.260009765625,
        36.280029296875,
        36.300048828125,
        36.32000732421875,
        36.34002685546875,
        36.36004638671875,
        36.3800048828125,
        36.4000244140625,
        36.4200439453125,
        36.44000244140625,
        36.46002197265625,
        36.48004150390625,
        36.5,
        36.52001953125,
        36.5400390625,
        36.55999755859375,
        36.58001708984375,
        36.60003662109375,
        36.62005615234375,
        36.6400146484375,
        36.6600341796875,
        36.6800537109375,
        36.70001220703125,
        36.72003173828125,
        36.74005126953125,
        36.760009765625,
        36.780029296875,
        36.800048828125,
        36.82000732421875,
        36.84002685546875,
        36.86004638671875,
        36.8800048828125,
        36.9000244140625,
        36.9200439453125,
        36.94000244140625,
        36.96002197265625,
        36.98004150390625,
        37.0,
        37.02001953125,
        37.0400390625,
        37.05999755859375,
        37.08001708984375,
        37.10003662109375,
        37.12005615234375,
        37.1400146484375,
        37.1600341796875,
        37.1800537109375,
        37.20001220703125,
        37.22003173828125,
        37.24005126953125,
        37.260009765625,
        37.280029296875,
        37.300048828125,
        37.32000732421875,
        37.34002685546875,
        37.36004638671875,
        37.3800048828125,
        37.4000244140625,
        37.4200439453125,
        37.44000244140625,
        37.46002197265625,
        37.48004150390625,
        37.5,
        37.52001953125,
        37.5400390625,
        37.55999755859375,
        37.58001708984375,
        37.60003662109375,
        37.62005615234375,
        37.6400146484375,
        37.6600341796875,
        37.6800537109375,
        37.70001220703125,
        37.72003173828125,
        37.74005126953125,
        37.760009765625,
        37.780029296875,
        37.800048828125,
        37.82000732421875,
        37.84002685546875,
        37.86004638671875,
        37.8800048828125,
        37.9000244140625,
        37.9200439453125,
        37.94000244140625,
        37.96002197265625,
        37.98004150390625,
        38.0,
        38.02001953125,
        38.0400390625,
        38.05999755859375,
        38.08001708984375,
        38.10003662109375,
        38.12005615234375,
        38.1400146484375,
        38.1600341796875,
        38.1800537109375,
        38.20001220703125,
        38.22003173828125,
        38.24005126953125,
        38.260009765625,
        38.280029296875,
        38.300048828125,
        38.32000732421875,
        38.34002685546875,
        38.36004638671875,
        38.3800048828125,
        38.4000244140625,
        38.4200439453125,
        38.44000244140625,
        38.46002197265625,
        38.48004150390625,
        38.5,
        38.52001953125,
        38.5400390625,
        38.55999755859375,
        38.58001708984375,
        38.60003662109375,
        38.62005615234375,
        38.6400146484375,
        38.6600341796875,
        38.6800537109375,
        38.70001220703125,
        38.72003173828125,
        38.74005126953125,
        38.760009765625,
        38.780029296875,
        38.800048828125,
        38.82000732421875,
        38.84002685546875,
        38.86004638671875,
        38.8800048828125,
        38.9000244140625,
        38.9200439453125,
        38.94000244140625,
        38.96002197265625,
        38.98004150390625,
        39.0,
        39.02001953125,
        39.0400390625,
        39.05999755859375,
        39.08001708984375,
        39.10003662109375,
        39.12005615234375,
        39.1400146484375,
        39.1600341796875,
        39.1800537109375,
        39.20001220703125,
        39.22003173828125,
        39.24005126953125,
        39.260009765625,
        39.280029296875,
        39.300048828125,
        39.32000732421875,
        39.34002685546875,
        39.36004638671875,
        39.3800048828125,
        39.4000244140625,
        39.4200439453125,
        39.44000244140625,
        39.46002197265625,
        39.48004150390625,
        39.5,
        39.52001953125,
        39.5400390625,
        39.55999755859375,
        39.58001708984375,
        39.60003662109375,
        39.62005615234375,
        39.6400146484375,
        39.6600341796875,
        39.6800537109375,
        39.70001220703125,
        39.72003173828125,
        39.74005126953125,
        39.760009765625,
        39.780029296875,
        39.800048828125,
        39.82000732421875,
        39.84002685546875,
        39.86004638671875,
        39.8800048828125,
        39.9000244140625,
        39.9200439453125,
        39.94000244140625,
        39.96002197265625,
        39.98004150390625,
        40.0,
        40.02001953125,
        40.0400390625,
        40.05999755859375,
        40.08001708984375,
        40.10003662109375,
        40.12005615234375,
        40.1400146484375,
        40.1600341796875,
        40.1800537109375,
        40.20001220703125,
        40.22003173828125,
        40.24005126953125,
        40.260009765625,
        40.280029296875,
        40.300048828125,
        40.32000732421875,
        40.34002685546875,
        40.36004638671875,
        40.3800048828125,
        40.4000244140625,
        40.4200439453125,
        40.44000244140625,
        40.46002197265625,
        40.48004150390625,
        40.5,
        40.52001953125,
        40.5400390625,
        40.55999755859375,
        40.58001708984375,
        40.60003662109375,
        40.62005615234375,
        40.6400146484375,
        40.6600341796875,
        40.6800537109375,
        40.70001220703125,
        40.72003173828125,
        40.74005126953125,
        40.760009765625,
        40.780029296875,
        40.800048828125,
        40.82000732421875,
        40.84002685546875,
        40.86004638671875,
        40.8800048828125,
        40.9000244140625,
        40.9200439453125,
        40.94000244140625,
        40.96002197265625,
        40.98004150390625,
        41.0,
        41.02001953125,
        41.0400390625,
        41.05999755859375,
        41.08001708984375,
        41.10003662109375,
        41.12005615234375,
        41.1400146484375,
        41.1600341796875,
        41.1800537109375,
        41.20001220703125,
        41.22003173828125,
        41.24005126953125,
        41.260009765625,
        41.280029296875,
        41.300048828125,
        41.32000732421875,
        41.34002685546875,
        41.36004638671875,
        41.3800048828125,
        41.4000244140625,
        41.4200439453125,
        41.44000244140625,
        41.46002197265625,
        41.48004150390625,
        41.5,
        41.52001953125,
        41.5400390625,
        41.55999755859375,
        41.58001708984375,
        41.60003662109375,
        41.62005615234375,
        41.6400146484375,
        41.6600341796875,
        41.6800537109375,
        41.70001220703125,
        41.72003173828125,
        41.74005126953125,
        41.760009765625,
        41.780029296875,
        41.800048828125,
        41.82000732421875,
        41.84002685546875,
        41.86004638671875,
        41.8800048828125,
        41.9000244140625,
        41.9200439453125,
        41.94000244140625,
        41.96002197265625,
        41.98004150390625,
        42.0,
        42.02001953125,
        42.0400390625,
        42.05999755859375,
        42.08001708984375,
        42.10003662109375,
        42.12005615234375,
        42.1400146484375,
        42.1600341796875,
        42.1800537109375,
        42.20001220703125,
        42.22003173828125,
        42.24005126953125,
        42.260009765625,
        42.280029296875,
        42.300048828125,
        42.32000732421875,
        42.34002685546875,
        42.36004638671875,
        42.3800048828125,
        42.4000244140625,
        42.4200439453125,
        42.44000244140625,
        42.46002197265625,
        42.48004150390625,
        42.5,
        42.52001953125,
        42.5400390625,
        42.55999755859375,
        42.58001708984375,
        42.60003662109375,
        42.62005615234375,
        42.6400146484375,
        42.6600341796875,
        42.6800537109375,
        42.70001220703125,
        42.72003173828125,
        42.74005126953125,
        42.760009765625,
        42.780029296875,
        42.800048828125,
        42.82000732421875,
        42.84002685546875,
        42.86004638671875,
        42.8800048828125,
        42.9000244140625,
        42.9200439453125,
        42.94000244140625,
        42.96002197265625,
        42.98004150390625,
        43.0,
        43.02001953125,
        43.0400390625,
        43.05999755859375,
        43.08001708984375,
        43.10003662109375,
        43.12005615234375,
        43.1400146484375,
        43.1600341796875,
        43.1800537109375,
        43.20001220703125,
        43.22003173828125,
        43.24005126953125,
        43.260009765625,
        43.280029296875,
        43.300048828125,
        43.32000732421875,
        43.34002685546875,
        43.36004638671875,
        43.3800048828125,
        43.4000244140625,
        43.4200439453125,
        43.44000244140625,
        43.46002197265625,
        43.48004150390625,
        43.5,
        43.52001953125,
        43.5400390625,
        43.55999755859375,
        43.58001708984375,
        43.60003662109375,
        43.62005615234375,
        43.6400146484375,
        43.6600341796875,
        43.6800537109375,
        43.70001220703125,
        43.72003173828125,
        43.74005126953125,
        43.760009765625,
        43.780029296875,
        43.800048828125,
        43.82000732421875,
        43.84002685546875,
        43.86004638671875,
        43.8800048828125,
        43.9000244140625,
        43.9200439453125,
        43.94000244140625,
        43.96002197265625,
        43.98004150390625,
        44.0,
        44.02001953125,
        44.0400390625,
        44.05999755859375,
        44.08001708984375,
        44.10003662109375,
        44.12005615234375,
        44.1400146484375,
        44.1600341796875,
        44.1800537109375,
        44.20001220703125,
        44.22003173828125,
        44.24005126953125,
        44.260009765625,
        44.280029296875,
        44.300048828125,
        44.32000732421875,
        44.34002685546875,
        44.36004638671875,
        44.3800048828125,
        44.4000244140625,
        44.4200439453125,
        44.44000244140625,
        44.46002197265625,
        44.48004150390625,
        44.5,
        44.52001953125,
        44.5400390625,
        44.55999755859375,
        44.58001708984375,
        44.60003662109375,
        44.62005615234375,
        44.6400146484375,
        44.6600341796875,
        44.6800537109375,
        44.70001220703125,
        44.72003173828125,
        44.74005126953125,
        44.760009765625,
        44.780029296875,
        44.800048828125,
        44.82000732421875,
        44.84002685546875,
        44.86004638671875,
        44.8800048828125,
        44.9000244140625,
        44.9200439453125,
        44.94000244140625,
        44.96002197265625,
        44.98004150390625,
        45.0,
        45.02001953125,
        45.0400390625,
        45.05999755859375,
        45.08001708984375,
        45.10003662109375,
        45.12005615234375,
        45.1400146484375,
        45.1600341796875,
        45.1800537109375,
        45.20001220703125,
        45.22003173828125,
        45.24005126953125,
        45.260009765625,
        45.280029296875,
        45.300048828125,
        45.32000732421875,
        45.34002685546875,
        45.36004638671875,
        45.3800048828125,
        45.4000244140625,
        45.4200439453125,
        45.44000244140625,
        45.46002197265625,
        45.48004150390625,
        45.5,
        45.52001953125,
        45.5400390625,
        45.55999755859375,
        45.58001708984375,
        45.60003662109375,
        45.62005615234375,
        45.6400146484375,
        45.6600341796875,
        45.6800537109375,
        45.70001220703125,
        45.72003173828125,
        45.74005126953125,
        45.760009765625,
        45.780029296875,
        45.800048828125,
        45.82000732421875,
        45.84002685546875,
        45.86004638671875,
        45.8800048828125,
        45.9000244140625,
        45.9200439453125,
        45.94000244140625,
        45.96002197265625,
        45.98004150390625,
        46.0,
        46.02001953125,
        46.0400390625,
        46.05999755859375,
        46.08001708984375,
        46.10003662109375,
        46.12005615234375,
        46.1400146484375,
        46.1600341796875,
        46.1800537109375,
        46.20001220703125,
        46.22003173828125,
        46.24005126953125,
        46.260009765625,
        46.280029296875,
        46.300048828125,
        46.32000732421875,
        46.34002685546875,
        46.36004638671875,
        46.3800048828125,
        46.4000244140625,
        46.4200439453125,
        46.44000244140625,
        46.46002197265625,
        46.48004150390625,
        46.5,
        46.52001953125,
        46.5400390625,
        46.55999755859375,
        46.58001708984375,
        46.60003662109375,
        46.62005615234375,
        46.6400146484375,
        46.6600341796875,
        46.6800537109375,
        46.70001220703125,
        46.72003173828125,
        46.74005126953125,
        46.760009765625,
        46.780029296875,
        46.800048828125,
        46.82000732421875,
        46.84002685546875,
        46.86004638671875,
        46.8800048828125,
        46.9000244140625,
        46.9200439453125,
        46.94000244140625,
        46.96002197265625,
        46.98004150390625,
        47.0,
        47.02001953125,
        47.0400390625,
        47.05999755859375,
        47.08001708984375,
        47.10003662109375,
        47.12005615234375,
        47.1400146484375,
        47.1600341796875,
        47.1800537109375,
        47.20001220703125,
        47.22003173828125,
        47.24005126953125,
        47.260009765625,
        47.280029296875,
        47.300048828125,
        47.32000732421875,
        47.34002685546875,
        47.36004638671875,
        47.3800048828125,
        47.4000244140625,
        47.4200439453125,
        47.44000244140625,
        47.46002197265625,
        47.48004150390625,
        47.5,
        47.52001953125,
        47.5400390625,
        47.55999755859375,
        47.58001708984375,
        47.60003662109375,
        47.62005615234375,
        47.6400146484375,
        47.6600341796875,
        47.6800537109375,
        47.70001220703125,
        47.72003173828125,
        47.74005126953125,
        47.760009765625,
        47.780029296875,
        47.800048828125,
        47.82000732421875,
        47.84002685546875,
        47.86004638671875,
        47.8800048828125,
        47.9000244140625,
        47.9200439453125,
        47.94000244140625,
        47.96002197265625,
        47.98004150390625,
        48.0,
        48.02001953125,
        48.0400390625,
        48.05999755859375,
        48.08001708984375,
        48.10003662109375,
        48.12005615234375,
        48.1400146484375,
        48.1600341796875,
        48.1800537109375,
        48.20001220703125,
        48.22003173828125,
        48.24005126953125,
        48.260009765625,
        48.280029296875,
        48.300048828125,
        48.32000732421875,
        48.34002685546875,
        48.36004638671875,
        48.3800048828125,
        48.4000244140625,
        48.4200439453125,
        48.44000244140625,
        48.46002197265625,
        48.48004150390625,
        48.5,
        48.52001953125,
        48.5400390625,
        48.55999755859375,
        48.58001708984375,
        48.60003662109375,
        48.62005615234375,
        48.6400146484375,
        48.6600341796875,
        48.6800537109375,
        48.70001220703125,
        48.72003173828125,
        48.74005126953125,
        48.760009765625,
        48.780029296875,
        48.800048828125,
        48.82000732421875,
        48.84002685546875,
        48.86004638671875,
        48.8800048828125,
        48.9000244140625,
        48.9200439453125,
        48.94000244140625,
        48.96002197265625,
        48.98004150390625,
        49.0,
        49.02001953125,
        49.0400390625,
        49.05999755859375,
        49.08001708984375,
        49.10003662109375,
        49.12005615234375,
        49.1400146484375,
        49.1600341796875,
        49.1800537109375,
        49.20001220703125,
        49.22003173828125,
        49.24005126953125,
        49.260009765625,
        49.280029296875,
        49.300048828125,
        49.32000732421875,
        49.34002685546875,
        49.36004638671875,
        49.3800048828125,
        49.4000244140625,
        49.4200439453125,
        49.44000244140625,
        49.46002197265625,
        49.48004150390625,
        49.5,
        49.52001953125,
        49.5400390625,
        49.55999755859375,
        49.58001708984375,
        49.60003662109375,
        49.62005615234375,
        49.6400146484375,
        49.6600341796875,
        49.6800537109375,
        49.70001220703125,
        49.72003173828125,
        49.74005126953125,
        49.760009765625,
        49.780029296875,
        49.800048828125,
        49.82000732421875,
        49.84002685546875,
        49.86004638671875,
        49.8800048828125,
        49.9000244140625,
        49.9200439453125,
        49.94000244140625,
        49.96002197265625,
        49.98004150390625,
        50.0,
        50.02001953125,
        50.0400390625,
        50.05999755859375,
        50.08001708984375,
        50.10003662109375,
        50.12005615234375,
        50.1400146484375,
        50.1600341796875,
        50.1800537109375,
        50.20001220703125,
        50.22003173828125,
        50.24005126953125,
        50.260009765625,
        50.280029296875,
        50.300048828125,
        50.32000732421875,
        50.34002685546875,
        50.36004638671875,
        50.3800048828125,
        50.4000244140625,
        50.4200439453125,
        50.44000244140625,
        50.46002197265625,
        50.48004150390625,
        50.5,
        50.52001953125,
        50.5400390625,
        50.55999755859375,
        50.58001708984375,
        50.60003662109375,
        50.62005615234375,
        50.6400146484375,
        50.6600341796875,
        50.6800537109375,
        50.70001220703125,
        50.72003173828125,
        50.74005126953125,
        50.760009765625,
        50.780029296875,
        50.800048828125,
        50.82000732421875,
        50.84002685546875,
        50.86004638671875,
        50.8800048828125,
        50.9000244140625,
        50.9200439453125,
        50.94000244140625,
        50.96002197265625,
        50.98004150390625,
        51.0,
        51.02001953125,
        51.0400390625,
        51.05999755859375,
        51.08001708984375,
        51.10003662109375,
        51.12005615234375,
        51.1400146484375,
        51.1600341796875,
        51.1800537109375,
        51.20001220703125,
        51.22003173828125,
        51.24005126953125,
        51.260009765625,
        51.280029296875,
        51.300048828125,
        51.32000732421875,
        51.34002685546875,
        51.36004638671875,
        51.3800048828125,
        51.4000244140625,
        51.4200439453125,
        51.44000244140625,
        51.46002197265625,
        51.48004150390625,
        51.5,
        51.52001953125,
        51.5400390625,
        51.55999755859375,
        51.58001708984375,
        51.60003662109375,
        51.62005615234375,
        51.6400146484375,
        51.6600341796875,
        51.6800537109375,
        51.70001220703125,
        51.72003173828125,
        51.74005126953125,
        51.760009765625,
        51.780029296875,
        51.800048828125,
        51.82000732421875,
        51.84002685546875,
        51.86004638671875,
        51.8800048828125,
        51.9000244140625,
        51.9200439453125,
        51.94000244140625,
        51.96002197265625,
        51.98004150390625,
        52.0,
        52.02001953125,
        52.0400390625,
        52.05999755859375,
        52.08001708984375,
        52.10003662109375,
        52.12005615234375,
        52.1400146484375,
        52.1600341796875,
        52.1800537109375,
        52.20001220703125,
        52.22003173828125,
        52.24005126953125,
        52.260009765625,
        52.280029296875,
        52.300048828125,
        52.32000732421875,
        52.34002685546875,
        52.36004638671875,
        52.3800048828125,
        52.4000244140625,
        52.4200439453125,
        52.44000244140625,
        52.46002197265625,
        52.48004150390625,
        52.5,
        52.52001953125,
        52.5400390625,
        52.55999755859375,
        52.58001708984375,
        52.60003662109375,
        52.62005615234375,
        52.6400146484375,
        52.6600341796875,
        52.6800537109375,
        52.70001220703125,
        52.72003173828125,
        52.74005126953125,
        52.760009765625,
        52.780029296875,
        52.800048828125,
        52.82000732421875,
        52.84002685546875,
        52.86004638671875,
        52.8800048828125,
        52.9000244140625,
        52.9200439453125,
        52.94000244140625,
        52.96002197265625,
        52.98004150390625,
        53.0,
        53.02001953125,
        53.0400390625,
        53.05999755859375,
        53.08001708984375,
        53.10003662109375,
        53.12005615234375,
        53.1400146484375,
        53.1600341796875,
        53.1800537109375,
        53.20001220703125,
        53.22003173828125,
        53.24005126953125,
        53.260009765625,
        53.280029296875,
        53.300048828125,
        53.32000732421875,
        53.34002685546875,
        53.36004638671875,
        53.3800048828125,
        53.4000244140625,
        53.4200439453125,
        53.44000244140625,
        53.46002197265625,
        53.48004150390625,
        53.5,
        53.52001953125,
        53.5400390625,
        53.55999755859375,
        53.58001708984375,
        53.60003662109375,
        53.62005615234375,
        53.6400146484375,
        53.6600341796875,
        53.6800537109375,
        53.70001220703125,
        53.72003173828125,
        53.74005126953125,
        53.760009765625,
        53.780029296875,
        53.800048828125,
        53.82000732421875,
        53.84002685546875,
        53.86004638671875,
        53.8800048828125,
        53.9000244140625,
        53.9200439453125,
        53.94000244140625,
        53.96002197265625,
        53.98004150390625,
        54.0,
        54.02001953125,
        54.0400390625,
        54.05999755859375,
        54.08001708984375,
        54.10003662109375,
        54.12005615234375,
        54.1400146484375,
        54.1600341796875,
        54.1800537109375,
        54.20001220703125,
        54.22003173828125,
        54.24005126953125,
        54.260009765625,
        54.280029296875,
        54.300048828125,
        54.32000732421875,
        54.34002685546875,
        54.36004638671875,
        54.3800048828125,
        54.4000244140625,
        54.4200439453125,
        54.44000244140625,
        54.46002197265625,
        54.48004150390625,
        54.5,
        54.52001953125,
        54.5400390625,
        54.55999755859375,
        54.58001708984375,
        54.60003662109375,
        54.62005615234375,
        54.6400146484375,
        54.6600341796875,
        54.6800537109375,
        54.70001220703125,
        54.72003173828125,
        54.74005126953125,
        54.760009765625,
        54.780029296875,
        54.800048828125,
        54.82000732421875,
        54.84002685546875,
        54.86004638671875,
        54.8800048828125,
        54.9000244140625,
        54.9200439453125,
        54.94000244140625,
        54.96002197265625,
        54.98004150390625,
        55.0,
        55.02001953125,
        55.0400390625,
        55.05999755859375,
        55.08001708984375,
        55.10003662109375,
        55.12005615234375,
        55.1400146484375,
        55.1600341796875,
        55.1800537109375,
        55.20001220703125,
        55.22003173828125,
        55.24005126953125,
        55.260009765625,
        55.280029296875,
        55.300048828125,
        55.32000732421875,
        55.34002685546875,
        55.36004638671875,
        55.3800048828125,
        55.4000244140625,
        55.4200439453125,
        55.44000244140625,
        55.46002197265625,
        55.48004150390625,
        55.5,
        55.52001953125,
        55.5400390625,
        55.55999755859375,
        55.58001708984375,
        55.60003662109375,
        55.62005615234375,
        55.6400146484375,
        55.6600341796875,
        55.6800537109375,
        55.70001220703125,
        55.72003173828125,
        55.74005126953125,
        55.760009765625,
        55.780029296875,
        55.800048828125,
        55.82000732421875,
        55.84002685546875,
        55.86004638671875,
        55.8800048828125,
        55.9000244140625,
        55.9200439453125,
        55.94000244140625,
        55.96002197265625,
        55.98004150390625,
        56.0,
        56.02001953125,
        56.0400390625,
        56.05999755859375,
        56.08001708984375,
        56.10003662109375,
        56.12005615234375,
        56.1400146484375,
        56.1600341796875,
        56.1800537109375,
        56.20001220703125,
        56.22003173828125,
        56.24005126953125,
        56.260009765625,
        56.280029296875,
        56.300048828125,
        56.32000732421875,
        56.34002685546875,
        56.36004638671875,
        56.3800048828125,
        56.4000244140625,
        56.4200439453125,
        56.44000244140625,
        56.46002197265625,
        56.48004150390625,
        56.5,
        56.52001953125,
        56.5400390625,
        56.55999755859375,
        56.58001708984375,
        56.60003662109375,
        56.62005615234375,
        56.6400146484375,
        56.6600341796875,
        56.6800537109375,
        56.70001220703125,
        56.72003173828125,
        56.74005126953125,
        56.760009765625,
        56.780029296875,
        56.800048828125,
        56.82000732421875,
        56.84002685546875,
        56.86004638671875,
        56.8800048828125,
        56.9000244140625,
        56.9200439453125,
        56.94000244140625,
        56.96002197265625,
        56.98004150390625,
        57.0,
        57.02001953125,
        57.0400390625,
        57.05999755859375,
        57.08001708984375,
        57.10003662109375,
        57.12005615234375,
        57.1400146484375,
        57.1600341796875,
        57.1800537109375,
        57.20001220703125,
        57.22003173828125,
        57.24005126953125,
        57.260009765625,
        57.280029296875,
        57.300048828125,
        57.32000732421875,
        57.34002685546875,
        57.36004638671875,
        57.3800048828125,
        57.4000244140625,
        57.4200439453125,
        57.44000244140625,
        57.46002197265625,
        57.48004150390625,
        57.5,
        57.52001953125,
        57.5400390625,
        57.55999755859375,
        57.58001708984375,
        57.60003662109375,
        57.62005615234375,
        57.6400146484375,
        57.6600341796875,
        57.6800537109375,
        57.70001220703125,
        57.72003173828125,
        57.74005126953125,
        57.760009765625,
        57.780029296875,
        57.800048828125,
        57.82000732421875,
        57.84002685546875,
        57.86004638671875,
        57.8800048828125,
        57.9000244140625,
        57.9200439453125,
        57.94000244140625,
        57.96002197265625,
        57.98004150390625,
        58.0,
        58.02001953125,
        58.0400390625,
        58.05999755859375,
        58.08001708984375,
        58.10003662109375,
        58.12005615234375,
        58.1400146484375,
        58.1600341796875,
        58.1800537109375,
        58.20001220703125,
        58.22003173828125,
        58.24005126953125,
        58.260009765625,
        58.280029296875,
        58.300048828125,
        58.32000732421875,
        58.34002685546875,
        58.36004638671875,
        58.3800048828125,
        58.4000244140625,
        58.4200439453125,
        58.44000244140625,
        58.46002197265625,
        58.48004150390625,
        58.5,
        58.52001953125,
        58.5400390625,
        58.55999755859375,
        58.58001708984375,
        58.60003662109375,
        58.62005615234375,
        58.6400146484375,
        58.6600341796875,
        58.6800537109375,
        58.70001220703125,
        58.72003173828125,
        58.74005126953125,
        58.760009765625,
        58.780029296875,
        58.800048828125,
        58.82000732421875,
        58.84002685546875,
        58.86004638671875,
        58.8800048828125,
        58.9000244140625,
        58.9200439453125,
        58.94000244140625,
        58.96002197265625,
        58.98004150390625,
        59.0,
        59.02001953125,
        59.0400390625,
        59.05999755859375,
        59.08001708984375,
        59.10003662109375,
        59.12005615234375,
        59.1400146484375,
        59.1600341796875,
        59.1800537109375,
        59.20001220703125,
        59.22003173828125,
        59.24005126953125,
        59.260009765625,
        59.280029296875,
        59.300048828125,
        59.32000732421875,
        59.34002685546875,
        59.36004638671875,
        59.3800048828125,
        59.4000244140625,
        59.4200439453125,
        59.44000244140625,
        59.46002197265625,
        59.48004150390625,
        59.5,
        59.52001953125,
        59.5400390625,
        59.55999755859375,
        59.58001708984375,
        59.60003662109375,
        59.62005615234375,
        59.6400146484375,
        59.6600341796875,
        59.6800537109375,
        59.70001220703125,
        59.72003173828125,
        59.74005126953125,
        59.760009765625,
        59.780029296875,
        59.800048828125,
        59.82000732421875,
        59.84002685546875,
        59.86004638671875,
        59.8800048828125,
        59.9000244140625,
        59.9200439453125,
        59.94000244140625,
        59.96002197265625,
        59.98004150390625
    ],
    "rightHandPositions": [
        "(0.136012, 1.278869, 0.100579)",
        "(0.136144, 1.278744, 0.101264)",
        "(0.136248, 1.278550, 0.101984)",
        "(0.136235, 1.278172, 0.102680)",
        "(0.136147, 1.277734, 0.103149)",
        "(0.136054, 1.277396, 0.103368)",
        "(0.136023, 1.277270, 0.103431)",
        "(0.135976, 1.277084, 0.103522)",
        "(0.135914, 1.276920, 0.103583)",
        "(0.135799, 1.276809, 0.103584)",
        "(0.135606, 1.276770, 0.103478)",
        "(0.135462, 1.276776, 0.103353)",
        "(0.135172, 1.276892, 0.102994)",
        "(0.134913, 1.277138, 0.102443)",
        "(0.134653, 1.277465, 0.101638)",
        "(0.134441, 1.277668, 0.100948)",
        "(0.134300, 1.277714, 0.100603)",
        "(0.133954, 1.277759, 0.099899)",
        "(0.133566, 1.277768, 0.099131)",
        "(0.133181, 1.277772, 0.098262)",
        "(0.132807, 1.277824, 0.097339)",
        "(0.132629, 1.277865, 0.096872)",
        "(0.132241, 1.277966, 0.095940)",
        "(0.131826, 1.278102, 0.095027)",
        "(0.131443, 1.278267, 0.094126)",
        "(0.131116, 1.278503, 0.093201)",
        "(0.130970, 1.278618, 0.092746)",
        "(0.130687, 1.278842, 0.091867)",
        "(0.130358, 1.278931, 0.091041)",
        "(0.130021, 1.278951, 0.090232)",
        "(0.129702, 1.278911, 0.089445)",
        "(0.129557, 1.278872, 0.089090)",
        "(0.129333, 1.278814, 0.088448)",
        "(0.129179, 1.278744, 0.087948)",
        "(0.129075, 1.278680, 0.087730)",
        "(0.128917, 1.278621, 0.087433)",
        "(0.128833, 1.278596, 0.087252)",
        "(0.128708, 1.278600, 0.086879)",
        "(0.128645, 1.278624, 0.086565)",
        "(0.128569, 1.278620, 0.086385)",
        "(0.128417, 1.278483, 0.086169)",
        "(0.128313, 1.278362, 0.086063)",
        "(0.128046, 1.278047, 0.085767)",
        "(0.127803, 1.277739, 0.085368)",
        "(0.127680, 1.277559, 0.084837)",
        "(0.127570, 1.277520, 0.084131)",
        "(0.127502, 1.277598, 0.083649)",
        "(0.127527, 1.278073, 0.082380)",
        "(0.127656, 1.279003, 0.081004)",
        "(0.127763, 1.280195, 0.079516)",
        "(0.127755, 1.281525, 0.078114)",
        "(0.127656, 1.282242, 0.077469)",
        "(0.127444, 1.283849, 0.076402)",
        "(0.127234, 1.285498, 0.075508)",
        "(0.127024, 1.287132, 0.074740)",
        "(0.126875, 1.288649, 0.074059)",
        "(0.126828, 1.289303, 0.073702)",
        "(0.126792, 1.290471, 0.072944)",
        "(0.126916, 1.291534, 0.072271)",
        "(0.127099, 1.292418, 0.071673)",
        "(0.127327, 1.293099, 0.071190)",
        "(0.127461, 1.293365, 0.070956)",
        "(0.127762, 1.293775, 0.070588)",
        "(0.128098, 1.294037, 0.070295)",
        "(0.128327, 1.294145, 0.070154)",
        "(0.128615, 1.294285, 0.070032)",
        "(0.128766, 1.294352, 0.069975)",
        "(0.128992, 1.294439, 0.069862)",
        "(0.129278, 1.294582, 0.069708)",
        "(0.129530, 1.294754, 0.069592)",
        "(0.129709, 1.294953, 0.069549)",
        "(0.129856, 1.295119, 0.069502)",
        "(0.130131, 1.295440, 0.069288)",
        "(0.130413, 1.295852, 0.068932)",
        "(0.130489, 1.296124, 0.068744)",
        "(0.130656, 1.296612, 0.068409)",
        "(0.130761, 1.296952, 0.068167)",
        "(0.130907, 1.297611, 0.067677)",
        "(0.131051, 1.298435, 0.067195)",
        "(0.131208, 1.299450, 0.066763)",
        "(0.131422, 1.300721, 0.066400)",
        "(0.131467, 1.301418, 0.066221)",
        "(0.131510, 1.302978, 0.065824)",
        "(0.131511, 1.304755, 0.065368)",
        "(0.131452, 1.306664, 0.064833)",
        "(0.131456, 1.308799, 0.064288)",
        "(0.131482, 1.309882, 0.064009)",
        "(0.131488, 1.311992, 0.063398)",
        "(0.131445, 1.313987, 0.062823)",
        "(0.131389, 1.315916, 0.062298)",
        "(0.131349, 1.317693, 0.061774)",
        "(0.131306, 1.318500, 0.061512)",
        "(0.131264, 1.320208, 0.061134)",
        "(0.131231, 1.322036, 0.060832)",
        "(0.131036, 1.323979, 0.060564)",
        "(0.130571, 1.326198, 0.060646)",
        "(0.130285, 1.327410, 0.060754)",
        "(0.129606, 1.329892, 0.060869)",
        "(0.128911, 1.332696, 0.061099)",
        "(0.128111, 1.335643, 0.061238)",
        "(0.127307, 1.338625, 0.061409)",
        "(0.126912, 1.340111, 0.061449)",
        "(0.126244, 1.343043, 0.061433)",
        "(0.125647, 1.345799, 0.061186)",
        "(0.125200, 1.348393, 0.060786)",
        "(0.125059, 1.351257, 0.060299)",
        "(0.125354, 1.352853, 0.060118)",
        "(0.125994, 1.356129, 0.059736)",
        "(0.126626, 1.359553, 0.059536)",
        "(0.126870, 1.362615, 0.059726)",
        "(0.126313, 1.365295, 0.060017)",
        "(0.125992, 1.366518, 0.060196)",
        "(0.125854, 1.368901, 0.060326)",
        "(0.126184, 1.371299, 0.060094)",
        "(0.126500, 1.374008, 0.060200)",
        "(0.126611, 1.376936, 0.060895)",
        "(0.126525, 1.378334, 0.061259)",
        "(0.126209, 1.380971, 0.061647)",
        "(0.126347, 1.383594, 0.061627)",
        "(0.126488, 1.386174, 0.061909)",
        "(0.126101, 1.388558, 0.062508)",
        "(0.125797, 1.389653, 0.062788)",
        "(0.125112, 1.391655, 0.063354)",
        "(0.124344, 1.393495, 0.063864)",
        "(0.123897, 1.395192, 0.064155)",
        "(0.123823, 1.396712, 0.064066)",
        "(0.123793, 1.397562, 0.064067)",
        "(0.123831, 1.399375, 0.064480)",
        "(0.123796, 1.401066, 0.064944)",
        "(0.123494, 1.402820, 0.065311)",
        "(0.123298, 1.404405, 0.065662)",
        "(0.123120, 1.405219, 0.065850)",
        "(0.122905, 1.406793, 0.066209)",
        "(0.122651, 1.408233, 0.066607)",
        "(0.122353, 1.409636, 0.066967)",
        "(0.121638, 1.411358, 0.067760)",
        "(0.121224, 1.412218, 0.068359)",
        "(0.120342, 1.414094, 0.069597)",
        "(0.119386, 1.415796, 0.070688)",
        "(0.118491, 1.417415, 0.071649)",
        "(0.117455, 1.419127, 0.072843)",
        "(0.116786, 1.420002, 0.073516)",
        "(0.115418, 1.421741, 0.074777)",
        "(0.114265, 1.423337, 0.076037)",
        "(0.113071, 1.424793, 0.077313)",
        "(0.111634, 1.425943, 0.078443)",
        "(0.110907, 1.426396, 0.078939)",
        "(0.109713, 1.427090, 0.079936)",
        "(0.108956, 1.427643, 0.080708)",
        "(0.108917, 1.427956, 0.081018)",
        "(0.108833, 1.428360, 0.081372)",
        "(0.108991, 1.428390, 0.081316)",
        "(0.109230, 1.428319, 0.081185)",
        "(0.109516, 1.428308, 0.081244)",
        "(0.109877, 1.428146, 0.081034)",
        "(0.110086, 1.427882, 0.080872)",
        "(0.110109, 1.427815, 0.080944)",
        "(0.110053, 1.427755, 0.081284)",
        "(0.109654, 1.427596, 0.081801)",
        "(0.109032, 1.427297, 0.082529)",
        "(0.108686, 1.427036, 0.083147)",
        "(0.108468, 1.426917, 0.083455)",
        "(0.107950, 1.426741, 0.084109)",
        "(0.107467, 1.426641, 0.084816)",
        "(0.107122, 1.426638, 0.085478)",
        "(0.106910, 1.426829, 0.086154)",
        "(0.106846, 1.426983, 0.086405)",
        "(0.106670, 1.427378, 0.086853)",
        "(0.106624, 1.427923, 0.087247)",
        "(0.106840, 1.428590, 0.087455)",
        "(0.106981, 1.429211, 0.087530)",
        "(0.106952, 1.429493, 0.087532)",
        "(0.106788, 1.430023, 0.087605)",
        "(0.106657, 1.430294, 0.087593)",
        "(0.106602, 1.430548, 0.087548)",
        "(0.106534, 1.431105, 0.087529)",
        "(0.106576, 1.431316, 0.087469)",
        "(0.106641, 1.431594, 0.087320)",
        "(0.106624, 1.431893, 0.087233)",
        "(0.106455, 1.432131, 0.087329)",
        "(0.106206, 1.432458, 0.087482)",
        "(0.106094, 1.432645, 0.087582)",
        "(0.106085, 1.433026, 0.087690)",
        "(0.106146, 1.433357, 0.087587)",
        "(0.106034, 1.433641, 0.087411)",
        "(0.106088, 1.433708, 0.087298)",
        "(0.105920, 1.433952, 0.087165)",
        "(0.105727, 1.434400, 0.086780)",
        "(0.105682, 1.434775, 0.086470)",
        "(0.105600, 1.435175, 0.086229)",
        "(0.105488, 1.435575, 0.086019)",
        "(0.105446, 1.435874, 0.085916)",
        "(0.105511, 1.436203, 0.085771)",
        "(0.105531, 1.437022, 0.085473)",
        "(0.105532, 1.437923, 0.085140)",
        "(0.105565, 1.438864, 0.084823)",
        "(0.105581, 1.439356, 0.084668)",
        "(0.105531, 1.440390, 0.084355)",
        "(0.105369, 1.441453, 0.083984)",
        "(0.105146, 1.442574, 0.083635)",
        "(0.104929, 1.443765, 0.083310)",
        "(0.104774, 1.444382, 0.083169)",
        "(0.104527, 1.445557, 0.082910)",
        "(0.104285, 1.446799, 0.082708)",
        "(0.104070, 1.448014, 0.082397)",
        "(0.103873, 1.449230, 0.082090)",
        "(0.103813, 1.449810, 0.081956)",
        "(0.103682, 1.450971, 0.081699)",
        "(0.103415, 1.452005, 0.081362)",
        "(0.103301, 1.453008, 0.080942)",
        "(0.103234, 1.454044, 0.080538)",
        "(0.103262, 1.454569, 0.080316)",
        "(0.103324, 1.455675, 0.079926)",
        "(0.103405, 1.456807, 0.079702)",
        "(0.103409, 1.458034, 0.079495)",
        "(0.103400, 1.459276, 0.079187)",
        "(0.103390, 1.459925, 0.079086)",
        "(0.103265, 1.461333, 0.078962)",
        "(0.102893, 1.462821, 0.078726)",
        "(0.102545, 1.464335, 0.078326)",
        "(0.102349, 1.465853, 0.077741)",
        "(0.102178, 1.466631, 0.077350)",
        "(0.101774, 1.468220, 0.076526)",
        "(0.101389, 1.469919, 0.075824)",
        "(0.100934, 1.471826, 0.075156)",
        "(0.100670, 1.473824, 0.074455)",
        "(0.100625, 1.474873, 0.074143)",
        "(0.100533, 1.476986, 0.073514)",
        "(0.100394, 1.479107, 0.073006)",
        "(0.100038, 1.481303, 0.072470)",
        "(0.099570, 1.483469, 0.071890)",
        "(0.099362, 1.484588, 0.071626)",
        "(0.099037, 1.487064, 0.071341)",
        "(0.098803, 1.489998, 0.071300)",
        "(0.098764, 1.493154, 0.071195)",
        "(0.098478, 1.496812, 0.071106)",
        "(0.098380, 1.498761, 0.071147)",
        "(0.098275, 1.502813, 0.071521)",
        "(0.098200, 1.507203, 0.072184)",
        "(0.098086, 1.511678, 0.072996)",
        "(0.097769, 1.516317, 0.074005)",
        "(0.097496, 1.518672, 0.074604)",
        "(0.096498, 1.523351, 0.076081)",
        "(0.095654, 1.528114, 0.078018)",
        "(0.095415, 1.532859, 0.080339)",
        "(0.095431, 1.537713, 0.083102)",
        "(0.095458, 1.540179, 0.084785)",
        "(0.095284, 1.545102, 0.088776)",
        "(0.094740, 1.549955, 0.093658)",
        "(0.094057, 1.554463, 0.099175)",
        "(0.093368, 1.558489, 0.105017)",
        "(0.092969, 1.560284, 0.108127)",
        "(0.092201, 1.563554, 0.114554)",
        "(0.091348, 1.566341, 0.121279)",
        "(0.090296, 1.568621, 0.128213)",
        "(0.089056, 1.570249, 0.134941)",
        "(0.088508, 1.570791, 0.138249)",
        "(0.087731, 1.571425, 0.144713)",
        "(0.086948, 1.571281, 0.151077)",
        "(0.085941, 1.570384, 0.157246)",
        "(0.084527, 1.568619, 0.163119)",
        "(0.083694, 1.567384, 0.165941)",
        "(0.081804, 1.564446, 0.171329)",
        "(0.079597, 1.560793, 0.176338)",
        "(0.077513, 1.556473, 0.180876)",
        "(0.075556, 1.551584, 0.184617)",
        "(0.074548, 1.548910, 0.186085)",
        "(0.072623, 1.543310, 0.188486)",
        "(0.070728, 1.537395, 0.190616)",
        "(0.068717, 1.531313, 0.192656)",
        "(0.066967, 1.525404, 0.194497)",
        "(0.066045, 1.522256, 0.195479)",
        "(0.064206, 1.516001, 0.197456)",
        "(0.062597, 1.510003, 0.199452)",
        "(0.060960, 1.504288, 0.201520)",
        "(0.059075, 1.498703, 0.203653)",
        "(0.058164, 1.496011, 0.204745)",
        "(0.056453, 1.490793, 0.206861)",
        "(0.055011, 1.485851, 0.208748)",
        "(0.053815, 1.481177, 0.210373)",
        "(0.052729, 1.476649, 0.211752)",
        "(0.052263, 1.474501, 0.212423)",
        "(0.051281, 1.470202, 0.213765)",
        "(0.050432, 1.466058, 0.214935)",
        "(0.049830, 1.461949, 0.215868)",
        "(0.049368, 1.457765, 0.216609)",
        "(0.049185, 1.455660, 0.216840)",
        "(0.048880, 1.451202, 0.217178)",
        "(0.048503, 1.446349, 0.217460)",
        "(0.047863, 1.440840, 0.217659)",
        "(0.047053, 1.434786, 0.217666)",
        "(0.046659, 1.431524, 0.217585)",
        "(0.045983, 1.424652, 0.217374)",
        "(0.045576, 1.417320, 0.216877)",
        "(0.044797, 1.409335, 0.216087)",
        "(0.043779, 1.400968, 0.214965)",
        "(0.043281, 1.396755, 0.214317)",
        "(0.042514, 1.388448, 0.213065)",
        "(0.042106, 1.380473, 0.211750)",
        "(0.042029, 1.372746, 0.210093)",
        "(0.041990, 1.365297, 0.207924)",
        "(0.041927, 1.361748, 0.206793)",
        "(0.041917, 1.355111, 0.204622)",
        "(0.041999, 1.348992, 0.202358)",
        "(0.042178, 1.343396, 0.199720)",
        "(0.042464, 1.338272, 0.196693)",
        "(0.042642, 1.335920, 0.195172)",
        "(0.043005, 1.331561, 0.192154)",
        "(0.043254, 1.327595, 0.188980)",
        "(0.043491, 1.324106, 0.185645)",
        "(0.043993, 1.321299, 0.182206)",
        "(0.044312, 1.320132, 0.180436)",
        "(0.044878, 1.318133, 0.176892)",
        "(0.045377, 1.316680, 0.173290)",
        "(0.045913, 1.315829, 0.169384)",
        "(0.046336, 1.315411, 0.164972)",
        "(0.046539, 1.315400, 0.162532)",
        "(0.047120, 1.315750, 0.157422)",
        "(0.047674, 1.316638, 0.152304)",
        "(0.048224, 1.317997, 0.147021)",
        "(0.048794, 1.319772, 0.141482)",
        "(0.049100, 1.320890, 0.138735)",
        "(0.049690, 1.323332, 0.133416)",
        "(0.050217, 1.326032, 0.128261)",
        "(0.050613, 1.328905, 0.123202)",
        "(0.050915, 1.331958, 0.118312)",
        "(0.051032, 1.333558, 0.115962)",
        "(0.051260, 1.336875, 0.111411)",
        "(0.051616, 1.340407, 0.107052)",
        "(0.052035, 1.344170, 0.102804)",
        "(0.052518, 1.348127, 0.098579)",
        "(0.052839, 1.350247, 0.096441)",
        "(0.053510, 1.354623, 0.092272)",
        "(0.054059, 1.359253, 0.088126)",
        "(0.054698, 1.364170, 0.083905)",
        "(0.055665, 1.369535, 0.079869)",
        "(0.056205, 1.372362, 0.077959)",
        "(0.057195, 1.378031, 0.074251)",
        "(0.057944, 1.383729, 0.070796)",
        "(0.058563, 1.389556, 0.067850)",
        "(0.058912, 1.395344, 0.065349)",
        "(0.059057, 1.398276, 0.064203)",
        "(0.059236, 1.404023, 0.062027)",
        "(0.059330, 1.409678, 0.060095)",
        "(0.059259, 1.415195, 0.058126)",
        "(0.058770, 1.420536, 0.056180)",
        "(0.058413, 1.423216, 0.055381)",
        "(0.058004, 1.428766, 0.054031)",
        "(0.057626, 1.434532, 0.052826)",
        "(0.057275, 1.440592, 0.051842)",
        "(0.056989, 1.447026, 0.051143)",
        "(0.056739, 1.450325, 0.050842)",
        "(0.056087, 1.456915, 0.050279)",
        "(0.055524, 1.463615, 0.049838)",
        "(0.055021, 1.470554, 0.049684)",
        "(0.054633, 1.477717, 0.049690)",
        "(0.054291, 1.481233, 0.049662)",
        "(0.053533, 1.487995, 0.049618)",
        "(0.053172, 1.494847, 0.049974)",
        "(0.053096, 1.501673, 0.050634)",
        "(0.053166, 1.508259, 0.051175)",
        "(0.053131, 1.511491, 0.051351)",
        "(0.052909, 1.517964, 0.051515)",
        "(0.052686, 1.524332, 0.051357)",
        "(0.052520, 1.530620, 0.051076)",
        "(0.052813, 1.537007, 0.050698)",
        "(0.053034, 1.540200, 0.050504)",
        "(0.053338, 1.546483, 0.050112)",
        "(0.053290, 1.552707, 0.050099)",
        "(0.052992, 1.559019, 0.050483)",
        "(0.052914, 1.565230, 0.051185)",
        "(0.052987, 1.568242, 0.051727)",
        "(0.053149, 1.574076, 0.052965)",
        "(0.053129, 1.579486, 0.054523)",
        "(0.052683, 1.584574, 0.056780)",
        "(0.051975, 1.589382, 0.059895)",
        "(0.051563, 1.591628, 0.061793)",
        "(0.050750, 1.595815, 0.065977)",
        "(0.050006, 1.599325, 0.070377)",
        "(0.049176, 1.602242, 0.074929)",
        "(0.048341, 1.604589, 0.079616)",
        "(0.047891, 1.605483, 0.081987)",
        "(0.046827, 1.606941, 0.086784)",
        "(0.045461, 1.607939, 0.091570)",
        "(0.043777, 1.608575, 0.096191)",
        "(0.042140, 1.608805, 0.100448)",
        "(0.041438, 1.608779, 0.102473)",
        "(0.040186, 1.608601, 0.106557)",
        "(0.038998, 1.608236, 0.110588)",
        "(0.037758, 1.607668, 0.114373)",
        "(0.036534, 1.606990, 0.117959)",
        "(0.036029, 1.606645, 0.119594)",
        "(0.035028, 1.605856, 0.122703)",
        "(0.033936, 1.604961, 0.125697)",
        "(0.033037, 1.604193, 0.128848)",
        "(0.032228, 1.603539, 0.132185)",
        "(0.031835, 1.603207, 0.133798)",
        "(0.030956, 1.602517, 0.136979)",
        "(0.029884, 1.601856, 0.140360)",
        "(0.028876, 1.601246, 0.143913)",
        "(0.027945, 1.600557, 0.147434)",
        "(0.027477, 1.600158, 0.149199)",
        "(0.026537, 1.599193, 0.152796)",
        "(0.025702, 1.597964, 0.156341)",
        "(0.024855, 1.596257, 0.159856)",
        "(0.023919, 1.594017, 0.163378)",
        "(0.023494, 1.592725, 0.165125)",
        "(0.022682, 1.589778, 0.168633)",
        "(0.021740, 1.586192, 0.172286)",
        "(0.020641, 1.582017, 0.176146)",
        "(0.019513, 1.577306, 0.179919)",
        "(0.018875, 1.574689, 0.181714)",
        "(0.017429, 1.569044, 0.185289)",
        "(0.015982, 1.563068, 0.188821)",
        "(0.014637, 1.556908, 0.192380)",
        "(0.013164, 1.550512, 0.195893)",
        "(0.012297, 1.547212, 0.197586)",
        "(0.010407, 1.540470, 0.200690)",
        "(0.008672, 1.533800, 0.203490)",
        "(0.007141, 1.527286, 0.206069)",
        "(0.005602, 1.520838, 0.208372)",
        "(0.004878, 1.517681, 0.209420)",
        "(0.003576, 1.511546, 0.211505)",
        "(0.002630, 1.505589, 0.213411)",
        "(0.001998, 1.499690, 0.214969)",
        "(0.001725, 1.493781, 0.216110)",
        "(0.001685, 1.490786, 0.216550)",
        "(0.001891, 1.484997, 0.217316)",
        "(0.002468, 1.479596, 0.217841)",
        "(0.002998, 1.474466, 0.218169)",
        "(0.003622, 1.469764, 0.218370)",
        "(0.003955, 1.467632, 0.218445)",
        "(0.004436, 1.463570, 0.218623)",
        "(0.004797, 1.459825, 0.218604)",
        "(0.005228, 1.456536, 0.218576)",
        "(0.005843, 1.453694, 0.218595)",
        "(0.006125, 1.452398, 0.218585)",
        "(0.006597, 1.449946, 0.218551)",
        "(0.006921, 1.447633, 0.218423)",
        "(0.007286, 1.445468, 0.218170)",
        "(0.007765, 1.443475, 0.218028)",
        "(0.008071, 1.442499, 0.217950)",
        "(0.008733, 1.440598, 0.217790)",
        "(0.009290, 1.438578, 0.217512)",
        "(0.009816, 1.436237, 0.216961)",
        "(0.010375, 1.433544, 0.216319)",
        "(0.010705, 1.432077, 0.215950)",
        "(0.011492, 1.428945, 0.214972)",
        "(0.012178, 1.425139, 0.213480)",
        "(0.012637, 1.420753, 0.211769)",
        "(0.013173, 1.416060, 0.210245)",
        "(0.013433, 1.413654, 0.209625)",
        "(0.013824, 1.408685, 0.208457)",
        "(0.013950, 1.403247, 0.207026)",
        "(0.014196, 1.397570, 0.205186)",
        "(0.014672, 1.392051, 0.203213)",
        "(0.014889, 1.389369, 0.202212)",
        "(0.015266, 1.384138, 0.200154)",
        "(0.015613, 1.379087, 0.197990)",
        "(0.015971, 1.374364, 0.195623)",
        "(0.016489, 1.369989, 0.192777)",
        "(0.016858, 1.368026, 0.191171)",
        "(0.017637, 1.364468, 0.187957)",
        "(0.018488, 1.361411, 0.184649)",
        "(0.019371, 1.358904, 0.181157)",
        "(0.020129, 1.356806, 0.177546)",
        "(0.020484, 1.355915, 0.175694)",
        "(0.021307, 1.354501, 0.171975)",
        "(0.022109, 1.353581, 0.168319)",
        "(0.022917, 1.353076, 0.164696)",
        "(0.023628, 1.352916, 0.161126)",
        "(0.023893, 1.352921, 0.159345)",
        "(0.024329, 1.353037, 0.155732)",
        "(0.024689, 1.353392, 0.152332)",
        "(0.025091, 1.353978, 0.148967)",
        "(0.025597, 1.354883, 0.145802)",
        "(0.025920, 1.355497, 0.144322)",
        "(0.026504, 1.356801, 0.141434)",
        "(0.027101, 1.358270, 0.138621)",
        "(0.027740, 1.359924, 0.135856)",
        "(0.028356, 1.361690, 0.133196)",
        "(0.028654, 1.362624, 0.131881)",
        "(0.029289, 1.364554, 0.129256)",
        "(0.029933, 1.366600, 0.126714)",
        "(0.030611, 1.368703, 0.124254)",
        "(0.031383, 1.370946, 0.121808)",
        "(0.031788, 1.372106, 0.120587)",
        "(0.032548, 1.374492, 0.118020)",
        "(0.033218, 1.377000, 0.115267)",
        "(0.034010, 1.379774, 0.112481)",
        "(0.034966, 1.382770, 0.109584)",
        "(0.035458, 1.384328, 0.108080)",
        "(0.036422, 1.387632, 0.104977)",
        "(0.037370, 1.391221, 0.101613)",
        "(0.038338, 1.395264, 0.098098)",
        "(0.039479, 1.399747, 0.094582)",
        "(0.040036, 1.402169, 0.092839)",
        "(0.041102, 1.407213, 0.089399)",
        "(0.042122, 1.412646, 0.085816)",
        "(0.043028, 1.418419, 0.082230)",
        "(0.043825, 1.424563, 0.078991)",
        "(0.044150, 1.427645, 0.077495)",
        "(0.044751, 1.433843, 0.074620)",
        "(0.045431, 1.440769, 0.071881)",
        "(0.046061, 1.447773, 0.069203)",
        "(0.046428, 1.454684, 0.066481)",
        "(0.046435, 1.458104, 0.065129)",
        "(0.045969, 1.464792, 0.062533)",
        "(0.045432, 1.471550, 0.060120)",
        "(0.045629, 1.478694, 0.057943)",
        "(0.046053, 1.485974, 0.055978)",
        "(0.046253, 1.489574, 0.055056)",
        "(0.046541, 1.496746, 0.053161)",
        "(0.047040, 1.503864, 0.052136)",
        "(0.047161, 1.512100, 0.052243)",
        "(0.046947, 1.519544, 0.052049)",
        "(0.046889, 1.523081, 0.051886)",
        "(0.046862, 1.530122, 0.051947)",
        "(0.046968, 1.537008, 0.052278)",
        "(0.046735, 1.543401, 0.052507)",
        "(0.046420, 1.549518, 0.052921)",
        "(0.046313, 1.552496, 0.053182)",
        "(0.046106, 1.558265, 0.053746)",
        "(0.045834, 1.563763, 0.054392)",
        "(0.045612, 1.568848, 0.054894)",
        "(0.045551, 1.571253, 0.055178)",
        "(0.045477, 1.575994, 0.055835)",
        "(0.045397, 1.580397, 0.056220)",
        "(0.045451, 1.584689, 0.056404)",
        "(0.045828, 1.589252, 0.056872)",
        "(0.046050, 1.593772, 0.057374)",
        "(0.046102, 1.595908, 0.057483)",
        "(0.046094, 1.599813, 0.057482)",
        "(0.046361, 1.603531, 0.057372)",
        "(0.046727, 1.607112, 0.057398)",
        "(0.047065, 1.610492, 0.057555)",
        "(0.047083, 1.612056, 0.057705)",
        "(0.046904, 1.615037, 0.058215)",
        "(0.046529, 1.617820, 0.059224)",
        "(0.045443, 1.619942, 0.060905)",
        "(0.044697, 1.622250, 0.063120)",
        "(0.044348, 1.623265, 0.064546)",
        "(0.043891, 1.625246, 0.067756)",
        "(0.043817, 1.627248, 0.071649)",
        "(0.044070, 1.629102, 0.076241)",
        "(0.044395, 1.630612, 0.081389)",
        "(0.044505, 1.631192, 0.084145)",
        "(0.044658, 1.632115, 0.089701)",
        "(0.044442, 1.632621, 0.095255)",
        "(0.043797, 1.632704, 0.100744)",
        "(0.042952, 1.632419, 0.106102)",
        "(0.042568, 1.632114, 0.108660)",
        "(0.041896, 1.631312, 0.113588)",
        "(0.041084, 1.630160, 0.118065)",
        "(0.039916, 1.628552, 0.121850)",
        "(0.038666, 1.626676, 0.124918)",
        "(0.038009, 1.625674, 0.126230)",
        "(0.036761, 1.623584, 0.128619)",
        "(0.035577, 1.621362, 0.130615)",
        "(0.034238, 1.618936, 0.132013)",
        "(0.033043, 1.616505, 0.132970)",
        "(0.032529, 1.615372, 0.133343)",
        "(0.031660, 1.613289, 0.134081)",
        "(0.031090, 1.611434, 0.134923)",
        "(0.030869, 1.609811, 0.136011)",
        "(0.030791, 1.608342, 0.137268)",
        "(0.030795, 1.607629, 0.137861)",
        "(0.030772, 1.606281, 0.139231)",
        "(0.030759, 1.605026, 0.140930)",
        "(0.030795, 1.603884, 0.142923)",
        "(0.030834, 1.602726, 0.145217)",
        "(0.030903, 1.602124, 0.146402)",
        "(0.030942, 1.600851, 0.148935)",
        "(0.030969, 1.599527, 0.151782)",
        "(0.031057, 1.598171, 0.155000)",
        "(0.031227, 1.596696, 0.158638)",
        "(0.031347, 1.595924, 0.160616)",
        "(0.031569, 1.594225, 0.164652)",
        "(0.031639, 1.592061, 0.168710)",
        "(0.031497, 1.589417, 0.172819)",
        "(0.031399, 1.586269, 0.177209)",
        "(0.031422, 1.584528, 0.179349)",
        "(0.031355, 1.580654, 0.183439)",
        "(0.031142, 1.576243, 0.187431)",
        "(0.030882, 1.571449, 0.191484)",
        "(0.030709, 1.566289, 0.195453)",
        "(0.030564, 1.563463, 0.197317)",
        "(0.030223, 1.557270, 0.200676)",
        "(0.030029, 1.550468, 0.203758)",
        "(0.029777, 1.543330, 0.206482)",
        "(0.029310, 1.535677, 0.208665)",
        "(0.029055, 1.531672, 0.209676)",
        "(0.028458, 1.523596, 0.211716)",
        "(0.027879, 1.515435, 0.213267)",
        "(0.027258, 1.506990, 0.214298)",
        "(0.026677, 1.498355, 0.215248)",
        "(0.026424, 1.494080, 0.215625)",
        "(0.025935, 1.485437, 0.215992)",
        "(0.025159, 1.476548, 0.216016)",
        "(0.024496, 1.467692, 0.215820)",
        "(0.024134, 1.459198, 0.215418)",
        "(0.023948, 1.455079, 0.215096)",
        "(0.023462, 1.447002, 0.214357)",
        "(0.023000, 1.439210, 0.213560)",
        "(0.022705, 1.431702, 0.212620)",
        "(0.022690, 1.424562, 0.211430)",
        "(0.022839, 1.421198, 0.210679)",
        "(0.023070, 1.414381, 0.208969)",
        "(0.023333, 1.407664, 0.207089)",
        "(0.023582, 1.401099, 0.205207)",
        "(0.023748, 1.394574, 0.203141)",
        "(0.023763, 1.391321, 0.202013)",
        "(0.023909, 1.384919, 0.199639)",
        "(0.024057, 1.378788, 0.197407)",
        "(0.024118, 1.372864, 0.195428)",
        "(0.024232, 1.367123, 0.193382)",
        "(0.024306, 1.364296, 0.192259)",
        "(0.024545, 1.358835, 0.189801)",
        "(0.024989, 1.353717, 0.187320)",
        "(0.025499, 1.348756, 0.184683)",
        "(0.025957, 1.343894, 0.181661)",
        "(0.026111, 1.341479, 0.180005)",
        "(0.026373, 1.336691, 0.176677)",
        "(0.026745, 1.332142, 0.173305)",
        "(0.027096, 1.327794, 0.169784)",
        "(0.027376, 1.323677, 0.166176)",
        "(0.027491, 1.321720, 0.164339)",
        "(0.027648, 1.317982, 0.160560)",
        "(0.027785, 1.314565, 0.156734)",
        "(0.027947, 1.311549, 0.152816)",
        "(0.028156, 1.308997, 0.148559)",
        "(0.028284, 1.307925, 0.146272)",
        "(0.028691, 1.306231, 0.141567)",
        "(0.029221, 1.305222, 0.136605)",
        "(0.029870, 1.304827, 0.131432)",
        "(0.030447, 1.305019, 0.126271)",
        "(0.030705, 1.305397, 0.123742)",
        "(0.031180, 1.306514, 0.118773)",
        "(0.031551, 1.308168, 0.113886)",
        "(0.031753, 1.310300, 0.109305)",
        "(0.031868, 1.312954, 0.105197)",
        "(0.031891, 1.314485, 0.103264)",
        "(0.031804, 1.317679, 0.099619)",
        "(0.031744, 1.321253, 0.096374)",
        "(0.031532, 1.324903, 0.093253)",
        "(0.031120, 1.328583, 0.090258)",
        "(0.030952, 1.330534, 0.088854)",
        "(0.030639, 1.334547, 0.086254)",
        "(0.030331, 1.338730, 0.083857)",
        "(0.029917, 1.342965, 0.081570)",
        "(0.029385, 1.347196, 0.079222)",
        "(0.029100, 1.349321, 0.078008)",
        "(0.028400, 1.353661, 0.075710)",
        "(0.027599, 1.358243, 0.073701)",
        "(0.026946, 1.363187, 0.072054)",
        "(0.026635, 1.365746, 0.071279)",
        "(0.026063, 1.370983, 0.069680)",
        "(0.025705, 1.376787, 0.069592)",
        "(0.024518, 1.383592, 0.070720)",
        "(0.023058, 1.389345, 0.071250)",
        "(0.022184, 1.395361, 0.072046)",
        "(0.022048, 1.398436, 0.072555)",
        "(0.021586, 1.404349, 0.073488)",
        "(0.021167, 1.410300, 0.074667)",
        "(0.020925, 1.416459, 0.076076)",
        "(0.020598, 1.422549, 0.077185)",
        "(0.020488, 1.425621, 0.077634)",
        "(0.020423, 1.432014, 0.078652)",
        "(0.020413, 1.438606, 0.079709)",
        "(0.020554, 1.445401, 0.080749)",
        "(0.020959, 1.452386, 0.081817)",
        "(0.021261, 1.455953, 0.082224)",
        "(0.022073, 1.463057, 0.082705)",
        "(0.022975, 1.470090, 0.082746)",
        "(0.023580, 1.476971, 0.082185)",
        "(0.024139, 1.483659, 0.080942)",
        "(0.024305, 1.486864, 0.080109)",
        "(0.024620, 1.493057, 0.078216)",
        "(0.025274, 1.499036, 0.076086)",
        "(0.025891, 1.504933, 0.073799)",
        "(0.026434, 1.510527, 0.071306)",
        "(0.026827, 1.513297, 0.070040)",
        "(0.027751, 1.518937, 0.067779)",
        "(0.028453, 1.524687, 0.065897)",
        "(0.028837, 1.530278, 0.064023)",
        "(0.028772, 1.535748, 0.062148)",
        "(0.028605, 1.538460, 0.061236)",
        "(0.028334, 1.543751, 0.059395)",
        "(0.027815, 1.548978, 0.057698)",
        "(0.027039, 1.554108, 0.056269)",
        "(0.026215, 1.559078, 0.054940)",
        "(0.026027, 1.561599, 0.054361)",
        "(0.025756, 1.566615, 0.053484)",
        "(0.025889, 1.571653, 0.053455)",
        "(0.025769, 1.576916, 0.053626)",
        "(0.025127, 1.581586, 0.053926)",
        "(0.024863, 1.584004, 0.054141)",
        "(0.024434, 1.588660, 0.054795)",
        "(0.023926, 1.593056, 0.055560)",
        "(0.023498, 1.596961, 0.055971)",
        "(0.023282, 1.600623, 0.056519)",
        "(0.023186, 1.602479, 0.056797)",
        "(0.022681, 1.605853, 0.057157)",
        "(0.021821, 1.608921, 0.057654)",
        "(0.020563, 1.611807, 0.058494)",
        "(0.018999, 1.614528, 0.059587)",
        "(0.018111, 1.615740, 0.060199)",
        "(0.016384, 1.618121, 0.061412)",
        "(0.014545, 1.620299, 0.062620)",
        "(0.013966, 1.622676, 0.063558)",
        "(0.014541, 1.625176, 0.064327)",
        "(0.014438, 1.626201, 0.064563)",
        "(0.014374, 1.628405, 0.064992)",
        "(0.013660, 1.630397, 0.065753)",
        "(0.013833, 1.632365, 0.066781)",
        "(0.014330, 1.634616, 0.068533)",
        "(0.014300, 1.635540, 0.069559)",
        "(0.013127, 1.636186, 0.071613)",
        "(0.011613, 1.636032, 0.073822)",
        "(0.011449, 1.636490, 0.076148)",
        "(0.011485, 1.636807, 0.078512)",
        "(0.011357, 1.636805, 0.079759)",
        "(0.010991, 1.636663, 0.082346)",
        "(0.010646, 1.636303, 0.084883)",
        "(0.010229, 1.635675, 0.087725)",
        "(0.010032, 1.634970, 0.090773)",
        "(0.009950, 1.634543, 0.092340)",
        "(0.009762, 1.633635, 0.095467)",
        "(0.009554, 1.632621, 0.098570)",
        "(0.009192, 1.631357, 0.101564)",
        "(0.008734, 1.629837, 0.104420)",
        "(0.008386, 1.629053, 0.105825)",
        "(0.007528, 1.627471, 0.108737)",
        "(0.006499, 1.625757, 0.111655)",
        "(0.005388, 1.623952, 0.114671)",
        "(0.004350, 1.622193, 0.117882)",
        "(0.003932, 1.621264, 0.119440)",
        "(0.003059, 1.619265, 0.122277)",
        "(0.002082, 1.617085, 0.124832)",
        "(0.001156, 1.614777, 0.127362)",
        "(0.000177, 1.612245, 0.129927)",
        "(-0.000353, 1.610912, 0.131254)",
        "(-0.001351, 1.608215, 0.133882)",
        "(-0.002397, 1.605317, 0.136402)",
        "(-0.003533, 1.602240, 0.138857)",
        "(-0.004560, 1.599206, 0.141590)",
        "(-0.005033, 1.597759, 0.143125)",
        "(-0.005983, 1.595019, 0.146566)",
        "(-0.007112, 1.592212, 0.150094)",
        "(-0.008098, 1.589312, 0.153707)",
        "(-0.008563, 1.586433, 0.157324)",
        "(-0.008678, 1.584883, 0.158971)",
        "(-0.009094, 1.581355, 0.161876)",
        "(-0.009614, 1.577496, 0.164542)",
        "(-0.010038, 1.573554, 0.167250)",
        "(-0.010580, 1.569509, 0.170105)",
        "(-0.010879, 1.567470, 0.171449)",
        "(-0.011470, 1.563309, 0.173937)",
        "(-0.011997, 1.558987, 0.176332)",
        "(-0.012276, 1.554619, 0.178792)",
        "(-0.012559, 1.550171, 0.181274)",
        "(-0.012816, 1.547861, 0.182425)",
        "(-0.013538, 1.542952, 0.184519)",
        "(-0.014085, 1.537700, 0.186205)",
        "(-0.014460, 1.532231, 0.187303)",
        "(-0.015157, 1.526536, 0.187981)",
        "(-0.015600, 1.523612, 0.188263)",
        "(-0.016556, 1.517680, 0.188898)",
        "(-0.017456, 1.511558, 0.189557)",
        "(-0.018349, 1.505310, 0.190134)",
        "(-0.019122, 1.498907, 0.190535)",
        "(-0.019468, 1.495641, 0.190701)",
        "(-0.020150, 1.488931, 0.191134)",
        "(-0.020871, 1.482061, 0.191570)",
        "(-0.021823, 1.475012, 0.191776)",
        "(-0.022715, 1.467883, 0.191711)",
        "(-0.023154, 1.464327, 0.191526)",
        "(-0.023892, 1.457227, 0.190878)",
        "(-0.024555, 1.450402, 0.190044)",
        "(-0.025178, 1.443809, 0.189235)",
        "(-0.025706, 1.437476, 0.188218)",
        "(-0.025923, 1.434417, 0.187589)",
        "(-0.026253, 1.428464, 0.186236)",
        "(-0.026288, 1.422881, 0.184907)",
        "(-0.026162, 1.417658, 0.183573)",
        "(-0.026113, 1.412581, 0.182153)",
        "(-0.026010, 1.410063, 0.181348)",
        "(-0.025739, 1.405162, 0.179574)",
        "(-0.025481, 1.400520, 0.177541)",
        "(-0.025104, 1.396153, 0.175614)",
        "(-0.024569, 1.392110, 0.173976)",
        "(-0.024257, 1.390244, 0.173167)",
        "(-0.023868, 1.386518, 0.171386)",
        "(-0.023604, 1.382874, 0.169551)",
        "(-0.023237, 1.379550, 0.167795)",
        "(-0.022672, 1.376667, 0.166180)",
        "(-0.022458, 1.375328, 0.165391)",
        "(-0.022185, 1.372589, 0.163735)",
        "(-0.021996, 1.369980, 0.161969)",
        "(-0.021739, 1.367621, 0.160132)",
        "(-0.021547, 1.366556, 0.159164)",
        "(-0.021137, 1.364550, 0.157158)",
        "(-0.020702, 1.362773, 0.155336)",
        "(-0.020358, 1.361164, 0.153691)",
        "(-0.019963, 1.359687, 0.152016)",
        "(-0.019692, 1.358135, 0.150158)",
        "(-0.019560, 1.357408, 0.149238)",
        "(-0.019170, 1.356117, 0.147530)",
        "(-0.018751, 1.354915, 0.145911)",
        "(-0.018240, 1.353785, 0.144175)",
        "(-0.017780, 1.352506, 0.142303)",
        "(-0.017488, 1.351895, 0.141317)",
        "(-0.016966, 1.350763, 0.139449)",
        "(-0.016555, 1.349633, 0.137661)",
        "(-0.016312, 1.348615, 0.135995)",
        "(-0.016079, 1.347673, 0.134366)",
        "(-0.015964, 1.347267, 0.133534)",
        "(-0.015711, 1.346615, 0.131905)",
        "(-0.015452, 1.346200, 0.130363)",
        "(-0.015251, 1.346029, 0.128864)",
        "(-0.015080, 1.346068, 0.127288)",
        "(-0.014998, 1.346221, 0.126499)",
        "(-0.014988, 1.346607, 0.125014)",
        "(-0.014988, 1.347286, 0.123590)",
        "(-0.014890, 1.348319, 0.122155)",
        "(-0.014796, 1.349654, 0.120672)",
        "(-0.014762, 1.350411, 0.119897)",
        "(-0.014823, 1.352103, 0.118320)",
        "(-0.015008, 1.354054, 0.116726)",
        "(-0.015282, 1.356404, 0.115073)",
        "(-0.015634, 1.359211, 0.113241)",
        "(-0.015846, 1.360789, 0.112260)",
        "(-0.016202, 1.364307, 0.110233)",
        "(-0.016435, 1.368401, 0.108041)",
        "(-0.016766, 1.372856, 0.105475)",
        "(-0.017137, 1.377757, 0.102544)",
        "(-0.017315, 1.380459, 0.101058)",
        "(-0.017627, 1.386256, 0.098316)",
        "(-0.017744, 1.392665, 0.095725)",
        "(-0.017775, 1.399394, 0.093058)",
        "(-0.017683, 1.406335, 0.090112)",
        "(-0.017599, 1.409884, 0.088607)",
        "(-0.017449, 1.417092, 0.085848)",
        "(-0.017317, 1.424470, 0.083535)",
        "(-0.016984, 1.431986, 0.082034)",
        "(-0.016831, 1.440778, 0.083467)",
        "(-0.017557, 1.444803, 0.084089)",
        "(-0.018464, 1.452013, 0.083861)",
        "(-0.018482, 1.459101, 0.083011)",
        "(-0.018052, 1.465988, 0.082024)",
        "(-0.017890, 1.472548, 0.081027)",
        "(-0.018012, 1.475737, 0.080551)",
        "(-0.018155, 1.481812, 0.079651)",
        "(-0.018159, 1.487615, 0.078757)",
        "(-0.017894, 1.493358, 0.077703)",
        "(-0.017913, 1.498509, 0.076488)",
        "(-0.017999, 1.501011, 0.075967)",
        "(-0.018737, 1.505798, 0.074887)",
        "(-0.019219, 1.510195, 0.073767)",
        "(-0.019659, 1.514657, 0.072848)",
        "(-0.020370, 1.518448, 0.071694)",
        "(-0.020957, 1.520172, 0.071144)",
        "(-0.022093, 1.523174, 0.069850)",
        "(-0.023247, 1.525563, 0.068515)",
        "(-0.024426, 1.528013, 0.067131)",
        "(-0.025866, 1.530551, 0.066144)",
        "(-0.026442, 1.531861, 0.065657)",
        "(-0.027537, 1.534358, 0.064686)",
        "(-0.028807, 1.536924, 0.063790)",
        "(-0.029987, 1.539560, 0.063073)",
        "(-0.031037, 1.542115, 0.062222)",
        "(-0.031564, 1.543326, 0.061858)",
        "(-0.032458, 1.545822, 0.061126)",
        "(-0.033171, 1.548330, 0.060629)",
        "(-0.033612, 1.550899, 0.060120)",
        "(-0.033872, 1.553283, 0.059386)",
        "(-0.034147, 1.554323, 0.059023)",
        "(-0.034657, 1.556409, 0.058443)",
        "(-0.034959, 1.558292, 0.057994)",
        "(-0.035364, 1.560386, 0.057690)",
        "(-0.035186, 1.561951, 0.056978)",
        "(-0.035190, 1.562799, 0.056571)",
        "(-0.035307, 1.564628, 0.055831)",
        "(-0.035647, 1.566462, 0.055196)",
        "(-0.036322, 1.568668, 0.055000)",
        "(-0.036421, 1.570621, 0.054598)",
        "(-0.036485, 1.571538, 0.054553)",
        "(-0.037288, 1.573643, 0.054663)",
        "(-0.038280, 1.575615, 0.054968)",
        "(-0.039683, 1.577779, 0.055391)",
        "(-0.040704, 1.579901, 0.055559)",
        "(-0.040908, 1.580794, 0.055564)",
        "(-0.041754, 1.582715, 0.055699)",
        "(-0.042867, 1.584435, 0.055745)",
        "(-0.043955, 1.586282, 0.055882)",
        "(-0.045130, 1.588126, 0.056099)",
        "(-0.045584, 1.589000, 0.056107)",
        "(-0.046063, 1.590563, 0.056127)",
        "(-0.046178, 1.592191, 0.056298)",
        "(-0.046387, 1.593743, 0.056436)",
        "(-0.046370, 1.595370, 0.056545)",
        "(-0.046343, 1.596261, 0.056750)",
        "(-0.046351, 1.598027, 0.057417)",
        "(-0.046437, 1.599599, 0.058377)",
        "(-0.046569, 1.601193, 0.059827)",
        "(-0.046475, 1.602801, 0.061759)",
        "(-0.046403, 1.603641, 0.062819)",
        "(-0.046197, 1.605258, 0.065139)",
        "(-0.046161, 1.606878, 0.067891)",
        "(-0.046029, 1.608539, 0.071103)",
        "(-0.045909, 1.610293, 0.074900)",
        "(-0.045819, 1.611160, 0.076966)",
        "(-0.045483, 1.612723, 0.081155)",
        "(-0.045219, 1.614033, 0.085448)",
        "(-0.045120, 1.615044, 0.089776)",
        "(-0.045254, 1.615756, 0.094169)",
        "(-0.045388, 1.616041, 0.096361)",
        "(-0.045442, 1.616613, 0.100841)",
        "(-0.045416, 1.617055, 0.105488)",
        "(-0.045490, 1.617243, 0.109894)",
        "(-0.045536, 1.617209, 0.114058)",
        "(-0.045518, 1.617159, 0.116076)",
        "(-0.045165, 1.617113, 0.120028)",
        "(-0.044630, 1.616939, 0.123713)",
        "(-0.044044, 1.616580, 0.127245)",
        "(-0.043347, 1.615946, 0.130821)",
        "(-0.043014, 1.615460, 0.132666)",
        "(-0.042690, 1.614277, 0.136351)",
        "(-0.042776, 1.612673, 0.139805)",
        "(-0.042905, 1.610689, 0.143202)",
        "(-0.042976, 1.608331, 0.146663)",
        "(-0.042943, 1.607070, 0.148521)",
        "(-0.042660, 1.604455, 0.152326)",
        "(-0.042517, 1.601408, 0.156167)",
        "(-0.042531, 1.597987, 0.160164)",
        "(-0.042708, 1.594171, 0.164076)",
        "(-0.042931, 1.592103, 0.165995)",
        "(-0.043634, 1.587804, 0.169897)",
        "(-0.044368, 1.583367, 0.173848)",
        "(-0.044817, 1.578896, 0.177753)",
        "(-0.045327, 1.574256, 0.181420)",
        "(-0.045527, 1.571941, 0.183177)",
        "(-0.045673, 1.567277, 0.186699)",
        "(-0.045498, 1.562543, 0.190216)",
        "(-0.045414, 1.557571, 0.193550)",
        "(-0.045612, 1.552082, 0.196534)",
        "(-0.045652, 1.549346, 0.197973)",
        "(-0.045508, 1.543959, 0.200917)",
        "(-0.045300, 1.538378, 0.203689)",
        "(-0.045391, 1.532432, 0.206178)",
        "(-0.045817, 1.526326, 0.208546)",
        "(-0.046034, 1.523198, 0.209611)",
        "(-0.046240, 1.516793, 0.211573)",
        "(-0.046040, 1.510312, 0.213376)",
        "(-0.045768, 1.503683, 0.214770)",
        "(-0.045691, 1.496717, 0.215927)",
        "(-0.045662, 1.493183, 0.216471)",
        "(-0.045472, 1.486093, 0.217542)",
        "(-0.045163, 1.478988, 0.218556)",
        "(-0.044714, 1.472013, 0.219481)",
        "(-0.044221, 1.465065, 0.220270)",
        "(-0.043959, 1.461596, 0.220520)",
        "(-0.043553, 1.454515, 0.220686)",
        "(-0.043067, 1.447315, 0.220416)",
        "(-0.042256, 1.440327, 0.219920)",
        "(-0.041312, 1.433391, 0.219248)",
        "(-0.040885, 1.429861, 0.218857)",
        "(-0.039901, 1.422828, 0.217924)",
        "(-0.038703, 1.415804, 0.216753)",
        "(-0.037225, 1.408790, 0.215117)",
        "(-0.035866, 1.401518, 0.212943)",
        "(-0.035215, 1.397833, 0.211663)",
        "(-0.033935, 1.390617, 0.209172)",
        "(-0.032702, 1.383386, 0.206282)",
        "(-0.031663, 1.376011, 0.202982)",
        "(-0.030595, 1.368851, 0.199480)",
        "(-0.029954, 1.365461, 0.197645)",
        "(-0.028629, 1.358755, 0.193571)",
        "(-0.027398, 1.351926, 0.188651)",
        "(-0.026131, 1.345376, 0.183492)",
        "(-0.024561, 1.339491, 0.178683)",
        "(-0.023852, 1.336688, 0.176338)",
        "(-0.022566, 1.331290, 0.171599)",
        "(-0.021357, 1.326358, 0.166894)",
        "(-0.019794, 1.321621, 0.161625)",
        "(-0.018982, 1.319450, 0.158939)",
        "(-0.017450, 1.315695, 0.153772)",
        "(-0.015947, 1.312656, 0.148876)",
        "(-0.014458, 1.310226, 0.144097)",
        "(-0.012970, 1.308386, 0.139291)",
        "(-0.012226, 1.307741, 0.136893)",
        "(-0.010727, 1.306810, 0.132111)",
        "(-0.009194, 1.306579, 0.127420)",
        "(-0.007742, 1.306846, 0.122675)",
        "(-0.006367, 1.307651, 0.118045)",
        "(-0.004890, 1.309182, 0.113700)",
        "(-0.004146, 1.310231, 0.111603)",
        "(-0.002700, 1.312758, 0.107422)",
        "(-0.001241, 1.315863, 0.103356)",
        "(0.000138, 1.319518, 0.099538)",
        "(0.000779, 1.321534, 0.097729)",
        "(0.002024, 1.325833, 0.094245)",
        "(0.003163, 1.330532, 0.090884)",
        "(0.004350, 1.335738, 0.087641)",
        "(0.005605, 1.341403, 0.084612)",
        "(0.006892, 1.347479, 0.081619)",
        "(0.007561, 1.350647, 0.080116)",
        "(0.008769, 1.357064, 0.077145)",
        "(0.009821, 1.363808, 0.074464)",
        "(0.011047, 1.371081, 0.072097)",
        "(0.012129, 1.378729, 0.070056)",
        "(0.012537, 1.382689, 0.069097)",
        "(0.013077, 1.390808, 0.067487)",
        "(0.013449, 1.399235, 0.066081)",
        "(0.013896, 1.407991, 0.064886)",
        "(0.014453, 1.417040, 0.064035)",
        "(0.014659, 1.421621, 0.063733)",
        "(0.015000, 1.430737, 0.063127)",
        "(0.015242, 1.439679, 0.062518)",
        "(0.015424, 1.448391, 0.061840)",
        "(0.015793, 1.457001, 0.061237)",
        "(0.016025, 1.461229, 0.060968)",
        "(0.016410, 1.469480, 0.060411)",
        "(0.016769, 1.477379, 0.059832)",
        "(0.017048, 1.484921, 0.059200)",
        "(0.017117, 1.488588, 0.058948)",
        "(0.017293, 1.495777, 0.058613)",
        "(0.017476, 1.502669, 0.058298)",
        "(0.017490, 1.509250, 0.058032)",
        "(0.017512, 1.515655, 0.057918)",
        "(0.017502, 1.518816, 0.057885)",
        "(0.017368, 1.525039, 0.057915)",
        "(0.017096, 1.531290, 0.058224)",
        "(0.016655, 1.537468, 0.058645)",
        "(0.016039, 1.543452, 0.059145)",
        "(0.015675, 1.546360, 0.059428)",
        "(0.014816, 1.552167, 0.060119)",
        "(0.014035, 1.558036, 0.061045)",
        "(0.013369, 1.563792, 0.061969)",
        "(0.012692, 1.569470, 0.062904)",
        "(0.012543, 1.572442, 0.063367)",
        "(0.011708, 1.578014, 0.064401)",
        "(0.010615, 1.583342, 0.065597)",
        "(0.009546, 1.588698, 0.067044)",
        "(0.008621, 1.593914, 0.068539)",
        "(0.007631, 1.598892, 0.069989)",
        "(0.007149, 1.601322, 0.070722)",
        "(0.006270, 1.606102, 0.072245)",
        "(0.005334, 1.610603, 0.073727)",
        "(0.004425, 1.614726, 0.075146)",
        "(0.003532, 1.618547, 0.076795)",
        "(0.003180, 1.620297, 0.077660)",
        "(0.002508, 1.623362, 0.079416)",
        "(0.001547, 1.625984, 0.081428)",
        "(0.000521, 1.628135, 0.083610)",
        "(-0.000036, 1.629024, 0.084812)",
        "(-0.001259, 1.630598, 0.087358)",
        "(-0.002531, 1.631710, 0.090113)",
        "(-0.003861, 1.632422, 0.093065)",
        "(-0.005310, 1.632782, 0.096174)",
        "(-0.006045, 1.632844, 0.097830)",
        "(-0.007296, 1.632859, 0.101367)",
        "(-0.008248, 1.632714, 0.105190)",
        "(-0.009194, 1.632300, 0.108973)",
        "(-0.010284, 1.631510, 0.112725)",
        "(-0.010864, 1.631041, 0.114632)",
        "(-0.012013, 1.629961, 0.118485)",
        "(-0.013339, 1.628672, 0.122376)",
        "(-0.014697, 1.627370, 0.126340)",
        "(-0.016002, 1.625999, 0.130274)",
        "(-0.017285, 1.624593, 0.134226)",
        "(-0.017812, 1.623910, 0.136243)",
        "(-0.018831, 1.622610, 0.140220)",
        "(-0.019872, 1.621229, 0.144036)",
        "(-0.020939, 1.619848, 0.147899)",
        "(-0.021432, 1.619205, 0.149878)",
        "(-0.022370, 1.617939, 0.153756)",
        "(-0.023065, 1.616687, 0.157473)",
        "(-0.023626, 1.615512, 0.160943)",
        "(-0.024273, 1.614296, 0.164305)",
        "(-0.024680, 1.613682, 0.165990)",
        "(-0.025536, 1.612454, 0.169480)",
        "(-0.026235, 1.611322, 0.173242)",
        "(-0.026621, 1.610242, 0.177187)",
        "(-0.026875, 1.608927, 0.181009)",
        "(-0.027007, 1.608126, 0.182822)",
        "(-0.027345, 1.606321, 0.186532)",
        "(-0.027613, 1.604284, 0.190632)",
        "(-0.027894, 1.601936, 0.194905)",
        "(-0.028480, 1.599023, 0.198977)",
        "(-0.028936, 1.597329, 0.200897)",
        "(-0.029818, 1.593683, 0.204508)",
        "(-0.030740, 1.589709, 0.207932)",
        "(-0.031721, 1.585451, 0.211204)",
        "(-0.032742, 1.580988, 0.214307)",
        "(-0.033269, 1.578721, 0.215818)",
        "(-0.034164, 1.574115, 0.218724)",
        "(-0.034927, 1.569150, 0.221316)",
        "(-0.035368, 1.563813, 0.223632)",
        "(-0.035604, 1.558123, 0.225690)",
        "(-0.035798, 1.555023, 0.226552)",
        "(-0.036508, 1.548231, 0.227914)",
        "(-0.037063, 1.540766, 0.228705)",
        "(-0.037197, 1.532975, 0.229140)",
        "(-0.037369, 1.524755, 0.229047)",
        "(-0.037749, 1.520340, 0.229002)",
        "(-0.038198, 1.511286, 0.228652)",
        "(-0.038243, 1.502684, 0.228745)",
        "(-0.038660, 1.493666, 0.228486)",
        "(-0.039632, 1.484243, 0.227927)",
        "(-0.039980, 1.479553, 0.227719)",
        "(-0.040574, 1.470351, 0.227486)",
        "(-0.041272, 1.461046, 0.226911)",
        "(-0.042141, 1.451929, 0.226244)",
        "(-0.043125, 1.443058, 0.225526)",
        "(-0.043520, 1.438742, 0.225092)",
        "(-0.044187, 1.430396, 0.224331)",
        "(-0.044691, 1.422552, 0.223936)",
        "(-0.045063, 1.415041, 0.223306)",
        "(-0.045652, 1.407578, 0.222090)",
        "(-0.045805, 1.404049, 0.221350)",
        "(-0.046003, 1.397487, 0.220207)",
        "(-0.046155, 1.391426, 0.219188)",
        "(-0.046175, 1.385806, 0.217942)",
        "(-0.045922, 1.380520, 0.216245)",
        "(-0.045407, 1.375568, 0.213809)",
        "(-0.045038, 1.373306, 0.212319)",
        "(-0.044179, 1.368972, 0.209260)",
        "(-0.043172, 1.364828, 0.205848)",
        "(-0.042135, 1.360806, 0.202107)",
        "(-0.041667, 1.358906, 0.200015)",
        "(-0.040787, 1.355117, 0.195827)",
        "(-0.039831, 1.351645, 0.191632)",
        "(-0.038772, 1.348701, 0.187619)",
        "(-0.037852, 1.345891, 0.183425)",
        "(-0.037370, 1.344521, 0.181104)",
        "(-0.036532, 1.341890, 0.176243)",
        "(-0.035656, 1.339548, 0.171362)",
        "(-0.034577, 1.337594, 0.166575)",
        "(-0.033504, 1.335809, 0.161751)",
        "(-0.033034, 1.334968, 0.159283)",
        "(-0.032074, 1.333418, 0.154343)",
        "(-0.030974, 1.332153, 0.149418)",
        "(-0.029767, 1.331100, 0.144563)",
        "(-0.028655, 1.330138, 0.139889)",
        "(-0.028199, 1.329663, 0.137664)",
        "(-0.027363, 1.328773, 0.133398)",
        "(-0.026360, 1.328048, 0.129192)",
        "(-0.025297, 1.327440, 0.124879)",
        "(-0.024234, 1.326991, 0.120671)",
        "(-0.023636, 1.326925, 0.118737)",
        "(-0.022581, 1.326856, 0.115203)",
        "(-0.021632, 1.326859, 0.111928)",
        "(-0.020738, 1.326967, 0.108728)",
        "(-0.019773, 1.327201, 0.105561)",
        "(-0.019276, 1.327358, 0.103969)",
        "(-0.018292, 1.327712, 0.100831)",
        "(-0.017360, 1.328248, 0.097951)",
        "(-0.016498, 1.328946, 0.095304)",
        "(-0.015814, 1.329608, 0.092794)",
        "(-0.015049, 1.330450, 0.090432)",
        "(-0.014611, 1.331018, 0.089335)",
        "(-0.013931, 1.332203, 0.087227)",
        "(-0.013416, 1.333622, 0.085328)",
        "(-0.013009, 1.335407, 0.083642)",
        "(-0.012607, 1.337630, 0.082080)",
        "(-0.012326, 1.338995, 0.081307)",
        "(-0.011877, 1.341940, 0.079699)",
        "(-0.011265, 1.345612, 0.078179)",
        "(-0.010574, 1.350216, 0.076863)",
        "(-0.010211, 1.352868, 0.076163)",
        "(-0.009403, 1.358699, 0.074628)",
        "(-0.008548, 1.365356, 0.073070)",
        "(-0.007686, 1.372793, 0.071473)",
        "(-0.006832, 1.380747, 0.069648)",
        "(-0.005870, 1.389177, 0.067709)",
        "(-0.005371, 1.393570, 0.066714)",
        "(-0.004452, 1.402524, 0.064842)",
        "(-0.003632, 1.411762, 0.063492)",
        "(-0.002944, 1.421182, 0.062505)",
        "(-0.002615, 1.425899, 0.062124)",
        "(-0.001983, 1.435263, 0.061492)",
        "(-0.001254, 1.444388, 0.061024)",
        "(-0.000618, 1.453118, 0.060609)",
        "(-0.000214, 1.461273, 0.060215)",
        "(0.000290, 1.468972, 0.059925)",
        "(0.000467, 1.472628, 0.059853)",
        "(0.000688, 1.479504, 0.059603)",
        "(0.000856, 1.485909, 0.059200)",
        "(0.001059, 1.491951, 0.058770)",
        "(0.001241, 1.494848, 0.058538)",
        "(0.001806, 1.500597, 0.058078)",
        "(0.002436, 1.506145, 0.057530)",
        "(0.003000, 1.511391, 0.056757)",
        "(0.003711, 1.516437, 0.055965)",
        "(0.004679, 1.521753, 0.055828)",
        "(0.005081, 1.524461, 0.056018)",
        "(0.005613, 1.529934, 0.056766)",
        "(0.006173, 1.535410, 0.057445)",
        "(0.006718, 1.540658, 0.057729)",
        "(0.007006, 1.543212, 0.057816)",
        "(0.007500, 1.548276, 0.058015)",
        "(0.007713, 1.553323, 0.058179)",
        "(0.007788, 1.558405, 0.058247)",
        "(0.007970, 1.563619, 0.058340)",
        "(0.008200, 1.568846, 0.058189)",
        "(0.008238, 1.571418, 0.058080)",
        "(0.008301, 1.576689, 0.058090)",
        "(0.008257, 1.582125, 0.058300)",
        "(0.008177, 1.587691, 0.058566)",
        "(0.008166, 1.593343, 0.059055)",
        "(0.008260, 1.596200, 0.059510)",
        "(0.008514, 1.601915, 0.060707)",
        "(0.008705, 1.607388, 0.061967)",
        "(0.009004, 1.612302, 0.063304)",
        "(0.009078, 1.614730, 0.064140)",
        "(0.009583, 1.619650, 0.066037)",
        "(0.009802, 1.624113, 0.068226)",
        "(0.009713, 1.628020, 0.070831)",
        "(0.009679, 1.631551, 0.073860)",
        "(0.009704, 1.634565, 0.077137)",
        "(0.009678, 1.635813, 0.078799)",
        "(0.009487, 1.637919, 0.082106)",
        "(0.009246, 1.639480, 0.085574)",
        "(0.009026, 1.640578, 0.089360)",
        "(0.008665, 1.641286, 0.093317)",
        "(0.008326, 1.641481, 0.095266)",
        "(0.007497, 1.641672, 0.099153)",
        "(0.006635, 1.641645, 0.103317)",
        "(0.005727, 1.641344, 0.107647)",
        "(0.005195, 1.641056, 0.109845)",
        "(0.003924, 1.640367, 0.114407)",
        "(0.002746, 1.639615, 0.119184)",
        "(0.001488, 1.638673, 0.123991)",
        "(0.000363, 1.637651, 0.128877)",
        "(-0.000830, 1.636610, 0.133825)",
        "(-0.001447, 1.636134, 0.136363)",
        "(-0.002461, 1.635225, 0.141615)",
        "(-0.003441, 1.634312, 0.146817)",
        "(-0.004524, 1.633209, 0.151731)",
        "(-0.005034, 1.632551, 0.154032)",
        "(-0.005878, 1.631172, 0.158387)",
        "(-0.006619, 1.629589, 0.162547)",
        "(-0.007491, 1.627706, 0.166511)",
        "(-0.008409, 1.625632, 0.170227)",
        "(-0.008855, 1.624491, 0.171930)",
        "(-0.009735, 1.622049, 0.175114)",
        "(-0.010679, 1.619531, 0.178296)",
        "(-0.011682, 1.617022, 0.181804)",
        "(-0.012589, 1.614471, 0.185473)",
        "(-0.013238, 1.611855, 0.189145)",
        "(-0.013466, 1.610478, 0.190950)",
        "(-0.014048, 1.607500, 0.194432)",
        "(-0.014570, 1.604294, 0.197913)",
        "(-0.015100, 1.600889, 0.201439)",
        "(-0.015486, 1.599019, 0.203098)",
        "(-0.016327, 1.594964, 0.206256)",
        "(-0.017132, 1.590520, 0.209253)",
        "(-0.017892, 1.585738, 0.211942)",
        "(-0.018728, 1.580673, 0.214443)",
        "(-0.019463, 1.575407, 0.216982)",
        "(-0.019875, 1.572611, 0.218248)",
        "(-0.020782, 1.566891, 0.220681)",
        "(-0.021611, 1.560997, 0.223031)",
        "(-0.022359, 1.555056, 0.225323)",
        "(-0.022776, 1.552041, 0.226420)",
        "(-0.023752, 1.545890, 0.228445)",
        "(-0.024730, 1.539770, 0.230188)",
        "(-0.025724, 1.533612, 0.231720)",
        "(-0.026629, 1.527651, 0.233265)",
        "(-0.026923, 1.524789, 0.233989)",
        "(-0.027308, 1.519148, 0.235270)",
        "(-0.027647, 1.513636, 0.236230)",
        "(-0.027981, 1.508136, 0.237035)",
        "(-0.028209, 1.502653, 0.237640)",
        "(-0.028242, 1.499930, 0.237748)",
        "(-0.028181, 1.494652, 0.237717)",
        "(-0.028062, 1.489018, 0.237585)",
        "(-0.027945, 1.483282, 0.237133)",
        "(-0.028122, 1.477590, 0.236406)",
        "(-0.028286, 1.474753, 0.236035)",
        "(-0.028482, 1.469205, 0.235369)",
        "(-0.028526, 1.463826, 0.234720)",
        "(-0.028577, 1.458481, 0.233899)",
        "(-0.028745, 1.453129, 0.232778)",
        "(-0.028947, 1.447762, 0.231401)",
        "(-0.028987, 1.445108, 0.230689)",
        "(-0.028862, 1.439984, 0.229316)",
        "(-0.028685, 1.434875, 0.227943)",
        "(-0.028455, 1.429753, 0.226467)",
        "(-0.028323, 1.427215, 0.225735)",
        "(-0.027983, 1.422208, 0.224218)",
        "(-0.027713, 1.417038, 0.222436)",
        "(-0.027308, 1.411734, 0.220494)",
        "(-0.026822, 1.406424, 0.218780)",
        "(-0.026576, 1.403801, 0.217998)",
        "(-0.026142, 1.398542, 0.216452)",
        "(-0.025749, 1.393241, 0.214696)",
        "(-0.025200, 1.388047, 0.212840)",
        "(-0.024432, 1.383048, 0.211110)",
        "(-0.024013, 1.380606, 0.210313)",
        "(-0.023187, 1.375792, 0.208702)",
        "(-0.022526, 1.370927, 0.206767)",
        "(-0.021804, 1.366137, 0.204739)",
        "(-0.020959, 1.361563, 0.202911)",
        "(-0.020586, 1.359332, 0.201998)",
        "(-0.019922, 1.354887, 0.200010)",
        "(-0.019214, 1.350645, 0.197892)",
        "(-0.018490, 1.346733, 0.195636)",
        "(-0.017743, 1.343081, 0.193351)",
        "(-0.017358, 1.341390, 0.192227)",
        "(-0.016621, 1.338212, 0.189870)",
        "(-0.015797, 1.335290, 0.187199)",
        "(-0.014908, 1.332548, 0.184019)",
        "(-0.014001, 1.329975, 0.180394)",
        "(-0.013495, 1.328834, 0.178543)",
        "(-0.012574, 1.326722, 0.174891)",
        "(-0.011700, 1.324968, 0.171154)",
        "(-0.010793, 1.323582, 0.167163)",
        "(-0.009836, 1.322600, 0.162750)",
        "(-0.009347, 1.322289, 0.160371)",
        "(-0.008431, 1.321799, 0.155390)",
        "(-0.007591, 1.321614, 0.150212)",
        "(-0.006865, 1.321851, 0.144880)",
        "(-0.006170, 1.322717, 0.139617)",
        "(-0.005813, 1.323381, 0.137029)",
        "(-0.005132, 1.324888, 0.131803)",
        "(-0.004444, 1.326721, 0.126573)",
        "(-0.003894, 1.328848, 0.121595)",
        "(-0.003537, 1.331168, 0.116799)",
        "(-0.003400, 1.332458, 0.114470)",
        "(-0.003086, 1.335265, 0.110051)",
        "(-0.002904, 1.338579, 0.106209)",
        "(-0.002747, 1.342119, 0.102512)",
        "(-0.002699, 1.345893, 0.098972)",
        "(-0.002725, 1.347894, 0.097282)",
        "(-0.002736, 1.352115, 0.094104)",
        "(-0.002725, 1.356628, 0.091329)",
        "(-0.002947, 1.361406, 0.088815)",
        "(-0.003268, 1.366392, 0.086204)",
        "(-0.003428, 1.368940, 0.084907)",
        "(-0.003725, 1.374203, 0.082452)",
        "(-0.004030, 1.379650, 0.080151)",
        "(-0.004574, 1.385219, 0.078056)",
        "(-0.005376, 1.391123, 0.076521)",
        "(-0.005842, 1.394214, 0.076006)",
        "(-0.006826, 1.400441, 0.075095)",
        "(-0.007741, 1.406703, 0.074076)",
        "(-0.008514, 1.412929, 0.072744)",
        "(-0.009051, 1.419274, 0.071434)",
        "(-0.009314, 1.422499, 0.070885)",
        "(-0.010041, 1.428902, 0.069821)",
        "(-0.010829, 1.435302, 0.068691)",
        "(-0.011308, 1.441750, 0.067735)",
        "(-0.011533, 1.448318, 0.066993)",
        "(-0.011625, 1.451565, 0.066634)",
        "(-0.011856, 1.457987, 0.065946)",
        "(-0.012226, 1.464481, 0.065485)",
        "(-0.012697, 1.470984, 0.065125)",
        "(-0.013098, 1.477508, 0.065006)",
        "(-0.013199, 1.480799, 0.064954)",
        "(-0.013372, 1.487309, 0.064777)",
        "(-0.013579, 1.493871, 0.064744)",
        "(-0.013873, 1.500476, 0.064792)",
        "(-0.014327, 1.507037, 0.064646)",
        "(-0.014547, 1.510343, 0.064635)",
        "(-0.014779, 1.517135, 0.064858)",
        "(-0.014889, 1.523757, 0.064940)",
        "(-0.014994, 1.530166, 0.064761)",
        "(-0.015245, 1.536329, 0.064507)",
        "(-0.015354, 1.539302, 0.064394)",
        "(-0.015586, 1.545077, 0.064149)",
        "(-0.016048, 1.550615, 0.063795)",
        "(-0.016676, 1.555924, 0.063509)",
        "(-0.017324, 1.561087, 0.063219)",
        "(-0.017654, 1.563555, 0.062986)",
        "(-0.018346, 1.568527, 0.062663)",
        "(-0.018859, 1.573586, 0.062684)",
        "(-0.019240, 1.578549, 0.062779)",
        "(-0.019913, 1.583474, 0.062829)",
        "(-0.020257, 1.585930, 0.062920)",
        "(-0.020855, 1.590750, 0.063210)",
        "(-0.021422, 1.595406, 0.063573)",
        "(-0.021757, 1.600008, 0.063992)",
        "(-0.022168, 1.604525, 0.064601)",
        "(-0.022409, 1.606752, 0.065074)",
        "(-0.022888, 1.611105, 0.066081)",
        "(-0.023501, 1.615102, 0.067272)",
        "(-0.024167, 1.618955, 0.068985)",
        "(-0.024423, 1.622764, 0.071121)",
        "(-0.024483, 1.624576, 0.072318)",
        "(-0.024555, 1.628223, 0.075018)",
        "(-0.024765, 1.631508, 0.078105)",
        "(-0.025260, 1.634342, 0.081601)",
        "(-0.025695, 1.636827, 0.085375)",
        "(-0.025916, 1.637886, 0.087295)",
        "(-0.026415, 1.639731, 0.091175)",
        "(-0.026886, 1.641177, 0.095264)",
        "(-0.027344, 1.642306, 0.099592)",
        "(-0.028124, 1.643100, 0.104106)",
        "(-0.028552, 1.643404, 0.106429)",
        "(-0.029354, 1.643877, 0.111259)",
        "(-0.030152, 1.644167, 0.116239)",
        "(-0.031026, 1.644129, 0.121181)",
        "(-0.031825, 1.643824, 0.126081)",
        "(-0.032169, 1.643597, 0.128568)",
        "(-0.032805, 1.643045, 0.133311)",
        "(-0.033461, 1.642191, 0.138007)",
        "(-0.034209, 1.641074, 0.142767)",
        "(-0.034990, 1.639808, 0.147178)",
        "(-0.035375, 1.639046, 0.149249)",
        "(-0.035979, 1.637415, 0.153396)",
        "(-0.036580, 1.635585, 0.157401)",
        "(-0.037415, 1.633559, 0.161291)",
        "(-0.038174, 1.631634, 0.165148)",
        "(-0.038500, 1.630643, 0.166992)",
        "(-0.039041, 1.628614, 0.170519)",
        "(-0.039585, 1.626441, 0.173814)",
        "(-0.040211, 1.623942, 0.176740)",
        "(-0.040957, 1.621180, 0.179590)",
        "(-0.041369, 1.619686, 0.181034)",
        "(-0.042244, 1.616500, 0.183874)",
        "(-0.043144, 1.612970, 0.186568)",
        "(-0.043875, 1.609112, 0.189171)",
        "(-0.044515, 1.605051, 0.191751)",
        "(-0.044840, 1.602896, 0.192958)",
        "(-0.045520, 1.598370, 0.195422)",
        "(-0.046108, 1.593572, 0.198094)",
        "(-0.046628, 1.588552, 0.200690)",
        "(-0.047553, 1.583007, 0.202944)",
        "(-0.048038, 1.580086, 0.203983)",
        "(-0.048743, 1.574199, 0.206059)",
        "(-0.049501, 1.568163, 0.207882)",
        "(-0.050595, 1.561683, 0.209284)",
        "(-0.051677, 1.555050, 0.210576)",
        "(-0.052225, 1.551710, 0.211201)",
        "(-0.053543, 1.545048, 0.212344)",
        "(-0.054861, 1.538373, 0.213217)",
        "(-0.055782, 1.531891, 0.214102)",
        "(-0.056547, 1.525566, 0.215256)",
        "(-0.056934, 1.522467, 0.215859)",
        "(-0.057582, 1.516367, 0.216735)",
        "(-0.058029, 1.510308, 0.217296)",
        "(-0.057968, 1.504420, 0.217744)",
        "(-0.057818, 1.498467, 0.217938)",
        "(-0.057726, 1.495447, 0.217950)",
        "(-0.057547, 1.489380, 0.218094)",
        "(-0.057380, 1.483488, 0.218619)",
        "(-0.057175, 1.477754, 0.219159)",
        "(-0.057045, 1.472130, 0.219647)",
        "(-0.056970, 1.469350, 0.219886)",
        "(-0.056767, 1.463900, 0.220297)",
        "(-0.056384, 1.458588, 0.220512)",
        "(-0.056026, 1.453412, 0.220404)",
        "(-0.055727, 1.448346, 0.219884)",
        "(-0.055496, 1.445907, 0.219560)",
        "(-0.054942, 1.441024, 0.218892)",
        "(-0.054398, 1.436118, 0.217941)",
        "(-0.053872, 1.431182, 0.216618)",
        "(-0.053160, 1.426330, 0.215286)",
        "(-0.052819, 1.423874, 0.214639)",
        "(-0.052136, 1.418831, 0.213264)",
        "(-0.051415, 1.413594, 0.211599)",
        "(-0.050758, 1.408140, 0.209607)",
        "(-0.049955, 1.402726, 0.207481)",
        "(-0.049620, 1.400017, 0.206392)",
        "(-0.049180, 1.394458, 0.204207)",
        "(-0.048872, 1.388824, 0.202007)",
        "(-0.048391, 1.383345, 0.199778)",
        "(-0.047670, 1.378054, 0.197263)",
        "(-0.047315, 1.375472, 0.195952)",
        "(-0.046689, 1.370417, 0.193354)",
        "(-0.046106, 1.365648, 0.190778)",
        "(-0.045568, 1.361074, 0.188086)",
        "(-0.044894, 1.356760, 0.185008)",
        "(-0.044429, 1.354762, 0.183314)",
        "(-0.043557, 1.350865, 0.179730)",
        "(-0.042655, 1.347233, 0.176002)",
        "(-0.041648, 1.343937, 0.172009)",
        "(-0.040844, 1.340847, 0.167458)",
        "(-0.040430, 1.339482, 0.165093)",
        "(-0.039492, 1.337084, 0.160471)",
        "(-0.038641, 1.335058, 0.155814)",
        "(-0.037776, 1.333529, 0.150604)",
        "(-0.036962, 1.332552, 0.144952)",
        "(-0.036475, 1.332363, 0.142062)",
        "(-0.035342, 1.332424, 0.136181)",
        "(-0.034229, 1.333108, 0.130224)",
        "(-0.033231, 1.334385, 0.124375)",
        "(-0.032456, 1.336248, 0.118394)",
        "(-0.032073, 1.337516, 0.115428)",
        "(-0.031316, 1.340660, 0.109870)",
        "(-0.030714, 1.344667, 0.104930)",
        "(-0.030237, 1.349385, 0.100224)",
        "(-0.029926, 1.354716, 0.095700)",
        "(-0.029830, 1.357626, 0.093591)",
        "(-0.029651, 1.363955, 0.089688)",
        "(-0.029600, 1.370854, 0.086029)",
        "(-0.029629, 1.378384, 0.082772)",
        "(-0.029709, 1.386559, 0.080319)",
        "(-0.029777, 1.390903, 0.079335)",
        "(-0.029892, 1.399778, 0.077522)",
        "(-0.030013, 1.408870, 0.076124)",
        "(-0.029841, 1.418215, 0.075053)",
        "(-0.029560, 1.427406, 0.073891)",
        "(-0.029502, 1.431928, 0.073298)",
        "(-0.029196, 1.441042, 0.072428)",
        "(-0.028965, 1.450028, 0.071947)",
        "(-0.029101, 1.458715, 0.071817)",
        "(-0.029363, 1.467261, 0.072176)",
        "(-0.029355, 1.471570, 0.072640)",
        "(-0.029045, 1.480289, 0.073947)",
        "(-0.028841, 1.488882, 0.075268)",
        "(-0.028744, 1.497565, 0.076594)",
        "(-0.028515, 1.506251, 0.077951)",
        "(-0.028304, 1.510427, 0.078578)",
        "(-0.027984, 1.518811, 0.079796)",
        "(-0.027718, 1.527376, 0.081304)",
        "(-0.027054, 1.535942, 0.083001)",
        "(-0.025927, 1.544708, 0.085330)",
        "(-0.025280, 1.549058, 0.086479)",
        "(-0.024159, 1.557634, 0.088836)",
        "(-0.022559, 1.564508, 0.090256)",
        "(-0.020836, 1.573092, 0.092684)",
        "(-0.019378, 1.580766, 0.094956)",
        "(-0.018510, 1.584407, 0.095928)",
        "(-0.016487, 1.591421, 0.098173)",
        "(-0.015146, 1.598082, 0.100696)",
        "(-0.014117, 1.604225, 0.103024)",
        "(-0.013020, 1.609792, 0.105239)",
        "(-0.012509, 1.612410, 0.106412)",
        "(-0.011633, 1.617330, 0.108892)",
        "(-0.011030, 1.621777, 0.111295)",
        "(-0.010693, 1.625840, 0.113671)",
        "(-0.010516, 1.629657, 0.116305)",
        "(-0.010456, 1.633254, 0.118913)",
        "(-0.010446, 1.634937, 0.120294)",
        "(-0.010509, 1.638258, 0.123718)",
        "(-0.010582, 1.641386, 0.127629)",
        "(-0.010636, 1.644312, 0.131829)",
        "(-0.010494, 1.646947, 0.136278)",
        "(-0.010422, 1.648154, 0.138678)",
        "(-0.010367, 1.650226, 0.143535)",
        "(-0.010373, 1.651969, 0.148412)",
        "(-0.010496, 1.653136, 0.153698)",
        "(-0.010665, 1.653677, 0.156622)",
        "(-0.010917, 1.654633, 0.162579)",
        "(-0.011431, 1.654968, 0.168154)",
        "(-0.012327, 1.654739, 0.173087)",
        "(-0.013162, 1.654037, 0.178043)",
        "(-0.013591, 1.653538, 0.180593)",
        "(-0.014194, 1.652436, 0.185773)",
        "(-0.014694, 1.650840, 0.190841)",
        "(-0.015341, 1.648777, 0.195691)",
        "(-0.015940, 1.646200, 0.200436)",
        "(-0.016285, 1.644756, 0.202782)",
        "(-0.017334, 1.641583, 0.207455)",
        "(-0.018572, 1.637963, 0.212217)",
        "(-0.019872, 1.633984, 0.217175)",
        "(-0.021436, 1.629539, 0.221885)",
        "(-0.022266, 1.627068, 0.223957)",
        "(-0.023728, 1.621900, 0.227809)",
        "(-0.025031, 1.616704, 0.231622)",
        "(-0.026499, 1.611506, 0.235347)",
        "(-0.028135, 1.606229, 0.238652)",
        "(-0.028945, 1.603603, 0.240113)",
        "(-0.030617, 1.598240, 0.242760)",
        "(-0.032090, 1.592745, 0.245011)",
        "(-0.033090, 1.587286, 0.247169)",
        "(-0.033994, 1.581937, 0.249181)",
        "(-0.034537, 1.579176, 0.250056)",
        "(-0.035630, 1.573587, 0.251651)",
        "(-0.036520, 1.567720, 0.252877)",
        "(-0.037179, 1.561444, 0.253637)",
        "(-0.037768, 1.554883, 0.254077)",
        "(-0.038158, 1.551428, 0.254148)",
        "(-0.039194, 1.544117, 0.254138)",
        "(-0.040136, 1.536503, 0.254049)",
        "(-0.040764, 1.528772, 0.254079)",
        "(-0.041436, 1.520962, 0.254059)",
        "(-0.041780, 1.516970, 0.253906)",
        "(-0.042502, 1.508824, 0.253426)",
        "(-0.043247, 1.500640, 0.252794)",
        "(-0.044005, 1.492457, 0.252015)",
        "(-0.044629, 1.484283, 0.250933)",
        "(-0.044810, 1.480256, 0.250116)",
        "(-0.044862, 1.472326, 0.248201)",
        "(-0.044652, 1.464600, 0.246068)",
        "(-0.044584, 1.456912, 0.243837)",
        "(-0.044578, 1.449307, 0.241501)",
        "(-0.044485, 1.445646, 0.240367)",
        "(-0.044154, 1.438548, 0.238203)",
        "(-0.043779, 1.431701, 0.236025)",
        "(-0.043312, 1.424890, 0.233852)",
        "(-0.042719, 1.418214, 0.231673)",
        "(-0.042481, 1.414944, 0.230490)",
        "(-0.042146, 1.408478, 0.227902)",
        "(-0.041720, 1.402206, 0.225118)",
        "(-0.041093, 1.396190, 0.222168)",
        "(-0.040480, 1.390448, 0.219002)",
        "(-0.040178, 1.387720, 0.217355)",
        "(-0.039575, 1.382519, 0.213989)",
        "(-0.039002, 1.377710, 0.210575)",
        "(-0.038452, 1.373214, 0.206704)",
        "(-0.037534, 1.369192, 0.202115)",
        "(-0.037009, 1.367330, 0.199577)",
        "(-0.035800, 1.363976, 0.194239)",
        "(-0.034827, 1.360874, 0.188420)",
        "(-0.033974, 1.358022, 0.182250)",
        "(-0.033056, 1.355721, 0.176153)",
        "(-0.032640, 1.354743, 0.173074)",
        "(-0.031834, 1.353022, 0.166778)",
        "(-0.030954, 1.351700, 0.160441)",
        "(-0.030030, 1.350901, 0.154244)",
        "(-0.029222, 1.350628, 0.148408)",
        "(-0.028853, 1.350628, 0.145404)",
        "(-0.028107, 1.350868, 0.139680)",
        "(-0.027384, 1.351424, 0.134267)",
        "(-0.026657, 1.352272, 0.129169)",
        "(-0.025985, 1.353412, 0.124371)",
        "(-0.025652, 1.354127, 0.122109)",
        "(-0.025098, 1.355729, 0.118027)",
        "(-0.024572, 1.357496, 0.114529)",
        "(-0.023845, 1.359291, 0.111281)",
        "(-0.023253, 1.361052, 0.108255)",
        "(-0.023028, 1.361981, 0.106877)",
        "(-0.022752, 1.363872, 0.104367)",
        "(-0.022781, 1.365886, 0.102115)",
        "(-0.022822, 1.368047, 0.100004)",
        "(-0.022795, 1.370578, 0.097936)",
        "(-0.022786, 1.371982, 0.096875)",
        "(-0.022840, 1.374930, 0.094617)",
        "(-0.022997, 1.378267, 0.092182)",
        "(-0.023370, 1.382046, 0.089367)",
        "(-0.023997, 1.386433, 0.086432)",
        "(-0.024403, 1.388978, 0.085147)",
        "(-0.025300, 1.394725, 0.082893)",
        "(-0.026229, 1.401276, 0.080881)",
        "(-0.027177, 1.408398, 0.078835)",
        "(-0.027948, 1.416097, 0.076282)",
        "(-0.028305, 1.420224, 0.074811)",
        "(-0.028906, 1.428918, 0.072137)",
        "(-0.029478, 1.438339, 0.070101)",
        "(-0.030003, 1.448428, 0.068695)",
        "(-0.030434, 1.459130, 0.067691)",
        "(-0.030545, 1.464664, 0.067328)",
        "(-0.030831, 1.475816, 0.066694)",
        "(-0.031387, 1.487115, 0.066627)",
        "(-0.032164, 1.498530, 0.067070)",
        "(-0.032914, 1.509807, 0.067539)",
        "(-0.032938, 1.515345, 0.067705)",
        "(-0.032608, 1.526330, 0.067896)",
        "(-0.032191, 1.536869, 0.067915)",
        "(-0.031713, 1.547043, 0.067955)",
        "(-0.031140, 1.556826, 0.068101)",
        "(-0.030863, 1.561524, 0.068288)",
        "(-0.030340, 1.570630, 0.068774)",
        "(-0.029740, 1.579230, 0.069144)",
        "(-0.028990, 1.587191, 0.069285)",
        "(-0.027809, 1.594789, 0.069576)",
        "(-0.027332, 1.598527, 0.069880)",
        "(-0.026580, 1.605222, 0.070433)",
        "(-0.026051, 1.611844, 0.071430)",
        "(-0.025310, 1.617975, 0.072323)",
        "(-0.024397, 1.623609, 0.073088)",
        "(-0.023894, 1.626184, 0.073405)",
        "(-0.023160, 1.631051, 0.074201)",
        "(-0.022809, 1.635961, 0.075692)",
        "(-0.022231, 1.640480, 0.077464)",
        "(-0.021784, 1.644577, 0.079005)",
        "(-0.021631, 1.646431, 0.079804)",
        "(-0.020894, 1.649923, 0.081639)",
        "(-0.020319, 1.652964, 0.083698)",
        "(-0.020039, 1.655459, 0.085766)",
        "(-0.019740, 1.657525, 0.088295)",
        "(-0.019614, 1.658418, 0.089676)",
        "(-0.019366, 1.659894, 0.092594)",
        "(-0.019128, 1.660986, 0.095950)",
        "(-0.019103, 1.661577, 0.099848)",
        "(-0.019784, 1.661834, 0.104399)",
        "(-0.020161, 1.661664, 0.106414)",
        "(-0.020899, 1.661453, 0.111178)",
        "(-0.021723, 1.660894, 0.116096)",
        "(-0.022500, 1.660189, 0.121110)",
        "(-0.023294, 1.659366, 0.126325)",
        "(-0.023658, 1.658967, 0.128962)",
        "(-0.024282, 1.658068, 0.134371)",
        "(-0.024972, 1.657098, 0.140056)",
        "(-0.025681, 1.655991, 0.145877)",
        "(-0.026324, 1.654750, 0.151725)",
        "(-0.026651, 1.654007, 0.154524)",
        "(-0.027280, 1.652394, 0.159870)",
        "(-0.027990, 1.650628, 0.165104)",
        "(-0.028669, 1.648890, 0.170194)",
        "(-0.029345, 1.647058, 0.174861)",
        "(-0.029695, 1.646062, 0.176876)",
        "(-0.030400, 1.643883, 0.180591)",
        "(-0.030904, 1.641565, 0.184062)",
        "(-0.031359, 1.639029, 0.187258)",
        "(-0.031834, 1.636278, 0.190253)",
        "(-0.032112, 1.634874, 0.191717)",
        "(-0.032666, 1.631950, 0.194503)",
        "(-0.033298, 1.628933, 0.197153)",
        "(-0.034027, 1.625824, 0.199621)",
        "(-0.034700, 1.622653, 0.202079)",
        "(-0.035097, 1.621009, 0.203258)",
        "(-0.035973, 1.617455, 0.205405)",
        "(-0.036795, 1.613574, 0.207016)",
        "(-0.037467, 1.609353, 0.208060)",
        "(-0.038139, 1.604827, 0.208793)",
        "(-0.038486, 1.602511, 0.209217)",
        "(-0.039266, 1.597778, 0.210132)",
        "(-0.040239, 1.592867, 0.211062)",
        "(-0.040944, 1.587662, 0.211686)",
        "(-0.041578, 1.582185, 0.212091)",
        "(-0.041889, 1.579321, 0.212307)",
        "(-0.042466, 1.573457, 0.212780)",
        "(-0.043548, 1.567217, 0.212998)",
        "(-0.044892, 1.560568, 0.212968)",
        "(-0.045774, 1.553796, 0.213095)",
        "(-0.046057, 1.550389, 0.213176)",
        "(-0.046726, 1.543453, 0.213191)",
        "(-0.047424, 1.536114, 0.213033)",
        "(-0.047904, 1.528694, 0.212885)",
        "(-0.048427, 1.521132, 0.212638)",
        "(-0.048741, 1.517336, 0.212531)",
        "(-0.049046, 1.509714, 0.212644)",
        "(-0.049064, 1.502223, 0.213025)",
        "(-0.049259, 1.494536, 0.213071)",
        "(-0.049358, 1.486747, 0.212706)",
        "(-0.049361, 1.482842, 0.212461)",
        "(-0.049122, 1.475261, 0.212139)",
        "(-0.048740, 1.467977, 0.211963)",
        "(-0.048575, 1.460785, 0.211469)",
        "(-0.048303, 1.453706, 0.210619)",
        "(-0.048020, 1.450324, 0.210136)",
        "(-0.047487, 1.443762, 0.209051)",
        "(-0.047100, 1.437452, 0.207516)",
        "(-0.046445, 1.431582, 0.205699)",
        "(-0.045535, 1.426116, 0.203752)",
        "(-0.045006, 1.423617, 0.202571)",
        "(-0.043870, 1.418813, 0.199915)",
        "(-0.042848, 1.414108, 0.196757)",
        "(-0.041668, 1.409707, 0.192958)",
        "(-0.040363, 1.405653, 0.188975)",
        "(-0.039719, 1.403754, 0.186921)",
        "(-0.038493, 1.400096, 0.182656)",
        "(-0.037177, 1.396466, 0.177933)",
        "(-0.035615, 1.392879, 0.172738)",
        "(-0.033960, 1.389413, 0.167314)",
        "(-0.033189, 1.387720, 0.164599)",
        "(-0.031942, 1.384338, 0.159234)",
        "(-0.030930, 1.380922, 0.153639)",
        "(-0.030117, 1.377650, 0.147817)",
        "(-0.029373, 1.374684, 0.142154)",
        "(-0.028922, 1.373398, 0.139520)",
        "(-0.028106, 1.371267, 0.134640)",
        "(-0.027488, 1.369576, 0.130006)",
        "(-0.026982, 1.368348, 0.125314)",
        "(-0.026488, 1.367595, 0.120400)",
        "(-0.026213, 1.367480, 0.117940)",
        "(-0.025606, 1.367649, 0.113297)",
        "(-0.024988, 1.368464, 0.108972)",
        "(-0.024594, 1.369871, 0.104724)",
        "(-0.024296, 1.371881, 0.100663)",
        "(-0.024117, 1.373198, 0.098774)",
        "(-0.023772, 1.376204, 0.094980)",
        "(-0.023421, 1.379780, 0.090983)",
        "(-0.023276, 1.383843, 0.086832)",
        "(-0.023375, 1.388710, 0.082995)",
        "(-0.023400, 1.391579, 0.081252)",
        "(-0.023577, 1.397772, 0.078127)",
        "(-0.023742, 1.404585, 0.074635)",
        "(-0.023647, 1.412055, 0.071335)",
        "(-0.023338, 1.419986, 0.068284)",
        "(-0.023175, 1.424084, 0.066783)",
        "(-0.023116, 1.432570, 0.064089)",
        "(-0.023213, 1.441492, 0.061779)",
        "(-0.023332, 1.450824, 0.059884)",
        "(-0.023634, 1.460370, 0.058497)",
        "(-0.023698, 1.465254, 0.057914)",
        "(-0.023754, 1.475024, 0.056697)",
        "(-0.023837, 1.484669, 0.055520)",
        "(-0.023717, 1.494132, 0.054641)",
        "(-0.023675, 1.503330, 0.054073)",
        "(-0.023699, 1.507780, 0.053844)",
        "(-0.023937, 1.516478, 0.053458)",
        "(-0.024264, 1.524722, 0.053240)",
        "(-0.024342, 1.532490, 0.053302)",
        "(-0.024394, 1.539765, 0.053452)",
        "(-0.024396, 1.543237, 0.053549)",
        "(-0.024593, 1.549781, 0.053754)",
        "(-0.024988, 1.555821, 0.053874)",
        "(-0.025154, 1.561522, 0.054039)",
        "(-0.025237, 1.566850, 0.054389)",
        "(-0.025332, 1.569384, 0.054586)",
        "(-0.025740, 1.574278, 0.054981)",
        "(-0.026245, 1.579109, 0.055664)",
        "(-0.027106, 1.583903, 0.056593)",
        "(-0.028113, 1.588737, 0.057836)",
        "(-0.028726, 1.591260, 0.058554)",
        "(-0.030077, 1.596464, 0.060041)",
        "(-0.031148, 1.601952, 0.061914)",
        "(-0.032147, 1.607619, 0.064089)",
        "(-0.032900, 1.613431, 0.066247)",
        "(-0.033199, 1.616336, 0.067325)",
        "(-0.033606, 1.622209, 0.069599)",
        "(-0.033858, 1.628091, 0.071974)",
        "(-0.034248, 1.633914, 0.074432)",
        "(-0.034755, 1.639594, 0.077204)",
        "(-0.034999, 1.642396, 0.078790)",
        "(-0.035354, 1.648002, 0.082263)",
        "(-0.035996, 1.653311, 0.086059)",
        "(-0.036759, 1.658413, 0.090440)",
        "(-0.037707, 1.663084, 0.095109)",
        "(-0.038354, 1.665146, 0.097496)",
        "(-0.039484, 1.669048, 0.102549)",
        "(-0.040899, 1.672478, 0.108027)",
        "(-0.042489, 1.675178, 0.113720)",
        "(-0.044039, 1.677253, 0.119640)",
        "(-0.044729, 1.678009, 0.122637)",
        "(-0.046121, 1.678916, 0.128519)",
        "(-0.047589, 1.679044, 0.134233)",
        "(-0.049107, 1.678634, 0.140097)",
        "(-0.050424, 1.677765, 0.146342)",
        "(-0.051000, 1.677105, 0.149537)",
        "(-0.052181, 1.675360, 0.155792)",
        "(-0.053377, 1.672870, 0.161502)",
        "(-0.054398, 1.669943, 0.167046)",
        "(-0.055295, 1.666779, 0.172964)",
        "(-0.055861, 1.665066, 0.176061)",
        "(-0.057265, 1.661252, 0.182055)",
        "(-0.058898, 1.657057, 0.187908)",
        "(-0.060526, 1.652603, 0.193740)",
        "(-0.061824, 1.648052, 0.199399)",
        "(-0.062484, 1.645692, 0.202076)",
        "(-0.063774, 1.640872, 0.207149)",
        "(-0.065023, 1.635911, 0.211922)",
        "(-0.066383, 1.630815, 0.215904)",
        "(-0.067793, 1.625564, 0.218993)",
        "(-0.068439, 1.622934, 0.220327)",
        "(-0.069519, 1.617821, 0.223134)",
        "(-0.070310, 1.612996, 0.226433)",
        "(-0.071094, 1.608341, 0.229724)",
        "(-0.071775, 1.603556, 0.232539)",
        "(-0.072038, 1.601114, 0.233808)",
        "(-0.072453, 1.596065, 0.236142)",
        "(-0.072758, 1.590897, 0.238118)",
        "(-0.072875, 1.585628, 0.239918)",
        "(-0.072719, 1.580216, 0.241604)",
        "(-0.072562, 1.577394, 0.242331)",
        "(-0.072247, 1.571478, 0.243685)",
        "(-0.071863, 1.565177, 0.244777)",
        "(-0.071385, 1.558494, 0.245812)",
        "(-0.070739, 1.551625, 0.247001)",
        "(-0.070420, 1.548074, 0.247527)",
        "(-0.069937, 1.540520, 0.248157)",
        "(-0.069378, 1.532455, 0.248418)",
        "(-0.068507, 1.524146, 0.248524)",
        "(-0.067738, 1.515599, 0.248470)",
        "(-0.067429, 1.511163, 0.248338)",
        "(-0.066777, 1.502161, 0.247887)",
        "(-0.066089, 1.493134, 0.247251)",
        "(-0.065104, 1.484205, 0.246362)",
        "(-0.063975, 1.475129, 0.244999)",
        "(-0.063468, 1.470482, 0.243946)",
        "(-0.062534, 1.461180, 0.241381)",
        "(-0.061659, 1.451985, 0.238495)",
        "(-0.060634, 1.442899, 0.235449)",
        "(-0.059537, 1.434077, 0.231916)",
        "(-0.059138, 1.429830, 0.229898)",
        "(-0.058566, 1.421633, 0.225635)",
        "(-0.057978, 1.414021, 0.221337)",
        "(-0.057335, 1.407060, 0.216991)",
        "(-0.056687, 1.400902, 0.212414)",
        "(-0.056417, 1.398160, 0.209969)",
        "(-0.055898, 1.393140, 0.204834)",
        "(-0.055217, 1.388848, 0.199511)",
        "(-0.054528, 1.385114, 0.194107)",
        "(-0.053829, 1.382027, 0.188520)",
        "(-0.053549, 1.380698, 0.185605)",
        "(-0.052940, 1.378325, 0.179861)",
        "(-0.052078, 1.376435, 0.174400)",
        "(-0.051138, 1.374712, 0.168835)",
        "(-0.050373, 1.373090, 0.162837)",
        "(-0.050083, 1.372333, 0.159752)",
        "(-0.049516, 1.371112, 0.153663)",
        "(-0.048902, 1.370418, 0.147766)",
        "(-0.048441, 1.370283, 0.142167)",
        "(-0.047978, 1.370696, 0.136915)",
        "(-0.047778, 1.371107, 0.134394)",
        "(-0.047415, 1.372127, 0.129340)",
        "(-0.047074, 1.373615, 0.124484)",
        "(-0.046712, 1.375537, 0.119772)",
        "(-0.046351, 1.378020, 0.115360)",
        "(-0.046244, 1.379483, 0.113351)",
        "(-0.046203, 1.382670, 0.109494)",
        "(-0.046264, 1.386329, 0.105716)",
        "(-0.046239, 1.390598, 0.102069)",
        "(-0.046192, 1.395499, 0.098750)",
        "(-0.046168, 1.398237, 0.097244)",
        "(-0.046237, 1.404224, 0.094420)",
        "(-0.046519, 1.410821, 0.091766)",
        "(-0.046813, 1.418014, 0.089161)",
        "(-0.047090, 1.425840, 0.086769)",
        "(-0.047188, 1.430005, 0.085672)",
        "(-0.047315, 1.438523, 0.083499)",
        "(-0.047393, 1.447433, 0.081603)",
        "(-0.047485, 1.456624, 0.080005)",
        "(-0.047435, 1.465798, 0.078348)",
        "(-0.047357, 1.470387, 0.077568)",
        "(-0.047152, 1.479635, 0.076268)",
        "(-0.046879, 1.488796, 0.074980)",
        "(-0.046658, 1.497728, 0.073706)",
        "(-0.046618, 1.506486, 0.072730)",
        "(-0.046514, 1.510829, 0.072392)",
        "(-0.046259, 1.519338, 0.071963)",
        "(-0.046099, 1.527528, 0.071557)",
        "(-0.045808, 1.535394, 0.071052)",
        "(-0.045579, 1.542864, 0.070378)",
        "(-0.045499, 1.546494, 0.070032)",
        "(-0.045554, 1.553632, 0.069583)",
        "(-0.045737, 1.560746, 0.069473)",
        "(-0.045739, 1.567823, 0.069535)",
        "(-0.045806, 1.574549, 0.069345)",
        "(-0.045769, 1.577725, 0.069163)",
        "(-0.045635, 1.583959, 0.068878)",
        "(-0.045668, 1.590118, 0.068905)",
        "(-0.045670, 1.596151, 0.069210)",
        "(-0.045826, 1.601907, 0.069591)",
        "(-0.045896, 1.604702, 0.069867)",
        "(-0.045982, 1.610154, 0.070546)",
        "(-0.046036, 1.615356, 0.071240)",
        "(-0.046148, 1.620379, 0.072192)",
        "(-0.046294, 1.625268, 0.073466)",
        "(-0.046432, 1.627574, 0.074125)",
        "(-0.046610, 1.632070, 0.075678)",
        "(-0.046567, 1.636586, 0.077744)",
        "(-0.046666, 1.640884, 0.080045)",
        "(-0.046966, 1.644909, 0.082606)",
        "(-0.047103, 1.646847, 0.083992)",
        "(-0.047345, 1.650495, 0.086626)",
        "(-0.047607, 1.653834, 0.089252)",
        "(-0.047752, 1.657111, 0.092287)",
        "(-0.047996, 1.660337, 0.095660)",
        "(-0.048203, 1.661778, 0.097338)",
        "(-0.048533, 1.664377, 0.100757)",
        "(-0.048556, 1.666709, 0.104397)",
        "(-0.048683, 1.668655, 0.107944)",
        "(-0.049004, 1.670104, 0.111491)",
        "(-0.049137, 1.670707, 0.113355)",
        "(-0.049394, 1.671820, 0.117322)",
        "(-0.049799, 1.672604, 0.121403)",
        "(-0.050325, 1.673010, 0.125608)",
        "(-0.050848, 1.673093, 0.129792)",
        "(-0.051124, 1.672974, 0.131820)",
        "(-0.051609, 1.672539, 0.135786)",
        "(-0.052200, 1.671834, 0.139752)",
        "(-0.053066, 1.670911, 0.143970)",
        "(-0.053969, 1.669939, 0.148364)",
        "(-0.054402, 1.669411, 0.150444)",
        "(-0.055110, 1.668202, 0.154261)",
        "(-0.055773, 1.666749, 0.157812)",
        "(-0.056452, 1.665225, 0.161419)",
        "(-0.057141, 1.663620, 0.165243)",
        "(-0.057558, 1.662724, 0.167207)",
        "(-0.058657, 1.660737, 0.171088)",
        "(-0.059795, 1.658473, 0.174948)",
        "(-0.060609, 1.656044, 0.178891)",
        "(-0.061260, 1.653262, 0.182744)",
        "(-0.061564, 1.651719, 0.184685)",
        "(-0.062079, 1.648407, 0.188651)",
        "(-0.062847, 1.644711, 0.192524)",
        "(-0.063764, 1.640383, 0.196829)",
        "(-0.064599, 1.635830, 0.201499)",
        "(-0.065060, 1.633433, 0.203921)",
        "(-0.066179, 1.628325, 0.208611)",
        "(-0.067576, 1.622587, 0.213022)",
        "(-0.068976, 1.616311, 0.217011)",
        "(-0.070161, 1.609706, 0.220834)",
        "(-0.070702, 1.606361, 0.222696)",
        "(-0.071861, 1.599564, 0.226360)",
        "(-0.073142, 1.592484, 0.229848)",
        "(-0.074482, 1.585041, 0.232896)",
        "(-0.075677, 1.577458, 0.235423)",
        "(-0.076138, 1.573649, 0.236508)",
        "(-0.076992, 1.565917, 0.238431)",
        "(-0.077995, 1.557866, 0.239866)",
        "(-0.078966, 1.549543, 0.240699)",
        "(-0.079814, 1.541063, 0.241061)",
        "(-0.080161, 1.536791, 0.241145)",
        "(-0.080887, 1.528223, 0.241186)",
        "(-0.081597, 1.519455, 0.240491)",
        "(-0.082185, 1.510598, 0.239179)",
        "(-0.082591, 1.501754, 0.237653)",
        "(-0.082784, 1.497395, 0.236806)",
        "(-0.083242, 1.488690, 0.235044)",
        "(-0.083666, 1.479982, 0.233294)",
        "(-0.083714, 1.471390, 0.231563)",
        "(-0.083494, 1.462750, 0.229544)",
        "(-0.083378, 1.458364, 0.228406)",
        "(-0.083253, 1.449528, 0.226048)",
        "(-0.083043, 1.440585, 0.223694)",
        "(-0.082647, 1.431687, 0.221462)",
        "(-0.081971, 1.423005, 0.219076)",
        "(-0.081622, 1.418724, 0.217711)",
        "(-0.080971, 1.410320, 0.214592)",
        "(-0.080350, 1.402224, 0.211352)",
        "(-0.079573, 1.394556, 0.208353)",
        "(-0.078783, 1.387527, 0.205458)",
        "(-0.078453, 1.384217, 0.203819)",
        "(-0.077806, 1.377906, 0.200086)",
        "(-0.076918, 1.372169, 0.195981)",
        "(-0.075919, 1.367172, 0.191710)",
        "(-0.075084, 1.362785, 0.187085)",
        "(-0.074773, 1.360774, 0.184571)",
        "(-0.074103, 1.357059, 0.179326)",
        "(-0.073230, 1.354100, 0.174075)",
        "(-0.072157, 1.352128, 0.169096)",
        "(-0.071094, 1.350943, 0.164252)",
        "(-0.070624, 1.350541, 0.161735)",
        "(-0.069831, 1.349977, 0.156462)",
        "(-0.069062, 1.349816, 0.150960)",
        "(-0.068211, 1.350148, 0.145263)",
        "(-0.067374, 1.350982, 0.139703)",
        "(-0.066962, 1.351652, 0.137064)",
        "(-0.066275, 1.353268, 0.132013)",
        "(-0.065767, 1.355206, 0.127099)",
        "(-0.065256, 1.357604, 0.122303)",
        "(-0.064785, 1.360500, 0.117716)",
        "(-0.064598, 1.362179, 0.115583)",
        "(-0.064329, 1.365764, 0.111675)",
        "(-0.064256, 1.369676, 0.108173)",
        "(-0.064225, 1.373964, 0.105129)",
        "(-0.064220, 1.378588, 0.102243)",
        "(-0.064206, 1.381022, 0.100765)",
        "(-0.064270, 1.386097, 0.097777)",
        "(-0.064508, 1.391539, 0.094933)",
        "(-0.064982, 1.397335, 0.092155)",
        "(-0.065602, 1.403594, 0.089380)",
        "(-0.065969, 1.406990, 0.088222)",
        "(-0.066631, 1.414208, 0.086249)",
        "(-0.067345, 1.421798, 0.084349)",
        "(-0.067977, 1.429739, 0.082249)",
        "(-0.068455, 1.438107, 0.080255)",
        "(-0.068662, 1.442451, 0.079345)",
        "(-0.069101, 1.451301, 0.077696)",
        "(-0.069554, 1.460402, 0.076294)",
        "(-0.069984, 1.469782, 0.075278)",
        "(-0.070351, 1.479225, 0.074384)",
        "(-0.070512, 1.483928, 0.073929)",
        "(-0.070685, 1.493396, 0.073292)",
        "(-0.070759, 1.502800, 0.072916)",
        "(-0.071039, 1.511830, 0.072600)",
        "(-0.071547, 1.520557, 0.072453)",
        "(-0.071741, 1.524832, 0.072540)",
        "(-0.071959, 1.533250, 0.072833)",
        "(-0.072081, 1.541301, 0.073015)",
        "(-0.072069, 1.549132, 0.073249)",
        "(-0.072112, 1.556573, 0.073388)",
        "(-0.072201, 1.560190, 0.073425)",
        "(-0.072473, 1.567209, 0.073571)",
        "(-0.072773, 1.574047, 0.073829)",
        "(-0.072987, 1.580720, 0.074147)",
        "(-0.073025, 1.587249, 0.074654)",
        "(-0.073057, 1.590438, 0.074944)",
        "(-0.073263, 1.596540, 0.075486)",
        "(-0.073578, 1.602324, 0.076032)",
        "(-0.073622, 1.607970, 0.076621)",
        "(-0.073549, 1.613463, 0.077285)",
        "(-0.073528, 1.616104, 0.077669)",
        "(-0.073493, 1.621224, 0.078465)",
        "(-0.073461, 1.626176, 0.079394)",
        "(-0.073408, 1.631006, 0.080827)",
        "(-0.073259, 1.635800, 0.082729)",
        "(-0.073312, 1.638026, 0.083641)",
        "(-0.073595, 1.642227, 0.085472)",
        "(-0.073886, 1.646269, 0.087828)",
        "(-0.074274, 1.650153, 0.090716)",
        "(-0.074905, 1.653654, 0.093983)",
        "(-0.075321, 1.655242, 0.095734)",
        "(-0.076149, 1.658165, 0.099253)",
        "(-0.076943, 1.660631, 0.102576)",
        "(-0.077586, 1.662690, 0.105954)",
        "(-0.078126, 1.664553, 0.109593)",
        "(-0.078506, 1.665372, 0.111378)",
        "(-0.079395, 1.666740, 0.115034)",
        "(-0.080088, 1.667953, 0.119000)",
        "(-0.080780, 1.669018, 0.122832)",
        "(-0.081418, 1.669934, 0.126618)",
        "(-0.081642, 1.670393, 0.128600)",
        "(-0.082119, 1.671207, 0.132624)",
        "(-0.082767, 1.671801, 0.136749)",
        "(-0.083330, 1.672215, 0.141092)",
        "(-0.083830, 1.672370, 0.145391)",
        "(-0.084165, 1.672298, 0.147453)",
        "(-0.084947, 1.671894, 0.151601)",
        "(-0.085553, 1.671270, 0.156065)",
        "(-0.085817, 1.670548, 0.160915)",
        "(-0.086197, 1.669292, 0.165733)",
        "(-0.086430, 1.668478, 0.168150)",
        "(-0.086883, 1.666606, 0.173109)",
        "(-0.087209, 1.664399, 0.178343)",
        "(-0.087530, 1.661702, 0.183668)",
        "(-0.088207, 1.658468, 0.188931)",
        "(-0.088612, 1.656657, 0.191579)",
        "(-0.089364, 1.652780, 0.196967)",
        "(-0.090165, 1.648585, 0.202430)",
        "(-0.091109, 1.643913, 0.207761)",
        "(-0.092023, 1.638880, 0.213103)",
        "(-0.092407, 1.636340, 0.215801)",
        "(-0.093360, 1.630873, 0.221103)",
        "(-0.094597, 1.624900, 0.225722)",
        "(-0.095624, 1.618657, 0.230053)",
        "(-0.096245, 1.612380, 0.234584)",
        "(-0.096608, 1.609192, 0.236801)",
        "(-0.097640, 1.602543, 0.240930)",
        "(-0.098745, 1.595672, 0.244577)",
        "(-0.099685, 1.588684, 0.247689)",
        "(-0.100502, 1.581598, 0.250129)",
        "(-0.100975, 1.577938, 0.251052)",
        "(-0.101786, 1.570585, 0.252712)",
        "(-0.102489, 1.563271, 0.254223)",
        "(-0.103169, 1.556002, 0.255528)",
        "(-0.103448, 1.548926, 0.256981)",
        "(-0.103475, 1.545414, 0.257737)",
        "(-0.103399, 1.538329, 0.258911)",
        "(-0.103462, 1.530871, 0.259241)",
        "(-0.103476, 1.523188, 0.258797)",
        "(-0.103310, 1.515615, 0.258012)",
        "(-0.103228, 1.511838, 0.257513)",
        "(-0.103009, 1.504260, 0.256488)",
        "(-0.102490, 1.496811, 0.255435)",
        "(-0.101880, 1.489444, 0.254063)",
        "(-0.101409, 1.482084, 0.252119)",
        "(-0.101142, 1.478427, 0.250974)",
        "(-0.100356, 1.471202, 0.248769)",
        "(-0.099516, 1.464138, 0.246632)",
        "(-0.098787, 1.457161, 0.244304)",
        "(-0.098072, 1.450182, 0.241494)",
        "(-0.097730, 1.446661, 0.239911)",
        "(-0.096911, 1.439757, 0.236366)",
        "(-0.096072, 1.433147, 0.232540)",
        "(-0.095383, 1.426772, 0.228695)",
        "(-0.094750, 1.420598, 0.224847)",
        "(-0.094452, 1.417641, 0.222941)",
        "(-0.093825, 1.412006, 0.219200)",
        "(-0.093138, 1.406812, 0.215390)",
        "(-0.092338, 1.402055, 0.211491)",
        "(-0.091329, 1.397662, 0.207454)",
        "(-0.090825, 1.395508, 0.205294)",
        "(-0.089983, 1.391468, 0.200527)",
        "(-0.089132, 1.387872, 0.195475)",
        "(-0.088279, 1.384637, 0.190379)",
        "(-0.087414, 1.381891, 0.185443)",
        "(-0.086949, 1.380721, 0.183063)",
        "(-0.086124, 1.378742, 0.178253)",
        "(-0.085366, 1.377125, 0.173146)",
        "(-0.084491, 1.376070, 0.168034)",
        "(-0.083603, 1.375582, 0.163028)",
        "(-0.083187, 1.375554, 0.160550)",
        "(-0.082482, 1.375784, 0.155651)",
        "(-0.081901, 1.376526, 0.150915)",
        "(-0.081250, 1.377825, 0.146251)",
        "(-0.080622, 1.379725, 0.141448)",
        "(-0.080317, 1.380930, 0.139054)",
        "(-0.079648, 1.383710, 0.134429)",
        "(-0.079126, 1.386901, 0.129748)",
        "(-0.078617, 1.390627, 0.124876)",
        "(-0.078098, 1.394989, 0.120207)",
        "(-0.077855, 1.397419, 0.117942)",
        "(-0.077377, 1.402427, 0.113313)",
        "(-0.076948, 1.407751, 0.108585)",
        "(-0.076313, 1.413430, 0.103657)",
        "(-0.075714, 1.419288, 0.098387)",
        "(-0.075430, 1.422405, 0.095855)",
        "(-0.074815, 1.429032, 0.091345)",
        "(-0.074525, 1.435948, 0.087280)",
        "(-0.074670, 1.443149, 0.083204)",
        "(-0.074808, 1.450824, 0.079463)",
        "(-0.074816, 1.454924, 0.077785)",
        "(-0.074595, 1.463362, 0.074569)",
        "(-0.074459, 1.472091, 0.071656)",
        "(-0.074531, 1.480893, 0.068999)",
        "(-0.074606, 1.489871, 0.066852)",
        "(-0.074645, 1.494387, 0.066046)",
        "(-0.074816, 1.503409, 0.064704)",
        "(-0.075195, 1.512167, 0.063461)",
        "(-0.075731, 1.520782, 0.062801)",
        "(-0.076209, 1.529248, 0.062696)",
        "(-0.076352, 1.533357, 0.062653)",
        "(-0.076491, 1.541396, 0.062608)",
        "(-0.076672, 1.549170, 0.062789)",
        "(-0.076976, 1.556646, 0.063058)",
        "(-0.077470, 1.563805, 0.063408)",
        "(-0.077796, 1.567228, 0.063641)",
        "(-0.078213, 1.574095, 0.064381)",
        "(-0.078377, 1.580915, 0.065395)",
        "(-0.078443, 1.587569, 0.066431)",
        "(-0.078366, 1.594021, 0.067337)",
        "(-0.078240, 1.597203, 0.067849)",
        "(-0.077682, 1.603547, 0.069030)",
        "(-0.076956, 1.609672, 0.070300)",
        "(-0.076294, 1.615415, 0.071423)",
        "(-0.075734, 1.620825, 0.072777)",
        "(-0.075441, 1.623457, 0.073701)",
        "(-0.074986, 1.628495, 0.075709)",
        "(-0.074859, 1.633160, 0.077905)",
        "(-0.074902, 1.637528, 0.080489)",
        "(-0.074952, 1.641540, 0.083278)",
        "(-0.074990, 1.643346, 0.084689)",
        "(-0.075067, 1.646783, 0.087631)",
        "(-0.075088, 1.649925, 0.090768)",
        "(-0.075265, 1.652663, 0.094056)",
        "(-0.075546, 1.654997, 0.097551)",
        "(-0.075663, 1.656027, 0.099380)",
        "(-0.076103, 1.657735, 0.103010)",
        "(-0.076608, 1.659099, 0.106874)",
        "(-0.077174, 1.660300, 0.111188)",
        "(-0.077950, 1.661170, 0.115644)",
        "(-0.078455, 1.661439, 0.117900)",
        "(-0.079527, 1.661797, 0.122459)",
        "(-0.080757, 1.661778, 0.126863)",
        "(-0.082154, 1.661481, 0.131367)",
        "(-0.083533, 1.661059, 0.136056)",
        "(-0.084295, 1.660744, 0.138445)",
        "(-0.085800, 1.659948, 0.143286)",
        "(-0.087137, 1.658961, 0.148219)",
        "(-0.088390, 1.657746, 0.153384)",
        "(-0.089591, 1.656341, 0.158785)",
        "(-0.090254, 1.655501, 0.161524)",
        "(-0.091555, 1.653573, 0.167003)",
        "(-0.092781, 1.651306, 0.172423)",
        "(-0.094019, 1.648719, 0.177968)",
        "(-0.095232, 1.645826, 0.183828)",
        "(-0.095897, 1.644178, 0.186832)",
        "(-0.097376, 1.640628, 0.192653)",
        "(-0.098856, 1.636740, 0.198402)",
        "(-0.100410, 1.632316, 0.203905)",
        "(-0.101872, 1.627337, 0.209019)",
        "(-0.102603, 1.624627, 0.211470)",
        "(-0.104037, 1.618850, 0.216209)",
        "(-0.105577, 1.612496, 0.220419)",
        "(-0.107047, 1.605734, 0.224330)",
        "(-0.108340, 1.598652, 0.227992)",
        "(-0.109019, 1.594993, 0.229650)",
        "(-0.110641, 1.587400, 0.232652)",
        "(-0.112193, 1.579469, 0.235357)",
        "(-0.113436, 1.571324, 0.237805)",
        "(-0.114529, 1.563159, 0.239923)",
        "(-0.115110, 1.559095, 0.240828)",
        "(-0.116387, 1.550793, 0.242310)",
        "(-0.117570, 1.542303, 0.243354)",
        "(-0.118444, 1.533786, 0.243934)",
        "(-0.119198, 1.525155, 0.243836)",
        "(-0.119475, 1.520864, 0.243679)",
        "(-0.119733, 1.512352, 0.243588)",
        "(-0.119968, 1.503805, 0.243413)",
        "(-0.120500, 1.495188, 0.242673)",
        "(-0.120859, 1.486691, 0.241635)",
        "(-0.120847, 1.482521, 0.241110)",
        "(-0.120599, 1.474334, 0.239950)",
        "(-0.120445, 1.466262, 0.238251)",
        "(-0.120361, 1.458416, 0.236182)",
        "(-0.120162, 1.450907, 0.234033)",
        "(-0.119920, 1.447300, 0.233042)",
        "(-0.119097, 1.440324, 0.231149)",
        "(-0.118145, 1.433429, 0.228984)",
        "(-0.117059, 1.426539, 0.226189)",
        "(-0.115875, 1.419713, 0.222939)",
        "(-0.115272, 1.416289, 0.221144)",
        "(-0.114086, 1.409424, 0.217509)",
        "(-0.112726, 1.402633, 0.214020)",
        "(-0.111286, 1.395949, 0.210484)",
        "(-0.109832, 1.389258, 0.206129)",
        "(-0.109080, 1.385965, 0.203717)",
        "(-0.107615, 1.379596, 0.198541)",
        "(-0.106065, 1.373712, 0.193770)",
        "(-0.104547, 1.368268, 0.189318)",
        "(-0.103117, 1.363196, 0.184520)",
        "(-0.102383, 1.360855, 0.181765)",
        "(-0.101145, 1.356457, 0.175956)",
        "(-0.099913, 1.352769, 0.170123)",
        "(-0.098183, 1.350099, 0.164331)",
        "(-0.096731, 1.348098, 0.158148)",
        "(-0.096011, 1.347429, 0.154910)",
        "(-0.094398, 1.346693, 0.148363)",
        "(-0.092720, 1.346667, 0.141578)",
        "(-0.091181, 1.347430, 0.134678)",
        "(-0.089741, 1.349149, 0.127929)",
        "(-0.089051, 1.350225, 0.124534)",
        "(-0.087828, 1.352934, 0.117653)",
        "(-0.086772, 1.356449, 0.111002)",
        "(-0.085966, 1.360873, 0.104932)",
        "(-0.085267, 1.366342, 0.099493)",
        "(-0.085042, 1.369447, 0.097006)",
        "(-0.084745, 1.376210, 0.092230)",
        "(-0.084354, 1.383834, 0.087630)",
        "(-0.083974, 1.392233, 0.083280)",
        "(-0.083620, 1.401337, 0.079616)",
        "(-0.083462, 1.406016, 0.078014)",
        "(-0.083272, 1.415715, 0.075367)",
        "(-0.083393, 1.425450, 0.072979)",
        "(-0.083669, 1.435285, 0.070901)",
        "(-0.083650, 1.445304, 0.069373)",
        "(-0.083682, 1.450221, 0.068642)",
        "(-0.083857, 1.459881, 0.067444)",
        "(-0.084393, 1.469770, 0.068625)",
        "(-0.085457, 1.479319, 0.070964)",
        "(-0.086172, 1.488212, 0.071813)",
        "(-0.086258, 1.492486, 0.071931)",
        "(-0.086001, 1.501086, 0.072066)",
        "(-0.085718, 1.509416, 0.072125)",
        "(-0.085425, 1.517704, 0.072397)",
        "(-0.085296, 1.525803, 0.072512)",
        "(-0.085253, 1.529764, 0.072509)",
        "(-0.085086, 1.537660, 0.072586)",
        "(-0.085023, 1.545432, 0.072791)",
        "(-0.085093, 1.553085, 0.073260)",
        "(-0.085184, 1.560773, 0.074301)",
        "(-0.085277, 1.564601, 0.075011)",
        "(-0.085719, 1.572056, 0.076249)",
        "(-0.086462, 1.579120, 0.077719)",
        "(-0.086916, 1.586068, 0.079590)",
        "(-0.087224, 1.592753, 0.081553)",
        "(-0.087400, 1.595951, 0.082558)",
        "(-0.087566, 1.602299, 0.084742)",
        "(-0.087697, 1.608282, 0.087352)",
        "(-0.087984, 1.614294, 0.090318)",
        "(-0.088290, 1.619996, 0.093623)",
        "(-0.088376, 1.622737, 0.095450)",
        "(-0.088339, 1.628137, 0.099419)",
        "(-0.088299, 1.633206, 0.103624)",
        "(-0.088530, 1.637615, 0.107753)",
        "(-0.088891, 1.641430, 0.112138)",
        "(-0.089027, 1.643249, 0.114457)",
        "(-0.089219, 1.646486, 0.119236)",
        "(-0.089358, 1.649216, 0.123908)",
        "(-0.089547, 1.651444, 0.128919)",
        "(-0.090076, 1.653130, 0.134190)",
        "(-0.090474, 1.653794, 0.136818)",
        "(-0.091242, 1.654806, 0.142099)",
        "(-0.091740, 1.655513, 0.147367)",
        "(-0.092098, 1.655759, 0.152344)",
        "(-0.092542, 1.655364, 0.157032)",
        "(-0.092794, 1.655038, 0.159379)",
        "(-0.093281, 1.653976, 0.164004)",
        "(-0.093953, 1.652579, 0.168459)",
        "(-0.094794, 1.650776, 0.172853)",
        "(-0.095660, 1.648639, 0.177186)",
        "(-0.096039, 1.647478, 0.179322)",
        "(-0.096623, 1.644955, 0.183532)",
        "(-0.097285, 1.642016, 0.187591)",
        "(-0.098347, 1.638455, 0.191423)",
        "(-0.099742, 1.634411, 0.194832)",
        "(-0.100468, 1.632336, 0.196405)",
        "(-0.101683, 1.628079, 0.199421)",
        "(-0.102546, 1.623837, 0.202482)",
        "(-0.103440, 1.619514, 0.205502)",
        "(-0.104507, 1.615003, 0.208221)",
        "(-0.105015, 1.612698, 0.209525)",
        "(-0.105766, 1.608108, 0.212111)",
        "(-0.106146, 1.603553, 0.214729)",
        "(-0.106539, 1.598739, 0.217139)",
        "(-0.106941, 1.593586, 0.219592)",
        "(-0.107032, 1.590967, 0.220899)",
        "(-0.107063, 1.585612, 0.223622)",
        "(-0.107168, 1.579999, 0.226248)",
        "(-0.107182, 1.574117, 0.228859)",
        "(-0.106968, 1.568009, 0.231597)",
        "(-0.106843, 1.564906, 0.233016)",
        "(-0.106587, 1.558619, 0.235900)",
        "(-0.106309, 1.552211, 0.238721)",
        "(-0.105747, 1.545664, 0.241510)",
        "(-0.105027, 1.538989, 0.244130)",
        "(-0.104747, 1.535555, 0.245323)",
        "(-0.104460, 1.528508, 0.247610)",
        "(-0.104330, 1.521341, 0.249871)",
        "(-0.104238, 1.514198, 0.251973)",
        "(-0.103941, 1.507131, 0.253715)",
        "(-0.103639, 1.503654, 0.254532)",
        "(-0.102775, 1.496879, 0.255929)",
        "(-0.102025, 1.490023, 0.256910)",
        "(-0.101554, 1.482990, 0.257211)",
        "(-0.101098, 1.475803, 0.256854)",
        "(-0.100816, 1.472241, 0.256574)",
        "(-0.100138, 1.465279, 0.255781)",
        "(-0.099421, 1.458409, 0.254548)",
        "(-0.098528, 1.451460, 0.252639)",
        "(-0.097627, 1.444345, 0.249891)",
        "(-0.097206, 1.440778, 0.248241)",
        "(-0.096433, 1.433431, 0.244310)",
        "(-0.095578, 1.426046, 0.240106)",
        "(-0.094540, 1.418903, 0.235951)",
        "(-0.093631, 1.411981, 0.231345)",
        "(-0.093319, 1.408518, 0.228804)",
        "(-0.092777, 1.401839, 0.223233)",
        "(-0.091953, 1.395758, 0.217790)",
        "(-0.091144, 1.390272, 0.212574)",
        "(-0.090269, 1.385306, 0.207216)",
        "(-0.089859, 1.382956, 0.204365)",
        "(-0.089148, 1.378660, 0.198135)",
        "(-0.088461, 1.374990, 0.191782)",
        "(-0.087677, 1.372026, 0.185987)",
        "(-0.086845, 1.369742, 0.180692)",
        "(-0.086470, 1.368765, 0.178053)",
        "(-0.085750, 1.367069, 0.172767)",
        "(-0.084947, 1.365829, 0.167350)",
        "(-0.084060, 1.365087, 0.161766)",
        "(-0.083185, 1.364910, 0.156320)",
        "(-0.082789, 1.364981, 0.153709)",
        "(-0.082044, 1.365571, 0.148679)",
        "(-0.081408, 1.366647, 0.143836)",
        "(-0.080810, 1.368242, 0.139064)",
        "(-0.080236, 1.370277, 0.134233)",
        "(-0.079922, 1.371432, 0.131884)",
        "(-0.079247, 1.374142, 0.127506)",
        "(-0.078615, 1.377382, 0.123605)",
        "(-0.078183, 1.380736, 0.119909)",
        "(-0.077870, 1.384291, 0.116197)",
        "(-0.077743, 1.386114, 0.114352)",
        "(-0.077418, 1.390051, 0.110875)",
        "(-0.077144, 1.394057, 0.107372)",
        "(-0.077047, 1.398055, 0.103809)",
        "(-0.077162, 1.402086, 0.100429)",
        "(-0.077212, 1.404166, 0.098766)",
        "(-0.077204, 1.408563, 0.095434)",
        "(-0.077194, 1.413110, 0.092095)",
        "(-0.077251, 1.417754, 0.088644)",
        "(-0.077576, 1.422507, 0.085137)",
        "(-0.077781, 1.425019, 0.083507)",
        "(-0.078175, 1.430489, 0.080511)",
        "(-0.078569, 1.436368, 0.077445)",
        "(-0.079143, 1.442582, 0.074396)",
        "(-0.079791, 1.449361, 0.071819)",
        "(-0.080164, 1.452846, 0.070648)",
        "(-0.081084, 1.460023, 0.068497)",
        "(-0.082102, 1.467526, 0.066739)",
        "(-0.082903, 1.475558, 0.065494)",
        "(-0.083798, 1.483900, 0.064638)",
        "(-0.084270, 1.488135, 0.064388)",
        "(-0.085075, 1.496921, 0.064444)",
        "(-0.085738, 1.505839, 0.064675)",
        "(-0.086386, 1.514676, 0.064980)",
        "(-0.086841, 1.523552, 0.065705)",
        "(-0.087088, 1.527951, 0.066103)",
        "(-0.087670, 1.536452, 0.067069)",
        "(-0.088398, 1.544719, 0.068296)",
        "(-0.089116, 1.552659, 0.069698)",
        "(-0.089699, 1.560165, 0.071147)",
        "(-0.089986, 1.563809, 0.071847)",
        "(-0.090564, 1.570844, 0.073442)",
        "(-0.091062, 1.577518, 0.075242)",
        "(-0.091691, 1.583691, 0.077010)",
        "(-0.092208, 1.589382, 0.078767)",
        "(-0.092457, 1.592146, 0.079669)",
        "(-0.092836, 1.597369, 0.081650)",
        "(-0.093072, 1.602228, 0.083827)",
        "(-0.093268, 1.606729, 0.086218)",
        "(-0.093102, 1.610983, 0.088945)",
        "(-0.092976, 1.613009, 0.090248)",
        "(-0.092612, 1.616681, 0.092681)",
        "(-0.092081, 1.620023, 0.095125)",
        "(-0.091598, 1.622931, 0.097803)",
        "(-0.091264, 1.625412, 0.100730)",
        "(-0.091166, 1.626560, 0.102274)",
        "(-0.091084, 1.628527, 0.105459)",
        "(-0.091099, 1.630170, 0.108657)",
        "(-0.091027, 1.631550, 0.112025)",
        "(-0.090983, 1.632646, 0.115605)",
        "(-0.091104, 1.633078, 0.117412)",
        "(-0.091627, 1.633642, 0.121159)",
        "(-0.092286, 1.634030, 0.125048)",
        "(-0.093012, 1.634192, 0.128968)",
        "(-0.093819, 1.633983, 0.132863)",
        "(-0.094165, 1.633837, 0.134917)",
        "(-0.094773, 1.633473, 0.139273)",
        "(-0.095669, 1.632693, 0.143491)",
        "(-0.096823, 1.631435, 0.147411)",
        "(-0.097784, 1.629920, 0.151113)",
        "(-0.098205, 1.629136, 0.152897)",
        "(-0.098853, 1.627466, 0.156307)",
        "(-0.099426, 1.625590, 0.159733)",
        "(-0.100027, 1.623513, 0.163372)",
        "(-0.100758, 1.621076, 0.166960)",
        "(-0.101132, 1.619758, 0.168609)",
        "(-0.101687, 1.617030, 0.171687)",
        "(-0.102069, 1.614112, 0.174570)",
        "(-0.102499, 1.610862, 0.177233)",
        "(-0.102870, 1.607311, 0.179894)",
        "(-0.102986, 1.605501, 0.181297)",
        "(-0.102935, 1.601759, 0.184107)",
        "(-0.102815, 1.597731, 0.186739)",
        "(-0.102856, 1.593333, 0.188993)",
        "(-0.102989, 1.588617, 0.191144)",
        "(-0.103056, 1.586287, 0.192325)",
        "(-0.103074, 1.581678, 0.194983)",
        "(-0.103171, 1.576872, 0.197769)",
        "(-0.103365, 1.571657, 0.200282)",
        "(-0.103676, 1.565987, 0.202282)",
        "(-0.103807, 1.563052, 0.203140)",
        "(-0.104094, 1.557009, 0.204678)",
        "(-0.104359, 1.550783, 0.206163)",
        "(-0.104803, 1.544258, 0.207376)",
        "(-0.105247, 1.537593, 0.208455)",
        "(-0.105364, 1.534276, 0.209035)",
        "(-0.105470, 1.527604, 0.210188)",
        "(-0.105808, 1.520702, 0.210981)",
        "(-0.106337, 1.513592, 0.211525)",
        "(-0.106739, 1.506464, 0.212159)",
        "(-0.106857, 1.502934, 0.212526)",
        "(-0.107006, 1.495838, 0.213160)",
        "(-0.107112, 1.488638, 0.213644)",
        "(-0.107376, 1.481169, 0.213787)",
        "(-0.107644, 1.473577, 0.213512)",
        "(-0.107750, 1.469800, 0.213286)",
        "(-0.107647, 1.462454, 0.212727)",
        "(-0.107364, 1.455300, 0.211967)",
        "(-0.107078, 1.448300, 0.210832)",
        "(-0.106790, 1.441453, 0.209382)",
        "(-0.106572, 1.438104, 0.208684)",
        "(-0.105878, 1.431748, 0.207268)",
        "(-0.105134, 1.425664, 0.205519)",
        "(-0.104482, 1.419803, 0.203599)",
        "(-0.103664, 1.414354, 0.201731)",
        "(-0.103296, 1.411694, 0.200741)",
        "(-0.102638, 1.406578, 0.198497)",
        "(-0.101950, 1.401785, 0.196089)",
        "(-0.101097, 1.397373, 0.193658)",
        "(-0.100166, 1.393342, 0.191026)",
        "(-0.099726, 1.391366, 0.189559)",
        "(-0.098880, 1.387519, 0.186319)",
        "(-0.098136, 1.383818, 0.182898)",
        "(-0.097453, 1.380388, 0.179466)",
        "(-0.096694, 1.377325, 0.176146)",
        "(-0.096308, 1.375877, 0.174518)",
        "(-0.095495, 1.373283, 0.171247)",
        "(-0.094678, 1.370879, 0.167569)",
        "(-0.093880, 1.368753, 0.163618)",
        "(-0.093088, 1.367101, 0.159600)",
        "(-0.092745, 1.366401, 0.157665)",
        "(-0.092196, 1.365340, 0.153808)",
        "(-0.091750, 1.364810, 0.150040)",
        "(-0.091307, 1.364932, 0.146155)",
        "(-0.090787, 1.365840, 0.142192)",
        "(-0.090539, 1.366464, 0.140187)",
        "(-0.090133, 1.368185, 0.136067)",
        "(-0.089806, 1.370444, 0.131784)",
        "(-0.089449, 1.373382, 0.127409)",
        "(-0.089061, 1.377071, 0.122963)",
        "(-0.088878, 1.379285, 0.120728)",
        "(-0.088607, 1.384220, 0.116428)",
        "(-0.088478, 1.389833, 0.112405)",
        "(-0.088400, 1.396136, 0.108704)",
        "(-0.088274, 1.403072, 0.105031)",
        "(-0.088158, 1.406644, 0.103188)",
        "(-0.087878, 1.414068, 0.099499)",
        "(-0.087568, 1.421735, 0.095948)",
        "(-0.087313, 1.429570, 0.092503)",
        "(-0.087286, 1.437539, 0.089174)",
        "(-0.087350, 1.441628, 0.087684)",
        "(-0.087663, 1.450163, 0.085272)",
        "(-0.088153, 1.459021, 0.083321)",
        "(-0.088679, 1.468156, 0.081683)",
        "(-0.089354, 1.477463, 0.080452)",
        "(-0.089647, 1.482074, 0.079842)",
        "(-0.090086, 1.491507, 0.079028)",
        "(-0.090548, 1.501093, 0.079047)",
        "(-0.091143, 1.510212, 0.078999)",
        "(-0.091579, 1.519141, 0.078970)",
        "(-0.091705, 1.523565, 0.078911)",
        "(-0.091783, 1.532207, 0.078765)",
        "(-0.091702, 1.540561, 0.078767)",
        "(-0.091415, 1.548490, 0.078753)",
        "(-0.091154, 1.555996, 0.078656)",
        "(-0.091089, 1.559616, 0.078735)",
        "(-0.090926, 1.566625, 0.079244)",
        "(-0.090905, 1.573203, 0.079881)",
        "(-0.090993, 1.579407, 0.080607)",
        "(-0.090963, 1.585401, 0.081657)",
        "(-0.090860, 1.588353, 0.082211)",
        "(-0.090511, 1.594007, 0.083413)",
        "(-0.090138, 1.599223, 0.084642)",
        "(-0.089703, 1.604021, 0.085993)",
        "(-0.089271, 1.608426, 0.087496)",
        "(-0.089048, 1.610544, 0.088271)",
        "(-0.088530, 1.614567, 0.090001)",
        "(-0.087929, 1.618393, 0.092097)",
        "(-0.087429, 1.621915, 0.094479)",
        "(-0.086846, 1.625198, 0.097317)",
        "(-0.086555, 1.626770, 0.098845)",
        "(-0.086012, 1.629605, 0.102000)",
        "(-0.085458, 1.632066, 0.105217)",
        "(-0.084896, 1.634224, 0.108664)",
        "(-0.084504, 1.635961, 0.112338)",
        "(-0.084419, 1.636693, 0.114218)",
        "(-0.084380, 1.637900, 0.118151)",
        "(-0.084278, 1.638922, 0.122440)",
        "(-0.084125, 1.639723, 0.126985)",
        "(-0.084014, 1.640196, 0.131527)",
        "(-0.083934, 1.640374, 0.133783)",
        "(-0.083686, 1.640541, 0.138335)",
        "(-0.083403, 1.640454, 0.142972)",
        "(-0.083197, 1.640062, 0.147589)",
        "(-0.082767, 1.639499, 0.152362)",
        "(-0.082524, 1.639161, 0.154798)",
        "(-0.082169, 1.638174, 0.159622)",
        "(-0.082053, 1.636919, 0.164310)",
        "(-0.082007, 1.635553, 0.169077)",
        "(-0.082253, 1.633946, 0.173944)",
        "(-0.082479, 1.633058, 0.176353)",
        "(-0.082977, 1.631100, 0.181143)",
        "(-0.083110, 1.628964, 0.185881)",
        "(-0.082860, 1.626623, 0.190371)",
        "(-0.082481, 1.624094, 0.194643)",
        "(-0.082333, 1.622797, 0.196761)",
        "(-0.082263, 1.620042, 0.200801)",
        "(-0.082454, 1.616971, 0.204521)",
        "(-0.082760, 1.613565, 0.207938)",
        "(-0.082812, 1.610023, 0.211167)",
        "(-0.082747, 1.608208, 0.212695)",
        "(-0.082627, 1.604434, 0.215522)",
        "(-0.082692, 1.600281, 0.218056)",
        "(-0.082970, 1.595657, 0.220187)",
        "(-0.083138, 1.590880, 0.222073)",
        "(-0.083224, 1.588478, 0.222909)",
        "(-0.083530, 1.583434, 0.224269)",
        "(-0.083878, 1.578130, 0.225629)",
        "(-0.084004, 1.572625, 0.226962)",
        "(-0.084429, 1.566889, 0.228158)",
        "(-0.084727, 1.563934, 0.228665)",
        "(-0.085296, 1.557798, 0.229620)",
        "(-0.085641, 1.551625, 0.230654)",
        "(-0.086011, 1.545403, 0.231665)",
        "(-0.086604, 1.538916, 0.232645)",
        "(-0.086906, 1.535604, 0.233156)",
        "(-0.087411, 1.528832, 0.234186)",
        "(-0.087837, 1.521902, 0.234894)",
        "(-0.088231, 1.514829, 0.235357)",
        "(-0.088724, 1.507641, 0.235772)",
        "(-0.088941, 1.504082, 0.236025)",
        "(-0.089385, 1.496988, 0.236475)",
        "(-0.089884, 1.489839, 0.236695)",
        "(-0.090101, 1.482784, 0.236485)",
        "(-0.090065, 1.476035, 0.236175)",
        "(-0.090046, 1.472753, 0.236021)",
        "(-0.090071, 1.466230, 0.235661)",
        "(-0.090055, 1.459820, 0.235200)",
        "(-0.090096, 1.453508, 0.234414)",
        "(-0.090082, 1.447479, 0.233200)",
        "(-0.090011, 1.444560, 0.232557)",
        "(-0.089721, 1.438968, 0.231093)",
        "(-0.089336, 1.433604, 0.229093)",
        "(-0.089034, 1.428421, 0.226375)",
        "(-0.088805, 1.423358, 0.223259)",
        "(-0.088694, 1.420954, 0.221674)",
        "(-0.088283, 1.416589, 0.218547)",
        "(-0.087805, 1.412594, 0.215273)",
        "(-0.087631, 1.408587, 0.211300)",
        "(-0.087527, 1.404709, 0.206884)",
        "(-0.087418, 1.402878, 0.204686)",
        "(-0.087174, 1.399503, 0.200273)",
        "(-0.086954, 1.396446, 0.195848)",
        "(-0.086689, 1.393836, 0.191306)",
        "(-0.086411, 1.391640, 0.186511)",
        "(-0.086279, 1.390663, 0.184073)",
        "(-0.085979, 1.389115, 0.179222)",
        "(-0.085632, 1.388017, 0.174474)",
        "(-0.085402, 1.387307, 0.169714)",
        "(-0.085349, 1.387033, 0.164790)",
        "(-0.085311, 1.387029, 0.162344)",
        "(-0.085149, 1.387578, 0.157650)",
        "(-0.084958, 1.388789, 0.153206)",
        "(-0.084852, 1.390618, 0.148905)",
        "(-0.084882, 1.392810, 0.144583)",
        "(-0.084911, 1.394067, 0.142382)",
        "(-0.084901, 1.397038, 0.137960)",
        "(-0.084791, 1.400590, 0.133478)",
        "(-0.084654, 1.404623, 0.129080)",
        "(-0.084598, 1.408918, 0.124769)",
        "(-0.084580, 1.411156, 0.122648)",
        "(-0.084554, 1.415850, 0.118546)",
        "(-0.084491, 1.420770, 0.114499)",
        "(-0.084388, 1.425850, 0.110497)",
        "(-0.084376, 1.430913, 0.106688)",
        "(-0.084386, 1.433580, 0.104730)",
        "(-0.084412, 1.438960, 0.100911)",
        "(-0.084470, 1.444366, 0.097276)",
        "(-0.084410, 1.449820, 0.093849)",
        "(-0.084479, 1.455319, 0.090497)",
        "(-0.084583, 1.458162, 0.088987)",
        "(-0.084972, 1.464158, 0.086412)",
        "(-0.085533, 1.470555, 0.084487)",
        "(-0.086113, 1.477400, 0.083104)",
        "(-0.086614, 1.484557, 0.081884)",
        "(-0.086792, 1.488239, 0.081331)",
        "(-0.087014, 1.495723, 0.080258)",
        "(-0.087168, 1.503253, 0.079075)",
        "(-0.087282, 1.510820, 0.077963)",
        "(-0.087449, 1.518412, 0.077072)",
        "(-0.087586, 1.522198, 0.076655)",
        "(-0.087898, 1.529718, 0.075855)",
        "(-0.088318, 1.537138, 0.075061)",
        "(-0.088555, 1.544584, 0.074393)",
        "(-0.088806, 1.551925, 0.073772)",
        "(-0.088978, 1.555532, 0.073473)",
        "(-0.089353, 1.562627, 0.073031)",
        "(-0.089718, 1.569601, 0.072663)",
        "(-0.090066, 1.576398, 0.072440)",
        "(-0.090542, 1.582998, 0.072431)",
        "(-0.090751, 1.586226, 0.072473)",
        "(-0.091120, 1.592445, 0.072592)",
        "(-0.091419, 1.598455, 0.072764)",
        "(-0.091369, 1.604173, 0.072949)",
        "(-0.091395, 1.609376, 0.072919)",
        "(-0.091387, 1.611844, 0.072875)",
        "(-0.091296, 1.616573, 0.072864)",
        "(-0.091223, 1.621092, 0.073332)",
        "(-0.090906, 1.625582, 0.074462)",
        "(-0.090700, 1.629765, 0.075858)",
        "(-0.090674, 1.631751, 0.076602)",
        "(-0.090599, 1.635558, 0.078617)",
        "(-0.090383, 1.639243, 0.081364)",
        "(-0.090330, 1.642630, 0.084676)",
        "(-0.090406, 1.645798, 0.088339)",
        "(-0.090447, 1.647235, 0.090375)",
        "(-0.090454, 1.649919, 0.094642)",
        "(-0.090452, 1.652230, 0.099004)",
        "(-0.090372, 1.654298, 0.103821)",
        "(-0.090301, 1.656057, 0.109094)",
        "(-0.090329, 1.656824, 0.111791)",
        "(-0.090602, 1.657972, 0.117534)",
        "(-0.090847, 1.658883, 0.123540)",
        "(-0.091005, 1.659610, 0.129661)",
        "(-0.091295, 1.659915, 0.135813)",
        "(-0.091506, 1.659963, 0.138865)",
        "(-0.092103, 1.659770, 0.144948)",
        "(-0.092788, 1.659306, 0.151057)",
        "(-0.093569, 1.658602, 0.157057)",
        "(-0.094230, 1.657748, 0.163010)",
        "(-0.094485, 1.657260, 0.165938)",
        "(-0.094787, 1.656074, 0.171571)",
        "(-0.094862, 1.654711, 0.177032)",
        "(-0.094848, 1.653122, 0.182594)",
        "(-0.094937, 1.651269, 0.188310)",
        "(-0.095029, 1.650243, 0.191160)",
        "(-0.095208, 1.648008, 0.196817)",
        "(-0.095101, 1.645532, 0.202269)",
        "(-0.094882, 1.642618, 0.207497)",
        "(-0.094915, 1.639148, 0.212409)",
        "(-0.095034, 1.637257, 0.214822)",
        "(-0.095439, 1.633152, 0.219550)",
        "(-0.095654, 1.628815, 0.224220)",
        "(-0.095815, 1.624117, 0.228617)",
        "(-0.096146, 1.619060, 0.232614)",
        "(-0.096381, 1.616410, 0.234513)",
        "(-0.096985, 1.610796, 0.238147)",
        "(-0.097388, 1.604943, 0.241660)",
        "(-0.097824, 1.598807, 0.244689)",
        "(-0.098406, 1.592434, 0.247481)",
        "(-0.098623, 1.589150, 0.248810)",
        "(-0.098791, 1.582479, 0.251383)",
        "(-0.098839, 1.575568, 0.253478)",
        "(-0.099120, 1.568128, 0.254710)",
        "(-0.099582, 1.560328, 0.255386)",
        "(-0.099818, 1.556331, 0.255703)",
        "(-0.100162, 1.548316, 0.256404)",
        "(-0.100450, 1.540260, 0.257100)",
        "(-0.100730, 1.532102, 0.257461)",
        "(-0.101059, 1.523821, 0.257467)",
        "(-0.101173, 1.519695, 0.257414)",
        "(-0.101079, 1.511602, 0.257289)",
        "(-0.100906, 1.503533, 0.257262)",
        "(-0.100752, 1.495481, 0.256922)",
        "(-0.100590, 1.487506, 0.256099)",
        "(-0.100485, 1.483606, 0.255582)",
        "(-0.100077, 1.476010, 0.254418)",
        "(-0.099515, 1.468760, 0.253071)",
        "(-0.099090, 1.461691, 0.251322)",
        "(-0.098732, 1.454817, 0.249125)",
        "(-0.098545, 1.451461, 0.247911)",
        "(-0.098036, 1.445094, 0.245275)",
        "(-0.097295, 1.439221, 0.242472)",
        "(-0.096427, 1.433756, 0.239495)",
        "(-0.095543, 1.428390, 0.236114)",
        "(-0.095126, 1.425707, 0.234192)",
        "(-0.094298, 1.420382, 0.229839)",
        "(-0.093288, 1.415158, 0.225179)",
        "(-0.092071, 1.410132, 0.220301)",
        "(-0.091006, 1.405151, 0.215054)",
        "(-0.090557, 1.402630, 0.212245)",
        "(-0.089789, 1.397615, 0.206243)",
        "(-0.089065, 1.392689, 0.199732)",
        "(-0.088411, 1.387940, 0.192707)",
        "(-0.087759, 1.383595, 0.185530)",
        "(-0.087436, 1.381663, 0.181858)",
        "(-0.086852, 1.378185, 0.174381)",
        "(-0.086457, 1.375201, 0.166590)",
        "(-0.085978, 1.372974, 0.158597)",
        "(-0.085377, 1.371384, 0.150593)",
        "(-0.085066, 1.370996, 0.146616)",
        "(-0.084462, 1.370737, 0.138996)",
        "(-0.083873, 1.371257, 0.131820)",
        "(-0.083366, 1.372468, 0.124880)",
        "(-0.082881, 1.374275, 0.118228)",
        "(-0.082598, 1.375457, 0.115074)",
        "(-0.082020, 1.378398, 0.109073)",
        "(-0.081537, 1.381884, 0.103518)",
        "(-0.081122, 1.385959, 0.098624)",
        "(-0.080897, 1.390297, 0.094228)",
        "(-0.080824, 1.392549, 0.092138)",
        "(-0.080748, 1.397297, 0.088249)",
        "(-0.080627, 1.402409, 0.084722)",
        "(-0.080715, 1.407768, 0.081707)",
        "(-0.081008, 1.413428, 0.079056)",
        "(-0.081169, 1.416387, 0.077888)",
        "(-0.081341, 1.422686, 0.075867)",
        "(-0.081584, 1.429307, 0.073974)",
        "(-0.082049, 1.436398, 0.072482)",
        "(-0.082697, 1.443935, 0.071429)",
        "(-0.083074, 1.447862, 0.071006)",
        "(-0.083983, 1.456115, 0.070410)",
        "(-0.084917, 1.464753, 0.069990)",
        "(-0.085716, 1.473786, 0.069766)",
        "(-0.086294, 1.483197, 0.069861)",
        "(-0.086518, 1.487944, 0.069971)",
        "(-0.086939, 1.497429, 0.070254)",
        "(-0.087470, 1.506677, 0.070471)",
        "(-0.087981, 1.515698, 0.070720)",
        "(-0.088355, 1.524705, 0.071115)",
        "(-0.088450, 1.529182, 0.071363)",
        "(-0.088508, 1.538046, 0.071946)",
        "(-0.088371, 1.546799, 0.072717)",
        "(-0.088195, 1.555296, 0.073757)",
        "(-0.088109, 1.563641, 0.075292)",
        "(-0.088042, 1.567764, 0.076361)",
        "(-0.087873, 1.575840, 0.078988)",
        "(-0.087718, 1.583602, 0.081946)",
        "(-0.087373, 1.591114, 0.085327)",
        "(-0.086752, 1.598408, 0.088986)",
        "(-0.086381, 1.601929, 0.090870)",
        "(-0.085548, 1.608649, 0.094971)",
        "(-0.084827, 1.614905, 0.099636)",
        "(-0.084121, 1.620670, 0.104874)",
        "(-0.083420, 1.625983, 0.110507)",
        "(-0.083125, 1.628454, 0.113460)",
        "(-0.082764, 1.632810, 0.119580)",
        "(-0.082526, 1.636551, 0.125845)",
        "(-0.082297, 1.639777, 0.132375)",
        "(-0.082041, 1.642679, 0.139166)",
        "(-0.081922, 1.643964, 0.142610)",
        "(-0.081739, 1.646119, 0.149438)",
        "(-0.081667, 1.647862, 0.155945)",
        "(-0.081688, 1.649172, 0.162077)",
        "(-0.081693, 1.650157, 0.167953)",
        "(-0.081711, 1.650534, 0.170804)",
        "(-0.081631, 1.651090, 0.176431)",
        "(-0.081481, 1.651317, 0.182014)",
        "(-0.081562, 1.651138, 0.187601)",
        "(-0.081760, 1.650661, 0.193222)",
        "(-0.081874, 1.650318, 0.196000)",
        "(-0.082044, 1.649372, 0.201476)",
        "(-0.082252, 1.648152, 0.206813)",
        "(-0.082784, 1.646573, 0.211860)",
        "(-0.083543, 1.644724, 0.216875)",
        "(-0.083929, 1.643687, 0.219388)",
        "(-0.084699, 1.641418, 0.224301)",
        "(-0.085249, 1.638942, 0.228949)",
        "(-0.085567, 1.636353, 0.233490)",
        "(-0.085959, 1.633542, 0.237883)",
        "(-0.086228, 1.631975, 0.239945)",
        "(-0.087031, 1.628439, 0.243832)",
        "(-0.087979, 1.624425, 0.247556)",
        "(-0.088694, 1.620101, 0.251436)",
        "(-0.089197, 1.615395, 0.255217)",
        "(-0.089451, 1.612858, 0.256977)",
        "(-0.090055, 1.607188, 0.260134)",
        "(-0.090747, 1.600711, 0.262841)",
        "(-0.091461, 1.593484, 0.265275)",
        "(-0.092399, 1.585827, 0.267800)",
        "(-0.092863, 1.581879, 0.269197)",
        "(-0.093811, 1.573659, 0.272132)",
        "(-0.095014, 1.564913, 0.274808)",
        "(-0.096079, 1.555620, 0.276882)",
        "(-0.096905, 1.546054, 0.278301)",
        "(-0.097346, 1.541167, 0.278737)",
        "(-0.098336, 1.531212, 0.279068)",
        "(-0.099389, 1.521038, 0.278984)",
        "(-0.100364, 1.510665, 0.278724)",
        "(-0.101117, 1.500481, 0.278320)",
        "(-0.101462, 1.495507, 0.278056)",
        "(-0.102003, 1.485726, 0.277262)",
        "(-0.102354, 1.476123, 0.276110)",
        "(-0.102598, 1.466628, 0.274584)",
        "(-0.102738, 1.457376, 0.272782)",
        "(-0.102762, 1.452849, 0.271774)",
        "(-0.102646, 1.444051, 0.269461)",
        "(-0.102344, 1.435408, 0.266577)",
        "(-0.101852, 1.426947, 0.262893)",
        "(-0.101428, 1.418728, 0.258638)",
        "(-0.101225, 1.414798, 0.256230)",
        "(-0.100819, 1.407223, 0.251158)",
        "(-0.100414, 1.400178, 0.245718)",
        "(-0.100124, 1.393676, 0.239897)",
        "(-0.100087, 1.387739, 0.233362)",
        "(-0.100177, 1.385056, 0.229815)",
        "(-0.100145, 1.380391, 0.222853)",
        "(-0.099784, 1.376695, 0.215958)",
        "(-0.099486, 1.373527, 0.208604)",
        "(-0.099384, 1.370792, 0.200707)",
        "(-0.099308, 1.369658, 0.196703)",
        "(-0.098960, 1.368096, 0.188761)",
        "(-0.098499, 1.367323, 0.181101)",
        "(-0.099516, 1.366681, 0.173817)",
        "(-0.099448, 1.367179, 0.166772)",
        "(-0.099425, 1.367631, 0.163322)",
        "(-0.099303, 1.369132, 0.156758)",
        "(-0.099086, 1.371349, 0.150372)",
        "(-0.098783, 1.374407, 0.144391)",
        "(-0.098504, 1.378047, 0.138870)",
        "(-0.098342, 1.380091, 0.136290)",
        "(-0.098034, 1.384840, 0.131552)",
        "(-0.097632, 1.390267, 0.127149)",
        "(-0.097037, 1.396214, 0.122846)",
        "(-0.096316, 1.402589, 0.118609)",
        "(-0.095980, 1.405826, 0.116525)",
        "(-0.095342, 1.412560, 0.112701)",
        "(-0.094668, 1.419526, 0.109359)",
        "(-0.094059, 1.426572, 0.106224)",
        "(-0.093377, 1.433744, 0.103066)",
        "(-0.093003, 1.437411, 0.101546)",
        "(-0.092197, 1.444835, 0.098650)",
        "(-0.091404, 1.452267, 0.095874)",
        "(-0.090702, 1.459718, 0.093190)",
        "(-0.090089, 1.467415, 0.090747)",
        "(-0.089797, 1.471381, 0.089714)",
        "(-0.089275, 1.479436, 0.087864)",
        "(-0.088862, 1.487612, 0.086160)",
        "(-0.088511, 1.495988, 0.084751)",
        "(-0.087992, 1.504573, 0.083663)",
        "(-0.087656, 1.508931, 0.083236)",
        "(-0.086826, 1.517639, 0.082466)",
        "(-0.085885, 1.526330, 0.081858)",
        "(-0.085040, 1.534916, 0.081327)",
        "(-0.084166, 1.543508, 0.081203)",
        "(-0.083691, 1.547842, 0.081296)",
        "(-0.082706, 1.556357, 0.081825)",
        "(-0.081611, 1.564728, 0.082775)",
        "(-0.080735, 1.572859, 0.084200)",
        "(-0.079830, 1.580767, 0.086216)",
        "(-0.079364, 1.584661, 0.087368)",
        "(-0.078421, 1.592183, 0.090093)",
        "(-0.077391, 1.599348, 0.093179)",
        "(-0.076614, 1.605949, 0.096746)",
        "(-0.076158, 1.612005, 0.100707)",
        "(-0.076050, 1.614829, 0.102869)",
        "(-0.075814, 1.620005, 0.107692)",
        "(-0.075325, 1.624755, 0.112999)",
        "(-0.074876, 1.628872, 0.118539)",
        "(-0.074407, 1.632294, 0.124228)",
        "(-0.074242, 1.633810, 0.127088)",
        "(-0.074035, 1.636375, 0.133148)",
        "(-0.073847, 1.638499, 0.139709)",
        "(-0.073911, 1.640102, 0.146399)",
        "(-0.074036, 1.641150, 0.153268)",
        "(-0.074079, 1.641579, 0.156748)",
        "(-0.074261, 1.642017, 0.163608)",
        "(-0.074581, 1.641987, 0.170282)",
        "(-0.074702, 1.641587, 0.176925)",
        "(-0.074626, 1.640823, 0.183462)",
        "(-0.074622, 1.640317, 0.186576)",
        "(-0.074539, 1.638936, 0.192547)",
        "(-0.074521, 1.637012, 0.198260)",
        "(-0.074681, 1.634520, 0.203663)",
        "(-0.074989, 1.631707, 0.208919)",
        "(-0.075081, 1.630269, 0.211599)",
        "(-0.075261, 1.627217, 0.217014)",
        "(-0.075720, 1.623698, 0.222103)",
        "(-0.076282, 1.619641, 0.226495)",
        "(-0.076812, 1.615325, 0.230316)",
        "(-0.077124, 1.613046, 0.232047)",
        "(-0.077950, 1.608217, 0.235078)",
        "(-0.078726, 1.603291, 0.238070)",
        "(-0.079438, 1.598379, 0.241146)",
        "(-0.080252, 1.593337, 0.243847)",
        "(-0.080656, 1.590704, 0.245032)",
        "(-0.081419, 1.585151, 0.246942)",
        "(-0.082147, 1.579305, 0.248337)",
        "(-0.082865, 1.573213, 0.249528)",
        "(-0.083540, 1.566905, 0.250667)",
        "(-0.083898, 1.563602, 0.251162)",
        "(-0.084652, 1.556570, 0.251904)",
        "(-0.085274, 1.549027, 0.252280)",
        "(-0.085943, 1.541070, 0.252325)",
        "(-0.086594, 1.532752, 0.252299)",
        "(-0.086966, 1.528466, 0.252327)",
        "(-0.087763, 1.519516, 0.252245)",
        "(-0.088545, 1.510164, 0.251785)",
        "(-0.089106, 1.500658, 0.250968)",
        "(-0.089392, 1.491113, 0.249927)"
    ],
    "leftHandPositions": [
        "(0.147322, 1.321269, -0.123294)",
        "(0.146893, 1.321415, -0.122675)",
        "(0.146556, 1.321637, -0.122017)",
        "(0.146320, 1.321913, -0.121408)",
        "(0.146120, 1.322135, -0.120865)",
        "(0.145995, 1.322262, -0.120457)",
        "(0.145917, 1.322320, -0.120257)",
        "(0.145782, 1.322369, -0.119960)",
        "(0.145726, 1.322360, -0.119849)",
        "(0.145618, 1.322352, -0.119677)",
        "(0.145571, 1.322360, -0.119746)",
        "(0.145589, 1.322365, -0.119899)",
        "(0.145742, 1.322399, -0.120291)",
        "(0.145985, 1.322400, -0.120712)",
        "(0.146216, 1.322324, -0.121250)",
        "(0.146479, 1.322180, -0.122026)",
        "(0.146628, 1.322139, -0.122415)",
        "(0.146966, 1.322174, -0.123219)",
        "(0.147315, 1.322297, -0.124194)",
        "(0.147620, 1.322428, -0.125224)",
        "(0.147815, 1.322494, -0.126290)",
        "(0.147882, 1.322507, -0.126814)",
        "(0.148041, 1.322525, -0.127795)",
        "(0.148215, 1.322616, -0.128722)",
        "(0.148434, 1.322781, -0.129617)",
        "(0.148729, 1.322987, -0.130354)",
        "(0.148895, 1.323117, -0.130659)",
        "(0.149235, 1.323354, -0.131293)",
        "(0.149474, 1.323507, -0.131855)",
        "(0.149669, 1.323624, -0.132487)",
        "(0.149791, 1.323667, -0.132962)",
        "(0.149820, 1.323676, -0.133158)",
        "(0.149850, 1.323745, -0.133539)",
        "(0.149896, 1.323926, -0.134086)",
        "(0.150000, 1.324144, -0.134455)",
        "(0.150096, 1.324373, -0.134763)",
        "(0.150138, 1.324453, -0.134853)",
        "(0.150208, 1.324665, -0.135106)",
        "(0.150352, 1.324948, -0.135332)",
        "(0.150428, 1.325090, -0.135421)",
        "(0.150436, 1.325152, -0.135472)",
        "(0.150398, 1.325170, -0.135438)",
        "(0.150200, 1.325089, -0.134978)",
        "(0.150230, 1.325148, -0.134442)",
        "(0.150451, 1.325357, -0.133284)",
        "(0.150602, 1.325601, -0.132139)",
        "(0.150598, 1.325723, -0.131537)",
        "(0.150469, 1.326020, -0.130363)",
        "(0.150315, 1.326420, -0.129332)",
        "(0.150052, 1.326973, -0.128474)",
        "(0.149862, 1.327690, -0.127621)",
        "(0.149773, 1.328125, -0.127136)",
        "(0.149568, 1.329097, -0.126280)",
        "(0.149410, 1.330405, -0.125563)",
        "(0.149458, 1.331874, -0.124836)",
        "(0.149446, 1.333336, -0.124186)",
        "(0.149477, 1.334061, -0.123885)",
        "(0.149456, 1.335312, -0.123242)",
        "(0.149349, 1.336395, -0.122587)",
        "(0.149270, 1.337290, -0.122011)",
        "(0.149195, 1.338053, -0.121449)",
        "(0.149162, 1.338349, -0.121171)",
        "(0.149187, 1.338935, -0.120657)",
        "(0.149250, 1.339304, -0.120305)",
        "(0.149274, 1.339494, -0.120135)",
        "(0.149464, 1.340025, -0.119575)",
        "(0.149641, 1.340303, -0.119206)",
        "(0.149769, 1.340453, -0.118829)",
        "(0.149929, 1.340629, -0.118383)",
        "(0.150122, 1.340803, -0.117913)",
        "(0.150339, 1.340993, -0.117362)",
        "(0.150389, 1.341053, -0.117091)",
        "(0.150407, 1.341155, -0.116431)",
        "(0.150368, 1.341399, -0.115365)",
        "(0.150350, 1.341711, -0.114915)",
        "(0.150416, 1.342450, -0.113998)",
        "(0.150524, 1.343029, -0.113422)",
        "(0.150720, 1.344007, -0.112519)",
        "(0.150791, 1.345063, -0.111531)",
        "(0.150901, 1.346299, -0.110500)",
        "(0.151076, 1.347750, -0.109559)",
        "(0.151150, 1.348544, -0.109132)",
        "(0.151231, 1.350227, -0.108353)",
        "(0.151242, 1.351968, -0.107670)",
        "(0.151131, 1.353686, -0.107071)",
        "(0.150829, 1.355358, -0.106527)",
        "(0.150648, 1.356165, -0.106260)",
        "(0.150233, 1.357751, -0.105777)",
        "(0.149740, 1.359294, -0.105299)",
        "(0.149282, 1.360919, -0.104741)",
        "(0.149092, 1.362535, -0.103743)",
        "(0.148901, 1.363382, -0.103260)",
        "(0.148566, 1.365232, -0.102659)",
        "(0.148045, 1.367299, -0.102275)",
        "(0.147115, 1.369580, -0.102181)",
        "(0.145994, 1.372109, -0.102170)",
        "(0.145442, 1.373684, -0.102194)",
        "(0.144855, 1.377128, -0.102116)",
        "(0.144782, 1.381113, -0.101776)",
        "(0.144646, 1.385184, -0.101161)",
        "(0.144136, 1.389072, -0.100364)",
        "(0.143974, 1.390991, -0.099803)",
        "(0.144003, 1.394825, -0.098676)",
        "(0.144299, 1.398364, -0.097678)",
        "(0.144454, 1.401343, -0.096394)",
        "(0.144106, 1.403640, -0.094443)",
        "(0.143863, 1.404651, -0.093407)",
        "(0.143548, 1.406826, -0.092048)",
        "(0.143324, 1.409172, -0.091422)",
        "(0.143064, 1.411114, -0.090482)",
        "(0.142636, 1.412512, -0.089119)",
        "(0.142342, 1.413159, -0.088444)",
        "(0.141791, 1.414454, -0.087403)",
        "(0.140974, 1.415729, -0.086461)",
        "(0.140084, 1.417031, -0.085625)",
        "(0.139533, 1.418119, -0.084578)",
        "(0.139239, 1.418562, -0.083876)",
        "(0.138309, 1.419110, -0.082259)",
        "(0.136925, 1.419798, -0.081134)",
        "(0.135714, 1.420905, -0.080772)",
        "(0.135034, 1.422193, -0.080450)",
        "(0.134710, 1.422711, -0.080277)",
        "(0.133716, 1.423704, -0.079936)",
        "(0.133113, 1.424664, -0.079329)",
        "(0.132952, 1.425856, -0.078836)",
        "(0.132740, 1.427262, -0.078872)",
        "(0.132557, 1.427991, -0.079082)",
        "(0.131923, 1.429215, -0.079436)",
        "(0.131359, 1.430380, -0.079510)",
        "(0.131580, 1.431555, -0.079065)",
        "(0.132218, 1.432769, -0.078385)",
        "(0.132447, 1.433272, -0.078114)",
        "(0.132129, 1.434049, -0.077886)",
        "(0.131519, 1.434612, -0.077492)",
        "(0.131010, 1.435290, -0.077037)",
        "(0.131117, 1.436095, -0.076693)",
        "(0.131246, 1.436473, -0.076482)",
        "(0.130926, 1.437181, -0.076272)",
        "(0.130096, 1.438109, -0.076609)",
        "(0.129501, 1.439482, -0.077328)",
        "(0.128924, 1.440814, -0.078324)",
        "(0.128455, 1.441522, -0.078949)",
        "(0.127164, 1.442809, -0.080147)",
        "(0.125762, 1.443883, -0.081193)",
        "(0.124389, 1.445015, -0.082423)",
        "(0.122749, 1.445945, -0.083579)",
        "(0.121813, 1.446290, -0.084095)",
        "(0.119890, 1.446977, -0.085217)",
        "(0.118066, 1.447598, -0.086484)",
        "(0.116596, 1.448000, -0.087636)",
        "(0.115628, 1.448367, -0.088501)",
        "(0.115221, 1.448455, -0.088874)",
        "(0.114126, 1.448482, -0.089630)",
        "(0.113129, 1.448397, -0.090447)",
        "(0.112687, 1.448493, -0.091362)",
        "(0.112798, 1.448654, -0.092073)",
        "(0.112884, 1.448823, -0.092410)",
        "(0.112699, 1.449116, -0.093141)",
        "(0.112318, 1.449315, -0.093716)",
        "(0.112083, 1.449470, -0.094055)",
        "(0.112200, 1.449575, -0.094312)",
        "(0.112217, 1.449569, -0.094411)",
        "(0.112088, 1.449573, -0.094448)",
        "(0.112133, 1.449726, -0.094481)",
        "(0.112352, 1.450069, -0.094624)",
        "(0.112733, 1.450492, -0.094642)",
        "(0.112949, 1.450748, -0.094610)",
        "(0.113303, 1.451379, -0.094688)",
        "(0.113496, 1.452051, -0.094823)",
        "(0.113650, 1.452709, -0.094850)",
        "(0.113827, 1.453418, -0.094962)",
        "(0.113962, 1.453845, -0.095092)",
        "(0.114153, 1.454550, -0.095250)",
        "(0.114338, 1.455247, -0.095308)",
        "(0.114546, 1.455921, -0.095341)",
        "(0.114806, 1.456623, -0.095365)",
        "(0.114930, 1.456933, -0.095356)",
        "(0.115115, 1.457487, -0.095286)",
        "(0.115028, 1.457914, -0.095176)",
        "(0.114820, 1.458136, -0.095129)",
        "(0.114551, 1.458537, -0.095012)",
        "(0.114434, 1.458743, -0.094946)",
        "(0.114082, 1.459307, -0.094825)",
        "(0.113767, 1.459540, -0.094716)",
        "(0.113262, 1.459823, -0.094419)",
        "(0.113290, 1.459973, -0.094297)",
        "(0.113138, 1.460215, -0.093956)",
        "(0.113271, 1.460795, -0.093325)",
        "(0.113413, 1.461177, -0.092770)",
        "(0.113468, 1.461638, -0.092323)",
        "(0.113389, 1.461990, -0.091972)",
        "(0.113315, 1.462143, -0.091774)",
        "(0.113057, 1.462404, -0.091416)",
        "(0.112587, 1.462865, -0.090864)",
        "(0.112307, 1.463176, -0.090630)",
        "(0.111896, 1.463707, -0.090219)",
        "(0.111641, 1.464019, -0.089983)",
        "(0.111256, 1.464523, -0.089513)",
        "(0.110802, 1.465104, -0.088981)",
        "(0.110324, 1.465763, -0.088454)",
        "(0.109969, 1.466376, -0.088016)",
        "(0.109677, 1.466841, -0.087624)",
        "(0.109212, 1.467648, -0.087026)",
        "(0.108778, 1.468413, -0.086515)",
        "(0.108299, 1.469123, -0.085814)",
        "(0.107894, 1.469757, -0.085256)",
        "(0.107652, 1.470182, -0.084976)",
        "(0.107286, 1.470962, -0.084658)",
        "(0.106919, 1.471721, -0.084404)",
        "(0.106569, 1.472441, -0.084135)",
        "(0.106150, 1.473075, -0.083784)",
        "(0.105841, 1.473503, -0.083534)",
        "(0.105159, 1.474411, -0.083056)",
        "(0.104721, 1.475324, -0.082730)",
        "(0.104205, 1.476577, -0.082238)",
        "(0.103682, 1.477808, -0.081775)",
        "(0.103400, 1.478484, -0.081493)",
        "(0.102732, 1.479829, -0.080889)",
        "(0.101890, 1.481208, -0.080253)",
        "(0.100834, 1.482631, -0.079578)",
        "(0.099756, 1.483950, -0.078948)",
        "(0.099207, 1.484628, -0.078604)",
        "(0.098124, 1.486045, -0.077857)",
        "(0.097125, 1.487663, -0.077033)",
        "(0.096146, 1.489197, -0.076102)",
        "(0.095370, 1.490824, -0.075081)",
        "(0.095030, 1.491665, -0.074614)",
        "(0.094361, 1.493416, -0.073709)",
        "(0.093903, 1.495213, -0.072849)",
        "(0.093724, 1.497036, -0.072078)",
        "(0.093476, 1.499032, -0.071195)",
        "(0.093304, 1.500066, -0.070693)",
        "(0.092797, 1.502314, -0.069859)",
        "(0.092296, 1.504939, -0.069257)",
        "(0.091973, 1.507614, -0.068794)",
        "(0.091510, 1.510480, -0.068468)",
        "(0.091117, 1.511978, -0.068367)",
        "(0.090336, 1.515046, -0.068276)",
        "(0.089740, 1.518317, -0.068401)",
        "(0.089190, 1.521817, -0.068761)",
        "(0.088486, 1.525446, -0.069363)",
        "(0.087957, 1.527375, -0.069875)",
        "(0.087024, 1.531245, -0.071172)",
        "(0.086476, 1.535238, -0.072930)",
        "(0.085852, 1.539355, -0.075151)",
        "(0.085173, 1.543528, -0.077816)",
        "(0.084701, 1.545687, -0.079445)",
        "(0.083781, 1.549909, -0.083136)",
        "(0.082898, 1.554079, -0.087469)",
        "(0.081967, 1.558076, -0.092522)",
        "(0.081102, 1.561770, -0.098144)",
        "(0.080777, 1.563530, -0.101129)",
        "(0.080060, 1.566821, -0.107216)",
        "(0.079088, 1.569759, -0.113593)",
        "(0.077990, 1.572259, -0.120212)",
        "(0.076841, 1.574164, -0.127011)",
        "(0.076301, 1.574857, -0.130326)",
        "(0.075272, 1.575747, -0.136753)",
        "(0.073945, 1.575823, -0.142905)",
        "(0.072419, 1.575232, -0.148813)",
        "(0.070622, 1.573677, -0.154481)",
        "(0.069674, 1.572727, -0.157233)",
        "(0.067602, 1.570185, -0.162337)",
        "(0.065167, 1.566770, -0.167014)",
        "(0.062621, 1.562732, -0.171174)",
        "(0.060576, 1.558207, -0.174725)",
        "(0.059715, 1.555864, -0.176376)",
        "(0.058223, 1.550893, -0.179306)",
        "(0.056640, 1.545734, -0.181792)",
        "(0.054761, 1.540456, -0.183858)",
        "(0.052968, 1.535080, -0.185631)",
        "(0.052097, 1.532361, -0.186398)",
        "(0.050563, 1.526939, -0.187682)",
        "(0.049401, 1.521562, -0.188840)",
        "(0.048042, 1.516281, -0.189902)",
        "(0.046378, 1.510871, -0.190704)",
        "(0.045464, 1.508174, -0.191154)",
        "(0.043710, 1.502943, -0.192165)",
        "(0.042468, 1.498020, -0.193347)",
        "(0.041649, 1.493375, -0.194774)",
        "(0.040778, 1.488780, -0.196287)",
        "(0.040298, 1.486547, -0.197048)",
        "(0.039498, 1.482123, -0.198448)",
        "(0.038809, 1.477855, -0.199826)",
        "(0.038315, 1.473627, -0.201182)",
        "(0.037928, 1.469297, -0.202285)",
        "(0.037620, 1.467041, -0.202718)",
        "(0.036868, 1.462278, -0.203610)",
        "(0.036193, 1.457281, -0.204492)",
        "(0.035431, 1.451957, -0.205057)",
        "(0.034279, 1.446021, -0.205074)",
        "(0.033837, 1.442841, -0.204874)",
        "(0.033328, 1.436197, -0.204311)",
        "(0.032725, 1.429048, -0.203183)",
        "(0.031914, 1.421449, -0.201496)",
        "(0.030980, 1.413586, -0.199668)",
        "(0.030545, 1.409561, -0.198650)",
        "(0.029832, 1.401632, -0.196384)",
        "(0.029096, 1.394033, -0.193724)",
        "(0.028848, 1.386962, -0.190550)",
        "(0.028938, 1.380255, -0.186943)",
        "(0.028957, 1.377115, -0.184925)",
        "(0.028996, 1.371288, -0.180712)",
        "(0.029165, 1.366142, -0.176310)",
        "(0.029669, 1.361371, -0.171277)",
        "(0.030244, 1.357360, -0.166313)",
        "(0.030450, 1.355631, -0.163912)",
        "(0.030994, 1.352514, -0.159261)",
        "(0.031569, 1.349739, -0.154808)",
        "(0.032077, 1.347189, -0.150326)",
        "(0.032709, 1.345020, -0.145856)",
        "(0.033144, 1.344121, -0.143543)",
        "(0.034025, 1.342524, -0.138661)",
        "(0.034720, 1.341312, -0.133636)",
        "(0.035432, 1.340652, -0.128421)",
        "(0.036089, 1.340403, -0.122495)",
        "(0.036403, 1.340409, -0.119247)",
        "(0.037058, 1.340845, -0.113251)",
        "(0.037678, 1.341741, -0.107795)",
        "(0.038115, 1.342842, -0.102226)",
        "(0.038402, 1.344083, -0.096484)",
        "(0.038507, 1.344789, -0.093672)",
        "(0.038919, 1.346442, -0.088387)",
        "(0.039634, 1.348422, -0.083371)",
        "(0.040021, 1.350570, -0.078488)",
        "(0.040441, 1.352886, -0.073930)",
        "(0.040690, 1.354185, -0.071717)",
        "(0.041202, 1.356794, -0.067212)",
        "(0.041672, 1.359524, -0.062942)",
        "(0.042218, 1.362567, -0.058975)",
        "(0.042844, 1.365936, -0.055146)",
        "(0.042994, 1.367741, -0.053113)",
        "(0.043202, 1.371548, -0.048835)",
        "(0.043628, 1.375929, -0.044654)",
        "(0.044062, 1.380722, -0.040530)",
        "(0.044611, 1.385953, -0.036692)",
        "(0.044833, 1.388785, -0.035042)",
        "(0.045052, 1.394452, -0.031644)",
        "(0.045020, 1.400110, -0.027873)",
        "(0.045026, 1.406037, -0.024325)",
        "(0.045434, 1.412283, -0.021200)",
        "(0.045514, 1.415379, -0.019624)",
        "(0.045418, 1.421381, -0.016523)",
        "(0.045162, 1.427358, -0.013569)",
        "(0.045082, 1.433362, -0.010603)",
        "(0.045223, 1.439477, -0.007927)",
        "(0.045440, 1.442652, -0.006772)",
        "(0.045714, 1.448884, -0.004286)",
        "(0.045671, 1.455057, -0.001617)",
        "(0.045345, 1.461449, 0.000486)",
        "(0.045031, 1.468144, 0.002048)",
        "(0.044818, 1.471577, 0.002745)",
        "(0.044388, 1.478488, 0.004286)",
        "(0.043960, 1.485532, 0.005668)",
        "(0.043201, 1.492790, 0.006674)",
        "(0.042284, 1.500175, 0.007401)",
        "(0.041707, 1.503892, 0.007625)",
        "(0.040901, 1.511246, 0.007895)",
        "(0.040944, 1.518703, 0.007817)",
        "(0.041326, 1.525790, 0.007799)",
        "(0.041551, 1.532553, 0.007646)",
        "(0.041520, 1.535850, 0.007459)",
        "(0.041030, 1.542297, 0.006994)",
        "(0.040698, 1.548525, 0.006517)",
        "(0.040927, 1.554638, 0.005659)",
        "(0.041178, 1.560686, 0.004570)",
        "(0.041189, 1.563476, 0.004136)",
        "(0.041079, 1.568807, 0.003547)",
        "(0.040681, 1.573750, 0.002982)",
        "(0.040355, 1.578418, 0.002246)",
        "(0.040249, 1.582970, 0.000841)",
        "(0.040275, 1.585148, -0.000047)",
        "(0.040325, 1.589084, -0.001705)",
        "(0.040226, 1.592503, -0.003626)",
        "(0.039846, 1.595603, -0.006275)",
        "(0.039431, 1.598557, -0.009884)",
        "(0.039048, 1.600062, -0.012084)",
        "(0.037978, 1.602921, -0.016741)",
        "(0.036618, 1.605489, -0.021740)",
        "(0.035169, 1.607911, -0.027272)",
        "(0.033804, 1.610136, -0.032987)",
        "(0.033115, 1.611127, -0.035767)",
        "(0.031781, 1.612820, -0.041183)",
        "(0.030648, 1.614223, -0.046617)",
        "(0.029682, 1.615245, -0.051762)",
        "(0.028486, 1.615940, -0.056734)",
        "(0.027831, 1.616212, -0.059219)",
        "(0.026567, 1.616451, -0.064081)",
        "(0.025236, 1.616333, -0.068996)",
        "(0.023696, 1.616100, -0.074012)",
        "(0.022067, 1.615780, -0.078902)",
        "(0.021155, 1.615557, -0.081254)",
        "(0.019255, 1.614995, -0.085887)",
        "(0.017457, 1.614392, -0.090377)",
        "(0.015637, 1.613907, -0.094873)",
        "(0.013918, 1.613557, -0.099408)",
        "(0.013190, 1.613329, -0.101498)",
        "(0.011887, 1.612587, -0.105218)",
        "(0.010638, 1.611599, -0.108421)",
        "(0.009262, 1.610715, -0.111623)",
        "(0.007762, 1.609913, -0.114885)",
        "(0.006969, 1.609467, -0.116556)",
        "(0.005499, 1.608362, -0.119990)",
        "(0.004486, 1.606915, -0.123397)",
        "(0.003863, 1.605034, -0.127010)",
        "(0.003159, 1.602717, -0.130860)",
        "(0.002766, 1.601268, -0.132757)",
        "(0.001878, 1.597847, -0.136545)",
        "(0.000820, 1.593639, -0.140524)",
        "(-0.000369, 1.588931, -0.144776)",
        "(-0.001785, 1.583517, -0.149198)",
        "(-0.002491, 1.580597, -0.151399)",
        "(-0.004106, 1.574429, -0.155780)",
        "(-0.005982, 1.567806, -0.159786)",
        "(-0.007707, 1.560829, -0.163329)",
        "(-0.009274, 1.553691, -0.166619)",
        "(-0.009923, 1.550136, -0.168111)",
        "(-0.011159, 1.543076, -0.170919)",
        "(-0.012569, 1.536085, -0.173374)",
        "(-0.014105, 1.529130, -0.175535)",
        "(-0.015530, 1.522421, -0.177525)",
        "(-0.016160, 1.519097, -0.178375)",
        "(-0.017213, 1.512653, -0.179831)",
        "(-0.018339, 1.506369, -0.181250)",
        "(-0.019543, 1.500367, -0.182474)",
        "(-0.020612, 1.494541, -0.183686)",
        "(-0.021059, 1.491856, -0.184202)",
        "(-0.021401, 1.486656, -0.185027)",
        "(-0.021738, 1.481923, -0.185727)",
        "(-0.022469, 1.477552, -0.186531)",
        "(-0.022826, 1.473364, -0.186740)",
        "(-0.022962, 1.471329, -0.186773)",
        "(-0.023488, 1.468163, -0.187106)",
        "(-0.023259, 1.465334, -0.187266)",
        "(-0.022756, 1.462740, -0.186957)",
        "(-0.023007, 1.460306, -0.186270)",
        "(-0.023144, 1.459147, -0.185919)",
        "(-0.022967, 1.457343, -0.185555)",
        "(-0.023132, 1.455802, -0.185562)",
        "(-0.023199, 1.453972, -0.185216)",
        "(-0.023599, 1.452294, -0.185103)",
        "(-0.023627, 1.451217, -0.184930)",
        "(-0.023640, 1.449385, -0.184633)",
        "(-0.023423, 1.447629, -0.184369)",
        "(-0.023205, 1.445410, -0.183789)",
        "(-0.023110, 1.442997, -0.183036)",
        "(-0.022924, 1.441701, -0.182662)",
        "(-0.022758, 1.438834, -0.182005)",
        "(-0.022351, 1.435601, -0.180872)",
        "(-0.021975, 1.431772, -0.179576)",
        "(-0.021624, 1.427360, -0.178114)",
        "(-0.021465, 1.425147, -0.177176)",
        "(-0.020823, 1.420298, -0.174997)",
        "(-0.020043, 1.415232, -0.172764)",
        "(-0.019189, 1.410181, -0.170309)",
        "(-0.019024, 1.404835, -0.167467)",
        "(-0.018973, 1.402221, -0.166040)",
        "(-0.018506, 1.397187, -0.163342)",
        "(-0.018321, 1.391951, -0.160452)",
        "(-0.018007, 1.387040, -0.157292)",
        "(-0.017765, 1.382235, -0.154244)",
        "(-0.017747, 1.379910, -0.152596)",
        "(-0.017355, 1.375558, -0.148955)",
        "(-0.016641, 1.371554, -0.144983)",
        "(-0.015680, 1.368069, -0.140895)",
        "(-0.014743, 1.364951, -0.136679)",
        "(-0.014278, 1.363638, -0.134405)",
        "(-0.013201, 1.361451, -0.129701)",
        "(-0.011723, 1.359987, -0.124873)",
        "(-0.010004, 1.359132, -0.120035)",
        "(-0.008350, 1.358749, -0.115046)",
        "(-0.007639, 1.358680, -0.112491)",
        "(-0.006484, 1.358712, -0.107882)",
        "(-0.005390, 1.358996, -0.103175)",
        "(-0.004165, 1.359581, -0.098261)",
        "(-0.002737, 1.360400, -0.093426)",
        "(-0.002122, 1.360823, -0.091117)",
        "(-0.000970, 1.361797, -0.086677)",
        "(-0.000084, 1.362857, -0.082430)",
        "(0.001017, 1.364114, -0.078185)",
        "(0.002019, 1.365352, -0.073882)",
        "(0.002512, 1.365970, -0.071749)",
        "(0.003487, 1.367259, -0.067582)",
        "(0.004278, 1.368568, -0.063459)",
        "(0.004860, 1.369824, -0.059227)",
        "(0.005605, 1.371241, -0.054802)",
        "(0.006086, 1.372015, -0.052516)",
        "(0.007305, 1.373797, -0.048028)",
        "(0.008703, 1.375846, -0.043465)",
        "(0.010045, 1.378028, -0.038798)",
        "(0.011205, 1.380275, -0.034207)",
        "(0.011619, 1.381370, -0.031931)",
        "(0.012405, 1.383594, -0.027386)",
        "(0.013725, 1.386324, -0.023135)",
        "(0.014935, 1.389316, -0.019155)",
        "(0.015953, 1.392682, -0.015397)",
        "(0.016426, 1.394511, -0.013530)",
        "(0.017232, 1.398451, -0.009839)",
        "(0.017928, 1.402775, -0.006465)",
        "(0.019501, 1.407037, -0.003092)",
        "(0.020000, 1.412776, -0.000537)",
        "(0.020272, 1.415763, 0.000658)",
        "(0.021134, 1.421854, 0.003280)",
        "(0.021933, 1.428158, 0.005787)",
        "(0.022645, 1.434950, 0.007890)",
        "(0.023446, 1.441764, 0.010098)",
        "(0.023569, 1.445090, 0.011289)",
        "(0.023183, 1.451820, 0.013645)",
        "(0.022645, 1.458768, 0.015675)",
        "(0.022044, 1.466009, 0.017464)",
        "(0.021583, 1.473400, 0.019117)",
        "(0.021392, 1.477133, 0.019846)",
        "(0.020842, 1.484618, 0.021234)",
        "(0.019956, 1.492675, 0.021400)",
        "(0.019519, 1.500691, 0.020756)",
        "(0.018629, 1.508202, 0.020486)",
        "(0.018247, 1.511755, 0.020632)",
        "(0.018074, 1.518775, 0.021060)",
        "(0.017732, 1.525613, 0.021437)",
        "(0.017428, 1.532404, 0.021678)",
        "(0.017291, 1.539001, 0.021998)",
        "(0.017253, 1.542193, 0.022207)",
        "(0.017043, 1.548357, 0.022610)",
        "(0.016900, 1.554574, 0.022751)",
        "(0.016980, 1.560623, 0.022975)",
        "(0.017043, 1.563435, 0.023196)",
        "(0.017245, 1.569042, 0.023466)",
        "(0.017541, 1.574674, 0.023480)",
        "(0.017926, 1.579926, 0.023836)",
        "(0.018017, 1.584809, 0.024252)",
        "(0.017723, 1.589629, 0.024261)",
        "(0.017579, 1.592021, 0.024209)",
        "(0.017212, 1.596532, 0.024153)",
        "(0.017047, 1.600757, 0.024105)",
        "(0.016798, 1.604685, 0.024122)",
        "(0.016467, 1.608384, 0.023957)",
        "(0.016268, 1.610192, 0.023632)",
        "(0.015985, 1.613897, 0.022375)",
        "(0.015556, 1.617426, 0.020472)",
        "(0.015270, 1.620559, 0.018331)",
        "(0.015299, 1.623324, 0.015855)",
        "(0.015328, 1.624548, 0.014293)",
        "(0.015354, 1.626945, 0.010522)",
        "(0.015328, 1.629063, 0.005876)",
        "(0.015117, 1.630686, 0.000580)",
        "(0.014809, 1.631977, -0.005114)",
        "(0.014551, 1.632510, -0.008062)",
        "(0.014023, 1.633177, -0.013882)",
        "(0.013483, 1.633299, -0.019623)",
        "(0.012898, 1.632981, -0.025329)",
        "(0.012197, 1.632283, -0.030739)",
        "(0.011770, 1.631888, -0.033291)",
        "(0.010758, 1.630889, -0.038011)",
        "(0.009753, 1.629462, -0.042012)",
        "(0.008781, 1.627900, -0.045584)",
        "(0.007897, 1.626145, -0.047992)",
        "(0.007449, 1.625175, -0.048750)",
        "(0.006430, 1.623162, -0.049821)",
        "(0.005817, 1.621317, -0.050635)",
        "(0.005287, 1.619431, -0.050831)",
        "(0.004582, 1.617441, -0.050451)",
        "(0.004225, 1.616485, -0.050220)",
        "(0.003585, 1.614710, -0.050082)",
        "(0.003054, 1.613185, -0.050354)",
        "(0.002449, 1.611691, -0.051011)",
        "(0.001740, 1.610276, -0.052052)",
        "(0.001322, 1.609561, -0.052623)",
        "(0.000345, 1.608144, -0.053844)",
        "(-0.000566, 1.606900, -0.055539)",
        "(-0.001332, 1.605929, -0.057778)",
        "(-0.002117, 1.605080, -0.060306)",
        "(-0.002475, 1.604686, -0.061590)",
        "(-0.003178, 1.603872, -0.064347)",
        "(-0.003882, 1.602803, -0.067180)",
        "(-0.004435, 1.601471, -0.070292)",
        "(-0.004970, 1.599992, -0.073941)",
        "(-0.005270, 1.599143, -0.075976)",
        "(-0.006034, 1.597194, -0.080266)",
        "(-0.007027, 1.594833, -0.084707)",
        "(-0.007959, 1.591984, -0.089258)",
        "(-0.008773, 1.588637, -0.093771)",
        "(-0.009049, 1.586722, -0.095883)",
        "(-0.009675, 1.582394, -0.099930)",
        "(-0.010277, 1.577637, -0.104028)",
        "(-0.010745, 1.572571, -0.108086)",
        "(-0.011444, 1.566910, -0.111777)",
        "(-0.011785, 1.563924, -0.113518)",
        "(-0.012312, 1.557608, -0.116825)",
        "(-0.012519, 1.551156, -0.119932)",
        "(-0.012851, 1.544333, -0.122557)",
        "(-0.013433, 1.537209, -0.124868)",
        "(-0.013657, 1.533606, -0.125990)",
        "(-0.013667, 1.526405, -0.128037)",
        "(-0.013564, 1.519015, -0.129579)",
        "(-0.013759, 1.511365, -0.130709)",
        "(-0.014097, 1.503652, -0.131398)",
        "(-0.014279, 1.499730, -0.131612)",
        "(-0.014531, 1.491836, -0.132138)",
        "(-0.014720, 1.484097, -0.132681)",
        "(-0.015194, 1.476209, -0.132751)",
        "(-0.015577, 1.468330, -0.132409)",
        "(-0.015814, 1.464350, -0.132078)",
        "(-0.016345, 1.456512, -0.131548)",
        "(-0.016608, 1.448855, -0.131143)",
        "(-0.016775, 1.441265, -0.130757)",
        "(-0.016866, 1.433623, -0.130022)",
        "(-0.016821, 1.429818, -0.129593)",
        "(-0.016564, 1.422306, -0.128780)",
        "(-0.016111, 1.414766, -0.127794)",
        "(-0.015923, 1.407043, -0.126777)",
        "(-0.015785, 1.399438, -0.126193)",
        "(-0.015695, 1.395644, -0.125988)",
        "(-0.015260, 1.388127, -0.125434)",
        "(-0.014643, 1.380827, -0.124528)",
        "(-0.014103, 1.373664, -0.123239)",
        "(-0.013377, 1.366731, -0.121757)",
        "(-0.012892, 1.363355, -0.120893)",
        "(-0.011949, 1.356875, -0.118951)",
        "(-0.011062, 1.350676, -0.116758)",
        "(-0.009921, 1.344898, -0.114674)",
        "(-0.008690, 1.339452, -0.112326)",
        "(-0.008194, 1.336674, -0.110780)",
        "(-0.007215, 1.331334, -0.107214)",
        "(-0.006181, 1.326486, -0.103595)",
        "(-0.005064, 1.322158, -0.100023)",
        "(-0.004063, 1.318043, -0.096114)",
        "(-0.003645, 1.316063, -0.093940)",
        "(-0.002878, 1.312429, -0.089508)",
        "(-0.002190, 1.309310, -0.085116)",
        "(-0.001372, 1.306601, -0.080378)",
        "(-0.000288, 1.304401, -0.075009)",
        "(0.000345, 1.303628, -0.072269)",
        "(0.001660, 1.302569, -0.066883)",
        "(0.002976, 1.301827, -0.061264)",
        "(0.004342, 1.301455, -0.055224)",
        "(0.005572, 1.301571, -0.049290)",
        "(0.006166, 1.301878, -0.046461)",
        "(0.007198, 1.302795, -0.041157)",
        "(0.008075, 1.304214, -0.036307)",
        "(0.008801, 1.306255, -0.032027)",
        "(0.009407, 1.308649, -0.028468)",
        "(0.009681, 1.310005, -0.026784)",
        "(0.009934, 1.312754, -0.023404)",
        "(0.009921, 1.315753, -0.020251)",
        "(0.009947, 1.319015, -0.017210)",
        "(0.010017, 1.322541, -0.014383)",
        "(0.010011, 1.324384, -0.013029)",
        "(0.009972, 1.328214, -0.010513)",
        "(0.009827, 1.332212, -0.008044)",
        "(0.009643, 1.336316, -0.005623)",
        "(0.009530, 1.340629, -0.003349)",
        "(0.009469, 1.342866, -0.002158)",
        "(0.009339, 1.347495, 0.000251)",
        "(0.009137, 1.352282, 0.002553)",
        "(0.008985, 1.357216, 0.004954)",
        "(0.008928, 1.359759, 0.006184)",
        "(0.008599, 1.364868, 0.008701)",
        "(0.008147, 1.370050, 0.010399)",
        "(0.006994, 1.375499, 0.011080)",
        "(0.005814, 1.380943, 0.012112)",
        "(0.004828, 1.386672, 0.013076)",
        "(0.004541, 1.389776, 0.013411)",
        "(0.003887, 1.395873, 0.014394)",
        "(0.003102, 1.402045, 0.015580)",
        "(0.002413, 1.408461, 0.016504)",
        "(0.001913, 1.414875, 0.017528)",
        "(0.001676, 1.418053, 0.018177)",
        "(0.001182, 1.424452, 0.019347)",
        "(0.000667, 1.430934, 0.020364)",
        "(0.000164, 1.437304, 0.021585)",
        "(-0.000467, 1.443519, 0.022899)",
        "(-0.000789, 1.446641, 0.023455)",
        "(-0.001430, 1.452686, 0.024701)",
        "(-0.002172, 1.458420, 0.026311)",
        "(-0.003198, 1.463814, 0.027883)",
        "(-0.004499, 1.468957, 0.029203)",
        "(-0.005114, 1.471406, 0.029980)",
        "(-0.005906, 1.476255, 0.031411)",
        "(-0.006358, 1.481252, 0.032564)",
        "(-0.007042, 1.486011, 0.033662)",
        "(-0.007987, 1.490838, 0.034509)",
        "(-0.008394, 1.493414, 0.034565)",
        "(-0.009656, 1.498663, 0.034534)",
        "(-0.010885, 1.503985, 0.034405)",
        "(-0.012028, 1.509208, 0.034306)",
        "(-0.012893, 1.514522, 0.034400)",
        "(-0.013305, 1.517198, 0.034593)",
        "(-0.014471, 1.522495, 0.035323)",
        "(-0.015981, 1.527792, 0.036161)",
        "(-0.017443, 1.533444, 0.036653)",
        "(-0.018821, 1.539255, 0.037179)",
        "(-0.019333, 1.542232, 0.037564)",
        "(-0.020087, 1.548117, 0.038493)",
        "(-0.020607, 1.554462, 0.038402)",
        "(-0.022294, 1.560321, 0.038424)",
        "(-0.023512, 1.566043, 0.038569)",
        "(-0.023971, 1.568854, 0.038584)",
        "(-0.024841, 1.574105, 0.038832)",
        "(-0.025257, 1.579181, 0.039006)",
        "(-0.025604, 1.583999, 0.039167)",
        "(-0.026043, 1.588338, 0.039680)",
        "(-0.026179, 1.590364, 0.040045)",
        "(-0.026303, 1.594400, 0.040753)",
        "(-0.025971, 1.598733, 0.040864)",
        "(-0.025792, 1.603017, 0.040480)",
        "(-0.025994, 1.607369, 0.039417)",
        "(-0.026134, 1.609451, 0.038921)",
        "(-0.026116, 1.613355, 0.037929)",
        "(-0.025526, 1.617225, 0.036784)",
        "(-0.025388, 1.620403, 0.035583)",
        "(-0.026220, 1.622326, 0.035376)",
        "(-0.026223, 1.623224, 0.035132)",
        "(-0.026543, 1.624832, 0.034149)",
        "(-0.026641, 1.626421, 0.032325)",
        "(-0.026290, 1.628138, 0.029901)",
        "(-0.026257, 1.629325, 0.027195)",
        "(-0.026321, 1.629781, 0.025827)",
        "(-0.026418, 1.630374, 0.022779)",
        "(-0.026838, 1.630818, 0.019350)",
        "(-0.027635, 1.630838, 0.016051)",
        "(-0.028445, 1.630683, 0.013049)",
        "(-0.028723, 1.630599, 0.011598)",
        "(-0.029426, 1.630292, 0.008705)",
        "(-0.030290, 1.629772, 0.005869)",
        "(-0.031173, 1.629112, 0.002878)",
        "(-0.031883, 1.628423, -0.000301)",
        "(-0.032287, 1.628038, -0.001996)",
        "(-0.033354, 1.627243, -0.005531)",
        "(-0.034615, 1.626276, -0.009039)",
        "(-0.036040, 1.625033, -0.012330)",
        "(-0.037177, 1.623571, -0.015373)",
        "(-0.037553, 1.622817, -0.016770)",
        "(-0.038354, 1.621199, -0.019436)",
        "(-0.039428, 1.619432, -0.022245)",
        "(-0.040760, 1.617510, -0.025217)",
        "(-0.042290, 1.615452, -0.028271)",
        "(-0.043005, 1.614350, -0.029790)",
        "(-0.044254, 1.612070, -0.032570)",
        "(-0.045381, 1.609496, -0.034866)",
        "(-0.046454, 1.606779, -0.037048)",
        "(-0.047473, 1.603927, -0.039190)",
        "(-0.047981, 1.602481, -0.040322)",
        "(-0.048825, 1.599510, -0.042702)",
        "(-0.049526, 1.596464, -0.045501)",
        "(-0.050323, 1.593407, -0.048646)",
        "(-0.051292, 1.590210, -0.051758)",
        "(-0.051829, 1.588515, -0.053190)",
        "(-0.052735, 1.585033, -0.055971)",
        "(-0.053101, 1.581603, -0.059007)",
        "(-0.053335, 1.578138, -0.062409)",
        "(-0.053924, 1.574454, -0.065895)",
        "(-0.054408, 1.572440, -0.067523)",
        "(-0.055554, 1.568114, -0.070487)",
        "(-0.056442, 1.563555, -0.073263)",
        "(-0.057277, 1.558854, -0.076034)",
        "(-0.058294, 1.554170, -0.078844)",
        "(-0.058852, 1.551813, -0.080188)",
        "(-0.060011, 1.547079, -0.082902)",
        "(-0.060985, 1.542382, -0.085587)",
        "(-0.061873, 1.537675, -0.088221)",
        "(-0.062498, 1.533009, -0.090623)",
        "(-0.062829, 1.530694, -0.091752)",
        "(-0.063570, 1.526035, -0.093682)",
        "(-0.064429, 1.521165, -0.095277)",
        "(-0.065163, 1.516231, -0.096892)",
        "(-0.065738, 1.511366, -0.098686)",
        "(-0.065984, 1.508938, -0.099479)",
        "(-0.066318, 1.504112, -0.100697)",
        "(-0.066577, 1.499194, -0.101658)",
        "(-0.066942, 1.494138, -0.102522)",
        "(-0.067383, 1.488955, -0.103015)",
        "(-0.067684, 1.486253, -0.103036)",
        "(-0.068179, 1.480775, -0.102862)",
        "(-0.068461, 1.475381, -0.102651)",
        "(-0.068674, 1.469865, -0.102062)",
        "(-0.068822, 1.464125, -0.100978)",
        "(-0.068862, 1.461192, -0.100297)",
        "(-0.068989, 1.455342, -0.098911)",
        "(-0.069012, 1.449574, -0.097290)",
        "(-0.068813, 1.443812, -0.095494)",
        "(-0.068440, 1.438124, -0.093744)",
        "(-0.068241, 1.435328, -0.092843)",
        "(-0.067901, 1.429672, -0.090738)",
        "(-0.067600, 1.424206, -0.088387)",
        "(-0.067388, 1.418572, -0.086163)",
        "(-0.067304, 1.413275, -0.084389)",
        "(-0.067184, 1.410782, -0.083477)",
        "(-0.066792, 1.405898, -0.081568)",
        "(-0.066506, 1.401017, -0.079738)",
        "(-0.066181, 1.396273, -0.077815)",
        "(-0.065972, 1.391518, -0.075599)",
        "(-0.065790, 1.389284, -0.074594)",
        "(-0.065480, 1.384955, -0.072716)",
        "(-0.065247, 1.380602, -0.070798)",
        "(-0.064748, 1.376595, -0.068895)",
        "(-0.064075, 1.372714, -0.066804)",
        "(-0.063737, 1.370837, -0.065646)",
        "(-0.063033, 1.367087, -0.063214)",
        "(-0.062059, 1.363577, -0.060733)",
        "(-0.061287, 1.359952, -0.058061)",
        "(-0.060977, 1.358186, -0.056783)",
        "(-0.060211, 1.355035, -0.054610)",
        "(-0.059215, 1.351943, -0.052357)",
        "(-0.058298, 1.348963, -0.049949)",
        "(-0.057327, 1.346141, -0.047750)",
        "(-0.056472, 1.343370, -0.045829)",
        "(-0.056080, 1.341924, -0.044846)",
        "(-0.055383, 1.339542, -0.043069)",
        "(-0.054497, 1.337423, -0.041252)",
        "(-0.053427, 1.335669, -0.039672)",
        "(-0.052527, 1.333970, -0.038140)",
        "(-0.052193, 1.333074, -0.037350)",
        "(-0.051577, 1.331049, -0.035262)",
        "(-0.050499, 1.329810, -0.033724)",
        "(-0.049020, 1.329161, -0.032648)",
        "(-0.047963, 1.328612, -0.031569)",
        "(-0.047769, 1.328185, -0.030925)",
        "(-0.047059, 1.327758, -0.029491)",
        "(-0.046262, 1.327634, -0.028122)",
        "(-0.045517, 1.327640, -0.026792)",
        "(-0.044721, 1.327712, -0.025305)",
        "(-0.044786, 1.327641, -0.024550)",
        "(-0.045970, 1.326489, -0.022642)",
        "(-0.045144, 1.327308, -0.020439)",
        "(-0.044192, 1.328804, -0.018656)",
        "(-0.044003, 1.330230, -0.016466)",
        "(-0.043960, 1.330857, -0.014921)",
        "(-0.043803, 1.332497, -0.011607)",
        "(-0.043783, 1.335165, -0.008216)",
        "(-0.043617, 1.338465, -0.004246)",
        "(-0.043703, 1.342387, 0.000094)",
        "(-0.043786, 1.344653, 0.002275)",
        "(-0.043939, 1.349509, 0.006782)",
        "(-0.044131, 1.354886, 0.011457)",
        "(-0.044262, 1.360800, 0.016135)",
        "(-0.044297, 1.366884, 0.020868)",
        "(-0.044287, 1.370014, 0.023286)",
        "(-0.044375, 1.376415, 0.027827)",
        "(-0.044195, 1.383373, 0.031980)",
        "(-0.043822, 1.390492, 0.035823)",
        "(-0.043505, 1.397788, 0.039301)",
        "(-0.043377, 1.401552, 0.040889)",
        "(-0.043399, 1.409020, 0.044006)",
        "(-0.043472, 1.416432, 0.046634)",
        "(-0.043388, 1.424207, 0.048386)",
        "(-0.044375, 1.432527, 0.047002)",
        "(-0.044904, 1.436220, 0.046319)",
        "(-0.046225, 1.443111, 0.046255)",
        "(-0.046960, 1.449729, 0.046742)",
        "(-0.046959, 1.456452, 0.046875)",
        "(-0.047288, 1.462785, 0.046535)",
        "(-0.047482, 1.465948, 0.046207)",
        "(-0.047502, 1.472174, 0.045583)",
        "(-0.047549, 1.478077, 0.045052)",
        "(-0.047941, 1.483626, 0.044254)",
        "(-0.048209, 1.489106, 0.043003)",
        "(-0.048435, 1.491678, 0.042302)",
        "(-0.049432, 1.496216, 0.040815)",
        "(-0.051291, 1.500326, 0.039274)",
        "(-0.052843, 1.503832, 0.037838)",
        "(-0.054181, 1.507161, 0.036363)",
        "(-0.054865, 1.508569, 0.035577)",
        "(-0.056505, 1.511169, 0.033789)",
        "(-0.058248, 1.513493, 0.031811)",
        "(-0.059022, 1.515601, 0.030237)",
        "(-0.059032, 1.517831, 0.028887)",
        "(-0.058972, 1.518923, 0.028269)",
        "(-0.058864, 1.521070, 0.026911)",
        "(-0.058622, 1.523259, 0.025425)",
        "(-0.058266, 1.525220, 0.024012)",
        "(-0.058086, 1.527134, 0.022723)",
        "(-0.057920, 1.528033, 0.022202)",
        "(-0.057621, 1.529982, 0.021263)",
        "(-0.057490, 1.531900, 0.020423)",
        "(-0.057355, 1.533843, 0.019565)",
        "(-0.057335, 1.535728, 0.018910)",
        "(-0.057277, 1.536582, 0.018666)",
        "(-0.057295, 1.538463, 0.018086)",
        "(-0.057377, 1.540390, 0.017440)",
        "(-0.057254, 1.542120, 0.016815)",
        "(-0.057114, 1.543713, 0.016141)",
        "(-0.057063, 1.544460, 0.015818)",
        "(-0.057197, 1.545812, 0.015216)",
        "(-0.057463, 1.546967, 0.014637)",
        "(-0.057835, 1.547970, 0.013808)",
        "(-0.058533, 1.548855, 0.012802)",
        "(-0.058889, 1.549407, 0.012276)",
        "(-0.059446, 1.550573, 0.011250)",
        "(-0.059734, 1.551824, 0.010272)",
        "(-0.059956, 1.553254, 0.009244)",
        "(-0.060463, 1.554890, 0.007912)",
        "(-0.060760, 1.555841, 0.007121)",
        "(-0.061366, 1.557837, 0.005464)",
        "(-0.062066, 1.559838, 0.003794)",
        "(-0.062803, 1.561972, 0.002081)",
        "(-0.063264, 1.564183, 0.000444)",
        "(-0.063427, 1.565283, -0.000306)",
        "(-0.063863, 1.567472, -0.001987)",
        "(-0.064572, 1.569869, -0.003875)",
        "(-0.065028, 1.572253, -0.005798)",
        "(-0.065199, 1.574721, -0.007573)",
        "(-0.065220, 1.575856, -0.008324)",
        "(-0.065207, 1.578120, -0.009426)",
        "(-0.065266, 1.580406, -0.010618)",
        "(-0.065248, 1.583034, -0.012376)",
        "(-0.065460, 1.585670, -0.014169)",
        "(-0.065689, 1.586948, -0.014920)",
        "(-0.066129, 1.589480, -0.016412)",
        "(-0.066327, 1.592211, -0.018252)",
        "(-0.066409, 1.594920, -0.020258)",
        "(-0.066657, 1.597490, -0.022269)",
        "(-0.066768, 1.598720, -0.023281)",
        "(-0.066875, 1.601065, -0.025402)",
        "(-0.067037, 1.603175, -0.027535)",
        "(-0.067273, 1.604969, -0.029719)",
        "(-0.067714, 1.606673, -0.032349)",
        "(-0.068034, 1.607422, -0.033743)",
        "(-0.068727, 1.608680, -0.036338)",
        "(-0.069334, 1.609567, -0.039054)",
        "(-0.069762, 1.610256, -0.042110)",
        "(-0.070264, 1.610599, -0.045333)",
        "(-0.070646, 1.610704, -0.046833)",
        "(-0.071321, 1.610644, -0.049519)",
        "(-0.071680, 1.610270, -0.051808)",
        "(-0.071561, 1.609508, -0.053818)",
        "(-0.071422, 1.608454, -0.055769)",
        "(-0.071518, 1.607711, -0.056762)",
        "(-0.071771, 1.606178, -0.058831)",
        "(-0.071987, 1.604301, -0.060868)",
        "(-0.072267, 1.602024, -0.062826)",
        "(-0.072811, 1.599238, -0.064820)",
        "(-0.073122, 1.597790, -0.065991)",
        "(-0.073656, 1.594837, -0.068670)",
        "(-0.073949, 1.591698, -0.071681)",
        "(-0.074173, 1.588217, -0.074852)",
        "(-0.074712, 1.584541, -0.078185)",
        "(-0.075100, 1.582666, -0.079874)",
        "(-0.075890, 1.578820, -0.083167)",
        "(-0.076659, 1.574825, -0.086559)",
        "(-0.077369, 1.570803, -0.090125)",
        "(-0.077895, 1.566712, -0.093819)",
        "(-0.078155, 1.564640, -0.095589)",
        "(-0.078800, 1.560200, -0.098699)",
        "(-0.079462, 1.555519, -0.101324)",
        "(-0.079877, 1.550931, -0.103970)",
        "(-0.079965, 1.546490, -0.106927)",
        "(-0.079936, 1.544161, -0.108570)",
        "(-0.080155, 1.539285, -0.112047)",
        "(-0.080844, 1.534086, -0.115194)",
        "(-0.081433, 1.528560, -0.117530)",
        "(-0.081613, 1.523004, -0.119712)",
        "(-0.081613, 1.520332, -0.120884)",
        "(-0.081518, 1.514986, -0.123426)",
        "(-0.081379, 1.509699, -0.126250)",
        "(-0.081624, 1.504307, -0.129024)",
        "(-0.082017, 1.498701, -0.131416)",
        "(-0.082016, 1.495885, -0.132425)",
        "(-0.081679, 1.490325, -0.134361)",
        "(-0.081374, 1.484779, -0.136302)",
        "(-0.081219, 1.479013, -0.138170)",
        "(-0.081065, 1.473119, -0.139974)",
        "(-0.080974, 1.470128, -0.140785)",
        "(-0.080605, 1.463910, -0.141975)",
        "(-0.079924, 1.457391, -0.142606)",
        "(-0.079000, 1.450848, -0.143364)",
        "(-0.078127, 1.444379, -0.144127)",
        "(-0.077744, 1.440917, -0.144320)",
        "(-0.077076, 1.433704, -0.144640)",
        "(-0.076352, 1.426346, -0.145309)",
        "(-0.075342, 1.419134, -0.146038)",
        "(-0.074239, 1.411741, -0.146206)",
        "(-0.073729, 1.407898, -0.145940)",
        "(-0.072614, 1.400190, -0.144669)",
        "(-0.071097, 1.392287, -0.142472)",
        "(-0.069528, 1.385036, -0.139904)",
        "(-0.068031, 1.377682, -0.137093)",
        "(-0.067230, 1.374065, -0.135683)",
        "(-0.065548, 1.367038, -0.132887)",
        "(-0.063778, 1.360009, -0.129583)",
        "(-0.061985, 1.353020, -0.125624)",
        "(-0.060073, 1.346421, -0.121594)",
        "(-0.059079, 1.343271, -0.119718)",
        "(-0.057133, 1.337118, -0.115948)",
        "(-0.055180, 1.331097, -0.111502)",
        "(-0.053352, 1.325436, -0.106492)",
        "(-0.052452, 1.322799, -0.103887)",
        "(-0.050515, 1.318073, -0.098701)",
        "(-0.048234, 1.314243, -0.093308)",
        "(-0.045910, 1.310996, -0.087816)",
        "(-0.043765, 1.308326, -0.082608)",
        "(-0.042638, 1.307346, -0.080006)",
        "(-0.040349, 1.305843, -0.074419)",
        "(-0.038277, 1.304741, -0.068422)",
        "(-0.036378, 1.304331, -0.062688)",
        "(-0.034079, 1.305118, -0.057281)",
        "(-0.031704, 1.306678, -0.052063)",
        "(-0.030657, 1.307659, -0.049449)",
        "(-0.028765, 1.309803, -0.044066)",
        "(-0.027024, 1.312538, -0.038812)",
        "(-0.025220, 1.316123, -0.034054)",
        "(-0.024327, 1.318311, -0.031992)",
        "(-0.022579, 1.323059, -0.028174)",
        "(-0.020756, 1.328248, -0.024259)",
        "(-0.019030, 1.333670, -0.020170)",
        "(-0.017516, 1.339410, -0.016183)",
        "(-0.015777, 1.345624, -0.012427)",
        "(-0.014822, 1.348951, -0.010769)",
        "(-0.013129, 1.355859, -0.007853)",
        "(-0.011610, 1.362938, -0.004893)",
        "(-0.010064, 1.370070, -0.001732)",
        "(-0.008674, 1.377356, 0.001247)",
        "(-0.008050, 1.381069, 0.002651)",
        "(-0.006986, 1.388511, 0.005424)",
        "(-0.006222, 1.396226, 0.007743)",
        "(-0.005555, 1.404262, 0.009398)",
        "(-0.004833, 1.412444, 0.010634)",
        "(-0.004595, 1.416549, 0.011167)",
        "(-0.004308, 1.424773, 0.012057)",
        "(-0.004013, 1.433033, 0.012701)",
        "(-0.003704, 1.441331, 0.013132)",
        "(-0.003340, 1.449670, 0.013462)",
        "(-0.003155, 1.453779, 0.013624)",
        "(-0.002824, 1.461919, 0.013827)",
        "(-0.002686, 1.469939, 0.013713)",
        "(-0.002831, 1.477665, 0.013398)",
        "(-0.003066, 1.481385, 0.013172)",
        "(-0.003670, 1.488650, 0.012752)",
        "(-0.004032, 1.495693, 0.012451)",
        "(-0.003991, 1.502580, 0.012283)",
        "(-0.003622, 1.509339, 0.011988)",
        "(-0.003439, 1.512646, 0.011790)",
        "(-0.003279, 1.519044, 0.011431)",
        "(-0.003240, 1.525332, 0.010981)",
        "(-0.003224, 1.531719, 0.010356)",
        "(-0.003202, 1.538060, 0.009721)",
        "(-0.003260, 1.541246, 0.009349)",
        "(-0.003511, 1.547652, 0.008398)",
        "(-0.003777, 1.554078, 0.007323)",
        "(-0.004540, 1.560234, 0.006262)",
        "(-0.005197, 1.566644, 0.004545)",
        "(-0.005442, 1.569866, 0.003567)",
        "(-0.005730, 1.576167, 0.001810)",
        "(-0.005852, 1.582329, 0.000101)",
        "(-0.005965, 1.588278, -0.001539)",
        "(-0.006136, 1.593849, -0.003125)",
        "(-0.006392, 1.599119, -0.004763)",
        "(-0.006420, 1.601666, -0.005565)",
        "(-0.006182, 1.606536, -0.007226)",
        "(-0.005910, 1.611111, -0.009070)",
        "(-0.005803, 1.615390, -0.011157)",
        "(-0.005827, 1.619342, -0.013415)",
        "(-0.005847, 1.621163, -0.014612)",
        "(-0.005952, 1.624600, -0.017178)",
        "(-0.006204, 1.627901, -0.020082)",
        "(-0.006341, 1.630833, -0.022940)",
        "(-0.006465, 1.632161, -0.024444)",
        "(-0.006838, 1.634705, -0.027711)",
        "(-0.007336, 1.636858, -0.031270)",
        "(-0.007994, 1.638724, -0.035173)",
        "(-0.008798, 1.640143, -0.039094)",
        "(-0.009261, 1.640678, -0.041160)",
        "(-0.010162, 1.641581, -0.045527)",
        "(-0.011151, 1.642114, -0.049967)",
        "(-0.012474, 1.642315, -0.054436)",
        "(-0.013899, 1.642190, -0.059093)",
        "(-0.014643, 1.641993, -0.061511)",
        "(-0.016272, 1.641241, -0.066401)",
        "(-0.018130, 1.640076, -0.070963)",
        "(-0.020365, 1.638529, -0.075317)",
        "(-0.022487, 1.636774, -0.079821)",
        "(-0.024465, 1.634533, -0.084384)",
        "(-0.025482, 1.633310, -0.086581)",
        "(-0.027967, 1.630584, -0.091033)",
        "(-0.030858, 1.627642, -0.095205)",
        "(-0.033683, 1.624466, -0.099099)",
        "(-0.034936, 1.622900, -0.101074)",
        "(-0.037199, 1.619736, -0.105061)",
        "(-0.039603, 1.616628, -0.109304)",
        "(-0.042394, 1.613545, -0.113475)",
        "(-0.045342, 1.610329, -0.117314)",
        "(-0.046688, 1.608819, -0.119252)",
        "(-0.048735, 1.605933, -0.123367)",
        "(-0.050088, 1.603135, -0.127306)",
        "(-0.051412, 1.600362, -0.131213)",
        "(-0.052734, 1.597667, -0.135322)",
        "(-0.053389, 1.596322, -0.137383)",
        "(-0.054520, 1.593596, -0.141379)",
        "(-0.055392, 1.590790, -0.145325)",
        "(-0.056002, 1.588023, -0.149435)",
        "(-0.056794, 1.585120, -0.153556)",
        "(-0.057315, 1.583604, -0.155485)",
        "(-0.058356, 1.580501, -0.159118)",
        "(-0.059080, 1.577175, -0.162414)",
        "(-0.059476, 1.573668, -0.165685)",
        "(-0.059834, 1.569999, -0.168927)",
        "(-0.060077, 1.568012, -0.170428)",
        "(-0.060677, 1.563887, -0.173156)",
        "(-0.061361, 1.559382, -0.175730)",
        "(-0.061890, 1.554619, -0.178247)",
        "(-0.062126, 1.549490, -0.180547)",
        "(-0.062291, 1.546822, -0.181696)",
        "(-0.062811, 1.541153, -0.183659)",
        "(-0.063285, 1.534975, -0.184872)",
        "(-0.063556, 1.528201, -0.185496)",
        "(-0.063684, 1.521204, -0.185721)",
        "(-0.063743, 1.517571, -0.185651)",
        "(-0.063969, 1.510076, -0.185501)",
        "(-0.064105, 1.502224, -0.185431)",
        "(-0.064159, 1.494153, -0.185168)",
        "(-0.064283, 1.485786, -0.184408)",
        "(-0.064286, 1.481486, -0.183928)",
        "(-0.064330, 1.472818, -0.183184)",
        "(-0.064785, 1.464155, -0.182650)",
        "(-0.065683, 1.455448, -0.182041)",
        "(-0.066729, 1.446862, -0.181701)",
        "(-0.067101, 1.442684, -0.181783)",
        "(-0.067362, 1.434588, -0.182153)",
        "(-0.067670, 1.426907, -0.182055)",
        "(-0.068292, 1.419140, -0.181185)",
        "(-0.068572, 1.411688, -0.180418)",
        "(-0.068460, 1.408209, -0.180255)",
        "(-0.068218, 1.401674, -0.180129)",
        "(-0.068255, 1.395340, -0.179710)",
        "(-0.068231, 1.389193, -0.178951)",
        "(-0.067719, 1.383806, -0.178186)",
        "(-0.066815, 1.378941, -0.177153)",
        "(-0.066396, 1.376621, -0.176490)",
        "(-0.065636, 1.372146, -0.174757)",
        "(-0.064856, 1.368051, -0.172590)",
        "(-0.064108, 1.364324, -0.170305)",
        "(-0.063748, 1.362548, -0.169028)",
        "(-0.063105, 1.359081, -0.166198)",
        "(-0.062292, 1.356052, -0.163262)",
        "(-0.061130, 1.353643, -0.160204)",
        "(-0.060002, 1.351567, -0.156665)",
        "(-0.059506, 1.350529, -0.154587)",
        "(-0.058495, 1.348545, -0.150184)",
        "(-0.057263, 1.346990, -0.145880)",
        "(-0.055937, 1.346025, -0.141871)",
        "(-0.054681, 1.345206, -0.137941)",
        "(-0.054065, 1.344767, -0.135889)",
        "(-0.052590, 1.343871, -0.131420)",
        "(-0.051001, 1.343225, -0.127201)",
        "(-0.049380, 1.342578, -0.122970)",
        "(-0.047823, 1.341673, -0.118656)",
        "(-0.047144, 1.341126, -0.116618)",
        "(-0.045879, 1.339931, -0.112470)",
        "(-0.044586, 1.338653, -0.108103)",
        "(-0.043227, 1.337450, -0.103867)",
        "(-0.041870, 1.336410, -0.099898)",
        "(-0.041234, 1.335909, -0.097883)",
        "(-0.040154, 1.334777, -0.093807)",
        "(-0.039298, 1.333592, -0.089789)",
        "(-0.038403, 1.332630, -0.085653)",
        "(-0.037370, 1.331987, -0.081798)",
        "(-0.036900, 1.331781, -0.080094)",
        "(-0.035966, 1.331400, -0.076769)",
        "(-0.034952, 1.331130, -0.073254)",
        "(-0.033990, 1.330895, -0.069475)",
        "(-0.033144, 1.330764, -0.065967)",
        "(-0.032392, 1.330955, -0.062718)",
        "(-0.031927, 1.331169, -0.060999)",
        "(-0.031057, 1.331877, -0.057579)",
        "(-0.030353, 1.332979, -0.054179)",
        "(-0.029773, 1.334486, -0.050576)",
        "(-0.029206, 1.336488, -0.046920)",
        "(-0.028988, 1.337684, -0.045207)",
        "(-0.028632, 1.340469, -0.041905)",
        "(-0.027954, 1.343889, -0.038467)",
        "(-0.027263, 1.348013, -0.034933)",
        "(-0.026922, 1.350354, -0.033092)",
        "(-0.026088, 1.355480, -0.029184)",
        "(-0.025273, 1.361187, -0.025136)",
        "(-0.024556, 1.367484, -0.021231)",
        "(-0.023936, 1.374342, -0.017636)",
        "(-0.023329, 1.381693, -0.014204)",
        "(-0.023090, 1.385536, -0.012536)",
        "(-0.022845, 1.393362, -0.009503)",
        "(-0.022697, 1.401574, -0.007047)",
        "(-0.022451, 1.410112, -0.005259)",
        "(-0.022355, 1.414455, -0.004603)",
        "(-0.022005, 1.423182, -0.003293)",
        "(-0.021415, 1.431863, -0.001803)",
        "(-0.020695, 1.440439, -0.000429)",
        "(-0.019997, 1.448806, 0.000558)",
        "(-0.019335, 1.457036, 0.001042)",
        "(-0.018919, 1.461043, 0.001141)",
        "(-0.018247, 1.468801, 0.001294)",
        "(-0.017872, 1.476149, 0.001640)",
        "(-0.017471, 1.483188, 0.002205)",
        "(-0.017177, 1.486667, 0.002535)",
        "(-0.016440, 1.493464, 0.003323)",
        "(-0.015602, 1.500066, 0.004172)",
        "(-0.014700, 1.506415, 0.005012)",
        "(-0.013942, 1.512530, 0.005892)",
        "(-0.013194, 1.518404, 0.006470)",
        "(-0.012884, 1.521322, 0.006331)",
        "(-0.012363, 1.526829, 0.006195)",
        "(-0.012068, 1.531985, 0.006519)",
        "(-0.011696, 1.536978, 0.006738)",
        "(-0.011523, 1.539447, 0.006709)",
        "(-0.011223, 1.544352, 0.006712)",
        "(-0.010836, 1.549204, 0.006754)",
        "(-0.010425, 1.554185, 0.006583)",
        "(-0.009995, 1.559232, 0.006212)",
        "(-0.009611, 1.564340, 0.005877)",
        "(-0.009518, 1.566924, 0.005599)",
        "(-0.009479, 1.572153, 0.004912)",
        "(-0.009393, 1.577404, 0.004083)",
        "(-0.009402, 1.582703, 0.002858)",
        "(-0.009495, 1.588113, 0.001355)",
        "(-0.009535, 1.590770, 0.000575)",
        "(-0.009504, 1.595995, -0.001086)",
        "(-0.009211, 1.601033, -0.002914)",
        "(-0.008658, 1.605893, -0.004946)",
        "(-0.008347, 1.608193, -0.006033)",
        "(-0.007802, 1.612576, -0.008360)",
        "(-0.007278, 1.616598, -0.011027)",
        "(-0.006871, 1.620282, -0.014187)",
        "(-0.006495, 1.623597, -0.017598)",
        "(-0.006249, 1.626471, -0.021184)",
        "(-0.006227, 1.627685, -0.023039)",
        "(-0.006436, 1.629831, -0.026958)",
        "(-0.006940, 1.631673, -0.031358)",
        "(-0.007532, 1.633150, -0.036043)",
        "(-0.008136, 1.634258, -0.040597)",
        "(-0.008371, 1.634640, -0.042859)",
        "(-0.008898, 1.635190, -0.047519)",
        "(-0.009881, 1.635398, -0.052273)",
        "(-0.011339, 1.635363, -0.057142)",
        "(-0.012022, 1.635201, -0.059579)",
        "(-0.013287, 1.634700, -0.064545)",
        "(-0.014529, 1.633936, -0.069959)",
        "(-0.015831, 1.632988, -0.075500)",
        "(-0.017265, 1.631645, -0.080737)",
        "(-0.018827, 1.630103, -0.085782)",
        "(-0.019586, 1.629233, -0.088389)",
        "(-0.021107, 1.627532, -0.093844)",
        "(-0.022705, 1.625772, -0.099383)",
        "(-0.024358, 1.623838, -0.104857)",
        "(-0.025144, 1.622829, -0.107533)",
        "(-0.026789, 1.620710, -0.112727)",
        "(-0.028313, 1.618434, -0.117471)",
        "(-0.029514, 1.616077, -0.121883)",
        "(-0.030514, 1.613734, -0.126177)",
        "(-0.030974, 1.612536, -0.128308)",
        "(-0.031920, 1.610080, -0.132601)",
        "(-0.032968, 1.607530, -0.136705)",
        "(-0.033855, 1.604815, -0.140468)",
        "(-0.034626, 1.601958, -0.143981)",
        "(-0.035337, 1.598819, -0.147076)",
        "(-0.035765, 1.597208, -0.148760)",
        "(-0.036392, 1.593911, -0.152391)",
        "(-0.036869, 1.590367, -0.156084)",
        "(-0.037620, 1.586471, -0.159601)",
        "(-0.038087, 1.584379, -0.161232)",
        "(-0.039038, 1.580084, -0.164440)",
        "(-0.040060, 1.575555, -0.167777)",
        "(-0.041056, 1.570839, -0.171229)",
        "(-0.042088, 1.565922, -0.174467)",
        "(-0.042889, 1.560879, -0.177263)",
        "(-0.043196, 1.558244, -0.178362)",
        "(-0.043766, 1.552853, -0.179986)",
        "(-0.044315, 1.547319, -0.181227)",
        "(-0.045012, 1.541630, -0.182773)",
        "(-0.045402, 1.538699, -0.183672)",
        "(-0.046194, 1.532798, -0.185611)",
        "(-0.046859, 1.526900, -0.187182)",
        "(-0.047487, 1.520995, -0.188361)",
        "(-0.048104, 1.515067, -0.189625)",
        "(-0.048411, 1.512146, -0.190423)",
        "(-0.049072, 1.506352, -0.192275)",
        "(-0.049862, 1.500522, -0.194134)",
        "(-0.050419, 1.494506, -0.195831)",
        "(-0.050606, 1.488587, -0.197330)",
        "(-0.050634, 1.485667, -0.197773)",
        "(-0.050702, 1.479759, -0.198120)",
        "(-0.051030, 1.473761, -0.198085)",
        "(-0.051230, 1.467840, -0.197941)",
        "(-0.051095, 1.462078, -0.197740)",
        "(-0.051142, 1.459185, -0.197666)",
        "(-0.051367, 1.453443, -0.197524)",
        "(-0.051440, 1.447961, -0.197186)",
        "(-0.051360, 1.442416, -0.196861)",
        "(-0.051360, 1.437171, -0.196904)",
        "(-0.051010, 1.431953, -0.196682)",
        "(-0.050828, 1.429335, -0.196451)",
        "(-0.050713, 1.424204, -0.195774)",
        "(-0.050678, 1.418931, -0.194680)",
        "(-0.050233, 1.413744, -0.193483)",
        "(-0.049945, 1.411172, -0.192896)",
        "(-0.049628, 1.405920, -0.191719)",
        "(-0.049389, 1.400577, -0.190568)",
        "(-0.048897, 1.395227, -0.189453)",
        "(-0.048410, 1.390050, -0.188046)",
        "(-0.048291, 1.387413, -0.187148)",
        "(-0.048089, 1.382041, -0.185306)",
        "(-0.047457, 1.376917, -0.183963)",
        "(-0.046553, 1.371916, -0.182871)",
        "(-0.046037, 1.366881, -0.181081)",
        "(-0.045796, 1.364295, -0.179779)",
        "(-0.045170, 1.359242, -0.177262)",
        "(-0.044196, 1.354306, -0.174811)",
        "(-0.043010, 1.349480, -0.171946)",
        "(-0.042061, 1.344751, -0.168456)",
        "(-0.041678, 1.342362, -0.166475)",
        "(-0.041023, 1.337567, -0.162537)",
        "(-0.040204, 1.332870, -0.158542)",
        "(-0.039272, 1.328905, -0.154728)",
        "(-0.038297, 1.325005, -0.150350)",
        "(-0.037820, 1.323137, -0.147894)",
        "(-0.036909, 1.319586, -0.142755)",
        "(-0.036004, 1.316396, -0.137605)",
        "(-0.035026, 1.313594, -0.132594)",
        "(-0.034061, 1.311193, -0.127369)",
        "(-0.033574, 1.310178, -0.124552)",
        "(-0.032606, 1.308482, -0.118763)",
        "(-0.031802, 1.307246, -0.113068)",
        "(-0.030994, 1.306460, -0.107342)",
        "(-0.029980, 1.306239, -0.101038)",
        "(-0.029415, 1.306426, -0.097680)",
        "(-0.028316, 1.307104, -0.091000)",
        "(-0.027127, 1.308073, -0.084233)",
        "(-0.025895, 1.309316, -0.077182)",
        "(-0.024774, 1.310949, -0.070316)",
        "(-0.024223, 1.311970, -0.067257)",
        "(-0.023083, 1.314183, -0.061550)",
        "(-0.021965, 1.316485, -0.056068)",
        "(-0.021061, 1.318787, -0.050678)",
        "(-0.020234, 1.321222, -0.045461)",
        "(-0.019825, 1.322522, -0.042987)",
        "(-0.018953, 1.325265, -0.038321)",
        "(-0.018146, 1.328193, -0.034079)",
        "(-0.017412, 1.331383, -0.030417)",
        "(-0.016701, 1.334804, -0.027245)",
        "(-0.016407, 1.336556, -0.025708)",
        "(-0.015963, 1.340164, -0.022881)",
        "(-0.015642, 1.343968, -0.020515)",
        "(-0.015398, 1.347975, -0.018212)",
        "(-0.015361, 1.352147, -0.016087)",
        "(-0.015510, 1.354364, -0.015262)",
        "(-0.015873, 1.358995, -0.013972)",
        "(-0.016286, 1.363961, -0.012914)",
        "(-0.016653, 1.369107, -0.011640)",
        "(-0.016982, 1.374422, -0.010197)",
        "(-0.017066, 1.377226, -0.009606)",
        "(-0.017125, 1.382959, -0.008598)",
        "(-0.017180, 1.388678, -0.007524)",
        "(-0.017359, 1.394372, -0.006502)",
        "(-0.017523, 1.400162, -0.005752)",
        "(-0.017537, 1.403096, -0.005418)",
        "(-0.017587, 1.408859, -0.004687)",
        "(-0.017666, 1.414468, -0.003757)",
        "(-0.018044, 1.419956, -0.002785)",
        "(-0.018489, 1.425554, -0.001908)",
        "(-0.018699, 1.428391, -0.001539)",
        "(-0.019231, 1.434180, -0.000946)",
        "(-0.019885, 1.440106, -0.000471)",
        "(-0.020458, 1.446223, 0.000191)",
        "(-0.020778, 1.452614, 0.001008)",
        "(-0.020895, 1.455892, 0.001460)",
        "(-0.021129, 1.462660, 0.002401)",
        "(-0.021456, 1.469591, 0.003618)",
        "(-0.021924, 1.476633, 0.004833)",
        "(-0.022275, 1.483831, 0.005719)",
        "(-0.022456, 1.487429, 0.006139)",
        "(-0.022916, 1.494584, 0.007220)",
        "(-0.023407, 1.501723, 0.008566)",
        "(-0.023566, 1.508892, 0.009751)",
        "(-0.023732, 1.516013, 0.010646)",
        "(-0.023956, 1.519519, 0.011117)",
        "(-0.024630, 1.526422, 0.012136)",
        "(-0.025601, 1.533298, 0.013063)",
        "(-0.026621, 1.540111, 0.013868)",
        "(-0.027624, 1.546876, 0.014279)",
        "(-0.028106, 1.550316, 0.014333)",
        "(-0.028924, 1.557066, 0.014416)",
        "(-0.029838, 1.563678, 0.014000)",
        "(-0.030832, 1.570207, 0.013164)",
        "(-0.031389, 1.576438, 0.012738)",
        "(-0.031566, 1.579430, 0.012646)",
        "(-0.031927, 1.585113, 0.012365)",
        "(-0.032623, 1.590427, 0.011841)",
        "(-0.033473, 1.595324, 0.010899)",
        "(-0.034443, 1.599904, 0.009443)",
        "(-0.035072, 1.602025, 0.008648)",
        "(-0.036375, 1.605999, 0.006920)",
        "(-0.037383, 1.609633, 0.004783)",
        "(-0.037972, 1.612754, 0.002923)",
        "(-0.038835, 1.615415, 0.001342)",
        "(-0.039288, 1.616663, 0.000414)",
        "(-0.040054, 1.619041, -0.001902)",
        "(-0.040793, 1.621443, -0.004804)",
        "(-0.041595, 1.623688, -0.008358)",
        "(-0.042328, 1.625788, -0.012388)",
        "(-0.042674, 1.626779, -0.014428)",
        "(-0.043484, 1.628718, -0.018318)",
        "(-0.044303, 1.630554, -0.022338)",
        "(-0.044915, 1.632350, -0.026937)",
        "(-0.045491, 1.634066, -0.031672)",
        "(-0.045910, 1.634830, -0.033839)",
        "(-0.047201, 1.636232, -0.037875)",
        "(-0.048454, 1.637574, -0.041965)",
        "(-0.049266, 1.638880, -0.046275)",
        "(-0.049744, 1.640096, -0.050807)",
        "(-0.050072, 1.640637, -0.053226)",
        "(-0.051158, 1.641576, -0.058163)",
        "(-0.052336, 1.642232, -0.063103)",
        "(-0.053484, 1.642601, -0.068126)",
        "(-0.054599, 1.642771, -0.072979)",
        "(-0.055095, 1.642724, -0.075248)",
        "(-0.056031, 1.642558, -0.079713)",
        "(-0.056958, 1.642076, -0.084105)",
        "(-0.057984, 1.641308, -0.088525)",
        "(-0.059021, 1.640243, -0.092814)",
        "(-0.059603, 1.639558, -0.094855)",
        "(-0.060820, 1.637951, -0.098957)",
        "(-0.062017, 1.635924, -0.103223)",
        "(-0.063202, 1.633618, -0.107734)",
        "(-0.064607, 1.630803, -0.112246)",
        "(-0.065404, 1.629254, -0.114306)",
        "(-0.067089, 1.625924, -0.118215)",
        "(-0.068643, 1.622354, -0.122222)",
        "(-0.069716, 1.618470, -0.126318)",
        "(-0.070780, 1.614192, -0.130311)",
        "(-0.071485, 1.611915, -0.132176)",
        "(-0.072956, 1.607161, -0.135764)",
        "(-0.074239, 1.601875, -0.139097)",
        "(-0.075371, 1.596282, -0.142221)",
        "(-0.076232, 1.590309, -0.144639)",
        "(-0.076726, 1.587313, -0.145750)",
        "(-0.077878, 1.581025, -0.147926)",
        "(-0.079092, 1.574388, -0.150468)",
        "(-0.080241, 1.567493, -0.153071)",
        "(-0.081709, 1.560451, -0.155205)",
        "(-0.082618, 1.556852, -0.155933)",
        "(-0.084157, 1.549801, -0.157240)",
        "(-0.085105, 1.542807, -0.158704)",
        "(-0.085996, 1.535823, -0.160404)",
        "(-0.087200, 1.528808, -0.161832)",
        "(-0.087821, 1.525355, -0.162293)",
        "(-0.088837, 1.518619, -0.162953)",
        "(-0.089580, 1.512007, -0.163455)",
        "(-0.089842, 1.505438, -0.163913)",
        "(-0.090016, 1.498796, -0.164713)",
        "(-0.090166, 1.495548, -0.165159)",
        "(-0.090399, 1.489129, -0.165749)",
        "(-0.090529, 1.482904, -0.166295)",
        "(-0.090329, 1.476912, -0.166931)",
        "(-0.089963, 1.470799, -0.167466)",
        "(-0.089857, 1.467780, -0.167596)",
        "(-0.089797, 1.462104, -0.167651)",
        "(-0.089643, 1.456592, -0.167599)",
        "(-0.089232, 1.451360, -0.167689)",
        "(-0.088603, 1.446442, -0.167490)",
        "(-0.088328, 1.444036, -0.167181)",
        "(-0.087863, 1.439299, -0.166313)",
        "(-0.087109, 1.434676, -0.165445)",
        "(-0.085915, 1.430147, -0.164663)",
        "(-0.084526, 1.425725, -0.163385)",
        "(-0.083896, 1.423463, -0.162215)",
        "(-0.082714, 1.418696, -0.159304)",
        "(-0.081137, 1.413819, -0.156665)",
        "(-0.079192, 1.408852, -0.154577)",
        "(-0.077517, 1.403701, -0.151789)",
        "(-0.076776, 1.401026, -0.149825)",
        "(-0.075432, 1.395520, -0.145735)",
        "(-0.073914, 1.389846, -0.142135)",
        "(-0.072212, 1.384224, -0.139019)",
        "(-0.070557, 1.378717, -0.135527)",
        "(-0.069753, 1.376041, -0.133533)",
        "(-0.068285, 1.370879, -0.129476)",
        "(-0.066872, 1.365957, -0.125612)",
        "(-0.065555, 1.360984, -0.121728)",
        "(-0.064356, 1.356479, -0.117898)",
        "(-0.063711, 1.354429, -0.115938)",
        "(-0.062436, 1.350453, -0.111672)",
        "(-0.061266, 1.346620, -0.107216)",
        "(-0.060279, 1.342890, -0.102571)",
        "(-0.059310, 1.339500, -0.097797)",
        "(-0.058816, 1.337965, -0.095423)",
        "(-0.057850, 1.335169, -0.090647)",
        "(-0.056915, 1.332687, -0.085510)",
        "(-0.056009, 1.330668, -0.079813)",
        "(-0.054914, 1.329392, -0.073526)",
        "(-0.054184, 1.329125, -0.070179)",
        "(-0.052683, 1.328990, -0.063527)",
        "(-0.051262, 1.329409, -0.056680)",
        "(-0.049760, 1.330571, -0.049813)",
        "(-0.048366, 1.332415, -0.043175)",
        "(-0.047807, 1.333519, -0.039841)",
        "(-0.046792, 1.336116, -0.033343)",
        "(-0.045903, 1.339472, -0.027332)",
        "(-0.045109, 1.343722, -0.021718)",
        "(-0.044373, 1.348746, -0.016499)",
        "(-0.044125, 1.351572, -0.014095)",
        "(-0.043709, 1.357586, -0.009470)",
        "(-0.043559, 1.364311, -0.005198)",
        "(-0.043456, 1.371786, -0.001464)",
        "(-0.043228, 1.380026, 0.001922)",
        "(-0.043140, 1.384393, 0.003456)",
        "(-0.043031, 1.393383, 0.006256)",
        "(-0.043039, 1.402673, 0.008641)",
        "(-0.042905, 1.412226, 0.010757)",
        "(-0.042216, 1.422120, 0.012543)",
        "(-0.041740, 1.427118, 0.013375)",
        "(-0.041090, 1.437021, 0.015053)",
        "(-0.040427, 1.446820, 0.016637)",
        "(-0.039738, 1.456360, 0.017823)",
        "(-0.039084, 1.465798, 0.018702)",
        "(-0.038677, 1.470463, 0.018993)",
        "(-0.037991, 1.479671, 0.019337)",
        "(-0.037665, 1.488709, 0.019379)",
        "(-0.037933, 1.497475, 0.019423)",
        "(-0.037531, 1.506252, 0.019210)",
        "(-0.037250, 1.510680, 0.018962)",
        "(-0.036847, 1.519399, 0.018582)",
        "(-0.036649, 1.527870, 0.018302)",
        "(-0.036856, 1.536001, 0.017990)",
        "(-0.037413, 1.543829, 0.017427)",
        "(-0.037394, 1.547834, 0.016738)",
        "(-0.036038, 1.555794, 0.014482)",
        "(-0.034566, 1.563787, 0.011878)",
        "(-0.033358, 1.571283, 0.009922)",
        "(-0.032121, 1.578420, 0.008440)",
        "(-0.031556, 1.581801, 0.007686)",
        "(-0.030464, 1.588424, 0.005867)",
        "(-0.028964, 1.594708, 0.003436)",
        "(-0.027710, 1.600651, 0.000697)",
        "(-0.026862, 1.606174, -0.002198)",
        "(-0.026635, 1.608754, -0.003703)",
        "(-0.026308, 1.613567, -0.006619)",
        "(-0.026169, 1.618078, -0.009669)",
        "(-0.025902, 1.622251, -0.013088)",
        "(-0.025700, 1.626190, -0.016903)",
        "(-0.025833, 1.629833, -0.020774)",
        "(-0.025958, 1.631557, -0.022647)",
        "(-0.026325, 1.634757, -0.026483)",
        "(-0.026817, 1.637773, -0.030999)",
        "(-0.027240, 1.640738, -0.036214)",
        "(-0.027899, 1.643435, -0.041532)",
        "(-0.028415, 1.644687, -0.044252)",
        "(-0.029365, 1.646986, -0.049962)",
        "(-0.029932, 1.648986, -0.056025)",
        "(-0.030304, 1.650597, -0.062709)",
        "(-0.030579, 1.651213, -0.066205)",
        "(-0.031574, 1.652100, -0.073020)",
        "(-0.033094, 1.652553, -0.079288)",
        "(-0.034800, 1.652333, -0.084770)",
        "(-0.036030, 1.651690, -0.090193)",
        "(-0.036338, 1.651202, -0.093021)",
        "(-0.036869, 1.649956, -0.098931)",
        "(-0.038185, 1.648144, -0.104885)",
        "(-0.040260, 1.645802, -0.110642)",
        "(-0.042278, 1.642909, -0.116369)",
        "(-0.043281, 1.641210, -0.119369)",
        "(-0.045358, 1.637639, -0.125113)",
        "(-0.047790, 1.633707, -0.130235)",
        "(-0.050365, 1.629637, -0.135393)",
        "(-0.052452, 1.625273, -0.140867)",
        "(-0.053433, 1.623023, -0.143645)",
        "(-0.055437, 1.618319, -0.148735)",
        "(-0.057533, 1.613140, -0.152951)",
        "(-0.059402, 1.607962, -0.157145)",
        "(-0.061048, 1.602771, -0.161572)",
        "(-0.062004, 1.600151, -0.163849)",
        "(-0.064048, 1.594820, -0.168455)",
        "(-0.065996, 1.589540, -0.173146)",
        "(-0.067918, 1.584323, -0.177546)",
        "(-0.069638, 1.579028, -0.181395)",
        "(-0.070230, 1.576352, -0.183111)",
        "(-0.070996, 1.570987, -0.186428)",
        "(-0.071699, 1.565341, -0.189455)",
        "(-0.072838, 1.559341, -0.191835)",
        "(-0.073781, 1.553125, -0.193568)",
        "(-0.074111, 1.549975, -0.194295)",
        "(-0.074666, 1.543400, -0.195434)",
        "(-0.075222, 1.536279, -0.195923)",
        "(-0.075532, 1.528875, -0.195958)",
        "(-0.075764, 1.521262, -0.195478)",
        "(-0.075914, 1.517351, -0.195122)",
        "(-0.076273, 1.509121, -0.194375)",
        "(-0.076703, 1.500700, -0.193779)",
        "(-0.077102, 1.492151, -0.193177)",
        "(-0.077339, 1.483733, -0.192378)",
        "(-0.077381, 1.479552, -0.191730)",
        "(-0.077453, 1.471251, -0.190095)",
        "(-0.077696, 1.463051, -0.188742)",
        "(-0.077788, 1.455138, -0.188048)",
        "(-0.077816, 1.447566, -0.187136)",
        "(-0.077820, 1.443837, -0.186349)",
        "(-0.077882, 1.436544, -0.184631)",
        "(-0.077658, 1.429442, -0.183053)",
        "(-0.076948, 1.422358, -0.181718)",
        "(-0.076045, 1.415593, -0.180219)",
        "(-0.075686, 1.412330, -0.179092)",
        "(-0.075155, 1.405810, -0.176461)",
        "(-0.074399, 1.399534, -0.173752)",
        "(-0.073247, 1.393538, -0.170865)",
        "(-0.072362, 1.387800, -0.167381)",
        "(-0.072027, 1.384964, -0.165445)",
        "(-0.071335, 1.379554, -0.161308)",
        "(-0.070413, 1.374494, -0.157208)",
        "(-0.069563, 1.369665, -0.152963)",
        "(-0.068699, 1.365110, -0.148262)",
        "(-0.068201, 1.362975, -0.145501)",
        "(-0.067022, 1.359052, -0.139089)",
        "(-0.065376, 1.355846, -0.131804)",
        "(-0.063714, 1.353323, -0.124567)",
        "(-0.062463, 1.351462, -0.117292)",
        "(-0.061948, 1.350827, -0.113639)",
        "(-0.060852, 1.350049, -0.106352)",
        "(-0.059485, 1.350061, -0.098724)",
        "(-0.057967, 1.350821, -0.090233)",
        "(-0.056348, 1.352246, -0.081417)",
        "(-0.055452, 1.353205, -0.077319)",
        "(-0.053613, 1.355412, -0.070121)",
        "(-0.051869, 1.357959, -0.063761)",
        "(-0.050100, 1.360563, -0.057362)",
        "(-0.048522, 1.363203, -0.050942)",
        "(-0.047699, 1.364552, -0.047726)",
        "(-0.045897, 1.367355, -0.041783)",
        "(-0.043995, 1.370204, -0.036922)",
        "(-0.042376, 1.372849, -0.033182)",
        "(-0.040970, 1.375210, -0.029639)",
        "(-0.040368, 1.376216, -0.027833)",
        "(-0.039448, 1.378121, -0.024230)",
        "(-0.038635, 1.379972, -0.020897)",
        "(-0.038048, 1.381750, -0.017649)",
        "(-0.037825, 1.383391, -0.014557)",
        "(-0.037832, 1.384226, -0.013355)",
        "(-0.038006, 1.385952, -0.011137)",
        "(-0.038305, 1.387776, -0.008459)",
        "(-0.038882, 1.389976, -0.005453)",
        "(-0.039456, 1.392689, -0.002512)",
        "(-0.039737, 1.394305, -0.001107)",
        "(-0.040335, 1.397864, 0.001797)",
        "(-0.041106, 1.402114, 0.004871)",
        "(-0.041909, 1.407207, 0.007860)",
        "(-0.042433, 1.413631, 0.011050)",
        "(-0.042630, 1.417064, 0.012505)",
        "(-0.043301, 1.424585, 0.014701)",
        "(-0.044314, 1.432944, 0.015975)",
        "(-0.045435, 1.442124, 0.016896)",
        "(-0.046437, 1.452119, 0.017877)",
        "(-0.046899, 1.457436, 0.018260)",
        "(-0.047632, 1.468489, 0.018686)",
        "(-0.048454, 1.480031, 0.018390)",
        "(-0.049539, 1.491855, 0.017765)",
        "(-0.050099, 1.503688, 0.017328)",
        "(-0.050168, 1.509623, 0.017186)",
        "(-0.049880, 1.521374, 0.017197)",
        "(-0.049472, 1.532782, 0.017211)",
        "(-0.049216, 1.543769, 0.016823)",
        "(-0.049267, 1.554294, 0.015865)",
        "(-0.049353, 1.559307, 0.015154)",
        "(-0.049266, 1.569005, 0.013954)",
        "(-0.048673, 1.578105, 0.013498)",
        "(-0.048064, 1.586629, 0.013167)",
        "(-0.047414, 1.594537, 0.012386)",
        "(-0.047091, 1.598242, 0.011871)",
        "(-0.046800, 1.605132, 0.010679)",
        "(-0.046707, 1.611622, 0.009117)",
        "(-0.046353, 1.617771, 0.007210)",
        "(-0.045851, 1.623676, 0.005352)",
        "(-0.045437, 1.626510, 0.004592)",
        "(-0.044367, 1.631984, 0.002940)",
        "(-0.043364, 1.637228, 0.000895)",
        "(-0.042491, 1.642145, -0.001368)",
        "(-0.041431, 1.646918, -0.004120)",
        "(-0.040859, 1.649168, -0.005639)",
        "(-0.039803, 1.653274, -0.008608)",
        "(-0.039112, 1.656865, -0.011724)",
        "(-0.038502, 1.659858, -0.015134)",
        "(-0.037833, 1.662329, -0.019122)",
        "(-0.037511, 1.663351, -0.021392)",
        "(-0.036834, 1.665031, -0.026027)",
        "(-0.036256, 1.666108, -0.030407)",
        "(-0.035985, 1.666740, -0.034844)",
        "(-0.036140, 1.667042, -0.039713)",
        "(-0.036452, 1.667107, -0.042233)",
        "(-0.037338, 1.667122, -0.047166)",
        "(-0.037902, 1.666979, -0.052113)",
        "(-0.038127, 1.666739, -0.057500)",
        "(-0.038553, 1.666276, -0.063134)",
        "(-0.038901, 1.665959, -0.066035)",
        "(-0.039642, 1.665203, -0.071959)",
        "(-0.040380, 1.664207, -0.077881)",
        "(-0.041238, 1.663002, -0.083852)",
        "(-0.042308, 1.661552, -0.089933)",
        "(-0.042841, 1.660725, -0.092979)",
        "(-0.043972, 1.658896, -0.098683)",
        "(-0.045202, 1.656772, -0.103872)",
        "(-0.046532, 1.654563, -0.108845)",
        "(-0.047874, 1.652275, -0.113816)",
        "(-0.048585, 1.651097, -0.116322)",
        "(-0.050056, 1.648628, -0.121370)",
        "(-0.051456, 1.646098, -0.126345)",
        "(-0.052860, 1.643489, -0.131280)",
        "(-0.054213, 1.640728, -0.136227)",
        "(-0.054839, 1.639301, -0.138645)",
        "(-0.056026, 1.636353, -0.143188)",
        "(-0.057344, 1.633170, -0.147335)",
        "(-0.058798, 1.629815, -0.151132)",
        "(-0.060092, 1.626416, -0.154497)",
        "(-0.060615, 1.624770, -0.156149)",
        "(-0.061469, 1.621443, -0.159401)",
        "(-0.062301, 1.618017, -0.162419)",
        "(-0.063164, 1.614349, -0.165307)",
        "(-0.064076, 1.610509, -0.168231)",
        "(-0.064544, 1.608505, -0.169686)",
        "(-0.065392, 1.604364, -0.172166)",
        "(-0.066039, 1.600096, -0.174010)",
        "(-0.066443, 1.595607, -0.175470)",
        "(-0.066975, 1.591047, -0.176694)",
        "(-0.067373, 1.588769, -0.177328)",
        "(-0.068065, 1.584150, -0.178649)",
        "(-0.068376, 1.579483, -0.179664)",
        "(-0.068459, 1.574759, -0.180154)",
        "(-0.068641, 1.569998, -0.180145)",
        "(-0.068770, 1.567555, -0.180094)",
        "(-0.068984, 1.562603, -0.180175)",
        "(-0.069035, 1.557529, -0.180389)",
        "(-0.068951, 1.552511, -0.180338)",
        "(-0.068831, 1.547392, -0.179668)",
        "(-0.068759, 1.544730, -0.179294)",
        "(-0.068621, 1.539233, -0.178617)",
        "(-0.068485, 1.533569, -0.177966)",
        "(-0.068061, 1.527803, -0.177334)",
        "(-0.067584, 1.521883, -0.176405)",
        "(-0.067512, 1.518800, -0.175741)",
        "(-0.067311, 1.512611, -0.174357)",
        "(-0.066673, 1.506533, -0.173237)",
        "(-0.066040, 1.500347, -0.171964)",
        "(-0.065846, 1.494216, -0.170118)",
        "(-0.065844, 1.491188, -0.168955)",
        "(-0.065903, 1.485178, -0.166497)",
        "(-0.065728, 1.479303, -0.164085)",
        "(-0.065053, 1.473627, -0.161384)",
        "(-0.064182, 1.468277, -0.157821)",
        "(-0.063755, 1.465783, -0.155712)",
        "(-0.062682, 1.460869, -0.151151)",
        "(-0.061059, 1.456087, -0.146593)",
        "(-0.059355, 1.451316, -0.141883)",
        "(-0.057964, 1.446538, -0.136437)",
        "(-0.057224, 1.444180, -0.133409)",
        "(-0.055269, 1.439511, -0.127380)",
        "(-0.053013, 1.434943, -0.121466)",
        "(-0.051019, 1.430297, -0.115590)",
        "(-0.049248, 1.425502, -0.109138)",
        "(-0.048353, 1.423122, -0.105871)",
        "(-0.046448, 1.418449, -0.099422)",
        "(-0.044443, 1.414013, -0.092689)",
        "(-0.042782, 1.409778, -0.085804)",
        "(-0.041461, 1.405619, -0.079076)",
        "(-0.040847, 1.403675, -0.075815)",
        "(-0.039566, 1.400184, -0.069649)",
        "(-0.038417, 1.397265, -0.064323)",
        "(-0.037442, 1.394858, -0.059575)",
        "(-0.036464, 1.393019, -0.054787)",
        "(-0.036049, 1.392304, -0.052324)",
        "(-0.035465, 1.391381, -0.047523)",
        "(-0.034861, 1.390837, -0.042933)",
        "(-0.034279, 1.391020, -0.038735)",
        "(-0.033771, 1.391638, -0.034579)",
        "(-0.033603, 1.392286, -0.032564)",
        "(-0.033289, 1.393809, -0.028742)",
        "(-0.033004, 1.396195, -0.025063)",
        "(-0.032903, 1.399043, -0.021180)",
        "(-0.033026, 1.402649, -0.017732)",
        "(-0.033105, 1.404815, -0.016373)",
        "(-0.033213, 1.409563, -0.013817)",
        "(-0.033150, 1.414988, -0.011156)",
        "(-0.032972, 1.421023, -0.008570)",
        "(-0.032697, 1.427499, -0.006156)",
        "(-0.032528, 1.430940, -0.005010)",
        "(-0.032306, 1.438097, -0.002873)",
        "(-0.032201, 1.445520, -0.000875)",
        "(-0.032278, 1.453264, 0.000703)",
        "(-0.032569, 1.461251, 0.002014)",
        "(-0.032757, 1.465285, 0.002662)",
        "(-0.033169, 1.473324, 0.003886)",
        "(-0.033717, 1.481354, 0.004894)",
        "(-0.034263, 1.489336, 0.005681)",
        "(-0.034571, 1.497286, 0.006431)",
        "(-0.034585, 1.501203, 0.006756)",
        "(-0.034668, 1.508939, 0.007078)",
        "(-0.035038, 1.516208, 0.007326)",
        "(-0.035750, 1.523044, 0.007310)",
        "(-0.036226, 1.529452, 0.007391)",
        "(-0.036384, 1.532516, 0.007463)",
        "(-0.036504, 1.538404, 0.007507)",
        "(-0.036528, 1.543901, 0.007512)",
        "(-0.036655, 1.549128, 0.007402)",
        "(-0.036975, 1.554055, 0.007107)",
        "(-0.037217, 1.556429, 0.006790)",
        "(-0.037642, 1.561081, 0.006402)",
        "(-0.037974, 1.565593, 0.006250)",
        "(-0.038550, 1.570168, 0.005703)",
        "(-0.039514, 1.574812, 0.004607)",
        "(-0.040162, 1.577165, 0.003882)",
        "(-0.041619, 1.581930, 0.002476)",
        "(-0.043077, 1.586804, 0.001411)",
        "(-0.044210, 1.591867, 0.000113)",
        "(-0.044527, 1.597201, -0.001670)",
        "(-0.044578, 1.599896, -0.002526)",
        "(-0.044947, 1.605248, -0.004251)",
        "(-0.045340, 1.610559, -0.006378)",
        "(-0.045814, 1.615668, -0.008896)",
        "(-0.046141, 1.620895, -0.011784)",
        "(-0.046207, 1.623528, -0.013384)",
        "(-0.046223, 1.628700, -0.016785)",
        "(-0.046170, 1.633611, -0.020624)",
        "(-0.046299, 1.638260, -0.024541)",
        "(-0.046848, 1.642569, -0.028357)",
        "(-0.047197, 1.644598, -0.030354)",
        "(-0.047526, 1.648442, -0.034615)",
        "(-0.047547, 1.651952, -0.039239)",
        "(-0.047786, 1.654998, -0.044234)",
        "(-0.048442, 1.657675, -0.049732)",
        "(-0.048905, 1.658815, -0.052683)",
        "(-0.049787, 1.660853, -0.058806)",
        "(-0.050335, 1.662414, -0.065158)",
        "(-0.051028, 1.663391, -0.071543)",
        "(-0.052335, 1.663771, -0.077849)",
        "(-0.053212, 1.663698, -0.081109)",
        "(-0.054829, 1.663199, -0.087839)",
        "(-0.056207, 1.661979, -0.094253)",
        "(-0.057733, 1.660186, -0.100638)",
        "(-0.059360, 1.657717, -0.107150)",
        "(-0.060344, 1.656258, -0.110419)",
        "(-0.062742, 1.653024, -0.116853)",
        "(-0.065177, 1.649358, -0.123045)",
        "(-0.067502, 1.645315, -0.129115)",
        "(-0.069785, 1.641031, -0.134576)",
        "(-0.070973, 1.638739, -0.137022)",
        "(-0.073426, 1.634056, -0.141989)",
        "(-0.075928, 1.629273, -0.146873)",
        "(-0.078646, 1.624363, -0.151495)",
        "(-0.081399, 1.619471, -0.156019)",
        "(-0.082607, 1.617081, -0.158285)",
        "(-0.084733, 1.612385, -0.162755)",
        "(-0.086622, 1.607734, -0.166884)",
        "(-0.088020, 1.603121, -0.170242)",
        "(-0.089501, 1.598431, -0.172960)",
        "(-0.090390, 1.596039, -0.174123)",
        "(-0.091986, 1.591095, -0.176410)",
        "(-0.092959, 1.586154, -0.178935)",
        "(-0.093701, 1.581121, -0.181443)",
        "(-0.094733, 1.575750, -0.183684)",
        "(-0.095352, 1.572911, -0.184556)",
        "(-0.096371, 1.567032, -0.185760)",
        "(-0.096816, 1.561026, -0.186656)",
        "(-0.096456, 1.554717, -0.187302)",
        "(-0.096161, 1.547837, -0.187730)",
        "(-0.096201, 1.544134, -0.187682)",
        "(-0.096239, 1.536410, -0.187141)",
        "(-0.096037, 1.528285, -0.186226)",
        "(-0.095283, 1.519755, -0.184922)",
        "(-0.094659, 1.510823, -0.183161)",
        "(-0.094582, 1.506161, -0.182084)",
        "(-0.094423, 1.496570, -0.180043)",
        "(-0.093894, 1.486612, -0.178217)",
        "(-0.093132, 1.476467, -0.175767)",
        "(-0.092504, 1.466430, -0.171900)",
        "(-0.092030, 1.461505, -0.169751)",
        "(-0.090855, 1.451631, -0.165832)",
        "(-0.090156, 1.441575, -0.162115)",
        "(-0.090065, 1.431553, -0.157774)",
        "(-0.089531, 1.421903, -0.153201)",
        "(-0.089083, 1.417318, -0.151018)",
        "(-0.088292, 1.408491, -0.146436)",
        "(-0.087959, 1.400123, -0.141099)",
        "(-0.087441, 1.392446, -0.135723)",
        "(-0.086586, 1.385706, -0.130518)",
        "(-0.086246, 1.382709, -0.127692)",
        "(-0.085562, 1.377174, -0.121645)",
        "(-0.084709, 1.372475, -0.115538)",
        "(-0.083714, 1.368588, -0.109175)",
        "(-0.082471, 1.365536, -0.102321)",
        "(-0.081747, 1.364391, -0.098750)",
        "(-0.080160, 1.362654, -0.092034)",
        "(-0.078385, 1.361490, -0.085805)",
        "(-0.076630, 1.360599, -0.079486)",
        "(-0.074939, 1.360184, -0.072457)",
        "(-0.074096, 1.360262, -0.068824)",
        "(-0.072314, 1.360736, -0.061754)",
        "(-0.070490, 1.361590, -0.055309)",
        "(-0.068911, 1.362622, -0.049082)",
        "(-0.067356, 1.364019, -0.042335)",
        "(-0.066472, 1.364977, -0.038867)",
        "(-0.064583, 1.367253, -0.032430)",
        "(-0.062788, 1.369783, -0.026661)",
        "(-0.061406, 1.372388, -0.021263)",
        "(-0.060499, 1.375196, -0.016227)",
        "(-0.060111, 1.376750, -0.013851)",
        "(-0.059171, 1.380111, -0.009372)",
        "(-0.058299, 1.383782, -0.005246)",
        "(-0.057708, 1.387739, -0.001549)",
        "(-0.057324, 1.392211, 0.001640)",
        "(-0.057134, 1.394716, 0.003128)",
        "(-0.056927, 1.400084, 0.006065)",
        "(-0.056935, 1.406058, 0.008442)",
        "(-0.057214, 1.412719, 0.010063)",
        "(-0.057439, 1.420141, 0.011092)",
        "(-0.057538, 1.424156, 0.011555)",
        "(-0.057530, 1.432528, 0.012594)",
        "(-0.057152, 1.441463, 0.013680)",
        "(-0.056717, 1.450716, 0.014393)",
        "(-0.056455, 1.460139, 0.014811)",
        "(-0.056347, 1.464908, 0.014860)",
        "(-0.056061, 1.474499, 0.014524)",
        "(-0.055744, 1.484078, 0.014194)",
        "(-0.055182, 1.493665, 0.013916)",
        "(-0.054424, 1.503113, 0.013472)",
        "(-0.054043, 1.507731, 0.013166)",
        "(-0.053447, 1.516789, 0.012671)",
        "(-0.052992, 1.525489, 0.012168)",
        "(-0.052543, 1.533778, 0.011417)",
        "(-0.052074, 1.541793, 0.010629)",
        "(-0.051566, 1.545763, 0.010403)",
        "(-0.050461, 1.553540, 0.010311)",
        "(-0.049584, 1.560942, 0.010256)",
        "(-0.048981, 1.567823, 0.010045)",
        "(-0.048771, 1.574207, 0.009708)",
        "(-0.048661, 1.577289, 0.009299)",
        "(-0.048187, 1.583295, 0.008409)",
        "(-0.047493, 1.588967, 0.007883)",
        "(-0.046829, 1.594405, 0.007433)",
        "(-0.046704, 1.599370, 0.006810)",
        "(-0.046819, 1.601797, 0.006324)",
        "(-0.046878, 1.606631, 0.004531)",
        "(-0.047154, 1.611284, 0.002388)",
        "(-0.047735, 1.615704, 0.000448)",
        "(-0.048152, 1.620039, -0.001385)",
        "(-0.048364, 1.622121, -0.002343)",
        "(-0.048807, 1.626258, -0.004499)",
        "(-0.049046, 1.630207, -0.007393)",
        "(-0.049540, 1.633992, -0.010350)",
        "(-0.050093, 1.637614, -0.013184)",
        "(-0.050354, 1.639384, -0.014709)",
        "(-0.050765, 1.642794, -0.017993)",
        "(-0.050753, 1.646097, -0.021034)",
        "(-0.050838, 1.649111, -0.024080)",
        "(-0.051190, 1.651841, -0.027409)",
        "(-0.051412, 1.653104, -0.029149)",
        "(-0.051644, 1.655541, -0.032808)",
        "(-0.051796, 1.657844, -0.036600)",
        "(-0.052278, 1.659932, -0.040571)",
        "(-0.052985, 1.661750, -0.045062)",
        "(-0.053411, 1.662569, -0.047536)",
        "(-0.054348, 1.664060, -0.052626)",
        "(-0.055323, 1.665277, -0.057796)",
        "(-0.056220, 1.666216, -0.062941)",
        "(-0.056956, 1.666788, -0.068246)",
        "(-0.057246, 1.666909, -0.070757)",
        "(-0.057970, 1.666824, -0.075497)",
        "(-0.059044, 1.666312, -0.080501)",
        "(-0.060336, 1.665431, -0.085577)",
        "(-0.061655, 1.664331, -0.090491)",
        "(-0.062346, 1.663684, -0.092901)",
        "(-0.063795, 1.662308, -0.097488)",
        "(-0.065121, 1.660650, -0.102014)",
        "(-0.066279, 1.658895, -0.106723)",
        "(-0.067792, 1.656787, -0.111457)",
        "(-0.068729, 1.655542, -0.113667)",
        "(-0.070677, 1.653012, -0.117777)",
        "(-0.072432, 1.650232, -0.121909)",
        "(-0.073956, 1.647223, -0.126038)",
        "(-0.075245, 1.643982, -0.130030)",
        "(-0.075927, 1.642222, -0.132023)",
        "(-0.077600, 1.638455, -0.136089)",
        "(-0.079426, 1.634225, -0.140264)",
        "(-0.080849, 1.629992, -0.144459)",
        "(-0.082288, 1.625462, -0.149100)",
        "(-0.083083, 1.623081, -0.151429)",
        "(-0.084840, 1.618146, -0.155748)",
        "(-0.086404, 1.612873, -0.159716)",
        "(-0.087668, 1.607291, -0.163492)",
        "(-0.088704, 1.601362, -0.166489)",
        "(-0.089225, 1.598287, -0.167690)",
        "(-0.090493, 1.592026, -0.169802)",
        "(-0.091903, 1.585472, -0.171794)",
        "(-0.093179, 1.578548, -0.173704)",
        "(-0.094434, 1.571313, -0.175486)",
        "(-0.095178, 1.567590, -0.176332)",
        "(-0.096676, 1.559978, -0.177622)",
        "(-0.097970, 1.552256, -0.178318)",
        "(-0.098893, 1.544376, -0.178567)",
        "(-0.099657, 1.536392, -0.178412)",
        "(-0.100075, 1.532330, -0.178088)",
        "(-0.100822, 1.524163, -0.177018)",
        "(-0.101410, 1.516006, -0.175355)",
        "(-0.101931, 1.507895, -0.173647)",
        "(-0.102226, 1.499728, -0.172201)",
        "(-0.102295, 1.495652, -0.171572)",
        "(-0.102356, 1.487440, -0.170085)",
        "(-0.102278, 1.479335, -0.168213)",
        "(-0.102165, 1.471284, -0.165840)",
        "(-0.101804, 1.463219, -0.163221)",
        "(-0.101506, 1.459207, -0.162075)",
        "(-0.100887, 1.451194, -0.160194)",
        "(-0.100108, 1.443187, -0.158220)",
        "(-0.099351, 1.435089, -0.155511)",
        "(-0.098220, 1.427137, -0.152633)",
        "(-0.097554, 1.423249, -0.151225)",
        "(-0.096117, 1.415719, -0.148362)",
        "(-0.094820, 1.408156, -0.144973)",
        "(-0.093551, 1.400733, -0.141017)",
        "(-0.091994, 1.393744, -0.136764)",
        "(-0.091260, 1.390362, -0.134326)",
        "(-0.089878, 1.383830, -0.128878)",
        "(-0.088375, 1.377798, -0.123124)",
        "(-0.086813, 1.372391, -0.117763)",
        "(-0.085318, 1.367481, -0.112137)",
        "(-0.084703, 1.365326, -0.108902)",
        "(-0.083627, 1.361614, -0.102169)",
        "(-0.082454, 1.358723, -0.096044)",
        "(-0.081079, 1.356543, -0.090101)",
        "(-0.079772, 1.355077, -0.083886)",
        "(-0.079120, 1.354703, -0.080759)",
        "(-0.077833, 1.354420, -0.074340)",
        "(-0.076499, 1.354723, -0.067460)",
        "(-0.075309, 1.355613, -0.060731)",
        "(-0.074330, 1.357118, -0.054418)",
        "(-0.073839, 1.358125, -0.051349)",
        "(-0.072909, 1.360580, -0.045496)",
        "(-0.072112, 1.363625, -0.040315)",
        "(-0.071424, 1.367114, -0.035630)",
        "(-0.070656, 1.370912, -0.030825)",
        "(-0.070325, 1.372918, -0.028532)",
        "(-0.069871, 1.377043, -0.024510)",
        "(-0.069516, 1.381279, -0.021083)",
        "(-0.069322, 1.385637, -0.017842)",
        "(-0.069281, 1.390099, -0.014895)",
        "(-0.069319, 1.392380, -0.013542)",
        "(-0.069416, 1.397088, -0.010826)",
        "(-0.069569, 1.401995, -0.008137)",
        "(-0.069808, 1.407180, -0.005843)",
        "(-0.070219, 1.412616, -0.003817)",
        "(-0.070459, 1.415443, -0.002795)",
        "(-0.070878, 1.421349, -0.000767)",
        "(-0.071340, 1.427660, 0.001291)",
        "(-0.071788, 1.434370, 0.003592)",
        "(-0.072136, 1.441561, 0.005848)",
        "(-0.072291, 1.445371, 0.006753)",
        "(-0.072573, 1.453293, 0.008173)",
        "(-0.072942, 1.461469, 0.009656)",
        "(-0.073263, 1.469879, 0.011088)",
        "(-0.073391, 1.478657, 0.012010)",
        "(-0.073449, 1.483122, 0.012427)",
        "(-0.073524, 1.492183, 0.013078)",
        "(-0.073535, 1.501344, 0.013443)",
        "(-0.073472, 1.510526, 0.013578)",
        "(-0.073284, 1.519675, 0.013775)",
        "(-0.073138, 1.524239, 0.013877)",
        "(-0.072876, 1.533216, 0.013963)",
        "(-0.072632, 1.541962, 0.013875)",
        "(-0.072424, 1.550451, 0.013674)",
        "(-0.071930, 1.558709, 0.013471)",
        "(-0.071724, 1.562729, 0.013479)",
        "(-0.071417, 1.570507, 0.013481)",
        "(-0.071146, 1.577882, 0.013311)",
        "(-0.071136, 1.584816, 0.013012)",
        "(-0.071428, 1.591287, 0.012689)",
        "(-0.071589, 1.594360, 0.012494)",
        "(-0.071615, 1.600385, 0.012283)",
        "(-0.071527, 1.606113, 0.012041)",
        "(-0.071698, 1.611475, 0.011589)",
        "(-0.072090, 1.616540, 0.010991)",
        "(-0.072299, 1.618979, 0.010431)",
        "(-0.072830, 1.623755, 0.008758)",
        "(-0.073359, 1.628301, 0.006762)",
        "(-0.073862, 1.632594, 0.004654)",
        "(-0.074323, 1.636637, 0.002583)",
        "(-0.074604, 1.638530, 0.001441)",
        "(-0.075147, 1.642229, -0.001219)",
        "(-0.075705, 1.645659, -0.004358)",
        "(-0.076369, 1.648892, -0.007646)",
        "(-0.077016, 1.651917, -0.011250)",
        "(-0.077323, 1.653316, -0.013203)",
        "(-0.077991, 1.655984, -0.017195)",
        "(-0.078886, 1.658244, -0.021395)",
        "(-0.079667, 1.660286, -0.025666)",
        "(-0.080303, 1.662117, -0.029790)",
        "(-0.080638, 1.662900, -0.032026)",
        "(-0.081557, 1.664277, -0.036947)",
        "(-0.082765, 1.665352, -0.042316)",
        "(-0.084136, 1.666247, -0.047703)",
        "(-0.085609, 1.666996, -0.053063)",
        "(-0.086219, 1.667283, -0.055641)",
        "(-0.087268, 1.667760, -0.060860)",
        "(-0.088316, 1.668013, -0.066187)",
        "(-0.089232, 1.667990, -0.071465)",
        "(-0.090246, 1.667524, -0.076816)",
        "(-0.090823, 1.667137, -0.079533)",
        "(-0.091972, 1.666054, -0.084784)",
        "(-0.093126, 1.664651, -0.090044)",
        "(-0.094410, 1.662700, -0.095717)",
        "(-0.095762, 1.660203, -0.101668)",
        "(-0.096526, 1.658730, -0.104754)",
        "(-0.098225, 1.655614, -0.111078)",
        "(-0.100099, 1.651931, -0.117913)",
        "(-0.101889, 1.647844, -0.124523)",
        "(-0.103722, 1.643602, -0.130353)",
        "(-0.104576, 1.641338, -0.133165)",
        "(-0.106077, 1.636623, -0.138899)",
        "(-0.107593, 1.631766, -0.144832)",
        "(-0.109013, 1.626851, -0.150677)",
        "(-0.110134, 1.621928, -0.156063)",
        "(-0.110568, 1.619487, -0.158432)",
        "(-0.111099, 1.614594, -0.162617)",
        "(-0.111784, 1.609360, -0.166678)",
        "(-0.112905, 1.603725, -0.170660)",
        "(-0.114061, 1.598009, -0.174478)",
        "(-0.114454, 1.595217, -0.176305)",
        "(-0.115003, 1.589738, -0.179520)",
        "(-0.115666, 1.584134, -0.182073)",
        "(-0.116478, 1.578206, -0.184734)",
        "(-0.117054, 1.572103, -0.187346)",
        "(-0.117347, 1.569060, -0.188353)",
        "(-0.118183, 1.563012, -0.189603)",
        "(-0.118953, 1.556877, -0.190491)",
        "(-0.119311, 1.550637, -0.191345)",
        "(-0.119491, 1.544241, -0.191356)",
        "(-0.119553, 1.541050, -0.191048)",
        "(-0.119457, 1.534785, -0.189903)",
        "(-0.119214, 1.528526, -0.188652)",
        "(-0.118820, 1.521904, -0.187557)",
        "(-0.118525, 1.514863, -0.186348)",
        "(-0.118440, 1.511258, -0.185479)",
        "(-0.118234, 1.504148, -0.183362)",
        "(-0.117787, 1.496923, -0.181061)",
        "(-0.117210, 1.489428, -0.178754)",
        "(-0.116859, 1.481913, -0.176193)",
        "(-0.116679, 1.478239, -0.174847)",
        "(-0.116010, 1.471010, -0.172116)",
        "(-0.115016, 1.463920, -0.169272)",
        "(-0.113945, 1.456876, -0.166045)",
        "(-0.112933, 1.450447, -0.162789)",
        "(-0.112541, 1.447228, -0.160961)",
        "(-0.111748, 1.440999, -0.157019)",
        "(-0.110891, 1.434920, -0.153104)",
        "(-0.109865, 1.428973, -0.149715)",
        "(-0.108844, 1.423096, -0.146143)",
        "(-0.108431, 1.420233, -0.143999)",
        "(-0.107573, 1.414836, -0.139661)",
        "(-0.106281, 1.409810, -0.135680)",
        "(-0.104833, 1.404990, -0.131903)",
        "(-0.103479, 1.400458, -0.127876)",
        "(-0.102838, 1.398300, -0.125762)",
        "(-0.101516, 1.394203, -0.121219)",
        "(-0.100215, 1.390327, -0.116276)",
        "(-0.098979, 1.386826, -0.111180)",
        "(-0.097431, 1.383953, -0.106263)",
        "(-0.096568, 1.382662, -0.103863)",
        "(-0.094750, 1.380527, -0.098812)",
        "(-0.092949, 1.378772, -0.093402)",
        "(-0.091205, 1.377352, -0.087774)",
        "(-0.089517, 1.376525, -0.082192)",
        "(-0.088666, 1.376355, -0.079449)",
        "(-0.087085, 1.376337, -0.074281)",
        "(-0.085758, 1.376787, -0.069661)",
        "(-0.084628, 1.377779, -0.065009)",
        "(-0.083490, 1.379410, -0.060238)",
        "(-0.082835, 1.380553, -0.057925)",
        "(-0.081553, 1.383180, -0.053427)",
        "(-0.080355, 1.386218, -0.048952)",
        "(-0.079482, 1.389516, -0.044445)",
        "(-0.078773, 1.393169, -0.040146)",
        "(-0.078398, 1.395175, -0.038279)",
        "(-0.077701, 1.399342, -0.034724)",
        "(-0.076971, 1.403888, -0.030794)",
        "(-0.076467, 1.408738, -0.026598)",
        "(-0.076049, 1.414057, -0.022801)",
        "(-0.075834, 1.416901, -0.021210)",
        "(-0.075597, 1.422867, -0.018257)",
        "(-0.075617, 1.429324, -0.015686)",
        "(-0.075683, 1.436376, -0.013101)",
        "(-0.075843, 1.443943, -0.010427)",
        "(-0.075918, 1.447927, -0.009298)",
        "(-0.076167, 1.456119, -0.007341)",
        "(-0.076323, 1.464670, -0.005720)",
        "(-0.076567, 1.473482, -0.004196)",
        "(-0.076876, 1.482469, -0.002953)",
        "(-0.076884, 1.487010, -0.002497)",
        "(-0.076921, 1.496117, -0.001662)",
        "(-0.077013, 1.505069, -0.000531)",
        "(-0.077083, 1.513950, 0.000746)",
        "(-0.076986, 1.522733, 0.001785)",
        "(-0.076955, 1.527041, 0.002212)",
        "(-0.077079, 1.535492, 0.002845)",
        "(-0.077538, 1.543645, 0.003299)",
        "(-0.078139, 1.551570, 0.003927)",
        "(-0.078649, 1.559301, 0.004690)",
        "(-0.078776, 1.563081, 0.005082)",
        "(-0.078842, 1.570648, 0.005720)",
        "(-0.078953, 1.577960, 0.005982)",
        "(-0.079365, 1.584911, 0.006056)",
        "(-0.079818, 1.591600, 0.005926)",
        "(-0.079988, 1.594826, 0.005788)",
        "(-0.080013, 1.601165, 0.005506)",
        "(-0.079864, 1.607171, 0.005055)",
        "(-0.079980, 1.612676, 0.004721)",
        "(-0.080261, 1.617791, 0.004628)",
        "(-0.080334, 1.620280, 0.004319)",
        "(-0.080267, 1.625121, 0.003201)",
        "(-0.080236, 1.629677, 0.002008)",
        "(-0.079971, 1.633953, 0.000564)",
        "(-0.079975, 1.637833, -0.001256)",
        "(-0.080117, 1.639612, -0.002323)",
        "(-0.080538, 1.642990, -0.004988)",
        "(-0.081120, 1.646150, -0.008622)",
        "(-0.081912, 1.649076, -0.012586)",
        "(-0.082527, 1.651735, -0.016069)",
        "(-0.082784, 1.652949, -0.017854)",
        "(-0.083370, 1.655156, -0.021616)",
        "(-0.084182, 1.657037, -0.025473)",
        "(-0.085047, 1.658615, -0.029576)",
        "(-0.086122, 1.659880, -0.034175)",
        "(-0.086757, 1.660391, -0.036518)",
        "(-0.088025, 1.661234, -0.041353)",
        "(-0.089164, 1.661816, -0.046283)",
        "(-0.090595, 1.662002, -0.051045)",
        "(-0.092208, 1.661844, -0.056011)",
        "(-0.093021, 1.661665, -0.058594)",
        "(-0.094626, 1.661213, -0.063955)",
        "(-0.096197, 1.660447, -0.069494)",
        "(-0.097639, 1.659480, -0.074775)",
        "(-0.098871, 1.658182, -0.079954)",
        "(-0.099517, 1.657346, -0.082610)",
        "(-0.101041, 1.655335, -0.088081)",
        "(-0.102987, 1.652852, -0.093975)",
        "(-0.105135, 1.649915, -0.100290)",
        "(-0.107160, 1.646623, -0.106946)",
        "(-0.108103, 1.644809, -0.110328)",
        "(-0.110102, 1.640870, -0.116573)",
        "(-0.112382, 1.636374, -0.122167)",
        "(-0.114317, 1.631663, -0.127840)",
        "(-0.116160, 1.626667, -0.133400)",
        "(-0.117031, 1.624096, -0.136004)",
        "(-0.118619, 1.618726, -0.140764)",
        "(-0.120154, 1.612982, -0.145492)",
        "(-0.121595, 1.606902, -0.149962)",
        "(-0.122981, 1.600583, -0.154120)",
        "(-0.123517, 1.597287, -0.156166)",
        "(-0.124547, 1.590630, -0.159977)",
        "(-0.125726, 1.583668, -0.163250)",
        "(-0.126825, 1.576467, -0.166233)",
        "(-0.127804, 1.568953, -0.168739)",
        "(-0.128301, 1.565062, -0.169781)",
        "(-0.129264, 1.557349, -0.171342)",
        "(-0.130261, 1.549780, -0.171929)",
        "(-0.131094, 1.542296, -0.172037)",
        "(-0.131747, 1.534566, -0.171911)",
        "(-0.131922, 1.530616, -0.171792)",
        "(-0.132031, 1.522593, -0.171322)",
        "(-0.132577, 1.514557, -0.169911)",
        "(-0.133145, 1.506588, -0.167918)",
        "(-0.133321, 1.498537, -0.166145)",
        "(-0.133367, 1.494493, -0.165488)",
        "(-0.133328, 1.486550, -0.164378)",
        "(-0.133457, 1.479018, -0.162553)",
        "(-0.133218, 1.471713, -0.159939)",
        "(-0.132639, 1.464373, -0.157039)",
        "(-0.132235, 1.460787, -0.155541)",
        "(-0.131455, 1.453673, -0.152549)",
        "(-0.130618, 1.446494, -0.149237)",
        "(-0.129264, 1.439167, -0.145604)",
        "(-0.127394, 1.431940, -0.141773)",
        "(-0.126518, 1.428282, -0.139531)",
        "(-0.124915, 1.420850, -0.134503)",
        "(-0.123032, 1.413311, -0.129591)",
        "(-0.120863, 1.405776, -0.125213)",
        "(-0.118773, 1.398352, -0.120730)",
        "(-0.117810, 1.394686, -0.118148)",
        "(-0.115996, 1.387455, -0.112500)",
        "(-0.114079, 1.380411, -0.107144)",
        "(-0.112171, 1.373629, -0.102217)",
        "(-0.110380, 1.367126, -0.097113)",
        "(-0.109336, 1.364136, -0.094529)",
        "(-0.107214, 1.358531, -0.089277)",
        "(-0.105193, 1.353734, -0.083231)",
        "(-0.103226, 1.349811, -0.076995)",
        "(-0.101455, 1.346642, -0.071453)",
        "(-0.100667, 1.345346, -0.068781)",
        "(-0.099276, 1.343304, -0.063215)",
        "(-0.097779, 1.342366, -0.057278)",
        "(-0.096252, 1.342517, -0.050917)",
        "(-0.094833, 1.343916, -0.043918)",
        "(-0.094216, 1.344887, -0.040579)",
        "(-0.092909, 1.347853, -0.034433)",
        "(-0.091827, 1.351746, -0.028541)",
        "(-0.090953, 1.356672, -0.022645)",
        "(-0.090158, 1.362538, -0.017010)",
        "(-0.089820, 1.365832, -0.014289)",
        "(-0.089151, 1.372937, -0.009257)",
        "(-0.088866, 1.380486, -0.005014)",
        "(-0.088955, 1.388397, -0.001292)",
        "(-0.088892, 1.397077, 0.002181)",
        "(-0.088843, 1.401542, 0.003743)",
        "(-0.088738, 1.410756, 0.006669)",
        "(-0.088564, 1.420162, 0.009788)",
        "(-0.088364, 1.429724, 0.012601)",
        "(-0.088128, 1.439336, 0.014940)",
        "(-0.087990, 1.444379, 0.016156)",
        "(-0.087874, 1.453559, 0.018058)",
        "(-0.088359, 1.462910, 0.017255)",
        "(-0.089441, 1.472071, 0.015100)",
        "(-0.089746, 1.481247, 0.015242)",
        "(-0.089706, 1.485860, 0.015711)",
        "(-0.089570, 1.494806, 0.016646)",
        "(-0.089302, 1.503531, 0.017093)",
        "(-0.089019, 1.512200, 0.017146)",
        "(-0.089142, 1.520521, 0.017072)",
        "(-0.089344, 1.524548, 0.016963)",
        "(-0.089657, 1.532530, 0.016615)",
        "(-0.089540, 1.540548, 0.016793)",
        "(-0.089123, 1.548637, 0.017193)",
        "(-0.088685, 1.556723, 0.016843)",
        "(-0.088565, 1.560660, 0.016462)",
        "(-0.088494, 1.568440, 0.015467)",
        "(-0.088383, 1.576059, 0.014175)",
        "(-0.087912, 1.583684, 0.012497)",
        "(-0.086927, 1.591219, 0.010943)",
        "(-0.086310, 1.594958, 0.010038)",
        "(-0.085113, 1.602265, 0.007650)",
        "(-0.084277, 1.609153, 0.004822)",
        "(-0.083993, 1.615624, 0.001515)",
        "(-0.084079, 1.621592, -0.002706)",
        "(-0.084088, 1.624472, -0.005157)",
        "(-0.084436, 1.629837, -0.010941)",
        "(-0.084949, 1.634654, -0.016682)",
        "(-0.085283, 1.639118, -0.022240)",
        "(-0.085578, 1.643083, -0.028181)",
        "(-0.085837, 1.644890, -0.031328)",
        "(-0.086621, 1.647911, -0.038139)",
        "(-0.087644, 1.650318, -0.045662)",
        "(-0.088708, 1.652156, -0.053186)",
        "(-0.089858, 1.653587, -0.060142)",
        "(-0.090360, 1.654233, -0.063560)",
        "(-0.091317, 1.655110, -0.070544)",
        "(-0.092593, 1.655364, -0.078222)",
        "(-0.094207, 1.654945, -0.086024)",
        "(-0.095791, 1.654026, -0.093444)",
        "(-0.096378, 1.653449, -0.097040)",
        "(-0.097294, 1.651895, -0.104115)",
        "(-0.098359, 1.649930, -0.110708)",
        "(-0.099899, 1.647549, -0.116671)",
        "(-0.101506, 1.644804, -0.122588)",
        "(-0.102181, 1.643323, -0.125646)",
        "(-0.103566, 1.639967, -0.131559)",
        "(-0.105252, 1.636188, -0.136745)",
        "(-0.106911, 1.632217, -0.141223)",
        "(-0.108231, 1.628257, -0.145119)",
        "(-0.108807, 1.626269, -0.146796)",
        "(-0.109952, 1.622181, -0.149343)",
        "(-0.111248, 1.617882, -0.152227)",
        "(-0.112658, 1.613463, -0.155522)",
        "(-0.114273, 1.608945, -0.158683)",
        "(-0.114952, 1.606694, -0.160256)",
        "(-0.115959, 1.602105, -0.163189)",
        "(-0.117257, 1.597188, -0.165339)",
        "(-0.118876, 1.591966, -0.167074)",
        "(-0.119830, 1.586661, -0.168915)",
        "(-0.120130, 1.583954, -0.169779)",
        "(-0.120759, 1.578373, -0.171029)",
        "(-0.121564, 1.572497, -0.171891)",
        "(-0.122318, 1.566216, -0.172940)",
        "(-0.122877, 1.559623, -0.174663)",
        "(-0.123232, 1.556252, -0.175605)",
        "(-0.124148, 1.549271, -0.177468)",
        "(-0.124910, 1.542053, -0.179608)",
        "(-0.125404, 1.534537, -0.181965)",
        "(-0.126050, 1.526677, -0.184074)",
        "(-0.126415, 1.522746, -0.184973)",
        "(-0.127076, 1.514882, -0.186376)",
        "(-0.127620, 1.506806, -0.187583)",
        "(-0.127688, 1.498667, -0.189060)",
        "(-0.127644, 1.490329, -0.190704)",
        "(-0.127733, 1.486114, -0.191428)",
        "(-0.127808, 1.477687, -0.192528)",
        "(-0.127600, 1.469273, -0.193211)",
        "(-0.127208, 1.460893, -0.193474)",
        "(-0.126676, 1.452629, -0.193425)",
        "(-0.126425, 1.448475, -0.193318)",
        "(-0.125769, 1.440236, -0.192829)",
        "(-0.124785, 1.432152, -0.191743)",
        "(-0.123760, 1.424247, -0.189596)",
        "(-0.122710, 1.416589, -0.186501)",
        "(-0.122094, 1.412874, -0.184923)",
        "(-0.120621, 1.405728, -0.181646)",
        "(-0.118920, 1.398802, -0.178040)",
        "(-0.117368, 1.392088, -0.173841)",
        "(-0.115932, 1.385851, -0.168787)",
        "(-0.115221, 1.382846, -0.166124)",
        "(-0.113783, 1.377128, -0.160387)",
        "(-0.112244, 1.371975, -0.154400)",
        "(-0.110665, 1.367593, -0.148317)",
        "(-0.109359, 1.363713, -0.141800)",
        "(-0.108708, 1.361944, -0.138445)",
        "(-0.107302, 1.358932, -0.131720)",
        "(-0.106097, 1.356591, -0.124932)",
        "(-0.104971, 1.355015, -0.117665)",
        "(-0.103570, 1.354228, -0.110152)",
        "(-0.102770, 1.354017, -0.106440)",
        "(-0.101137, 1.354010, -0.099204)",
        "(-0.099603, 1.354555, -0.092017)",
        "(-0.098195, 1.355390, -0.084596)",
        "(-0.096953, 1.356727, -0.077197)",
        "(-0.096301, 1.357530, -0.073631)",
        "(-0.094985, 1.359557, -0.066765)",
        "(-0.093899, 1.361796, -0.060351)",
        "(-0.093115, 1.364197, -0.054373)",
        "(-0.092522, 1.366999, -0.048664)",
        "(-0.092165, 1.368571, -0.045918)",
        "(-0.091507, 1.371999, -0.040610)",
        "(-0.090895, 1.375779, -0.035627)",
        "(-0.090315, 1.379876, -0.031342)",
        "(-0.089920, 1.384117, -0.027148)",
        "(-0.089795, 1.386281, -0.025103)",
        "(-0.089483, 1.390798, -0.021458)",
        "(-0.089339, 1.395399, -0.018143)",
        "(-0.088989, 1.400327, -0.014896)",
        "(-0.088602, 1.405482, -0.011811)",
        "(-0.088387, 1.408084, -0.010349)",
        "(-0.087985, 1.413339, -0.007592)",
        "(-0.087694, 1.418627, -0.004823)",
        "(-0.087443, 1.424098, -0.002236)",
        "(-0.087410, 1.429691, 0.000035)",
        "(-0.087448, 1.432518, 0.001237)",
        "(-0.087697, 1.438447, 0.003756)",
        "(-0.087957, 1.444884, 0.005830)",
        "(-0.088223, 1.451800, 0.007511)",
        "(-0.088242, 1.459239, 0.009348)",
        "(-0.088218, 1.463118, 0.010214)",
        "(-0.088088, 1.471216, 0.011496)",
        "(-0.088116, 1.479570, 0.012358)",
        "(-0.088269, 1.487981, 0.013008)",
        "(-0.088464, 1.496566, 0.013565)",
        "(-0.088523, 1.500968, 0.013743)",
        "(-0.088574, 1.509842, 0.013793)",
        "(-0.088704, 1.518676, 0.013670)",
        "(-0.088834, 1.527394, 0.013872)",
        "(-0.089228, 1.535839, 0.014539)",
        "(-0.089301, 1.540084, 0.014805)",
        "(-0.089041, 1.548613, 0.015016)",
        "(-0.088867, 1.556910, 0.015365)",
        "(-0.088836, 1.564801, 0.016451)",
        "(-0.089231, 1.572064, 0.018148)",
        "(-0.089527, 1.575527, 0.019004)",
        "(-0.089702, 1.582313, 0.020396)",
        "(-0.089507, 1.588967, 0.021537)",
        "(-0.089835, 1.595106, 0.022761)",
        "(-0.090003, 1.600842, 0.024200)",
        "(-0.090154, 1.603603, 0.024865)",
        "(-0.090698, 1.608864, 0.025800)",
        "(-0.091246, 1.613804, 0.025762)",
        "(-0.091922, 1.618430, 0.024996)",
        "(-0.092093, 1.622739, 0.023687)",
        "(-0.092128, 1.624822, 0.022934)",
        "(-0.092032, 1.628694, 0.020991)",
        "(-0.092157, 1.632072, 0.018178)",
        "(-0.092849, 1.634891, 0.014679)",
        "(-0.093881, 1.637178, 0.010669)",
        "(-0.094379, 1.638244, 0.008565)",
        "(-0.095055, 1.640128, 0.003887)",
        "(-0.095612, 1.641654, -0.001144)",
        "(-0.096459, 1.642626, -0.006421)",
        "(-0.097613, 1.643175, -0.012179)",
        "(-0.098235, 1.643358, -0.015140)",
        "(-0.099645, 1.643413, -0.021694)",
        "(-0.101188, 1.643144, -0.028425)",
        "(-0.102886, 1.642608, -0.035575)",
        "(-0.104534, 1.641832, -0.042458)",
        "(-0.105355, 1.641379, -0.045692)",
        "(-0.106884, 1.640322, -0.052270)",
        "(-0.108114, 1.639174, -0.058695)",
        "(-0.109247, 1.637947, -0.064928)",
        "(-0.110382, 1.636604, -0.070936)",
        "(-0.111075, 1.635875, -0.073839)",
        "(-0.112650, 1.634123, -0.079657)",
        "(-0.114008, 1.632361, -0.085538)",
        "(-0.114853, 1.630671, -0.091135)",
        "(-0.115324, 1.628889, -0.096350)",
        "(-0.115755, 1.627909, -0.098897)",
        "(-0.116947, 1.625562, -0.103956)",
        "(-0.118172, 1.622855, -0.108758)",
        "(-0.119198, 1.619914, -0.112928)",
        "(-0.119792, 1.616813, -0.117156)",
        "(-0.119993, 1.615189, -0.119432)",
        "(-0.120657, 1.611537, -0.124008)",
        "(-0.121707, 1.607325, -0.128460)",
        "(-0.122876, 1.602810, -0.132824)",
        "(-0.123667, 1.598024, -0.137520)",
        "(-0.124014, 1.595501, -0.139827)",
        "(-0.124822, 1.590112, -0.144009)",
        "(-0.126034, 1.584352, -0.147694)",
        "(-0.127052, 1.578406, -0.151111)",
        "(-0.127671, 1.572275, -0.154560)",
        "(-0.127937, 1.569160, -0.156201)",
        "(-0.128565, 1.562739, -0.159027)",
        "(-0.129040, 1.556052, -0.161454)",
        "(-0.129287, 1.549061, -0.163724)",
        "(-0.129663, 1.541651, -0.165582)",
        "(-0.129878, 1.537846, -0.166339)",
        "(-0.130115, 1.530125, -0.167526)",
        "(-0.130281, 1.522273, -0.168242)",
        "(-0.130794, 1.514279, -0.168345)",
        "(-0.131070, 1.506360, -0.168204)",
        "(-0.131053, 1.502467, -0.168124)",
        "(-0.130841, 1.494740, -0.167805)",
        "(-0.130870, 1.487035, -0.166633)",
        "(-0.130764, 1.479461, -0.165077)",
        "(-0.130454, 1.472000, -0.163588)",
        "(-0.130227, 1.468327, -0.163008)",
        "(-0.129562, 1.461161, -0.162035)",
        "(-0.129158, 1.453978, -0.160401)",
        "(-0.128677, 1.447009, -0.158023)",
        "(-0.127700, 1.440381, -0.155669)",
        "(-0.127244, 1.437044, -0.154514)",
        "(-0.126323, 1.430574, -0.151958)",
        "(-0.125316, 1.424458, -0.149060)",
        "(-0.124408, 1.418557, -0.145840)",
        "(-0.123574, 1.412870, -0.142415)",
        "(-0.123227, 1.410108, -0.140659)",
        "(-0.122682, 1.404870, -0.136871)",
        "(-0.121988, 1.400047, -0.133049)",
        "(-0.120884, 1.395800, -0.129078)",
        "(-0.119839, 1.392040, -0.124100)",
        "(-0.119425, 1.390201, -0.121437)",
        "(-0.118535, 1.386794, -0.116016)",
        "(-0.117418, 1.383670, -0.110643)",
        "(-0.116350, 1.380843, -0.105005)",
        "(-0.115214, 1.378478, -0.098856)",
        "(-0.114594, 1.377409, -0.095587)",
        "(-0.113258, 1.375480, -0.088622)",
        "(-0.111794, 1.373741, -0.081551)",
        "(-0.110374, 1.372121, -0.074311)",
        "(-0.108949, 1.370798, -0.066879)",
        "(-0.108214, 1.370277, -0.063037)",
        "(-0.106699, 1.369479, -0.054939)",
        "(-0.105185, 1.369082, -0.046894)",
        "(-0.103782, 1.369002, -0.039078)",
        "(-0.102693, 1.369313, -0.031498)",
        "(-0.102177, 1.369667, -0.027908)",
        "(-0.101189, 1.371030, -0.021204)",
        "(-0.100096, 1.373158, -0.014591)",
        "(-0.099030, 1.375862, -0.007999)",
        "(-0.098144, 1.379106, -0.001801)",
        "(-0.097889, 1.380909, 0.001049)",
        "(-0.097574, 1.385056, 0.006184)",
        "(-0.097264, 1.390167, 0.010420)",
        "(-0.096983, 1.396010, 0.014157)",
        "(-0.096898, 1.402296, 0.017773)",
        "(-0.096935, 1.405556, 0.019442)",
        "(-0.096904, 1.412729, 0.021952)",
        "(-0.096852, 1.420294, 0.023945)",
        "(-0.096942, 1.428154, 0.025986)",
        "(-0.096914, 1.436442, 0.027854)",
        "(-0.096922, 1.440645, 0.028689)",
        "(-0.096983, 1.449336, 0.030066)",
        "(-0.097061, 1.458295, 0.031026)",
        "(-0.097395, 1.467288, 0.031574)",
        "(-0.097516, 1.476650, 0.031626)",
        "(-0.097551, 1.481367, 0.031684)",
        "(-0.097752, 1.490651, 0.031679)",
        "(-0.098246, 1.500033, 0.030589)",
        "(-0.098630, 1.509313, 0.029503)",
        "(-0.098589, 1.518589, 0.028452)",
        "(-0.098508, 1.523201, 0.027938)",
        "(-0.097845, 1.532310, 0.027415)",
        "(-0.097027, 1.541264, 0.027040)",
        "(-0.096147, 1.549785, 0.026464)",
        "(-0.095422, 1.557921, 0.025771)",
        "(-0.095063, 1.561907, 0.025393)",
        "(-0.094405, 1.569611, 0.024569)",
        "(-0.093949, 1.576795, 0.023484)",
        "(-0.093383, 1.583522, 0.022451)",
        "(-0.092714, 1.589807, 0.021847)",
        "(-0.092317, 1.592881, 0.021464)",
        "(-0.091518, 1.598684, 0.020416)",
        "(-0.090957, 1.604010, 0.019211)",
        "(-0.090536, 1.609034, 0.017348)",
        "(-0.090249, 1.613663, 0.014957)",
        "(-0.090228, 1.615819, 0.013833)",
        "(-0.090023, 1.619992, 0.011442)",
        "(-0.089675, 1.623940, 0.008610)",
        "(-0.089544, 1.627499, 0.005619)",
        "(-0.089644, 1.630705, 0.002494)",
        "(-0.089814, 1.632229, 0.000845)",
        "(-0.090285, 1.635077, -0.002838)",
        "(-0.090730, 1.637641, -0.007377)",
        "(-0.091006, 1.640119, -0.011775)",
        "(-0.091011, 1.642378, -0.015806)",
        "(-0.090974, 1.643435, -0.017975)",
        "(-0.091081, 1.645224, -0.022557)",
        "(-0.091486, 1.646602, -0.027533)",
        "(-0.091998, 1.647619, -0.032948)",
        "(-0.092479, 1.648423, -0.038288)",
        "(-0.092782, 1.648700, -0.040875)",
        "(-0.093619, 1.648907, -0.046223)",
        "(-0.094439, 1.648775, -0.051943)",
        "(-0.095497, 1.648238, -0.057863)",
        "(-0.096563, 1.647358, -0.063994)",
        "(-0.096989, 1.646835, -0.067102)",
        "(-0.097729, 1.645476, -0.073324)",
        "(-0.098629, 1.643730, -0.079543)",
        "(-0.100043, 1.641411, -0.086004)",
        "(-0.101589, 1.638804, -0.092117)",
        "(-0.102259, 1.637524, -0.094913)",
        "(-0.103127, 1.634956, -0.100268)",
        "(-0.103357, 1.632269, -0.105335)",
        "(-0.103631, 1.629316, -0.110182)",
        "(-0.104304, 1.625915, -0.115682)",
        "(-0.104764, 1.624048, -0.118718)",
        "(-0.106104, 1.619798, -0.125054)",
        "(-0.107485, 1.615352, -0.130810)",
        "(-0.108380, 1.611042, -0.135840)",
        "(-0.108839, 1.606759, -0.140288)",
        "(-0.109004, 1.604625, -0.142514)",
        "(-0.109428, 1.600171, -0.146964)",
        "(-0.110000, 1.595553, -0.150810)",
        "(-0.110282, 1.590861, -0.153990)",
        "(-0.110141, 1.585975, -0.156845)",
        "(-0.110046, 1.583455, -0.158212)",
        "(-0.109971, 1.578100, -0.160609)",
        "(-0.110379, 1.572266, -0.162642)",
        "(-0.110908, 1.566200, -0.164547)",
        "(-0.111320, 1.560047, -0.166456)",
        "(-0.111565, 1.556948, -0.167378)",
        "(-0.111950, 1.550657, -0.168900)",
        "(-0.112379, 1.544133, -0.169984)",
        "(-0.112912, 1.537465, -0.170514)",
        "(-0.113410, 1.530746, -0.170726)",
        "(-0.113580, 1.527421, -0.170876)",
        "(-0.113651, 1.520476, -0.171064)",
        "(-0.113836, 1.513776, -0.171089)",
        "(-0.114144, 1.506857, -0.170921)",
        "(-0.114843, 1.499730, -0.170412)",
        "(-0.115181, 1.496185, -0.170184)",
        "(-0.115517, 1.489271, -0.169806)",
        "(-0.115540, 1.482579, -0.169332)",
        "(-0.115734, 1.475926, -0.168499)",
        "(-0.115946, 1.469399, -0.167568)",
        "(-0.116111, 1.466149, -0.167112)",
        "(-0.116522, 1.459665, -0.166119)",
        "(-0.116689, 1.453273, -0.164932)",
        "(-0.116655, 1.447060, -0.163357)",
        "(-0.116494, 1.441033, -0.161129)",
        "(-0.116527, 1.438033, -0.159842)",
        "(-0.116571, 1.432168, -0.156846)",
        "(-0.116445, 1.426509, -0.153667)",
        "(-0.115991, 1.421208, -0.149884)",
        "(-0.115462, 1.416171, -0.145379)",
        "(-0.115260, 1.413671, -0.142848)",
        "(-0.114907, 1.408879, -0.137233)",
        "(-0.114328, 1.404483, -0.131192)",
        "(-0.113533, 1.400491, -0.125070)",
        "(-0.112848, 1.396797, -0.118546)",
        "(-0.112593, 1.395040, -0.115235)",
        "(-0.112065, 1.391943, -0.108578)",
        "(-0.111278, 1.389437, -0.101965)",
        "(-0.110472, 1.387441, -0.095260)",
        "(-0.109723, 1.385915, -0.088588)",
        "(-0.109381, 1.385255, -0.085307)",
        "(-0.108680, 1.384323, -0.078915)",
        "(-0.107864, 1.383985, -0.072802)",
        "(-0.107013, 1.384110, -0.066853)",
        "(-0.106155, 1.384684, -0.061120)",
        "(-0.105752, 1.385102, -0.058289)",
        "(-0.104987, 1.386347, -0.052934)",
        "(-0.104233, 1.388061, -0.047977)",
        "(-0.103433, 1.390267, -0.043310)",
        "(-0.102747, 1.392836, -0.038841)",
        "(-0.102439, 1.394262, -0.036701)",
        "(-0.101846, 1.397407, -0.032729)",
        "(-0.101260, 1.400898, -0.028845)",
        "(-0.100694, 1.404904, -0.025043)",
        "(-0.100263, 1.409263, -0.021626)",
        "(-0.100126, 1.411530, -0.020067)",
        "(-0.099963, 1.416318, -0.017252)",
        "(-0.100124, 1.421232, -0.014731)",
        "(-0.100194, 1.426575, -0.012160)",
        "(-0.099990, 1.432291, -0.009355)",
        "(-0.099817, 1.435221, -0.008023)",
        "(-0.099476, 1.441134, -0.005576)",
        "(-0.099148, 1.447128, -0.003042)",
        "(-0.098792, 1.453227, -0.000434)",
        "(-0.098535, 1.459367, 0.001992)",
        "(-0.098466, 1.462483, 0.003012)",
        "(-0.098516, 1.468741, 0.004686)",
        "(-0.098582, 1.475132, 0.006213)",
        "(-0.098684, 1.481647, 0.008214)",
        "(-0.098944, 1.488389, 0.010000)",
        "(-0.099035, 1.491905, 0.010642)",
        "(-0.099208, 1.499196, 0.011457)",
        "(-0.099526, 1.506638, 0.012077)",
        "(-0.099950, 1.514132, 0.012617)",
        "(-0.100553, 1.521653, 0.013165)",
        "(-0.100785, 1.525480, 0.013407)",
        "(-0.101157, 1.533276, 0.013769)",
        "(-0.101470, 1.541181, 0.014007)",
        "(-0.101851, 1.548954, 0.014263)",
        "(-0.102538, 1.556402, 0.014683)",
        "(-0.102907, 1.560074, 0.014986)",
        "(-0.103401, 1.567428, 0.015708)",
        "(-0.103530, 1.574796, 0.016574)",
        "(-0.103388, 1.582024, 0.017381)",
        "(-0.103258, 1.589022, 0.018269)",
        "(-0.103162, 1.592478, 0.018649)",
        "(-0.102711, 1.599433, 0.019129)",
        "(-0.102014, 1.606190, 0.019610)",
        "(-0.101195, 1.612754, 0.019883)",
        "(-0.100453, 1.619112, 0.019847)",
        "(-0.100188, 1.622152, 0.019655)",
        "(-0.099806, 1.627911, 0.019024)",
        "(-0.099560, 1.633314, 0.017976)",
        "(-0.099551, 1.638355, 0.016182)",
        "(-0.099678, 1.642990, 0.013676)",
        "(-0.099724, 1.645239, 0.012392)",
        "(-0.099705, 1.649301, 0.009439)",
        "(-0.099753, 1.652952, 0.005831)",
        "(-0.100044, 1.656089, 0.001748)",
        "(-0.100684, 1.658901, -0.002631)",
        "(-0.101064, 1.660155, -0.005139)",
        "(-0.101768, 1.662498, -0.010424)",
        "(-0.102445, 1.664493, -0.015765)",
        "(-0.103050, 1.666128, -0.021520)",
        "(-0.103384, 1.667332, -0.027328)",
        "(-0.103590, 1.667837, -0.030096)",
        "(-0.104021, 1.668640, -0.035620)",
        "(-0.104507, 1.669154, -0.041707)",
        "(-0.105354, 1.669266, -0.048115)",
        "(-0.106472, 1.669125, -0.054374)",
        "(-0.107003, 1.668994, -0.057564)",
        "(-0.107917, 1.668648, -0.064205)",
        "(-0.109111, 1.667975, -0.070855)",
        "(-0.110557, 1.667143, -0.077417)",
        "(-0.111902, 1.666218, -0.084006)",
        "(-0.112564, 1.665687, -0.087329)",
        "(-0.113726, 1.664597, -0.094009)",
        "(-0.114762, 1.663382, -0.100766)",
        "(-0.115882, 1.661821, -0.107771)",
        "(-0.116844, 1.660002, -0.114565)",
        "(-0.117218, 1.659021, -0.117885)",
        "(-0.117853, 1.656797, -0.124614)",
        "(-0.118518, 1.654111, -0.131509)",
        "(-0.119369, 1.651056, -0.138477)",
        "(-0.120295, 1.647582, -0.145068)",
        "(-0.120670, 1.645778, -0.148233)",
        "(-0.121137, 1.641860, -0.154306)",
        "(-0.121503, 1.637473, -0.159877)",
        "(-0.122188, 1.632623, -0.164710)",
        "(-0.122936, 1.627471, -0.169175)",
        "(-0.123224, 1.624772, -0.171308)",
        "(-0.123427, 1.619053, -0.175301)",
        "(-0.123588, 1.613112, -0.178908)",
        "(-0.124049, 1.606745, -0.181822)",
        "(-0.124657, 1.600211, -0.184518)",
        "(-0.124949, 1.596755, -0.185676)",
        "(-0.125312, 1.589737, -0.188133)",
        "(-0.125610, 1.582441, -0.190247)",
        "(-0.125770, 1.574976, -0.191611)",
        "(-0.126170, 1.567316, -0.192155)",
        "(-0.126404, 1.563436, -0.192349)",
        "(-0.126911, 1.555448, -0.192327)",
        "(-0.127216, 1.547255, -0.192227)",
        "(-0.127114, 1.539050, -0.192267)",
        "(-0.127026, 1.530830, -0.192098)",
        "(-0.127099, 1.526741, -0.191684)",
        "(-0.127369, 1.518544, -0.190582)",
        "(-0.127341, 1.510298, -0.190222)",
        "(-0.126850, 1.502071, -0.190459)",
        "(-0.126360, 1.493928, -0.189995)",
        "(-0.126143, 1.489940, -0.189351)",
        "(-0.125418, 1.482160, -0.187849)",
        "(-0.124590, 1.474270, -0.186768)",
        "(-0.123912, 1.466416, -0.185446)",
        "(-0.123219, 1.458837, -0.183730)",
        "(-0.122714, 1.455168, -0.182871)",
        "(-0.121460, 1.447963, -0.181299)",
        "(-0.120349, 1.440665, -0.179307)",
        "(-0.119557, 1.433208, -0.176604)",
        "(-0.118617, 1.425958, -0.173765)",
        "(-0.118149, 1.422482, -0.172291)",
        "(-0.117228, 1.415781, -0.169001)",
        "(-0.116131, 1.409131, -0.165564)",
        "(-0.114925, 1.402388, -0.161964)",
        "(-0.113749, 1.396070, -0.157377)",
        "(-0.113176, 1.393074, -0.154677)",
        "(-0.111843, 1.387436, -0.148635)",
        "(-0.110270, 1.382204, -0.142315)",
        "(-0.108804, 1.377421, -0.135627)",
        "(-0.107623, 1.372881, -0.128516)",
        "(-0.107146, 1.370851, -0.124684)",
        "(-0.106149, 1.367505, -0.116744)",
        "(-0.105003, 1.365090, -0.108577)",
        "(-0.103694, 1.363489, -0.099788)",
        "(-0.102422, 1.362422, -0.090611)",
        "(-0.101803, 1.362314, -0.086150)",
        "(-0.100554, 1.362627, -0.077585)",
        "(-0.099336, 1.363746, -0.069016)",
        "(-0.098368, 1.365465, -0.061065)",
        "(-0.097485, 1.367756, -0.053239)",
        "(-0.097025, 1.369095, -0.049429)",
        "(-0.096140, 1.372325, -0.042117)",
        "(-0.095290, 1.376118, -0.035124)",
        "(-0.094694, 1.380377, -0.028117)",
        "(-0.094331, 1.385234, -0.021753)",
        "(-0.094158, 1.387896, -0.018950)",
        "(-0.094023, 1.393523, -0.013905)",
        "(-0.094204, 1.399374, -0.009018)",
        "(-0.094354, 1.405829, -0.004581)",
        "(-0.094466, 1.412785, -0.000836)",
        "(-0.094563, 1.416322, 0.000879)",
        "(-0.095030, 1.423609, 0.003879)",
        "(-0.095565, 1.431312, 0.006401)",
        "(-0.096250, 1.439357, 0.008616)",
        "(-0.096861, 1.447645, 0.010935)",
        "(-0.097151, 1.451898, 0.011942)",
        "(-0.097820, 1.460701, 0.013499)",
        "(-0.098495, 1.469717, 0.014788)",
        "(-0.099302, 1.478840, 0.015488)",
        "(-0.100158, 1.488108, 0.015559)",
        "(-0.100597, 1.492710, 0.015566)",
        "(-0.101302, 1.501908, 0.015362)",
        "(-0.101706, 1.511123, 0.015118)",
        "(-0.101612, 1.520426, 0.014999)",
        "(-0.101354, 1.529682, 0.014626)",
        "(-0.101151, 1.534291, 0.014260)",
        "(-0.100740, 1.543319, 0.013227)",
        "(-0.100340, 1.552215, 0.011845)",
        "(-0.099826, 1.561063, 0.009903)",
        "(-0.099334, 1.569683, 0.007490)",
        "(-0.099040, 1.573927, 0.006105)",
        "(-0.098504, 1.582175, 0.002981)",
        "(-0.098150, 1.590084, -0.000691)",
        "(-0.097883, 1.597649, -0.005145)",
        "(-0.097744, 1.604805, -0.009829)",
        "(-0.097685, 1.608217, -0.012287)",
        "(-0.097382, 1.614641, -0.017620)",
        "(-0.097040, 1.620523, -0.023254)",
        "(-0.096668, 1.625733, -0.028973)",
        "(-0.096454, 1.630398, -0.034678)",
        "(-0.096467, 1.632507, -0.037650)",
        "(-0.096567, 1.636341, -0.044116)",
        "(-0.096779, 1.639737, -0.051132)",
        "(-0.097290, 1.642657, -0.058702)",
        "(-0.097993, 1.645141, -0.066503)",
        "(-0.098423, 1.646232, -0.070419)",
        "(-0.099273, 1.648171, -0.078381)",
        "(-0.100160, 1.649783, -0.086682)",
        "(-0.101177, 1.651024, -0.094780)",
        "(-0.102191, 1.652026, -0.102482)",
        "(-0.102641, 1.652426, -0.106179)",
        "(-0.103350, 1.652968, -0.113190)",
        "(-0.103889, 1.653174, -0.120160)",
        "(-0.104496, 1.653000, -0.127110)",
        "(-0.105058, 1.652553, -0.133639)",
        "(-0.105332, 1.652201, -0.136922)",
        "(-0.105884, 1.651062, -0.143527)",
        "(-0.106684, 1.649418, -0.149984)",
        "(-0.107751, 1.647427, -0.156188)",
        "(-0.108757, 1.645202, -0.162248)",
        "(-0.109195, 1.643945, -0.165279)",
        "(-0.109844, 1.641358, -0.171031)",
        "(-0.110367, 1.638535, -0.176336)",
        "(-0.111091, 1.635338, -0.181780)",
        "(-0.112104, 1.631720, -0.187315)",
        "(-0.112768, 1.629596, -0.190015)",
        "(-0.113926, 1.625256, -0.195002)",
        "(-0.114851, 1.620766, -0.199115)",
        "(-0.115223, 1.616191, -0.202408)",
        "(-0.115353, 1.611480, -0.205580)",
        "(-0.115530, 1.608922, -0.207189)",
        "(-0.116096, 1.603187, -0.210589)",
        "(-0.116565, 1.596725, -0.213886)",
        "(-0.117261, 1.589754, -0.216173)",
        "(-0.118238, 1.582412, -0.217766)",
        "(-0.118647, 1.578687, -0.218500)",
        "(-0.119456, 1.570833, -0.219974)",
        "(-0.120277, 1.562396, -0.221614)",
        "(-0.120933, 1.553400, -0.222903)",
        "(-0.121898, 1.544207, -0.222902)",
        "(-0.122366, 1.539536, -0.222565)",
        "(-0.123096, 1.529887, -0.221809)",
        "(-0.123446, 1.519871, -0.221377)",
        "(-0.124095, 1.509619, -0.220730)",
        "(-0.124905, 1.499089, -0.219665)",
        "(-0.125229, 1.493744, -0.219159)",
        "(-0.125666, 1.482776, -0.218043)",
        "(-0.125945, 1.471860, -0.216522)",
        "(-0.126464, 1.461376, -0.214280)",
        "(-0.126686, 1.451151, -0.212181)",
        "(-0.126694, 1.446057, -0.211222)",
        "(-0.126436, 1.436010, -0.209350)",
        "(-0.126018, 1.426299, -0.206846)",
        "(-0.125458, 1.417032, -0.203440)",
        "(-0.124558, 1.408192, -0.199414)",
        "(-0.124023, 1.404006, -0.197106)",
        "(-0.123036, 1.395792, -0.192267)",
        "(-0.122507, 1.387836, -0.186896)",
        "(-0.121981, 1.380650, -0.180898)",
        "(-0.121109, 1.374300, -0.174669)",
        "(-0.120618, 1.371593, -0.171288)",
        "(-0.119713, 1.366926, -0.164048)",
        "(-0.118895, 1.362964, -0.156260)",
        "(-0.118014, 1.360033, -0.148152)",
        "(-0.116982, 1.357930, -0.139947)",
        "(-0.116449, 1.357136, -0.135645)",
        "(-0.115403, 1.356247, -0.126628)",
        "(-0.114274, 1.356261, -0.117503)",
        "(-0.113090, 1.357106, -0.108255)",
        "(-0.111866, 1.358564, -0.098956)",
        "(-0.111207, 1.359618, -0.094266)",
        "(-0.109996, 1.362117, -0.085026)",
        "(-0.108825, 1.365162, -0.076070)",
        "(-0.107912, 1.368775, -0.067586)",
        "(-0.107100, 1.372984, -0.059763)",
        "(-0.106764, 1.375283, -0.056083)",
        "(-0.106148, 1.380178, -0.049089)",
        "(-0.105741, 1.385524, -0.042602)",
        "(-0.105276, 1.391253, -0.036315)",
        "(-0.104621, 1.397695, -0.030441)",
        "(-0.104210, 1.400974, -0.027548)",
        "(-0.103209, 1.408080, -0.022045)",
        "(-0.102278, 1.415300, -0.016594)",
        "(-0.101489, 1.422631, -0.011839)",
        "(-0.100716, 1.430069, -0.007540)",
        "(-0.100344, 1.433865, -0.005509)",
        "(-0.099564, 1.441595, -0.001727)",
        "(-0.098731, 1.449534, 0.001397)",
        "(-0.097934, 1.457639, 0.004428)",
        "(-0.097084, 1.466031, 0.007120)",
        "(-0.096603, 1.470334, 0.008189)",
        "(-0.095647, 1.479100, 0.009863)",
        "(-0.094712, 1.488063, 0.010816)",
        "(-0.093764, 1.497062, 0.011204)",
        "(-0.092836, 1.506003, 0.011506)",
        "(-0.092397, 1.510405, 0.011646)",
        "(-0.091461, 1.519158, 0.011548)",
        "(-0.090492, 1.527814, 0.010749)",
        "(-0.089490, 1.536292, 0.009478)",
        "(-0.088608, 1.544587, 0.008079)",
        "(-0.088141, 1.548671, 0.007279)",
        "(-0.087408, 1.556596, 0.005328)",
        "(-0.086806, 1.564391, 0.002285)",
        "(-0.086168, 1.572103, -0.001626)",
        "(-0.085741, 1.579499, -0.005831)",
        "(-0.085478, 1.583139, -0.008019)",
        "(-0.085028, 1.590069, -0.012759)",
        "(-0.084447, 1.596751, -0.017776)",
        "(-0.083576, 1.603091, -0.023195)",
        "(-0.082822, 1.609018, -0.028826)",
        "(-0.082420, 1.611782, -0.031787)",
        "(-0.081478, 1.616844, -0.037609)",
        "(-0.080877, 1.621265, -0.043493)",
        "(-0.080532, 1.625049, -0.049873)",
        "(-0.080450, 1.628193, -0.056573)",
        "(-0.080359, 1.629660, -0.060071)",
        "(-0.080221, 1.632169, -0.067550)",
        "(-0.080314, 1.634288, -0.075083)",
        "(-0.080736, 1.636007, -0.082533)",
        "(-0.081221, 1.637330, -0.090367)",
        "(-0.081452, 1.637904, -0.094293)",
        "(-0.081830, 1.638695, -0.101852)",
        "(-0.082025, 1.639246, -0.109140)",
        "(-0.082372, 1.639315, -0.116439)",
        "(-0.083023, 1.638885, -0.123132)",
        "(-0.083375, 1.638560, -0.126638)",
        "(-0.084135, 1.637416, -0.133985)",
        "(-0.084942, 1.635957, -0.140955)",
        "(-0.085773, 1.634188, -0.147429)",
        "(-0.086615, 1.632008, -0.153813)",
        "(-0.087151, 1.630698, -0.156937)",
        "(-0.088348, 1.627771, -0.163153)",
        "(-0.089636, 1.624319, -0.169136)",
        "(-0.090750, 1.620342, -0.175196)",
        "(-0.091852, 1.616004, -0.180673)",
        "(-0.092416, 1.613719, -0.183143)",
        "(-0.093484, 1.608799, -0.187657)",
        "(-0.094514, 1.603419, -0.191880)",
        "(-0.095764, 1.597451, -0.195560)",
        "(-0.096911, 1.591208, -0.198806)",
        "(-0.097414, 1.587996, -0.200288)",
        "(-0.098260, 1.581303, -0.202719)",
        "(-0.098880, 1.574334, -0.204540)",
        "(-0.099741, 1.567059, -0.205478)",
        "(-0.100653, 1.559680, -0.205782)",
        "(-0.100976, 1.555905, -0.205911)",
        "(-0.101486, 1.548023, -0.206132)",
        "(-0.101954, 1.539666, -0.206011)",
        "(-0.102468, 1.530965, -0.205146)",
        "(-0.103281, 1.522140, -0.203509)",
        "(-0.103628, 1.517683, -0.202743)",
        "(-0.104161, 1.508515, -0.201510)",
        "(-0.104752, 1.498948, -0.200471)",
        "(-0.105416, 1.489178, -0.199041)",
        "(-0.106014, 1.479497, -0.197387)"
    ],
    "rightHandRotations": [
        "(356.527400, 284.219200, 279.433300)",
        "(356.531700, 284.304800, 279.367400)",
        "(356.525400, 284.431400, 279.327000)",
        "(356.586900, 284.585300, 279.309100)",
        "(356.691500, 284.658000, 279.292900)",
        "(356.771300, 284.659100, 279.301200)",
        "(356.789000, 284.653000, 279.316700)",
        "(356.805900, 284.651500, 279.333600)",
        "(356.823200, 284.629400, 279.341800)",
        "(356.833900, 284.598300, 279.331900)",
        "(356.845100, 284.561300, 279.330100)",
        "(356.850900, 284.531200, 279.326500)",
        "(356.855400, 284.442200, 279.305600)",
        "(356.811600, 284.328700, 279.305900)",
        "(356.736000, 284.116700, 279.321600)",
        "(356.691700, 283.930400, 279.295900)",
        "(356.678300, 283.862300, 279.290100)",
        "(356.678800, 283.725400, 279.294800)",
        "(356.701400, 283.584000, 279.297000)",
        "(356.714900, 283.388900, 279.324400)",
        "(356.710800, 283.177200, 279.353500)",
        "(356.691900, 283.071100, 279.357200)",
        "(356.674100, 282.882900, 279.378800)",
        "(356.668900, 282.695400, 279.378400)",
        "(356.648700, 282.530500, 279.357900)",
        "(356.604800, 282.347300, 279.359400)",
        "(356.575200, 282.254500, 279.356100)",
        "(356.524000, 282.078600, 279.327500)",
        "(356.517300, 281.928700, 279.305300)",
        "(356.535800, 281.791800, 279.288300)",
        "(356.564000, 281.618900, 279.294400)",
        "(356.591200, 281.533800, 279.300800)",
        "(356.606400, 281.389300, 279.283400)",
        "(356.584700, 281.274100, 279.289400)",
        "(356.582400, 281.248700, 279.300800)",
        "(356.620700, 281.192100, 279.291000)",
        "(356.640500, 281.152200, 279.289100)",
        "(356.640700, 281.042200, 279.332800)",
        "(356.622300, 280.941800, 279.383100)",
        "(356.632200, 280.867200, 279.374800)",
        "(356.665200, 280.801600, 279.443200)",
        "(356.685200, 280.784800, 279.466200)",
        "(356.757600, 280.716000, 279.548100)",
        "(356.855500, 280.610000, 279.625900)",
        "(356.934300, 280.463100, 279.693100)",
        "(356.967800, 280.311100, 279.759300)",
        "(356.997200, 280.257600, 279.807300)",
        "(357.018000, 279.958000, 279.916200)",
        "(356.898700, 279.500500, 279.876600)",
        "(356.687600, 279.121200, 279.991100)",
        "(356.453700, 278.769000, 280.064200)",
        "(356.374600, 278.622900, 280.062800)",
        "(356.182300, 278.395900, 279.927500)",
        "(355.914300, 278.241900, 279.835600)",
        "(355.654400, 278.140100, 279.761200)",
        "(355.430200, 278.007200, 279.631600)",
        "(355.348000, 277.929700, 279.598800)",
        "(355.187000, 277.742800, 279.643600)",
        "(355.006900, 277.549100, 279.618300)",
        "(354.871900, 277.363200, 279.625800)",
        "(354.768900, 277.219900, 279.645900)",
        "(354.732600, 277.147400, 279.666300)",
        "(354.693500, 277.015300, 279.670100)",
        "(354.662800, 276.879900, 279.673700)",
        "(354.644200, 276.833900, 279.696200)",
        "(354.626400, 276.765200, 279.705700)",
        "(354.625900, 276.723400, 279.713300)",
        "(354.622500, 276.667100, 279.742300)",
        "(354.618700, 276.573400, 279.780200)",
        "(354.606100, 276.492700, 279.813900)",
        "(354.572800, 276.488800, 279.797200)",
        "(354.541100, 276.480600, 279.792300)",
        "(354.484300, 276.410800, 279.819900)",
        "(354.389200, 276.261800, 279.855400)",
        "(354.346600, 276.246100, 279.853200)",
        "(354.246500, 276.206200, 279.853700)",
        "(354.173400, 276.158500, 279.846200)",
        "(354.066000, 276.056700, 279.845500)",
        "(353.942100, 275.967400, 279.792100)",
        "(353.785100, 275.914200, 279.749600)",
        "(353.501400, 275.852600, 279.640400)",
        "(353.367000, 275.837500, 279.624300)",
        "(353.043000, 275.846600, 279.641100)",
        "(352.725000, 275.756400, 279.550800)",
        "(352.446900, 275.607400, 279.467700)",
        "(352.046900, 275.526700, 279.440300)",
        "(351.822000, 275.478800, 279.437500)",
        "(351.381800, 275.373600, 279.445300)",
        "(351.034000, 275.233000, 279.442700)",
        "(350.628200, 275.207600, 279.488900)",
        "(350.086600, 275.284200, 279.664600)",
        "(349.788600, 275.385000, 279.848200)",
        "(349.146100, 275.586500, 280.079700)",
        "(348.331300, 275.777600, 280.349600)",
        "(347.350200, 276.071400, 280.859600)",
        "(346.423700, 276.516400, 281.111500)",
        "(345.998400, 276.730800, 281.118100)",
        "(345.279000, 276.989500, 281.191900)",
        "(344.502200, 277.215900, 281.134500)",
        "(343.505100, 277.507200, 281.392700)",
        "(342.387000, 277.955400, 281.734500)",
        "(341.950400, 278.111700, 281.797500)",
        "(341.277600, 278.214700, 281.677500)",
        "(340.473100, 278.387100, 281.811400)",
        "(339.104200, 278.882900, 282.561100)",
        "(336.796100, 279.816900, 283.883600)",
        "(334.909500, 280.613100, 284.923300)",
        "(331.406200, 282.154100, 286.750800)",
        "(328.973300, 283.056300, 287.419900)",
        "(327.426100, 283.777500, 287.412800)",
        "(326.172900, 284.896700, 287.526600)",
        "(325.509600, 285.449000, 287.639100)",
        "(322.952400, 286.481400, 288.740200)",
        "(318.936400, 287.974700, 290.768900)",
        "(315.672200, 289.309000, 291.895100)",
        "(313.960800, 290.369400, 291.625400)",
        "(313.203800, 290.837200, 291.595700)",
        "(310.887300, 292.082200, 292.321700)",
        "(307.525500, 293.466100, 293.330200)",
        "(304.877100, 294.645900, 293.463300)",
        "(303.068700, 296.036200, 293.176100)",
        "(302.183900, 296.934600, 293.022800)",
        "(300.388900, 298.626800, 292.680200)",
        "(298.929000, 299.910300, 292.442700)",
        "(297.102600, 301.241700, 292.259800)",
        "(294.554300, 302.627000, 292.550000)",
        "(293.347600, 303.589500, 292.403800)",
        "(291.369400, 306.183500, 290.881900)",
        "(289.922200, 308.273000, 289.478000)",
        "(288.940200, 310.810500, 287.921100)",
        "(287.802000, 313.197900, 286.150200)",
        "(287.437900, 314.433300, 285.279100)",
        "(286.480200, 317.518200, 283.039700)",
        "(285.313800, 321.065800, 280.684900)",
        "(284.132600, 325.253900, 277.738000)",
        "(283.623900, 328.553300, 275.394700)",
        "(283.396900, 330.428300, 274.064800)",
        "(282.971600, 335.466000, 270.294700)",
        "(282.288500, 340.512900, 266.548600)",
        "(281.358600, 346.603900, 261.647600)",
        "(281.041200, 352.186900, 257.246200)",
        "(281.074700, 353.253100, 256.529100)",
        "(281.263100, 353.599300, 256.674000)",
        "(281.318600, 355.367000, 255.434300)",
        "(281.418700, 357.672500, 253.770800)",
        "(281.616800, 357.788100, 254.041000)",
        "(281.712700, 357.215700, 254.703900)",
        "(281.890200, 355.679900, 256.199000)",
        "(282.036000, 354.810200, 256.901900)",
        "(282.040600, 355.466000, 256.257100)",
        "(281.735800, 358.038900, 254.208500)",
        "(281.622900, 358.738700, 253.571000)",
        "(281.558900, 358.080400, 253.995600)",
        "(281.622400, 359.410500, 252.713700)",
        "(281.329100, 1.721227, 250.670400)",
        "(280.890200, 3.078247, 249.538800)",
        "(280.828200, 3.686561, 249.045300)",
        "(280.939600, 3.613923, 249.031200)",
        "(281.109300, 2.637685, 249.922000)",
        "(281.190800, 3.330751, 249.436200)",
        "(281.186200, 5.162325, 247.833900)",
        "(281.188700, 5.242493, 247.819200)",
        "(281.213000, 4.569212, 248.559600)",
        "(281.232700, 4.876369, 248.457100)",
        "(281.203200, 5.658463, 247.915600)",
        "(281.297600, 7.086160, 246.747500)",
        "(281.292100, 7.486557, 246.437600)",
        "(281.298800, 8.273330, 245.784700)",
        "(281.421000, 8.547607, 245.515400)",
        "(281.536300, 10.575620, 243.565400)",
        "(281.612600, 12.293300, 241.946900)",
        "(281.608900, 12.587160, 241.700000)",
        "(281.661300, 13.072690, 241.248900)",
        "(281.696400, 12.922840, 241.386900)",
        "(281.701800, 12.921810, 241.358500)",
        "(281.762300, 13.871620, 240.416300)",
        "(281.766400, 14.933390, 239.453000)",
        "(281.719500, 15.892770, 238.579500)",
        "(281.701200, 16.366760, 238.188300)",
        "(281.786000, 16.554910, 238.071900)",
        "(281.863300, 16.873340, 237.868100)",
        "(281.913600, 17.517650, 237.334700)",
        "(281.970500, 18.730790, 236.350300)",
        "(281.958500, 20.130180, 235.178600)",
        "(281.943400, 20.433960, 234.942700)",
        "(281.945700, 19.901550, 235.356200)",
        "(281.959800, 20.194590, 235.117100)",
        "(281.927400, 21.478710, 234.005800)",
        "(281.911500, 22.121970, 233.446600)",
        "(281.948400, 22.910920, 232.749400)",
        "(281.972500, 23.324270, 232.399600)",
        "(282.050900, 23.652470, 232.092200)",
        "(282.041800, 23.627320, 232.071600)",
        "(282.115800, 24.280060, 231.443800)",
        "(282.172800, 25.167450, 230.610300)",
        "(282.230500, 26.037950, 229.837300)",
        "(282.278900, 26.688150, 229.238500)",
        "(282.411500, 28.122250, 227.943300)",
        "(282.444300, 29.158950, 226.968800)",
        "(282.490200, 29.727630, 226.429800)",
        "(282.598600, 30.656200, 225.468900)",
        "(282.642400, 30.948230, 225.295200)",
        "(282.692300, 31.927460, 224.357800)",
        "(282.839100, 32.763140, 223.623400)",
        "(282.937800, 33.853730, 222.627100)",
        "(283.054900, 35.123470, 221.402500)",
        "(283.105900, 35.565800, 220.935600)",
        "(283.270500, 36.276650, 220.276900)",
        "(283.395400, 36.754390, 219.838800)",
        "(283.396900, 37.671090, 218.943500)",
        "(283.507900, 39.571620, 217.266200)",
        "(283.540500, 40.290210, 216.589400)",
        "(283.588300, 41.128470, 215.727600)",
        "(283.651700, 41.834680, 215.001100)",
        "(283.800000, 42.571870, 214.377500)",
        "(283.885200, 44.116520, 213.005300)",
        "(283.945800, 45.146310, 212.118500)",
        "(284.170200, 46.712510, 210.775500)",
        "(284.287300, 47.975150, 209.723500)",
        "(284.345700, 48.735690, 209.033200)",
        "(284.415400, 49.438870, 208.166400)",
        "(284.429400, 50.012490, 207.555700)",
        "(284.447900, 51.110600, 206.419800)",
        "(284.532700, 51.904480, 205.540900)",
        "(284.624200, 52.745210, 204.788200)",
        "(284.757000, 53.615880, 203.842100)",
        "(284.867800, 54.061940, 203.335000)",
        "(285.043000, 55.162070, 202.205800)",
        "(285.185900, 56.034620, 201.334900)",
        "(285.345800, 56.651650, 200.810500)",
        "(285.380100, 57.300170, 200.296200)",
        "(285.384400, 57.723060, 199.864000)",
        "(285.494800, 58.738380, 198.904600)",
        "(285.811800, 59.468630, 198.317300)",
        "(285.895600, 60.187420, 197.437200)",
        "(286.046600, 61.555650, 196.324000)",
        "(286.078500, 62.275070, 195.660500)",
        "(286.252200, 63.160690, 194.650700)",
        "(286.630400, 63.801830, 194.140900)",
        "(286.938500, 65.227390, 192.924000)",
        "(287.116000, 66.001200, 192.377100)",
        "(287.100300, 66.157420, 192.275100)",
        "(286.844000, 66.133130, 192.518000)",
        "(286.778600, 66.022840, 192.893500)",
        "(287.076900, 67.053540, 192.094600)",
        "(287.430000, 68.752340, 190.855400)",
        "(287.633500, 69.382670, 190.416400)",
        "(287.882400, 69.503750, 190.608500)",
        "(288.026900, 68.789290, 191.755300)",
        "(288.198500, 68.041440, 193.075900)",
        "(288.388900, 68.208470, 193.607200)",
        "(288.442000, 68.343110, 193.883200)",
        "(288.477200, 68.290310, 194.682300)",
        "(288.490400, 67.667210, 195.957700)",
        "(288.457700, 66.748890, 197.589900)",
        "(288.263800, 66.454830, 198.821900)",
        "(288.191000, 66.387220, 199.337700)",
        "(288.218100, 66.178840, 200.183600)",
        "(288.233700, 65.542910, 201.461200)",
        "(288.148000, 64.836110, 202.832000)",
        "(287.881700, 64.292980, 204.073300)",
        "(287.746900, 63.929230, 204.795600)",
        "(287.422400, 62.866700, 206.487500)",
        "(286.911300, 61.064740, 208.805000)",
        "(286.433000, 58.540740, 211.631200)",
        "(285.995500, 55.944770, 214.478700)",
        "(285.733700, 54.982430, 215.587800)",
        "(285.113200, 53.838370, 217.023200)",
        "(284.508800, 53.084760, 218.137600)",
        "(283.913600, 51.112450, 220.421700)",
        "(283.455700, 48.237930, 223.320800)",
        "(283.295700, 46.666470, 224.895400)",
        "(282.900000, 44.227500, 227.472000)",
        "(282.676000, 42.377240, 229.445000)",
        "(282.578400, 39.828140, 232.183200)",
        "(282.424100, 36.357340, 235.841400)",
        "(282.400800, 34.450830, 237.838400)",
        "(282.425500, 30.623260, 241.791000)",
        "(282.529600, 27.217660, 245.092500)",
        "(282.584600, 24.557260, 247.788800)",
        "(282.406700, 22.470140, 250.072700)",
        "(282.325600, 21.751900, 250.893300)",
        "(282.269000, 19.684320, 253.045800)",
        "(282.273500, 17.158800, 255.573100)",
        "(282.323300, 14.894840, 257.734500)",
        "(282.262000, 13.228700, 259.426400)",
        "(282.193600, 12.628790, 260.061500)",
        "(282.039900, 11.780870, 260.968000)",
        "(281.983100, 10.747350, 262.057600)",
        "(282.012300, 8.352386, 264.447800)",
        "(282.192100, 4.864016, 267.787500)",
        "(282.284700, 2.931574, 269.583300)",
        "(282.512800, 359.975400, 272.474900)",
        "(282.821900, 357.883200, 274.384800)",
        "(282.989600, 354.738600, 277.452500)",
        "(283.268600, 350.496900, 281.570200)",
        "(283.484000, 348.255200, 283.654900)",
        "(284.032600, 344.430000, 287.186300)",
        "(284.568000, 341.910200, 289.519500)",
        "(285.129100, 340.038500, 291.195800)",
        "(285.397400, 337.502900, 293.474700)",
        "(285.460900, 335.976800, 294.977400)",
        "(285.809000, 333.628900, 297.141500)",
        "(286.440800, 331.682100, 298.663000)",
        "(287.056700, 330.185900, 299.775900)",
        "(287.168900, 328.266400, 301.370700)",
        "(287.063700, 327.534200, 302.016700)",
        "(287.055400, 326.476800, 302.821000)",
        "(287.343100, 325.106800, 303.706800)",
        "(287.655000, 323.325800, 304.973000)",
        "(287.695800, 322.462000, 305.417200)",
        "(287.625700, 322.166700, 305.491500)",
        "(287.483200, 321.670800, 305.624800)",
        "(287.467700, 321.576200, 305.412300)",
        "(287.639900, 321.828800, 304.565200)",
        "(287.745400, 321.709400, 304.104800)",
        "(287.702200, 321.449200, 304.079400)",
        "(287.430100, 321.022600, 303.879900)",
        "(287.095600, 321.324100, 303.112500)",
        "(286.844100, 321.647800, 302.197900)",
        "(286.542800, 321.476800, 301.707700)",
        "(286.293600, 321.649800, 301.201300)",
        "(285.781000, 322.156300, 300.077400)",
        "(285.251600, 322.719000, 298.887800)",
        "(284.626400, 323.463900, 297.708900)",
        "(284.129500, 324.213800, 296.399300)",
        "(283.910400, 324.295500, 296.020900)",
        "(283.369900, 324.992800, 294.863800)",
        "(282.952400, 326.076200, 293.275500)",
        "(282.482700, 327.371900, 291.465100)",
        "(281.916000, 328.560100, 289.831900)",
        "(281.588600, 329.261900, 288.907200)",
        "(280.849600, 331.049000, 286.729500)",
        "(280.108200, 333.234500, 284.253500)",
        "(279.367600, 334.980000, 282.055200)",
        "(278.646100, 338.598700, 277.863100)",
        "(278.289400, 341.192400, 275.063400)",
        "(277.574000, 346.443600, 269.424900)",
        "(276.888600, 351.984600, 263.692600)",
        "(276.630500, 358.193800, 257.180500)",
        "(276.487600, 3.829593, 251.292700)",
        "(276.479200, 6.974130, 248.023700)",
        "(276.389600, 12.513410, 242.262500)",
        "(276.349400, 18.674480, 236.031200)",
        "(276.398300, 24.235080, 230.306100)",
        "(276.262500, 28.696820, 225.671700)",
        "(276.207300, 31.522640, 222.913800)",
        "(276.335500, 36.955320, 217.406600)",
        "(276.481400, 42.652840, 211.612100)",
        "(276.667800, 48.051360, 206.245700)",
        "(277.009500, 52.831640, 201.558000)",
        "(277.135000, 54.961900, 199.574100)",
        "(277.279800, 58.978670, 195.777900)",
        "(277.361100, 62.554340, 192.225900)",
        "(277.495500, 65.556340, 189.321400)",
        "(277.763700, 68.643530, 186.244400)",
        "(277.841300, 70.804230, 184.206300)",
        "(277.910900, 75.637990, 179.670600)",
        "(278.219100, 77.138080, 178.173400)",
        "(278.604600, 77.403670, 177.810500)",
        "(279.087700, 79.997600, 175.276200)",
        "(279.312800, 81.758950, 173.676200)",
        "(279.592900, 84.066080, 171.473500)",
        "(279.702500, 86.350560, 169.138200)",
        "(279.902600, 89.244890, 166.372500)",
        "(280.254000, 91.476250, 164.093000)",
        "(280.455700, 92.468540, 163.090600)",
        "(280.788300, 95.091550, 160.518600)",
        "(280.881000, 97.946730, 157.896200)",
        "(280.871200, 99.625050, 156.603400)",
        "(281.116400, 100.526900, 155.990800)",
        "(281.218800, 100.649700, 155.945100)",
        "(281.442400, 100.505600, 156.297500)",
        "(281.635400, 101.331800, 155.743900)",
        "(281.685100, 102.558200, 155.041000)",
        "(281.506000, 102.321700, 155.584100)",
        "(281.414900, 101.778700, 156.259100)",
        "(281.383700, 100.572600, 157.935500)",
        "(281.637900, 100.595700, 158.512900)",
        "(281.734000, 100.979700, 158.759000)",
        "(281.691600, 100.561400, 159.634700)",
        "(281.700300, 100.419300, 160.009700)",
        "(281.690700, 100.505500, 160.450400)",
        "(281.526800, 100.232300, 161.248100)",
        "(281.042100, 99.687970, 162.263800)",
        "(280.426500, 98.945910, 163.325300)",
        "(280.226600, 98.774480, 163.660500)",
        "(280.008300, 98.485830, 164.437100)",
        "(279.846600, 97.846810, 165.565900)",
        "(279.501600, 97.688130, 166.102100)",
        "(279.123500, 97.676100, 166.502300)",
        "(279.002300, 97.516620, 166.770800)",
        "(278.833900, 97.873990, 166.657400)",
        "(278.681600, 99.538040, 165.476800)",
        "(278.457600, 100.166900, 165.194200)",
        "(278.285300, 99.254330, 166.449400)",
        "(278.189100, 98.868220, 166.990000)",
        "(277.954700, 98.005010, 168.074100)",
        "(277.611500, 96.914700, 169.497100)",
        "(277.263700, 94.000430, 172.601500)",
        "(277.019200, 90.815950, 175.948800)",
        "(276.951300, 89.828900, 177.135100)",
        "(276.871100, 88.262410, 179.190200)",
        "(276.726700, 85.101070, 182.607900)",
        "(276.479700, 81.050580, 186.795100)",
        "(276.180600, 78.627190, 189.547600)",
        "(276.071000, 77.774480, 190.562600)",
        "(275.967200, 76.524730, 192.196500)",
        "(275.749500, 75.050590, 194.064800)",
        "(275.409800, 70.913890, 198.548700)",
        "(275.129500, 63.903250, 205.667500)",
        "(274.948300, 61.032100, 208.633300)",
        "(274.525400, 56.581150, 213.493100)",
        "(274.198700, 50.863550, 219.569700)",
        "(274.107700, 43.143120, 227.472300)",
        "(274.103500, 33.448820, 237.379300)",
        "(274.111300, 28.253980, 242.748700)",
        "(274.077600, 15.830140, 255.503100)",
        "(274.187000, 5.845747, 265.734200)",
        "(274.462500, 358.585400, 273.165200)",
        "(274.744500, 351.196800, 280.723300)",
        "(274.902500, 347.731900, 284.271100)",
        "(275.279700, 342.671000, 289.523900)",
        "(275.876900, 339.099800, 293.152000)",
        "(276.368000, 337.284500, 294.949300)",
        "(276.885600, 336.056300, 296.073000)",
        "(277.117100, 334.199400, 297.867800)",
        "(277.544200, 331.472000, 300.493300)",
        "(278.016800, 330.561000, 301.195700)",
        "(278.402100, 329.732800, 301.933000)",
        "(278.685600, 329.389300, 302.152700)",
        "(278.930200, 329.284800, 302.122900)",
        "(279.372900, 328.672700, 302.618100)",
        "(279.805800, 327.025100, 304.111500)",
        "(280.233500, 325.704600, 305.276200)",
        "(280.652600, 325.549400, 305.178800)",
        "(280.894900, 325.265400, 305.345700)",
        "(281.338900, 324.649800, 305.777800)",
        "(281.521200, 323.760100, 306.680500)",
        "(281.653700, 322.763200, 307.695200)",
        "(281.811100, 322.459900, 308.047700)",
        "(281.872700, 322.366500, 308.139400)",
        "(282.039200, 322.158200, 308.256700)",
        "(282.214600, 322.039600, 308.409300)",
        "(282.412800, 321.083500, 309.312200)",
        "(282.519800, 320.253600, 310.219000)",
        "(282.628500, 320.054400, 310.393500)",
        "(282.926800, 319.901000, 310.314700)",
        "(283.217900, 318.939200, 310.974900)",
        "(283.354700, 316.777200, 313.162800)",
        "(283.534000, 315.021000, 314.854200)",
        "(283.778800, 314.693600, 315.086100)",
        "(284.411900, 314.721100, 314.817600)",
        "(285.088900, 313.719800, 315.626000)",
        "(285.715500, 312.226700, 316.884900)",
        "(286.070700, 311.304800, 317.555900)",
        "(286.195500, 310.941000, 317.869700)",
        "(286.601200, 310.317600, 318.280700)",
        "(287.029000, 309.863600, 318.442400)",
        "(287.436200, 309.817700, 318.277900)",
        "(287.875000, 309.410000, 318.303200)",
        "(288.014700, 309.142700, 318.314800)",
        "(288.051100, 308.815900, 318.322000)",
        "(287.999800, 308.740400, 318.160800)",
        "(288.090900, 308.821500, 317.578000)",
        "(288.234100, 308.715100, 317.211000)",
        "(288.319800, 308.465500, 317.232500)",
        "(288.370400, 308.228000, 316.936100)",
        "(288.188100, 308.209200, 316.599900)",
        "(287.939600, 308.313000, 316.130100)",
        "(287.816000, 308.580100, 315.447300)",
        "(287.820600, 308.546000, 315.265500)",
        "(287.829300, 308.011100, 315.282400)",
        "(287.761100, 307.658700, 315.266600)",
        "(287.567000, 307.249700, 315.322800)",
        "(287.412400, 307.262000, 314.893100)",
        "(287.346800, 307.551600, 314.346100)",
        "(287.249900, 307.856700, 313.628100)",
        "(287.064700, 307.850800, 313.348400)",
        "(286.840400, 308.040700, 312.846900)",
        "(286.609000, 308.367000, 312.202700)",
        "(286.508300, 308.547500, 311.852300)",
        "(286.280100, 308.738700, 311.303100)",
        "(285.966000, 309.027800, 310.757700)",
        "(285.654700, 309.344500, 310.194000)",
        "(285.303900, 309.886300, 309.341200)",
        "(285.089300, 310.360000, 308.747800)",
        "(284.757500, 311.126300, 307.658800)",
        "(284.553500, 311.351600, 307.092300)",
        "(284.353500, 311.923400, 306.191500)",
        "(283.983600, 312.813200, 304.975100)",
        "(283.757800, 313.243500, 304.364400)",
        "(283.411900, 314.274800, 302.903800)",
        "(282.982200, 314.812900, 301.873400)",
        "(282.273700, 315.016400, 301.362900)",
        "(281.581800, 315.856600, 300.116400)",
        "(281.271600, 316.230700, 299.506800)",
        "(280.444900, 317.157900, 298.290100)",
        "(279.550300, 318.312300, 296.869100)",
        "(278.616700, 319.134200, 295.704000)",
        "(277.745800, 321.460500, 293.214600)",
        "(277.345400, 322.634000, 291.967500)",
        "(276.487400, 324.589300, 289.864300)",
        "(275.723400, 328.442100, 285.764100)",
        "(274.944000, 333.721500, 280.309000)",
        "(273.934500, 339.537700, 274.545600)",
        "(273.427700, 343.296300, 270.863100)",
        "(272.498700, 347.493400, 266.867700)",
        "(271.688500, 352.111100, 262.313700)",
        "(271.259900, 12.150770, 241.858500)",
        "(271.280200, 55.429570, 198.512300)",
        "(271.523800, 75.469240, 178.469900)",
        "(272.174000, 97.865970, 156.004200)",
        "(272.632000, 111.435900, 142.071100)",
        "(273.054000, 94.525490, 159.054200)",
        "(273.495200, 100.463200, 153.331800)",
        "(273.651600, 104.737400, 149.150300)",
        "(274.008000, 107.104400, 146.824100)",
        "(274.398100, 105.219500, 148.647200)",
        "(274.777100, 108.208000, 145.843600)",
        "(275.099200, 111.241800, 142.939800)",
        "(275.206300, 111.442000, 142.695200)",
        "(275.515100, 112.682700, 141.382000)",
        "(276.017000, 113.586600, 140.759100)",
        "(276.424800, 115.479600, 138.979700)",
        "(276.533900, 116.277100, 138.150900)",
        "(276.712800, 117.027000, 137.380400)",
        "(276.903600, 118.907700, 135.580700)",
        "(277.130700, 121.242400, 133.247000)",
        "(277.408600, 120.710300, 133.632000)",
        "(277.543900, 120.608000, 133.709300)",
        "(277.602400, 121.314600, 133.079700)",
        "(277.731500, 123.696900, 130.819800)",
        "(277.702400, 125.606400, 128.663700)",
        "(277.724200, 126.246400, 127.822100)",
        "(277.911200, 126.275700, 127.727600)",
        "(277.991400, 126.636600, 127.428500)",
        "(278.067100, 128.369100, 125.825800)",
        "(278.018100, 128.996000, 125.318700)",
        "(277.837500, 129.384200, 124.921000)",
        "(277.712000, 128.540200, 125.961400)",
        "(277.651000, 127.967400, 126.689000)",
        "(277.470300, 127.261700, 127.682100)",
        "(277.269400, 125.519000, 129.804300)",
        "(277.253500, 121.479800, 134.232600)",
        "(277.156000, 118.026100, 138.128700)",
        "(277.112500, 116.208500, 140.217000)",
        "(277.071700, 112.460000, 144.413000)",
        "(277.048100, 109.018100, 148.335800)",
        "(276.850600, 106.385700, 151.492400)",
        "(276.414800, 103.784500, 154.539700)",
        "(276.209600, 102.397900, 156.052100)",
        "(275.958400, 98.690690, 160.015000)",
        "(275.969500, 96.128690, 163.002100)",
        "(275.927500, 96.775090, 162.953000)",
        "(275.652700, 98.076380, 162.003400)",
        "(275.470100, 98.693730, 161.473700)",
        "(275.150700, 99.180630, 161.163600)",
        "(274.918700, 98.977380, 161.529700)",
        "(274.708300, 101.783900, 159.088400)",
        "(274.362300, 104.586200, 156.468200)",
        "(274.182300, 105.143400, 155.931500)",
        "(273.890800, 106.142300, 154.998100)",
        "(273.643400, 106.583600, 154.651700)",
        "(273.470900, 104.822600, 156.440500)",
        "(273.368000, 101.600200, 159.893500)",
        "(273.299700, 101.137000, 160.409100)",
        "(273.160900, 100.938200, 160.735100)",
        "(272.954300, 97.687020, 164.081900)",
        "(272.797200, 94.452990, 167.436200)",
        "(272.721000, 91.987370, 170.212400)",
        "(272.711900, 91.385750, 170.934300)",
        "(272.581800, 90.118710, 172.444500)",
        "(272.400400, 85.416320, 177.423800)",
        "(272.236100, 77.804020, 185.301200)",
        "(272.208500, 70.726360, 192.739200)",
        "(272.246500, 66.160810, 197.490200)",
        "(272.459300, 55.589710, 208.339900)",
        "(272.630800, 44.326100, 219.784200)",
        "(272.819300, 32.223890, 232.143000)",
        "(273.243200, 20.369710, 244.177600)",
        "(273.532600, 16.648370, 247.970400)",
        "(273.998500, 12.113840, 252.772500)",
        "(274.365200, 7.873068, 257.322300)",
        "(274.986300, 3.028757, 262.323900)",
        "(275.848800, 359.715500, 265.621100)",
        "(276.238900, 358.700200, 266.705900)",
        "(276.761500, 356.126400, 269.486000)",
        "(277.209800, 354.577100, 271.289200)",
        "(277.880200, 353.734300, 272.201100)",
        "(278.448900, 351.133300, 274.661900)",
        "(278.713900, 349.678900, 276.073200)",
        "(279.374200, 347.873900, 277.945600)",
        "(280.106800, 346.285300, 279.461500)",
        "(280.649400, 343.970700, 281.676500)",
        "(281.259500, 341.931200, 283.790800)",
        "(281.747100, 341.142300, 284.476400)",
        "(282.686800, 339.469000, 285.718500)",
        "(283.400900, 336.751400, 288.404500)",
        "(283.911700, 334.437500, 290.807200)",
        "(284.506800, 333.690200, 291.438500)",
        "(284.859000, 333.117200, 291.874100)",
        "(285.502800, 331.398900, 293.407000)",
        "(286.147600, 329.434100, 295.396500)",
        "(286.964700, 327.621400, 297.094300)",
        "(287.675000, 326.489500, 298.009700)",
        "(287.902000, 326.272800, 298.127800)",
        "(288.274300, 325.194800, 299.077100)",
        "(288.599300, 323.721800, 300.415200)",
        "(289.072400, 322.560400, 301.358300)",
        "(289.560700, 321.504300, 302.123000)",
        "(289.792200, 320.902200, 302.609000)",
        "(290.035700, 319.566400, 303.749600)",
        "(290.187000, 318.432800, 304.756800)",
        "(290.598300, 317.590800, 305.447100)",
        "(291.200100, 316.940900, 305.768200)",
        "(291.434600, 316.609500, 305.971100)",
        "(291.712600, 315.738500, 306.639500)",
        "(291.881000, 315.310600, 306.859100)",
        "(292.183800, 315.023600, 306.914900)",
        "(292.366900, 314.469900, 307.199700)",
        "(292.397200, 314.014200, 307.519700)",
        "(292.566700, 312.826800, 308.411600)",
        "(292.806500, 312.120700, 308.724100)",
        "(293.020100, 311.271600, 309.155800)",
        "(293.017200, 310.408400, 309.737500)",
        "(293.043100, 309.993000, 310.000100)",
        "(293.193500, 309.081100, 310.535600)",
        "(293.472100, 308.143600, 311.079900)",
        "(293.761900, 307.323500, 311.495400)",
        "(293.903700, 306.551300, 311.827600)",
        "(293.910200, 306.061100, 312.102700)",
        "(293.680000, 305.189400, 312.541100)",
        "(293.361200, 304.355400, 312.925100)",
        "(292.960200, 303.318700, 313.432200)",
        "(292.497400, 302.348900, 313.895000)",
        "(292.238700, 301.985900, 313.991900)",
        "(291.622700, 301.255100, 314.285700)",
        "(290.921800, 300.399400, 314.734100)",
        "(290.267900, 299.458200, 315.300300)",
        "(289.761500, 299.198100, 315.147600)",
        "(289.507000, 299.178800, 314.941300)",
        "(288.902200, 298.776700, 315.035400)",
        "(288.130800, 298.806100, 314.770400)",
        "(287.373500, 298.555700, 314.836200)",
        "(286.723100, 297.957300, 315.234300)",
        "(286.442700, 297.702900, 315.314000)",
        "(285.687000, 297.408000, 315.413900)",
        "(284.852300, 297.441700, 315.305800)",
        "(284.140500, 297.295000, 315.278300)",
        "(283.390600, 296.828600, 315.579500)",
        "(283.019800, 296.410100, 315.925300)",
        "(282.283200, 295.593900, 316.584700)",
        "(281.714400, 295.098600, 316.855200)",
        "(281.024500, 295.639300, 316.155200)",
        "(280.655100, 295.993300, 315.787300)",
        "(280.028300, 296.496600, 315.112900)",
        "(279.628100, 297.777300, 313.430800)",
        "(279.587800, 306.612900, 305.004300)",
        "(279.027700, 305.265100, 306.586300)",
        "(278.466200, 307.668400, 304.370700)",
        "(278.155100, 310.248000, 301.720900)",
        "(277.471100, 312.696600, 299.451700)",
        "(276.790600, 314.870300, 297.461500)",
        "(276.434500, 319.403100, 293.003000)",
        "(275.950700, 322.538600, 289.928000)",
        "(275.612100, 323.709900, 288.828100)",
        "(275.031200, 329.281900, 283.283300)",
        "(274.643500, 335.884700, 276.756100)",
        "(274.427800, 341.882300, 270.716000)",
        "(274.369000, 348.100000, 264.538800)",
        "(274.302900, 352.365200, 260.329400)",
        "(274.104600, 0.914438, 251.709300)",
        "(273.906300, 10.135500, 242.410300)",
        "(273.707900, 18.011790, 234.528800)",
        "(273.298800, 22.974460, 229.401400)",
        "(273.038000, 27.157160, 225.318300)",
        "(272.511200, 37.997930, 214.561300)",
        "(272.013100, 44.660450, 207.330800)",
        "(271.741100, 66.147360, 185.592400)",
        "(272.274200, 97.874570, 154.091900)",
        "(272.729400, 108.087900, 143.882300)",
        "(274.037000, 116.122500, 135.783900)",
        "(275.157700, 115.343200, 136.798100)",
        "(275.760900, 117.134300, 134.948700)",
        "(276.207000, 120.190900, 131.901900)",
        "(276.468800, 121.588600, 130.667000)",
        "(277.047400, 124.539300, 128.054700)",
        "(277.573400, 126.709800, 126.111900)",
        "(277.918200, 128.623800, 124.455000)",
        "(278.159500, 130.984100, 122.285800)",
        "(278.317000, 131.214400, 122.035400)",
        "(278.622700, 130.611100, 122.769300)",
        "(278.940600, 129.653200, 123.581200)",
        "(279.013300, 125.428700, 127.975200)",
        "(279.198500, 126.722400, 126.993400)",
        "(279.183900, 126.243700, 127.604100)",
        "(278.961500, 125.304700, 128.493400)",
        "(278.721600, 124.363400, 129.659900)",
        "(278.784100, 125.340600, 129.189900)",
        "(279.084400, 125.977500, 128.894700)",
        "(279.071700, 125.420300, 129.535700)",
        "(278.951400, 125.159000, 129.864000)",
        "(278.767300, 125.557500, 129.562300)",
        "(278.559400, 125.187700, 130.157400)",
        "(278.262800, 124.902600, 130.661000)",
        "(278.158500, 124.677300, 130.981900)",
        "(277.771000, 123.388000, 132.255900)",
        "(277.224400, 122.177500, 133.491300)",
        "(276.887100, 116.989300, 137.889900)",
        "(276.676500, 109.829800, 144.019400)",
        "(276.490600, 109.994100, 144.107500)",
        "(276.715700, 110.465300, 144.373100)",
        "(276.960400, 111.332700, 144.805800)",
        "(276.603300, 107.938400, 147.567600)",
        "(276.287700, 96.183720, 158.347300)",
        "(276.163800, 92.673520, 161.892500)",
        "(276.133100, 91.218050, 163.879400)",
        "(276.437800, 89.527110, 165.870000)",
        "(276.610000, 86.802450, 168.796200)",
        "(276.660200, 84.490000, 171.131900)",
        "(276.669400, 83.068180, 172.564500)",
        "(276.760100, 80.807790, 175.049800)",
        "(276.801700, 80.497340, 175.729900)",
        "(276.744900, 79.198720, 177.310500)",
        "(276.732200, 76.969940, 179.716600)",
        "(276.687500, 75.918790, 180.858600)",
        "(276.620200, 73.823880, 183.162400)",
        "(276.700800, 72.500950, 184.742000)",
        "(276.757800, 71.352670, 186.209100)",
        "(276.657900, 70.868870, 187.033400)",
        "(276.596500, 70.705930, 187.364200)",
        "(276.466900, 69.987910, 188.401300)",
        "(276.284400, 68.394880, 190.283500)",
        "(276.016200, 66.574520, 192.314000)",
        "(275.898400, 63.541260, 195.655300)",
        "(275.883400, 62.451070, 196.906100)",
        "(275.808500, 61.376150, 198.292000)",
        "(275.590800, 61.753320, 198.333100)",
        "(275.403300, 60.410780, 199.928500)",
        "(275.160900, 57.693210, 202.781300)",
        "(275.062700, 56.129110, 204.501600)",
        "(274.964200, 54.228630, 206.700500)",
        "(274.778800, 51.920140, 209.243400)",
        "(274.450900, 50.249320, 211.235200)",
        "(274.240100, 48.520580, 213.341400)",
        "(274.213300, 47.444960, 214.608300)",
        "(274.387600, 42.690930, 219.651700)",
        "(274.528400, 34.832370, 227.684700)",
        "(274.667300, 26.671300, 236.092800)",
        "(275.195800, 21.033120, 241.873300)",
        "(275.483100, 19.139350, 243.773400)",
        "(275.624200, 16.482300, 246.700200)",
        "(275.565200, 14.692030, 248.933900)",
        "(275.708800, 12.042260, 251.792400)",
        "(276.077500, 8.001649, 255.978600)",
        "(276.271700, 6.082930, 257.924400)",
        "(276.547000, 3.364280, 260.681700)",
        "(276.608900, 1.876800, 262.434400)",
        "(276.742300, 1.311834, 263.224800)",
        "(277.117900, 0.503786, 264.065000)",
        "(277.337300, 359.191600, 265.385300)",
        "(277.584200, 356.121500, 268.579000)",
        "(277.677700, 353.678900, 271.213100)",
        "(277.708000, 352.718600, 272.277500)",
        "(277.537300, 351.201000, 273.936200)",
        "(277.461000, 349.478000, 275.711100)",
        "(277.556700, 345.667500, 279.618200)",
        "(277.892600, 341.789900, 283.391700)",
        "(278.307600, 338.822300, 286.243200)",
        "(278.547500, 336.767400, 288.153700)",
        "(278.577500, 336.039300, 288.912300)",
        "(278.626400, 334.779100, 290.314500)",
        "(278.954200, 333.517100, 291.626600)",
        "(279.567100, 331.255200, 293.809600)",
        "(280.248800, 329.041600, 295.821800)",
        "(280.538900, 328.009300, 296.827000)",
        "(280.887500, 325.813300, 298.968000)",
        "(281.099600, 324.056400, 300.684600)",
        "(281.557600, 322.656500, 301.987500)",
        "(282.284400, 321.079500, 303.292400)",
        "(282.588300, 320.231700, 304.016900)",
        "(283.011100, 318.494100, 305.674900)",
        "(283.371700, 317.455000, 306.590300)",
        "(283.735800, 316.920000, 306.962000)",
        "(284.205100, 315.632000, 308.101800)",
        "(284.483200, 314.683300, 308.868100)",
        "(284.974700, 313.328500, 309.952600)",
        "(285.305800, 311.946100, 311.075000)",
        "(285.423700, 310.736100, 312.098000)",
        "(285.803300, 310.208100, 312.536200)",
        "(286.107100, 310.261300, 312.322800)",
        "(286.575400, 309.609400, 312.705900)",
        "(286.866900, 308.419100, 313.774700)",
        "(287.136600, 307.716300, 314.300000)",
        "(287.329800, 307.795000, 313.936000)",
        "(287.428900, 307.817900, 313.847000)",
        "(287.702500, 307.157700, 314.402800)",
        "(288.093400, 306.270000, 315.058100)",
        "(288.477100, 305.649500, 315.411600)",
        "(288.559100, 305.340200, 315.587700)",
        "(288.561700, 304.576400, 316.207100)",
        "(288.543700, 303.889700, 316.772300)",
        "(288.808700, 303.684800, 316.775200)",
        "(289.116800, 303.632400, 316.510600)",
        "(289.099400, 302.822000, 317.215900)",
        "(289.063900, 302.326800, 317.707200)",
        "(289.139900, 301.961000, 317.867200)",
        "(289.383500, 301.762100, 317.771800)",
        "(289.514700, 301.308000, 317.942600)",
        "(289.546800, 300.348800, 318.705300)",
        "(289.598900, 299.790100, 319.107500)",
        "(289.602600, 299.312700, 319.334800)",
        "(289.664800, 298.716200, 319.697800)",
        "(289.818000, 298.352300, 319.853500)",
        "(289.978700, 298.060700, 319.910900)",
        "(290.058900, 297.857500, 320.020900)",
        "(290.162500, 297.546900, 320.106500)",
        "(290.194900, 297.496000, 319.965100)",
        "(290.121600, 297.302000, 320.074100)",
        "(290.072200, 297.060700, 320.212400)",
        "(290.105900, 296.953800, 320.155800)",
        "(290.118700, 296.789700, 320.164300)",
        "(290.099400, 296.718200, 320.059200)",
        "(290.007800, 296.740000, 319.830100)",
        "(289.709100, 296.700100, 319.794200)",
        "(289.567500, 296.583300, 319.821400)",
        "(289.435900, 296.619100, 319.518700)",
        "(289.336800, 296.623400, 319.247500)",
        "(289.045500, 296.779200, 318.925200)",
        "(288.706400, 297.053300, 318.390400)",
        "(288.588600, 297.152400, 318.161700)",
        "(288.345100, 297.447700, 317.606100)",
        "(287.983300, 298.159100, 316.571000)",
        "(287.593800, 298.546400, 315.781900)",
        "(287.010600, 298.485400, 315.476300)",
        "(286.656700, 298.387500, 315.409000)",
        "(286.022600, 298.875600, 314.605000)",
        "(285.530900, 300.177100, 312.818400)",
        "(284.905700, 301.378400, 311.199800)",
        "(284.076200, 302.145400, 310.139700)",
        "(283.653400, 302.316800, 309.761400)",
        "(282.773100, 302.965300, 308.758400)",
        "(281.990600, 304.555500, 306.886100)",
        "(281.442800, 306.362500, 304.527600)",
        "(281.756200, 313.791400, 296.447800)",
        "(281.817800, 316.695500, 293.992900)",
        "(281.416400, 315.914300, 294.726800)",
        "(280.755600, 317.500900, 292.892300)",
        "(280.331000, 319.938100, 290.107500)",
        "(279.799100, 321.073700, 288.758100)",
        "(279.589000, 321.814800, 288.103700)",
        "(279.293400, 322.981000, 286.871700)",
        "(279.097300, 323.275700, 286.040400)",
        "(279.071400, 325.327300, 283.449500)",
        "(279.053600, 323.780100, 284.157500)",
        "(279.055300, 323.371500, 284.213900)",
        "(279.034800, 324.078300, 283.329700)",
        "(278.608400, 321.795400, 285.305800)",
        "(278.214400, 324.815100, 282.028400)",
        "(277.666600, 324.077600, 282.313700)",
        "(277.632100, 322.625600, 283.738600)",
        "(277.512300, 318.375600, 287.243600)",
        "(277.574600, 310.187000, 294.324400)",
        "(277.183800, 305.951200, 298.304700)",
        "(276.398100, 305.762800, 299.227500)",
        "(276.024200, 307.504600, 297.731700)",
        "(275.884500, 307.335800, 297.781500)",
        "(276.081700, 305.435800, 299.431500)",
        "(276.001000, 306.685600, 298.380000)",
        "(275.651300, 307.224600, 298.282500)",
        "(275.368300, 306.970600, 298.988000)",
        "(274.799800, 308.169300, 298.486900)",
        "(274.618000, 308.839400, 298.115600)",
        "(274.590800, 310.158000, 296.957100)",
        "(274.347600, 308.462700, 298.912200)",
        "(274.212600, 308.307700, 299.166100)",
        "(274.069900, 309.028900, 298.531700)",
        "(273.946000, 307.776900, 299.699700)",
        "(274.180000, 308.312500, 299.200000)",
        "(274.168400, 301.275900, 305.789900)",
        "(274.082600, 299.278700, 307.723000)",
        "(274.019600, 297.255800, 309.648700)",
        "(274.191200, 292.219300, 314.627300)",
        "(273.996200, 292.897600, 314.590400)",
        "(273.539600, 290.964800, 316.570400)",
        "(273.439300, 287.780700, 319.637900)",
        "(273.332900, 287.754000, 320.025300)",
        "(273.470900, 284.824400, 323.209300)",
        "(273.399100, 286.177400, 322.769800)",
        "(273.233700, 286.998000, 322.345100)",
        "(273.091900, 283.949000, 325.191200)",
        "(272.760900, 281.600200, 327.731500)",
        "(272.384500, 277.162000, 332.702200)",
        "(272.427600, 275.375800, 334.702800)",
        "(272.380200, 278.869200, 331.663900)",
        "(272.313500, 280.666900, 329.982900)",
        "(272.250500, 279.614100, 330.892900)",
        "(271.867600, 282.368100, 328.184800)",
        "(271.510300, 289.314800, 321.446900)",
        "(271.164000, 294.270800, 316.704200)",
        "(270.938600, 304.848600, 306.354400)",
        "(270.845800, 327.066300, 284.427600)",
        "(270.926600, 328.678300, 282.962700)",
        "(271.038100, 336.371200, 275.629200)",
        "(271.154900, 348.214100, 264.185400)",
        "(271.238300, 358.065900, 254.578800)",
        "(271.465800, 10.019560, 242.859600)",
        "(271.760800, 12.631020, 240.599700)",
        "(272.097200, 14.708730, 238.835200)",
        "(272.395700, 17.658710, 236.528000)",
        "(272.608000, 21.525340, 233.119800)",
        "(272.996000, 26.721910, 228.569700)",
        "(273.312200, 25.824260, 229.938000)",
        "(273.569100, 23.992870, 232.191800)",
        "(273.666900, 21.454720, 235.296800)",
        "(273.702300, 20.739270, 236.344200)",
        "(273.897500, 19.647350, 237.957700)",
        "(274.175600, 19.898890, 238.233000)",
        "(274.281800, 17.740110, 240.885800)",
        "(274.230400, 14.762180, 244.321500)",
        "(274.234300, 13.889230, 245.453100)",
        "(274.371800, 14.061750, 245.688200)",
        "(274.468500, 12.889070, 247.135700)",
        "(274.509400, 13.103880, 247.349400)",
        "(274.589700, 14.116000, 246.685900)",
        "(274.627200, 13.707820, 247.209900)",
        "(274.804400, 12.871310, 248.354600)",
        "(275.005700, 8.776169, 252.632100)",
        "(275.114700, 4.344396, 257.301600)",
        "(274.990200, 3.280412, 258.963000)",
        "(274.987200, 2.922036, 259.620400)",
        "(275.314800, 1.425450, 261.311800)",
        "(275.552700, 357.989300, 264.906600)",
        "(275.783400, 356.586900, 266.688600)",
        "(276.058300, 353.437300, 270.034700)",
        "(276.126200, 351.327400, 272.276900)",
        "(276.193800, 348.240000, 275.907200)",
        "(276.413500, 345.302200, 279.346300)",
        "(276.864500, 342.401000, 282.326000)",
        "(277.262800, 338.942500, 285.952000)",
        "(277.381600, 337.408800, 287.677600)",
        "(277.488100, 335.752600, 289.905700)",
        "(277.712200, 334.980400, 291.076100)",
        "(278.151700, 333.681300, 292.506300)",
        "(278.696600, 330.892000, 295.420400)",
        "(278.879300, 329.634600, 296.761700)",
        "(279.216600, 329.179100, 297.481200)",
        "(279.588300, 328.748000, 298.103700)",
        "(279.985100, 327.160900, 299.879800)",
        "(280.606200, 325.611400, 301.605400)",
        "(281.008400, 324.641600, 302.579700)",
        "(281.718800, 322.605800, 304.627000)",
        "(282.153800, 321.400100, 305.956900)",
        "(282.338700, 320.448300, 307.061700)",
        "(282.642000, 318.372400, 309.271700)",
        "(282.839700, 317.563700, 310.154400)",
        "(283.377300, 316.017200, 311.741100)",
        "(283.898300, 314.646800, 313.134200)",
        "(284.272800, 314.238500, 313.575300)",
        "(284.772100, 313.856600, 313.945300)",
        "(285.051000, 313.630000, 314.127400)",
        "(285.682600, 312.736300, 314.965100)",
        "(286.270400, 311.025200, 316.660500)",
        "(286.560900, 310.197000, 317.485200)",
        "(286.989000, 309.393100, 318.085200)",
        "(287.296200, 309.163400, 318.280400)",
        "(287.873300, 308.753600, 318.588100)",
        "(288.440100, 308.426300, 318.825000)",
        "(289.063100, 308.410100, 318.421800)",
        "(289.624500, 307.658800, 318.803300)",
        "(289.763300, 307.159000, 319.249800)",
        "(290.079900, 306.890100, 319.415600)",
        "(290.687000, 306.505900, 319.439000)",
        "(291.222400, 305.542700, 320.186500)",
        "(291.819500, 304.717600, 320.736800)",
        "(292.110500, 304.599300, 320.589400)",
        "(292.733700, 304.165500, 320.504400)",
        "(293.277500, 302.657000, 321.520600)",
        "(293.510100, 300.833000, 323.103300)",
        "(293.624200, 300.351900, 323.268600)",
        "(293.924700, 300.242200, 323.079300)",
        "(294.549700, 299.770600, 323.021100)",
        "(294.935200, 299.427000, 323.099400)",
        "(295.276800, 298.614400, 323.342600)",
        "(295.407300, 298.112100, 323.608700)",
        "(295.522500, 297.394500, 324.015700)",
        "(295.754900, 297.120100, 323.916000)",
        "(296.202600, 296.940600, 323.435600)",
        "(296.391300, 296.450600, 323.404900)",
        "(296.332200, 296.099100, 323.571600)",
        "(296.148300, 295.511100, 323.792800)",
        "(295.983700, 295.143100, 323.641800)",
        "(295.810500, 294.377400, 323.859600)",
        "(295.498300, 293.433900, 324.472900)",
        "(294.994700, 292.924500, 324.645700)",
        "(294.747400, 292.784400, 324.591400)",
        "(294.293100, 292.487800, 324.374500)",
        "(293.731000, 291.991500, 324.417900)",
        "(292.981400, 291.562700, 324.517500)",
        "(292.631700, 291.433300, 324.463000)",
        "(292.038100, 291.470600, 323.968300)",
        "(291.505300, 291.646200, 323.360800)",
        "(290.732400, 291.601200, 323.031100)",
        "(289.835400, 291.627300, 322.677200)",
        "(289.003700, 291.965400, 321.920200)",
        "(288.643800, 292.055500, 321.524700)",
        "(287.783100, 291.815000, 321.296800)",
        "(286.891300, 291.820800, 321.068100)",
        "(285.950200, 292.575000, 320.024000)",
        "(284.982000, 293.968200, 318.332800)",
        "(284.536000, 294.457000, 317.688000)",
        "(283.703600, 295.855200, 316.092100)",
        "(283.009800, 297.001600, 314.765900)",
        "(282.212300, 298.714000, 312.890200)",
        "(281.329700, 300.954700, 310.481300)",
        "(280.930300, 302.391400, 309.011000)",
        "(280.250300, 305.311100, 305.946700)",
        "(279.561000, 307.612600, 303.440300)",
        "(278.754400, 309.688900, 301.447400)",
        "(277.858400, 313.118500, 298.099500)",
        "(277.474200, 315.297700, 295.872400)",
        "(276.865700, 319.646400, 291.430700)",
        "(276.306400, 324.011400, 287.035700)",
        "(275.679700, 328.633900, 282.442900)",
        "(275.438500, 332.024300, 279.131800)",
        "(275.168600, 339.455000, 271.657800)",
        "(275.036000, 345.799300, 265.059900)",
        "(274.856600, 352.215800, 258.590700)",
        "(274.788000, 359.955400, 250.849000)",
        "(274.794500, 3.395616, 247.412900)",
        "(274.796700, 9.907807, 240.935100)",
        "(274.987400, 16.160220, 234.782800)",
        "(275.244300, 20.747730, 230.158200)",
        "(275.471500, 24.184500, 226.706800)",
        "(275.512800, 25.773310, 225.093600)",
        "(275.607200, 29.918610, 221.048100)",
        "(275.959000, 34.327480, 216.854800)",
        "(276.318900, 37.791680, 213.546000)",
        "(276.495700, 41.155040, 210.270200)",
        "(276.623300, 43.090670, 208.476500)",
        "(276.831100, 46.227740, 205.635400)",
        "(276.846600, 48.915380, 203.203800)",
        "(277.077900, 50.868690, 201.617100)",
        "(277.345400, 52.582840, 200.048100)",
        "(277.478200, 55.150880, 197.758700)",
        "(277.544300, 56.644780, 196.445900)",
        "(277.737900, 58.422260, 194.933100)",
        "(277.898400, 60.015850, 193.654800)",
        "(277.971000, 62.781210, 191.228500)",
        "(278.088400, 64.420140, 189.927000)",
        "(278.192200, 64.732630, 189.694800)",
        "(278.296400, 66.127400, 188.347600)",
        "(278.405700, 67.794690, 187.073400)",
        "(278.523700, 68.841440, 186.319200)",
        "(278.526300, 69.061390, 186.194900)",
        "(278.608900, 69.329880, 186.254700)",
        "(278.582800, 69.396680, 186.459500)",
        "(278.571300, 69.438780, 186.695700)",
        "(278.535900, 69.791870, 186.716900)",
        "(278.466200, 69.799330, 186.892000)",
        "(278.416800, 69.444830, 187.538900)",
        "(278.457300, 67.901810, 189.283900)",
        "(278.468100, 66.722480, 190.675400)",
        "(278.394500, 67.267310, 190.578200)",
        "(278.394800, 67.508840, 190.564300)",
        "(278.323000, 67.082350, 191.295900)",
        "(278.092800, 66.545270, 192.103100)",
        "(277.876500, 65.188610, 193.772200)",
        "(277.749700, 64.242490, 195.059100)",
        "(277.595200, 63.294030, 196.351600)",
        "(277.542100, 62.671100, 197.131900)",
        "(277.476600, 61.255050, 198.832800)",
        "(277.322300, 61.199290, 199.238600)",
        "(277.175700, 62.043500, 198.904900)",
        "(277.196600, 62.002410, 199.213900)",
        "(277.075800, 60.852320, 200.710200)",
        "(276.927400, 60.018700, 201.803800)",
        "(276.909800, 60.607390, 201.573000)",
        "(276.798900, 61.290720, 201.218600)",
        "(276.729700, 61.548780, 201.152100)",
        "(276.542100, 61.285000, 201.832900)",
        "(276.388200, 59.760280, 203.759700)",
        "(276.396500, 56.921750, 206.873900)",
        "(276.368700, 54.412240, 209.588900)",
        "(276.307400, 53.903810, 210.258100)",
        "(276.112000, 54.519130, 210.064200)",
        "(276.077600, 54.571100, 210.596400)",
        "(276.109100, 51.425770, 214.069900)",
        "(275.954500, 47.262420, 218.470400)",
        "(275.838900, 45.251760, 220.672300)",
        "(275.607200, 41.898250, 224.325700)",
        "(275.370200, 39.369140, 227.269100)",
        "(275.155700, 36.037560, 231.008000)",
        "(275.025100, 30.720560, 236.589000)",
        "(275.023000, 27.586160, 239.809200)",
        "(275.092200, 20.722310, 246.781700)",
        "(275.093100, 14.255690, 253.416300)",
        "(275.128200, 10.203550, 257.748000)",
        "(275.407200, 6.689720, 261.236600)",
        "(275.606700, 3.356822, 264.438900)",
        "(275.869400, 356.028100, 271.701200)",
        "(276.111600, 348.172200, 279.581600)",
        "(276.581400, 343.390500, 283.910200)",
        "(277.065200, 339.360900, 287.330200)",
        "(277.171000, 336.512800, 290.264700)",
        "(277.488800, 330.846900, 295.938200)",
        "(278.818800, 330.884500, 295.402100)",
        "(280.099500, 330.063200, 295.711000)",
        "(280.916900, 326.896700, 298.866200)",
        "(281.309300, 325.866100, 299.865800)",
        "(282.200600, 325.520900, 300.285200)",
        "(283.337600, 323.309100, 302.216900)",
        "(284.702900, 320.843300, 304.233200)",
        "(285.732200, 319.684800, 305.492700)",
        "(286.184000, 318.880600, 306.269400)",
        "(286.947800, 317.397900, 307.715100)",
        "(287.682100, 316.900800, 308.413400)",
        "(288.633100, 316.358200, 308.808900)",
        "(289.401900, 314.367600, 310.723800)",
        "(289.603300, 313.258400, 311.763200)",
        "(290.106900, 312.257600, 312.682900)",
        "(290.740700, 311.610100, 313.285500)",
        "(291.269800, 310.779100, 314.071700)",
        "(291.629300, 309.831800, 315.072400)",
        "(292.090500, 308.353600, 316.244100)",
        "(292.208700, 307.712600, 316.677900)",
        "(292.370800, 306.578800, 317.459000)",
        "(292.522500, 305.178500, 318.474400)",
        "(292.662400, 303.850000, 319.395800)",
        "(292.784800, 303.153800, 319.793900)",
        "(293.096100, 301.868100, 320.506900)",
        "(293.393700, 300.648000, 321.112700)",
        "(293.575000, 300.425700, 320.871300)",
        "(293.770700, 300.264700, 320.732100)",
        "(293.926000, 299.989700, 320.753900)",
        "(294.168500, 298.925200, 321.316800)",
        "(294.194300, 297.941100, 321.892000)",
        "(294.282600, 297.499600, 321.789100)",
        "(294.444000, 297.065200, 321.615100)",
        "(294.475900, 296.804500, 321.688900)",
        "(294.504000, 296.178300, 321.917400)",
        "(294.514800, 295.731900, 321.897800)",
        "(294.474500, 295.456100, 321.648900)",
        "(294.422000, 295.215100, 321.344900)",
        "(294.477400, 295.199200, 321.137000)",
        "(294.749800, 295.136300, 320.678800)",
        "(294.884600, 295.113800, 320.355400)",
        "(294.801800, 294.850000, 320.274000)",
        "(294.666600, 294.488700, 320.244400)",
        "(294.595500, 294.534700, 319.953200)",
        "(294.521900, 294.829400, 319.237900)",
        "(294.545000, 295.095600, 318.657500)",
        "(294.570300, 295.352700, 318.119700)",
        "(294.575400, 295.450700, 317.649300)",
        "(294.508300, 295.432700, 317.493100)",
        "(294.412200, 295.473400, 317.036600)",
        "(294.348000, 295.691300, 316.494300)",
        "(294.233700, 296.074500, 315.834400)",
        "(294.191500, 296.199700, 315.512900)",
        "(294.167800, 296.436600, 314.976700)",
        "(294.135300, 296.807200, 314.379700)",
        "(294.001000, 297.247600, 313.698100)",
        "(293.861400, 297.566300, 313.214200)",
        "(293.708200, 298.096400, 312.577300)",
        "(293.636400, 298.983600, 311.458400)",
        "(293.632200, 299.614200, 310.548000)",
        "(293.493300, 300.274600, 309.583500)",
        "(293.104100, 301.266700, 308.373200)",
        "(292.883600, 302.822800, 306.470100)",
        "(292.758500, 303.643400, 305.493800)",
        "(292.344500, 305.198300, 303.638400)",
        "(291.818500, 307.109300, 301.481200)",
        "(291.405300, 309.435700, 298.759200)",
        "(290.879700, 311.424100, 296.404600)",
        "(290.180700, 313.496800, 293.974300)",
        "(289.820900, 314.552900, 292.746500)",
        "(289.114100, 316.612300, 290.334000)",
        "(288.565700, 319.161700, 287.434400)",
        "(288.279200, 321.777900, 284.426000)",
        "(288.108100, 323.016400, 283.008400)",
        "(287.673100, 325.852200, 280.042900)",
        "(287.208500, 328.894200, 276.877700)",
        "(286.885300, 331.414800, 274.176400)",
        "(286.413600, 333.806800, 271.814000)",
        "(285.887100, 336.611500, 269.098100)",
        "(285.735700, 338.183800, 267.566500)",
        "(285.595300, 340.385900, 265.298200)",
        "(285.467400, 341.924700, 263.623800)",
        "(285.293000, 344.321100, 261.359100)",
        "(285.203500, 345.504900, 260.245300)",
        "(285.151000, 347.661800, 258.023300)",
        "(285.229600, 349.695000, 255.874900)",
        "(285.185200, 351.442600, 254.081400)",
        "(285.143900, 353.559200, 252.064100)",
        "(285.726400, 355.418600, 249.974400)",
        "(286.030800, 356.126800, 249.177900)",
        "(286.608800, 357.748500, 247.692400)",
        "(287.063200, 359.405900, 246.113000)",
        "(287.234500, 0.848182, 244.635400)",
        "(287.217500, 1.600017, 243.867900)",
        "(287.218500, 3.099541, 242.355500)",
        "(287.227500, 4.220323, 241.282800)",
        "(287.117200, 4.648286, 240.762800)",
        "(287.146900, 5.572229, 239.757300)",
        "(287.029000, 6.414773, 238.697300)",
        "(286.827300, 6.837783, 238.269500)",
        "(286.581400, 8.203908, 236.991400)",
        "(286.536200, 9.144078, 236.092900)",
        "(286.529800, 9.437616, 235.663200)",
        "(286.427200, 10.374430, 234.800600)",
        "(286.415500, 11.240970, 234.035300)",
        "(286.553900, 12.743300, 232.717600)",
        "(286.679100, 14.162340, 231.512100)",
        "(286.568000, 15.414140, 230.419300)",
        "(286.543300, 16.062950, 229.832000)",
        "(286.648300, 17.522490, 228.521300)",
        "(286.656100, 19.100910, 227.302800)",
        "(286.680800, 20.076470, 226.623000)",
        "(286.849100, 21.035680, 225.995500)",
        "(286.980000, 21.935180, 225.345700)",
        "(287.012600, 22.394780, 225.009300)",
        "(286.974500, 23.205860, 224.556400)",
        "(286.801400, 24.202380, 223.971900)",
        "(286.741600, 25.622900, 223.081700)",
        "(286.748100, 26.443420, 222.711100)",
        "(286.717400, 26.618680, 222.760500)",
        "(286.522500, 26.942710, 222.853700)",
        "(286.466600, 27.330840, 222.937900)",
        "(286.475500, 27.589530, 223.132400)",
        "(286.419000, 27.659750, 223.272600)",
        "(286.333500, 27.899200, 223.648500)",
        "(286.402500, 27.447340, 224.531300)",
        "(286.365400, 26.750180, 225.648800)",
        "(286.316000, 26.217440, 226.583300)",
        "(286.234900, 26.247570, 227.092200)",
        "(286.202500, 26.407180, 227.311300)",
        "(286.349200, 26.159850, 228.113200)",
        "(286.571500, 25.423320, 229.237900)",
        "(286.616300, 24.706860, 230.396800)",
        "(286.558500, 24.484480, 230.858700)",
        "(286.425000, 24.478780, 231.330200)",
        "(286.377700, 24.614180, 231.654400)",
        "(286.230200, 24.513290, 232.231100)",
        "(286.076500, 23.834710, 233.286700)",
        "(285.990300, 23.493310, 233.794400)",
        "(285.660600, 23.234840, 234.387900)",
        "(285.373100, 23.418550, 234.694600)",
        "(285.359500, 22.555110, 235.854500)",
        "(285.489900, 21.048840, 237.603300)",
        "(285.699300, 20.192720, 238.778700)",
        "(285.820300, 19.979180, 239.180200)",
        "(285.895600, 19.335450, 240.138200)",
        "(285.912000, 18.448160, 241.255500)",
        "(286.188000, 17.677810, 242.299000)",
        "(286.288200, 17.082590, 243.062700)",
        "(286.376200, 15.538780, 244.897400)",
        "(286.480300, 14.343700, 246.359500)",
        "(286.514700, 13.160870, 247.695300)",
        "(286.387900, 12.076810, 249.005200)",
        "(286.414600, 10.796140, 250.453900)",
        "(286.460400, 10.013060, 251.351900)",
        "(286.552700, 8.243500, 253.315000)",
        "(286.657800, 6.377213, 255.255300)",
        "(286.814600, 4.950774, 256.785800)",
        "(286.865600, 4.271332, 257.579700)",
        "(286.885600, 2.923259, 259.208600)",
        "(287.018000, 1.220559, 261.083100)",
        "(287.119600, 358.966300, 263.317700)",
        "(287.235100, 357.396700, 265.091600)",
        "(287.361600, 356.767100, 265.794800)",
        "(287.603300, 355.596800, 266.933100)",
        "(287.709900, 354.540500, 268.052500)",
        "(287.850400, 353.234100, 269.410900)",
        "(288.175800, 351.830700, 270.725200)",
        "(288.350900, 351.016300, 271.374500)",
        "(288.623800, 349.554500, 272.425900)",
        "(288.745800, 348.597600, 273.416000)",
        "(288.879500, 347.803600, 274.074200)",
        "(289.161100, 345.905000, 275.501300)",
        "(289.282700, 344.954200, 276.310800)",
        "(289.567700, 343.673000, 277.451300)",
        "(289.975900, 342.788400, 278.166900)",
        "(290.451500, 342.080300, 278.681600)",
        "(290.983300, 340.735000, 279.596300)",
        "(291.412700, 339.080800, 280.820500)",
        "(291.548100, 338.420700, 281.307900)",
        "(291.796400, 337.581700, 281.970800)",
        "(292.091900, 336.977100, 282.513200)",
        "(292.478700, 335.946500, 283.316600)",
        "(292.716700, 335.443000, 283.685800)",
        "(293.176600, 334.768700, 284.121800)",
        "(293.541400, 333.729100, 284.920700)",
        "(293.714800, 332.602600, 285.828800)",
        "(294.017300, 331.740300, 286.552400)",
        "(294.250800, 331.431800, 286.764000)",
        "(294.767400, 330.701700, 287.208500)",
        "(295.149500, 329.773400, 287.944100)",
        "(295.420300, 328.676900, 288.798800)",
        "(295.661700, 327.931600, 289.400800)",
        "(295.836800, 327.686000, 289.626500)",
        "(296.339200, 327.437000, 289.785600)",
        "(296.752200, 326.482700, 290.489700)",
        "(296.916900, 325.466500, 291.338600)",
        "(297.242500, 325.059500, 291.577500)",
        "(297.514300, 324.826100, 291.659100)",
        "(297.975900, 324.181600, 292.096700)",
        "(298.282600, 323.639500, 292.481500)",
        "(298.534200, 322.956300, 292.932600)",
        "(298.740300, 322.460000, 293.268200)",
        "(298.896000, 322.375100, 293.266800)",
        "(299.352200, 322.173200, 293.231600)",
        "(299.761100, 321.829800, 293.270300)",
        "(299.939000, 321.433700, 293.425700)",
        "(299.946700, 320.744700, 293.741100)",
        "(299.897200, 320.542200, 293.747100)",
        "(299.880900, 320.387400, 293.728400)",
        "(300.101900, 320.198900, 293.598800)",
        "(300.326800, 319.945300, 293.458300)",
        "(300.296500, 319.764900, 293.306200)",
        "(300.242400, 319.574200, 293.256800)",
        "(300.054400, 319.072200, 293.333800)",
        "(299.718900, 318.782000, 293.327600)",
        "(299.353200, 318.446100, 293.444400)",
        "(299.102300, 318.182200, 293.250900)",
        "(299.026000, 318.139900, 293.034600)",
        "(298.700000, 318.200100, 292.657500)",
        "(298.305500, 317.867700, 292.429800)",
        "(297.879900, 317.643600, 292.115400)",
        "(297.379300, 317.538500, 291.845400)",
        "(297.145100, 317.254800, 291.842300)",
        "(296.632400, 316.800900, 291.760400)",
        "(296.121100, 316.879000, 291.328000)",
        "(295.562500, 316.888400, 290.916000)",
        "(294.912800, 316.858000, 290.654600)",
        "(294.567700, 316.875100, 290.503800)",
        "(294.045300, 316.976300, 289.961700)",
        "(293.650400, 317.242400, 289.239300)",
        "(293.261000, 318.156500, 288.156600)",
        "(292.912600, 318.304100, 287.563000)",
        "(292.617300, 318.419100, 287.291800)",
        "(291.962800, 318.715600, 286.682600)",
        "(291.345300, 319.077900, 285.956300)",
        "(290.820500, 319.310000, 285.351300)",
        "(290.372400, 320.081000, 284.409300)",
        "(290.260000, 320.813200, 283.623500)",
        "(290.173000, 321.918400, 282.298100)",
        "(289.968600, 322.788000, 281.119200)",
[truncated: 529,825 more chars]
