# Supplementary material for: Playing the mirror game in virtual reality with an autonomous character
Source: Sci Rep. 2022 Dec 9;12:21329. doi: 10.1038/s41598-022-25197-z (PMC9734752; doi:10.1038/s41598-022-25197-z)
Supplement: Supplementary file 2 — Supplementary Information 1. [file 41598_2022_25197_MOESM2_ESM.zip › Data/Couple13/condition1_trial1_player1.json]

{
    "isFemale": false,
    "eyesLevel": 1.6730973720550538,
    "timestamps": [
        0.0,
        0.02001953125,
        0.03997802734375,
        0.05999755859375,
        0.08001708984375,
        0.0999755859375,
        0.1199951171875,
        0.1400146484375,
        0.15997314453125,
        0.17999267578125,
        0.20001220703125,
        0.22003173828125,
        0.239990234375,
        0.260009765625,
        0.280029296875,
        0.29998779296875,
        0.32000732421875,
        0.34002685546875,
        0.3599853515625,
        0.3800048828125,
        0.4000244140625,
        0.41998291015625,
        0.44000244140625,
        0.46002197265625,
        0.47998046875,
        0.5,
        0.52001953125,
        0.53997802734375,
        0.55999755859375,
        0.58001708984375,
        0.5999755859375,
        0.6199951171875,
        0.6400146484375,
        0.65997314453125,
        0.67999267578125,
        0.70001220703125,
        0.72003173828125,
        0.739990234375,
        0.760009765625,
        0.780029296875,
        0.79998779296875,
        0.82000732421875,
        0.84002685546875,
        0.8599853515625,
        0.8800048828125,
        0.9000244140625,
        0.91998291015625,
        0.94000244140625,
        0.96002197265625,
        0.97998046875,
        1.0,
        1.02001953125,
        1.03997802734375,
        1.05999755859375,
        1.08001708984375,
        1.0999755859375,
        1.1199951171875,
        1.1400146484375,
        1.15997314453125,
        1.17999267578125,
        1.20001220703125,
        1.22003173828125,
        1.239990234375,
        1.260009765625,
        1.280029296875,
        1.29998779296875,
        1.32000732421875,
        1.34002685546875,
        1.3599853515625,
        1.3800048828125,
        1.4000244140625,
        1.41998291015625,
        1.44000244140625,
        1.46002197265625,
        1.47998046875,
        1.5,
        1.52001953125,
        1.53997802734375,
        1.55999755859375,
        1.58001708984375,
        1.5999755859375,
        1.6199951171875,
        1.6400146484375,
        1.65997314453125,
        1.67999267578125,
        1.70001220703125,
        1.72003173828125,
        1.739990234375,
        1.760009765625,
        1.780029296875,
        1.79998779296875,
        1.82000732421875,
        1.84002685546875,
        1.8599853515625,
        1.8800048828125,
        1.9000244140625,
        1.91998291015625,
        1.94000244140625,
        1.96002197265625,
        1.97998046875,
        2.0,
        2.02001953125,
        2.03997802734375,
        2.05999755859375,
        2.08001708984375,
        2.0999755859375,
        2.1199951171875,
        2.1400146484375,
        2.15997314453125,
        2.17999267578125,
        2.20001220703125,
        2.22003173828125,
        2.239990234375,
        2.260009765625,
        2.280029296875,
        2.29998779296875,
        2.32000732421875,
        2.34002685546875,
        2.3599853515625,
        2.3800048828125,
        2.4000244140625,
        2.41998291015625,
        2.44000244140625,
        2.46002197265625,
        2.47998046875,
        2.5,
        2.52001953125,
        2.53997802734375,
        2.55999755859375,
        2.58001708984375,
        2.5999755859375,
        2.6199951171875,
        2.6400146484375,
        2.65997314453125,
        2.67999267578125,
        2.70001220703125,
        2.72003173828125,
        2.739990234375,
        2.760009765625,
        2.780029296875,
        2.79998779296875,
        2.82000732421875,
        2.84002685546875,
        2.8599853515625,
        2.8800048828125,
        2.9000244140625,
        2.91998291015625,
        2.94000244140625,
        2.96002197265625,
        2.97998046875,
        3.0,
        3.02001953125,
        3.03997802734375,
        3.05999755859375,
        3.08001708984375,
        3.0999755859375,
        3.1199951171875,
        3.1400146484375,
        3.15997314453125,
        3.17999267578125,
        3.20001220703125,
        3.22003173828125,
        3.239990234375,
        3.260009765625,
        3.280029296875,
        3.29998779296875,
        3.32000732421875,
        3.34002685546875,
        3.3599853515625,
        3.3800048828125,
        3.4000244140625,
        3.41998291015625,
        3.44000244140625,
        3.46002197265625,
        3.47998046875,
        3.5,
        3.52001953125,
        3.53997802734375,
        3.55999755859375,
        3.58001708984375,
        3.5999755859375,
        3.6199951171875,
        3.6400146484375,
        3.65997314453125,
        3.67999267578125,
        3.70001220703125,
        3.72003173828125,
        3.739990234375,
        3.760009765625,
        3.780029296875,
        3.79998779296875,
        3.82000732421875,
        3.84002685546875,
        3.8599853515625,
        3.8800048828125,
        3.9000244140625,
        3.91998291015625,
        3.94000244140625,
        3.96002197265625,
        3.97998046875,
        4.0,
        4.02001953125,
        4.03997802734375,
        4.05999755859375,
        4.08001708984375,
        4.0999755859375,
        4.1199951171875,
        4.1400146484375,
        4.15997314453125,
        4.17999267578125,
        4.20001220703125,
        4.22003173828125,
        4.239990234375,
        4.260009765625,
        4.280029296875,
        4.29998779296875,
        4.32000732421875,
        4.34002685546875,
        4.3599853515625,
        4.3800048828125,
        4.4000244140625,
        4.41998291015625,
        4.44000244140625,
        4.46002197265625,
        4.47998046875,
        4.5,
        4.52001953125,
        4.53997802734375,
        4.55999755859375,
        4.58001708984375,
        4.5999755859375,
        4.6199951171875,
        4.6400146484375,
        4.65997314453125,
        4.67999267578125,
        4.70001220703125,
        4.72003173828125,
        4.739990234375,
        4.760009765625,
        4.780029296875,
        4.79998779296875,
        4.82000732421875,
        4.84002685546875,
        4.8599853515625,
        4.8800048828125,
        4.9000244140625,
        4.91998291015625,
        4.94000244140625,
        4.96002197265625,
        4.97998046875,
        5.0,
        5.02001953125,
        5.03997802734375,
        5.05999755859375,
        5.08001708984375,
        5.0999755859375,
        5.1199951171875,
        5.1400146484375,
        5.15997314453125,
        5.17999267578125,
        5.20001220703125,
        5.22003173828125,
        5.239990234375,
        5.260009765625,
        5.280029296875,
        5.29998779296875,
        5.32000732421875,
        5.34002685546875,
        5.3599853515625,
        5.3800048828125,
        5.4000244140625,
        5.41998291015625,
        5.44000244140625,
        5.46002197265625,
        5.47998046875,
        5.5,
        5.52001953125,
        5.53997802734375,
        5.55999755859375,
        5.58001708984375,
        5.5999755859375,
        5.6199951171875,
        5.6400146484375,
        5.65997314453125,
        5.67999267578125,
        5.70001220703125,
        5.72003173828125,
        5.739990234375,
        5.760009765625,
        5.780029296875,
        5.79998779296875,
        5.82000732421875,
        5.84002685546875,
        5.8599853515625,
        5.8800048828125,
        5.9000244140625,
        5.91998291015625,
        5.94000244140625,
        5.96002197265625,
        5.97998046875,
        6.0,
        6.02001953125,
        6.03997802734375,
        6.05999755859375,
        6.08001708984375,
        6.0999755859375,
        6.1199951171875,
        6.1400146484375,
        6.15997314453125,
        6.17999267578125,
        6.20001220703125,
        6.22003173828125,
        6.239990234375,
        6.260009765625,
        6.280029296875,
        6.29998779296875,
        6.32000732421875,
        6.34002685546875,
        6.3599853515625,
        6.3800048828125,
        6.4000244140625,
        6.41998291015625,
        6.44000244140625,
        6.46002197265625,
        6.47998046875,
        6.5,
        6.52001953125,
        6.53997802734375,
        6.55999755859375,
        6.58001708984375,
        6.5999755859375,
        6.6199951171875,
        6.6400146484375,
        6.65997314453125,
        6.67999267578125,
        6.70001220703125,
        6.72003173828125,
        6.739990234375,
        6.760009765625,
        6.780029296875,
        6.79998779296875,
        6.82000732421875,
        6.84002685546875,
        6.8599853515625,
        6.8800048828125,
        6.9000244140625,
        6.91998291015625,
        6.94000244140625,
        6.96002197265625,
        6.97998046875,
        7.0,
        7.02001953125,
        7.03997802734375,
        7.05999755859375,
        7.08001708984375,
        7.0999755859375,
        7.1199951171875,
        7.1400146484375,
        7.15997314453125,
        7.17999267578125,
        7.20001220703125,
        7.22003173828125,
        7.239990234375,
        7.260009765625,
        7.280029296875,
        7.29998779296875,
        7.32000732421875,
        7.34002685546875,
        7.3599853515625,
        7.3800048828125,
        7.4000244140625,
        7.41998291015625,
        7.44000244140625,
        7.46002197265625,
        7.47998046875,
        7.5,
        7.52001953125,
        7.53997802734375,
        7.55999755859375,
        7.58001708984375,
        7.5999755859375,
        7.6199951171875,
        7.6400146484375,
        7.65997314453125,
        7.67999267578125,
        7.70001220703125,
        7.72003173828125,
        7.739990234375,
        7.760009765625,
        7.780029296875,
        7.79998779296875,
        7.82000732421875,
        7.84002685546875,
        7.8599853515625,
        7.8800048828125,
        7.9000244140625,
        7.91998291015625,
        7.94000244140625,
        7.96002197265625,
        7.97998046875,
        8.0,
        8.02001953125,
        8.03997802734375,
        8.05999755859375,
        8.08001708984375,
        8.0999755859375,
        8.1199951171875,
        8.1400146484375,
        8.15997314453125,
        8.17999267578125,
        8.20001220703125,
        8.22003173828125,
        8.239990234375,
        8.260009765625,
        8.280029296875,
        8.29998779296875,
        8.32000732421875,
        8.34002685546875,
        8.3599853515625,
        8.3800048828125,
        8.4000244140625,
        8.41998291015625,
        8.44000244140625,
        8.46002197265625,
        8.47998046875,
        8.5,
        8.52001953125,
        8.53997802734375,
        8.55999755859375,
        8.58001708984375,
        8.5999755859375,
        8.6199951171875,
        8.6400146484375,
        8.65997314453125,
        8.67999267578125,
        8.70001220703125,
        8.72003173828125,
        8.739990234375,
        8.760009765625,
        8.780029296875,
        8.79998779296875,
        8.82000732421875,
        8.84002685546875,
        8.8599853515625,
        8.8800048828125,
        8.9000244140625,
        8.91998291015625,
        8.94000244140625,
        8.96002197265625,
        8.97998046875,
        9.0,
        9.02001953125,
        9.03997802734375,
        9.05999755859375,
        9.08001708984375,
        9.0999755859375,
        9.1199951171875,
        9.1400146484375,
        9.15997314453125,
        9.17999267578125,
        9.20001220703125,
        9.22003173828125,
        9.239990234375,
        9.260009765625,
        9.280029296875,
        9.29998779296875,
        9.32000732421875,
        9.34002685546875,
        9.3599853515625,
        9.3800048828125,
        9.4000244140625,
        9.41998291015625,
        9.44000244140625,
        9.46002197265625,
        9.47998046875,
        9.5,
        9.52001953125,
        9.53997802734375,
        9.55999755859375,
        9.58001708984375,
        9.5999755859375,
        9.6199951171875,
        9.6400146484375,
        9.65997314453125,
        9.67999267578125,
        9.70001220703125,
        9.72003173828125,
        9.739990234375,
        9.760009765625,
        9.780029296875,
        9.79998779296875,
        9.82000732421875,
        9.84002685546875,
        9.8599853515625,
        9.8800048828125,
        9.9000244140625,
        9.91998291015625,
        9.94000244140625,
        9.96002197265625,
        9.97998046875,
        10.0,
        10.02001953125,
        10.03997802734375,
        10.05999755859375,
        10.08001708984375,
        10.0999755859375,
        10.1199951171875,
        10.1400146484375,
        10.15997314453125,
        10.17999267578125,
        10.20001220703125,
        10.22003173828125,
        10.239990234375,
        10.260009765625,
        10.280029296875,
        10.29998779296875,
        10.32000732421875,
        10.34002685546875,
        10.3599853515625,
        10.3800048828125,
        10.4000244140625,
        10.41998291015625,
        10.44000244140625,
        10.46002197265625,
        10.47998046875,
        10.5,
        10.52001953125,
        10.53997802734375,
        10.55999755859375,
        10.58001708984375,
        10.5999755859375,
        10.6199951171875,
        10.6400146484375,
        10.65997314453125,
        10.67999267578125,
        10.70001220703125,
        10.72003173828125,
        10.739990234375,
        10.760009765625,
        10.780029296875,
        10.79998779296875,
        10.82000732421875,
        10.84002685546875,
        10.8599853515625,
        10.8800048828125,
        10.9000244140625,
        10.91998291015625,
        10.94000244140625,
        10.96002197265625,
        10.97998046875,
        11.0,
        11.02001953125,
        11.03997802734375,
        11.05999755859375,
        11.08001708984375,
        11.0999755859375,
        11.1199951171875,
        11.1400146484375,
        11.15997314453125,
        11.17999267578125,
        11.20001220703125,
        11.22003173828125,
        11.239990234375,
        11.260009765625,
        11.280029296875,
        11.29998779296875,
        11.32000732421875,
        11.34002685546875,
        11.3599853515625,
        11.3800048828125,
        11.4000244140625,
        11.41998291015625,
        11.44000244140625,
        11.46002197265625,
        11.47998046875,
        11.5,
        11.52001953125,
        11.53997802734375,
        11.55999755859375,
        11.58001708984375,
        11.5999755859375,
        11.6199951171875,
        11.6400146484375,
        11.65997314453125,
        11.67999267578125,
        11.70001220703125,
        11.72003173828125,
        11.739990234375,
        11.760009765625,
        11.780029296875,
        11.79998779296875,
        11.82000732421875,
        11.84002685546875,
        11.8599853515625,
        11.8800048828125,
        11.9000244140625,
        11.91998291015625,
        11.94000244140625,
        11.96002197265625,
        11.97998046875,
        12.0,
        12.02001953125,
        12.03997802734375,
        12.05999755859375,
        12.08001708984375,
        12.0999755859375,
        12.1199951171875,
        12.1400146484375,
        12.15997314453125,
        12.17999267578125,
        12.20001220703125,
        12.22003173828125,
        12.239990234375,
        12.260009765625,
        12.280029296875,
        12.29998779296875,
        12.32000732421875,
        12.34002685546875,
        12.3599853515625,
        12.3800048828125,
        12.4000244140625,
        12.41998291015625,
        12.44000244140625,
        12.46002197265625,
        12.47998046875,
        12.5,
        12.52001953125,
        12.53997802734375,
        12.55999755859375,
        12.58001708984375,
        12.5999755859375,
        12.6199951171875,
        12.6400146484375,
        12.65997314453125,
        12.67999267578125,
        12.70001220703125,
        12.72003173828125,
        12.739990234375,
        12.760009765625,
        12.780029296875,
        12.79998779296875,
        12.82000732421875,
        12.84002685546875,
        12.8599853515625,
        12.8800048828125,
        12.9000244140625,
        12.91998291015625,
        12.94000244140625,
        12.96002197265625,
        12.97998046875,
        13.0,
        13.02001953125,
        13.03997802734375,
        13.05999755859375,
        13.08001708984375,
        13.0999755859375,
        13.1199951171875,
        13.1400146484375,
        13.15997314453125,
        13.17999267578125,
        13.20001220703125,
        13.22003173828125,
        13.239990234375,
        13.260009765625,
        13.280029296875,
        13.29998779296875,
        13.32000732421875,
        13.34002685546875,
        13.3599853515625,
        13.3800048828125,
        13.4000244140625,
        13.41998291015625,
        13.44000244140625,
        13.46002197265625,
        13.47998046875,
        13.5,
        13.52001953125,
        13.53997802734375,
        13.55999755859375,
        13.58001708984375,
        13.5999755859375,
        13.6199951171875,
        13.6400146484375,
        13.65997314453125,
        13.67999267578125,
        13.70001220703125,
        13.72003173828125,
        13.739990234375,
        13.760009765625,
        13.780029296875,
        13.79998779296875,
        13.82000732421875,
        13.84002685546875,
        13.8599853515625,
        13.8800048828125,
        13.9000244140625,
        13.91998291015625,
        13.94000244140625,
        13.96002197265625,
        13.97998046875,
        14.0,
        14.02001953125,
        14.03997802734375,
        14.05999755859375,
        14.08001708984375,
        14.0999755859375,
        14.1199951171875,
        14.1400146484375,
        14.15997314453125,
        14.17999267578125,
        14.20001220703125,
        14.22003173828125,
        14.239990234375,
        14.260009765625,
        14.280029296875,
        14.29998779296875,
        14.32000732421875,
        14.34002685546875,
        14.3599853515625,
        14.3800048828125,
        14.4000244140625,
        14.41998291015625,
        14.44000244140625,
        14.46002197265625,
        14.47998046875,
        14.5,
        14.52001953125,
        14.53997802734375,
        14.55999755859375,
        14.58001708984375,
        14.5999755859375,
        14.6199951171875,
        14.6400146484375,
        14.65997314453125,
        14.67999267578125,
        14.70001220703125,
        14.72003173828125,
        14.739990234375,
        14.760009765625,
        14.780029296875,
        14.79998779296875,
        14.82000732421875,
        14.84002685546875,
        14.8599853515625,
        14.8800048828125,
        14.9000244140625,
        14.91998291015625,
        14.94000244140625,
        14.96002197265625,
        14.97998046875,
        15.0,
        15.02001953125,
        15.03997802734375,
        15.05999755859375,
        15.08001708984375,
        15.0999755859375,
        15.1199951171875,
        15.1400146484375,
        15.15997314453125,
        15.17999267578125,
        15.20001220703125,
        15.22003173828125,
        15.239990234375,
        15.260009765625,
        15.280029296875,
        15.29998779296875,
        15.32000732421875,
        15.34002685546875,
        15.3599853515625,
        15.3800048828125,
        15.4000244140625,
        15.41998291015625,
        15.44000244140625,
        15.46002197265625,
        15.47998046875,
        15.5,
        15.52001953125,
        15.53997802734375,
        15.55999755859375,
        15.58001708984375,
        15.5999755859375,
        15.6199951171875,
        15.6400146484375,
        15.65997314453125,
        15.67999267578125,
        15.70001220703125,
        15.72003173828125,
        15.739990234375,
        15.760009765625,
        15.780029296875,
        15.79998779296875,
        15.82000732421875,
        15.84002685546875,
        15.8599853515625,
        15.8800048828125,
        15.9000244140625,
        15.91998291015625,
        15.94000244140625,
        15.96002197265625,
        15.97998046875,
        16.0,
        16.02001953125,
        16.03997802734375,
        16.05999755859375,
        16.08001708984375,
        16.0999755859375,
        16.1199951171875,
        16.1400146484375,
        16.15997314453125,
        16.17999267578125,
        16.20001220703125,
        16.22003173828125,
        16.239990234375,
        16.260009765625,
        16.280029296875,
        16.29998779296875,
        16.32000732421875,
        16.34002685546875,
        16.3599853515625,
        16.3800048828125,
        16.4000244140625,
        16.41998291015625,
        16.44000244140625,
        16.46002197265625,
        16.47998046875,
        16.5,
        16.52001953125,
        16.53997802734375,
        16.55999755859375,
        16.58001708984375,
        16.5999755859375,
        16.6199951171875,
        16.6400146484375,
        16.65997314453125,
        16.67999267578125,
        16.70001220703125,
        16.72003173828125,
        16.739990234375,
        16.760009765625,
        16.780029296875,
        16.79998779296875,
        16.82000732421875,
        16.84002685546875,
        16.8599853515625,
        16.8800048828125,
        16.9000244140625,
        16.91998291015625,
        16.94000244140625,
        16.96002197265625,
        16.97998046875,
        17.0,
        17.02001953125,
        17.03997802734375,
        17.05999755859375,
        17.08001708984375,
        17.0999755859375,
        17.1199951171875,
        17.1400146484375,
        17.15997314453125,
        17.17999267578125,
        17.20001220703125,
        17.22003173828125,
        17.239990234375,
        17.260009765625,
        17.280029296875,
        17.29998779296875,
        17.32000732421875,
        17.34002685546875,
        17.3599853515625,
        17.3800048828125,
        17.4000244140625,
        17.41998291015625,
        17.44000244140625,
        17.46002197265625,
        17.47998046875,
        17.5,
        17.52001953125,
        17.53997802734375,
        17.55999755859375,
        17.58001708984375,
        17.5999755859375,
        17.6199951171875,
        17.6400146484375,
        17.65997314453125,
        17.67999267578125,
        17.70001220703125,
        17.72003173828125,
        17.739990234375,
        17.760009765625,
        17.780029296875,
        17.79998779296875,
        17.82000732421875,
        17.84002685546875,
        17.8599853515625,
        17.8800048828125,
        17.9000244140625,
        17.91998291015625,
        17.94000244140625,
        17.96002197265625,
        17.97998046875,
        18.0,
        18.02001953125,
        18.03997802734375,
        18.05999755859375,
        18.08001708984375,
        18.0999755859375,
        18.1199951171875,
        18.1400146484375,
        18.15997314453125,
        18.17999267578125,
        18.20001220703125,
        18.22003173828125,
        18.239990234375,
        18.260009765625,
        18.280029296875,
        18.29998779296875,
        18.32000732421875,
        18.34002685546875,
        18.3599853515625,
        18.3800048828125,
        18.4000244140625,
        18.41998291015625,
        18.44000244140625,
        18.46002197265625,
        18.47998046875,
        18.5,
        18.52001953125,
        18.53997802734375,
        18.55999755859375,
        18.58001708984375,
        18.5999755859375,
        18.6199951171875,
        18.6400146484375,
        18.65997314453125,
        18.67999267578125,
        18.70001220703125,
        18.72003173828125,
        18.739990234375,
        18.760009765625,
        18.780029296875,
        18.79998779296875,
        18.82000732421875,
        18.84002685546875,
        18.8599853515625,
        18.8800048828125,
        18.9000244140625,
        18.91998291015625,
        18.94000244140625,
        18.96002197265625,
        18.97998046875,
        19.0,
        19.02001953125,
        19.03997802734375,
        19.05999755859375,
        19.08001708984375,
        19.0999755859375,
        19.1199951171875,
        19.1400146484375,
        19.15997314453125,
        19.17999267578125,
        19.20001220703125,
        19.22003173828125,
        19.239990234375,
        19.260009765625,
        19.280029296875,
        19.29998779296875,
        19.32000732421875,
        19.34002685546875,
        19.3599853515625,
        19.3800048828125,
        19.4000244140625,
        19.41998291015625,
        19.44000244140625,
        19.46002197265625,
        19.47998046875,
        19.5,
        19.52001953125,
        19.53997802734375,
        19.55999755859375,
        19.58001708984375,
        19.5999755859375,
        19.6199951171875,
        19.6400146484375,
        19.65997314453125,
        19.67999267578125,
        19.70001220703125,
        19.72003173828125,
        19.739990234375,
        19.760009765625,
        19.780029296875,
        19.79998779296875,
        19.82000732421875,
        19.84002685546875,
        19.8599853515625,
        19.8800048828125,
        19.9000244140625,
        19.91998291015625,
        19.94000244140625,
        19.96002197265625,
        19.97998046875,
        20.0,
        20.02001953125,
        20.03997802734375,
        20.05999755859375,
        20.08001708984375,
        20.0999755859375,
        20.1199951171875,
        20.1400146484375,
        20.15997314453125,
        20.17999267578125,
        20.20001220703125,
        20.22003173828125,
        20.239990234375,
        20.260009765625,
        20.280029296875,
        20.29998779296875,
        20.32000732421875,
        20.34002685546875,
        20.3599853515625,
        20.3800048828125,
        20.4000244140625,
        20.41998291015625,
        20.44000244140625,
        20.46002197265625,
        20.47998046875,
        20.5,
        20.52001953125,
        20.53997802734375,
        20.55999755859375,
        20.58001708984375,
        20.5999755859375,
        20.6199951171875,
        20.6400146484375,
        20.65997314453125,
        20.67999267578125,
        20.70001220703125,
        20.72003173828125,
        20.739990234375,
        20.760009765625,
        20.780029296875,
        20.79998779296875,
        20.82000732421875,
        20.84002685546875,
        20.8599853515625,
        20.8800048828125,
        20.9000244140625,
        20.91998291015625,
        20.94000244140625,
        20.96002197265625,
        20.97998046875,
        21.0,
        21.02001953125,
        21.03997802734375,
        21.05999755859375,
        21.08001708984375,
        21.0999755859375,
        21.1199951171875,
        21.1400146484375,
        21.15997314453125,
        21.17999267578125,
        21.20001220703125,
        21.22003173828125,
        21.239990234375,
        21.260009765625,
        21.280029296875,
        21.29998779296875,
        21.32000732421875,
        21.34002685546875,
        21.3599853515625,
        21.3800048828125,
        21.4000244140625,
        21.41998291015625,
        21.44000244140625,
        21.46002197265625,
        21.47998046875,
        21.5,
        21.52001953125,
        21.53997802734375,
        21.55999755859375,
        21.58001708984375,
        21.5999755859375,
        21.6199951171875,
        21.6400146484375,
        21.65997314453125,
        21.67999267578125,
        21.70001220703125,
        21.72003173828125,
        21.739990234375,
        21.760009765625,
        21.780029296875,
        21.79998779296875,
        21.82000732421875,
        21.84002685546875,
        21.8599853515625,
        21.8800048828125,
        21.9000244140625,
        21.91998291015625,
        21.94000244140625,
        21.96002197265625,
        21.97998046875,
        22.0,
        22.02001953125,
        22.03997802734375,
        22.05999755859375,
        22.08001708984375,
        22.0999755859375,
        22.1199951171875,
        22.1400146484375,
        22.15997314453125,
        22.17999267578125,
        22.20001220703125,
        22.22003173828125,
        22.239990234375,
        22.260009765625,
        22.280029296875,
        22.29998779296875,
        22.32000732421875,
        22.34002685546875,
        22.3599853515625,
        22.3800048828125,
        22.4000244140625,
        22.41998291015625,
        22.44000244140625,
        22.46002197265625,
        22.47998046875,
        22.5,
        22.52001953125,
        22.53997802734375,
        22.55999755859375,
        22.58001708984375,
        22.5999755859375,
        22.6199951171875,
        22.6400146484375,
        22.65997314453125,
        22.67999267578125,
        22.70001220703125,
        22.72003173828125,
        22.739990234375,
        22.760009765625,
        22.780029296875,
        22.79998779296875,
        22.82000732421875,
        22.84002685546875,
        22.8599853515625,
        22.8800048828125,
        22.9000244140625,
        22.91998291015625,
        22.94000244140625,
        22.96002197265625,
        22.97998046875,
        23.0,
        23.02001953125,
        23.03997802734375,
        23.05999755859375,
        23.08001708984375,
        23.0999755859375,
        23.1199951171875,
        23.1400146484375,
        23.15997314453125,
        23.17999267578125,
        23.20001220703125,
        23.22003173828125,
        23.239990234375,
        23.260009765625,
        23.280029296875,
        23.29998779296875,
        23.32000732421875,
        23.34002685546875,
        23.3599853515625,
        23.3800048828125,
        23.4000244140625,
        23.41998291015625,
        23.44000244140625,
        23.46002197265625,
        23.47998046875,
        23.5,
        23.52001953125,
        23.53997802734375,
        23.55999755859375,
        23.58001708984375,
        23.5999755859375,
        23.6199951171875,
        23.6400146484375,
        23.65997314453125,
        23.67999267578125,
        23.70001220703125,
        23.72003173828125,
        23.739990234375,
        23.760009765625,
        23.780029296875,
        23.79998779296875,
        23.82000732421875,
        23.84002685546875,
        23.8599853515625,
        23.8800048828125,
        23.9000244140625,
        23.91998291015625,
        23.94000244140625,
        23.96002197265625,
        23.97998046875,
        24.0,
        24.02001953125,
        24.03997802734375,
        24.05999755859375,
        24.08001708984375,
        24.0999755859375,
        24.1199951171875,
        24.1400146484375,
        24.15997314453125,
        24.17999267578125,
        24.20001220703125,
        24.22003173828125,
        24.239990234375,
        24.260009765625,
        24.280029296875,
        24.29998779296875,
        24.32000732421875,
        24.34002685546875,
        24.3599853515625,
        24.3800048828125,
        24.4000244140625,
        24.41998291015625,
        24.44000244140625,
        24.46002197265625,
        24.47998046875,
        24.5,
        24.52001953125,
        24.53997802734375,
        24.55999755859375,
        24.58001708984375,
        24.5999755859375,
        24.6199951171875,
        24.6400146484375,
        24.65997314453125,
        24.67999267578125,
        24.70001220703125,
        24.72003173828125,
        24.739990234375,
        24.760009765625,
        24.780029296875,
        24.79998779296875,
        24.82000732421875,
        24.84002685546875,
        24.8599853515625,
        24.8800048828125,
        24.9000244140625,
        24.91998291015625,
        24.94000244140625,
        24.96002197265625,
        24.97998046875,
        25.0,
        25.02001953125,
        25.03997802734375,
        25.05999755859375,
        25.08001708984375,
        25.0999755859375,
        25.1199951171875,
        25.1400146484375,
        25.15997314453125,
        25.17999267578125,
        25.20001220703125,
        25.22003173828125,
        25.239990234375,
        25.260009765625,
        25.280029296875,
        25.29998779296875,
        25.32000732421875,
        25.34002685546875,
        25.3599853515625,
        25.3800048828125,
        25.4000244140625,
        25.41998291015625,
        25.44000244140625,
        25.46002197265625,
        25.47998046875,
        25.5,
        25.52001953125,
        25.53997802734375,
        25.55999755859375,
        25.58001708984375,
        25.5999755859375,
        25.6199951171875,
        25.6400146484375,
        25.65997314453125,
        25.67999267578125,
        25.70001220703125,
        25.72003173828125,
        25.739990234375,
        25.760009765625,
        25.780029296875,
        25.79998779296875,
        25.82000732421875,
        25.84002685546875,
        25.8599853515625,
        25.8800048828125,
        25.9000244140625,
        25.91998291015625,
        25.94000244140625,
        25.96002197265625,
        25.97998046875,
        26.0,
        26.02001953125,
        26.03997802734375,
        26.05999755859375,
        26.08001708984375,
        26.0999755859375,
        26.1199951171875,
        26.1400146484375,
        26.15997314453125,
        26.17999267578125,
        26.20001220703125,
        26.22003173828125,
        26.239990234375,
        26.260009765625,
        26.280029296875,
        26.29998779296875,
        26.32000732421875,
        26.34002685546875,
        26.3599853515625,
        26.3800048828125,
        26.4000244140625,
        26.41998291015625,
        26.44000244140625,
        26.46002197265625,
        26.47998046875,
        26.5,
        26.52001953125,
        26.53997802734375,
        26.55999755859375,
        26.58001708984375,
        26.5999755859375,
        26.6199951171875,
        26.6400146484375,
        26.65997314453125,
        26.67999267578125,
        26.70001220703125,
        26.72003173828125,
        26.739990234375,
        26.760009765625,
        26.780029296875,
        26.79998779296875,
        26.82000732421875,
        26.84002685546875,
        26.8599853515625,
        26.8800048828125,
        26.9000244140625,
        26.91998291015625,
        26.94000244140625,
        26.96002197265625,
        26.97998046875,
        27.0,
        27.02001953125,
        27.03997802734375,
        27.05999755859375,
        27.08001708984375,
        27.0999755859375,
        27.1199951171875,
        27.1400146484375,
        27.15997314453125,
        27.17999267578125,
        27.20001220703125,
        27.22003173828125,
        27.239990234375,
        27.260009765625,
        27.280029296875,
        27.29998779296875,
        27.32000732421875,
        27.34002685546875,
        27.3599853515625,
        27.3800048828125,
        27.4000244140625,
        27.41998291015625,
        27.44000244140625,
        27.46002197265625,
        27.47998046875,
        27.5,
        27.52001953125,
        27.53997802734375,
        27.55999755859375,
        27.58001708984375,
        27.5999755859375,
        27.6199951171875,
        27.6400146484375,
        27.65997314453125,
        27.67999267578125,
        27.70001220703125,
        27.72003173828125,
        27.739990234375,
        27.760009765625,
        27.780029296875,
        27.79998779296875,
        27.82000732421875,
        27.84002685546875,
        27.8599853515625,
        27.8800048828125,
        27.9000244140625,
        27.91998291015625,
        27.94000244140625,
        27.96002197265625,
        27.97998046875,
        28.0,
        28.02001953125,
        28.03997802734375,
        28.05999755859375,
        28.08001708984375,
        28.0999755859375,
        28.1199951171875,
        28.1400146484375,
        28.15997314453125,
        28.17999267578125,
        28.20001220703125,
        28.22003173828125,
        28.239990234375,
        28.260009765625,
        28.280029296875,
        28.29998779296875,
        28.32000732421875,
        28.34002685546875,
        28.3599853515625,
        28.3800048828125,
        28.4000244140625,
        28.41998291015625,
        28.44000244140625,
        28.46002197265625,
        28.47998046875,
        28.5,
        28.52001953125,
        28.53997802734375,
        28.55999755859375,
        28.58001708984375,
        28.5999755859375,
        28.6199951171875,
        28.6400146484375,
        28.65997314453125,
        28.67999267578125,
        28.70001220703125,
        28.72003173828125,
        28.739990234375,
        28.760009765625,
        28.780029296875,
        28.79998779296875,
        28.82000732421875,
        28.84002685546875,
        28.8599853515625,
        28.8800048828125,
        28.9000244140625,
        28.91998291015625,
        28.94000244140625,
        28.96002197265625,
        28.97998046875,
        29.0,
        29.02001953125,
        29.03997802734375,
        29.05999755859375,
        29.08001708984375,
        29.0999755859375,
        29.1199951171875,
        29.1400146484375,
        29.15997314453125,
        29.17999267578125,
        29.20001220703125,
        29.22003173828125,
        29.239990234375,
        29.260009765625,
        29.280029296875,
        29.29998779296875,
        29.32000732421875,
        29.34002685546875,
        29.3599853515625,
        29.3800048828125,
        29.4000244140625,
        29.41998291015625,
        29.44000244140625,
        29.46002197265625,
        29.47998046875,
        29.5,
        29.52001953125,
        29.53997802734375,
        29.55999755859375,
        29.58001708984375,
        29.5999755859375,
        29.6199951171875,
        29.6400146484375,
        29.65997314453125,
        29.67999267578125,
        29.70001220703125,
        29.72003173828125,
        29.739990234375,
        29.760009765625,
        29.780029296875,
        29.79998779296875,
        29.82000732421875,
        29.84002685546875,
        29.8599853515625,
        29.8800048828125,
        29.9000244140625,
        29.91998291015625,
        29.94000244140625,
        29.96002197265625,
        29.97998046875,
        30.0,
        30.02001953125,
        30.03997802734375,
        30.05999755859375,
        30.08001708984375,
        30.0999755859375,
        30.1199951171875,
        30.1400146484375,
        30.15997314453125,
        30.17999267578125,
        30.20001220703125,
        30.22003173828125,
        30.239990234375,
        30.260009765625,
        30.280029296875,
        30.29998779296875,
        30.32000732421875,
        30.34002685546875,
        30.3599853515625,
        30.3800048828125,
        30.4000244140625,
        30.41998291015625,
        30.44000244140625,
        30.46002197265625,
        30.47998046875,
        30.5,
        30.52001953125,
        30.53997802734375,
        30.55999755859375,
        30.58001708984375,
        30.5999755859375,
        30.6199951171875,
        30.6400146484375,
        30.65997314453125,
        30.67999267578125,
        30.70001220703125,
        30.72003173828125,
        30.739990234375,
        30.760009765625,
        30.780029296875,
        30.79998779296875,
        30.82000732421875,
        30.84002685546875,
        30.8599853515625,
        30.8800048828125,
        30.9000244140625,
        30.91998291015625,
        30.94000244140625,
        30.96002197265625,
        30.97998046875,
        31.0,
        31.02001953125,
        31.03997802734375,
        31.05999755859375,
        31.08001708984375,
        31.0999755859375,
        31.1199951171875,
        31.1400146484375,
        31.15997314453125,
        31.17999267578125,
        31.20001220703125,
        31.22003173828125,
        31.239990234375,
        31.260009765625,
        31.280029296875,
        31.29998779296875,
        31.32000732421875,
        31.34002685546875,
        31.3599853515625,
        31.3800048828125,
        31.4000244140625,
        31.41998291015625,
        31.44000244140625,
        31.46002197265625,
        31.47998046875,
        31.5,
        31.52001953125,
        31.53997802734375,
        31.55999755859375,
        31.58001708984375,
        31.5999755859375,
        31.6199951171875,
        31.6400146484375,
        31.65997314453125,
        31.67999267578125,
        31.70001220703125,
        31.72003173828125,
        31.739990234375,
        31.760009765625,
        31.780029296875,
        31.79998779296875,
        31.82000732421875,
        31.84002685546875,
        31.8599853515625,
        31.8800048828125,
        31.9000244140625,
        31.91998291015625,
        31.94000244140625,
        31.96002197265625,
        31.97998046875,
        32.0,
        32.02001953125,
        32.03997802734375,
        32.05999755859375,
        32.08001708984375,
        32.0999755859375,
        32.1199951171875,
        32.1400146484375,
        32.15997314453125,
        32.17999267578125,
        32.20001220703125,
        32.22003173828125,
        32.239990234375,
        32.260009765625,
        32.280029296875,
        32.29998779296875,
        32.32000732421875,
        32.34002685546875,
        32.3599853515625,
        32.3800048828125,
        32.4000244140625,
        32.41998291015625,
        32.44000244140625,
        32.46002197265625,
        32.47998046875,
        32.5,
        32.52001953125,
        32.53997802734375,
        32.55999755859375,
        32.58001708984375,
        32.5999755859375,
        32.6199951171875,
        32.6400146484375,
        32.65997314453125,
        32.67999267578125,
        32.70001220703125,
        32.72003173828125,
        32.739990234375,
        32.760009765625,
        32.780029296875,
        32.79998779296875,
        32.82000732421875,
        32.84002685546875,
        32.8599853515625,
        32.8800048828125,
        32.9000244140625,
        32.91998291015625,
        32.94000244140625,
        32.96002197265625,
        32.97998046875,
        33.0,
        33.02001953125,
        33.03997802734375,
        33.05999755859375,
        33.08001708984375,
        33.0999755859375,
        33.1199951171875,
        33.1400146484375,
        33.15997314453125,
        33.17999267578125,
        33.20001220703125,
        33.22003173828125,
        33.239990234375,
        33.260009765625,
        33.280029296875,
        33.29998779296875,
        33.32000732421875,
        33.34002685546875,
        33.3599853515625,
        33.3800048828125,
        33.4000244140625,
        33.41998291015625,
        33.44000244140625,
        33.46002197265625,
        33.47998046875,
        33.5,
        33.52001953125,
        33.53997802734375,
        33.55999755859375,
        33.58001708984375,
        33.5999755859375,
        33.6199951171875,
        33.6400146484375,
        33.65997314453125,
        33.67999267578125,
        33.70001220703125,
        33.72003173828125,
        33.739990234375,
        33.760009765625,
        33.780029296875,
        33.79998779296875,
        33.82000732421875,
        33.84002685546875,
        33.8599853515625,
        33.8800048828125,
        33.9000244140625,
        33.91998291015625,
        33.94000244140625,
        33.96002197265625,
        33.97998046875,
        34.0,
        34.02001953125,
        34.03997802734375,
        34.05999755859375,
        34.08001708984375,
        34.0999755859375,
        34.1199951171875,
        34.1400146484375,
        34.15997314453125,
        34.17999267578125,
        34.20001220703125,
        34.22003173828125,
        34.239990234375,
        34.260009765625,
        34.280029296875,
        34.29998779296875,
        34.32000732421875,
        34.34002685546875,
        34.3599853515625,
        34.3800048828125,
        34.4000244140625,
        34.41998291015625,
        34.44000244140625,
        34.46002197265625,
        34.47998046875,
        34.5,
        34.52001953125,
        34.53997802734375,
        34.55999755859375,
        34.58001708984375,
        34.5999755859375,
        34.6199951171875,
        34.6400146484375,
        34.65997314453125,
        34.67999267578125,
        34.70001220703125,
        34.72003173828125,
        34.739990234375,
        34.760009765625,
        34.780029296875,
        34.79998779296875,
        34.82000732421875,
        34.84002685546875,
        34.8599853515625,
        34.8800048828125,
        34.9000244140625,
        34.91998291015625,
        34.94000244140625,
        34.96002197265625,
        34.97998046875,
        35.0,
        35.02001953125,
        35.03997802734375,
        35.05999755859375,
        35.08001708984375,
        35.0999755859375,
        35.1199951171875,
        35.1400146484375,
        35.15997314453125,
        35.17999267578125,
        35.20001220703125,
        35.22003173828125,
        35.239990234375,
        35.260009765625,
        35.280029296875,
        35.29998779296875,
        35.32000732421875,
        35.34002685546875,
        35.3599853515625,
        35.3800048828125,
        35.4000244140625,
        35.41998291015625,
        35.44000244140625,
        35.46002197265625,
        35.47998046875,
        35.5,
        35.52001953125,
        35.53997802734375,
        35.55999755859375,
        35.58001708984375,
        35.5999755859375,
        35.6199951171875,
        35.6400146484375,
        35.65997314453125,
        35.67999267578125,
        35.70001220703125,
        35.72003173828125,
        35.739990234375,
        35.760009765625,
        35.780029296875,
        35.79998779296875,
        35.82000732421875,
        35.84002685546875,
        35.8599853515625,
        35.8800048828125,
        35.9000244140625,
        35.91998291015625,
        35.94000244140625,
        35.96002197265625,
        35.97998046875,
        36.0,
        36.02001953125,
        36.03997802734375,
        36.05999755859375,
        36.08001708984375,
        36.0999755859375,
        36.1199951171875,
        36.1400146484375,
        36.15997314453125,
        36.17999267578125,
        36.20001220703125,
        36.22003173828125,
        36.239990234375,
        36.260009765625,
        36.280029296875,
        36.29998779296875,
        36.32000732421875,
        36.34002685546875,
        36.3599853515625,
        36.3800048828125,
        36.4000244140625,
        36.41998291015625,
        36.44000244140625,
        36.46002197265625,
        36.47998046875,
        36.5,
        36.52001953125,
        36.53997802734375,
        36.55999755859375,
        36.58001708984375,
        36.5999755859375,
        36.6199951171875,
        36.6400146484375,
        36.65997314453125,
        36.67999267578125,
        36.70001220703125,
        36.72003173828125,
        36.739990234375,
        36.760009765625,
        36.780029296875,
        36.79998779296875,
        36.82000732421875,
        36.84002685546875,
        36.8599853515625,
        36.8800048828125,
        36.9000244140625,
        36.91998291015625,
        36.94000244140625,
        36.96002197265625,
        36.97998046875,
        37.0,
        37.02001953125,
        37.03997802734375,
        37.05999755859375,
        37.08001708984375,
        37.0999755859375,
        37.1199951171875,
        37.1400146484375,
        37.15997314453125,
        37.17999267578125,
        37.20001220703125,
        37.22003173828125,
        37.239990234375,
        37.260009765625,
        37.280029296875,
        37.29998779296875,
        37.32000732421875,
        37.34002685546875,
        37.3599853515625,
        37.3800048828125,
        37.4000244140625,
        37.41998291015625,
        37.44000244140625,
        37.46002197265625,
        37.47998046875,
        37.5,
        37.52001953125,
        37.53997802734375,
        37.55999755859375,
        37.58001708984375,
        37.5999755859375,
        37.6199951171875,
        37.6400146484375,
        37.65997314453125,
        37.67999267578125,
        37.70001220703125,
        37.72003173828125,
        37.739990234375,
        37.760009765625,
        37.780029296875,
        37.79998779296875,
        37.82000732421875,
        37.84002685546875,
        37.8599853515625,
        37.8800048828125,
        37.9000244140625,
        37.91998291015625,
        37.94000244140625,
        37.96002197265625,
        37.97998046875,
        38.0,
        38.02001953125,
        38.03997802734375,
        38.05999755859375,
        38.08001708984375,
        38.0999755859375,
        38.1199951171875,
        38.1400146484375,
        38.15997314453125,
        38.17999267578125,
        38.20001220703125,
        38.22003173828125,
        38.239990234375,
        38.260009765625,
        38.280029296875,
        38.29998779296875,
        38.32000732421875,
        38.34002685546875,
        38.3599853515625,
        38.3800048828125,
        38.4000244140625,
        38.41998291015625,
        38.44000244140625,
        38.46002197265625,
        38.47998046875,
        38.5,
        38.52001953125,
        38.53997802734375,
        38.55999755859375,
        38.58001708984375,
        38.5999755859375,
        38.6199951171875,
        38.6400146484375,
        38.65997314453125,
        38.67999267578125,
        38.70001220703125,
        38.72003173828125,
        38.739990234375,
        38.760009765625,
        38.780029296875,
        38.79998779296875,
        38.82000732421875,
        38.84002685546875,
        38.8599853515625,
        38.8800048828125,
        38.9000244140625,
        38.91998291015625,
        38.94000244140625,
        38.96002197265625,
        38.97998046875,
        39.0,
        39.02001953125,
        39.03997802734375,
        39.05999755859375,
        39.08001708984375,
        39.0999755859375,
        39.1199951171875,
        39.1400146484375,
        39.15997314453125,
        39.17999267578125,
        39.20001220703125,
        39.22003173828125,
        39.239990234375,
        39.260009765625,
        39.280029296875,
        39.29998779296875,
        39.32000732421875,
        39.34002685546875,
        39.3599853515625,
        39.3800048828125,
        39.4000244140625,
        39.41998291015625,
        39.44000244140625,
        39.46002197265625,
        39.47998046875,
        39.5,
        39.52001953125,
        39.53997802734375,
        39.55999755859375,
        39.58001708984375,
        39.5999755859375,
        39.6199951171875,
        39.6400146484375,
        39.65997314453125,
        39.67999267578125,
        39.70001220703125,
        39.72003173828125,
        39.739990234375,
        39.760009765625,
        39.780029296875,
        39.79998779296875,
        39.82000732421875,
        39.84002685546875,
        39.8599853515625,
        39.8800048828125,
        39.9000244140625,
        39.91998291015625,
        39.94000244140625,
        39.96002197265625,
        39.97998046875,
        40.0,
        40.02001953125,
        40.03997802734375,
        40.05999755859375,
        40.08001708984375,
        40.0999755859375,
        40.1199951171875,
        40.1400146484375,
        40.15997314453125,
        40.17999267578125,
        40.20001220703125,
        40.22003173828125,
        40.239990234375,
        40.260009765625,
        40.280029296875,
        40.29998779296875,
        40.32000732421875,
        40.34002685546875,
        40.3599853515625,
        40.3800048828125,
        40.4000244140625,
        40.41998291015625,
        40.44000244140625,
        40.46002197265625,
        40.47998046875,
        40.5,
        40.52001953125,
        40.53997802734375,
        40.55999755859375,
        40.58001708984375,
        40.5999755859375,
        40.6199951171875,
        40.6400146484375,
        40.65997314453125,
        40.67999267578125,
        40.70001220703125,
        40.72003173828125,
        40.739990234375,
        40.760009765625,
        40.780029296875,
        40.79998779296875,
        40.82000732421875,
        40.84002685546875,
        40.8599853515625,
        40.8800048828125,
        40.9000244140625,
        40.91998291015625,
        40.94000244140625,
        40.96002197265625,
        40.97998046875,
        41.0,
        41.02001953125,
        41.03997802734375,
        41.05999755859375,
        41.08001708984375,
        41.0999755859375,
        41.1199951171875,
        41.1400146484375,
        41.15997314453125,
        41.17999267578125,
        41.20001220703125,
        41.22003173828125,
        41.239990234375,
        41.260009765625,
        41.280029296875,
        41.29998779296875,
        41.32000732421875,
        41.34002685546875,
        41.3599853515625,
        41.3800048828125,
        41.4000244140625,
        41.41998291015625,
        41.44000244140625,
        41.46002197265625,
        41.47998046875,
        41.5,
        41.52001953125,
        41.53997802734375,
        41.55999755859375,
        41.58001708984375,
        41.5999755859375,
        41.6199951171875,
        41.6400146484375,
        41.65997314453125,
        41.67999267578125,
        41.70001220703125,
        41.72003173828125,
        41.739990234375,
        41.760009765625,
        41.780029296875,
        41.79998779296875,
        41.82000732421875,
        41.84002685546875,
        41.8599853515625,
        41.8800048828125,
        41.9000244140625,
        41.91998291015625,
        41.94000244140625,
        41.96002197265625,
        41.97998046875,
        42.0,
        42.02001953125,
        42.03997802734375,
        42.05999755859375,
        42.08001708984375,
        42.0999755859375,
        42.1199951171875,
        42.1400146484375,
        42.15997314453125,
        42.17999267578125,
        42.20001220703125,
        42.22003173828125,
        42.239990234375,
        42.260009765625,
        42.280029296875,
        42.29998779296875,
        42.32000732421875,
        42.34002685546875,
        42.3599853515625,
        42.3800048828125,
        42.4000244140625,
        42.41998291015625,
        42.44000244140625,
        42.46002197265625,
        42.47998046875,
        42.5,
        42.52001953125,
        42.53997802734375,
        42.55999755859375,
        42.58001708984375,
        42.5999755859375,
        42.6199951171875,
        42.6400146484375,
        42.65997314453125,
        42.67999267578125,
        42.70001220703125,
        42.72003173828125,
        42.739990234375,
        42.760009765625,
        42.780029296875,
        42.79998779296875,
        42.82000732421875,
        42.84002685546875,
        42.8599853515625,
        42.8800048828125,
        42.9000244140625,
        42.91998291015625,
        42.94000244140625,
        42.96002197265625,
        42.97998046875,
        43.0,
        43.02001953125,
        43.03997802734375,
        43.05999755859375,
        43.08001708984375,
        43.0999755859375,
        43.1199951171875,
        43.1400146484375,
        43.15997314453125,
        43.17999267578125,
        43.20001220703125,
        43.22003173828125,
        43.239990234375,
        43.260009765625,
        43.280029296875,
        43.29998779296875,
        43.32000732421875,
        43.34002685546875,
        43.3599853515625,
        43.3800048828125,
        43.4000244140625,
        43.41998291015625,
        43.44000244140625,
        43.46002197265625,
        43.47998046875,
        43.5,
        43.52001953125,
        43.53997802734375,
        43.55999755859375,
        43.58001708984375,
        43.5999755859375,
        43.6199951171875,
        43.6400146484375,
        43.65997314453125,
        43.67999267578125,
        43.70001220703125,
        43.72003173828125,
        43.739990234375,
        43.760009765625,
        43.780029296875,
        43.79998779296875,
        43.82000732421875,
        43.84002685546875,
        43.8599853515625,
        43.8800048828125,
        43.9000244140625,
        43.91998291015625,
        43.94000244140625,
        43.96002197265625,
        43.97998046875,
        44.0,
        44.02001953125,
        44.03997802734375,
        44.05999755859375,
        44.08001708984375,
        44.0999755859375,
        44.1199951171875,
        44.1400146484375,
        44.15997314453125,
        44.17999267578125,
        44.20001220703125,
        44.22003173828125,
        44.239990234375,
        44.260009765625,
        44.280029296875,
        44.29998779296875,
        44.32000732421875,
        44.34002685546875,
        44.3599853515625,
        44.3800048828125,
        44.4000244140625,
        44.41998291015625,
        44.44000244140625,
        44.46002197265625,
        44.47998046875,
        44.5,
        44.52001953125,
        44.53997802734375,
        44.55999755859375,
        44.58001708984375,
        44.5999755859375,
        44.6199951171875,
        44.6400146484375,
        44.65997314453125,
        44.67999267578125,
        44.70001220703125,
        44.72003173828125,
        44.739990234375,
        44.760009765625,
        44.780029296875,
        44.79998779296875,
        44.82000732421875,
        44.84002685546875,
        44.8599853515625,
        44.8800048828125,
        44.9000244140625,
        44.91998291015625,
        44.94000244140625,
        44.96002197265625,
        44.97998046875,
        45.0,
        45.02001953125,
        45.03997802734375,
        45.05999755859375,
        45.08001708984375,
        45.0999755859375,
        45.1199951171875,
        45.1400146484375,
        45.15997314453125,
        45.17999267578125,
        45.20001220703125,
        45.22003173828125,
        45.239990234375,
        45.260009765625,
        45.280029296875,
        45.29998779296875,
        45.32000732421875,
        45.34002685546875,
        45.3599853515625,
        45.3800048828125,
        45.4000244140625,
        45.41998291015625,
        45.44000244140625,
        45.46002197265625,
        45.47998046875,
        45.5,
        45.52001953125,
        45.53997802734375,
        45.55999755859375,
        45.58001708984375,
        45.5999755859375,
        45.6199951171875,
        45.6400146484375,
        45.65997314453125,
        45.67999267578125,
        45.70001220703125,
        45.72003173828125,
        45.739990234375,
        45.760009765625,
        45.780029296875,
        45.79998779296875,
        45.82000732421875,
        45.84002685546875,
        45.8599853515625,
        45.8800048828125,
        45.9000244140625,
        45.91998291015625,
        45.94000244140625,
        45.96002197265625,
        45.97998046875,
        46.0,
        46.02001953125,
        46.03997802734375,
        46.05999755859375,
        46.08001708984375,
        46.0999755859375,
        46.1199951171875,
        46.1400146484375,
        46.15997314453125,
        46.17999267578125,
        46.20001220703125,
        46.22003173828125,
        46.239990234375,
        46.260009765625,
        46.280029296875,
        46.29998779296875,
        46.32000732421875,
        46.34002685546875,
        46.3599853515625,
        46.3800048828125,
        46.4000244140625,
        46.41998291015625,
        46.44000244140625,
        46.46002197265625,
        46.47998046875,
        46.5,
        46.52001953125,
        46.53997802734375,
        46.55999755859375,
        46.58001708984375,
        46.5999755859375,
        46.6199951171875,
        46.6400146484375,
        46.65997314453125,
        46.67999267578125,
        46.70001220703125,
        46.72003173828125,
        46.739990234375,
        46.760009765625,
        46.780029296875,
        46.79998779296875,
        46.82000732421875,
        46.84002685546875,
        46.8599853515625,
        46.8800048828125,
        46.9000244140625,
        46.91998291015625,
        46.94000244140625,
        46.96002197265625,
        46.97998046875,
        47.0,
        47.02001953125,
        47.03997802734375,
        47.05999755859375,
        47.08001708984375,
        47.0999755859375,
        47.1199951171875,
        47.1400146484375,
        47.15997314453125,
        47.17999267578125,
        47.20001220703125,
        47.22003173828125,
        47.239990234375,
        47.260009765625,
        47.280029296875,
        47.29998779296875,
        47.32000732421875,
        47.34002685546875,
        47.3599853515625,
        47.3800048828125,
        47.4000244140625,
        47.41998291015625,
        47.44000244140625,
        47.46002197265625,
        47.47998046875,
        47.5,
        47.52001953125,
        47.53997802734375,
        47.55999755859375,
        47.58001708984375,
        47.5999755859375,
        47.6199951171875,
        47.6400146484375,
        47.65997314453125,
        47.67999267578125,
        47.70001220703125,
        47.72003173828125,
        47.739990234375,
        47.760009765625,
        47.780029296875,
        47.79998779296875,
        47.82000732421875,
        47.84002685546875,
        47.8599853515625,
        47.8800048828125,
        47.9000244140625,
        47.91998291015625,
        47.94000244140625,
        47.96002197265625,
        47.97998046875,
        48.0,
        48.02001953125,
        48.03997802734375,
        48.05999755859375,
        48.08001708984375,
        48.0999755859375,
        48.1199951171875,
        48.1400146484375,
        48.15997314453125,
        48.17999267578125,
        48.20001220703125,
        48.22003173828125,
        48.239990234375,
        48.260009765625,
        48.280029296875,
        48.29998779296875,
        48.32000732421875,
        48.34002685546875,
        48.3599853515625,
        48.3800048828125,
        48.4000244140625,
        48.41998291015625,
        48.44000244140625,
        48.46002197265625,
        48.47998046875,
        48.5,
        48.52001953125,
        48.53997802734375,
        48.55999755859375,
        48.58001708984375,
        48.5999755859375,
        48.6199951171875,
        48.6400146484375,
        48.65997314453125,
        48.67999267578125,
        48.70001220703125,
        48.72003173828125,
        48.739990234375,
        48.760009765625,
        48.780029296875,
        48.79998779296875,
        48.82000732421875,
        48.84002685546875,
        48.8599853515625,
        48.8800048828125,
        48.9000244140625,
        48.91998291015625,
        48.94000244140625,
        48.96002197265625,
        48.97998046875,
        49.0,
        49.02001953125,
        49.03997802734375,
        49.05999755859375,
        49.08001708984375,
        49.0999755859375,
        49.1199951171875,
        49.1400146484375,
        49.15997314453125,
        49.17999267578125,
        49.20001220703125,
        49.22003173828125,
        49.239990234375,
        49.260009765625,
        49.280029296875,
        49.29998779296875,
        49.32000732421875,
        49.34002685546875,
        49.3599853515625,
        49.3800048828125,
        49.4000244140625,
        49.41998291015625,
        49.44000244140625,
        49.46002197265625,
        49.47998046875,
        49.5,
        49.52001953125,
        49.53997802734375,
        49.55999755859375,
        49.58001708984375,
        49.5999755859375,
        49.6199951171875,
        49.6400146484375,
        49.65997314453125,
        49.67999267578125,
        49.70001220703125,
        49.72003173828125,
        49.739990234375,
        49.760009765625,
        49.780029296875,
        49.79998779296875,
        49.82000732421875,
        49.84002685546875,
        49.8599853515625,
        49.8800048828125,
        49.9000244140625,
        49.91998291015625,
        49.94000244140625,
        49.96002197265625,
        49.97998046875,
        50.0,
        50.02001953125,
        50.03997802734375,
        50.05999755859375,
        50.08001708984375,
        50.0999755859375,
        50.1199951171875,
        50.1400146484375,
        50.15997314453125,
        50.17999267578125,
        50.20001220703125,
        50.22003173828125,
        50.239990234375,
        50.260009765625,
        50.280029296875,
        50.29998779296875,
        50.32000732421875,
        50.34002685546875,
        50.3599853515625,
        50.3800048828125,
        50.4000244140625,
        50.41998291015625,
        50.44000244140625,
        50.46002197265625,
        50.47998046875,
        50.5,
        50.52001953125,
        50.53997802734375,
        50.55999755859375,
        50.58001708984375,
        50.5999755859375,
        50.6199951171875,
        50.6400146484375,
        50.65997314453125,
        50.67999267578125,
        50.70001220703125,
        50.72003173828125,
        50.739990234375,
        50.760009765625,
        50.780029296875,
        50.79998779296875,
        50.82000732421875,
        50.84002685546875,
        50.8599853515625,
        50.8800048828125,
        50.9000244140625,
        50.91998291015625,
        50.94000244140625,
        50.96002197265625,
        50.97998046875,
        51.0,
        51.02001953125,
        51.03997802734375,
        51.05999755859375,
        51.08001708984375,
        51.0999755859375,
        51.1199951171875,
        51.1400146484375,
        51.15997314453125,
        51.17999267578125,
        51.20001220703125,
        51.22003173828125,
        51.239990234375,
        51.260009765625,
        51.280029296875,
        51.29998779296875,
        51.32000732421875,
        51.34002685546875,
        51.3599853515625,
        51.3800048828125,
        51.4000244140625,
        51.41998291015625,
        51.44000244140625,
        51.46002197265625,
        51.47998046875,
        51.5,
        51.52001953125,
        51.53997802734375,
        51.55999755859375,
        51.58001708984375,
        51.5999755859375,
        51.6199951171875,
        51.6400146484375,
        51.65997314453125,
        51.67999267578125,
        51.70001220703125,
        51.72003173828125,
        51.739990234375,
        51.760009765625,
        51.780029296875,
        51.79998779296875,
        51.82000732421875,
        51.84002685546875,
        51.8599853515625,
        51.8800048828125,
        51.9000244140625,
        51.91998291015625,
        51.94000244140625,
        51.96002197265625,
        51.97998046875,
        52.0,
        52.02001953125,
        52.03997802734375,
        52.05999755859375,
        52.08001708984375,
        52.0999755859375,
        52.1199951171875,
        52.1400146484375,
        52.15997314453125,
        52.17999267578125,
        52.20001220703125,
        52.22003173828125,
        52.239990234375,
        52.260009765625,
        52.280029296875,
        52.29998779296875,
        52.32000732421875,
        52.34002685546875,
        52.3599853515625,
        52.3800048828125,
        52.4000244140625,
        52.41998291015625,
        52.44000244140625,
        52.46002197265625,
        52.47998046875,
        52.5,
        52.52001953125,
        52.53997802734375,
        52.55999755859375,
        52.58001708984375,
        52.5999755859375,
        52.6199951171875,
        52.6400146484375,
        52.65997314453125,
        52.67999267578125,
        52.70001220703125,
        52.72003173828125,
        52.739990234375,
        52.760009765625,
        52.780029296875,
        52.79998779296875,
        52.82000732421875,
        52.84002685546875,
        52.8599853515625,
        52.8800048828125,
        52.9000244140625,
        52.91998291015625,
        52.94000244140625,
        52.96002197265625,
        52.97998046875,
        53.0,
        53.02001953125,
        53.03997802734375,
        53.05999755859375,
        53.08001708984375,
        53.0999755859375,
        53.1199951171875,
        53.1400146484375,
        53.15997314453125,
        53.17999267578125,
        53.20001220703125,
        53.22003173828125,
        53.239990234375,
        53.260009765625,
        53.280029296875,
        53.29998779296875,
        53.32000732421875,
        53.34002685546875,
        53.3599853515625,
        53.3800048828125,
        53.4000244140625,
        53.41998291015625,
        53.44000244140625,
        53.46002197265625,
        53.47998046875,
        53.5,
        53.52001953125,
        53.53997802734375,
        53.55999755859375,
        53.58001708984375,
        53.5999755859375,
        53.6199951171875,
        53.6400146484375,
        53.65997314453125,
        53.67999267578125,
        53.70001220703125,
        53.72003173828125,
        53.739990234375,
        53.760009765625,
        53.780029296875,
        53.79998779296875,
        53.82000732421875,
        53.84002685546875,
        53.8599853515625,
        53.8800048828125,
        53.9000244140625,
        53.91998291015625,
        53.94000244140625,
        53.96002197265625,
        53.97998046875,
        54.0,
        54.02001953125,
        54.03997802734375,
        54.05999755859375,
        54.08001708984375,
        54.0999755859375,
        54.1199951171875,
        54.1400146484375,
        54.15997314453125,
        54.17999267578125,
        54.20001220703125,
        54.22003173828125,
        54.239990234375,
        54.260009765625,
        54.280029296875,
        54.29998779296875,
        54.32000732421875,
        54.34002685546875,
        54.3599853515625,
        54.3800048828125,
        54.4000244140625,
        54.41998291015625,
        54.44000244140625,
        54.46002197265625,
        54.47998046875,
        54.5,
        54.52001953125,
        54.53997802734375,
        54.55999755859375,
        54.58001708984375,
        54.5999755859375,
        54.6199951171875,
        54.6400146484375,
        54.65997314453125,
        54.67999267578125,
        54.70001220703125,
        54.72003173828125,
        54.739990234375,
        54.760009765625,
        54.780029296875,
        54.79998779296875,
        54.82000732421875,
        54.84002685546875,
        54.8599853515625,
        54.8800048828125,
        54.9000244140625,
        54.91998291015625,
        54.94000244140625,
        54.96002197265625,
        54.97998046875,
        55.0,
        55.02001953125,
        55.03997802734375,
        55.05999755859375,
        55.08001708984375,
        55.0999755859375,
        55.1199951171875,
        55.1400146484375,
        55.15997314453125,
        55.17999267578125,
        55.20001220703125,
        55.22003173828125,
        55.239990234375,
        55.260009765625,
        55.280029296875,
        55.29998779296875,
        55.32000732421875,
        55.34002685546875,
        55.3599853515625,
        55.3800048828125,
        55.4000244140625,
        55.41998291015625,
        55.44000244140625,
        55.46002197265625,
        55.47998046875,
        55.5,
        55.52001953125,
        55.53997802734375,
        55.55999755859375,
        55.58001708984375,
        55.5999755859375,
        55.6199951171875,
        55.6400146484375,
        55.65997314453125,
        55.67999267578125,
        55.70001220703125,
        55.72003173828125,
        55.739990234375,
        55.760009765625,
        55.780029296875,
        55.79998779296875,
        55.82000732421875,
        55.84002685546875,
        55.8599853515625,
        55.8800048828125,
        55.9000244140625,
        55.91998291015625,
        55.94000244140625,
        55.96002197265625,
        55.97998046875,
        56.0,
        56.02001953125,
        56.03997802734375,
        56.05999755859375,
        56.08001708984375,
        56.0999755859375,
        56.1199951171875,
        56.1400146484375,
        56.15997314453125,
        56.17999267578125,
        56.20001220703125,
        56.22003173828125,
        56.239990234375,
        56.260009765625,
        56.280029296875,
        56.29998779296875,
        56.32000732421875,
        56.34002685546875,
        56.3599853515625,
        56.3800048828125,
        56.4000244140625,
        56.41998291015625,
        56.44000244140625,
        56.46002197265625,
        56.47998046875,
        56.5,
        56.52001953125,
        56.53997802734375,
        56.55999755859375,
        56.58001708984375,
        56.5999755859375,
        56.6199951171875,
        56.6400146484375,
        56.65997314453125,
        56.67999267578125,
        56.70001220703125,
        56.72003173828125,
        56.739990234375,
        56.760009765625,
        56.780029296875,
        56.79998779296875,
        56.82000732421875,
        56.84002685546875,
        56.8599853515625,
        56.8800048828125,
        56.9000244140625,
        56.91998291015625,
        56.94000244140625,
        56.96002197265625,
        56.97998046875,
        57.0,
        57.02001953125,
        57.03997802734375,
        57.05999755859375,
        57.08001708984375,
        57.0999755859375,
        57.1199951171875,
        57.1400146484375,
        57.15997314453125,
        57.17999267578125,
        57.20001220703125,
        57.22003173828125,
        57.239990234375,
        57.260009765625,
        57.280029296875,
        57.29998779296875,
        57.32000732421875,
        57.34002685546875,
        57.3599853515625,
        57.3800048828125,
        57.4000244140625,
        57.41998291015625,
        57.44000244140625,
        57.46002197265625,
        57.47998046875,
        57.5,
        57.52001953125,
        57.53997802734375,
        57.55999755859375,
        57.58001708984375,
        57.5999755859375,
        57.6199951171875,
        57.6400146484375,
        57.65997314453125,
        57.67999267578125,
        57.70001220703125,
        57.72003173828125,
        57.739990234375,
        57.760009765625,
        57.780029296875,
        57.79998779296875,
        57.82000732421875,
        57.84002685546875,
        57.8599853515625,
        57.8800048828125,
        57.9000244140625,
        57.91998291015625,
        57.94000244140625,
        57.96002197265625,
        57.97998046875,
        58.0,
        58.02001953125,
        58.03997802734375,
        58.05999755859375,
        58.08001708984375,
        58.0999755859375,
        58.1199951171875,
        58.1400146484375,
        58.15997314453125,
        58.17999267578125,
        58.20001220703125,
        58.22003173828125,
        58.239990234375,
        58.260009765625,
        58.280029296875,
        58.29998779296875,
        58.32000732421875,
        58.34002685546875,
        58.3599853515625,
        58.3800048828125,
        58.4000244140625,
        58.41998291015625,
        58.44000244140625,
        58.46002197265625,
        58.47998046875,
        58.5,
        58.52001953125,
        58.53997802734375,
        58.55999755859375,
        58.58001708984375,
        58.5999755859375,
        58.6199951171875,
        58.6400146484375,
        58.65997314453125,
        58.67999267578125,
        58.70001220703125,
        58.72003173828125,
        58.739990234375,
        58.760009765625,
        58.780029296875,
        58.79998779296875,
        58.82000732421875,
        58.84002685546875,
        58.8599853515625,
        58.8800048828125,
        58.9000244140625,
        58.91998291015625,
        58.94000244140625,
        58.96002197265625,
        58.97998046875,
        59.0,
        59.02001953125,
        59.03997802734375,
        59.05999755859375,
        59.08001708984375,
        59.0999755859375,
        59.1199951171875,
        59.1400146484375,
        59.15997314453125,
        59.17999267578125,
        59.20001220703125,
        59.22003173828125,
        59.239990234375,
        59.260009765625,
        59.280029296875,
        59.29998779296875,
        59.32000732421875,
        59.34002685546875,
        59.3599853515625,
        59.3800048828125,
        59.4000244140625,
        59.41998291015625,
        59.44000244140625,
        59.46002197265625,
        59.47998046875,
        59.5,
        59.52001953125,
        59.53997802734375,
        59.55999755859375,
        59.58001708984375,
        59.5999755859375,
        59.6199951171875,
        59.6400146484375,
        59.65997314453125,
        59.67999267578125,
        59.70001220703125,
        59.72003173828125,
        59.739990234375,
        59.760009765625,
        59.780029296875,
        59.79998779296875,
        59.82000732421875,
        59.84002685546875,
        59.8599853515625,
        59.8800048828125,
        59.9000244140625,
        59.91998291015625,
        59.94000244140625,
        59.96002197265625,
        59.97998046875
    ],
    "rightHandPositions": [
        "(-0.423374, 0.779365, -0.194788)",
        "(-0.423322, 0.779377, -0.194754)",
        "(-0.423322, 0.779377, -0.194754)",
        "(-0.423296, 0.779380, -0.194721)",
        "(-0.423256, 0.779380, -0.194697)",
        "(-0.423224, 0.779372, -0.194696)",
        "(-0.423213, 0.779356, -0.194714)",
        "(-0.423228, 0.779339, -0.194752)",
        "(-0.423225, 0.779344, -0.194775)",
        "(-0.423162, 0.779400, -0.194772)",
        "(-0.422977, 0.779496, -0.194697)",
        "(-0.422743, 0.779623, -0.194607)",
        "(-0.422547, 0.779789, -0.194445)",
        "(-0.422064, 0.780130, -0.194198)",
        "(-0.420710, 0.780893, -0.193726)",
        "(-0.417944, 0.782354, -0.192963)",
        "(-0.413047, 0.784922, -0.191880)",
        "(-0.404997, 0.788815, -0.190796)",
        "(-0.399403, 0.791463, -0.190195)",
        "(-0.386237, 0.798153, -0.188653)",
        "(-0.371090, 0.806917, -0.186211)",
        "(-0.353664, 0.818254, -0.182768)",
        "(-0.333727, 0.832263, -0.178798)",
        "(-0.322843, 0.840378, -0.176782)",
        "(-0.299947, 0.858632, -0.172701)",
        "(-0.276144, 0.880201, -0.168261)",
        "(-0.253040, 0.904648, -0.162935)",
        "(-0.230811, 0.932496, -0.156426)",
        "(-0.220403, 0.946472, -0.153351)",
        "(-0.201010, 0.974785, -0.147547)",
        "(-0.184365, 1.004628, -0.141915)",
        "(-0.169431, 1.035751, -0.136125)",
        "(-0.156766, 1.067432, -0.130178)",
        "(-0.151297, 1.083146, -0.127307)",
        "(-0.141453, 1.114143, -0.122299)",
        "(-0.133362, 1.144073, -0.118134)",
        "(-0.126818, 1.171975, -0.114498)",
        "(-0.121362, 1.197503, -0.111252)",
        "(-0.118980, 1.209393, -0.109918)",
        "(-0.114669, 1.231977, -0.107685)",
        "(-0.110890, 1.252632, -0.106164)",
        "(-0.107811, 1.271875, -0.105091)",
        "(-0.105333, 1.289592, -0.104239)",
        "(-0.104388, 1.297581, -0.103824)",
        "(-0.102864, 1.312369, -0.102939)",
        "(-0.101533, 1.325160, -0.102124)",
        "(-0.100294, 1.335864, -0.101237)",
        "(-0.099182, 1.344757, -0.100245)",
        "(-0.098721, 1.348654, -0.099869)",
        "(-0.098098, 1.355922, -0.099367)",
        "(-0.098081, 1.362308, -0.098906)",
        "(-0.098344, 1.367648, -0.098301)",
        "(-0.098760, 1.372097, -0.097703)",
        "(-0.099054, 1.373961, -0.097434)",
        "(-0.099827, 1.377243, -0.096987)",
        "(-0.100861, 1.379843, -0.096699)",
        "(-0.102036, 1.381724, -0.096360)",
        "(-0.103398, 1.383023, -0.095835)",
        "(-0.104014, 1.383432, -0.095562)",
        "(-0.105142, 1.383915, -0.094918)",
        "(-0.105880, 1.383937, -0.094204)",
        "(-0.106288, 1.383741, -0.093566)",
        "(-0.106602, 1.383738, -0.093226)",
        "(-0.106706, 1.383821, -0.093138)",
        "(-0.106778, 1.384123, -0.092980)",
        "(-0.106841, 1.384632, -0.092803)",
        "(-0.106666, 1.385276, -0.092551)",
        "(-0.106441, 1.386066, -0.092284)",
        "(-0.106341, 1.386491, -0.092132)",
        "(-0.106162, 1.387450, -0.091880)",
        "(-0.106016, 1.388683, -0.091762)",
        "(-0.105820, 1.390008, -0.091649)",
        "(-0.105551, 1.391515, -0.091556)",
        "(-0.105355, 1.392361, -0.091540)",
        "(-0.105060, 1.394216, -0.091544)",
        "(-0.104689, 1.396251, -0.091640)",
        "(-0.104345, 1.398408, -0.091798)",
        "(-0.104005, 1.400572, -0.091942)",
        "(-0.103760, 1.401634, -0.092025)",
        "(-0.103333, 1.403784, -0.092159)",
        "(-0.103005, 1.405955, -0.092165)",
        "(-0.102639, 1.408023, -0.092072)",
        "(-0.102346, 1.410183, -0.092012)",
        "(-0.102193, 1.411224, -0.091979)",
        "(-0.101970, 1.413253, -0.091874)",
        "(-0.101775, 1.415246, -0.091813)",
        "(-0.101821, 1.417150, -0.091700)",
        "(-0.101935, 1.418883, -0.091580)",
        "(-0.101924, 1.419663, -0.091507)",
        "(-0.101718, 1.421026, -0.091300)",
        "(-0.101492, 1.422201, -0.091072)",
        "(-0.101280, 1.423738, -0.090847)",
        "(-0.101280, 1.423738, -0.090847)",
        "(-0.101246, 1.424812, -0.090614)",
        "(-0.101246, 1.425719, -0.090271)",
        "(-0.101145, 1.426459, -0.089871)",
        "(-0.100921, 1.427016, -0.089415)",
        "(-0.100938, 1.427635, -0.089034)",
        "(-0.101038, 1.428006, -0.088926)",
        "(-0.101044, 1.428738, -0.088811)",
        "(-0.100863, 1.429294, -0.088677)",
        "(-0.100486, 1.429994, -0.088412)",
        "(-0.100140, 1.430799, -0.088044)",
        "(-0.100106, 1.431209, -0.087915)",
        "(-0.099843, 1.432235, -0.087582)",
        "(-0.099356, 1.433177, -0.087363)",
        "(-0.099139, 1.433885, -0.087284)",
        "(-0.098352, 1.435464, -0.086992)",
        "(-0.098172, 1.436015, -0.086777)",
        "(-0.098122, 1.437451, -0.086172)",
        "(-0.098381, 1.438929, -0.085592)",
        "(-0.098733, 1.440395, -0.085191)",
        "(-0.099086, 1.441858, -0.084909)",
        "(-0.099263, 1.442471, -0.084746)",
        "(-0.099602, 1.443607, -0.084488)",
        "(-0.099821, 1.444407, -0.084352)",
        "(-0.099878, 1.444860, -0.084318)",
        "(-0.099826, 1.445065, -0.084469)",
        "(-0.099843, 1.445119, -0.084604)",
        "(-0.099860, 1.445178, -0.084907)",
        "(-0.099716, 1.445071, -0.085029)",
        "(-0.099501, 1.444870, -0.084942)",
        "(-0.099086, 1.444520, -0.084738)",
        "(-0.098924, 1.444390, -0.084645)",
        "(-0.098773, 1.444256, -0.084527)",
        "(-0.098864, 1.444361, -0.084478)",
        "(-0.098773, 1.444522, -0.084282)",
        "(-0.098546, 1.445023, -0.083889)",
        "(-0.098308, 1.445487, -0.083546)",
        "(-0.098196, 1.446537, -0.082930)",
        "(-0.098241, 1.447954, -0.082298)",
        "(-0.098079, 1.449675, -0.081576)",
        "(-0.097876, 1.451870, -0.080727)",
        "(-0.097757, 1.453135, -0.080176)",
        "(-0.097390, 1.455909, -0.078926)",
        "(-0.097200, 1.459133, -0.077559)",
        "(-0.097249, 1.462695, -0.076227)",
        "(-0.097360, 1.466565, -0.075017)",
        "(-0.097375, 1.468592, -0.074445)",
        "(-0.097316, 1.472764, -0.073399)",
        "(-0.097222, 1.477016, -0.072348)",
        "(-0.097061, 1.481162, -0.071192)",
        "(-0.096817, 1.485317, -0.070100)",
        "(-0.096825, 1.487455, -0.069595)",
        "(-0.097026, 1.491746, -0.068828)",
        "(-0.097295, 1.496122, -0.068339)",
        "(-0.097227, 1.500332, -0.067996)",
        "(-0.096879, 1.504255, -0.067738)",
        "(-0.096609, 1.506132, -0.067685)",
        "(-0.096352, 1.509958, -0.067717)",
        "(-0.096235, 1.513675, -0.067891)",
        "(-0.095874, 1.517219, -0.068224)",
        "(-0.095359, 1.520700, -0.068856)",
        "(-0.095099, 1.522472, -0.069367)",
        "(-0.094854, 1.526180, -0.070673)",
        "(-0.094707, 1.529930, -0.072308)",
        "(-0.094648, 1.533615, -0.074107)",
        "(-0.094638, 1.537193, -0.075859)",
        "(-0.094594, 1.538960, -0.076747)",
        "(-0.094444, 1.542484, -0.078642)",
        "(-0.094211, 1.545950, -0.080777)",
        "(-0.093735, 1.549263, -0.083046)",
        "(-0.093316, 1.552467, -0.085276)",
        "(-0.093336, 1.554167, -0.086472)",
        "(-0.093588, 1.557658, -0.088822)",
        "(-0.093707, 1.560974, -0.091154)",
        "(-0.093562, 1.564195, -0.093686)",
        "(-0.093359, 1.567544, -0.096586)",
        "(-0.093439, 1.569348, -0.098147)",
        "(-0.094119, 1.573138, -0.101307)",
        "(-0.094857, 1.576986, -0.104483)",
        "(-0.095523, 1.580768, -0.107648)",
        "(-0.096141, 1.584552, -0.111063)",
        "(-0.096383, 1.586277, -0.112708)",
        "(-0.096792, 1.589713, -0.116199)",
        "(-0.097317, 1.593131, -0.119856)",
        "(-0.098148, 1.596562, -0.123674)",
        "(-0.099026, 1.599974, -0.127706)",
        "(-0.099448, 1.601634, -0.129774)",
        "(-0.100081, 1.604723, -0.133957)",
        "(-0.100427, 1.607415, -0.138201)",
        "(-0.101147, 1.609990, -0.142608)",
        "(-0.102283, 1.612506, -0.147304)",
        "(-0.102761, 1.613634, -0.149744)",
        "(-0.103278, 1.615575, -0.154698)",
        "(-0.103690, 1.617282, -0.159766)",
        "(-0.104519, 1.618893, -0.164936)",
        "(-0.105490, 1.620321, -0.170263)",
        "(-0.105942, 1.620893, -0.172940)",
        "(-0.106639, 1.621659, -0.178188)",
        "(-0.107395, 1.622095, -0.183455)",
        "(-0.108292, 1.622347, -0.188894)",
        "(-0.109200, 1.622358, -0.194532)",
        "(-0.109639, 1.622225, -0.197358)",
        "(-0.110416, 1.621602, -0.202946)",
        "(-0.111186, 1.620619, -0.208586)",
        "(-0.111937, 1.619257, -0.214315)",
        "(-0.112843, 1.617596, -0.220054)",
        "(-0.113273, 1.616639, -0.222890)",
        "(-0.113772, 1.614503, -0.228484)",
        "(-0.114053, 1.612003, -0.233856)",
        "(-0.114282, 1.608985, -0.239078)",
        "(-0.114840, 1.605910, -0.244157)",
        "(-0.115291, 1.604312, -0.246612)",
        "(-0.116018, 1.600984, -0.251571)",
        "(-0.116505, 1.597364, -0.256511)",
        "(-0.116826, 1.593544, -0.261456)",
        "(-0.117113, 1.589597, -0.266488)",
        "(-0.117317, 1.587564, -0.268952)",
        "(-0.117921, 1.583441, -0.273704)",
        "(-0.118568, 1.579162, -0.278073)",
        "(-0.119075, 1.574583, -0.282005)",
        "(-0.119432, 1.569687, -0.285559)",
        "(-0.119577, 1.567139, -0.287203)",
        "(-0.119840, 1.562044, -0.290496)",
        "(-0.120084, 1.556928, -0.293732)",
        "(-0.120269, 1.551655, -0.296717)",
        "(-0.120480, 1.546343, -0.299380)",
        "(-0.120458, 1.543661, -0.300657)",
        "(-0.120227, 1.538289, -0.303101)",
        "(-0.120063, 1.532927, -0.305334)",
        "(-0.120052, 1.527570, -0.307293)",
        "(-0.120204, 1.522291, -0.308941)",
        "(-0.120087, 1.519638, -0.309731)",
        "(-0.119767, 1.514419, -0.311385)",
        "(-0.119603, 1.509261, -0.313010)",
        "(-0.119615, 1.504135, -0.314614)",
        "(-0.119707, 1.498934, -0.316045)",
        "(-0.119686, 1.496247, -0.316685)",
        "(-0.119536, 1.490752, -0.317833)",
        "(-0.119243, 1.485080, -0.318819)",
        "(-0.119005, 1.479353, -0.319651)",
        "(-0.119030, 1.473550, -0.320168)",
        "(-0.119092, 1.470618, -0.320393)",
        "(-0.119134, 1.464723, -0.320763)",
        "(-0.118954, 1.458760, -0.321164)",
        "(-0.118870, 1.452685, -0.321512)",
        "(-0.119133, 1.446630, -0.321673)",
        "(-0.119285, 1.443649, -0.321688)",
        "(-0.119143, 1.437570, -0.321562)",
        "(-0.118861, 1.431388, -0.321133)",
        "(-0.118738, 1.425319, -0.320521)",
        "(-0.118670, 1.419247, -0.319772)",
        "(-0.118590, 1.416134, -0.319387)",
        "(-0.118545, 1.410006, -0.318511)",
        "(-0.118533, 1.403913, -0.317309)",
        "(-0.118549, 1.398013, -0.315635)",
        "(-0.118819, 1.392149, -0.313536)",
        "(-0.119019, 1.389238, -0.312384)",
        "(-0.119395, 1.383588, -0.310129)",
        "(-0.119900, 1.378224, -0.308017)",
        "(-0.120382, 1.373119, -0.306130)",
        "(-0.120809, 1.368278, -0.304203)",
        "(-0.120968, 1.365924, -0.303113)",
        "(-0.121256, 1.361368, -0.300721)",
        "(-0.121726, 1.357067, -0.298042)",
        "(-0.122111, 1.352866, -0.295253)",
        "(-0.122429, 1.348846, -0.292367)",
        "(-0.122498, 1.346953, -0.290927)",
        "(-0.122572, 1.343291, -0.288008)",
        "(-0.122777, 1.340036, -0.284796)",
        "(-0.122934, 1.336945, -0.281300)",
        "(-0.122991, 1.333856, -0.277499)",
        "(-0.122964, 1.332277, -0.275513)",
        "(-0.122926, 1.329184, -0.271423)",
        "(-0.122800, 1.326285, -0.267256)",
        "(-0.122629, 1.323475, -0.262759)",
        "(-0.122615, 1.320758, -0.258097)",
        "(-0.122569, 1.319426, -0.255734)",
        "(-0.122373, 1.316768, -0.250988)",
        "(-0.122146, 1.314179, -0.246152)",
        "(-0.121872, 1.311718, -0.241085)",
        "(-0.121617, 1.309465, -0.235770)",
        "(-0.121422, 1.308373, -0.233065)",
        "(-0.120991, 1.306242, -0.227491)",
        "(-0.120603, 1.304293, -0.221629)",
        "(-0.120194, 1.302602, -0.215564)",
        "(-0.119757, 1.301244, -0.209370)",
        "(-0.119551, 1.300750, -0.206213)",
        "(-0.119127, 1.300030, -0.199653)",
        "(-0.118474, 1.299664, -0.192813)",
        "(-0.117794, 1.299872, -0.185796)",
        "(-0.116810, 1.300743, -0.178865)",
        "(-0.116165, 1.301523, -0.175436)",
        "(-0.114771, 1.303724, -0.168499)",
        "(-0.113578, 1.306983, -0.161238)",
        "(-0.112669, 1.311411, -0.153909)",
        "(-0.111559, 1.316707, -0.146655)",
        "(-0.110854, 1.319674, -0.143082)",
        "(-0.109270, 1.326010, -0.136137)",
        "(-0.107872, 1.333360, -0.129454)",
        "(-0.107245, 1.341543, -0.122871)",
        "(-0.106466, 1.350330, -0.116480)",
        "(-0.105902, 1.354835, -0.113456)",
        "(-0.104568, 1.364030, -0.107639)",
        "(-0.103560, 1.373508, -0.102080)",
        "(-0.103062, 1.383340, -0.097046)",
        "(-0.102668, 1.393098, -0.092347)",
        "(-0.102397, 1.397922, -0.090226)",
        "(-0.101497, 1.407402, -0.086103)",
        "(-0.101078, 1.416693, -0.082266)",
        "(-0.101041, 1.425795, -0.078656)",
        "(-0.100713, 1.434421, -0.075001)",
        "(-0.100476, 1.438604, -0.073225)",
        "(-0.099769, 1.446761, -0.069893)",
        "(-0.099407, 1.454754, -0.066917)",
        "(-0.099093, 1.462568, -0.064348)",
        "(-0.098462, 1.470018, -0.062024)",
        "(-0.097938, 1.473622, -0.060919)",
        "(-0.097217, 1.480844, -0.059051)",
        "(-0.096648, 1.488234, -0.057679)",
        "(-0.096189, 1.495488, -0.056441)",
        "(-0.095592, 1.502414, -0.054978)",
        "(-0.095200, 1.505773, -0.054231)",
        "(-0.094473, 1.512444, -0.052930)",
        "(-0.094119, 1.519089, -0.051899)",
        "(-0.093872, 1.525814, -0.051127)",
        "(-0.093374, 1.531882, -0.050238)",
        "(-0.092978, 1.534830, -0.049707)",
        "(-0.092244, 1.540721, -0.048697)",
        "(-0.092239, 1.546791, -0.047993)",
        "(-0.091814, 1.552929, -0.047706)",
        "(-0.090789, 1.558942, -0.047669)",
        "(-0.090036, 1.561892, -0.047740)",
        "(-0.088969, 1.567825, -0.047931)",
        "(-0.089377, 1.574102, -0.048398)",
        "(-0.089666, 1.580394, -0.049085)",
        "(-0.089610, 1.586556, -0.049794)",
        "(-0.089423, 1.589609, -0.050242)",
        "(-0.089118, 1.595660, -0.051319)",
        "(-0.089275, 1.601860, -0.052803)",
        "(-0.089432, 1.608078, -0.054678)",
        "(-0.089311, 1.613993, -0.056702)",
        "(-0.089133, 1.616868, -0.057843)",
        "(-0.088829, 1.622545, -0.060316)",
        "(-0.089099, 1.628193, -0.063160)",
        "(-0.089395, 1.633627, -0.066237)",
        "(-0.089585, 1.638800, -0.069447)",
        "(-0.089648, 1.641320, -0.071151)",
        "(-0.089870, 1.646226, -0.074819)",
        "(-0.090662, 1.650945, -0.078747)",
        "(-0.091341, 1.655322, -0.082764)",
        "(-0.091655, 1.659406, -0.087003)",
        "(-0.091782, 1.661344, -0.089228)",
        "(-0.092187, 1.664931, -0.093719)",
        "(-0.093028, 1.668351, -0.098592)",
        "(-0.093795, 1.671666, -0.104123)",
        "(-0.094174, 1.674639, -0.110216)",
        "(-0.094402, 1.676039, -0.113340)",
        "(-0.094970, 1.678630, -0.119664)",
        "(-0.095745, 1.680888, -0.126090)",
        "(-0.096615, 1.682943, -0.132790)",
        "(-0.097445, 1.684706, -0.139662)",
        "(-0.097849, 1.685442, -0.143118)",
        "(-0.098686, 1.686818, -0.150222)",
        "(-0.099770, 1.688039, -0.157691)",
        "(-0.101121, 1.688975, -0.165221)",
        "(-0.102498, 1.689674, -0.172963)",
        "(-0.103270, 1.689988, -0.176871)",
        "(-0.104723, 1.690394, -0.184695)",
        "(-0.106337, 1.690437, -0.192472)",
        "(-0.108134, 1.690192, -0.200251)",
        "(-0.109669, 1.689531, -0.207868)",
        "(-0.110267, 1.689070, -0.211583)",
        "(-0.111421, 1.687973, -0.218978)",
        "(-0.112767, 1.686574, -0.226256)",
        "(-0.114441, 1.685172, -0.233678)",
        "(-0.116145, 1.683519, -0.241075)",
        "(-0.116834, 1.682570, -0.244777)",
        "(-0.117947, 1.680393, -0.252054)",
        "(-0.118964, 1.677978, -0.259198)",
        "(-0.120096, 1.675363, -0.266231)",
        "(-0.121440, 1.672660, -0.273126)",
        "(-0.122047, 1.671164, -0.276365)",
        "(-0.122623, 1.667851, -0.282571)",
        "(-0.122925, 1.664263, -0.288531)",
        "(-0.123563, 1.660451, -0.294120)",
        "(-0.124126, 1.656517, -0.299499)",
        "(-0.124363, 1.654495, -0.301974)",
        "(-0.124545, 1.650220, -0.306659)",
        "(-0.124475, 1.645580, -0.310943)",
        "(-0.124558, 1.638316, -0.316619)",
        "(-0.124558, 1.638316, -0.316619)",
        "(-0.124401, 1.633290, -0.320013)",
        "(-0.123849, 1.628048, -0.323133)",
        "(-0.123495, 1.622612, -0.326052)",
        "(-0.123450, 1.617226, -0.328874)",
        "(-0.123285, 1.611875, -0.331628)",
        "(-0.123141, 1.609094, -0.332950)",
        "(-0.122984, 1.603311, -0.335635)",
        "(-0.122865, 1.597917, -0.338141)",
        "(-0.122573, 1.592471, -0.340589)",
        "(-0.122120, 1.586813, -0.342910)",
        "(-0.121916, 1.583995, -0.344025)",
        "(-0.121767, 1.578537, -0.346211)",
        "(-0.121760, 1.573344, -0.348519)",
        "(-0.121832, 1.568287, -0.350807)",
        "(-0.121967, 1.563305, -0.353007)",
        "(-0.122049, 1.560857, -0.354059)",
        "(-0.122200, 1.556013, -0.356032)",
        "(-0.122281, 1.551121, -0.357689)",
        "(-0.122563, 1.546246, -0.358907)",
        "(-0.123028, 1.541375, -0.359994)",
        "(-0.123286, 1.538875, -0.360458)",
        "(-0.123671, 1.533738, -0.361315)",
        "(-0.123736, 1.528391, -0.361936)",
        "(-0.123593, 1.522791, -0.362352)",
        "(-0.123679, 1.516939, -0.362439)",
        "(-0.123792, 1.513921, -0.362367)",
        "(-0.123907, 1.507862, -0.362200)",
        "(-0.123853, 1.501700, -0.361921)",
        "(-0.123799, 1.495267, -0.361284)",
        "(-0.123501, 1.488334, -0.360377)",
        "(-0.123433, 1.484645, -0.359692)",
        "(-0.123455, 1.477188, -0.357990)",
        "(-0.123319, 1.469546, -0.355838)",
        "(-0.122732, 1.461512, -0.353395)",
        "(-0.121919, 1.453160, -0.350735)",
        "(-0.121662, 1.448961, -0.349302)",
        "(-0.121527, 1.440648, -0.346288)",
        "(-0.121727, 1.432602, -0.343072)",
        "(-0.121471, 1.424585, -0.339682)",
        "(-0.120655, 1.416484, -0.335955)",
        "(-0.120293, 1.412510, -0.333898)",
        "(-0.119654, 1.404818, -0.329967)",
        "(-0.119350, 1.397575, -0.326093)",
        "(-0.119138, 1.390572, -0.321891)",
        "(-0.118919, 1.383726, -0.317453)",
        "(-0.118850, 1.380415, -0.315175)",
        "(-0.118874, 1.374084, -0.310732)",
        "(-0.118917, 1.368118, -0.306357)",
        "(-0.118550, 1.362164, -0.301646)",
        "(-0.118048, 1.356354, -0.296292)",
        "(-0.117888, 1.353648, -0.293376)",
        "(-0.117858, 1.348713, -0.287576)",
        "(-0.118215, 1.344357, -0.281669)",
        "(-0.118479, 1.340188, -0.275401)",
        "(-0.118565, 1.336225, -0.268373)",
        "(-0.118593, 1.334344, -0.264821)",
        "(-0.118807, 1.330925, -0.257618)",
        "(-0.119081, 1.327819, -0.249878)",
        "(-0.118697, 1.324745, -0.241637)",
        "(-0.117829, 1.322042, -0.233321)",
        "(-0.117340, 1.321053, -0.229121)",
        "(-0.116760, 1.319438, -0.220465)",
        "(-0.116027, 1.318300, -0.211433)",
        "(-0.114966, 1.317600, -0.202192)",
        "(-0.113721, 1.317674, -0.193155)",
        "(-0.113168, 1.318093, -0.188654)",
        "(-0.112006, 1.319350, -0.179584)",
        "(-0.110771, 1.321248, -0.170615)",
        "(-0.109450, 1.323856, -0.162169)",
        "(-0.108448, 1.327240, -0.154140)",
        "(-0.107885, 1.329129, -0.150158)",
        "(-0.106681, 1.333087, -0.142048)",
        "(-0.105448, 1.337391, -0.133989)",
        "(-0.104614, 1.342290, -0.126308)",
        "(-0.103936, 1.347550, -0.118983)",
        "(-0.103588, 1.350311, -0.115494)",
        "(-0.102861, 1.355992, -0.108721)",
        "(-0.102174, 1.361802, -0.102088)",
        "(-0.101975, 1.368284, -0.095690)",
        "(-0.101708, 1.374730, -0.090180)",
        "(-0.101405, 1.378045, -0.087540)",
        "(-0.100716, 1.384827, -0.082314)",
        "(-0.100418, 1.392037, -0.077255)",
        "(-0.100500, 1.399647, -0.072280)",
        "(-0.100265, 1.407400, -0.067500)",
        "(-0.099912, 1.411320, -0.065059)",
        "(-0.099193, 1.419219, -0.060193)",
        "(-0.098764, 1.427443, -0.055515)",
        "(-0.098483, 1.436069, -0.051213)",
        "(-0.098187, 1.445003, -0.047349)",
        "(-0.097866, 1.449538, -0.045510)",
        "(-0.097023, 1.458795, -0.042128)",
        "(-0.096922, 1.468402, -0.039328)",
        "(-0.096884, 1.478342, -0.037011)",
        "(-0.096368, 1.488001, -0.034578)",
        "(-0.095747, 1.492698, -0.033354)",
        "(-0.094836, 1.502116, -0.031360)",
        "(-0.094948, 1.512069, -0.030164)",
        "(-0.094888, 1.521885, -0.029048)",
        "(-0.094499, 1.531589, -0.028140)",
        "(-0.094156, 1.536402, -0.027740)",
        "(-0.094168, 1.545990, -0.027072)",
        "(-0.094888, 1.555542, -0.026748)",
        "(-0.095253, 1.564908, -0.026479)",
        "(-0.095096, 1.573830, -0.026083)",
        "(-0.095021, 1.578152, -0.025909)",
        "(-0.096000, 1.586957, -0.025840)",
        "(-0.097124, 1.595778, -0.026423)",
        "(-0.097852, 1.604231, -0.027151)",
        "(-0.098345, 1.612485, -0.028045)",
        "(-0.098579, 1.616548, -0.028617)",
        "(-0.099637, 1.624666, -0.030331)",
        "(-0.100840, 1.632738, -0.032480)",
        "(-0.101789, 1.640337, -0.034971)",
        "(-0.102551, 1.647581, -0.037753)",
        "(-0.102999, 1.651064, -0.039294)",
        "(-0.104091, 1.657939, -0.042887)",
        "(-0.105313, 1.664616, -0.046932)",
        "(-0.106380, 1.670851, -0.051221)",
        "(-0.107241, 1.676530, -0.055507)",
        "(-0.107627, 1.679206, -0.057711)",
        "(-0.108721, 1.684345, -0.062372)",
        "(-0.109908, 1.689064, -0.067351)",
        "(-0.111119, 1.693274, -0.072623)",
        "(-0.112122, 1.697188, -0.078094)",
        "(-0.112567, 1.699008, -0.080904)",
        "(-0.113532, 1.702484, -0.086643)",
        "(-0.114286, 1.705450, -0.092505)",
        "(-0.114752, 1.708140, -0.098536)",
        "(-0.115046, 1.710490, -0.104909)",
        "(-0.115233, 1.711619, -0.108101)",
        "(-0.115600, 1.713426, -0.114617)",
        "(-0.116108, 1.716567, -0.127794)",
        "(-0.116166, 1.717680, -0.134521)",
        "(-0.116166, 1.717680, -0.134521)",
        "(-0.116427, 1.718380, -0.141160)",
        "(-0.116791, 1.718917, -0.147897)",
        "(-0.116977, 1.719158, -0.151477)",
        "(-0.117075, 1.719613, -0.158761)",
        "(-0.117047, 1.719748, -0.165842)",
        "(-0.117061, 1.719539, -0.172285)",
        "(-0.117216, 1.719272, -0.175320)",
        "(-0.117610, 1.718432, -0.181386)",
        "(-0.118062, 1.717424, -0.187438)",
        "(-0.118153, 1.716334, -0.193625)",
        "(-0.118109, 1.715744, -0.196813)",
        "(-0.118374, 1.714455, -0.203065)",
        "(-0.118933, 1.713002, -0.209153)",
        "(-0.119426, 1.711285, -0.215121)",
        "(-0.119562, 1.709340, -0.221312)",
        "(-0.119564, 1.708314, -0.224581)",
        "(-0.119566, 1.706164, -0.231585)",
        "(-0.119822, 1.703942, -0.238082)",
        "(-0.120209, 1.701410, -0.244587)",
        "(-0.120643, 1.698544, -0.250914)",
        "(-0.120806, 1.696975, -0.254024)",
        "(-0.120943, 1.693645, -0.260143)",
        "(-0.121010, 1.690039, -0.266183)",
        "(-0.121348, 1.686240, -0.272166)",
        "(-0.121647, 1.682176, -0.277973)",
        "(-0.121759, 1.680075, -0.280814)",
        "(-0.121946, 1.675810, -0.286462)",
        "(-0.122334, 1.671483, -0.291988)",
        "(-0.122976, 1.666951, -0.297466)",
        "(-0.123829, 1.662362, -0.302787)",
        "(-0.124291, 1.660068, -0.305274)",
        "(-0.124696, 1.655172, -0.309902)",
        "(-0.124749, 1.649853, -0.314185)",
        "(-0.125084, 1.644404, -0.318126)",
        "(-0.125647, 1.638978, -0.321743)",
        "(-0.125997, 1.636231, -0.323394)",
        "(-0.126468, 1.630486, -0.326404)",
        "(-0.126858, 1.624429, -0.329178)",
        "(-0.127460, 1.618441, -0.331661)",
        "(-0.128253, 1.612614, -0.334115)",
        "(-0.128568, 1.609616, -0.335380)",
        "(-0.129271, 1.603436, -0.337765)",
        "(-0.130212, 1.596996, -0.339955)",
        "(-0.131025, 1.590466, -0.342038)",
        "(-0.131833, 1.583809, -0.344056)",
        "(-0.132197, 1.580364, -0.345038)",
        "(-0.132967, 1.573305, -0.346920)",
        "(-0.133749, 1.566138, -0.348688)",
        "(-0.134326, 1.558753, -0.350284)",
        "(-0.134644, 1.551078, -0.351511)",
        "(-0.134797, 1.547224, -0.352091)",
        "(-0.135148, 1.539458, -0.353235)",
        "(-0.135703, 1.531695, -0.354192)",
        "(-0.136053, 1.523756, -0.355014)",
        "(-0.136188, 1.515574, -0.355464)",
        "(-0.136227, 1.511446, -0.355473)",
        "(-0.136220, 1.503114, -0.355208)",
        "(-0.135945, 1.494685, -0.354704)",
        "(-0.135592, 1.486184, -0.353966)",
        "(-0.135464, 1.477858, -0.352955)",
        "(-0.135382, 1.473704, -0.352267)",
        "(-0.134945, 1.465282, -0.350503)",
        "(-0.134426, 1.456803, -0.348268)",
        "(-0.133886, 1.448359, -0.345792)",
        "(-0.133419, 1.440179, -0.343209)",
        "(-0.133226, 1.436147, -0.341846)",
        "(-0.132848, 1.428212, -0.338979)",
        "(-0.132524, 1.420494, -0.335732)",
        "(-0.132292, 1.412851, -0.332103)",
        "(-0.132058, 1.405176, -0.327813)",
        "(-0.131884, 1.401319, -0.325656)",
        "(-0.131491, 1.393669, -0.320981)",
        "(-0.130957, 1.386252, -0.316185)",
        "(-0.130409, 1.379144, -0.311397)",
        "(-0.130082, 1.372288, -0.306506)",
        "(-0.129992, 1.368960, -0.303912)",
        "(-0.129744, 1.362333, -0.298301)",
        "(-0.129273, 1.355784, -0.292216)",
        "(-0.128833, 1.349539, -0.285760)",
        "(-0.128432, 1.343742, -0.279181)",
        "(-0.128217, 1.341003, -0.275800)",
        "(-0.127574, 1.335531, -0.268691)",
        "(-0.126676, 1.330207, -0.261288)",
        "(-0.126017, 1.325506, -0.253833)",
        "(-0.125558, 1.321375, -0.246162)",
        "(-0.125220, 1.319461, -0.242248)",
        "(-0.124334, 1.315719, -0.234154)",
        "(-0.123445, 1.312174, -0.225186)",
        "(-0.122850, 1.309577, -0.216762)",
        "(-0.121957, 1.307439, -0.208485)",
        "(-0.121544, 1.306598, -0.204367)",
        "(-0.120779, 1.305214, -0.195872)",
        "(-0.120185, 1.304362, -0.187295)",
        "(-0.119482, 1.304087, -0.178992)",
        "(-0.118555, 1.304320, -0.170945)",
        "(-0.118154, 1.304777, -0.167020)",
        "(-0.117244, 1.306098, -0.159326)",
        "(-0.116305, 1.308012, -0.151845)",
        "(-0.115513, 1.310663, -0.144565)",
        "(-0.114364, 1.313909, -0.137476)",
        "(-0.113770, 1.315852, -0.134059)",
        "(-0.112390, 1.320217, -0.127528)",
        "(-0.111226, 1.325388, -0.121200)",
        "(-0.110251, 1.331347, -0.115020)",
        "(-0.109307, 1.337917, -0.109052)",
        "(-0.108778, 1.341390, -0.106162)",
        "(-0.107390, 1.348436, -0.100576)",
        "(-0.105933, 1.355891, -0.095217)",
        "(-0.104951, 1.363908, -0.090135)",
        "(-0.104009, 1.372165, -0.084920)",
        "(-0.103406, 1.376313, -0.082309)",
        "(-0.102025, 1.384765, -0.077307)",
        "(-0.101479, 1.393767, -0.072678)",
        "(-0.100981, 1.402927, -0.068444)",
        "(-0.100133, 1.411901, -0.064353)",
        "(-0.099654, 1.416409, -0.062445)",
        "(-0.098778, 1.425644, -0.058980)",
        "(-0.098836, 1.435253, -0.056052)",
        "(-0.098465, 1.444755, -0.053277)",
        "(-0.097608, 1.454084, -0.050697)",
        "(-0.097054, 1.458738, -0.049478)",
        "(-0.096450, 1.468120, -0.047287)",
        "(-0.096593, 1.477533, -0.045421)",
        "(-0.096559, 1.486771, -0.043827)",
        "(-0.095989, 1.495780, -0.042375)",
        "(-0.095613, 1.500217, -0.041760)",
        "(-0.095354, 1.508924, -0.040612)",
        "(-0.095678, 1.517783, -0.039983)",
        "(-0.095951, 1.526479, -0.039465)",
        "(-0.096042, 1.534880, -0.038984)",
        "(-0.096145, 1.539086, -0.038939)",
        "(-0.096468, 1.547506, -0.039148)",
        "(-0.096922, 1.555653, -0.039707)",
        "(-0.097735, 1.567732, -0.041272)",
        "(-0.097735, 1.567732, -0.041272)",
        "(-0.098252, 1.575798, -0.042829)",
        "(-0.098791, 1.583698, -0.044613)",
        "(-0.099352, 1.591488, -0.046873)",
        "(-0.099993, 1.599354, -0.049603)",
        "(-0.100608, 1.607164, -0.052753)",
        "(-0.100729, 1.610985, -0.054525)",
        "(-0.100968, 1.618477, -0.058211)",
        "(-0.101569, 1.625724, -0.062231)",
        "(-0.102382, 1.632746, -0.066508)",
        "(-0.102894, 1.639319, -0.071148)",
        "(-0.103041, 1.642477, -0.073518)",
        "(-0.103366, 1.648487, -0.078507)",
        "(-0.104227, 1.654277, -0.084025)",
        "(-0.104894, 1.659721, -0.090088)",
        "(-0.105515, 1.664605, -0.096336)",
        "(-0.105890, 1.666883, -0.099545)",
        "(-0.106684, 1.671295, -0.106168)",
        "(-0.107297, 1.675400, -0.113070)",
        "(-0.107838, 1.678997, -0.120088)",
        "(-0.108688, 1.682122, -0.127135)",
        "(-0.109136, 1.683542, -0.130783)",
        "(-0.110089, 1.686248, -0.138413)",
        "(-0.111223, 1.688906, -0.146312)",
        "(-0.112409, 1.691215, -0.154039)",
        "(-0.113934, 1.693007, -0.161980)",
        "(-0.114701, 1.693735, -0.165937)",
        "(-0.116188, 1.694939, -0.173693)",
        "(-0.117638, 1.695902, -0.181433)",
        "(-0.119233, 1.696610, -0.189288)",
        "(-0.120882, 1.696747, -0.197130)",
        "(-0.121772, 1.696525, -0.200918)",
        "(-0.123736, 1.695974, -0.208388)",
        "(-0.125624, 1.695138, -0.215893)",
        "(-0.127404, 1.693905, -0.223585)",
        "(-0.129091, 1.692241, -0.231259)",
        "(-0.129944, 1.691257, -0.234937)",
        "(-0.131661, 1.689057, -0.241927)",
        "(-0.133019, 1.686339, -0.248469)",
        "(-0.134308, 1.683084, -0.254784)",
        "(-0.135934, 1.679614, -0.261052)",
        "(-0.136825, 1.677862, -0.264208)",
        "(-0.138526, 1.674167, -0.270446)",
        "(-0.140133, 1.670120, -0.276386)",
        "(-0.141717, 1.665613, -0.281796)",
        "(-0.143052, 1.660811, -0.286994)",
        "(-0.143738, 1.658330, -0.289505)",
        "(-0.144886, 1.653179, -0.294405)",
        "(-0.145652, 1.647597, -0.298674)",
        "(-0.146448, 1.641838, -0.302587)",
        "(-0.147425, 1.636033, -0.306500)",
        "(-0.147895, 1.633097, -0.308473)",
        "(-0.148788, 1.627160, -0.312395)",
        "(-0.149641, 1.621029, -0.316176)",
        "(-0.150405, 1.614684, -0.319866)",
        "(-0.151009, 1.608200, -0.323322)",
        "(-0.151237, 1.604939, -0.325052)",
        "(-0.151683, 1.598264, -0.328422)",
        "(-0.151991, 1.591362, -0.331667)",
        "(-0.152053, 1.584283, -0.334525)",
        "(-0.151638, 1.576995, -0.336959)",
        "(-0.151316, 1.573244, -0.338071)",
        "(-0.150652, 1.565396, -0.339989)",
        "(-0.150124, 1.557273, -0.341676)",
        "(-0.149703, 1.549060, -0.342861)",
        "(-0.148699, 1.540653, -0.343626)",
        "(-0.148161, 1.536357, -0.343832)",
        "(-0.147011, 1.527655, -0.343978)",
        "(-0.146082, 1.518904, -0.343885)",
        "(-0.145566, 1.510316, -0.343691)",
        "(-0.145094, 1.501644, -0.343163)",
        "(-0.144640, 1.497241, -0.342833)",
        "(-0.143753, 1.488425, -0.341928)",
        "(-0.143069, 1.479694, -0.340820)",
        "(-0.142883, 1.471094, -0.339504)",
        "(-0.142737, 1.462507, -0.338091)",
        "(-0.142661, 1.458151, -0.337236)",
        "(-0.142393, 1.449357, -0.335434)",
        "(-0.142137, 1.440417, -0.333358)",
        "(-0.141911, 1.431483, -0.331306)",
        "(-0.141839, 1.422542, -0.329240)",
        "(-0.141807, 1.418061, -0.328105)",
        "(-0.141625, 1.409048, -0.325469)",
        "(-0.141440, 1.400091, -0.322447)",
        "(-0.141292, 1.391203, -0.319116)",
        "(-0.141257, 1.382728, -0.315834)",
        "(-0.141307, 1.378686, -0.314255)",
        "(-0.141243, 1.370728, -0.311202)",
        "(-0.141093, 1.362856, -0.307759)",
        "(-0.140858, 1.355059, -0.303696)",
        "(-0.140517, 1.347473, -0.299229)",
        "(-0.140256, 1.343736, -0.296801)",
        "(-0.139750, 1.336440, -0.291509)",
        "(-0.139264, 1.329513, -0.285774)",
        "(-0.138828, 1.323005, -0.279393)",
        "(-0.138214, 1.317004, -0.272394)",
        "(-0.137811, 1.314280, -0.268790)",
        "(-0.137082, 1.309481, -0.260930)",
        "(-0.136386, 1.305372, -0.252124)",
        "(-0.135788, 1.302297, -0.243340)",
        "(-0.135193, 1.299805, -0.233660)",
        "(-0.134846, 1.298680, -0.228583)",
        "(-0.134197, 1.297067, -0.218255)",
        "(-0.133634, 1.296340, -0.208029)",
        "(-0.133059, 1.296195, -0.197712)",
        "(-0.132442, 1.296650, -0.187343)",
        "(-0.132145, 1.297204, -0.182312)",
        "(-0.131533, 1.298864, -0.172822)",
        "(-0.130948, 1.301086, -0.163728)",
        "(-0.130255, 1.303701, -0.154680)",
        "(-0.129691, 1.306919, -0.145848)",
        "(-0.129349, 1.308691, -0.141623)",
        "(-0.128656, 1.312546, -0.133608)",
        "(-0.127919, 1.316749, -0.126123)",
        "(-0.127261, 1.321138, -0.118763)",
        "(-0.126590, 1.325842, -0.111639)",
        "(-0.126366, 1.328465, -0.108319)",
        "(-0.125864, 1.334026, -0.102101)",
        "(-0.125296, 1.339884, -0.096236)",
        "(-0.124534, 1.345955, -0.090676)",
        "(-0.123889, 1.352525, -0.085341)",
        "(-0.123564, 1.356009, -0.082753)",
        "(-0.122613, 1.363386, -0.077709)",
        "(-0.121389, 1.371236, -0.072942)",
        "(-0.120520, 1.379749, -0.068412)",
        "(-0.119944, 1.389109, -0.064197)",
        "(-0.119606, 1.393928, -0.062185)",
        "(-0.118812, 1.404075, -0.058325)",
        "(-0.117653, 1.414507, -0.054445)",
        "(-0.117263, 1.425592, -0.050819)",
        "(-0.116934, 1.437265, -0.047572)",
        "(-0.116497, 1.443113, -0.046047)",
        "(-0.114900, 1.454863, -0.043195)",
        "(-0.113847, 1.466802, -0.040728)",
        "(-0.113958, 1.479385, -0.038970)",
        "(-0.113647, 1.491585, -0.037003)",
        "(-0.113365, 1.497671, -0.036058)",
        "(-0.111852, 1.509529, -0.034342)",
        "(-0.111623, 1.521501, -0.033217)",
        "(-0.111861, 1.533351, -0.032758)",
        "(-0.111286, 1.544541, -0.032307)",
        "(-0.110862, 1.550132, -0.032273)",
        "(-0.109815, 1.561197, -0.032584)",
        "(-0.109815, 1.572325, -0.033629)",
        "(-0.109911, 1.583018, -0.035055)",
        "(-0.109856, 1.592999, -0.036480)",
        "(-0.109738, 1.597823, -0.037272)",
        "(-0.109214, 1.606984, -0.039087)",
        "(-0.109469, 1.615647, -0.041282)",
        "(-0.109861, 1.623724, -0.043629)",
        "(-0.110163, 1.631249, -0.046063)",
        "(-0.110349, 1.634804, -0.047387)",
        "(-0.110752, 1.641690, -0.050228)",
        "(-0.111415, 1.648054, -0.053423)",
        "(-0.112025, 1.653883, -0.057018)",
        "(-0.112608, 1.659186, -0.060766)",
        "(-0.112813, 1.661605, -0.062758)",
        "(-0.113401, 1.666034, -0.066929)",
        "(-0.114184, 1.670058, -0.071673)",
        "(-0.114653, 1.673799, -0.077062)",
        "(-0.114757, 1.676949, -0.082884)",
        "(-0.114730, 1.678355, -0.085923)",
        "(-0.114669, 1.680616, -0.092276)",
        "(-0.114702, 1.682436, -0.099006)",
        "(-0.114297, 1.683878, -0.106039)",
        "(-0.113757, 1.684852, -0.113149)",
        "(-0.113502, 1.685184, -0.116776)",
        "(-0.113089, 1.685736, -0.124258)",
        "(-0.112781, 1.686183, -0.131976)",
        "(-0.112381, 1.686447, -0.139771)",
        "(-0.111879, 1.686526, -0.147902)",
        "(-0.111659, 1.686496, -0.151813)",
        "(-0.111634, 1.686288, -0.159702)",
        "(-0.112150, 1.686000, -0.167820)",
        "(-0.112663, 1.685603, -0.176210)",
        "(-0.113077, 1.685029, -0.184832)",
        "(-0.113386, 1.684631, -0.189090)",
        "(-0.114062, 1.683544, -0.197279)",
        "(-0.114929, 1.682181, -0.205234)",
        "(-0.115943, 1.680588, -0.213220)",
        "(-0.116822, 1.678650, -0.221135)",
        "(-0.117298, 1.677624, -0.225047)",
        "(-0.118220, 1.675331, -0.232760)",
        "(-0.119058, 1.672732, -0.240315)",
        "(-0.120041, 1.669916, -0.247829)",
        "(-0.121208, 1.666881, -0.255162)",
        "(-0.121851, 1.665298, -0.258690)",
        "(-0.123087, 1.661812, -0.265491)",
        "(-0.124488, 1.657985, -0.272049)",
        "(-0.126071, 1.653934, -0.278603)",
        "(-0.127624, 1.649491, -0.284912)",
        "(-0.128283, 1.647148, -0.288041)",
        "(-0.129342, 1.642006, -0.293933)",
        "(-0.130045, 1.636335, -0.299334)",
        "(-0.130877, 1.630298, -0.304437)",
        "(-0.131733, 1.624003, -0.309349)",
        "(-0.132044, 1.620753, -0.311787)",
        "(-0.132438, 1.613932, -0.316393)",
        "(-0.132971, 1.606774, -0.320465)",
        "(-0.133300, 1.599307, -0.323888)",
        "(-0.133114, 1.591463, -0.327017)",
        "(-0.132918, 1.587394, -0.328481)",
        "(-0.132646, 1.579223, -0.331297)",
        "(-0.132310, 1.570948, -0.334073)",
        "(-0.131799, 1.562352, -0.336717)",
        "(-0.131491, 1.553482, -0.339016)",
        "(-0.131331, 1.549054, -0.340107)",
        "(-0.130930, 1.540250, -0.342126)",
        "(-0.130373, 1.531553, -0.343997)",
        "(-0.129740, 1.522987, -0.345708)",
        "(-0.129497, 1.514746, -0.347322)",
        "(-0.129482, 1.510771, -0.348092)",
        "(-0.129325, 1.502768, -0.349509)",
        "(-0.128908, 1.494737, -0.350634)",
        "(-0.128362, 1.486741, -0.351500)",
        "(-0.128118, 1.478917, -0.352162)",
        "(-0.128076, 1.475032, -0.352378)",
        "(-0.128013, 1.467191, -0.352710)",
        "(-0.128048, 1.459220, -0.352918)",
        "(-0.128255, 1.451241, -0.352846)",
        "(-0.128388, 1.443262, -0.352353)",
        "(-0.128473, 1.439246, -0.351863)",
        "(-0.128646, 1.431125, -0.350793)",
        "(-0.128777, 1.422853, -0.349367)",
        "(-0.128940, 1.414542, -0.347626)",
        "(-0.129538, 1.406310, -0.345306)",
        "(-0.129875, 1.402193, -0.343909)",
        "(-0.130445, 1.393903, -0.340894)",
        "(-0.130996, 1.385620, -0.337579)",
        "(-0.131791, 1.377446, -0.333848)",
        "(-0.132684, 1.369366, -0.329773)",
        "(-0.133177, 1.365386, -0.327613)",
        "(-0.134032, 1.357549, -0.323291)",
        "(-0.134803, 1.350012, -0.318604)",
        "(-0.135322, 1.342621, -0.313388)",
        "(-0.135872, 1.335506, -0.307554)",
        "(-0.136184, 1.332107, -0.304463)",
        "(-0.136883, 1.325702, -0.298168)",
        "(-0.137782, 1.319974, -0.291616)",
        "(-0.138632, 1.314717, -0.284385)",
        "(-0.139214, 1.309969, -0.276388)",
        "(-0.139324, 1.307761, -0.272101)",
        "(-0.139468, 1.303691, -0.262986)",
        "(-0.139433, 1.300671, -0.254116)",
        "(-0.139037, 1.298352, -0.244842)",
        "(-0.138879, 1.296932, -0.235014)",
        "(-0.138892, 1.296584, -0.229869)",
        "(-0.138791, 1.296347, -0.219443)",
        "(-0.138494, 1.297067, -0.209368)",
        "(-0.137915, 1.298589, -0.199463)",
        "(-0.136831, 1.300824, -0.189413)",
        "(-0.136314, 1.302202, -0.184346)",
        "(-0.135204, 1.305632, -0.174204)",
        "(-0.134037, 1.309758, -0.164054)",
        "(-0.132042, 1.317356, -0.149288)",
        "(-0.132042, 1.317356, -0.149288)",
        "(-0.130530, 1.322925, -0.139842)",
        "(-0.128964, 1.328972, -0.130753)",
        "(-0.127428, 1.335458, -0.122209)",
        "(-0.126038, 1.342538, -0.114277)",
        "(-0.124683, 1.350052, -0.106750)",
        "(-0.123957, 1.353885, -0.103092)",
        "(-0.122633, 1.361934, -0.096283)",
        "(-0.121665, 1.370460, -0.090144)",
        "(-0.120624, 1.379273, -0.084679)",
        "(-0.119214, 1.388204, -0.079550)",
        "(-0.118357, 1.392740, -0.077131)",
        "(-0.117172, 1.402195, -0.072676)",
        "(-0.116261, 1.412112, -0.068708)",
        "(-0.115007, 1.421968, -0.064919)",
        "(-0.113389, 1.432056, -0.061458)",
        "(-0.112975, 1.437312, -0.059858)",
        "(-0.112817, 1.448170, -0.057053)",
        "(-0.112477, 1.459086, -0.054521)",
        "(-0.111845, 1.469970, -0.052060)",
        "(-0.110506, 1.480886, -0.049849)",
        "(-0.109959, 1.486350, -0.048873)",
        "(-0.109935, 1.497640, -0.047441)",
        "(-0.109937, 1.508750, -0.046176)",
        "(-0.109698, 1.519693, -0.045079)",
        "(-0.108415, 1.530464, -0.044409)",
        "(-0.107691, 1.535731, -0.044184)",
        "(-0.108357, 1.546591, -0.044411)",
        "(-0.108875, 1.557203, -0.044914)",
        "(-0.109118, 1.567281, -0.045487)",
        "(-0.109232, 1.577057, -0.046396)",
        "(-0.109444, 1.581745, -0.047100)",
        "(-0.109893, 1.591174, -0.049178)",
        "(-0.110100, 1.600402, -0.052011)",
        "(-0.109954, 1.609218, -0.055186)",
        "(-0.110218, 1.617600, -0.058883)",
        "(-0.110661, 1.621700, -0.060957)",
        "(-0.111540, 1.629614, -0.065484)",
        "(-0.112317, 1.637046, -0.070282)",
        "(-0.112985, 1.643959, -0.075582)",
        "(-0.113433, 1.650530, -0.081314)",
        "(-0.113731, 1.653542, -0.084528)",
        "(-0.114416, 1.659462, -0.091203)",
        "(-0.115070, 1.664922, -0.098275)",
        "(-0.115749, 1.669818, -0.105564)",
        "(-0.116528, 1.674139, -0.112990)",
        "(-0.117070, 1.676055, -0.116606)",
        "(-0.118211, 1.679634, -0.123812)",
        "(-0.119437, 1.682890, -0.131137)",
        "(-0.120388, 1.685729, -0.138684)",
        "(-0.121325, 1.688251, -0.146478)",
        "(-0.121865, 1.689401, -0.150384)",
        "(-0.123016, 1.691379, -0.158081)",
        "(-0.124145, 1.693042, -0.165741)",
        "(-0.125443, 1.694550, -0.173363)",
        "(-0.126626, 1.695659, -0.180960)",
        "(-0.127237, 1.696054, -0.184758)",
        "(-0.128519, 1.696474, -0.192235)",
        "(-0.129964, 1.696633, -0.199669)",
        "(-0.132158, 1.696503, -0.211469)",
        "(-0.132158, 1.696503, -0.211469)",
        "(-0.133438, 1.695943, -0.219207)",
        "(-0.134569, 1.694882, -0.226888)",
        "(-0.135717, 1.693422, -0.234512)",
        "(-0.136929, 1.691623, -0.242268)",
        "(-0.138098, 1.689474, -0.250225)",
        "(-0.138664, 1.688262, -0.254163)",
        "(-0.139789, 1.685488, -0.261905)",
        "(-0.141067, 1.682179, -0.269315)",
        "(-0.142211, 1.678392, -0.276732)",
        "(-0.143208, 1.674218, -0.284227)",
        "(-0.143718, 1.672000, -0.288015)",
        "(-0.144808, 1.667329, -0.295456)",
        "(-0.145998, 1.662344, -0.302665)",
        "(-0.147125, 1.656872, -0.309635)",
        "(-0.147946, 1.650988, -0.316336)",
        "(-0.148257, 1.647971, -0.319615)",
        "(-0.148734, 1.641739, -0.325954)",
        "(-0.149219, 1.635163, -0.331844)",
        "(-0.149541, 1.628080, -0.337210)",
        "(-0.149769, 1.620702, -0.342188)",
        "(-0.149812, 1.616897, -0.344524)",
        "(-0.149779, 1.609150, -0.348898)",
        "(-0.149545, 1.601205, -0.352707)",
        "(-0.149083, 1.593076, -0.356239)",
        "(-0.148540, 1.584909, -0.359672)",
        "(-0.148226, 1.580814, -0.361321)",
        "(-0.147828, 1.572555, -0.364138)",
        "(-0.147869, 1.564299, -0.366449)",
        "(-0.147991, 1.556039, -0.368365)",
        "(-0.147697, 1.547582, -0.369710)",
        "(-0.147414, 1.543296, -0.370174)",
        "(-0.146885, 1.534781, -0.370968)",
        "(-0.146690, 1.526372, -0.371509)",
        "(-0.146674, 1.518202, -0.371741)",
        "(-0.146418, 1.510121, -0.371723)",
        "(-0.146286, 1.506168, -0.371645)",
        "(-0.146131, 1.498441, -0.371136)",
        "(-0.145814, 1.490698, -0.370372)",
        "(-0.145485, 1.482972, -0.369311)",
        "(-0.144960, 1.475254, -0.367825)",
        "(-0.144602, 1.471397, -0.366902)",
        "(-0.143856, 1.463713, -0.364782)",
        "(-0.143259, 1.456081, -0.362370)",
        "(-0.142752, 1.448683, -0.359746)",
        "(-0.142198, 1.441454, -0.356912)",
        "(-0.141853, 1.437808, -0.355378)",
        "(-0.141253, 1.430507, -0.351824)",
        "(-0.140812, 1.423147, -0.347740)",
        "(-0.140234, 1.415556, -0.343421)",
        "(-0.139883, 1.407938, -0.338885)",
        "(-0.139658, 1.404168, -0.336514)",
        "(-0.139185, 1.396600, -0.331350)",
        "(-0.138849, 1.388920, -0.325550)",
        "(-0.138488, 1.377299, -0.316200)",
        "(-0.138488, 1.377299, -0.316200)",
        "(-0.138015, 1.369699, -0.310000)",
        "(-0.137296, 1.362175, -0.303707)",
        "(-0.136655, 1.354879, -0.296788)",
        "(-0.135857, 1.347846, -0.289252)",
        "(-0.135245, 1.341336, -0.281401)",
        "(-0.135060, 1.338391, -0.277466)",
        "(-0.134492, 1.332883, -0.269338)",
        "(-0.133826, 1.327856, -0.260582)",
        "(-0.133312, 1.323428, -0.251425)",
        "(-0.132966, 1.319688, -0.242408)",
        "(-0.132888, 1.318108, -0.237860)",
        "(-0.132611, 1.315314, -0.228348)",
        "(-0.132391, 1.313096, -0.218286)",
        "(-0.132366, 1.311604, -0.208165)",
        "(-0.132497, 1.310989, -0.198448)",
        "(-0.132531, 1.311068, -0.193796)",
        "(-0.132409, 1.311813, -0.184385)",
        "(-0.131972, 1.313210, -0.175526)",
        "(-0.131138, 1.315311, -0.166389)",
        "(-0.130445, 1.318585, -0.157261)",
        "(-0.129963, 1.320673, -0.152849)",
        "(-0.128838, 1.325523, -0.144272)",
        "(-0.127609, 1.331520, -0.136243)",
        "(-0.126590, 1.338628, -0.128410)",
        "(-0.125377, 1.346660, -0.120629)",
        "(-0.124752, 1.350932, -0.116858)",
        "(-0.123488, 1.360072, -0.109529)",
        "(-0.122038, 1.369614, -0.102367)",
        "(-0.120565, 1.379537, -0.095747)",
        "(-0.119248, 1.389666, -0.089632)",
        "(-0.118608, 1.394668, -0.086595)",
        "(-0.117477, 1.404680, -0.080869)",
        "(-0.116332, 1.414579, -0.075731)",
        "(-0.114787, 1.424213, -0.070981)",
        "(-0.112965, 1.433597, -0.066435)",
        "(-0.112106, 1.438224, -0.064291)",
        "(-0.111290, 1.447627, -0.060311)",
        "(-0.111179, 1.457081, -0.056861)",
        "(-0.110849, 1.466373, -0.053792)",
        "(-0.109802, 1.475454, -0.050994)",
        "(-0.108823, 1.479829, -0.049604)",
        "(-0.107805, 1.488603, -0.047030)",
        "(-0.107688, 1.497662, -0.045275)",
        "(-0.107178, 1.506655, -0.044108)",
        "(-0.106350, 1.515654, -0.043392)",
        "(-0.105532, 1.520106, -0.043212)",
        "(-0.104639, 1.529225, -0.043542)",
        "(-0.103986, 1.538566, -0.044727)",
        "(-0.102744, 1.547553, -0.045815)",
        "(-0.101063, 1.556469, -0.047059)",
        "(-0.100025, 1.560812, -0.047728)",
        "(-0.099539, 1.569648, -0.049637)",
        "(-0.099910, 1.578499, -0.052278)",
        "(-0.099682, 1.586884, -0.054877)",
        "(-0.099210, 1.595149, -0.057639)",
        "(-0.098607, 1.599058, -0.059065)",
        "(-0.098248, 1.606768, -0.062237)",
        "(-0.098572, 1.614292, -0.065982)",
        "(-0.098912, 1.624841, -0.071939)",
        "(-0.098912, 1.624841, -0.071939)",
        "(-0.099045, 1.631546, -0.076539)",
        "(-0.098744, 1.637801, -0.081694)",
        "(-0.099185, 1.643870, -0.087509)",
        "(-0.099721, 1.649585, -0.093692)",
        "(-0.100300, 1.654721, -0.099753)",
        "(-0.100642, 1.657049, -0.102787)",
        "(-0.101303, 1.661418, -0.108986)",
        "(-0.102443, 1.665481, -0.115585)",
        "(-0.103863, 1.669298, -0.122600)",
        "(-0.105112, 1.672660, -0.129761)",
        "(-0.105603, 1.674034, -0.133312)",
        "(-0.106391, 1.676564, -0.140390)",
        "(-0.107143, 1.678788, -0.147602)",
        "(-0.108081, 1.680799, -0.155012)",
        "(-0.109050, 1.682731, -0.162689)",
        "(-0.109399, 1.683566, -0.166583)",
        "(-0.109868, 1.685023, -0.174314)",
        "(-0.110572, 1.686388, -0.182015)",
        "(-0.111917, 1.687497, -0.189639)",
        "(-0.113536, 1.688251, -0.197517)",
        "(-0.114296, 1.688460, -0.201673)",
        "(-0.115662, 1.688683, -0.210184)",
        "(-0.117118, 1.688828, -0.219181)",
        "(-0.118679, 1.688963, -0.228485)",
        "(-0.120176, 1.688838, -0.237833)",
        "(-0.120750, 1.688557, -0.242376)",
        "(-0.121700, 1.687487, -0.251075)",
        "(-0.123074, 1.686148, -0.259429)",
        "(-0.124977, 1.684518, -0.267762)",
        "(-0.126686, 1.682606, -0.275363)",
        "(-0.127422, 1.681422, -0.278975)",
        "(-0.128768, 1.678942, -0.286300)",
        "(-0.130365, 1.676235, -0.293485)",
        "(-0.132229, 1.673344, -0.300489)",
        "(-0.134224, 1.670077, -0.307062)",
        "(-0.135176, 1.668213, -0.310119)",
        "(-0.137170, 1.664239, -0.315936)",
        "(-0.139301, 1.660007, -0.321288)",
        "(-0.141162, 1.655625, -0.326334)",
        "(-0.142627, 1.651119, -0.331227)",
        "(-0.143306, 1.648762, -0.333554)",
        "(-0.144850, 1.643917, -0.337843)",
        "(-0.146410, 1.639110, -0.341734)",
        "(-0.147788, 1.634421, -0.345454)",
        "(-0.149065, 1.629613, -0.348821)",
        "(-0.149628, 1.627125, -0.350376)",
        "(-0.150579, 1.621888, -0.353072)",
        "(-0.151311, 1.616298, -0.355272)",
        "(-0.151937, 1.610633, -0.357236)",
        "(-0.152205, 1.604902, -0.359146)",
        "(-0.152224, 1.601926, -0.360025)",
        "(-0.152122, 1.595639, -0.361518)",
        "(-0.152057, 1.589171, -0.362517)",
        "(-0.151721, 1.582609, -0.363316)",
        "(-0.150938, 1.575936, -0.364122)",
        "(-0.150468, 1.572559, -0.364544)",
        "(-0.149591, 1.565598, -0.365217)",
        "(-0.149107, 1.558753, -0.365624)",
        "(-0.148489, 1.551772, -0.365574)",
        "(-0.147682, 1.544500, -0.365277)",
        "(-0.147379, 1.540801, -0.365042)",
        "(-0.147104, 1.533277, -0.364350)",
        "(-0.146904, 1.525819, -0.363457)",
        "(-0.146215, 1.518306, -0.362478)",
        "(-0.145428, 1.510697, -0.361281)",
        "(-0.145103, 1.506895, -0.360658)",
        "(-0.144573, 1.499287, -0.359209)",
        "(-0.144263, 1.491737, -0.357513)",
        "(-0.143767, 1.484145, -0.355742)",
        "(-0.143328, 1.476471, -0.353614)",
        "(-0.143036, 1.472581, -0.352474)",
        "(-0.142335, 1.464746, -0.350028)",
        "(-0.141585, 1.456858, -0.347570)",
        "(-0.140833, 1.449022, -0.345079)",
        "(-0.140198, 1.441328, -0.342638)",
        "(-0.139896, 1.437496, -0.341374)",
        "(-0.139171, 1.429731, -0.338612)",
        "(-0.138450, 1.421887, -0.335527)",
        "(-0.137793, 1.414040, -0.332141)",
        "(-0.137207, 1.406193, -0.328197)",
        "(-0.136916, 1.402318, -0.326203)",
        "(-0.136489, 1.394912, -0.322068)",
        "(-0.135994, 1.387769, -0.317910)",
        "(-0.135220, 1.380745, -0.313360)",
        "(-0.134430, 1.373827, -0.308346)",
        "(-0.134138, 1.370429, -0.305675)",
        "(-0.133545, 1.363627, -0.299977)",
        "(-0.132710, 1.356729, -0.293771)",
        "(-0.131403, 1.346516, -0.283382)",
        "(-0.131403, 1.346516, -0.283382)",
        "(-0.130768, 1.340216, -0.276372)",
        "(-0.130198, 1.334296, -0.269418)",
        "(-0.129339, 1.328426, -0.261860)",
        "(-0.128465, 1.322809, -0.253495)",
        "(-0.127462, 1.317633, -0.245133)",
        "(-0.126818, 1.315246, -0.241056)",
        "(-0.125768, 1.311101, -0.232844)",
        "(-0.124652, 1.307760, -0.224567)",
        "(-0.123371, 1.305164, -0.216254)",
        "(-0.122187, 1.303363, -0.206699)",
        "(-0.121638, 1.302737, -0.202020)",
        "(-0.120814, 1.302214, -0.193083)",
        "(-0.120007, 1.302570, -0.184993)",
        "(-0.118744, 1.303259, -0.177033)",
        "(-0.117456, 1.304992, -0.168354)",
        "(-0.116980, 1.306242, -0.164152)",
        "(-0.116097, 1.309564, -0.156546)",
        "(-0.114815, 1.313472, -0.149692)",
        "(-0.113204, 1.317929, -0.143162)",
        "(-0.111814, 1.323519, -0.136854)",
        "(-0.111167, 1.326574, -0.133657)",
        "(-0.109724, 1.333334, -0.127299)",
        "(-0.107918, 1.340649, -0.121237)",
        "(-0.105802, 1.348497, -0.115408)",
        "(-0.103877, 1.357244, -0.110185)",
        "(-0.103057, 1.361832, -0.107755)",
        "(-0.101169, 1.371401, -0.103167)",
        "(-0.099100, 1.381479, -0.098665)",
        "(-0.096923, 1.392161, -0.094539)",
        "(-0.094714, 1.403281, -0.090869)",
        "(-0.093606, 1.408996, -0.089228)",
        "(-0.091607, 1.420877, -0.086063)",
        "(-0.090226, 1.433328, -0.082843)",
        "(-0.088844, 1.452416, -0.079089)",
        "(-0.088844, 1.452416, -0.079089)",
        "(-0.087708, 1.465088, -0.077140)",
        "(-0.086685, 1.477740, -0.075701)",
        "(-0.086139, 1.490345, -0.074879)",
        "(-0.085937, 1.502730, -0.075234)",
        "(-0.085679, 1.514920, -0.076218)",
        "(-0.085584, 1.520928, -0.076782)",
        "(-0.085756, 1.532700, -0.078196)",
        "(-0.086050, 1.544072, -0.079774)",
        "(-0.086156, 1.554913, -0.081926)",
        "(-0.086251, 1.565208, -0.084801)",
        "(-0.086361, 1.570218, -0.086379)",
        "(-0.086987, 1.579994, -0.089715)",
        "(-0.087845, 1.589254, -0.093905)",
        "(-0.088385, 1.597999, -0.098954)",
        "(-0.088437, 1.606251, -0.104272)",
        "(-0.088417, 1.610162, -0.106949)",
        "(-0.088936, 1.617797, -0.112386)",
        "(-0.090257, 1.625122, -0.118489)",
        "(-0.091752, 1.632089, -0.125085)",
        "(-0.093095, 1.638523, -0.131978)",
        "(-0.093721, 1.641606, -0.135604)",
        "(-0.095166, 1.647277, -0.143712)",
        "(-0.096786, 1.652557, -0.152397)",
        "(-0.098305, 1.657251, -0.160752)",
        "(-0.099970, 1.661674, -0.168868)",
        "(-0.100853, 1.663568, -0.173003)",
        "(-0.102625, 1.667162, -0.181534)",
        "(-0.104488, 1.670179, -0.190149)",
        "(-0.106441, 1.672684, -0.198520)",
        "(-0.108710, 1.674802, -0.206423)",
        "(-0.109761, 1.675663, -0.210271)",
        "(-0.111829, 1.677016, -0.217941)",
        "(-0.114033, 1.677937, -0.225762)",
        "(-0.116575, 1.678376, -0.234017)",
        "(-0.119074, 1.678184, -0.242650)",
        "(-0.120233, 1.677919, -0.247028)",
        "(-0.122338, 1.676836, -0.255935)",
        "(-0.124352, 1.675191, -0.264263)",
        "(-0.126627, 1.672968, -0.271672)",
        "(-0.129314, 1.670200, -0.278962)",
        "(-0.130510, 1.668677, -0.282827)",
        "(-0.132523, 1.665163, -0.290868)",
        "(-0.134031, 1.661140, -0.298535)",
        "(-0.135637, 1.656639, -0.305213)",
        "(-0.137579, 1.651832, -0.310944)",
        "(-0.138512, 1.649363, -0.313820)",
        "(-0.140359, 1.644032, -0.319556)",
        "(-0.142324, 1.637875, -0.325404)",
        "(-0.144109, 1.631749, -0.330415)",
        "(-0.145480, 1.625376, -0.334733)",
        "(-0.145979, 1.622130, -0.336716)",
        "(-0.146742, 1.615250, -0.340429)",
        "(-0.147492, 1.607948, -0.344297)",
        "(-0.148074, 1.600513, -0.348383)",
        "(-0.148317, 1.592996, -0.352303)",
        "(-0.148501, 1.589199, -0.354111)",
        "(-0.149131, 1.581436, -0.357533)",
        "(-0.150037, 1.573455, -0.361047)",
        "(-0.150466, 1.565400, -0.364395)",
        "(-0.150738, 1.557155, -0.367369)",
        "(-0.150945, 1.552941, -0.368668)",
        "(-0.151487, 1.544379, -0.371093)",
        "(-0.151777, 1.535629, -0.373485)",
        "(-0.151472, 1.522029, -0.376709)",
        "(-0.151472, 1.522029, -0.376709)",
        "(-0.151131, 1.512749, -0.378370)",
        "(-0.151105, 1.503182, -0.379605)",
        "(-0.151251, 1.493344, -0.380421)",
        "(-0.150942, 1.483368, -0.380791)",
        "(-0.150245, 1.473165, -0.380683)",
        "(-0.149901, 1.467967, -0.380402)",
        "(-0.149123, 1.457467, -0.379515)",
        "(-0.148277, 1.446834, -0.378220)",
        "(-0.147472, 1.436159, -0.376399)",
        "(-0.146718, 1.425476, -0.373942)",
        "(-0.146313, 1.420112, -0.372527)",
        "(-0.145262, 1.409295, -0.369308)",
        "(-0.143848, 1.398347, -0.365675)",
        "(-0.142412, 1.387416, -0.361460)",
        "(-0.140749, 1.376517, -0.356693)",
        "(-0.139870, 1.371171, -0.353933)",
        "(-0.138000, 1.360729, -0.347935)",
        "(-0.136160, 1.350797, -0.341343)",
        "(-0.134236, 1.341231, -0.334266)",
        "(-0.132241, 1.332235, -0.326600)",
        "(-0.131237, 1.328034, -0.322544)",
        "(-0.129353, 1.320195, -0.314310)",
        "(-0.127662, 1.313111, -0.305862)",
        "(-0.125548, 1.306461, -0.297255)",
        "(-0.123145, 1.300450, -0.287966)",
        "(-0.121909, 1.297886, -0.283017)",
        "(-0.119625, 1.293593, -0.273004)",
        "(-0.117730, 1.290448, -0.263136)",
        "(-0.115733, 1.287807, -0.253242)",
        "(-0.113437, 1.285860, -0.243297)",
        "(-0.112290, 1.285316, -0.238286)",
        "(-0.110124, 1.285215, -0.228024)",
        "(-0.107893, 1.286178, -0.217536)",
        "(-0.105705, 1.288074, -0.207017)",
        "(-0.103555, 1.291135, -0.196483)",
        "(-0.102522, 1.293026, -0.191320)",
        "(-0.100271, 1.297337, -0.181208)",
        "(-0.097884, 1.302410, -0.171194)",
        "(-0.095674, 1.308506, -0.161462)",
        "(-0.093771, 1.315613, -0.152067)",
        "(-0.092951, 1.319521, -0.147687)",
        "(-0.091292, 1.327553, -0.139667)",
        "(-0.089562, 1.335919, -0.132150)",
        "(-0.087827, 1.344776, -0.124596)",
        "(-0.086348, 1.354184, -0.117313)",
        "(-0.085661, 1.359075, -0.113928)",
        "(-0.084265, 1.369031, -0.107504)",
        "(-0.082925, 1.379443, -0.101384)",
        "(-0.081735, 1.390207, -0.095779)",
        "(-0.080953, 1.401318, -0.090621)",
        "(-0.080593, 1.407019, -0.088023)",
        "(-0.080172, 1.418743, -0.083051)",
        "(-0.080201, 1.430758, -0.078671)",
        "(-0.080330, 1.442875, -0.074894)",
        "(-0.080472, 1.455249, -0.072049)",
        "(-0.080551, 1.461174, -0.070935)",
        "(-0.080883, 1.473147, -0.069318)",
        "(-0.081283, 1.485271, -0.068180)",
        "(-0.081910, 1.497502, -0.067624)",
        "(-0.082789, 1.509710, -0.067692)",
        "(-0.083289, 1.515792, -0.067885)",
        "(-0.084212, 1.527736, -0.068439)",
        "(-0.085206, 1.539372, -0.069348)",
        "(-0.086212, 1.550679, -0.070262)",
        "(-0.087451, 1.561676, -0.071264)",
        "(-0.088070, 1.566997, -0.071873)",
        "(-0.089219, 1.577370, -0.073395)",
        "(-0.090343, 1.587338, -0.075535)",
        "(-0.091754, 1.597117, -0.078157)",
        "(-0.093283, 1.606658, -0.080913)",
        "(-0.094013, 1.611300, -0.082341)",
        "(-0.095130, 1.620392, -0.085286)",
        "(-0.096263, 1.629057, -0.088903)",
        "(-0.097634, 1.637470, -0.093027)",
        "(-0.099310, 1.645559, -0.097343)",
        "(-0.100209, 1.649412, -0.099731)",
        "(-0.102058, 1.656761, -0.104947)",
        "(-0.103796, 1.663506, -0.110673)",
        "(-0.105303, 1.669694, -0.116981)",
        "(-0.106754, 1.675258, -0.123926)",
        "(-0.107576, 1.677881, -0.127581)",
        "(-0.109201, 1.682594, -0.135108)",
        "(-0.111096, 1.686856, -0.142682)",
        "(-0.112970, 1.690522, -0.150272)",
        "(-0.114752, 1.693587, -0.158239)",
        "(-0.115472, 1.695037, -0.162154)",
        "(-0.116819, 1.697494, -0.170301)",
        "(-0.118104, 1.699406, -0.178952)",
        "(-0.119275, 1.700914, -0.187782)",
        "(-0.120419, 1.702174, -0.196472)",
        "(-0.121068, 1.702695, -0.200611)",
        "(-0.122943, 1.703457, -0.208502)",
        "(-0.125179, 1.703877, -0.216412)",
        "(-0.127214, 1.703798, -0.224803)",
        "(-0.128925, 1.703268, -0.233526)",
        "(-0.129784, 1.702883, -0.237788)",
        "(-0.131761, 1.701742, -0.246020)",
        "(-0.134028, 1.700268, -0.254079)",
        "(-0.136241, 1.698391, -0.262403)",
        "(-0.138213, 1.695995, -0.271062)",
        "(-0.139032, 1.694656, -0.275314)",
        "(-0.140702, 1.691761, -0.283821)",
        "(-0.142527, 1.688461, -0.292284)",
        "(-0.144581, 1.684701, -0.300555)",
        "(-0.146342, 1.680740, -0.308682)",
        "(-0.147207, 1.678669, -0.312760)",
        "(-0.148936, 1.674174, -0.320884)",
        "(-0.150847, 1.669034, -0.328786)",
        "(-0.153647, 1.660620, -0.339893)",
        "(-0.153647, 1.660620, -0.339893)",
        "(-0.155189, 1.654464, -0.346893)",
        "(-0.156731, 1.647771, -0.353552)",
        "(-0.158422, 1.640397, -0.359934)",
        "(-0.159735, 1.632720, -0.365970)",
        "(-0.160544, 1.624631, -0.371428)",
        "(-0.160953, 1.620440, -0.374017)",
        "(-0.161940, 1.611622, -0.379035)",
        "(-0.162896, 1.602468, -0.384007)",
        "(-0.163193, 1.593101, -0.388573)",
        "(-0.163276, 1.583313, -0.392829)",
        "(-0.163402, 1.578258, -0.394845)",
        "(-0.164030, 1.567618, -0.398512)",
        "(-0.164487, 1.556651, -0.401465)",
        "(-0.164124, 1.545611, -0.403458)",
        "(-0.163746, 1.534324, -0.405171)",
        "(-0.163750, 1.528187, -0.405987)",
        "(-0.163769, 1.516933, -0.407402)",
        "(-0.163407, 1.505590, -0.408478)",
        "(-0.162731, 1.494149, -0.408976)",
        "(-0.161988, 1.482739, -0.408819)",
        "(-0.161547, 1.477090, -0.408498)",
        "(-0.160721, 1.465837, -0.407626)",
        "(-0.159754, 1.454632, -0.406326)",
        "(-0.158582, 1.443510, -0.404398)",
        "(-0.156855, 1.432528, -0.401732)",
        "(-0.155855, 1.427070, -0.400222)",
        "(-0.153735, 1.416219, -0.396910)",
        "(-0.151628, 1.405694, -0.393232)",
        "(-0.149666, 1.395595, -0.389016)",
        "(-0.147654, 1.385895, -0.384159)",
        "(-0.146556, 1.381166, -0.381474)",
        "(-0.144008, 1.371926, -0.375606)",
        "(-0.141339, 1.363041, -0.369369)",
        "(-0.138572, 1.354583, -0.362706)",
        "(-0.135704, 1.346806, -0.355528)",
        "(-0.134261, 1.343200, -0.351805)",
        "(-0.131299, 1.336615, -0.344003)",
        "(-0.128416, 1.330798, -0.335784)",
        "(-0.125762, 1.325901, -0.327016)",
        "(-0.123217, 1.322007, -0.318094)",
        "(-0.122039, 1.320287, -0.313706)",
        "(-0.119545, 1.317151, -0.304940)",
        "(-0.116862, 1.314620, -0.295941)",
        "(-0.114452, 1.313164, -0.286634)",
        "(-0.112095, 1.312372, -0.277122)",
        "(-0.110897, 1.312063, -0.272277)",
        "(-0.108397, 1.311805, -0.262417)",
        "(-0.105786, 1.312147, -0.252374)",
        "(-0.102275, 1.314192, -0.237511)",
        "(-0.102275, 1.314192, -0.237511)",
        "(-0.099793, 1.316592, -0.227297)",
        "(-0.097440, 1.320089, -0.217018)",
        "(-0.095458, 1.324479, -0.207049)",
        "(-0.093676, 1.329438, -0.197424)",
        "(-0.091726, 1.334851, -0.188197)",
        "(-0.090671, 1.337700, -0.183675)",
        "(-0.088640, 1.344080, -0.174847)",
        "(-0.086813, 1.351128, -0.166134)",
        "(-0.085263, 1.358737, -0.157700)",
        "(-0.083876, 1.366831, -0.149396)",
        "(-0.083170, 1.371037, -0.145318)",
        "(-0.081883, 1.379874, -0.137414)",
        "(-0.080812, 1.389201, -0.129792)",
        "(-0.079378, 1.403825, -0.119242)",
        "(-0.079378, 1.403825, -0.119242)",
        "(-0.078347, 1.413765, -0.112858)",
        "(-0.077654, 1.424094, -0.107032)",
        "(-0.077346, 1.434789, -0.101568)",
        "(-0.077276, 1.445845, -0.096777)",
        "(-0.076883, 1.456966, -0.092329)",
        "(-0.076605, 1.462548, -0.090460)",
        "(-0.076554, 1.473831, -0.087163)",
        "(-0.077074, 1.485414, -0.084668)",
        "(-0.077870, 1.497198, -0.082868)",
        "(-0.078577, 1.508945, -0.081589)",
        "(-0.078905, 1.514815, -0.081128)",
        "(-0.079791, 1.526456, -0.080696)",
        "(-0.080753, 1.537946, -0.080895)",
        "(-0.081580, 1.549096, -0.081941)",
        "(-0.082302, 1.559858, -0.083419)",
        "(-0.082663, 1.565086, -0.084377)",
        "(-0.083407, 1.575250, -0.086640)",
        "(-0.084617, 1.585171, -0.089188)",
        "(-0.087238, 1.599364, -0.093686)",
        "(-0.087238, 1.599364, -0.093686)",
        "(-0.088902, 1.608073, -0.097662)",
        "(-0.090193, 1.616213, -0.102120)",
        "(-0.091195, 1.623762, -0.106868)",
        "(-0.092612, 1.630890, -0.112426)",
        "(-0.094124, 1.636945, -0.118214)",
        "(-0.094962, 1.639811, -0.121418)",
        "(-0.096636, 1.645366, -0.128051)",
        "(-0.098044, 1.650541, -0.134708)",
        "(-0.099690, 1.655149, -0.141615)",
        "(-0.101621, 1.659278, -0.148772)",
        "(-0.102631, 1.661230, -0.152302)",
        "(-0.104744, 1.664747, -0.159510)",
        "(-0.106892, 1.667701, -0.167176)",
        "(-0.108836, 1.670092, -0.174824)",
        "(-0.110628, 1.672301, -0.182457)",
        "(-0.111582, 1.673322, -0.186331)",
        "(-0.113934, 1.674970, -0.194316)",
        "(-0.116752, 1.675995, -0.203034)",
        "(-0.119287, 1.676523, -0.212165)",
        "(-0.121605, 1.676574, -0.221465)",
        "(-0.122715, 1.676433, -0.226043)",
        "(-0.125277, 1.675671, -0.234917)",
        "(-0.128556, 1.674345, -0.243638)",
        "(-0.133613, 1.671107, -0.257263)",
        "(-0.133613, 1.671107, -0.257263)",
        "(-0.136554, 1.667916, -0.266877)",
        "(-0.139334, 1.663861, -0.276535)",
        "(-0.142303, 1.659112, -0.286032)",
        "(-0.145378, 1.653796, -0.295143)",
        "(-0.148437, 1.647825, -0.304195)",
        "(-0.149911, 1.644548, -0.308742)",
        "(-0.152643, 1.637185, -0.317856)",
        "(-0.155143, 1.629115, -0.326808)",
        "(-0.157564, 1.620430, -0.335654)",
        "(-0.159837, 1.611263, -0.344227)",
        "(-0.161017, 1.606358, -0.348374)",
        "(-0.163311, 1.596393, -0.356601)",
        "(-0.165133, 1.585915, -0.364463)",
        "(-0.166798, 1.575228, -0.371980)",
        "(-0.168463, 1.564200, -0.379045)",
        "(-0.169285, 1.558641, -0.382385)",
        "(-0.170533, 1.547456, -0.388434)",
        "(-0.171279, 1.536257, -0.393617)",
        "(-0.172005, 1.519400, -0.399927)",
        "(-0.172005, 1.519400, -0.399927)",
        "(-0.172533, 1.508159, -0.403027)",
        "(-0.172845, 1.497217, -0.405383)",
        "(-0.172734, 1.486558, -0.406951)",
        "(-0.172808, 1.476160, -0.408145)",
        "(-0.173158, 1.465975, -0.408756)",
        "(-0.173319, 1.460982, -0.408770)",
        "(-0.173486, 1.451221, -0.408303)",
        "(-0.173333, 1.441850, -0.407148)",
        "(-0.172679, 1.432599, -0.405606)",
        "(-0.172078, 1.423414, -0.403936)",
        "(-0.171838, 1.418902, -0.403011)",
        "(-0.171227, 1.410126, -0.400641)",
        "(-0.170290, 1.401636, -0.397682)",
        "(-0.169004, 1.393397, -0.393819)",
        "(-0.167510, 1.385330, -0.389618)",
        "(-0.166653, 1.381361, -0.387441)",
        "(-0.165038, 1.373578, -0.382861)",
        "(-0.163502, 1.366273, -0.377656)",
        "(-0.161885, 1.359285, -0.371938)",
        "(-0.159964, 1.352536, -0.365741)",
        "(-0.158880, 1.349252, -0.362550)",
        "(-0.156609, 1.342843, -0.356215)",
        "(-0.154377, 1.336850, -0.349685)",
        "(-0.152334, 1.331279, -0.342790)",
        "(-0.150131, 1.326035, -0.335450)",
        "(-0.149022, 1.323553, -0.331720)",
        "(-0.146737, 1.318850, -0.324097)",
        "(-0.144213, 1.314337, -0.316223)",
        "(-0.141521, 1.310019, -0.308228)",
        "(-0.138856, 1.306127, -0.300197)",
        "(-0.137494, 1.304297, -0.295827)",
        "(-0.135226, 1.301362, -0.287774)",
        "(-0.132986, 1.298894, -0.279498)",
        "(-0.128844, 1.296117, -0.265883)",
        "(-0.128844, 1.296117, -0.265883)",
        "(-0.125927, 1.295302, -0.255814)",
        "(-0.122920, 1.295445, -0.245400)",
        "(-0.119990, 1.296551, -0.234807)",
        "(-0.116969, 1.298513, -0.223862)",
        "(-0.113866, 1.301505, -0.212686)",
        "(-0.112278, 1.303295, -0.207029)",
        "(-0.109186, 1.307763, -0.195917)",
        "(-0.106150, 1.313150, -0.185148)",
        "(-0.103165, 1.319623, -0.174704)",
        "(-0.100321, 1.327125, -0.164237)",
        "(-0.098943, 1.331167, -0.159011)",
        "(-0.096177, 1.339974, -0.148794)",
        "(-0.093576, 1.349458, -0.139041)",
        "(-0.090468, 1.364882, -0.125441)",
        "(-0.090468, 1.364882, -0.125441)",
        "(-0.088783, 1.375963, -0.116838)",
        "(-0.087176, 1.387410, -0.108673)",
        "(-0.085853, 1.399227, -0.100921)",
        "(-0.084807, 1.411415, -0.093741)",
        "(-0.083771, 1.423676, -0.087505)",
        "(-0.083207, 1.429782, -0.084774)",
        "(-0.082366, 1.442085, -0.080117)",
        "(-0.082034, 1.454626, -0.075921)",
        "(-0.082273, 1.467402, -0.072107)",
        "(-0.082672, 1.480148, -0.068799)",
        "(-0.082840, 1.486467, -0.067381)",
        "(-0.083115, 1.498947, -0.065268)",
        "(-0.083288, 1.511154, -0.064117)",
        "(-0.083538, 1.523100, -0.063680)",
        "(-0.084120, 1.534898, -0.063774)",
        "(-0.084389, 1.540741, -0.063998)",
        "(-0.084884, 1.552238, -0.064929)",
        "(-0.085265, 1.563414, -0.066556)",
        "(-0.085959, 1.574483, -0.068705)",
        "(-0.086998, 1.585368, -0.070939)",
        "(-0.087596, 1.590740, -0.072204)",
        "(-0.088778, 1.601199, -0.075014)",
        "(-0.089818, 1.611120, -0.078569)",
        "(-0.092135, 1.625086, -0.085500)",
        "(-0.092135, 1.625086, -0.085500)",
        "(-0.093721, 1.633858, -0.090450)",
        "(-0.095094, 1.642157, -0.095693)",
        "(-0.095703, 1.649898, -0.100612)",
        "(-0.097929, 1.657172, -0.106982)",
        "(-0.100278, 1.663999, -0.113990)",
        "(-0.101430, 1.667347, -0.117582)",
        "(-0.103340, 1.673410, -0.124832)",
        "(-0.104902, 1.678951, -0.131978)",
        "(-0.106771, 1.683857, -0.139611)",
        "(-0.108882, 1.688470, -0.147256)",
        "(-0.110034, 1.690644, -0.151015)",
        "(-0.112287, 1.694524, -0.158685)",
        "(-0.114483, 1.697973, -0.166944)",
        "(-0.116552, 1.700856, -0.175577)",
        "(-0.118452, 1.703310, -0.184395)",
        "(-0.119420, 1.704424, -0.188767)",
        "(-0.121336, 1.706251, -0.197264)",
        "(-0.123664, 1.707732, -0.205706)",
        "(-0.127273, 1.708992, -0.218662)",
        "(-0.127273, 1.708992, -0.218662)",
        "(-0.129611, 1.709267, -0.227163)",
        "(-0.131934, 1.709113, -0.235402)",
        "(-0.134339, 1.708412, -0.243318)",
        "(-0.137064, 1.707044, -0.251444)",
        "(-0.139660, 1.705205, -0.259926)",
        "(-0.140906, 1.704126, -0.264185)",
        "(-0.143386, 1.701267, -0.272690)",
        "(-0.145577, 1.698020, -0.280101)",
        "(-0.147538, 1.694403, -0.287244)",
        "(-0.149266, 1.690309, -0.294632)",
        "(-0.150103, 1.688062, -0.298466)",
        "(-0.151755, 1.683143, -0.306286)",
        "(-0.153280, 1.678071, -0.314037)",
        "(-0.155375, 1.669818, -0.325254)",
        "(-0.155375, 1.669818, -0.325254)",
        "(-0.156937, 1.663755, -0.332367)",
        "(-0.158517, 1.657367, -0.339270)",
        "(-0.159925, 1.650926, -0.346276)",
        "(-0.161933, 1.640739, -0.356550)",
        "(-0.161933, 1.640739, -0.356550)",
        "(-0.163533, 1.633519, -0.363306)",
        "(-0.164945, 1.626153, -0.369616)",
        "(-0.166249, 1.618555, -0.375494)",
        "(-0.167751, 1.610428, -0.381083)",
        "(-0.169297, 1.601821, -0.386742)",
        "(-0.169920, 1.597453, -0.389596)",
        "(-0.170654, 1.588429, -0.395040)",
        "(-0.171125, 1.579067, -0.400006)",
        "(-0.171886, 1.569382, -0.404315)",
        "(-0.172562, 1.559757, -0.408091)",
        "(-0.172725, 1.554953, -0.409741)",
        "(-0.172939, 1.545223, -0.412612)",
        "(-0.173114, 1.535194, -0.414940)",
        "(-0.173343, 1.524917, -0.416740)",
        "(-0.173302, 1.514757, -0.418142)",
        "(-0.173101, 1.509761, -0.418598)",
        "(-0.172700, 1.499755, -0.419081)",
        "(-0.172399, 1.489750, -0.419209)",
        "(-0.172259, 1.479545, -0.418871)",
        "(-0.171973, 1.469254, -0.418032)",
        "(-0.171747, 1.464095, -0.417392)",
        "(-0.170964, 1.453703, -0.415720)",
        "(-0.169996, 1.443170, -0.413484)",
        "(-0.168752, 1.432467, -0.410847)",
        "(-0.167221, 1.421724, -0.407617)",
        "(-0.166363, 1.416406, -0.405772)",
        "(-0.164833, 1.406002, -0.401389)",
        "(-0.163159, 1.395922, -0.396131)",
        "(-0.161364, 1.386150, -0.390199)",
        "(-0.159456, 1.376490, -0.384004)",
        "(-0.158341, 1.371718, -0.380791)",
        "(-0.155820, 1.362290, -0.374153)",
        "(-0.152796, 1.353197, -0.367095)",
        "(-0.148754, 1.340806, -0.355734)",
        "(-0.148754, 1.340806, -0.355734)",
        "(-0.146014, 1.333443, -0.347754)",
        "(-0.142975, 1.326627, -0.339404)",
        "(-0.139504, 1.320272, -0.330442)",
        "(-0.136016, 1.314513, -0.321343)",
        "(-0.132729, 1.309679, -0.312196)",
        "(-0.131056, 1.307472, -0.307441)",
        "(-0.127533, 1.304291, -0.297237)",
        "(-0.121982, 1.301854, -0.280604)",
        "(-0.118094, 1.301204, -0.269490)",
        "(-0.118094, 1.301204, -0.269490)",
        "(-0.114334, 1.301642, -0.258523)",
        "(-0.110620, 1.303264, -0.247640)",
        "(-0.107073, 1.306272, -0.237017)",
        "(-0.103541, 1.310320, -0.226344)",
        "(-0.100100, 1.315552, -0.215728)",
        "(-0.098394, 1.318606, -0.210558)",
        "(-0.094885, 1.325408, -0.200677)",
        "(-0.091604, 1.333260, -0.191210)",
        "(-0.088590, 1.342098, -0.182303)",
        "(-0.085494, 1.351543, -0.173849)",
        "(-0.083885, 1.356545, -0.169713)",
        "(-0.080986, 1.367380, -0.161549)",
        "(-0.078901, 1.379240, -0.153952)",
        "(-0.076966, 1.391750, -0.146922)",
        "(-0.074990, 1.404978, -0.140109)",
        "(-0.074149, 1.411475, -0.136941)",
        "(-0.073066, 1.425057, -0.130866)",
        "(-0.072676, 1.439126, -0.125242)",
        "(-0.072448, 1.453221, -0.120406)",
        "(-0.072185, 1.467069, -0.116239)",
        "(-0.071999, 1.473907, -0.114239)",
        "(-0.071736, 1.487409, -0.110720)",
        "(-0.071960, 1.500641, -0.108150)",
        "(-0.072505, 1.513550, -0.106209)",
        "(-0.073097, 1.525823, -0.104675)",
        "(-0.073356, 1.531768, -0.103943)",
        "(-0.074024, 1.543099, -0.102416)",
        "(-0.075199, 1.554047, -0.100931)",
        "(-0.076595, 1.564491, -0.099632)",
        "(-0.077676, 1.574303, -0.098516)",
        "(-0.078137, 1.579058, -0.098064)",
        "(-0.079249, 1.588211, -0.097907)",
        "(-0.080660, 1.597131, -0.098273)",
        "(-0.082042, 1.605755, -0.098863)",
        "(-0.083069, 1.613983, -0.099651)",
        "(-0.083613, 1.617991, -0.100091)",
        "(-0.085114, 1.625718, -0.101534)",
        "(-0.086702, 1.633122, -0.103513)",
        "(-0.088084, 1.640025, -0.105866)",
        "(-0.089348, 1.646605, -0.108643)",
        "(-0.090114, 1.649821, -0.110342)",
        "(-0.091860, 1.655919, -0.114310)",
        "(-0.093832, 1.661789, -0.118509)",
        "(-0.095901, 1.667341, -0.122737)",
        "(-0.097861, 1.672534, -0.127067)",
        "(-0.098893, 1.675020, -0.129410)",
        "(-0.100967, 1.679689, -0.134425)",
        "(-0.103026, 1.683986, -0.139901)",
        "(-0.104810, 1.687827, -0.145379)",
        "(-0.106583, 1.691386, -0.150970)",
        "(-0.107500, 1.693005, -0.153844)",
        "(-0.109565, 1.696216, -0.160198)",
        "(-0.111708, 1.699157, -0.167655)",
        "(-0.113725, 1.701832, -0.175745)",
        "(-0.115608, 1.704111, -0.184188)",
        "(-0.116580, 1.705203, -0.188338)",
        "(-0.118728, 1.707145, -0.196388)",
        "(-0.121071, 1.708844, -0.204492)",
        "(-0.123557, 1.710189, -0.212888)",
        "(-0.126055, 1.711261, -0.221748)",
        "(-0.127269, 1.711690, -0.226241)",
        "(-0.129847, 1.712230, -0.235284)",
        "(-0.132565, 1.712316, -0.244117)",
        "(-0.135351, 1.712024, -0.252613)",
        "(-0.138103, 1.711405, -0.260895)",
        "(-0.139396, 1.711024, -0.265141)",
        "(-0.141743, 1.709804, -0.273879)",
        "(-0.143951, 1.708080, -0.282617)",
        "(-0.146963, 1.704903, -0.294921)",
        "(-0.146963, 1.704903, -0.294921)",
        "(-0.149052, 1.702483, -0.302390)",
        "(-0.151389, 1.699766, -0.309810)",
        "(-0.153509, 1.696578, -0.317457)",
        "(-0.155002, 1.692873, -0.325174)",
        "(-0.156297, 1.688812, -0.332709)",
        "(-0.157027, 1.686611, -0.336390)",
        "(-0.158631, 1.682006, -0.343557)",
        "(-0.160048, 1.677078, -0.350363)",
        "(-0.161155, 1.671749, -0.357014)",
        "(-0.162068, 1.665893, -0.363572)",
        "(-0.162460, 1.662854, -0.366773)",
        "(-0.163050, 1.656508, -0.372899)",
        "(-0.163495, 1.649788, -0.378749)",
        "(-0.163536, 1.639217, -0.387108)",
        "(-0.163536, 1.639217, -0.387108)",
        "(-0.163228, 1.631978, -0.392363)",
        "(-0.163030, 1.624262, -0.397522)",
        "(-0.162970, 1.616866, -0.401783)",
        "(-0.162996, 1.609319, -0.405624)",
        "(-0.163031, 1.605502, -0.407430)",
        "(-0.163043, 1.597693, -0.410693)",
        "(-0.162917, 1.589710, -0.413621)",
        "(-0.162786, 1.581697, -0.416314)",
        "(-0.162752, 1.573590, -0.418909)",
        "(-0.162747, 1.565369, -0.421298)",
        "(-0.162756, 1.561271, -0.422357)",
        "(-0.162574, 1.553062, -0.424066)",
        "(-0.162021, 1.544848, -0.425436)",
        "(-0.161313, 1.536570, -0.426459)",
        "(-0.160751, 1.528265, -0.427282)",
        "(-0.160606, 1.524109, -0.427613)",
        "(-0.160578, 1.515750, -0.428007)",
        "(-0.160572, 1.507302, -0.428069)",
        "(-0.160065, 1.498641, -0.427684)",
        "(-0.159345, 1.489817, -0.426986)",
        "(-0.159021, 1.485344, -0.426613)",
        "(-0.158458, 1.476178, -0.425701)",
        "(-0.157876, 1.466622, -0.424395)",
        "(-0.157120, 1.456724, -0.422675)",
        "(-0.156160, 1.446506, -0.420623)",
        "(-0.155618, 1.441351, -0.419502)",
        "(-0.154761, 1.430902, -0.416916)",
        "(-0.153875, 1.420231, -0.413929)",
        "(-0.152736, 1.409323, -0.410054)",
        "(-0.151489, 1.398364, -0.405677)",
        "(-0.150888, 1.392871, -0.403237)",
        "(-0.149425, 1.381955, -0.398019)",
        "(-0.147825, 1.371236, -0.392274)",
        "(-0.145542, 1.356232, -0.382341)",
        "(-0.145542, 1.356232, -0.382341)",
        "(-0.144002, 1.346892, -0.374915)",
        "(-0.142462, 1.338154, -0.367092)",
        "(-0.140902, 1.330091, -0.358964)",
        "(-0.139423, 1.322610, -0.350672)",
        "(-0.137727, 1.315487, -0.341983)",
        "(-0.136753, 1.312141, -0.337402)",
        "(-0.134617, 1.306161, -0.327898)",
        "(-0.132597, 1.301204, -0.318318)",
        "(-0.130744, 1.296912, -0.308931)",
        "(-0.128914, 1.293259, -0.299343)",
        "(-0.127863, 1.291729, -0.294324)",
        "(-0.125542, 1.289416, -0.284003)",
        "(-0.123133, 1.288017, -0.273544)",
        "(-0.120723, 1.287568, -0.263159)",
        "(-0.118226, 1.288078, -0.252840)",
        "(-0.116957, 1.288642, -0.247612)",
        "(-0.114487, 1.290485, -0.237089)",
        "(-0.112111, 1.293429, -0.226370)",
        "(-0.109456, 1.297263, -0.215564)",
        "(-0.106676, 1.302035, -0.204835)",
        "(-0.105315, 1.304706, -0.199526)",
        "(-0.102689, 1.310836, -0.188915)",
        "(-0.100106, 1.317737, -0.178565)",
        "(-0.097737, 1.325216, -0.168874)",
        "(-0.095451, 1.333122, -0.159689)",
        "(-0.094310, 1.337202, -0.155169)",
        "(-0.092039, 1.345728, -0.146238)",
        "(-0.090093, 1.354760, -0.137707)",
        "(-0.088288, 1.364109, -0.129903)",
        "(-0.086521, 1.373601, -0.122619)",
        "(-0.085617, 1.378386, -0.119009)",
        "(-0.084099, 1.388201, -0.112144)",
        "(-0.082986, 1.398361, -0.105746)",
        "(-0.082037, 1.408715, -0.100047)",
        "(-0.081036, 1.419184, -0.094615)",
        "(-0.080589, 1.424470, -0.092007)",
        "(-0.080088, 1.435266, -0.087401)",
        "(-0.079736, 1.446580, -0.083268)",
        "(-0.079378, 1.457294, -0.080012)",
        "(-0.079204, 1.468177, -0.077201)",
        "(-0.079250, 1.473736, -0.075991)",
        "(-0.079359, 1.484939, -0.073722)",
        "(-0.079697, 1.496232, -0.071535)",
        "(-0.080224, 1.507464, -0.069526)",
        "(-0.080717, 1.518570, -0.067885)",
        "(-0.080972, 1.524078, -0.067195)",
        "(-0.081599, 1.534931, -0.066224)",
        "(-0.082298, 1.545628, -0.065896)",
        "(-0.082848, 1.556068, -0.065964)",
        "(-0.083556, 1.566283, -0.066532)",
        "(-0.083936, 1.571295, -0.066946)",
        "(-0.084844, 1.581272, -0.068008)",
        "(-0.086051, 1.591085, -0.069344)",
        "(-0.087109, 1.600512, -0.070947)",
        "(-0.088234, 1.609552, -0.073135)",
        "(-0.088920, 1.614052, -0.074388)",
        "(-0.090563, 1.622727, -0.077455)",
        "(-0.092272, 1.631088, -0.080779)",
        "(-0.094534, 1.642754, -0.086202)",
        "(-0.094534, 1.642754, -0.086202)",
        "(-0.096439, 1.649941, -0.090330)",
        "(-0.098707, 1.656699, -0.095093)",
        "(-0.100803, 1.662870, -0.100397)",
        "(-0.102379, 1.668435, -0.106128)",
        "(-0.103501, 1.673452, -0.112095)",
        "(-0.104265, 1.675775, -0.115159)",
        "(-0.106364, 1.680044, -0.121209)",
        "(-0.108440, 1.683919, -0.127449)",
        "(-0.109924, 1.687321, -0.133761)",
        "(-0.111292, 1.690366, -0.139941)",
        "(-0.112021, 1.691770, -0.142970)",
        "(-0.113701, 1.694387, -0.149247)",
        "(-0.115350, 1.696797, -0.155906)",
        "(-0.116900, 1.698913, -0.162771)",
        "(-0.118326, 1.700794, -0.169544)",
        "(-0.118967, 1.701627, -0.172817)",
        "(-0.120424, 1.703077, -0.179173)",
        "(-0.122194, 1.704277, -0.185462)",
        "(-0.124173, 1.705234, -0.191955)",
        "(-0.126097, 1.705867, -0.198627)",
        "(-0.126999, 1.706045, -0.202138)",
        "(-0.128540, 1.706082, -0.209509)",
        "(-0.129762, 1.705705, -0.217035)",
        "(-0.131081, 1.705100, -0.224149)",
        "(-0.132707, 1.704197, -0.230592)",
        "(-0.133682, 1.703627, -0.233746)",
        "(-0.135552, 1.702151, -0.240355)",
        "(-0.136916, 1.700206, -0.247314)",
        "(-0.137897, 1.697902, -0.254222)",
        "(-0.138867, 1.695225, -0.260781)",
        "(-0.139499, 1.693771, -0.263893)",
        "(-0.141063, 1.690681, -0.270047)",
        "(-0.142605, 1.687139, -0.276496)",
        "(-0.143933, 1.682864, -0.283411)",
        "(-0.145065, 1.678017, -0.290378)",
        "(-0.145606, 1.675463, -0.293774)",
        "(-0.146529, 1.670027, -0.300184)",
        "(-0.147571, 1.664067, -0.306342)",
        "(-0.148865, 1.654032, -0.315566)",
        "(-0.148865, 1.654032, -0.315566)",
        "(-0.149159, 1.646877, -0.321488)",
        "(-0.149164, 1.639445, -0.327176)",
        "(-0.149096, 1.631795, -0.332569)",
        "(-0.149167, 1.623842, -0.337595)",
        "(-0.149201, 1.615737, -0.342424)",
        "(-0.149103, 1.611610, -0.344745)",
        "(-0.148601, 1.603217, -0.349007)",
        "(-0.147990, 1.594630, -0.352699)",
        "(-0.147580, 1.585857, -0.356190)",
        "(-0.147139, 1.576641, -0.359509)",
        "(-0.146856, 1.572146, -0.361005)",
        "(-0.146115, 1.563334, -0.363562)",
        "(-0.145368, 1.554276, -0.365756)",
        "(-0.144798, 1.545005, -0.367521)",
        "(-0.144035, 1.535685, -0.369055)",
        "(-0.143650, 1.531012, -0.369760)",
        "(-0.142960, 1.521647, -0.371205)",
        "(-0.142370, 1.512287, -0.372305)",
        "(-0.141375, 1.498428, -0.373360)",
        "(-0.141375, 1.498428, -0.373360)",
        "(-0.140457, 1.489271, -0.373414)",
        "(-0.139593, 1.480217, -0.373143)",
        "(-0.138853, 1.471228, -0.372550)",
        "(-0.137722, 1.457737, -0.371051)",
        "(-0.137722, 1.457737, -0.371051)",
        "(-0.136668, 1.448709, -0.369522)",
        "(-0.135474, 1.439603, -0.367510)",
        "(-0.134384, 1.430442, -0.364968)",
        "(-0.133348, 1.421220, -0.361798)",
        "(-0.132236, 1.411938, -0.358191)",
        "(-0.131622, 1.407309, -0.356230)",
        "(-0.130179, 1.398074, -0.351976)",
        "(-0.128723, 1.388896, -0.347479)",
        "(-0.127495, 1.379772, -0.342714)",
        "(-0.126127, 1.370813, -0.337380)",
        "(-0.125358, 1.366388, -0.334518)",
        "(-0.123757, 1.357681, -0.328415)",
        "(-0.122206, 1.349281, -0.321971)",
        "(-0.120778, 1.341475, -0.315351)",
        "(-0.119304, 1.334315, -0.308472)",
        "(-0.118529, 1.330961, -0.304910)",
        "(-0.116868, 1.324849, -0.297337)",
        "(-0.114956, 1.319405, -0.288922)",
        "(-0.113122, 1.314873, -0.279745)",
        "(-0.111411, 1.311473, -0.270050)",
        "(-0.110542, 1.310043, -0.265146)",
        "(-0.108946, 1.307812, -0.255325)",
        "(-0.107198, 1.306047, -0.245422)",
        "(-0.105328, 1.304851, -0.235358)",
        "(-0.103385, 1.304392, -0.225092)",
        "(-0.102474, 1.304559, -0.219990)",
        "(-0.100692, 1.305493, -0.210057)",
        "(-0.099001, 1.307076, -0.200334)",
        "(-0.096948, 1.309105, -0.190630)",
        "(-0.094853, 1.311948, -0.181230)",
        "(-0.093890, 1.313711, -0.176769)",
        "(-0.092153, 1.317916, -0.168209)",
        "(-0.090623, 1.322951, -0.160093)",
        "(-0.088895, 1.328741, -0.152381)",
        "(-0.086967, 1.335024, -0.145070)",
        "(-0.085859, 1.338452, -0.141714)",
        "(-0.083575, 1.345548, -0.135377)",
        "(-0.081101, 1.353609, -0.129777)",
        "(-0.078902, 1.362569, -0.124451)",
        "(-0.077108, 1.372557, -0.119257)",
        "(-0.076297, 1.377803, -0.116645)",
        "(-0.074795, 1.388849, -0.111346)",
        "(-0.073499, 1.400411, -0.106273)",
        "(-0.071930, 1.418635, -0.099659)",
        "(-0.071930, 1.418635, -0.099659)",
        "(-0.071337, 1.431303, -0.095746)",
        "(-0.071249, 1.444227, -0.092300)",
        "(-0.071289, 1.457275, -0.089111)",
        "(-0.071518, 1.470302, -0.086480)",
        "(-0.071703, 1.483176, -0.084458)",
        "(-0.071758, 1.489450, -0.083823)",
        "(-0.072004, 1.501816, -0.083341)",
        "(-0.072432, 1.513993, -0.083600)",
        "(-0.073158, 1.526145, -0.083980)",
        "(-0.074141, 1.538039, -0.084842)",
        "(-0.074486, 1.543799, -0.085515)",
        "(-0.075121, 1.555010, -0.087474)",
        "(-0.075593, 1.566043, -0.090118)",
        "(-0.076286, 1.576127, -0.093023)",
        "(-0.077040, 1.585962, -0.096418)",
        "(-0.077587, 1.590771, -0.098359)",
        "(-0.079037, 1.600305, -0.102249)",
        "(-0.080657, 1.609511, -0.106343)",
        "(-0.082372, 1.618348, -0.110712)",
        "(-0.084045, 1.626829, -0.115300)",
        "(-0.084833, 1.630925, -0.117760)",
        "(-0.086630, 1.638550, -0.123403)",
        "(-0.088716, 1.645663, -0.129320)",
        "(-0.091040, 1.652361, -0.135304)",
        "(-0.093264, 1.658312, -0.141677)",
        "(-0.094350, 1.661022, -0.145000)",
        "(-0.096401, 1.665825, -0.152019)",
        "(-0.098614, 1.670017, -0.159270)",
        "(-0.101599, 1.675054, -0.170554)",
        "(-0.101599, 1.675054, -0.170554)",
        "(-0.103173, 1.677835, -0.178158)",
        "(-0.104596, 1.679966, -0.186130)",
        "(-0.106346, 1.681535, -0.194670)",
        "(-0.108407, 1.682658, -0.203233)",
        "(-0.110296, 1.683436, -0.211614)",
        "(-0.111181, 1.683679, -0.215776)",
        "(-0.112892, 1.683559, -0.224218)",
        "(-0.114738, 1.682689, -0.233177)",
        "(-0.116552, 1.681318, -0.242241)",
        "(-0.118273, 1.679403, -0.251011)",
        "(-0.119119, 1.678363, -0.255228)",
        "(-0.120997, 1.675921, -0.263229)",
        "(-0.123116, 1.673221, -0.271009)",
        "(-0.125468, 1.669823, -0.279037)",
        "(-0.127922, 1.665890, -0.287383)",
        "(-0.129138, 1.663725, -0.291571)",
        "(-0.131517, 1.658949, -0.299766)",
        "(-0.133645, 1.653775, -0.307362)",
        "(-0.135455, 1.648450, -0.314439)",
        "(-0.136987, 1.642822, -0.321263)",
        "(-0.137771, 1.639873, -0.324645)",
        "(-0.139556, 1.633570, -0.331200)",
        "(-0.141655, 1.626884, -0.337339)",
        "(-0.143573, 1.619959, -0.342889)",
        "(-0.145170, 1.612885, -0.347956)",
        "(-0.145992, 1.609218, -0.350312)",
        "(-0.147714, 1.601567, -0.354903)",
        "(-0.149448, 1.593491, -0.359446)",
        "(-0.150786, 1.585171, -0.363916)",
        "(-0.151971, 1.576648, -0.368193)",
        "(-0.152449, 1.572160, -0.370104)",
        "(-0.153523, 1.563097, -0.373666)",
        "(-0.154669, 1.553791, -0.376857)",
        "(-0.155273, 1.544306, -0.379618)",
        "(-0.155510, 1.534634, -0.382208)",
        "(-0.155661, 1.529725, -0.383470)",
        "(-0.156040, 1.519842, -0.385767)",
        "(-0.156568, 1.509821, -0.387385)",
        "(-0.157158, 1.499724, -0.388551)",
        "(-0.156829, 1.489488, -0.389309)",
        "(-0.156528, 1.484369, -0.389585)",
        "(-0.155964, 1.474101, -0.389887)",
        "(-0.155318, 1.463942, -0.389652)",
        "(-0.154489, 1.448860, -0.387803)",
        "(-0.154489, 1.448860, -0.387803)",
        "(-0.153627, 1.438927, -0.385461)",
        "(-0.152390, 1.428931, -0.382567)",
        "(-0.150824, 1.418720, -0.379192)",
        "(-0.148914, 1.408415, -0.375238)",
        "(-0.147876, 1.403196, -0.372926)",
        "(-0.145832, 1.392684, -0.367782)",
        "(-0.143667, 1.382276, -0.362162)",
        "(-0.141380, 1.371979, -0.355775)",
        "(-0.137840, 1.356698, -0.345328)",
        "(-0.137840, 1.356698, -0.345328)",
        "(-0.135411, 1.346760, -0.338508)",
        "(-0.132652, 1.336872, -0.331192)",
        "(-0.129896, 1.327462, -0.323193)",
        "(-0.126556, 1.314968, -0.310457)",
        "(-0.126556, 1.314968, -0.310457)",
        "(-0.124873, 1.307510, -0.301917)",
        "(-0.122938, 1.300555, -0.293154)",
        "(-0.120685, 1.293964, -0.283976)",
        "(-0.118580, 1.288174, -0.274685)",
        "(-0.117027, 1.283382, -0.266003)",
        "(-0.116347, 1.281293, -0.261887)",
        "(-0.114917, 1.277589, -0.253578)",
        "(-0.113131, 1.274586, -0.244689)",
        "(-0.110976, 1.272759, -0.234882)",
        "(-0.109063, 1.272052, -0.224755)",
        "(-0.108131, 1.271971, -0.219614)",
        "(-0.106041, 1.272316, -0.208965)",
        "(-0.103822, 1.273452, -0.198130)",
        "(-0.101842, 1.275766, -0.187718)",
        "(-0.100102, 1.279080, -0.177902)",
        "(-0.099144, 1.280953, -0.173050)",
        "(-0.096973, 1.285271, -0.163436)",
        "(-0.094756, 1.290460, -0.154016)",
        "(-0.092631, 1.296557, -0.145257)",
        "(-0.090435, 1.303276, -0.137173)",
        "(-0.089331, 1.306830, -0.133454)",
        "(-0.086953, 1.314340, -0.126690)",
        "(-0.084404, 1.322505, -0.120487)",
        "(-0.082087, 1.331525, -0.114658)",
        "(-0.080231, 1.341448, -0.109473)",
        "(-0.079342, 1.346577, -0.107003)",
        "(-0.077569, 1.357135, -0.102372)",
        "(-0.075691, 1.368018, -0.097989)",
        "(-0.073782, 1.379148, -0.093935)",
        "(-0.072058, 1.390408, -0.090339)",
        "(-0.071247, 1.396136, -0.088605)",
        "(-0.069914, 1.407927, -0.085326)",
        "(-0.069124, 1.420093, -0.082704)",
        "(-0.068435, 1.432353, -0.080516)",
        "(-0.067577, 1.444535, -0.078853)",
        "(-0.066973, 1.450537, -0.078117)",
        "(-0.066375, 1.462747, -0.077093)",
        "(-0.065787, 1.474967, -0.076352)",
        "(-0.065081, 1.487027, -0.075905)",
        "(-0.064352, 1.498993, -0.075466)",
        "(-0.064162, 1.504943, -0.075357)",
        "(-0.064175, 1.516740, -0.075799)",
        "(-0.064339, 1.528249, -0.077105)",
        "(-0.064799, 1.539661, -0.078945)",
        "(-0.065682, 1.551080, -0.081145)",
        "(-0.066178, 1.556713, -0.082401)",
        "(-0.067339, 1.567726, -0.085226)",
        "(-0.068526, 1.578478, -0.088564)",
        "(-0.070424, 1.593822, -0.094899)",
        "(-0.070424, 1.593822, -0.094899)",
        "(-0.071492, 1.603476, -0.099976)",
        "(-0.072461, 1.612675, -0.105754)",
        "(-0.073306, 1.621231, -0.112319)",
        "(-0.074327, 1.629324, -0.119869)",
        "(-0.075552, 1.636781, -0.128038)",
        "(-0.076062, 1.640155, -0.132316)",
        "(-0.076975, 1.646457, -0.140969)",
        "(-0.078134, 1.652178, -0.149927)",
        "(-0.079842, 1.657296, -0.159589)",
        "(-0.081494, 1.661760, -0.169908)",
        "(-0.082294, 1.663723, -0.175346)",
        "(-0.083643, 1.667246, -0.186526)",
        "(-0.085122, 1.670270, -0.197821)",
        "(-0.086860, 1.672706, -0.209583)",
        "(-0.088825, 1.674340, -0.222138)",
        "(-0.089875, 1.674994, -0.229020)",
        "(-0.091941, 1.675939, -0.241309)",
        "(-0.094289, 1.676566, -0.253147)",
        "(-0.097138, 1.676472, -0.265071)",
        "(-0.100038, 1.675664, -0.277230)",
        "(-0.101540, 1.674985, -0.283399)",
        "(-0.104824, 1.672990, -0.295929)",
        "(-0.108228, 1.670285, -0.308309)",
        "(-0.111786, 1.666675, -0.320162)",
        "(-0.115196, 1.662326, -0.331379)",
        "(-0.116711, 1.659919, -0.336736)",
        "(-0.119448, 1.654497, -0.347045)",
        "(-0.122169, 1.648249, -0.357227)",
        "(-0.125472, 1.641009, -0.367680)",
        "(-0.128710, 1.633169, -0.378016)",
        "(-0.130319, 1.629001, -0.382926)",
        "(-0.133480, 1.620051, -0.391901)",
        "(-0.136498, 1.610398, -0.400272)",
        "(-0.139040, 1.600029, -0.408536)",
        "(-0.141715, 1.588898, -0.416625)",
        "(-0.143186, 1.583083, -0.420470)",
        "(-0.146332, 1.570867, -0.427478)",
        "(-0.148878, 1.558202, -0.433549)",
        "(-0.150583, 1.545184, -0.438707)",
        "(-0.151780, 1.531802, -0.443178)",
        "(-0.152263, 1.525007, -0.445144)",
        "(-0.153126, 1.511285, -0.448296)",
        "(-0.153848, 1.497590, -0.450457)",
        "(-0.154057, 1.483916, -0.451565)",
        "(-0.154308, 1.470313, -0.451493)",
        "(-0.154469, 1.463557, -0.451088)",
        "(-0.154636, 1.450224, -0.449526)",
        "(-0.154187, 1.437034, -0.447245)",
        "(-0.153596, 1.424044, -0.444423)",
        "(-0.153078, 1.411371, -0.440916)",
        "(-0.152641, 1.405159, -0.438783)",
        "(-0.151355, 1.392957, -0.434027)",
        "(-0.149438, 1.381214, -0.428369)",
        "(-0.147023, 1.370006, -0.421916)",
        "(-0.144574, 1.359242, -0.414694)",
        "(-0.143384, 1.354028, -0.410765)",
        "(-0.140850, 1.343873, -0.402448)",
        "(-0.137697, 1.334158, -0.393381)",
        "(-0.133934, 1.324720, -0.383681)",
        "(-0.129614, 1.315382, -0.373631)",
        "(-0.127265, 1.310813, -0.368411)",
        "(-0.122464, 1.302194, -0.357529)",
        "(-0.117937, 1.294421, -0.346471)",
        "(-0.113741, 1.287886, -0.335109)",
        "(-0.109702, 1.282372, -0.323589)",
        "(-0.107653, 1.279963, -0.317684)",
        "(-0.103605, 1.275895, -0.305427)",
        "(-0.099669, 1.272725, -0.292698)",
        "(-0.096177, 1.270829, -0.280006)",
        "(-0.092975, 1.269433, -0.267948)",
        "(-0.091601, 1.269161, -0.262119)",
        "(-0.088643, 1.268728, -0.250174)",
        "(-0.085845, 1.269139, -0.237904)",
        "(-0.082084, 1.270984, -0.220457)",
        "(-0.082084, 1.270984, -0.220457)",
        "(-0.079881, 1.272878, -0.209679)",
        "(-0.077728, 1.275501, -0.198757)",
        "(-0.075924, 1.279160, -0.187966)",
        "(-0.074387, 1.283655, -0.178202)",
        "(-0.072619, 1.288526, -0.169439)",
        "(-0.071574, 1.291046, -0.165149)",
        "(-0.069330, 1.296700, -0.156762)",
        "(-0.067483, 1.303554, -0.148787)",
        "(-0.065759, 1.311313, -0.141217)",
        "(-0.063968, 1.319531, -0.133883)",
        "(-0.063030, 1.323810, -0.130294)",
        "(-0.061215, 1.332895, -0.123295)",
        "(-0.059520, 1.342671, -0.116603)",
        "(-0.057862, 1.352634, -0.110073)",
        "(-0.056388, 1.363374, -0.103668)",
        "(-0.055702, 1.368935, -0.100634)",
        "(-0.054508, 1.380433, -0.094958)",
        "(-0.053177, 1.392205, -0.089611)",
        "(-0.051720, 1.404208, -0.084372)",
        "(-0.050451, 1.416496, -0.079793)",
        "(-0.049757, 1.422666, -0.077599)",
        "(-0.048289, 1.435069, -0.073603)",
        "(-0.047214, 1.447692, -0.070261)",
        "(-0.046505, 1.460440, -0.067598)",
        "(-0.045999, 1.473171, -0.065553)",
        "(-0.045698, 1.479423, -0.064778)",
        "(-0.045214, 1.491763, -0.064281)",
        "(-0.044821, 1.503934, -0.064933)",
        "(-0.044763, 1.516132, -0.066324)",
        "(-0.044986, 1.528180, -0.068045)",
        "(-0.045231, 1.534107, -0.069117)",
        "(-0.045948, 1.545570, -0.071973)",
        "(-0.046922, 1.556495, -0.076258)",
        "(-0.047732, 1.566662, -0.082083)",
        "(-0.048123, 1.576180, -0.088562)",
        "(-0.048101, 1.580629, -0.091980)",
        "(-0.047144, 1.588647, -0.098893)",
        "(-0.047756, 1.595820, -0.107627)",
        "(-0.048952, 1.602624, -0.117615)",
        "(-0.050312, 1.609183, -0.127572)",
        "(-0.050920, 1.612211, -0.132887)",
        "(-0.051870, 1.617630, -0.144074)",
        "(-0.053158, 1.622511, -0.155908)",
        "(-0.054970, 1.627200, -0.168447)",
        "(-0.057102, 1.631767, -0.181035)",
        "(-0.058193, 1.633907, -0.187313)",
        "(-0.060452, 1.637880, -0.199704)",
        "(-0.062795, 1.641644, -0.211748)",
        "(-0.067203, 1.646835, -0.229909)",
        "(-0.067203, 1.646835, -0.229909)",
        "(-0.070777, 1.650011, -0.241967)",
        "(-0.074549, 1.652930, -0.253517)",
        "(-0.078229, 1.655456, -0.264487)",
        "(-0.082087, 1.657513, -0.275244)",
        "(-0.086216, 1.659011, -0.285900)",
        "(-0.088383, 1.659614, -0.291254)",
        "(-0.092786, 1.660236, -0.301818)",
        "(-0.097230, 1.660166, -0.312362)",
        "(-0.101430, 1.659250, -0.322376)",
        "(-0.105823, 1.657656, -0.332081)",
        "(-0.108078, 1.656450, -0.336838)",
        "(-0.112491, 1.653597, -0.346423)",
        "(-0.116387, 1.649758, -0.355714)",
        "(-0.121755, 1.642547, -0.369023)",
        "(-0.121755, 1.642547, -0.369023)",
        "(-0.125478, 1.636624, -0.377805)",
        "(-0.128838, 1.629745, -0.386654)",
        "(-0.131708, 1.622449, -0.395299)",
        "(-0.134508, 1.614399, -0.403531)",
        "(-0.137521, 1.605589, -0.411176)",
        "(-0.138894, 1.601088, -0.414881)",
        "(-0.141316, 1.591597, -0.422003)",
        "(-0.143228, 1.581358, -0.428642)",
        "(-0.144878, 1.570310, -0.434511)",
        "(-0.145681, 1.564551, -0.437030)",
        "(-0.147017, 1.552905, -0.441337)",
        "(-0.148238, 1.540879, -0.444522)",
        "(-0.149363, 1.528377, -0.446864)",
        "(-0.149930, 1.515526, -0.448901)",
        "(-0.149670, 1.502512, -0.450699)",
        "(-0.149261, 1.495933, -0.451447)",
        "(-0.148600, 1.482785, -0.452320)",
        "(-0.148479, 1.469838, -0.452324)",
        "(-0.148364, 1.456674, -0.451612)",
        "(-0.147727, 1.444246, -0.450582)",
        "(-0.147202, 1.438219, -0.449877)",
        "(-0.145935, 1.426221, -0.448042)",
        "(-0.144711, 1.414210, -0.445564)",
        "(-0.143735, 1.402445, -0.442216)",
        "(-0.142875, 1.391168, -0.438231)",
        "(-0.142287, 1.385596, -0.435979)",
        "(-0.140793, 1.374702, -0.430813)",
        "(-0.138940, 1.364099, -0.424738)",
        "(-0.137089, 1.353872, -0.418048)",
        "(-0.135255, 1.344230, -0.410871)",
        "(-0.134323, 1.339563, -0.407189)",
        "(-0.132123, 1.330607, -0.399634)",
        "(-0.129340, 1.322100, -0.391595)",
        "(-0.124890, 1.310568, -0.378610)",
        "(-0.124890, 1.310568, -0.378610)",
        "(-0.122204, 1.303972, -0.369444)",
        "(-0.119614, 1.297946, -0.359870)",
        "(-0.116371, 1.292230, -0.349458)",
        "(-0.112751, 1.286921, -0.338198)",
        "(-0.109212, 1.282296, -0.326582)",
        "(-0.107494, 1.280258, -0.320724)",
        "(-0.104012, 1.276707, -0.308781)",
        "(-0.100416, 1.273635, -0.296457)",
        "(-0.096659, 1.271030, -0.283591)",
        "(-0.092919, 1.269349, -0.270246)",
        "(-0.091110, 1.269026, -0.263402)",
        "(-0.087619, 1.269182, -0.249570)",
        "(-0.084145, 1.270198, -0.235798)",
        "(-0.079062, 1.273105, -0.215690)",
        "(-0.079062, 1.273105, -0.215690)",
        "(-0.076088, 1.276140, -0.203409)",
        "(-0.073498, 1.280215, -0.192351)",
        "(-0.071018, 1.285124, -0.182042)",
        "(-0.068499, 1.290728, -0.172188)",
        "(-0.066005, 1.296829, -0.162786)",
        "(-0.064842, 1.300199, -0.158501)",
        "(-0.062518, 1.307242, -0.150474)",
        "(-0.060270, 1.314563, -0.143371)",
        "(-0.057202, 1.326265, -0.134183)",
        "(-0.057202, 1.326265, -0.134183)",
        "(-0.055313, 1.334760, -0.128956)",
        "(-0.053557, 1.343731, -0.124066)",
        "(-0.051943, 1.353310, -0.119425)",
        "(-0.050293, 1.363340, -0.115111)",
        "(-0.048712, 1.373897, -0.111294)",
        "(-0.047977, 1.379437, -0.109630)",
        "(-0.046595, 1.390872, -0.106751)",
        "(-0.045313, 1.403018, -0.103803)",
        "(-0.044194, 1.415579, -0.100881)",
        "(-0.043149, 1.428494, -0.098205)",
        "(-0.042608, 1.435081, -0.096980)",
        "(-0.041520, 1.448458, -0.094591)",
        "(-0.041015, 1.462404, -0.092969)",
        "(-0.040816, 1.476664, -0.091716)",
        "(-0.041125, 1.491304, -0.091224)",
        "(-0.041341, 1.498628, -0.091241)",
        "(-0.041829, 1.513198, -0.091695)",
        "(-0.042352, 1.527460, -0.092862)",
        "(-0.042728, 1.541063, -0.094994)",
        "(-0.043050, 1.553977, -0.098328)",
        "(-0.043187, 1.560188, -0.100310)",
        "(-0.043904, 1.572432, -0.104454)",
        "(-0.045335, 1.584173, -0.109145)",
        "(-0.046625, 1.594940, -0.114756)",
        "(-0.047516, 1.604889, -0.121070)",
        "(-0.047886, 1.609372, -0.124711)",
        "(-0.048778, 1.617742, -0.132805)",
        "(-0.049981, 1.625519, -0.140954)",
        "(-0.051423, 1.632511, -0.148980)",
        "(-0.052903, 1.638791, -0.157261)",
        "(-0.053574, 1.641786, -0.161797)",
        "(-0.054674, 1.646690, -0.170452)",
        "(-0.056158, 1.651033, -0.179494)",
        "(-0.057919, 1.655074, -0.188751)",
        "(-0.059764, 1.658538, -0.198121)",
        "(-0.060724, 1.660043, -0.202842)",
        "(-0.062899, 1.662591, -0.212330)",
        "(-0.065198, 1.664605, -0.222198)",
        "(-0.067411, 1.666142, -0.232493)",
        "(-0.069561, 1.666979, -0.243190)",
        "(-0.070655, 1.667229, -0.248462)",
        "(-0.072987, 1.667338, -0.258639)",
        "(-0.075563, 1.666910, -0.268032)",
        "(-0.079532, 1.665142, -0.281984)",
        "(-0.079532, 1.665142, -0.281984)",
        "(-0.082277, 1.663055, -0.291147)",
        "(-0.084978, 1.660312, -0.299807)",
        "(-0.087680, 1.656890, -0.307703)",
        "(-0.090221, 1.652974, -0.315244)",
        "(-0.092629, 1.648391, -0.322493)",
        "(-0.093747, 1.645864, -0.326046)",
        "(-0.095793, 1.640425, -0.333082)",
        "(-0.097463, 1.634431, -0.339755)",
        "(-0.099176, 1.627728, -0.346253)",
        "(-0.100163, 1.624261, -0.349478)",
        "(-0.102377, 1.616903, -0.355763)",
        "(-0.104555, 1.609042, -0.361700)",
        "(-0.106443, 1.600660, -0.367107)",
        "(-0.108049, 1.591690, -0.372037)",
        "(-0.109775, 1.582242, -0.376827)",
        "(-0.110628, 1.577328, -0.379206)",
        "(-0.112192, 1.567108, -0.383961)",
        "(-0.113742, 1.556329, -0.388555)",
        "(-0.116105, 1.539087, -0.394236)",
        "(-0.116105, 1.539087, -0.394236)",
        "(-0.117319, 1.527203, -0.397350)",
        "(-0.117707, 1.514954, -0.399805)",
        "(-0.118073, 1.502535, -0.401947)",
        "(-0.118544, 1.489751, -0.403530)",
        "(-0.118812, 1.476714, -0.404721)",
        "(-0.118782, 1.470212, -0.405143)",
        "(-0.118273, 1.457030, -0.405565)",
        "(-0.117598, 1.443784, -0.405375)",
        "(-0.116781, 1.430652, -0.404495)",
        "(-0.116412, 1.424213, -0.403837)",
        "(-0.115667, 1.411677, -0.402140)",
        "(-0.114759, 1.399621, -0.399528)",
        "(-0.113863, 1.388118, -0.396013)",
        "(-0.112824, 1.376828, -0.391791)",
        "(-0.111443, 1.366008, -0.386443)",
        "(-0.110657, 1.360802, -0.383446)",
        "(-0.108750, 1.350642, -0.376898)",
        "(-0.106736, 1.340878, -0.369643)",
        "(-0.104669, 1.331721, -0.361827)",
        "(-0.103548, 1.327539, -0.357530)",
        "(-0.101311, 1.319575, -0.348516)",
        "(-0.098839, 1.312220, -0.338841)",
        "(-0.095984, 1.305647, -0.328311)",
        "(-0.092934, 1.300233, -0.317107)",
        "(-0.091424, 1.298034, -0.311469)",
        "(-0.088531, 1.294432, -0.300077)",
        "(-0.085806, 1.292002, -0.288471)",
        "(-0.082985, 1.290799, -0.276430)",
        "(-0.080195, 1.290943, -0.264252)",
        "(-0.077448, 1.291972, -0.252311)",
        "(-0.076155, 1.292947, -0.246371)",
        "(-0.073314, 1.295558, -0.234505)",
        "(-0.070638, 1.299143, -0.223044)",
        "(-0.068248, 1.303447, -0.212148)",
        "(-0.066150, 1.308461, -0.201968)",
        "(-0.065045, 1.311209, -0.197005)",
        "(-0.062680, 1.317207, -0.187438)",
        "(-0.060293, 1.324255, -0.178122)",
        "(-0.058245, 1.331699, -0.169901)",
        "(-0.056189, 1.339906, -0.162228)",
        "(-0.055190, 1.344232, -0.158638)",
        "(-0.053357, 1.353283, -0.152081)",
        "(-0.051647, 1.362827, -0.146144)",
        "(-0.049916, 1.372732, -0.140845)",
        "(-0.048963, 1.377845, -0.138398)",
        "(-0.047114, 1.388391, -0.133692)",
        "(-0.045650, 1.399603, -0.129525)",
        "(-0.044691, 1.411498, -0.126106)",
        "(-0.043677, 1.423617, -0.123196)",
        "(-0.043160, 1.429744, -0.121958)",
        "(-0.042185, 1.442254, -0.119569)",
        "(-0.041561, 1.455242, -0.117406)",
        "(-0.041254, 1.468598, -0.115848)",
        "(-0.041167, 1.482156, -0.114955)",
        "(-0.041204, 1.488981, -0.114821)",
        "(-0.041528, 1.502576, -0.115393)",
        "(-0.042313, 1.516133, -0.117113)",
        "(-0.043358, 1.529700, -0.119680)",
        "(-0.044542, 1.542994, -0.123163)",
        "(-0.045607, 1.555798, -0.127593)",
        "(-0.046249, 1.562021, -0.130114)",
        "(-0.048011, 1.574288, -0.135405)",
        "(-0.050402, 1.586333, -0.141159)",
        "(-0.053317, 1.597785, -0.147580)",
        "(-0.056431, 1.608709, -0.154685)",
        "(-0.057825, 1.613780, -0.158579)",
        "(-0.060590, 1.623335, -0.166838)",
        "(-0.063434, 1.632131, -0.175709)",
        "(-0.066492, 1.640210, -0.184794)",
        "(-0.069753, 1.647578, -0.193862)",
        "(-0.071353, 1.650925, -0.198304)",
        "(-0.074572, 1.657224, -0.207056)",
        "(-0.077976, 1.662718, -0.215912)",
        "(-0.083215, 1.669564, -0.229887)",
        "(-0.083215, 1.669564, -0.229887)",
        "(-0.086854, 1.673272, -0.239634)",
        "(-0.090404, 1.676057, -0.249714)",
        "(-0.093665, 1.678218, -0.259858)",
        "(-0.096683, 1.679300, -0.270020)",
        "(-0.100013, 1.679827, -0.280132)",
        "(-0.101860, 1.679855, -0.285045)",
        "(-0.105715, 1.679542, -0.294663)",
        "(-0.109462, 1.678325, -0.304493)",
        "(-0.112740, 1.676183, -0.314491)",
        "(-0.114260, 1.674683, -0.319566)",
        "(-0.117310, 1.671067, -0.329527)",
        "(-0.120663, 1.666585, -0.339079)",
        "(-0.123751, 1.661355, -0.348247)",
        "(-0.126369, 1.655397, -0.357196)",
        "(-0.127609, 1.652164, -0.361626)",
        "(-0.130007, 1.644843, -0.370323)",
        "(-0.132431, 1.637002, -0.378768)",
        "(-0.134406, 1.628491, -0.386492)",
        "(-0.136033, 1.619140, -0.393687)",
        "(-0.137421, 1.609096, -0.400377)",
        "(-0.138039, 1.603887, -0.403487)",
        "(-0.138933, 1.593181, -0.409087)",
        "(-0.139116, 1.582200, -0.414274)",
        "(-0.139014, 1.570890, -0.419280)",
        "(-0.138985, 1.565096, -0.421622)",
        "(-0.139011, 1.553418, -0.425684)",
        "(-0.138698, 1.541989, -0.428763)",
        "(-0.138228, 1.530679, -0.430727)",
        "(-0.137903, 1.519417, -0.431954)",
        "(-0.137736, 1.513797, -0.432371)",
        "(-0.137388, 1.502707, -0.432777)",
        "(-0.136671, 1.491634, -0.432667)",
        "(-0.136033, 1.480493, -0.432322)",
        "(-0.135431, 1.469528, -0.431455)",
        "(-0.135156, 1.463784, -0.430727)",
        "(-0.134604, 1.453318, -0.429179)",
        "(-0.133948, 1.442968, -0.427261)",
        "(-0.132992, 1.432725, -0.424832)",
        "(-0.131958, 1.422892, -0.421678)",
        "(-0.131484, 1.418119, -0.419875)",
        "(-0.130495, 1.408722, -0.415806)",
        "(-0.129600, 1.399681, -0.411055)",
        "(-0.128293, 1.390917, -0.405729)",
        "(-0.126581, 1.382552, -0.399661)",
        "(-0.125706, 1.378611, -0.396331)",
        "(-0.123902, 1.371336, -0.389082)",
        "(-0.122338, 1.364797, -0.381558)",
        "(-0.120923, 1.358625, -0.374066)",
        "(-0.119140, 1.352620, -0.366255)",
        "(-0.118094, 1.349778, -0.362064)",
        "(-0.115819, 1.344500, -0.353071)",
        "(-0.113866, 1.339886, -0.343984)",
        "(-0.112071, 1.335847, -0.335056)",
        "(-0.109970, 1.332140, -0.326096)",
        "(-0.108644, 1.330389, -0.321554)",
        "(-0.105600, 1.327365, -0.312210)",
        "(-0.102717, 1.325260, -0.302620)",
        "(-0.100208, 1.324142, -0.292626)",
        "(-0.097871, 1.323900, -0.282060)",
        "(-0.096637, 1.324319, -0.276511)",
        "(-0.093997, 1.325442, -0.265459)",
        "(-0.091460, 1.327360, -0.254551)",
        "(-0.089219, 1.330083, -0.244010)",
        "(-0.087046, 1.333462, -0.233804)",
        "(-0.084925, 1.337533, -0.223941)",
        "(-0.083804, 1.339744, -0.219137)",
        "(-0.081939, 1.344708, -0.210459)",
        "(-0.080334, 1.350173, -0.202900)",
        "(-0.078533, 1.356028, -0.195889)",
        "(-0.077533, 1.359067, -0.192605)",
        "(-0.075294, 1.365286, -0.186320)",
        "(-0.072876, 1.371891, -0.180604)",
        "(-0.070691, 1.379199, -0.175278)",
        "(-0.068739, 1.387381, -0.170080)",
        "(-0.067791, 1.391860, -0.167440)",
        "(-0.066088, 1.401147, -0.162424)",
        "(-0.064725, 1.410836, -0.157959)",
        "(-0.063547, 1.420929, -0.153705)",
        "(-0.062402, 1.431526, -0.149351)",
        "(-0.061852, 1.437053, -0.146998)",
        "(-0.061082, 1.448228, -0.142590)",
        "(-0.060269, 1.459536, -0.138305)",
        "(-0.059580, 1.470719, -0.134935)",
        "(-0.059186, 1.481979, -0.132384)",
        "(-0.059260, 1.487741, -0.131303)",
        "(-0.059839, 1.499564, -0.129233)",
        "(-0.060927, 1.511493, -0.127900)",
        "(-0.061888, 1.523220, -0.127448)",
        "(-0.062677, 1.534662, -0.128090)",
        "(-0.062863, 1.540221, -0.128698)",
        "(-0.063681, 1.551418, -0.130100)",
        "(-0.064874, 1.562464, -0.131858)",
        "(-0.066512, 1.573326, -0.134162)",
        "(-0.068160, 1.583969, -0.136583)",
        "(-0.068978, 1.589193, -0.137582)",
        "(-0.070632, 1.599384, -0.139698)",
        "(-0.072751, 1.609214, -0.142475)",
        "(-0.074958, 1.618874, -0.145332)",
        "(-0.077251, 1.628378, -0.147790)",
        "(-0.078367, 1.633075, -0.148859)",
        "(-0.080778, 1.642339, -0.150913)",
        "(-0.083474, 1.651508, -0.152735)",
        "(-0.086382, 1.660474, -0.154163)",
        "(-0.089396, 1.669219, -0.155305)",
        "(-0.090926, 1.673509, -0.155815)",
        "(-0.094311, 1.681813, -0.156680)",
        "(-0.097831, 1.689949, -0.157354)",
        "(-0.100756, 1.697044, -0.157673)",
        "(-0.103222, 1.703869, -0.157544)",
        "(-0.105956, 1.710225, -0.157136)",
        "(-0.107536, 1.713244, -0.156866)",
        "(-0.110885, 1.718938, -0.155878)",
        "(-0.114138, 1.724125, -0.154059)",
        "(-0.117447, 1.728760, -0.151992)",
        "(-0.119417, 1.730767, -0.151268)",
        "(-0.123562, 1.734130, -0.150599)",
        "(-0.127664, 1.736793, -0.149604)",
        "(-0.131796, 1.738606, -0.148031)",
        "(-0.136255, 1.739613, -0.146403)",
        "(-0.138896, 1.739792, -0.146222)",
        "(-0.143886, 1.739644, -0.146592)",
        "(-0.148787, 1.738701, -0.148715)",
        "(-0.153595, 1.737321, -0.152390)",
        "(-0.158422, 1.735442, -0.156950)",
        "(-0.160982, 1.734183, -0.159682)",
        "(-0.166048, 1.731183, -0.165805)",
        "(-0.170385, 1.727623, -0.173560)",
        "(-0.174115, 1.723572, -0.182880)",
        "(-0.177467, 1.718747, -0.192982)",
        "(-0.179226, 1.715809, -0.198340)",
        "(-0.182952, 1.709495, -0.209152)",
        "(-0.185967, 1.702852, -0.220240)",
        "(-0.187907, 1.695541, -0.231780)",
        "(-0.189208, 1.686963, -0.243508)",
        "(-0.189738, 1.682153, -0.249354)",
        "(-0.191183, 1.671967, -0.260845)",
        "(-0.192327, 1.661086, -0.271743)",
        "(-0.193041, 1.649210, -0.282078)",
        "(-0.193261, 1.635994, -0.291821)",
        "(-0.193228, 1.629187, -0.296510)",
        "(-0.192818, 1.615180, -0.305314)",
        "(-0.191871, 1.600860, -0.313359)",
        "(-0.190702, 1.586308, -0.320267)",
        "(-0.189579, 1.571549, -0.325985)",
        "(-0.189025, 1.564176, -0.328387)",
        "(-0.187897, 1.549479, -0.332546)",
        "(-0.186526, 1.534883, -0.335741)",
        "(-0.185180, 1.520639, -0.338577)",
        "(-0.183576, 1.506775, -0.340362)",
        "(-0.182794, 1.499943, -0.340897)",
        "(-0.181425, 1.486467, -0.341458)",
        "(-0.180409, 1.473499, -0.341030)",
        "(-0.179617, 1.461067, -0.339332)",
        "(-0.178572, 1.448867, -0.337106)",
        "(-0.177980, 1.443004, -0.335726)",
        "(-0.176747, 1.431488, -0.333244)",
        "(-0.175607, 1.420331, -0.330615)",
        "(-0.174676, 1.409624, -0.327646)",
        "(-0.173827, 1.399740, -0.324227)",
        "(-0.173570, 1.395298, -0.322376)",
        "(-0.173001, 1.386615, -0.318670)",
        "(-0.172314, 1.378738, -0.314661)",
        "(-0.171495, 1.371496, -0.310340)",
        "(-0.170864, 1.364827, -0.306122)",
        "(-0.170688, 1.361702, -0.304092)",
        "(-0.170764, 1.355844, -0.300209)",
        "(-0.170902, 1.350277, -0.296766)",
        "(-0.170479, 1.344893, -0.293364)",
        "(-0.169895, 1.339928, -0.289891)",
        "(-0.169527, 1.335441, -0.286481)",
        "(-0.169463, 1.333352, -0.284872)",
        "(-0.169286, 1.329392, -0.281822)",
        "(-0.169311, 1.325918, -0.279062)",
        "(-0.169135, 1.322712, -0.276257)",
        "(-0.169064, 1.321173, -0.274875)",
        "(-0.168971, 1.318257, -0.272331)",
        "(-0.168744, 1.315383, -0.269805)",
        "(-0.168313, 1.312738, -0.266556)",
        "(-0.167787, 1.310428, -0.263476)",
        "(-0.167533, 1.309319, -0.261944)",
        "(-0.167029, 1.307069, -0.258910)",
        "(-0.166590, 1.304785, -0.255694)",
        "(-0.166087, 1.302737, -0.251674)",
        "(-0.165511, 1.300987, -0.246998)",
        "(-0.165170, 1.300247, -0.244472)",
        "(-0.164552, 1.299023, -0.239484)",
        "(-0.163922, 1.298259, -0.234408)",
        "(-0.162937, 1.298112, -0.228993)",
        "(-0.161692, 1.298880, -0.223320)",
        "(-0.161021, 1.299715, -0.220374)",
        "(-0.159699, 1.302133, -0.213934)",
        "(-0.158420, 1.305707, -0.207294)",
        "(-0.157126, 1.310384, -0.200940)",
        "(-0.155944, 1.316143, -0.194974)",
        "(-0.155275, 1.319394, -0.191998)",
        "(-0.153853, 1.326353, -0.186307)",
        "(-0.152325, 1.333975, -0.181276)",
        "(-0.150847, 1.342256, -0.177133)",
        "(-0.149136, 1.351262, -0.173646)",
        "(-0.148352, 1.356086, -0.171932)",
        "(-0.146927, 1.366153, -0.168384)",
        "(-0.145283, 1.376611, -0.164821)",
        "(-0.143681, 1.387394, -0.161815)",
        "(-0.142210, 1.398408, -0.159787)",
        "(-0.141248, 1.403926, -0.158703)",
        "(-0.139343, 1.415030, -0.155746)",
        "(-0.137627, 1.426257, -0.152468)",
        "(-0.136166, 1.437530, -0.149403)",
        "(-0.135309, 1.448865, -0.146785)",
        "(-0.134924, 1.454543, -0.145522)",
        "(-0.133967, 1.465812, -0.142844)",
        "(-0.132575, 1.476890, -0.139640)",
        "(-0.130902, 1.487759, -0.135969)",
        "(-0.129583, 1.498670, -0.132730)",
        "(-0.129176, 1.504190, -0.131379)",
        "(-0.128461, 1.515388, -0.128906)",
        "(-0.128017, 1.526817, -0.126492)",
        "(-0.127752, 1.544420, -0.123645)",
        "(-0.127752, 1.544420, -0.123645)",
        "(-0.127826, 1.556301, -0.122675)",
        "(-0.127807, 1.568148, -0.122855)",
        "(-0.127213, 1.579674, -0.123817)",
        "(-0.126830, 1.590783, -0.125107)",
        "(-0.127286, 1.601384, -0.127349)",
        "(-0.127937, 1.606525, -0.128818)",
        "(-0.129318, 1.616227, -0.131938)",
        "(-0.130828, 1.624957, -0.134997)",
        "(-0.132447, 1.632840, -0.138479)",
        "(-0.134021, 1.639815, -0.142523)",
        "(-0.134905, 1.642956, -0.144759)",
        "(-0.137164, 1.648256, -0.149511)",
        "(-0.139567, 1.652366, -0.153998)",
        "(-0.141855, 1.655454, -0.158541)",
        "(-0.143558, 1.657584, -0.163274)",
        "(-0.144265, 1.658250, -0.165707)",
        "(-0.145257, 1.658576, -0.170286)",
        "(-0.145946, 1.657795, -0.174039)",
        "(-0.146387, 1.656179, -0.177712)",
        "(-0.146251, 1.654032, -0.181569)",
        "(-0.145604, 1.651227, -0.185078)",
        "(-0.145171, 1.649603, -0.186616)",
        "(-0.144333, 1.646328, -0.189676)",
        "(-0.143801, 1.642819, -0.193184)",
        "(-0.143789, 1.639168, -0.197470)",
        "(-0.143655, 1.637369, -0.199638)",
        "(-0.142636, 1.633554, -0.203084)",
        "(-0.140776, 1.629386, -0.204649)",
        "(-0.138279, 1.624665, -0.203949)",
        "(-0.135953, 1.619875, -0.200764)",
        "(-0.134806, 1.617735, -0.197977)",
        "(-0.132061, 1.614646, -0.192380)",
        "(-0.128647, 1.612797, -0.186359)",
        "(-0.125276, 1.612046, -0.180112)",
        "(-0.122149, 1.612558, -0.174004)",
        "(-0.120686, 1.613375, -0.171067)",
        "(-0.118267, 1.615649, -0.165303)",
        "(-0.116389, 1.618931, -0.160471)",
        "(-0.114917, 1.623035, -0.157120)",
        "(-0.113704, 1.627758, -0.155511)",
        "(-0.113119, 1.630289, -0.155259)",
        "(-0.111933, 1.635334, -0.155443)",
        "(-0.111372, 1.640387, -0.156709)",
        "(-0.111178, 1.645406, -0.159065)",
        "(-0.111428, 1.650165, -0.161893)",
        "(-0.112095, 1.654554, -0.165096)",
        "(-0.112616, 1.656582, -0.166996)",
        "(-0.113927, 1.660321, -0.171401)",
        "(-0.115813, 1.663578, -0.176865)",
        "(-0.117836, 1.666229, -0.182946)",
        "(-0.118927, 1.667263, -0.186045)",
        "(-0.120954, 1.668784, -0.192182)",
        "(-0.122622, 1.669593, -0.198307)",
        "(-0.124143, 1.669734, -0.204564)",
        "(-0.125591, 1.669210, -0.211038)",
        "(-0.126288, 1.668693, -0.214341)",
        "(-0.127505, 1.667300, -0.220819)",
        "(-0.128576, 1.665474, -0.227276)",
        "(-0.129374, 1.663176, -0.233661)",
        "(-0.129895, 1.660416, -0.239867)",
        "(-0.130116, 1.658834, -0.242799)",
        "(-0.130446, 1.655350, -0.248123)",
        "(-0.130534, 1.651625, -0.252593)",
        "(-0.130270, 1.647780, -0.256441)",
        "(-0.130012, 1.643871, -0.259821)",
        "(-0.130054, 1.641982, -0.261402)",
        "(-0.130034, 1.638609, -0.264254)",
        "(-0.129421, 1.635528, -0.266233)",
        "(-0.128149, 1.632731, -0.266538)",
        "(-0.126567, 1.630252, -0.265289)",
        "(-0.125732, 1.629251, -0.263720)",
        "(-0.124396, 1.627628, -0.259251)",
        "(-0.123644, 1.626497, -0.253033)",
        "(-0.123071, 1.625659, -0.245781)",
        "(-0.122689, 1.624984, -0.237493)",
        "(-0.122366, 1.624677, -0.233054)",
        "(-0.121263, 1.623981, -0.223871)",
        "(-0.119846, 1.623078, -0.214209)",
        "(-0.118286, 1.622049, -0.204826)",
        "(-0.116240, 1.621145, -0.195945)",
        "(-0.114937, 1.620767, -0.191848)",
        "(-0.111493, 1.620298, -0.184350)",
        "(-0.107339, 1.620284, -0.177224)",
        "(-0.103918, 1.620959, -0.170278)",
        "(-0.101353, 1.622465, -0.163972)",
        "(-0.100257, 1.623480, -0.161224)",
        "(-0.098464, 1.626441, -0.157287)",
        "(-0.096313, 1.629719, -0.154524)",
        "(-0.094052, 1.633146, -0.153072)",
        "(-0.092767, 1.636797, -0.152419)",
        "(-0.092510, 1.638703, -0.152473)",
        "(-0.092226, 1.642626, -0.153400)",
        "(-0.092133, 1.646452, -0.155384)",
        "(-0.092188, 1.650069, -0.158471)",
        "(-0.092485, 1.653385, -0.162060)",
        "(-0.092844, 1.655002, -0.164152)",
        "(-0.094333, 1.658063, -0.168849)",
        "(-0.095899, 1.660607, -0.173291)",
        "(-0.097052, 1.662422, -0.177417)",
        "(-0.097689, 1.663867, -0.181463)",
        "(-0.097881, 1.664443, -0.183312)",
        "(-0.098169, 1.665484, -0.186930)",
        "(-0.098805, 1.666629, -0.190506)",
        "(-0.099279, 1.667813, -0.193355)",
        "(-0.099727, 1.669053, -0.195824)",
        "(-0.099992, 1.669736, -0.196989)",
        "(-0.100638, 1.671141, -0.199086)",
        "(-0.101509, 1.672556, -0.200616)",
        "(-0.102033, 1.673729, -0.201092)",
        "(-0.102038, 1.674619, -0.200375)",
        "(-0.101965, 1.674986, -0.199554)",
        "(-0.101918, 1.675714, -0.197649)",
        "(-0.101934, 1.676350, -0.195339)",
        "(-0.101903, 1.676753, -0.192831)",
        "(-0.101502, 1.677001, -0.189822)",
        "(-0.101213, 1.677094, -0.188179)",
        "(-0.100704, 1.677361, -0.184885)",
        "(-0.100389, 1.677947, -0.181800)",
        "(-0.100304, 1.678953, -0.179435)",
        "(-0.100364, 1.680317, -0.178038)",
        "(-0.100432, 1.681181, -0.177739)",
        "(-0.100730, 1.683182, -0.177821)",
        "(-0.101149, 1.685554, -0.178717)",
        "(-0.102038, 1.688098, -0.180485)",
        "(-0.103389, 1.690688, -0.183219)",
        "(-0.104162, 1.691928, -0.184942)",
        "(-0.105733, 1.694264, -0.188863)",
        "(-0.107606, 1.696447, -0.193446)",
        "(-0.109808, 1.698441, -0.198392)",
        "(-0.111620, 1.700000, -0.203218)",
        "(-0.112299, 1.700551, -0.205578)",
        "(-0.113416, 1.701372, -0.210343)",
        "(-0.114435, 1.701948, -0.215187)",
        "(-0.115648, 1.702336, -0.220261)",
        "(-0.117078, 1.702689, -0.225560)",
        "(-0.117783, 1.702791, -0.228310)",
        "(-0.118971, 1.702781, -0.233843)",
        "(-0.119745, 1.702484, -0.239501)",
        "(-0.120246, 1.701914, -0.245123)",
        "(-0.120913, 1.701100, -0.250558)",
        "(-0.121307, 1.700608, -0.253101)",
        "(-0.121945, 1.699526, -0.258053)",
        "(-0.122094, 1.698200, -0.263098)",
        "(-0.121700, 1.696651, -0.268295)",
        "(-0.121289, 1.695001, -0.273511)",
        "(-0.121250, 1.694124, -0.276198)",
        "(-0.121457, 1.692298, -0.281624)",
        "(-0.121821, 1.690186, -0.286905)",
        "(-0.121870, 1.687694, -0.291690)",
        "(-0.121789, 1.684711, -0.296070)",
        "(-0.121658, 1.683100, -0.298422)",
        "(-0.121465, 1.679761, -0.303123)",
        "(-0.121066, 1.675904, -0.307681)",
        "(-0.120637, 1.671659, -0.311960)",
        "(-0.120174, 1.667115, -0.316373)",
        "(-0.119933, 1.664700, -0.318596)",
        "(-0.119449, 1.659618, -0.322886)",
        "(-0.118725, 1.654104, -0.326781)",
        "(-0.117926, 1.648051, -0.330462)",
        "(-0.117181, 1.641208, -0.334315)",
        "(-0.116982, 1.637649, -0.336269)",
        "(-0.116605, 1.630336, -0.340164)",
        "(-0.115883, 1.622425, -0.343929)",
        "(-0.115046, 1.613861, -0.347475)",
        "(-0.114141, 1.604720, -0.351254)",
        "(-0.113660, 1.600047, -0.353149)",
        "(-0.112520, 1.590393, -0.356956)",
        "(-0.111345, 1.580353, -0.360555)",
        "(-0.110471, 1.570005, -0.363754)",
        "(-0.109707, 1.559489, -0.366881)",
        "(-0.109311, 1.554247, -0.368319)",
        "(-0.108206, 1.543576, -0.370883)",
        "(-0.107101, 1.532774, -0.373016)",
        "(-0.106281, 1.521543, -0.374698)",
        "(-0.105432, 1.511086, -0.375921)",
        "(-0.104932, 1.505836, -0.376367)",
        "(-0.103900, 1.495315, -0.376932)",
        "(-0.102941, 1.484982, -0.377217)",
        "(-0.101936, 1.474852, -0.377361)",
        "(-0.100985, 1.464843, -0.377142)",
        "(-0.100633, 1.459920, -0.376780)",
        "(-0.100070, 1.450200, -0.375710)",
        "(-0.099502, 1.440578, -0.374172)",
        "(-0.099162, 1.431024, -0.372410)",
        "(-0.098808, 1.421284, -0.370432)",
        "(-0.098410, 1.416281, -0.369233)",
        "(-0.097637, 1.406255, -0.366292)",
        "(-0.096838, 1.396137, -0.362629)",
        "(-0.095872, 1.386076, -0.358480)",
        "(-0.095394, 1.376115, -0.354354)",
        "(-0.095248, 1.371159, -0.352303)",
        "(-0.094675, 1.361167, -0.347859)",
        "(-0.093760, 1.351209, -0.342835)",
        "(-0.092695, 1.341515, -0.337092)",
        "(-0.091948, 1.332396, -0.331169)",
        "(-0.091585, 1.327952, -0.328089)",
        "(-0.090905, 1.319312, -0.321414)",
        "(-0.090113, 1.311367, -0.314161)",
        "(-0.089795, 1.304583, -0.306393)",
        "(-0.089800, 1.298814, -0.298406)",
        "(-0.089768, 1.296215, -0.294277)",
        "(-0.089368, 1.291386, -0.285574)",
        "(-0.088887, 1.287371, -0.276205)",
        "(-0.088430, 1.284455, -0.266550)",
        "(-0.088447, 1.282910, -0.257007)",
        "(-0.088684, 1.282680, -0.252357)",
        "(-0.089069, 1.282747, -0.243268)",
        "(-0.089113, 1.283632, -0.233972)",
        "(-0.088478, 1.285427, -0.223623)",
        "(-0.087787, 1.288059, -0.213059)",
        "(-0.087579, 1.289844, -0.207871)",
        "(-0.087321, 1.293957, -0.197772)",
        "(-0.086785, 1.298726, -0.187779)",
        "(-0.086041, 1.303962, -0.177936)",
        "(-0.085299, 1.309766, -0.168283)",
        "(-0.085100, 1.313018, -0.163658)",
        "(-0.084643, 1.319924, -0.154762)",
        "(-0.084151, 1.327467, -0.146290)",
        "(-0.083539, 1.335526, -0.138681)",
        "(-0.082783, 1.343935, -0.131522)",
        "(-0.082391, 1.348281, -0.128028)",
        "(-0.081960, 1.357453, -0.121435)",
        "(-0.081545, 1.367206, -0.115604)",
        "(-0.081059, 1.377470, -0.109921)",
        "(-0.080275, 1.387972, -0.104329)",
        "(-0.079900, 1.393274, -0.101655)",
        "(-0.079332, 1.404273, -0.096824)",
        "(-0.078816, 1.415503, -0.092375)",
        "(-0.078663, 1.427166, -0.088315)",
        "(-0.078306, 1.438930, -0.084341)",
        "(-0.077968, 1.444817, -0.082460)",
        "(-0.077076, 1.456537, -0.079056)",
        "(-0.076500, 1.468429, -0.076486)",
        "(-0.076543, 1.480533, -0.074430)",
        "(-0.076266, 1.492688, -0.072191)",
        "(-0.076099, 1.498747, -0.071179)",
        "(-0.075971, 1.510722, -0.069417)",
        "(-0.076043, 1.522424, -0.067863)",
        "(-0.076187, 1.533845, -0.066667)",
        "(-0.076383, 1.544969, -0.065605)",
        "(-0.076108, 1.550324, -0.065129)",
        "(-0.075203, 1.560721, -0.064513)",
        "(-0.074558, 1.570712, -0.064445)",
        "(-0.074411, 1.580424, -0.065133)",
        "(-0.074510, 1.589700, -0.065963)",
        "(-0.074370, 1.594066, -0.066258)",
        "(-0.074158, 1.602608, -0.066756)",
        "(-0.074383, 1.610241, -0.067427)",
        "(-0.074663, 1.617466, -0.068475)",
        "(-0.075108, 1.624318, -0.069924)",
        "(-0.075308, 1.627533, -0.070677)",
        "(-0.075762, 1.633754, -0.072549)",
        "(-0.076225, 1.639601, -0.074682)",
        "(-0.076712, 1.644908, -0.076974)",
        "(-0.077311, 1.649796, -0.079764)",
        "(-0.077565, 1.652071, -0.081483)",
        "(-0.078035, 1.656410, -0.085342)",
        "(-0.078669, 1.660378, -0.089380)",
        "(-0.079376, 1.663993, -0.093368)",
        "(-0.079941, 1.667280, -0.097411)",
        "(-0.080129, 1.668779, -0.099468)",
        "(-0.080679, 1.671627, -0.103908)",
        "(-0.081179, 1.674261, -0.108754)",
        "(-0.081684, 1.676633, -0.113702)",
        "(-0.082393, 1.678860, -0.118806)",
        "(-0.082742, 1.679866, -0.121417)",
        "(-0.083443, 1.681684, -0.126689)",
        "(-0.083755, 1.683230, -0.132426)",
        "(-0.083938, 1.684656, -0.138526)",
        "(-0.084063, 1.685980, -0.144721)",
        "(-0.084223, 1.686545, -0.147931)",
        "(-0.084600, 1.687319, -0.154295)",
        "(-0.084801, 1.687608, -0.160458)",
        "(-0.084831, 1.687728, -0.166742)",
        "(-0.085350, 1.687812, -0.173128)",
        "(-0.085811, 1.687795, -0.176450)",
        "(-0.087088, 1.687615, -0.183417)",
        "(-0.088083, 1.687016, -0.190772)",
        "(-0.088629, 1.686157, -0.198208)",
        "(-0.089215, 1.685069, -0.205481)",
        "(-0.089971, 1.684379, -0.209045)",
        "(-0.091797, 1.682757, -0.216159)",
        "(-0.093718, 1.680654, -0.223139)",
        "(-0.094903, 1.678129, -0.230471)",
        "(-0.095860, 1.675012, -0.238006)",
        "(-0.096484, 1.673259, -0.241725)",
        "(-0.098206, 1.669688, -0.249005)",
        "(-0.099833, 1.665853, -0.255942)",
        "(-0.101122, 1.661593, -0.262603)",
        "(-0.102238, 1.656467, -0.269164)",
        "(-0.102631, 1.653841, -0.272530)",
        "(-0.103401, 1.648569, -0.279283)",
        "(-0.104140, 1.643129, -0.285722)",
        "(-0.104988, 1.637331, -0.291689)",
        "(-0.105984, 1.631266, -0.297282)",
        "(-0.106374, 1.628084, -0.299897)",
        "(-0.106853, 1.621498, -0.305029)",
        "(-0.107415, 1.614494, -0.309920)",
        "(-0.108378, 1.607124, -0.314450)",
        "(-0.109497, 1.599232, -0.318576)",
        "(-0.110040, 1.595145, -0.320595)",
        "(-0.110416, 1.586716, -0.324439)",
        "(-0.110310, 1.577878, -0.328013)",
        "(-0.110470, 1.568524, -0.331067)",
        "(-0.110976, 1.558917, -0.333367)",
        "(-0.111116, 1.554035, -0.334247)",
        "(-0.110693, 1.544102, -0.335642)",
        "(-0.109849, 1.533819, -0.336710)",
        "(-0.109333, 1.523358, -0.337441)",
        "(-0.108903, 1.512943, -0.337861)",
        "(-0.108819, 1.507824, -0.337833)",
        "(-0.108603, 1.497631, -0.337554)",
        "(-0.108274, 1.487458, -0.336703)",
        "(-0.107861, 1.477285, -0.335257)",
        "(-0.107232, 1.467318, -0.333657)",
        "(-0.106772, 1.462429, -0.332832)",
        "(-0.105569, 1.452756, -0.331003)",
        "(-0.104396, 1.443026, -0.328512)",
        "(-0.103763, 1.434295, -0.325648)",
        "(-0.103261, 1.425846, -0.322513)",
        "(-0.102885, 1.421669, -0.320898)",
        "(-0.101848, 1.413395, -0.317529)",
        "(-0.100931, 1.405475, -0.313894)",
        "(-0.099988, 1.397884, -0.310147)",
        "(-0.099093, 1.390675, -0.306234)",
        "(-0.098670, 1.387285, -0.304106)",
        "(-0.097823, 1.380748, -0.299481)",
        "(-0.097117, 1.374721, -0.294305)",
        "(-0.096327, 1.369145, -0.288589)",
        "(-0.095657, 1.364009, -0.282545)",
        "(-0.095442, 1.361664, -0.279630)",
        "(-0.094977, 1.357265, -0.273961)",
        "(-0.094479, 1.353263, -0.268102)",
        "(-0.093897, 1.349628, -0.261471)",
        "(-0.093145, 1.346448, -0.254098)",
        "(-0.092914, 1.345140, -0.250320)",
        "(-0.092515, 1.342849, -0.242801)",
        "(-0.092071, 1.340963, -0.235269)"
    ],
    "leftHandPositions": [
        "(-0.440010, 0.794537, 0.226114)",
        "(-0.439937, 0.794571, 0.226052)",
        "(-0.439937, 0.794571, 0.226052)",
        "(-0.439891, 0.794594, 0.225992)",
        "(-0.439874, 0.794615, 0.225922)",
        "(-0.439880, 0.794619, 0.225841)",
        "(-0.439895, 0.794605, 0.225740)",
        "(-0.439945, 0.794572, 0.225622)",
        "(-0.439964, 0.794559, 0.225549)",
        "(-0.439976, 0.794557, 0.225490)",
        "(-0.439907, 0.794573, 0.225399)",
        "(-0.439872, 0.794601, 0.225370)",
        "(-0.439730, 0.794699, 0.225239)",
        "(-0.439431, 0.794857, 0.225086)",
        "(-0.438313, 0.795532, 0.224705)",
        "(-0.435787, 0.797102, 0.224026)",
        "(-0.430779, 0.800099, 0.223048)",
        "(-0.422546, 0.804621, 0.221744)",
        "(-0.416991, 0.807730, 0.220953)",
        "(-0.403807, 0.815384, 0.219076)",
        "(-0.388169, 0.825550, 0.216664)",
        "(-0.371085, 0.837823, 0.213568)",
        "(-0.352795, 0.851825, 0.209923)",
        "(-0.343133, 0.859557, 0.208017)",
        "(-0.323310, 0.876303, 0.204067)",
        "(-0.303051, 0.895371, 0.200018)",
        "(-0.282449, 0.917126, 0.195910)",
        "(-0.262366, 0.941119, 0.191702)",
        "(-0.252763, 0.953887, 0.189594)",
        "(-0.234682, 0.979701, 0.185506)",
        "(-0.218104, 1.006318, 0.181282)",
        "(-0.202925, 1.034452, 0.176998)",
        "(-0.189367, 1.063831, 0.172950)",
        "(-0.183392, 1.078817, 0.170981)",
        "(-0.173056, 1.108746, 0.167033)",
        "(-0.164579, 1.137680, 0.162921)",
        "(-0.157227, 1.164943, 0.158958)",
        "(-0.150862, 1.191152, 0.155714)",
        "(-0.148174, 1.203799, 0.154386)",
        "(-0.143558, 1.228133, 0.152019)",
        "(-0.139940, 1.250795, 0.149843)",
        "(-0.137035, 1.271951, 0.147756)",
        "(-0.134500, 1.291208, 0.145863)",
        "(-0.133184, 1.300174, 0.144950)",
        "(-0.130511, 1.316486, 0.143080)",
        "(-0.128651, 1.331381, 0.140882)",
        "(-0.127739, 1.344662, 0.138383)",
        "(-0.126886, 1.355959, 0.134970)",
        "(-0.126480, 1.360748, 0.132802)",
        "(-0.125655, 1.369398, 0.128325)",
        "(-0.125117, 1.376916, 0.124185)",
        "(-0.124609, 1.383472, 0.120365)",
        "(-0.124557, 1.389116, 0.116478)",
        "(-0.124762, 1.391312, 0.114708)",
        "(-0.125195, 1.395067, 0.111277)",
        "(-0.125656, 1.397819, 0.107986)",
        "(-0.125998, 1.399746, 0.105129)",
        "(-0.126059, 1.401058, 0.102803)",
        "(-0.125994, 1.401431, 0.101745)",
        "(-0.125772, 1.401825, 0.099921)",
        "(-0.125621, 1.401911, 0.098695)",
        "(-0.125532, 1.401799, 0.097856)",
        "(-0.125000, 1.401389, 0.097254)",
        "(-0.124459, 1.401064, 0.096884)",
        "(-0.123507, 1.400607, 0.096526)",
        "(-0.122671, 1.400328, 0.096396)",
        "(-0.122202, 1.400392, 0.096637)",
        "(-0.121498, 1.400546, 0.097137)",
        "(-0.121143, 1.400726, 0.097433)",
        "(-0.120559, 1.401349, 0.098117)",
        "(-0.120133, 1.402397, 0.099004)",
        "(-0.119829, 1.403690, 0.099927)",
        "(-0.119642, 1.405330, 0.100857)",
        "(-0.119579, 1.406384, 0.101350)",
        "(-0.119426, 1.408713, 0.102377)",
        "(-0.119151, 1.411167, 0.103358)",
        "(-0.118861, 1.413733, 0.104384)",
        "(-0.118653, 1.416332, 0.105361)",
        "(-0.118464, 1.417646, 0.105860)",
        "(-0.117988, 1.420367, 0.106947)",
        "(-0.117329, 1.423034, 0.108136)",
        "(-0.116698, 1.425575, 0.109346)",
        "(-0.116514, 1.428072, 0.110548)",
        "(-0.116553, 1.429252, 0.111095)",
        "(-0.116461, 1.431370, 0.112013)",
        "(-0.116246, 1.433309, 0.112875)",
        "(-0.116009, 1.435216, 0.113879)",
        "(-0.115512, 1.437008, 0.114718)",
        "(-0.115269, 1.437797, 0.114983)",
        "(-0.115175, 1.439303, 0.115304)",
        "(-0.115352, 1.440704, 0.115496)",
        "(-0.114923, 1.442280, 0.115440)",
        "(-0.114923, 1.442280, 0.115440)",
        "(-0.114549, 1.442998, 0.115206)",
        "(-0.114262, 1.443664, 0.114858)",
        "(-0.114169, 1.444249, 0.114544)",
        "(-0.114134, 1.444732, 0.114401)",
        "(-0.114045, 1.445237, 0.114261)",
        "(-0.113927, 1.445368, 0.114192)",
        "(-0.113512, 1.445681, 0.114110)",
        "(-0.113028, 1.446157, 0.114026)",
        "(-0.112683, 1.446617, 0.114158)",
        "(-0.112280, 1.447156, 0.114353)",
        "(-0.112027, 1.447412, 0.114381)",
        "(-0.111624, 1.447989, 0.114271)",
        "(-0.111262, 1.448732, 0.114177)",
        "(-0.110885, 1.449842, 0.114155)",
        "(-0.110437, 1.450879, 0.114251)",
        "(-0.110089, 1.451571, 0.114337)",
        "(-0.109510, 1.452946, 0.114515)",
        "(-0.109124, 1.454426, 0.114603)",
        "(-0.108692, 1.455749, 0.114627)",
        "(-0.108242, 1.456982, 0.114779)",
        "(-0.108107, 1.457549, 0.114927)",
        "(-0.107936, 1.458506, 0.115190)",
        "(-0.107860, 1.459221, 0.115257)",
        "(-0.107769, 1.459545, 0.115074)",
        "(-0.107688, 1.459733, 0.114780)",
        "(-0.107762, 1.459742, 0.114644)",
        "(-0.108103, 1.459760, 0.114508)",
        "(-0.108389, 1.459731, 0.114386)",
        "(-0.108352, 1.459616, 0.114159)",
        "(-0.108276, 1.459254, 0.113639)",
        "(-0.108235, 1.459073, 0.113447)",
        "(-0.108219, 1.458713, 0.113112)",
        "(-0.108183, 1.458523, 0.112856)",
        "(-0.107945, 1.458471, 0.112660)",
        "(-0.107332, 1.458494, 0.112399)",
        "(-0.107102, 1.458618, 0.112294)",
        "(-0.106729, 1.459043, 0.112177)",
        "(-0.106095, 1.459913, 0.112091)",
        "(-0.105677, 1.461072, 0.112004)",
        "(-0.105295, 1.462680, 0.111738)",
        "(-0.104928, 1.463637, 0.111551)",
        "(-0.104099, 1.465754, 0.111163)",
        "(-0.103477, 1.468476, 0.110846)",
        "(-0.102900, 1.471461, 0.110587)",
        "(-0.102237, 1.474628, 0.110261)",
        "(-0.101910, 1.476251, 0.110058)",
        "(-0.101158, 1.479622, 0.109551)",
        "(-0.100474, 1.483187, 0.108898)",
        "(-0.099895, 1.486943, 0.108380)",
        "(-0.099440, 1.490876, 0.108095)",
        "(-0.099237, 1.492855, 0.108040)",
        "(-0.098845, 1.496729, 0.107880)",
        "(-0.098503, 1.500611, 0.107839)",
        "(-0.098256, 1.504608, 0.108327)",
        "(-0.097933, 1.508721, 0.109274)",
        "(-0.097750, 1.510756, 0.109791)",
        "(-0.097394, 1.514777, 0.110804)",
        "(-0.097222, 1.518733, 0.111675)",
        "(-0.097111, 1.522577, 0.112483)",
        "(-0.096966, 1.526450, 0.113491)",
        "(-0.096873, 1.528380, 0.114070)",
        "(-0.096544, 1.532269, 0.115477)",
        "(-0.096064, 1.536123, 0.117057)",
        "(-0.095708, 1.540069, 0.118862)",
        "(-0.095411, 1.544219, 0.120903)",
        "(-0.095231, 1.546297, 0.121977)",
        "(-0.094826, 1.550447, 0.124128)",
        "(-0.094505, 1.554519, 0.126251)",
        "(-0.094685, 1.558607, 0.128401)",
        "(-0.095084, 1.562778, 0.130682)",
        "(-0.095319, 1.564875, 0.131904)",
        "(-0.095741, 1.569073, 0.134370)",
        "(-0.096186, 1.573223, 0.136807)",
        "(-0.096927, 1.577344, 0.139334)",
        "(-0.097939, 1.581363, 0.142012)",
        "(-0.098508, 1.583344, 0.143460)",
        "(-0.099564, 1.587316, 0.146610)",
        "(-0.100489, 1.591177, 0.150176)",
        "(-0.101374, 1.594857, 0.153779)",
        "(-0.102356, 1.598348, 0.157523)",
        "(-0.102967, 1.600076, 0.159455)",
        "(-0.104275, 1.603453, 0.163519)",
        "(-0.105348, 1.606649, 0.167717)",
        "(-0.106272, 1.609512, 0.172027)",
        "(-0.107302, 1.612335, 0.176635)",
        "(-0.107843, 1.613742, 0.179076)",
        "(-0.108795, 1.616342, 0.184017)",
        "(-0.109562, 1.618641, 0.189143)",
        "(-0.110279, 1.620843, 0.194580)",
        "(-0.111129, 1.622900, 0.200373)",
        "(-0.111559, 1.623854, 0.203381)",
        "(-0.112421, 1.625519, 0.209401)",
        "(-0.113243, 1.627015, 0.215559)",
        "(-0.114178, 1.628252, 0.221883)",
        "(-0.115299, 1.629206, 0.228314)",
        "(-0.115864, 1.629583, 0.231610)",
        "(-0.116824, 1.630213, 0.238153)",
        "(-0.117628, 1.630561, 0.244703)",
        "(-0.118704, 1.630603, 0.251135)",
        "(-0.120138, 1.630422, 0.257407)",
        "(-0.120833, 1.630216, 0.260529)",
        "(-0.122095, 1.629585, 0.266823)",
        "(-0.123229, 1.628660, 0.273251)",
        "(-0.124310, 1.627446, 0.279764)",
        "(-0.125503, 1.625995, 0.286152)",
        "(-0.126099, 1.625192, 0.289332)",
        "(-0.127187, 1.623460, 0.295564)",
        "(-0.128152, 1.621337, 0.301329)",
        "(-0.129066, 1.618805, 0.306747)",
        "(-0.129978, 1.616274, 0.312189)",
        "(-0.130449, 1.614935, 0.314897)",
        "(-0.131343, 1.612058, 0.320203)",
        "(-0.132072, 1.608648, 0.325113)",
        "(-0.132722, 1.604790, 0.329614)",
        "(-0.133535, 1.600692, 0.333906)",
        "(-0.133935, 1.598484, 0.335957)",
        "(-0.134466, 1.593779, 0.339878)",
        "(-0.134585, 1.588647, 0.343548)",
        "(-0.134513, 1.583239, 0.347041)",
        "(-0.134429, 1.577657, 0.350354)",
        "(-0.134394, 1.574750, 0.351905)",
        "(-0.134317, 1.568812, 0.354784)",
        "(-0.134100, 1.562760, 0.357244)",
        "(-0.133719, 1.556588, 0.359038)",
        "(-0.133337, 1.550314, 0.360273)",
        "(-0.133178, 1.547196, 0.360845)",
        "(-0.133094, 1.541038, 0.362068)",
        "(-0.133089, 1.535089, 0.363399)",
        "(-0.132827, 1.529223, 0.364832)",
        "(-0.132560, 1.523273, 0.366171)",
        "(-0.132533, 1.520335, 0.366845)",
        "(-0.132629, 1.514576, 0.368250)",
        "(-0.133007, 1.508976, 0.369790)",
        "(-0.133369, 1.503452, 0.371383)",
        "(-0.133480, 1.497804, 0.372717)",
        "(-0.133574, 1.494820, 0.373270)",
        "(-0.134098, 1.489426, 0.374034)",
        "(-0.134973, 1.483968, 0.374591)",
        "(-0.135833, 1.478331, 0.375031)",
        "(-0.136561, 1.472550, 0.375510)",
        "(-0.136895, 1.469643, 0.375744)",
        "(-0.137605, 1.463622, 0.376050)",
        "(-0.138489, 1.457274, 0.375982)",
        "(-0.139130, 1.450578, 0.375689)",
        "(-0.139478, 1.443545, 0.375358)",
        "(-0.139726, 1.439982, 0.375194)",
        "(-0.140467, 1.432794, 0.374810)",
        "(-0.140929, 1.425381, 0.374210)",
        "(-0.141003, 1.417666, 0.373194)",
        "(-0.140894, 1.409797, 0.371857)",
        "(-0.140762, 1.405843, 0.371093)",
        "(-0.140221, 1.398079, 0.369382)",
        "(-0.139438, 1.390239, 0.367215)",
        "(-0.138796, 1.382381, 0.364527)",
        "(-0.138576, 1.374732, 0.361526)",
        "(-0.138577, 1.371014, 0.359977)",
        "(-0.138447, 1.363757, 0.356868)",
        "(-0.138092, 1.356855, 0.353746)",
        "(-0.137712, 1.350202, 0.350352)",
        "(-0.137498, 1.343883, 0.346384)",
        "(-0.137348, 1.340879, 0.344190)",
        "(-0.136884, 1.335098, 0.339676)",
        "(-0.136463, 1.329743, 0.335044)",
        "(-0.136148, 1.324828, 0.330413)",
        "(-0.135942, 1.320475, 0.325628)",
        "(-0.135765, 1.318592, 0.322970)",
        "(-0.135327, 1.314768, 0.317396)",
        "(-0.134675, 1.311265, 0.311516)",
        "(-0.134082, 1.308176, 0.305687)",
        "(-0.133612, 1.305427, 0.299741)",
        "(-0.133393, 1.304101, 0.296660)",
        "(-0.132833, 1.301539, 0.290329)",
        "(-0.132277, 1.299271, 0.284005)",
        "(-0.131772, 1.297238, 0.277629)",
        "(-0.131284, 1.295355, 0.271216)",
        "(-0.131051, 1.294524, 0.268050)",
        "(-0.130578, 1.292909, 0.261744)",
        "(-0.130089, 1.291443, 0.255384)",
        "(-0.129793, 1.290325, 0.248890)",
        "(-0.129624, 1.289418, 0.242112)",
        "(-0.129553, 1.288925, 0.238630)",
        "(-0.129417, 1.288029, 0.231632)",
        "(-0.129243, 1.287349, 0.224770)",
        "(-0.129142, 1.286990, 0.218005)",
        "(-0.128998, 1.286824, 0.210970)",
        "(-0.128928, 1.286842, 0.207278)",
        "(-0.128764, 1.287110, 0.199697)",
        "(-0.128523, 1.287918, 0.192088)",
        "(-0.128213, 1.289353, 0.184413)",
        "(-0.127752, 1.291518, 0.176594)",
        "(-0.127353, 1.292915, 0.172647)",
        "(-0.126489, 1.296323, 0.164670)",
        "(-0.125648, 1.300784, 0.156776)",
        "(-0.124710, 1.306319, 0.149131)",
        "(-0.123775, 1.312897, 0.141804)",
        "(-0.123210, 1.316585, 0.138320)",
        "(-0.122040, 1.324599, 0.131680)",
        "(-0.120820, 1.333433, 0.125565)",
        "(-0.119326, 1.342883, 0.119974)",
        "(-0.118002, 1.353101, 0.115116)",
        "(-0.117319, 1.358455, 0.113025)",
        "(-0.116183, 1.369325, 0.109031)",
        "(-0.115452, 1.380187, 0.105325)",
        "(-0.114500, 1.390781, 0.102009)",
        "(-0.113204, 1.400934, 0.099106)",
        "(-0.112701, 1.405853, 0.097828)",
        "(-0.112034, 1.415475, 0.095530)",
        "(-0.111445, 1.424592, 0.093448)",
        "(-0.110558, 1.432946, 0.091496)",
        "(-0.110362, 1.440936, 0.089766)",
        "(-0.110497, 1.444775, 0.089059)",
        "(-0.110383, 1.452215, 0.087660)",
        "(-0.109838, 1.459255, 0.086347)",
        "(-0.109091, 1.465875, 0.084975)",
        "(-0.108647, 1.472123, 0.083685)",
        "(-0.108556, 1.475183, 0.083045)",
        "(-0.108309, 1.481121, 0.081687)",
        "(-0.107805, 1.486971, 0.080316)",
        "(-0.106967, 1.492985, 0.079199)",
        "(-0.105833, 1.499182, 0.078341)",
        "(-0.105663, 1.502382, 0.078041)",
        "(-0.105853, 1.508932, 0.077647)",
        "(-0.105767, 1.515490, 0.077308)",
        "(-0.105148, 1.522204, 0.077161)",
        "(-0.104206, 1.529080, 0.077271)",
        "(-0.103702, 1.532547, 0.077483)",
        "(-0.103435, 1.539689, 0.078273)",
        "(-0.103386, 1.547000, 0.079521)",
        "(-0.102325, 1.554140, 0.080564)",
        "(-0.100937, 1.561340, 0.081830)",
        "(-0.100348, 1.564971, 0.082614)",
        "(-0.099786, 1.572336, 0.084586)",
        "(-0.100036, 1.579776, 0.086858)",
        "(-0.100154, 1.587095, 0.089180)",
        "(-0.099697, 1.594244, 0.091324)",
        "(-0.099253, 1.597753, 0.092424)",
        "(-0.098681, 1.604682, 0.094856)",
        "(-0.099655, 1.611637, 0.097784)",
        "(-0.100872, 1.618479, 0.101172)",
        "(-0.101233, 1.624876, 0.104400)",
        "(-0.101153, 1.627900, 0.105956)",
        "(-0.100586, 1.633673, 0.109214)",
        "(-0.100892, 1.639309, 0.112660)",
        "(-0.102316, 1.644662, 0.116436)",
        "(-0.103212, 1.649610, 0.120227)",
        "(-0.103373, 1.651838, 0.122138)",
        "(-0.103714, 1.656302, 0.126171)",
        "(-0.104430, 1.660750, 0.130779)",
        "(-0.105765, 1.665057, 0.135830)",
        "(-0.107007, 1.669086, 0.140804)",
        "(-0.107519, 1.670957, 0.143261)",
        "(-0.108365, 1.674576, 0.148426)",
        "(-0.109519, 1.678015, 0.154048)",
        "(-0.111045, 1.681312, 0.160015)",
        "(-0.112370, 1.684281, 0.166198)",
        "(-0.112999, 1.685610, 0.169418)",
        "(-0.114266, 1.688094, 0.176010)",
        "(-0.115344, 1.690478, 0.183067)",
        "(-0.116497, 1.692565, 0.190313)",
        "(-0.117705, 1.694364, 0.197512)",
        "(-0.118294, 1.695128, 0.201084)",
        "(-0.119647, 1.696317, 0.208251)",
        "(-0.121200, 1.697319, 0.215720)",
        "(-0.122563, 1.698248, 0.223691)",
        "(-0.123782, 1.698652, 0.231601)",
        "(-0.124304, 1.698722, 0.235543)",
        "(-0.125594, 1.698708, 0.243332)",
        "(-0.126978, 1.698335, 0.251100)",
        "(-0.127997, 1.697459, 0.258973)",
        "(-0.128660, 1.696256, 0.266818)",
        "(-0.128922, 1.695550, 0.270709)",
        "(-0.129527, 1.693943, 0.278445)",
        "(-0.130306, 1.691845, 0.286042)",
        "(-0.130951, 1.689438, 0.293530)",
        "(-0.131341, 1.686980, 0.300973)",
        "(-0.131415, 1.685598, 0.304696)",
        "(-0.131460, 1.682662, 0.312247)",
        "(-0.131586, 1.679388, 0.319559)",
        "(-0.131856, 1.675869, 0.326464)",
        "(-0.132257, 1.672017, 0.332921)",
        "(-0.132340, 1.670012, 0.336065)",
        "(-0.132109, 1.665769, 0.342230)",
        "(-0.131624, 1.661322, 0.348036)",
        "(-0.131481, 1.656575, 0.353536)",
        "(-0.131571, 1.652000, 0.358199)",
        "(-0.131570, 1.649625, 0.360241)",
        "(-0.131157, 1.644602, 0.364131)",
        "(-0.130641, 1.639288, 0.367559)",
        "(-0.130233, 1.631058, 0.371588)",
        "(-0.130233, 1.631058, 0.371588)",
        "(-0.129945, 1.625243, 0.373611)",
        "(-0.129378, 1.619206, 0.375576)",
        "(-0.128587, 1.613241, 0.377794)",
        "(-0.128006, 1.607155, 0.380032)",
        "(-0.127928, 1.600871, 0.382051)",
        "(-0.127978, 1.597635, 0.382926)",
        "(-0.127749, 1.591153, 0.384869)",
        "(-0.127093, 1.584762, 0.387280)",
        "(-0.126636, 1.578389, 0.389776)",
        "(-0.126506, 1.572029, 0.392101)",
        "(-0.126507, 1.568840, 0.393206)",
        "(-0.126539, 1.562448, 0.395529)",
        "(-0.126675, 1.555990, 0.397956)",
        "(-0.126921, 1.549676, 0.400542)",
        "(-0.127271, 1.543389, 0.403054)",
        "(-0.127526, 1.540159, 0.404324)",
        "(-0.128160, 1.533655, 0.406799)",
        "(-0.129129, 1.526920, 0.408992)",
        "(-0.130062, 1.519915, 0.410856)",
        "(-0.130890, 1.512678, 0.412518)",
        "(-0.131378, 1.509027, 0.413331)",
        "(-0.132558, 1.501566, 0.414885)",
        "(-0.134011, 1.493967, 0.416229)",
        "(-0.135366, 1.486467, 0.417529)",
        "(-0.136614, 1.478993, 0.418704)",
        "(-0.137284, 1.475193, 0.419133)",
        "(-0.138597, 1.467607, 0.419570)",
        "(-0.139809, 1.460050, 0.419365)",
        "(-0.140675, 1.452240, 0.418522)",
        "(-0.141391, 1.444064, 0.417078)",
        "(-0.141814, 1.439834, 0.416047)",
        "(-0.142434, 1.431508, 0.413633)",
        "(-0.142694, 1.423307, 0.410739)",
        "(-0.142941, 1.415146, 0.407111)",
        "(-0.143149, 1.406924, 0.402479)",
        "(-0.143112, 1.402725, 0.399790)",
        "(-0.143089, 1.394471, 0.393998)",
        "(-0.143011, 1.386768, 0.387856)",
        "(-0.142764, 1.379385, 0.381666)",
        "(-0.142484, 1.372250, 0.375196)",
        "(-0.142072, 1.368817, 0.371789)",
        "(-0.141087, 1.362188, 0.364918)",
        "(-0.140279, 1.356251, 0.357872)",
        "(-0.139685, 1.350890, 0.350771)",
        "(-0.139311, 1.345937, 0.343720)",
        "(-0.139081, 1.343674, 0.340177)",
        "(-0.138603, 1.339339, 0.333075)",
        "(-0.138031, 1.335344, 0.325917)",
        "(-0.137330, 1.331643, 0.318648)",
        "(-0.136416, 1.328069, 0.311210)",
        "(-0.136079, 1.326369, 0.307421)",
        "(-0.135375, 1.323058, 0.299784)",
        "(-0.134782, 1.320257, 0.292042)",
        "(-0.134361, 1.317851, 0.284234)",
        "(-0.133955, 1.315702, 0.276174)",
        "(-0.133653, 1.314639, 0.271976)",
        "(-0.133040, 1.312708, 0.263037)",
        "(-0.132497, 1.310946, 0.253575)",
        "(-0.131830, 1.309508, 0.244147)",
        "(-0.131233, 1.308702, 0.234867)",
        "(-0.130896, 1.308468, 0.230149)",
        "(-0.130018, 1.308180, 0.220430)",
        "(-0.129254, 1.308464, 0.210613)",
        "(-0.128979, 1.309416, 0.200651)",
        "(-0.128573, 1.310925, 0.190662)",
        "(-0.128319, 1.311955, 0.185741)",
        "(-0.127796, 1.314343, 0.175930)",
        "(-0.127336, 1.317237, 0.166091)",
        "(-0.126857, 1.320611, 0.156428)",
        "(-0.126413, 1.324327, 0.147069)",
        "(-0.126107, 1.326295, 0.142535)",
        "(-0.125348, 1.330442, 0.133767)",
        "(-0.124823, 1.335112, 0.125466)",
        "(-0.124152, 1.340151, 0.117820)",
        "(-0.123244, 1.345328, 0.110596)",
        "(-0.122728, 1.347918, 0.107119)",
        "(-0.121747, 1.353140, 0.100496)",
        "(-0.120840, 1.358543, 0.094443)",
        "(-0.119802, 1.363955, 0.088735)",
        "(-0.118566, 1.369429, 0.083476)",
        "(-0.118000, 1.372371, 0.081193)",
        "(-0.117050, 1.378544, 0.077152)",
        "(-0.115883, 1.384834, 0.073544)",
        "(-0.114793, 1.391369, 0.070093)",
        "(-0.113955, 1.398244, 0.066722)",
        "(-0.113558, 1.401814, 0.065135)",
        "(-0.112427, 1.409354, 0.062453)",
        "(-0.110911, 1.417380, 0.060430)",
        "(-0.109342, 1.425724, 0.058776)",
        "(-0.107956, 1.434390, 0.057362)",
        "(-0.107276, 1.438863, 0.056757)",
        "(-0.105873, 1.447930, 0.055680)",
        "(-0.104217, 1.457133, 0.054775)",
        "(-0.102199, 1.466499, 0.054157)",
        "(-0.100376, 1.476215, 0.054186)",
        "(-0.099330, 1.481104, 0.054327)",
        "(-0.096663, 1.490628, 0.054511)",
        "(-0.094316, 1.500136, 0.054848)",
        "(-0.093233, 1.510021, 0.055742)",
        "(-0.092517, 1.519919, 0.056894)",
        "(-0.091905, 1.524758, 0.057417)",
        "(-0.090382, 1.534315, 0.058407)",
        "(-0.089550, 1.544031, 0.059771)",
        "(-0.090058, 1.554010, 0.061746)",
        "(-0.090691, 1.563817, 0.063750)",
        "(-0.090948, 1.568581, 0.064665)",
        "(-0.091141, 1.577971, 0.066472)",
        "(-0.090824, 1.587196, 0.068560)",
        "(-0.090997, 1.596380, 0.071348)",
        "(-0.092018, 1.605366, 0.074630)",
        "(-0.092519, 1.609716, 0.076278)",
        "(-0.093126, 1.618156, 0.079743)",
        "(-0.093395, 1.626361, 0.083509)",
        "(-0.093559, 1.634005, 0.087435)",
        "(-0.094725, 1.641019, 0.091303)",
        "(-0.095653, 1.644443, 0.093414)",
        "(-0.097196, 1.651334, 0.098048)",
        "(-0.097875, 1.657849, 0.103116)",
        "(-0.097903, 1.663668, 0.108208)",
        "(-0.098341, 1.668895, 0.113135)",
        "(-0.098973, 1.671468, 0.115639)",
        "(-0.100398, 1.676417, 0.120923)",
        "(-0.101151, 1.680871, 0.126486)",
        "(-0.101541, 1.684958, 0.132242)",
        "(-0.102149, 1.688991, 0.138305)",
        "(-0.102595, 1.691049, 0.141545)",
        "(-0.103697, 1.694869, 0.148088)",
        "(-0.104530, 1.697927, 0.154331)",
        "(-0.105136, 1.700733, 0.160514)",
        "(-0.105928, 1.703458, 0.167057)",
        "(-0.106354, 1.704781, 0.170412)",
        "(-0.107337, 1.707217, 0.177472)",
        "(-0.108145, 1.711429, 0.191527)",
        "(-0.108319, 1.713060, 0.198563)",
        "(-0.108319, 1.713060, 0.198563)",
        "(-0.109349, 1.714326, 0.205384)",
        "(-0.110592, 1.715278, 0.212052)",
        "(-0.111002, 1.715630, 0.215428)",
        "(-0.111771, 1.716376, 0.222347)",
        "(-0.112805, 1.716922, 0.229116)",
        "(-0.114096, 1.717068, 0.235422)",
        "(-0.114772, 1.716975, 0.238449)",
        "(-0.116020, 1.716495, 0.244340)",
        "(-0.116914, 1.715583, 0.250033)",
        "(-0.117747, 1.714550, 0.255892)",
        "(-0.118208, 1.714115, 0.259036)",
        "(-0.119167, 1.713216, 0.265643)",
        "(-0.119938, 1.712021, 0.272200)",
        "(-0.120362, 1.710561, 0.278533)",
        "(-0.120753, 1.708979, 0.284706)",
        "(-0.120930, 1.708114, 0.287828)",
        "(-0.121108, 1.706278, 0.294156)",
        "(-0.121357, 1.704149, 0.300540)",
        "(-0.122029, 1.701813, 0.306999)",
        "(-0.122894, 1.699297, 0.313517)",
        "(-0.123183, 1.697600, 0.316847)",
        "(-0.123234, 1.694089, 0.322694)",
        "(-0.123025, 1.690107, 0.328456)",
        "(-0.123236, 1.685916, 0.334409)",
        "(-0.123503, 1.681396, 0.340623)",
        "(-0.123480, 1.678957, 0.343837)",
        "(-0.123277, 1.673852, 0.350187)",
        "(-0.123039, 1.668443, 0.356292)",
        "(-0.122744, 1.662684, 0.362246)",
        "(-0.122689, 1.656733, 0.368218)",
        "(-0.122787, 1.653728, 0.371209)",
        "(-0.122989, 1.647488, 0.377028)",
        "(-0.122892, 1.640877, 0.382754)",
        "(-0.122899, 1.633984, 0.388385)",
        "(-0.123412, 1.627088, 0.393731)",
        "(-0.123816, 1.623589, 0.396159)",
        "(-0.124614, 1.616336, 0.400624)",
        "(-0.124978, 1.608594, 0.404460)",
        "(-0.125249, 1.600656, 0.407673)",
        "(-0.125566, 1.592641, 0.410713)",
        "(-0.125895, 1.588647, 0.412217)",
        "(-0.127142, 1.580550, 0.415093)",
        "(-0.128754, 1.572346, 0.417461)",
        "(-0.129903, 1.563987, 0.419583)",
        "(-0.130520, 1.555257, 0.421530)",
        "(-0.130869, 1.550769, 0.422289)",
        "(-0.131725, 1.541454, 0.423315)",
        "(-0.132630, 1.531977, 0.423870)",
        "(-0.133792, 1.522182, 0.423745)",
        "(-0.134998, 1.511989, 0.423049)",
        "(-0.135499, 1.506790, 0.422605)",
        "(-0.136344, 1.496129, 0.421330)",
        "(-0.136963, 1.485115, 0.419808)",
        "(-0.137507, 1.473797, 0.418277)",
        "(-0.137981, 1.462525, 0.416635)",
        "(-0.138166, 1.456847, 0.415653)",
        "(-0.138395, 1.445219, 0.413369)",
        "(-0.138468, 1.433483, 0.410367)",
        "(-0.138366, 1.422081, 0.406924)",
        "(-0.138156, 1.411101, 0.403610)",
        "(-0.138050, 1.405792, 0.401859)",
        "(-0.137601, 1.395195, 0.397976)",
        "(-0.136986, 1.384927, 0.393321)",
        "(-0.136721, 1.375216, 0.387996)",
        "(-0.136417, 1.366167, 0.382574)",
        "(-0.136248, 1.361851, 0.379807)",
        "(-0.135735, 1.353579, 0.373814)",
        "(-0.134997, 1.345616, 0.366984)",
        "(-0.134527, 1.338381, 0.359599)",
        "(-0.134427, 1.332369, 0.352136)",
        "(-0.134293, 1.329648, 0.348396)",
        "(-0.133791, 1.324625, 0.340456)",
        "(-0.132972, 1.319932, 0.331807)",
        "(-0.132398, 1.315869, 0.322650)",
        "(-0.131957, 1.312522, 0.313356)",
        "(-0.131769, 1.311141, 0.308701)",
        "(-0.131578, 1.308696, 0.299169)",
        "(-0.131274, 1.306535, 0.289205)",
        "(-0.130774, 1.304533, 0.278937)",
        "(-0.130225, 1.302807, 0.268523)",
        "(-0.130034, 1.302132, 0.263302)",
        "(-0.129947, 1.301099, 0.252812)",
        "(-0.129604, 1.300163, 0.242385)",
        "(-0.129312, 1.299341, 0.231798)",
        "(-0.129381, 1.298596, 0.220909)",
        "(-0.129354, 1.298294, 0.215549)",
        "(-0.129140, 1.297946, 0.205243)",
        "(-0.128999, 1.297925, 0.195453)",
        "(-0.128807, 1.297863, 0.185754)",
        "(-0.128607, 1.297816, 0.176292)",
        "(-0.128480, 1.298002, 0.171888)",
        "(-0.128159, 1.298814, 0.163540)",
        "(-0.127692, 1.299898, 0.155515)",
        "(-0.127166, 1.301373, 0.147830)",
        "(-0.126826, 1.303368, 0.140461)",
        "(-0.126709, 1.304584, 0.136945)",
        "(-0.126358, 1.307286, 0.130113)",
        "(-0.125699, 1.310722, 0.123788)",
        "(-0.124935, 1.314568, 0.117736)",
        "(-0.124072, 1.318799, 0.111898)",
        "(-0.123559, 1.321204, 0.109194)",
        "(-0.122385, 1.326390, 0.104066)",
        "(-0.120960, 1.331833, 0.099144)",
        "(-0.119537, 1.337822, 0.094505)",
        "(-0.118335, 1.344406, 0.090266)",
        "(-0.117831, 1.347898, 0.088272)",
        "(-0.116426, 1.354985, 0.084445)",
        "(-0.115056, 1.362417, 0.080957)",
        "(-0.113633, 1.370045, 0.077803)",
        "(-0.112155, 1.377580, 0.074739)",
        "(-0.111573, 1.381464, 0.073428)",
        "(-0.110320, 1.389542, 0.071292)",
        "(-0.108901, 1.397842, 0.069497)",
        "(-0.107527, 1.406171, 0.067795)",
        "(-0.106327, 1.414675, 0.066249)",
        "(-0.105762, 1.419004, 0.065619)",
        "(-0.104532, 1.427908, 0.064682)",
        "(-0.103062, 1.436986, 0.064111)",
        "(-0.101403, 1.446193, 0.063856)",
        "(-0.100177, 1.455448, 0.063781)",
        "(-0.099707, 1.460016, 0.063814)",
        "(-0.098891, 1.469084, 0.064076)",
        "(-0.098003, 1.478178, 0.064673)",
        "(-0.096736, 1.487199, 0.065370)",
        "(-0.095094, 1.495930, 0.065931)",
        "(-0.094599, 1.500248, 0.066221)",
        "(-0.095036, 1.509014, 0.067227)",
        "(-0.094934, 1.517567, 0.068342)",
        "(-0.094248, 1.525929, 0.069311)",
        "(-0.093628, 1.534271, 0.070486)",
        "(-0.093885, 1.538504, 0.071267)",
        "(-0.094587, 1.546900, 0.073168)",
        "(-0.094839, 1.555187, 0.075431)",
        "(-0.094926, 1.567478, 0.079043)",
        "(-0.094926, 1.567478, 0.079043)",
        "(-0.095433, 1.575920, 0.082113)",
        "(-0.096306, 1.584416, 0.085687)",
        "(-0.096809, 1.592637, 0.089141)",
        "(-0.097172, 1.600356, 0.092659)",
        "(-0.097917, 1.608110, 0.096472)",
        "(-0.098356, 1.612080, 0.098638)",
        "(-0.099418, 1.620027, 0.103254)",
        "(-0.100262, 1.627670, 0.108052)",
        "(-0.101128, 1.635034, 0.112818)",
        "(-0.102475, 1.642059, 0.117920)",
        "(-0.103388, 1.645492, 0.120672)",
        "(-0.105332, 1.651841, 0.126364)",
        "(-0.107056, 1.657822, 0.132200)",
        "(-0.108634, 1.663565, 0.138388)",
        "(-0.110649, 1.668976, 0.144989)",
        "(-0.111773, 1.671545, 0.148411)",
        "(-0.113809, 1.676279, 0.155136)",
        "(-0.115396, 1.680738, 0.162044)",
        "(-0.116973, 1.684888, 0.169255)",
        "(-0.118773, 1.688494, 0.176585)",
        "(-0.119883, 1.690060, 0.180307)",
        "(-0.122178, 1.692981, 0.187968)",
        "(-0.124112, 1.695642, 0.195905)",
        "(-0.125827, 1.697783, 0.203781)",
        "(-0.127861, 1.699409, 0.211635)",
        "(-0.129015, 1.699995, 0.215656)",
        "(-0.131225, 1.701015, 0.224077)",
        "(-0.133227, 1.701793, 0.232710)",
        "(-0.134798, 1.701958, 0.241115)",
        "(-0.136361, 1.701389, 0.249416)",
        "(-0.137175, 1.700929, 0.253629)",
        "(-0.138836, 1.699801, 0.262193)",
        "(-0.140604, 1.698235, 0.270803)",
        "(-0.142445, 1.695921, 0.279105)",
        "(-0.143968, 1.692855, 0.287028)",
        "(-0.144620, 1.691191, 0.290986)",
        "(-0.145453, 1.687743, 0.299030)",
        "(-0.145699, 1.683770, 0.306847)",
        "(-0.145910, 1.679316, 0.314363)",
        "(-0.146643, 1.674608, 0.321782)",
        "(-0.147082, 1.672223, 0.325517)",
        "(-0.147832, 1.667256, 0.332960)",
        "(-0.148666, 1.661833, 0.340044)",
        "(-0.149784, 1.656217, 0.346781)",
        "(-0.150907, 1.650345, 0.353099)",
        "(-0.151540, 1.647383, 0.356181)",
        "(-0.152699, 1.641281, 0.362572)",
        "(-0.153687, 1.635355, 0.368378)",
        "(-0.154702, 1.629058, 0.373839)",
        "(-0.155663, 1.622331, 0.379233)",
        "(-0.156124, 1.618897, 0.381903)",
        "(-0.156814, 1.611966, 0.387338)",
        "(-0.157469, 1.604674, 0.392521)",
        "(-0.158563, 1.597002, 0.397258)",
        "(-0.159571, 1.588980, 0.401594)",
        "(-0.159919, 1.584853, 0.403621)",
        "(-0.160663, 1.576349, 0.407302)",
        "(-0.161474, 1.567223, 0.410189)",
        "(-0.162328, 1.557687, 0.412221)",
        "(-0.162774, 1.547984, 0.413814)",
        "(-0.162809, 1.542962, 0.414386)",
        "(-0.162806, 1.532558, 0.415170)",
        "(-0.162866, 1.521956, 0.415296)",
        "(-0.163037, 1.511718, 0.415089)",
        "(-0.162914, 1.501537, 0.414435)",
        "(-0.162725, 1.496323, 0.413918)",
        "(-0.162288, 1.485898, 0.412356)",
        "(-0.161686, 1.475801, 0.410349)",
        "(-0.160688, 1.465914, 0.407872)",
        "(-0.159716, 1.456281, 0.404783)",
        "(-0.159358, 1.451498, 0.403169)",
        "(-0.158712, 1.442042, 0.399421)",
        "(-0.157885, 1.432576, 0.395075)",
        "(-0.157259, 1.423046, 0.390455)",
        "(-0.156995, 1.413612, 0.385815)",
        "(-0.156865, 1.408968, 0.383408)",
        "(-0.156010, 1.399746, 0.378490)",
        "(-0.154792, 1.390596, 0.373418)",
        "(-0.153501, 1.381267, 0.368064)",
        "(-0.151760, 1.371925, 0.362676)",
        "(-0.151019, 1.367436, 0.360074)",
        "(-0.149816, 1.358667, 0.354923)",
        "(-0.148830, 1.350284, 0.349652)",
        "(-0.147731, 1.342095, 0.343940)",
        "(-0.146625, 1.334289, 0.338041)",
        "(-0.146218, 1.330652, 0.335237)",
        "(-0.145552, 1.323838, 0.329638)",
        "(-0.144741, 1.317281, 0.323462)",
        "(-0.143741, 1.310989, 0.316419)",
        "(-0.142829, 1.305058, 0.308706)",
        "(-0.142334, 1.302164, 0.304840)",
        "(-0.141442, 1.296764, 0.296825)",
        "(-0.140567, 1.291826, 0.288301)",
        "(-0.139469, 1.287365, 0.279323)",
        "(-0.138650, 1.283759, 0.269764)",
        "(-0.138309, 1.282177, 0.264843)",
        "(-0.137788, 1.279770, 0.254779)",
        "(-0.137520, 1.278090, 0.244502)",
        "(-0.137369, 1.276971, 0.234053)",
        "(-0.137042, 1.276577, 0.223895)",
        "(-0.136884, 1.276584, 0.218881)",
        "(-0.136688, 1.277033, 0.208770)",
        "(-0.136877, 1.277985, 0.198823)",
        "(-0.137020, 1.279396, 0.189361)",
        "(-0.137134, 1.281154, 0.180114)",
        "(-0.137195, 1.282221, 0.175541)",
        "(-0.137387, 1.284656, 0.166592)",
        "(-0.137512, 1.287372, 0.157889)",
        "(-0.137726, 1.290466, 0.149473)",
        "(-0.137971, 1.293963, 0.141516)",
        "(-0.138107, 1.295918, 0.137797)",
        "(-0.138324, 1.299906, 0.130564)",
        "(-0.138595, 1.304075, 0.123646)",
        "(-0.138698, 1.308694, 0.117262)",
        "(-0.138809, 1.313650, 0.111362)",
        "(-0.138887, 1.316261, 0.108620)",
        "(-0.138752, 1.321708, 0.103574)",
        "(-0.138472, 1.327655, 0.098990)",
        "(-0.138158, 1.334113, 0.094723)",
        "(-0.137899, 1.341044, 0.090615)",
        "(-0.137801, 1.344725, 0.088638)",
        "(-0.137256, 1.352351, 0.084761)",
        "(-0.136342, 1.360719, 0.081293)",
        "(-0.135303, 1.369937, 0.078122)",
        "(-0.134412, 1.379936, 0.075069)",
        "(-0.133969, 1.385002, 0.073554)",
        "(-0.133231, 1.395911, 0.070821)",
        "(-0.132084, 1.407363, 0.068466)",
        "(-0.130416, 1.419595, 0.066704)",
        "(-0.128087, 1.432067, 0.065214)",
        "(-0.127224, 1.438396, 0.064525)",
        "(-0.126306, 1.451376, 0.063405)",
        "(-0.125307, 1.464603, 0.062707)",
        "(-0.123940, 1.478160, 0.062710)",
        "(-0.121565, 1.491465, 0.062771)",
        "(-0.120430, 1.498049, 0.062779)",
        "(-0.120230, 1.511400, 0.063305)",
        "(-0.120311, 1.524647, 0.064248)",
        "(-0.119790, 1.537477, 0.065119)",
        "(-0.118508, 1.549737, 0.065859)",
        "(-0.117659, 1.555686, 0.066287)",
        "(-0.117976, 1.567574, 0.067777)",
        "(-0.118343, 1.578954, 0.069768)",
        "(-0.117746, 1.589298, 0.071456)",
        "(-0.116921, 1.598866, 0.073300)",
        "(-0.116679, 1.603594, 0.074446)",
        "(-0.117521, 1.612661, 0.077261)",
        "(-0.117878, 1.620973, 0.080321)",
        "(-0.117867, 1.628135, 0.082758)",
        "(-0.117719, 1.634738, 0.085236)",
        "(-0.117809, 1.637902, 0.086731)",
        "(-0.118487, 1.643944, 0.090140)",
        "(-0.118758, 1.649453, 0.093683)",
        "(-0.118785, 1.654257, 0.097145)",
        "(-0.118706, 1.658891, 0.101247)",
        "(-0.118674, 1.661157, 0.103645)",
        "(-0.118706, 1.665417, 0.108787)",
        "(-0.118880, 1.669223, 0.114466)",
        "(-0.118909, 1.672553, 0.120516)",
        "(-0.118860, 1.675517, 0.127014)",
        "(-0.118812, 1.676922, 0.130346)",
        "(-0.118733, 1.679311, 0.137514)",
        "(-0.118986, 1.681533, 0.145098)",
        "(-0.118857, 1.683717, 0.153331)",
        "(-0.118424, 1.685642, 0.161650)",
        "(-0.118229, 1.686387, 0.165779)",
        "(-0.118142, 1.687763, 0.174038)",
        "(-0.118354, 1.689007, 0.182521)",
        "(-0.118623, 1.690083, 0.191028)",
        "(-0.119170, 1.690743, 0.199448)",
        "(-0.119479, 1.690991, 0.203607)",
        "(-0.120488, 1.691324, 0.211885)",
        "(-0.121401, 1.691614, 0.220352)",
        "(-0.122335, 1.691583, 0.228740)",
        "(-0.123516, 1.691236, 0.236984)",
        "(-0.124264, 1.690900, 0.240952)",
        "(-0.125259, 1.689882, 0.248704)",
        "(-0.126223, 1.688628, 0.256559)",
        "(-0.127415, 1.687110, 0.264524)",
        "(-0.128487, 1.684992, 0.272363)",
        "(-0.128931, 1.683839, 0.276301)",
        "(-0.129546, 1.681208, 0.284073)",
        "(-0.130051, 1.678087, 0.291608)",
        "(-0.130950, 1.674585, 0.299102)",
        "(-0.131938, 1.670553, 0.306529)",
        "(-0.132350, 1.668402, 0.310219)",
        "(-0.133090, 1.663786, 0.317635)",
        "(-0.133657, 1.658748, 0.325149)",
        "(-0.134047, 1.653183, 0.332411)",
        "(-0.134453, 1.647029, 0.339232)",
        "(-0.134738, 1.643846, 0.342586)",
        "(-0.135446, 1.637185, 0.349195)",
        "(-0.135862, 1.630002, 0.355599)",
        "(-0.136377, 1.622390, 0.361464)",
        "(-0.136895, 1.614239, 0.366729)",
        "(-0.137204, 1.610004, 0.369192)",
        "(-0.137747, 1.601308, 0.373558)",
        "(-0.137797, 1.592393, 0.377374)",
        "(-0.137311, 1.583088, 0.380889)",
        "(-0.137266, 1.573496, 0.383949)",
        "(-0.137282, 1.568576, 0.385177)",
        "(-0.137084, 1.558808, 0.387318)",
        "(-0.136534, 1.549043, 0.389042)",
        "(-0.136029, 1.539145, 0.390450)",
        "(-0.136015, 1.529262, 0.391460)",
        "(-0.136136, 1.524457, 0.391841)",
        "(-0.136145, 1.515053, 0.392529)",
        "(-0.135651, 1.505323, 0.393074)",
        "(-0.135364, 1.495959, 0.393184)",
        "(-0.135145, 1.486814, 0.392989)",
        "(-0.135042, 1.482278, 0.392805)",
        "(-0.134809, 1.473125, 0.392347)",
        "(-0.134689, 1.464025, 0.391779)",
        "(-0.134826, 1.454955, 0.390799)",
        "(-0.134969, 1.446013, 0.389503)",
        "(-0.134937, 1.441555, 0.388833)",
        "(-0.134845, 1.432569, 0.387496)",
        "(-0.135003, 1.423559, 0.385871)",
        "(-0.134912, 1.414245, 0.383680)",
        "(-0.134738, 1.404644, 0.380718)",
        "(-0.134462, 1.399593, 0.378943)",
        "(-0.134139, 1.389502, 0.375156)",
        "(-0.134263, 1.379678, 0.371153)",
        "(-0.134298, 1.369864, 0.366721)",
        "(-0.134358, 1.360141, 0.361567)",
        "(-0.134359, 1.355341, 0.358861)",
        "(-0.134592, 1.346207, 0.353188)",
        "(-0.135152, 1.337739, 0.347352)",
        "(-0.135717, 1.329681, 0.341171)",
        "(-0.136083, 1.321823, 0.334503)",
        "(-0.136296, 1.318071, 0.331059)",
        "(-0.136768, 1.311222, 0.324337)",
        "(-0.137134, 1.305138, 0.317607)",
        "(-0.137571, 1.299613, 0.310341)",
        "(-0.138244, 1.294603, 0.302545)",
        "(-0.138646, 1.292317, 0.298599)",
        "(-0.139508, 1.288359, 0.290782)",
        "(-0.140511, 1.285265, 0.282684)",
        "(-0.141392, 1.282478, 0.273842)",
        "(-0.142233, 1.280181, 0.264293)",
        "(-0.142594, 1.279314, 0.259565)",
        "(-0.143273, 1.278291, 0.250269)",
        "(-0.143714, 1.277631, 0.240562)",
        "(-0.144292, 1.277437, 0.230023)",
        "(-0.144835, 1.277974, 0.219014)",
        "(-0.145060, 1.278429, 0.213469)",
        "(-0.145540, 1.279931, 0.202303)",
        "(-0.145833, 1.281774, 0.191160)",
        "(-0.146224, 1.284372, 0.180456)",
        "(-0.146651, 1.287972, 0.170279)",
        "(-0.146771, 1.289863, 0.165119)",
        "(-0.147067, 1.293989, 0.154573)",
        "(-0.147274, 1.298731, 0.144204)",
        "(-0.147780, 1.307456, 0.129787)",
        "(-0.147780, 1.307456, 0.129787)",
        "(-0.147566, 1.313809, 0.121160)",
        "(-0.146626, 1.320563, 0.113442)",
        "(-0.145780, 1.327672, 0.106044)",
        "(-0.145445, 1.335441, 0.099165)",
        "(-0.144957, 1.343745, 0.093019)",
        "(-0.144570, 1.347965, 0.090162)",
        "(-0.143492, 1.356727, 0.085122)",
        "(-0.142328, 1.366101, 0.080987)",
        "(-0.141419, 1.375825, 0.077423)",
        "(-0.140335, 1.385715, 0.074285)",
        "(-0.139777, 1.390748, 0.072919)",
        "(-0.138696, 1.400848, 0.070327)",
        "(-0.137316, 1.411037, 0.068080)",
        "(-0.136291, 1.421604, 0.066648)",
        "(-0.134744, 1.432392, 0.065861)",
        "(-0.133900, 1.437824, 0.065639)",
        "(-0.132214, 1.448742, 0.065332)",
        "(-0.130071, 1.459910, 0.065475)",
        "(-0.127914, 1.471215, 0.065914)",
        "(-0.126666, 1.482752, 0.066738)",
        "(-0.126280, 1.488559, 0.067253)",
        "(-0.125113, 1.499861, 0.068027)",
        "(-0.123288, 1.510999, 0.068835)",
        "(-0.120928, 1.522071, 0.069940)",
        "(-0.121281, 1.533247, 0.071840)",
        "(-0.121498, 1.538715, 0.073047)",
        "(-0.120834, 1.549031, 0.074842)",
        "(-0.119987, 1.558984, 0.076455)",
        "(-0.118585, 1.568700, 0.078310)",
        "(-0.118467, 1.578081, 0.080568)",
        "(-0.119018, 1.582615, 0.082025)",
        "(-0.119280, 1.591312, 0.084978)",
        "(-0.119059, 1.599739, 0.088226)",
        "(-0.118953, 1.607906, 0.091823)",
        "(-0.119145, 1.615812, 0.095792)",
        "(-0.119414, 1.619639, 0.097997)",
        "(-0.120002, 1.626858, 0.102283)",
        "(-0.120853, 1.633450, 0.106571)",
        "(-0.122036, 1.640012, 0.111552)",
        "(-0.123085, 1.646328, 0.117333)",
        "(-0.123535, 1.649469, 0.120508)",
        "(-0.124241, 1.655686, 0.127326)",
        "(-0.125495, 1.661165, 0.134070)",
        "(-0.126916, 1.666058, 0.140883)",
        "(-0.128184, 1.670647, 0.148058)",
        "(-0.128677, 1.672810, 0.151798)",
        "(-0.129572, 1.676825, 0.159379)",
        "(-0.130688, 1.680303, 0.167078)",
        "(-0.131773, 1.683253, 0.174961)",
        "(-0.132717, 1.685804, 0.183101)",
        "(-0.133134, 1.686855, 0.187188)",
        "(-0.133747, 1.688508, 0.195235)",
        "(-0.134536, 1.689738, 0.203210)",
        "(-0.135488, 1.690666, 0.211388)",
        "(-0.136209, 1.690990, 0.219678)",
        "(-0.136542, 1.691037, 0.223824)",
        "(-0.137422, 1.690830, 0.232324)",
        "(-0.138472, 1.690313, 0.240946)",
        "(-0.140133, 1.688687, 0.254066)",
        "(-0.140133, 1.688687, 0.254066)",
        "(-0.141325, 1.687165, 0.262841)",
        "(-0.142136, 1.685205, 0.271613)",
        "(-0.142719, 1.682709, 0.280252)",
        "(-0.143789, 1.680004, 0.288974)",
        "(-0.144724, 1.677185, 0.297929)",
        "(-0.145158, 1.675742, 0.302471)",
        "(-0.146104, 1.672670, 0.311644)",
        "(-0.147203, 1.669237, 0.320551)",
        "(-0.148445, 1.665242, 0.328861)",
        "(-0.149586, 1.660906, 0.336846)",
        "(-0.150134, 1.658625, 0.340803)",
        "(-0.151023, 1.653816, 0.348740)",
        "(-0.151855, 1.648500, 0.356336)",
        "(-0.152904, 1.642872, 0.363531)",
        "(-0.153802, 1.636939, 0.370381)",
        "(-0.154189, 1.633891, 0.373720)",
        "(-0.154921, 1.627474, 0.379957)",
        "(-0.155620, 1.620595, 0.385508)",
        "(-0.156397, 1.613399, 0.390395)",
        "(-0.157391, 1.605821, 0.394559)",
        "(-0.158052, 1.601839, 0.396342)",
        "(-0.159316, 1.593541, 0.399540)",
        "(-0.160306, 1.584885, 0.402342)",
        "(-0.160796, 1.575964, 0.405010)",
        "(-0.160762, 1.566710, 0.407393)",
        "(-0.160773, 1.561898, 0.408403)",
        "(-0.160834, 1.552044, 0.409931)",
        "(-0.160956, 1.542186, 0.411105)",
        "(-0.161018, 1.532604, 0.412349)",
        "(-0.160996, 1.523235, 0.413540)",
        "(-0.161078, 1.518571, 0.413903)",
        "(-0.161412, 1.509305, 0.414069)",
        "(-0.161591, 1.500154, 0.413839)",
        "(-0.161483, 1.491037, 0.413290)",
        "(-0.161290, 1.481827, 0.412222)",
        "(-0.161241, 1.477203, 0.411555)",
        "(-0.161054, 1.468050, 0.410000)",
        "(-0.160607, 1.459119, 0.408299)",
        "(-0.159837, 1.450131, 0.406249)",
        "(-0.159066, 1.441115, 0.403806)",
        "(-0.158624, 1.436638, 0.402380)",
        "(-0.157654, 1.427974, 0.399086)",
        "(-0.156544, 1.419423, 0.395021)",
        "(-0.155573, 1.411032, 0.390253)",
        "(-0.154803, 1.403289, 0.385181)",
        "(-0.154434, 1.399616, 0.382581)",
        "(-0.153544, 1.392647, 0.377222)",
        "(-0.152715, 1.385960, 0.371510)",
        "(-0.151777, 1.379473, 0.365469)",
        "(-0.150740, 1.373419, 0.359232)",
        "(-0.150231, 1.370508, 0.355948)",
        "(-0.149262, 1.364776, 0.349165)",
        "(-0.148647, 1.359461, 0.342238)",
        "(-0.147740, 1.351657, 0.330929)",
        "(-0.147740, 1.351657, 0.330929)",
        "(-0.146778, 1.346678, 0.323357)",
        "(-0.145856, 1.341757, 0.315485)",
        "(-0.145067, 1.336987, 0.307030)",
        "(-0.144052, 1.332345, 0.297977)",
        "(-0.142750, 1.327794, 0.288272)",
        "(-0.142145, 1.325696, 0.283248)",
        "(-0.141404, 1.322111, 0.273145)",
        "(-0.141045, 1.319163, 0.262859)",
        "(-0.141153, 1.316519, 0.252144)",
        "(-0.141461, 1.313903, 0.240975)",
        "(-0.141552, 1.312679, 0.235512)",
        "(-0.141769, 1.310771, 0.225365)",
        "(-0.141918, 1.309589, 0.216234)",
        "(-0.141889, 1.308752, 0.207380)",
        "(-0.142372, 1.308509, 0.198234)",
        "(-0.142676, 1.308583, 0.193640)",
        "(-0.143030, 1.309428, 0.184701)",
        "(-0.142974, 1.311195, 0.175971)",
        "(-0.142723, 1.313785, 0.167179)",
        "(-0.142797, 1.317414, 0.158117)",
        "(-0.142692, 1.319605, 0.153540)",
        "(-0.142355, 1.324568, 0.144362)",
        "(-0.142031, 1.330634, 0.135432)",
        "(-0.141546, 1.337454, 0.126689)",
        "(-0.140956, 1.345276, 0.118345)",
        "(-0.140534, 1.349508, 0.114434)",
        "(-0.139722, 1.358827, 0.107183)",
        "(-0.138754, 1.368639, 0.100347)",
        "(-0.137927, 1.378948, 0.094007)",
        "(-0.137034, 1.389593, 0.088392)",
        "(-0.136562, 1.394891, 0.085764)",
        "(-0.135437, 1.405330, 0.080894)",
        "(-0.134300, 1.415631, 0.076506)",
        "(-0.133607, 1.425854, 0.072704)",
        "(-0.132697, 1.435674, 0.069131)",
        "(-0.132213, 1.440383, 0.067414)",
        "(-0.131117, 1.449704, 0.064390)",
        "(-0.129792, 1.459093, 0.062126)",
        "(-0.128358, 1.468434, 0.060463)",
        "(-0.127309, 1.477545, 0.059060)",
        "(-0.126870, 1.482058, 0.058421)",
        "(-0.125725, 1.491141, 0.057302)",
        "(-0.123997, 1.500136, 0.056407)",
        "(-0.122504, 1.509131, 0.055783)",
        "(-0.122192, 1.518198, 0.055574)",
        "(-0.121964, 1.522735, 0.055676)",
        "(-0.121095, 1.531831, 0.056228)",
        "(-0.119559, 1.540763, 0.056964)",
        "(-0.117980, 1.549440, 0.057594)",
        "(-0.117616, 1.558103, 0.058648)",
        "(-0.117598, 1.562439, 0.059419)",
        "(-0.116906, 1.571077, 0.061343)",
        "(-0.115967, 1.579606, 0.063762)",
        "(-0.115126, 1.587860, 0.066469)",
        "(-0.114688, 1.595822, 0.069218)",
        "(-0.114383, 1.599661, 0.070681)",
        "(-0.113233, 1.607034, 0.073672)",
        "(-0.112045, 1.614030, 0.076716)",
        "(-0.112340, 1.623987, 0.081826)",
        "(-0.112340, 1.623987, 0.081826)",
        "(-0.112337, 1.630406, 0.085904)",
        "(-0.112168, 1.636524, 0.090428)",
        "(-0.112077, 1.642534, 0.095473)",
        "(-0.112365, 1.648229, 0.100995)",
        "(-0.112537, 1.653588, 0.106947)",
        "(-0.112554, 1.656205, 0.110053)",
        "(-0.112663, 1.661258, 0.116301)",
        "(-0.113241, 1.665951, 0.122612)",
        "(-0.114010, 1.670457, 0.129202)",
        "(-0.114960, 1.674855, 0.136173)",
        "(-0.115573, 1.676923, 0.139769)",
        "(-0.117067, 1.680903, 0.147135)",
        "(-0.118796, 1.684604, 0.154665)",
        "(-0.120341, 1.688137, 0.162413)",
        "(-0.121719, 1.691596, 0.170528)",
        "(-0.122566, 1.693306, 0.174689)",
        "(-0.124533, 1.696411, 0.182835)",
        "(-0.126634, 1.698816, 0.190582)",
        "(-0.128915, 1.700913, 0.198364)",
        "(-0.131288, 1.702757, 0.206475)",
        "(-0.132679, 1.703518, 0.210611)",
        "(-0.135863, 1.704797, 0.219040)",
        "(-0.139072, 1.705602, 0.227648)",
        "(-0.141614, 1.705934, 0.236097)",
        "(-0.144426, 1.706162, 0.244628)",
        "(-0.145939, 1.706248, 0.248899)",
        "(-0.149334, 1.706014, 0.257335)",
        "(-0.152734, 1.705459, 0.265907)",
        "(-0.155773, 1.704687, 0.274840)",
        "(-0.158675, 1.703691, 0.283724)",
        "(-0.159970, 1.702782, 0.287893)",
        "(-0.162276, 1.700542, 0.295711)",
        "(-0.164373, 1.697714, 0.303168)",
        "(-0.166296, 1.694653, 0.310917)",
        "(-0.168012, 1.691047, 0.318896)",
        "(-0.168914, 1.688940, 0.322938)",
        "(-0.170747, 1.684378, 0.330890)",
        "(-0.172142, 1.679478, 0.338920)",
        "(-0.172886, 1.674131, 0.346980)",
        "(-0.172872, 1.668176, 0.354917)",
        "(-0.172611, 1.664880, 0.358622)",
        "(-0.172116, 1.658132, 0.365700)",
        "(-0.171921, 1.651303, 0.372743)",
        "(-0.171737, 1.644154, 0.379488)",
        "(-0.171487, 1.636524, 0.385544)",
        "(-0.171256, 1.632527, 0.388308)",
        "(-0.170644, 1.624263, 0.393430)",
        "(-0.170024, 1.615473, 0.397974)",
        "(-0.169474, 1.606180, 0.402017)",
        "(-0.168629, 1.596144, 0.404919)",
        "(-0.168174, 1.591098, 0.406188)",
        "(-0.167122, 1.580962, 0.408544)",
        "(-0.166212, 1.570823, 0.410711)",
        "(-0.165680, 1.560650, 0.412471)",
        "(-0.165403, 1.550370, 0.413423)",
        "(-0.165314, 1.545205, 0.413696)",
        "(-0.164875, 1.534934, 0.414055)",
        "(-0.164260, 1.524805, 0.414343)",
        "(-0.163871, 1.514599, 0.414309)",
        "(-0.163905, 1.504245, 0.413548)",
        "(-0.163847, 1.499095, 0.413099)",
        "(-0.163615, 1.488983, 0.411906)",
        "(-0.163287, 1.478835, 0.410307)",
        "(-0.163160, 1.468533, 0.408032)",
        "(-0.163171, 1.458282, 0.405127)",
        "(-0.163082, 1.453192, 0.403608)",
        "(-0.162664, 1.443006, 0.400235)",
        "(-0.161993, 1.433018, 0.396735)",
        "(-0.161218, 1.423188, 0.393029)",
        "(-0.160498, 1.413477, 0.388740)",
        "(-0.160223, 1.408772, 0.386436)",
        "(-0.159759, 1.399891, 0.381548)",
        "(-0.159178, 1.391343, 0.376583)",
        "(-0.158562, 1.383074, 0.371319)",
        "(-0.157923, 1.375090, 0.365516)",
        "(-0.157558, 1.371269, 0.362543)",
        "(-0.156552, 1.363989, 0.356389)",
        "(-0.155424, 1.357071, 0.349730)",
        "(-0.154318, 1.350816, 0.342548)",
        "(-0.153344, 1.345443, 0.335155)",
        "(-0.152904, 1.342921, 0.331443)",
        "(-0.151902, 1.338237, 0.323715)",
        "(-0.150702, 1.333774, 0.315126)",
        "(-0.149592, 1.329567, 0.305979)",
        "(-0.148206, 1.325710, 0.296904)",
        "(-0.147600, 1.323935, 0.292489)",
        "(-0.146325, 1.320511, 0.283523)",
        "(-0.145356, 1.316995, 0.273942)",
        "(-0.144989, 1.312296, 0.259605)",
        "(-0.144989, 1.312296, 0.259605)",
        "(-0.144964, 1.309637, 0.250290)",
        "(-0.144889, 1.307195, 0.240705)",
        "(-0.144637, 1.304813, 0.230756)",
        "(-0.144391, 1.302817, 0.220912)",
        "(-0.144093, 1.301375, 0.211626)",
        "(-0.143832, 1.300802, 0.207078)",
        "(-0.143153, 1.300192, 0.198120)",
        "(-0.142875, 1.300494, 0.189286)",
        "(-0.142482, 1.301413, 0.180724)",
        "(-0.141821, 1.303066, 0.172768)",
        "(-0.141478, 1.304092, 0.169289)",
        "(-0.140757, 1.306656, 0.162775)",
        "(-0.140058, 1.309920, 0.156427)",
        "(-0.139327, 1.313655, 0.150108)",
        "(-0.138447, 1.318396, 0.144443)",
        "(-0.137913, 1.320923, 0.141764)",
        "(-0.136567, 1.326582, 0.137042)",
        "(-0.134754, 1.332983, 0.133079)",
        "(-0.132718, 1.340019, 0.129478)",
        "(-0.130736, 1.347674, 0.125793)",
        "(-0.129867, 1.351771, 0.124041)",
        "(-0.127908, 1.360421, 0.120777)",
        "(-0.125748, 1.369616, 0.117602)",
        "(-0.123705, 1.379297, 0.114394)",
        "(-0.121994, 1.389545, 0.111408)",
        "(-0.121245, 1.394833, 0.109998)",
        "(-0.119334, 1.405479, 0.107024)",
        "(-0.117265, 1.416286, 0.103811)",
        "(-0.115418, 1.427598, 0.100938)",
        "(-0.113766, 1.439097, 0.098393)",
        "(-0.112999, 1.444871, 0.097331)",
        "(-0.111786, 1.456651, 0.095739)",
        "(-0.110913, 1.468611, 0.094419)",
        "(-0.110480, 1.486849, 0.093559)",
        "(-0.110480, 1.486849, 0.093559)",
        "(-0.110196, 1.498985, 0.093747)",
        "(-0.109927, 1.511059, 0.094720)",
        "(-0.109872, 1.523014, 0.096307)",
        "(-0.109700, 1.534634, 0.098334)",
        "(-0.109617, 1.546005, 0.100869)",
        "(-0.109634, 1.551604, 0.102321)",
        "(-0.110087, 1.562633, 0.105772)",
        "(-0.110747, 1.573229, 0.109397)",
        "(-0.111020, 1.583311, 0.112899)",
        "(-0.111022, 1.593152, 0.116948)",
        "(-0.111486, 1.597985, 0.119313)",
        "(-0.112653, 1.607268, 0.124127)",
        "(-0.113917, 1.616217, 0.129036)",
        "(-0.115086, 1.624892, 0.134178)",
        "(-0.116500, 1.633176, 0.139645)",
        "(-0.117283, 1.637188, 0.142537)",
        "(-0.119041, 1.645040, 0.148688)",
        "(-0.120906, 1.652477, 0.154890)",
        "(-0.122891, 1.659467, 0.161209)",
        "(-0.124833, 1.666243, 0.168165)",
        "(-0.125666, 1.669531, 0.171920)",
        "(-0.127513, 1.675769, 0.179675)",
        "(-0.130324, 1.681395, 0.187599)",
        "(-0.132534, 1.686413, 0.195439)",
        "(-0.134548, 1.690917, 0.203699)",
        "(-0.135610, 1.692972, 0.208104)",
        "(-0.137754, 1.696725, 0.216963)",
        "(-0.140078, 1.699782, 0.225788)",
        "(-0.142697, 1.702008, 0.233926)",
        "(-0.145206, 1.703632, 0.241809)",
        "(-0.146431, 1.704282, 0.245771)",
        "(-0.149002, 1.704999, 0.253510)",
        "(-0.151699, 1.705096, 0.261316)",
        "(-0.154380, 1.704695, 0.269417)",
        "(-0.156889, 1.703628, 0.277481)",
        "(-0.158182, 1.702896, 0.281422)",
        "(-0.160694, 1.701007, 0.289180)",
        "(-0.163178, 1.698565, 0.297066)",
        "(-0.165481, 1.695516, 0.305132)",
        "(-0.167979, 1.691994, 0.313289)",
        "(-0.169197, 1.690123, 0.317278)",
        "(-0.171051, 1.685980, 0.325027)",
        "(-0.172316, 1.681161, 0.332436)",
        "(-0.173833, 1.676007, 0.339815)",
        "(-0.175101, 1.670719, 0.346829)",
        "(-0.175711, 1.667963, 0.350200)",
        "(-0.176997, 1.661988, 0.356638)",
        "(-0.178165, 1.655656, 0.362762)",
        "(-0.179017, 1.649271, 0.368725)",
        "(-0.179492, 1.642424, 0.374146)",
        "(-0.179730, 1.638862, 0.376686)",
        "(-0.180038, 1.631431, 0.380934)",
        "(-0.180066, 1.623843, 0.384585)",
        "(-0.180207, 1.616294, 0.388341)",
        "(-0.180383, 1.608596, 0.392386)",
        "(-0.180610, 1.604682, 0.394388)",
        "(-0.181186, 1.596863, 0.398286)",
        "(-0.181204, 1.588821, 0.401456)",
        "(-0.181297, 1.580334, 0.404229)",
        "(-0.181905, 1.571401, 0.406847)",
        "(-0.182270, 1.566991, 0.408181)",
        "(-0.182827, 1.558129, 0.410638)",
        "(-0.183082, 1.549095, 0.412613)",
        "(-0.183809, 1.535025, 0.415011)",
        "(-0.183809, 1.535025, 0.415011)",
        "(-0.184892, 1.525365, 0.416295)",
        "(-0.186056, 1.515633, 0.416944)",
        "(-0.187030, 1.505870, 0.416760)",
        "(-0.187861, 1.495924, 0.415947)",
        "(-0.188808, 1.485847, 0.414545)",
        "(-0.189397, 1.480767, 0.413557)",
        "(-0.190197, 1.470492, 0.411049)",
        "(-0.190301, 1.459843, 0.407389)",
        "(-0.190348, 1.448935, 0.402947)",
        "(-0.190376, 1.438106, 0.398519)",
        "(-0.190301, 1.432858, 0.396415)",
        "(-0.189885, 1.422393, 0.391922)",
        "(-0.189248, 1.411934, 0.386630)",
        "(-0.188570, 1.401641, 0.380271)",
        "(-0.187555, 1.391642, 0.373556)",
        "(-0.186882, 1.386859, 0.370264)",
        "(-0.185629, 1.377614, 0.363589)",
        "(-0.183642, 1.368445, 0.356323)",
        "(-0.181357, 1.359566, 0.347890)",
        "(-0.178767, 1.351110, 0.338475)",
        "(-0.177415, 1.346975, 0.333648)",
        "(-0.174855, 1.338959, 0.324059)",
        "(-0.172383, 1.331483, 0.314370)",
        "(-0.170000, 1.324663, 0.304060)",
        "(-0.167636, 1.318241, 0.293095)",
        "(-0.166495, 1.315395, 0.287381)",
        "(-0.164394, 1.310204, 0.276201)",
        "(-0.162167, 1.305986, 0.265085)",
        "(-0.160063, 1.302561, 0.253925)",
        "(-0.158356, 1.300601, 0.242794)",
        "(-0.157525, 1.300041, 0.237332)",
        "(-0.155844, 1.300105, 0.226527)",
        "(-0.154061, 1.301239, 0.215532)",
        "(-0.152517, 1.303720, 0.204903)",
        "(-0.151054, 1.307577, 0.194891)",
        "(-0.150237, 1.309928, 0.190010)",
        "(-0.148556, 1.315258, 0.180594)",
        "(-0.146789, 1.321560, 0.171878)",
        "(-0.144813, 1.328612, 0.163577)",
        "(-0.142443, 1.336506, 0.155795)",
        "(-0.141273, 1.340851, 0.152057)",
        "(-0.139348, 1.350134, 0.144787)",
        "(-0.137731, 1.359947, 0.137853)",
        "(-0.135943, 1.370064, 0.131592)",
        "(-0.134030, 1.380461, 0.125903)",
        "(-0.133108, 1.385705, 0.123216)",
        "(-0.131187, 1.396046, 0.117893)",
        "(-0.129280, 1.406514, 0.113203)",
        "(-0.127593, 1.417166, 0.108966)",
        "(-0.126318, 1.427995, 0.105002)",
        "(-0.125767, 1.433399, 0.103139)",
        "(-0.124780, 1.444160, 0.099867)",
        "(-0.123928, 1.454896, 0.097295)",
        "(-0.123320, 1.465697, 0.095535)",
        "(-0.123094, 1.476358, 0.094311)",
        "(-0.123117, 1.481658, 0.093882)",
        "(-0.123104, 1.492247, 0.093686)",
        "(-0.123052, 1.502831, 0.094301)",
        "(-0.122929, 1.513251, 0.095387)",
        "(-0.123018, 1.523520, 0.096607)",
        "(-0.123197, 1.528617, 0.097398)",
        "(-0.123171, 1.538727, 0.099321)",
        "(-0.122557, 1.548640, 0.101521)",
        "(-0.121980, 1.558344, 0.103884)",
        "(-0.121617, 1.567915, 0.106306)",
        "(-0.121669, 1.572633, 0.107582)",
        "(-0.122158, 1.582084, 0.110607)",
        "(-0.122713, 1.591590, 0.114209)",
        "(-0.123306, 1.600907, 0.117998)",
        "(-0.124236, 1.609925, 0.121708)",
        "(-0.125067, 1.614614, 0.123704)",
        "(-0.126327, 1.622986, 0.127449)",
        "(-0.127403, 1.631011, 0.131623)",
        "(-0.128231, 1.638834, 0.136087)",
        "(-0.129539, 1.646410, 0.140857)",
        "(-0.130643, 1.650079, 0.143430)",
        "(-0.132830, 1.657144, 0.149002)",
        "(-0.134627, 1.663945, 0.154781)",
        "(-0.136710, 1.670228, 0.160581)",
        "(-0.139477, 1.675911, 0.166889)",
        "(-0.140820, 1.678642, 0.170285)",
        "(-0.143415, 1.683848, 0.177615)",
        "(-0.145852, 1.688565, 0.185142)",
        "(-0.147964, 1.692648, 0.192424)",
        "(-0.150645, 1.696025, 0.199843)",
        "(-0.151862, 1.697616, 0.203689)",
        "(-0.153903, 1.700437, 0.211507)",
        "(-0.155667, 1.702689, 0.219175)",
        "(-0.157527, 1.704462, 0.227017)",
        "(-0.159246, 1.705853, 0.235260)",
        "(-0.160039, 1.706465, 0.239489)",
        "(-0.161639, 1.707286, 0.247891)",
        "(-0.163544, 1.707507, 0.255932)",
        "(-0.165562, 1.707179, 0.263894)",
        "(-0.167406, 1.706456, 0.272329)",
        "(-0.168350, 1.706016, 0.276720)",
        "(-0.170240, 1.704773, 0.285639)",
        "(-0.172372, 1.702923, 0.294449)",
        "(-0.174413, 1.700543, 0.303299)",
        "(-0.176274, 1.697779, 0.312391)",
        "(-0.177015, 1.696222, 0.316999)",
        "(-0.178385, 1.692778, 0.326156)",
        "(-0.179616, 1.688886, 0.335364)",
        "(-0.180960, 1.684659, 0.344352)",
        "(-0.182199, 1.680173, 0.352971)",
        "(-0.182838, 1.677751, 0.357066)",
        "(-0.184250, 1.672518, 0.364803)",
        "(-0.185786, 1.666820, 0.372334)",
        "(-0.187705, 1.657805, 0.383473)",
        "(-0.187705, 1.657805, 0.383473)",
        "(-0.188503, 1.651342, 0.390376)",
        "(-0.189185, 1.644058, 0.396144)",
        "(-0.190031, 1.636545, 0.401477)",
        "(-0.190904, 1.628916, 0.406641)",
        "(-0.191773, 1.620904, 0.411369)",
        "(-0.192136, 1.616767, 0.413556)",
        "(-0.192469, 1.607988, 0.417295)",
        "(-0.192818, 1.598820, 0.420549)",
        "(-0.193102, 1.589165, 0.423409)",
        "(-0.193080, 1.578947, 0.425899)",
        "(-0.192963, 1.573561, 0.426909)",
        "(-0.192522, 1.562289, 0.428431)",
        "(-0.191890, 1.550804, 0.429642)",
        "(-0.190913, 1.539179, 0.430616)",
        "(-0.189922, 1.527364, 0.431041)",
        "(-0.189474, 1.521394, 0.430932)",
        "(-0.188495, 1.509565, 0.430227)",
        "(-0.187148, 1.497841, 0.428912)",
        "(-0.185858, 1.486232, 0.427132)",
        "(-0.184362, 1.474499, 0.424555)",
        "(-0.183593, 1.468705, 0.422934)",
        "(-0.181975, 1.457371, 0.419406)",
        "(-0.180097, 1.446266, 0.415235)",
        "(-0.178128, 1.435379, 0.410668)",
        "(-0.176323, 1.424568, 0.405721)",
        "(-0.175343, 1.419175, 0.403089)",
        "(-0.173351, 1.408516, 0.397137)",
        "(-0.170743, 1.398007, 0.390625)",
        "(-0.167770, 1.387738, 0.383863)",
        "(-0.164867, 1.377883, 0.376663)",
        "(-0.163360, 1.373099, 0.372862)",
        "(-0.160196, 1.363854, 0.364525)",
        "(-0.156798, 1.354976, 0.355213)",
        "(-0.153445, 1.346932, 0.345674)",
        "(-0.150531, 1.340075, 0.336560)",
        "(-0.149180, 1.337041, 0.332118)",
        "(-0.146679, 1.331760, 0.323036)",
        "(-0.144359, 1.327131, 0.313419)",
        "(-0.142166, 1.323211, 0.303378)",
        "(-0.140076, 1.320036, 0.293044)",
        "(-0.139124, 1.318673, 0.287922)",
        "(-0.137465, 1.316514, 0.277969)",
        "(-0.136193, 1.315185, 0.268538)",
        "(-0.134825, 1.314032, 0.258676)",
        "(-0.133405, 1.312986, 0.248367)",
        "(-0.132709, 1.312551, 0.243243)",
        "(-0.131721, 1.312144, 0.233332)",
        "(-0.130656, 1.312145, 0.224042)",
        "(-0.128486, 1.312694, 0.210818)",
        "(-0.128486, 1.312694, 0.210818)",
        "(-0.127091, 1.313623, 0.201708)",
        "(-0.126014, 1.315291, 0.192472)",
        "(-0.125295, 1.317691, 0.183504)",
        "(-0.124393, 1.320652, 0.175077)",
        "(-0.123039, 1.324225, 0.167119)",
        "(-0.122247, 1.326183, 0.163182)",
        "(-0.120878, 1.330784, 0.155292)",
        "(-0.119675, 1.336205, 0.147378)",
        "(-0.118752, 1.342779, 0.139835)",
        "(-0.117759, 1.350178, 0.132669)",
        "(-0.117114, 1.353993, 0.129145)",
        "(-0.115606, 1.362452, 0.122210)",
        "(-0.113842, 1.371502, 0.115241)",
        "(-0.111889, 1.387012, 0.105474)",
        "(-0.111889, 1.387012, 0.105474)",
        "(-0.110630, 1.397965, 0.099462)",
        "(-0.109240, 1.409318, 0.094041)",
        "(-0.107559, 1.420972, 0.089145)",
        "(-0.106329, 1.433065, 0.085044)",
        "(-0.105442, 1.445638, 0.082031)",
        "(-0.104895, 1.452017, 0.080887)",
        "(-0.103761, 1.464734, 0.079008)",
        "(-0.102689, 1.477543, 0.077956)",
        "(-0.102022, 1.490556, 0.078022)",
        "(-0.101642, 1.503428, 0.078475)",
        "(-0.101585, 1.509817, 0.078927)",
        "(-0.101501, 1.522546, 0.080152)",
        "(-0.100946, 1.534869, 0.081929)",
        "(-0.100691, 1.546863, 0.084402)",
        "(-0.101335, 1.558556, 0.087688)",
        "(-0.101637, 1.564261, 0.089371)",
        "(-0.102168, 1.575126, 0.093093)",
        "(-0.102496, 1.585469, 0.096783)",
        "(-0.104982, 1.599842, 0.102526)",
        "(-0.104982, 1.599842, 0.102526)",
        "(-0.107012, 1.608851, 0.107144)",
        "(-0.109128, 1.617385, 0.112318)",
        "(-0.111124, 1.625471, 0.117813)",
        "(-0.113434, 1.632954, 0.123708)",
        "(-0.116089, 1.639942, 0.130126)",
        "(-0.117391, 1.643245, 0.133596)",
        "(-0.119818, 1.649599, 0.140686)",
        "(-0.122014, 1.655378, 0.147926)",
        "(-0.124606, 1.660555, 0.155545)",
        "(-0.127683, 1.665137, 0.163549)",
        "(-0.129062, 1.667278, 0.167654)",
        "(-0.131665, 1.671215, 0.176014)",
        "(-0.134424, 1.674678, 0.184256)",
        "(-0.137141, 1.677591, 0.192467)",
        "(-0.139834, 1.679976, 0.201046)",
        "(-0.141146, 1.681004, 0.205449)",
        "(-0.143363, 1.682526, 0.214358)",
        "(-0.145694, 1.683233, 0.223245)",
        "(-0.148301, 1.683244, 0.232074)",
        "(-0.151279, 1.682792, 0.241336)",
        "(-0.152724, 1.682382, 0.246128)",
        "(-0.155674, 1.681208, 0.255731)",
        "(-0.158798, 1.679176, 0.265329)",
        "(-0.163892, 1.675023, 0.279614)",
        "(-0.163892, 1.675023, 0.279614)",
        "(-0.167302, 1.671498, 0.288639)",
        "(-0.170979, 1.666944, 0.297063)",
        "(-0.174755, 1.661604, 0.305184)",
        "(-0.177648, 1.655741, 0.313541)",
        "(-0.180393, 1.649265, 0.321998)",
        "(-0.181806, 1.645701, 0.326068)",
        "(-0.184766, 1.637976, 0.333727)",
        "(-0.187095, 1.629840, 0.341067)",
        "(-0.189029, 1.621175, 0.348510)",
        "(-0.190911, 1.611847, 0.355988)",
        "(-0.191861, 1.606912, 0.359602)",
        "(-0.193690, 1.596438, 0.366483)",
        "(-0.195029, 1.586132, 0.372413)",
        "(-0.195978, 1.575294, 0.378227)",
        "(-0.196600, 1.563618, 0.383671)",
        "(-0.196960, 1.557588, 0.386199)",
        "(-0.197456, 1.545291, 0.390774)",
        "(-0.197012, 1.532828, 0.394739)",
        "(-0.196069, 1.513657, 0.400161)",
        "(-0.196069, 1.513657, 0.400161)",
        "(-0.195997, 1.500905, 0.403001)",
        "(-0.195967, 1.488626, 0.405272)",
        "(-0.195375, 1.476679, 0.406843)",
        "(-0.195087, 1.464871, 0.407730)",
        "(-0.195042, 1.453239, 0.408185)",
        "(-0.195073, 1.447552, 0.408282)",
        "(-0.195051, 1.436314, 0.408262)",
        "(-0.194799, 1.425514, 0.407591)",
        "(-0.194527, 1.415035, 0.405908)",
        "(-0.193871, 1.404579, 0.403224)",
        "(-0.193501, 1.399383, 0.401599)",
        "(-0.192637, 1.389138, 0.397868)",
        "(-0.192047, 1.379279, 0.393743)",
        "(-0.191132, 1.369811, 0.389198)",
        "(-0.189816, 1.360679, 0.383818)",
        "(-0.189067, 1.356337, 0.380789)",
        "(-0.187666, 1.347909, 0.374418)",
        "(-0.186249, 1.339894, 0.367394)",
        "(-0.184501, 1.331985, 0.359818)",
        "(-0.182313, 1.324270, 0.352104)",
        "(-0.181042, 1.320540, 0.348385)",
        "(-0.178669, 1.313461, 0.341073)",
        "(-0.176348, 1.306935, 0.333360)",
        "(-0.174055, 1.300808, 0.324679)",
        "(-0.171849, 1.295295, 0.315066)",
        "(-0.170681, 1.292728, 0.310336)",
        "(-0.168398, 1.288254, 0.301302)",
        "(-0.166138, 1.284506, 0.292358)",
        "(-0.163918, 1.281265, 0.283334)",
        "(-0.161960, 1.278697, 0.274530)",
        "(-0.160976, 1.277546, 0.270155)",
        "(-0.158994, 1.275727, 0.261368)",
        "(-0.156751, 1.274579, 0.252654)",
        "(-0.153203, 1.274056, 0.239519)",
        "(-0.153203, 1.274056, 0.239519)",
        "(-0.150864, 1.274805, 0.230835)",
        "(-0.148383, 1.276448, 0.221990)",
        "(-0.145835, 1.279116, 0.212668)",
        "(-0.143312, 1.282740, 0.203202)",
        "(-0.140904, 1.287396, 0.193510)",
        "(-0.139727, 1.290045, 0.188570)",
        "(-0.137388, 1.296200, 0.178674)",
        "(-0.135163, 1.303364, 0.168816)",
        "(-0.133021, 1.311601, 0.159112)",
        "(-0.130916, 1.320675, 0.149679)",
        "(-0.129894, 1.325464, 0.144999)",
        "(-0.127843, 1.335528, 0.135806)",
        "(-0.125730, 1.346319, 0.127098)",
        "(-0.122815, 1.363586, 0.115041)",
        "(-0.122815, 1.363586, 0.115041)",
        "(-0.121164, 1.375651, 0.107991)",
        "(-0.119338, 1.387860, 0.101766)",
        "(-0.117537, 1.400229, 0.096359)",
        "(-0.116003, 1.412690, 0.091651)",
        "(-0.114513, 1.425139, 0.087820)",
        "(-0.113852, 1.431416, 0.086322)",
        "(-0.112639, 1.444066, 0.084226)",
        "(-0.111532, 1.456592, 0.082593)",
        "(-0.110641, 1.468961, 0.081521)",
        "(-0.110193, 1.481156, 0.080912)",
        "(-0.109999, 1.487150, 0.080807)",
        "(-0.109725, 1.499002, 0.081392)",
        "(-0.109380, 1.510502, 0.082279)",
        "(-0.109263, 1.521696, 0.083282)",
        "(-0.109777, 1.532917, 0.085046)",
        "(-0.109985, 1.538445, 0.086042)",
        "(-0.110298, 1.549276, 0.088141)",
        "(-0.110459, 1.559910, 0.090350)",
        "(-0.110716, 1.570424, 0.092894)",
        "(-0.111681, 1.580895, 0.095939)",
        "(-0.112116, 1.586049, 0.097524)",
        "(-0.112827, 1.595990, 0.100578)",
        "(-0.113744, 1.605600, 0.103989)",
        "(-0.116404, 1.620027, 0.111630)",
        "(-0.116404, 1.620027, 0.111630)",
        "(-0.118547, 1.629402, 0.117681)",
        "(-0.120434, 1.638304, 0.123816)",
        "(-0.121806, 1.646734, 0.129670)",
        "(-0.124006, 1.654620, 0.135737)",
        "(-0.127153, 1.662237, 0.142500)",
        "(-0.128581, 1.665871, 0.146074)",
        "(-0.131317, 1.672791, 0.153386)",
        "(-0.133494, 1.679109, 0.160580)",
        "(-0.136471, 1.684811, 0.167962)",
        "(-0.139859, 1.689975, 0.175586)",
        "(-0.141393, 1.692371, 0.179333)",
        "(-0.144185, 1.696585, 0.186836)",
        "(-0.146592, 1.700292, 0.194626)",
        "(-0.149151, 1.703462, 0.202718)",
        "(-0.152108, 1.705986, 0.210843)",
        "(-0.153646, 1.706934, 0.214897)",
        "(-0.156160, 1.708440, 0.223020)",
        "(-0.158153, 1.709159, 0.231481)",
        "(-0.161963, 1.708851, 0.245182)",
        "(-0.161963, 1.708851, 0.245182)",
        "(-0.164975, 1.707787, 0.255212)",
        "(-0.167431, 1.706060, 0.264944)",
        "(-0.169213, 1.703653, 0.274551)",
        "(-0.170637, 1.700470, 0.284069)",
        "(-0.171850, 1.696666, 0.293728)",
        "(-0.172421, 1.694590, 0.298634)",
        "(-0.173518, 1.690029, 0.308499)",
        "(-0.174442, 1.684981, 0.318161)",
        "(-0.174807, 1.679492, 0.327534)",
        "(-0.174814, 1.673530, 0.336387)",
        "(-0.174813, 1.670380, 0.340653)",
        "(-0.174897, 1.663847, 0.348916)",
        "(-0.174897, 1.657036, 0.356850)",
        "(-0.174289, 1.646420, 0.368534)",
        "(-0.174289, 1.646420, 0.368534)",
        "(-0.173846, 1.638852, 0.375750)",
        "(-0.173779, 1.630764, 0.382208)",
        "(-0.173692, 1.622558, 0.388376)",
        "(-0.173313, 1.609728, 0.397444)",
        "(-0.173313, 1.609728, 0.397444)",
        "(-0.173257, 1.600810, 0.402942)",
        "(-0.173949, 1.591748, 0.407799)",
        "(-0.175164, 1.582420, 0.412635)",
        "(-0.176339, 1.572590, 0.418306)",
        "(-0.177640, 1.562648, 0.423811)",
        "(-0.178119, 1.557574, 0.426324)",
        "(-0.178793, 1.547128, 0.430390)",
        "(-0.179195, 1.536230, 0.433347)",
        "(-0.179960, 1.524931, 0.435870)",
        "(-0.180519, 1.513441, 0.438229)",
        "(-0.180579, 1.507641, 0.439314)",
        "(-0.180594, 1.495897, 0.440798)",
        "(-0.180648, 1.483920, 0.441323)",
        "(-0.180934, 1.471992, 0.441053)",
        "(-0.180542, 1.460258, 0.440671)",
        "(-0.180214, 1.454428, 0.440346)",
        "(-0.179471, 1.442936, 0.438929)",
        "(-0.179008, 1.431669, 0.436337)",
        "(-0.178670, 1.420728, 0.432707)",
        "(-0.178153, 1.409988, 0.429050)",
        "(-0.177691, 1.404754, 0.427468)",
        "(-0.177172, 1.394728, 0.424444)",
        "(-0.176295, 1.384837, 0.421192)",
        "(-0.174859, 1.375134, 0.416996)",
        "(-0.173092, 1.365810, 0.411330)",
        "(-0.172181, 1.361290, 0.407936)",
        "(-0.170485, 1.352870, 0.400267)",
        "(-0.168761, 1.345131, 0.392349)",
        "(-0.166587, 1.337951, 0.383927)",
        "(-0.164450, 1.331333, 0.374846)",
        "(-0.163481, 1.328264, 0.370139)",
        "(-0.161598, 1.322707, 0.360322)",
        "(-0.159732, 1.317630, 0.350352)",
        "(-0.155528, 1.310319, 0.334635)",
        "(-0.155528, 1.310319, 0.334635)",
        "(-0.152948, 1.305943, 0.323285)",
        "(-0.150595, 1.301955, 0.311790)",
        "(-0.148092, 1.298544, 0.301648)",
        "(-0.145589, 1.295600, 0.291361)",
        "(-0.142786, 1.293200, 0.280383)",
        "(-0.141332, 1.292178, 0.274660)",
        "(-0.138480, 1.290895, 0.263050)",
        "(-0.134614, 1.291388, 0.246099)",
        "(-0.132338, 1.293063, 0.234948)",
        "(-0.132338, 1.293063, 0.234948)",
        "(-0.129992, 1.295830, 0.223584)",
        "(-0.127401, 1.299576, 0.212420)",
        "(-0.124734, 1.304509, 0.202047)",
        "(-0.122264, 1.310687, 0.192045)",
        "(-0.120060, 1.317728, 0.181700)",
        "(-0.118988, 1.321610, 0.176458)",
        "(-0.116556, 1.329874, 0.166454)",
        "(-0.113620, 1.338717, 0.156792)",
        "(-0.110578, 1.348324, 0.147464)",
        "(-0.107832, 1.358594, 0.138712)",
        "(-0.106425, 1.363860, 0.134556)",
        "(-0.103556, 1.374813, 0.126819)",
        "(-0.100420, 1.386170, 0.119649)",
        "(-0.097528, 1.397967, 0.112897)",
        "(-0.095602, 1.410389, 0.107022)",
        "(-0.094661, 1.416714, 0.104472)",
        "(-0.092708, 1.429477, 0.100139)",
        "(-0.090745, 1.442258, 0.096828)",
        "(-0.089026, 1.454992, 0.094657)",
        "(-0.087604, 1.467452, 0.093038)",
        "(-0.087027, 1.473516, 0.092128)",
        "(-0.085990, 1.485331, 0.090438)",
        "(-0.084950, 1.496855, 0.089301)",
        "(-0.084199, 1.508100, 0.088945)",
        "(-0.084089, 1.519035, 0.089215)",
        "(-0.084104, 1.524397, 0.089349)",
        "(-0.084223, 1.534852, 0.089714)",
        "(-0.084007, 1.544948, 0.090319)",
        "(-0.084295, 1.554758, 0.091284)",
        "(-0.085940, 1.564271, 0.092661)",
        "(-0.086566, 1.568898, 0.093345)",
        "(-0.087468, 1.577971, 0.094992)",
        "(-0.087951, 1.586824, 0.097014)",
        "(-0.089476, 1.595640, 0.099629)",
        "(-0.091648, 1.604406, 0.102637)",
        "(-0.092608, 1.608686, 0.104159)",
        "(-0.094552, 1.617054, 0.107214)",
        "(-0.096441, 1.625109, 0.110365)",
        "(-0.099126, 1.632879, 0.114003)",
        "(-0.101826, 1.640308, 0.118116)",
        "(-0.102990, 1.643813, 0.120172)",
        "(-0.105395, 1.650347, 0.124273)",
        "(-0.107932, 1.656194, 0.128284)",
        "(-0.110549, 1.661567, 0.132399)",
        "(-0.112519, 1.666517, 0.136760)",
        "(-0.113421, 1.668902, 0.139050)",
        "(-0.115531, 1.673460, 0.143860)",
        "(-0.117924, 1.677606, 0.148678)",
        "(-0.120204, 1.681369, 0.153647)",
        "(-0.122396, 1.684966, 0.159109)",
        "(-0.123442, 1.686714, 0.162152)",
        "(-0.125544, 1.690104, 0.168621)",
        "(-0.127850, 1.693155, 0.175519)",
        "(-0.130209, 1.695718, 0.182580)",
        "(-0.132097, 1.697989, 0.189972)",
        "(-0.132996, 1.699012, 0.193861)",
        "(-0.134573, 1.700722, 0.201827)",
        "(-0.136368, 1.701911, 0.209816)",
        "(-0.138258, 1.702584, 0.217903)",
        "(-0.139898, 1.702924, 0.226431)",
        "(-0.140743, 1.703015, 0.230776)",
        "(-0.142350, 1.702807, 0.239447)",
        "(-0.143846, 1.702085, 0.248068)",
        "(-0.145405, 1.700775, 0.257027)",
        "(-0.146593, 1.699205, 0.266288)",
        "(-0.147138, 1.698259, 0.270853)",
        "(-0.148178, 1.696003, 0.279817)",
        "(-0.149502, 1.693148, 0.288339)",
        "(-0.151264, 1.688377, 0.301109)",
        "(-0.151264, 1.688377, 0.301109)",
        "(-0.152067, 1.684818, 0.309562)",
        "(-0.152962, 1.680803, 0.317539)",
        "(-0.153876, 1.676382, 0.324762)",
        "(-0.154794, 1.671667, 0.331777)",
        "(-0.155630, 1.666750, 0.339098)",
        "(-0.156016, 1.664200, 0.342771)",
        "(-0.156719, 1.658840, 0.349971)",
        "(-0.157274, 1.653094, 0.356800)",
        "(-0.157788, 1.646790, 0.363043)",
        "(-0.158367, 1.640262, 0.369046)",
        "(-0.158574, 1.636980, 0.372013)",
        "(-0.159130, 1.630210, 0.377890)",
        "(-0.159600, 1.623077, 0.383405)",
        "(-0.160002, 1.612015, 0.391011)",
        "(-0.160002, 1.612015, 0.391011)",
        "(-0.160186, 1.604260, 0.395796)",
        "(-0.160617, 1.596131, 0.400458)",
        "(-0.161056, 1.587896, 0.405312)",
        "(-0.161359, 1.579479, 0.410241)",
        "(-0.161612, 1.575207, 0.412645)",
        "(-0.162387, 1.566371, 0.417326)",
        "(-0.163242, 1.557321, 0.421730)",
        "(-0.163887, 1.547867, 0.425817)",
        "(-0.164312, 1.537929, 0.429527)",
        "(-0.164785, 1.527598, 0.432749)",
        "(-0.165105, 1.522427, 0.434221)",
        "(-0.165500, 1.511987, 0.437025)",
        "(-0.165755, 1.501301, 0.439741)",
        "(-0.166409, 1.490536, 0.442076)",
        "(-0.167026, 1.479760, 0.443894)",
        "(-0.167228, 1.474391, 0.444624)",
        "(-0.167631, 1.463812, 0.445226)",
        "(-0.168037, 1.453385, 0.445317)",
        "(-0.168736, 1.443092, 0.444673)",
        "(-0.169235, 1.432649, 0.443634)",
        "(-0.169330, 1.427390, 0.443054)",
        "(-0.169032, 1.416734, 0.441475)",
        "(-0.168278, 1.406100, 0.439257)",
        "(-0.167602, 1.395624, 0.436453)",
        "(-0.166889, 1.385255, 0.432257)",
        "(-0.166446, 1.380090, 0.429820)",
        "(-0.165167, 1.369958, 0.424390)",
        "(-0.163660, 1.359996, 0.418943)",
        "(-0.161944, 1.350164, 0.413063)",
        "(-0.160180, 1.340451, 0.406466)",
        "(-0.159245, 1.335802, 0.402642)",
        "(-0.157437, 1.326957, 0.394404)",
        "(-0.155737, 1.318729, 0.385663)",
        "(-0.152893, 1.307335, 0.371793)",
        "(-0.152893, 1.307335, 0.371793)",
        "(-0.150503, 1.300230, 0.361830)",
        "(-0.148498, 1.293893, 0.351424)",
        "(-0.146930, 1.288353, 0.341168)",
        "(-0.145102, 1.283552, 0.331156)",
        "(-0.143011, 1.279154, 0.320956)",
        "(-0.141922, 1.277184, 0.315734)",
        "(-0.139924, 1.273920, 0.304783)",
        "(-0.138094, 1.271437, 0.293785)",
        "(-0.136372, 1.269847, 0.283402)",
        "(-0.134570, 1.268881, 0.273420)",
        "(-0.133640, 1.268524, 0.268271)",
        "(-0.131868, 1.268397, 0.257826)",
        "(-0.130302, 1.269211, 0.247503)",
        "(-0.128395, 1.270683, 0.237031)",
        "(-0.126429, 1.273064, 0.226129)",
        "(-0.125580, 1.274552, 0.220635)",
        "(-0.124092, 1.278282, 0.209787)",
        "(-0.122520, 1.282577, 0.199402)",
        "(-0.120540, 1.287452, 0.189479)",
        "(-0.118237, 1.292875, 0.179517)",
        "(-0.117155, 1.296037, 0.174573)",
        "(-0.115553, 1.303090, 0.164592)",
        "(-0.114004, 1.311012, 0.155015)",
        "(-0.112504, 1.319801, 0.146183)",
        "(-0.111184, 1.329208, 0.137783)",
        "(-0.110653, 1.334038, 0.133660)",
        "(-0.109642, 1.343999, 0.125698)",
        "(-0.108663, 1.354156, 0.118369)",
        "(-0.107776, 1.364415, 0.111794)",
        "(-0.106746, 1.374564, 0.105595)",
        "(-0.106337, 1.379656, 0.102731)",
        "(-0.105713, 1.390095, 0.097744)",
        "(-0.104893, 1.400038, 0.093618)",
        "(-0.104203, 1.410095, 0.089910)",
        "(-0.103771, 1.420223, 0.086637)",
        "(-0.103564, 1.425285, 0.085257)",
        "(-0.103035, 1.435412, 0.082998)",
        "(-0.102300, 1.445409, 0.081059)",
        "(-0.102085, 1.455380, 0.079517)",
        "(-0.102054, 1.465268, 0.078239)",
        "(-0.102138, 1.470183, 0.077898)",
        "(-0.102070, 1.479864, 0.077590)",
        "(-0.101937, 1.489400, 0.077771)",
        "(-0.101735, 1.498868, 0.078186)",
        "(-0.101553, 1.508267, 0.078783)",
        "(-0.101575, 1.512944, 0.079199)",
        "(-0.101639, 1.522260, 0.080431)",
        "(-0.101349, 1.531383, 0.081712)",
        "(-0.101266, 1.540295, 0.082899)",
        "(-0.101705, 1.549330, 0.084597)",
        "(-0.102021, 1.553977, 0.085835)",
        "(-0.102358, 1.563347, 0.088744)",
        "(-0.102305, 1.572718, 0.092223)",
        "(-0.102421, 1.581903, 0.095951)",
        "(-0.103506, 1.590938, 0.099895)",
        "(-0.104080, 1.595400, 0.101924)",
        "(-0.105366, 1.604114, 0.106233)",
        "(-0.106637, 1.612569, 0.110728)",
        "(-0.108862, 1.624682, 0.118048)",
        "(-0.108862, 1.624682, 0.118048)",
        "(-0.110860, 1.632206, 0.123424)",
        "(-0.113101, 1.639295, 0.128993)",
        "(-0.115130, 1.645863, 0.134631)",
        "(-0.117076, 1.651761, 0.140404)",
        "(-0.118889, 1.657219, 0.146471)",
        "(-0.119858, 1.659783, 0.149629)",
        "(-0.121907, 1.664611, 0.156092)",
        "(-0.123715, 1.668915, 0.162106)",
        "(-0.125448, 1.672668, 0.167730)",
        "(-0.127445, 1.676038, 0.173512)",
        "(-0.128280, 1.677632, 0.176500)",
        "(-0.129669, 1.680583, 0.182824)",
        "(-0.130955, 1.683363, 0.189445)",
        "(-0.132065, 1.685807, 0.196237)",
        "(-0.132996, 1.687489, 0.202422)",
        "(-0.133497, 1.688205, 0.205399)",
        "(-0.134739, 1.689455, 0.211573)",
        "(-0.136126, 1.690415, 0.218143)",
        "(-0.137246, 1.691100, 0.225198)",
        "(-0.138091, 1.691452, 0.232499)",
        "(-0.138531, 1.691531, 0.236133)",
        "(-0.139302, 1.691406, 0.243599)",
        "(-0.140082, 1.690998, 0.251518)",
        "(-0.140685, 1.690097, 0.259543)",
        "(-0.141257, 1.688753, 0.267484)",
        "(-0.141680, 1.687957, 0.271462)",
        "(-0.142719, 1.686162, 0.279434)",
        "(-0.143513, 1.683981, 0.287459)",
        "(-0.143900, 1.681288, 0.295552)",
        "(-0.144558, 1.678084, 0.303724)",
        "(-0.145068, 1.676240, 0.307834)",
        "(-0.146100, 1.672140, 0.315907)",
        "(-0.147052, 1.667439, 0.323845)",
        "(-0.147888, 1.661908, 0.331481)",
        "(-0.148734, 1.655807, 0.338994)",
        "(-0.149179, 1.652613, 0.342749)",
        "(-0.150009, 1.645794, 0.350082)",
        "(-0.150767, 1.638357, 0.357057)",
        "(-0.151563, 1.626480, 0.366830)",
        "(-0.151563, 1.626480, 0.366830)",
        "(-0.151545, 1.618048, 0.372413)",
        "(-0.151139, 1.609291, 0.377444)",
        "(-0.150734, 1.600538, 0.382105)",
        "(-0.150411, 1.591865, 0.386304)",
        "(-0.150037, 1.583048, 0.390095)",
        "(-0.150002, 1.578569, 0.391803)",
        "(-0.150004, 1.569695, 0.394992)",
        "(-0.149422, 1.560912, 0.397869)",
        "(-0.148476, 1.552126, 0.400366)",
        "(-0.147807, 1.543363, 0.402452)",
        "(-0.147580, 1.538992, 0.403275)",
        "(-0.147112, 1.530125, 0.404653)",
        "(-0.146807, 1.521203, 0.405488)",
        "(-0.146287, 1.512419, 0.406080)",
        "(-0.145476, 1.503502, 0.406546)",
        "(-0.145024, 1.498942, 0.406682)",
        "(-0.144479, 1.489708, 0.406678)",
        "(-0.143860, 1.480653, 0.406068)",
        "(-0.142657, 1.467217, 0.404267)",
        "(-0.142657, 1.467217, 0.404267)",
        "(-0.141975, 1.458257, 0.402601)",
        "(-0.141587, 1.449355, 0.400771)",
        "(-0.141049, 1.440519, 0.398495)",
        "(-0.140171, 1.427302, 0.394186)",
        "(-0.140171, 1.427302, 0.394186)",
        "(-0.139953, 1.418610, 0.390957)",
        "(-0.139830, 1.410147, 0.387456)",
        "(-0.139399, 1.401677, 0.383268)",
        "(-0.138577, 1.393130, 0.377928)",
        "(-0.137808, 1.384642, 0.372350)",
        "(-0.137466, 1.380422, 0.369586)",
        "(-0.136860, 1.372088, 0.363889)",
        "(-0.135767, 1.363756, 0.357608)",
        "(-0.134098, 1.355443, 0.350271)",
        "(-0.132513, 1.347543, 0.342253)",
        "(-0.131832, 1.343791, 0.338104)",
        "(-0.130809, 1.336646, 0.329262)",
        "(-0.129653, 1.329587, 0.319668)",
        "(-0.128412, 1.323025, 0.309639)",
        "(-0.126916, 1.316847, 0.299211)",
        "(-0.126169, 1.314010, 0.293748)",
        "(-0.124856, 1.308707, 0.282397)",
        "(-0.123521, 1.304040, 0.270488)",
        "(-0.122422, 1.300220, 0.258323)",
        "(-0.121325, 1.297076, 0.246134)",
        "(-0.120756, 1.295654, 0.240073)",
        "(-0.119548, 1.293220, 0.227975)",
        "(-0.118581, 1.291694, 0.215993)",
        "(-0.117805, 1.290947, 0.204316)",
        "(-0.117093, 1.290822, 0.193078)",
        "(-0.116682, 1.291038, 0.187651)",
        "(-0.115706, 1.291917, 0.177230)",
        "(-0.114604, 1.293678, 0.167551)",
        "(-0.113511, 1.296362, 0.158513)",
        "(-0.112385, 1.299802, 0.149913)",
        "(-0.111923, 1.302023, 0.145922)",
        "(-0.111044, 1.307095, 0.138294)",
        "(-0.109756, 1.312995, 0.131152)",
        "(-0.107869, 1.319858, 0.124711)",
        "(-0.105738, 1.327734, 0.118785)",
        "(-0.104887, 1.332237, 0.116090)",
        "(-0.103236, 1.341839, 0.110922)",
        "(-0.101423, 1.352247, 0.106233)",
        "(-0.099685, 1.363392, 0.101842)",
        "(-0.098082, 1.374909, 0.097686)",
        "(-0.097349, 1.380819, 0.095778)",
        "(-0.095929, 1.392923, 0.092398)",
        "(-0.094633, 1.405285, 0.089495)",
        "(-0.093382, 1.424152, 0.086132)",
        "(-0.093382, 1.424152, 0.086132)",
        "(-0.092761, 1.436668, 0.084577)",
        "(-0.092091, 1.449114, 0.083727)",
        "(-0.091210, 1.461258, 0.083339)",
        "(-0.090916, 1.473365, 0.083625)",
        "(-0.090946, 1.485269, 0.083992)",
        "(-0.091104, 1.491135, 0.084331)",
        "(-0.091204, 1.502684, 0.085605)",
        "(-0.091257, 1.514128, 0.087742)",
        "(-0.091179, 1.525254, 0.090133)",
        "(-0.091198, 1.536082, 0.092487)",
        "(-0.091484, 1.541399, 0.093748)",
        "(-0.092354, 1.551823, 0.096442)",
        "(-0.093273, 1.561921, 0.099576)",
        "(-0.093719, 1.571633, 0.103127)",
        "(-0.094007, 1.581068, 0.106957)",
        "(-0.094666, 1.585633, 0.108945)",
        "(-0.096679, 1.594545, 0.113084)",
        "(-0.098719, 1.603235, 0.117692)",
        "(-0.100613, 1.611607, 0.122950)",
        "(-0.102418, 1.619581, 0.128861)",
        "(-0.103542, 1.623695, 0.132275)",
        "(-0.105817, 1.631070, 0.138863)",
        "(-0.108234, 1.637974, 0.145778)",
        "(-0.110655, 1.644498, 0.153190)",
        "(-0.113094, 1.650713, 0.161032)",
        "(-0.114467, 1.653730, 0.165037)",
        "(-0.117281, 1.659411, 0.173231)",
        "(-0.120282, 1.664622, 0.181798)",
        "(-0.124623, 1.671508, 0.195009)",
        "(-0.124623, 1.671508, 0.195009)",
        "(-0.127339, 1.675598, 0.203791)",
        "(-0.129825, 1.679114, 0.212549)",
        "(-0.132376, 1.682025, 0.221263)",
        "(-0.135681, 1.684397, 0.230211)",
        "(-0.138471, 1.686283, 0.239201)",
        "(-0.139803, 1.687011, 0.243692)",
        "(-0.142336, 1.687944, 0.252807)",
        "(-0.144751, 1.688395, 0.261893)",
        "(-0.147198, 1.688467, 0.270920)",
        "(-0.149476, 1.687954, 0.279901)",
        "(-0.150601, 1.687458, 0.284364)",
        "(-0.153049, 1.685908, 0.293221)",
        "(-0.155394, 1.683754, 0.301903)",
        "(-0.157407, 1.681011, 0.310336)",
        "(-0.159158, 1.677754, 0.318739)",
        "(-0.160052, 1.675966, 0.323019)",
        "(-0.161773, 1.671982, 0.331715)",
        "(-0.162761, 1.667506, 0.340138)",
        "(-0.163352, 1.662490, 0.348378)",
        "(-0.163831, 1.656935, 0.356450)",
        "(-0.164027, 1.654041, 0.360422)",
        "(-0.164235, 1.647820, 0.368314)",
        "(-0.164380, 1.640969, 0.375826)",
        "(-0.164638, 1.633653, 0.382510)",
        "(-0.165022, 1.625886, 0.388460)",
        "(-0.165253, 1.621798, 0.391352)",
        "(-0.165740, 1.613144, 0.397065)",
        "(-0.166111, 1.603993, 0.402421)",
        "(-0.166237, 1.594514, 0.407282)",
        "(-0.165913, 1.584521, 0.411563)",
        "(-0.165505, 1.579174, 0.413354)",
        "(-0.165141, 1.568393, 0.416790)",
        "(-0.164735, 1.557441, 0.419876)",
        "(-0.163937, 1.546172, 0.422560)",
        "(-0.163332, 1.534443, 0.424682)",
        "(-0.163041, 1.528499, 0.425527)",
        "(-0.162350, 1.516600, 0.426749)",
        "(-0.161196, 1.504755, 0.427658)",
        "(-0.160048, 1.492831, 0.427990)",
        "(-0.159356, 1.480807, 0.427355)",
        "(-0.159100, 1.474892, 0.426841)",
        "(-0.158534, 1.463460, 0.425507)",
        "(-0.157688, 1.452278, 0.423777)",
        "(-0.156588, 1.435995, 0.419715)",
        "(-0.156588, 1.435995, 0.419715)",
        "(-0.155816, 1.425465, 0.415727)",
        "(-0.155079, 1.415326, 0.411112)",
        "(-0.153543, 1.405521, 0.405980)",
        "(-0.151753, 1.395869, 0.400292)",
        "(-0.150827, 1.391138, 0.397171)",
        "(-0.148994, 1.382109, 0.390853)",
        "(-0.147336, 1.373390, 0.384471)",
        "(-0.145521, 1.364963, 0.377812)",
        "(-0.142077, 1.352429, 0.366372)",
        "(-0.142077, 1.352429, 0.366372)",
        "(-0.139834, 1.344452, 0.357808)",
        "(-0.137559, 1.336827, 0.348499)",
        "(-0.135334, 1.329621, 0.339139)",
        "(-0.131812, 1.319448, 0.324324)",
        "(-0.131812, 1.319448, 0.324324)",
        "(-0.129709, 1.313429, 0.313846)",
        "(-0.127931, 1.308091, 0.303315)",
        "(-0.126432, 1.303407, 0.292960)",
        "(-0.125084, 1.299300, 0.282675)",
        "(-0.123808, 1.295573, 0.272325)",
        "(-0.123251, 1.293842, 0.267068)",
        "(-0.121954, 1.290577, 0.256201)",
        "(-0.120925, 1.288035, 0.245483)",
        "(-0.119774, 1.286014, 0.234869)",
        "(-0.118651, 1.284709, 0.224335)",
        "(-0.118126, 1.284314, 0.219035)",
        "(-0.117151, 1.283972, 0.208442)",
        "(-0.116276, 1.284564, 0.198087)",
        "(-0.115317, 1.286031, 0.188103)",
        "(-0.114121, 1.288158, 0.177914)",
        "(-0.113530, 1.289361, 0.172781)",
        "(-0.112378, 1.292844, 0.162929)",
        "(-0.111101, 1.297301, 0.154020)",
        "(-0.109729, 1.302736, 0.145652)",
        "(-0.108313, 1.309017, 0.137695)",
        "(-0.107617, 1.312478, 0.133985)",
        "(-0.106236, 1.320007, 0.127089)",
        "(-0.104705, 1.328254, 0.120791)",
        "(-0.103110, 1.337117, 0.115168)",
        "(-0.101654, 1.346445, 0.109897)",
        "(-0.100998, 1.351241, 0.107217)",
        "(-0.099817, 1.361247, 0.102068)",
        "(-0.098637, 1.371742, 0.097549)",
        "(-0.097166, 1.382575, 0.093902)",
        "(-0.095695, 1.393822, 0.091089)",
        "(-0.094954, 1.399597, 0.090037)",
        "(-0.093781, 1.411358, 0.088243)",
        "(-0.093079, 1.423510, 0.087336)",
        "(-0.092268, 1.435674, 0.086713)",
        "(-0.091451, 1.448078, 0.086895)",
        "(-0.091163, 1.454433, 0.087382)",
        "(-0.090890, 1.467215, 0.088739)",
        "(-0.090552, 1.479878, 0.090537)",
        "(-0.090254, 1.492448, 0.092878)",
        "(-0.090286, 1.504989, 0.095951)",
        "(-0.090415, 1.511200, 0.097678)",
        "(-0.091045, 1.523457, 0.101390)",
        "(-0.091848, 1.535319, 0.105239)",
        "(-0.092655, 1.546895, 0.109396)",
        "(-0.093742, 1.558231, 0.114154)",
        "(-0.094590, 1.563809, 0.116875)",
        "(-0.096242, 1.574804, 0.122645)",
        "(-0.098086, 1.585329, 0.128715)",
        "(-0.101050, 1.600453, 0.138671)",
        "(-0.101050, 1.600453, 0.138671)",
        "(-0.103080, 1.610130, 0.146011)",
        "(-0.104911, 1.619425, 0.153938)",
        "(-0.106945, 1.628349, 0.162635)",
        "(-0.108760, 1.636941, 0.172514)",
        "(-0.110317, 1.644864, 0.182813)",
        "(-0.111129, 1.648418, 0.187739)",
        "(-0.113117, 1.655033, 0.197301)",
        "(-0.116008, 1.661014, 0.207151)",
        "(-0.118734, 1.666442, 0.217696)",
        "(-0.121588, 1.671191, 0.228509)",
        "(-0.122999, 1.673208, 0.233788)",
        "(-0.125938, 1.676740, 0.244279)",
        "(-0.128872, 1.679645, 0.255067)",
        "(-0.131851, 1.681871, 0.266120)",
        "(-0.135009, 1.683195, 0.277072)",
        "(-0.136586, 1.683614, 0.282544)",
        "(-0.139812, 1.683861, 0.293857)",
        "(-0.142862, 1.683582, 0.305821)",
        "(-0.145808, 1.682577, 0.317997)",
        "(-0.148822, 1.680623, 0.329753)",
        "(-0.150386, 1.679313, 0.335473)",
        "(-0.153301, 1.676117, 0.347208)",
        "(-0.156141, 1.672137, 0.359466)",
        "(-0.159038, 1.667192, 0.371816)",
        "(-0.161988, 1.661409, 0.383650)",
        "(-0.163301, 1.658224, 0.389336)",
        "(-0.165401, 1.651194, 0.400665)",
        "(-0.167109, 1.643145, 0.412037)",
        "(-0.168634, 1.633894, 0.422745)",
        "(-0.169814, 1.623897, 0.432793)",
        "(-0.170366, 1.618642, 0.437621)",
        "(-0.171792, 1.607609, 0.447299)",
        "(-0.173843, 1.596058, 0.457194)",
        "(-0.175950, 1.583831, 0.466549)",
        "(-0.177664, 1.570815, 0.474943)",
        "(-0.178487, 1.563896, 0.478687)",
        "(-0.180399, 1.549762, 0.485911)",
        "(-0.181703, 1.535146, 0.492549)",
        "(-0.182452, 1.519906, 0.497778)",
        "(-0.182954, 1.504121, 0.501610)",
        "(-0.183106, 1.495583, 0.503218)",
        "(-0.183071, 1.480004, 0.505674)",
        "(-0.182443, 1.464421, 0.507311)",
        "(-0.181344, 1.448695, 0.507423)",
        "(-0.180336, 1.433262, 0.505533)",
        "(-0.179855, 1.425715, 0.504208)",
        "(-0.178622, 1.411179, 0.500845)",
        "(-0.176643, 1.397106, 0.496540)",
        "(-0.174205, 1.383318, 0.491009)",
        "(-0.170960, 1.370001, 0.483713)",
        "(-0.169177, 1.363637, 0.479387)",
        "(-0.165195, 1.351175, 0.469754)",
        "(-0.160586, 1.339045, 0.459061)",
        "(-0.156150, 1.327720, 0.447712)",
        "(-0.151819, 1.317093, 0.436023)",
        "(-0.149534, 1.312001, 0.429838)",
        "(-0.144787, 1.302303, 0.416958)",
        "(-0.139756, 1.293446, 0.403416)",
        "(-0.134865, 1.285475, 0.389315)",
        "(-0.130303, 1.278713, 0.375300)",
        "(-0.128059, 1.275681, 0.368473)",
        "(-0.123464, 1.269863, 0.354616)",
        "(-0.119036, 1.264745, 0.340305)",
        "(-0.114757, 1.260395, 0.325791)",
        "(-0.110795, 1.256806, 0.311341)",
        "(-0.108855, 1.255194, 0.304102)",
        "(-0.105139, 1.252343, 0.289533)",
        "(-0.101783, 1.250376, 0.274795)",
        "(-0.098943, 1.249295, 0.260044)",
        "(-0.096302, 1.248595, 0.245640)",
        "(-0.095132, 1.248561, 0.238765)",
        "(-0.092912, 1.248468, 0.224951)",
        "(-0.091339, 1.249071, 0.211447)",
        "(-0.089519, 1.250814, 0.191140)",
        "(-0.089519, 1.250814, 0.191140)",
        "(-0.088416, 1.252696, 0.178247)",
        "(-0.087165, 1.255276, 0.166547)",
        "(-0.085870, 1.258723, 0.155966)",
        "(-0.084699, 1.263248, 0.146210)",
        "(-0.083541, 1.268979, 0.137347)",
        "(-0.082921, 1.272085, 0.133063)",
        "(-0.081570, 1.279017, 0.124800)",
        "(-0.080064, 1.286881, 0.116988)",
        "(-0.078712, 1.296018, 0.110147)",
        "(-0.077415, 1.305938, 0.103990)",
        "(-0.076738, 1.311134, 0.101085)",
        "(-0.075233, 1.322157, 0.095843)",
        "(-0.073846, 1.333919, 0.091281)",
        "(-0.072563, 1.346209, 0.087218)",
        "(-0.070851, 1.358641, 0.083509)",
        "(-0.070067, 1.365033, 0.081789)",
        "(-0.068663, 1.378149, 0.078654)",
        "(-0.067428, 1.391620, 0.076127)",
        "(-0.066359, 1.405243, 0.074045)",
        "(-0.065207, 1.418715, 0.071942)",
        "(-0.064696, 1.425431, 0.070952)",
        "(-0.064039, 1.438914, 0.069518)",
        "(-0.063324, 1.452330, 0.068717)",
        "(-0.062536, 1.465614, 0.068640)",
        "(-0.061855, 1.478664, 0.069129)",
        "(-0.061794, 1.485143, 0.069479)",
        "(-0.061838, 1.497864, 0.070520)",
        "(-0.061678, 1.510112, 0.072129)",
        "(-0.061482, 1.521913, 0.074619)",
        "(-0.060750, 1.533177, 0.077586)",
        "(-0.060318, 1.538584, 0.079195)",
        "(-0.060426, 1.549015, 0.082921)",
        "(-0.061782, 1.559119, 0.087561)",
        "(-0.062425, 1.568532, 0.092659)",
        "(-0.062635, 1.577111, 0.098093)",
        "(-0.062378, 1.581109, 0.100865)",
        "(-0.062280, 1.588720, 0.107056)",
        "(-0.063437, 1.595750, 0.113664)",
        "(-0.064645, 1.602201, 0.120200)",
        "(-0.066371, 1.608475, 0.127579)",
        "(-0.067460, 1.611524, 0.131417)",
        "(-0.070188, 1.617285, 0.139503)",
        "(-0.073673, 1.622749, 0.148474)",
        "(-0.076594, 1.627778, 0.158326)",
        "(-0.078807, 1.632422, 0.168613)",
        "(-0.079763, 1.634579, 0.173790)",
        "(-0.081770, 1.638593, 0.184052)",
        "(-0.084016, 1.642212, 0.194271)",
        "(-0.087589, 1.647226, 0.209987)",
        "(-0.087589, 1.647226, 0.209987)",
        "(-0.090482, 1.650196, 0.220535)",
        "(-0.093584, 1.652651, 0.231315)",
        "(-0.096961, 1.654689, 0.242456)",
        "(-0.100447, 1.656279, 0.253504)",
        "(-0.103858, 1.657217, 0.264032)",
        "(-0.105506, 1.657331, 0.269069)",
        "(-0.108842, 1.657068, 0.279012)",
        "(-0.112076, 1.656160, 0.288656)",
        "(-0.115366, 1.654862, 0.298440)",
        "(-0.119073, 1.652982, 0.308387)",
        "(-0.121208, 1.651751, 0.313394)",
        "(-0.125285, 1.649037, 0.323629)",
        "(-0.128737, 1.645947, 0.334136)",
        "(-0.133509, 1.640055, 0.350498)",
        "(-0.133509, 1.640055, 0.350498)",
        "(-0.137235, 1.635102, 0.361766)",
        "(-0.141042, 1.629698, 0.372980)",
        "(-0.144434, 1.623696, 0.384160)",
        "(-0.147578, 1.616871, 0.395271)",
        "(-0.150391, 1.608972, 0.405666)",
        "(-0.151711, 1.604817, 0.410637)",
        "(-0.153787, 1.595804, 0.420266)",
        "(-0.155306, 1.585502, 0.429450)",
        "(-0.156523, 1.574114, 0.437990)",
        "(-0.156882, 1.567850, 0.441809)",
        "(-0.157400, 1.554630, 0.448673)",
        "(-0.156783, 1.539837, 0.454569)",
        "(-0.155246, 1.523768, 0.460309)",
        "(-0.153269, 1.506930, 0.465555)",
        "(-0.151260, 1.489529, 0.469534)",
        "(-0.150337, 1.480724, 0.471152)",
        "(-0.148652, 1.463069, 0.473661)",
        "(-0.146926, 1.445436, 0.475508)",
        "(-0.145405, 1.428395, 0.476503)",
        "(-0.144500, 1.412186, 0.476431)",
        "(-0.144158, 1.404517, 0.475681)",
        "(-0.143342, 1.389624, 0.473076)",
        "(-0.142515, 1.375473, 0.469535)",
        "(-0.141370, 1.362184, 0.465162)",
        "(-0.140118, 1.350016, 0.459491)",
        "(-0.139386, 1.344254, 0.456219)",
        "(-0.137826, 1.333465, 0.448516)",
        "(-0.135928, 1.323368, 0.440126)",
        "(-0.133912, 1.314053, 0.431662)",
        "(-0.131610, 1.305569, 0.422424)",
        "(-0.130385, 1.301628, 0.417395)",
        "(-0.128110, 1.294650, 0.406546)",
        "(-0.126042, 1.288583, 0.395705)",
        "(-0.122407, 1.280209, 0.379780)",
        "(-0.122407, 1.280209, 0.379780)",
        "(-0.119703, 1.275195, 0.368173)",
        "(-0.116988, 1.270786, 0.355971)",
        "(-0.114373, 1.267150, 0.343833)",
        "(-0.111532, 1.264020, 0.330919)",
        "(-0.108391, 1.261453, 0.316994)",
        "(-0.106863, 1.260402, 0.309994)",
        "(-0.104001, 1.258924, 0.296249)",
        "(-0.100843, 1.257845, 0.282647)",
        "(-0.097394, 1.257315, 0.268712)",
        "(-0.094095, 1.257634, 0.254548)",
        "(-0.092760, 1.258339, 0.247449)",
        "(-0.090107, 1.260256, 0.233479)",
        "(-0.087412, 1.262898, 0.220051)",
        "(-0.083498, 1.268292, 0.200241)",
        "(-0.083498, 1.268292, 0.200241)",
        "(-0.081254, 1.273075, 0.187139)",
        "(-0.079285, 1.278836, 0.175005)",
        "(-0.077363, 1.285297, 0.163733)",
        "(-0.075421, 1.292358, 0.153123)",
        "(-0.073477, 1.300079, 0.143211)",
        "(-0.072570, 1.304196, 0.138513)",
        "(-0.070738, 1.312681, 0.129381)",
        "(-0.069031, 1.321636, 0.121174)",
        "(-0.066617, 1.335953, 0.110799)",
        "(-0.066617, 1.335953, 0.110799)",
        "(-0.064811, 1.346529, 0.105058)",
        "(-0.063007, 1.356953, 0.100371)",
        "(-0.061351, 1.367708, 0.096099)",
        "(-0.059975, 1.378997, 0.091956)",
        "(-0.058440, 1.390737, 0.088281)",
        "(-0.057716, 1.396862, 0.086814)",
        "(-0.056436, 1.409406, 0.084348)",
        "(-0.055377, 1.422278, 0.082168)",
        "(-0.054423, 1.435215, 0.080052)",
        "(-0.053897, 1.448426, 0.078525)",
        "(-0.053735, 1.455115, 0.078095)",
        "(-0.053307, 1.468489, 0.077695)",
        "(-0.052794, 1.481698, 0.077776)",
        "(-0.052512, 1.494774, 0.078380)",
        "(-0.052879, 1.507894, 0.080045)",
        "(-0.053202, 1.514432, 0.081300)",
        "(-0.053855, 1.527322, 0.084233)",
        "(-0.054428, 1.539786, 0.087655)",
        "(-0.055556, 1.551947, 0.091959)",
        "(-0.057232, 1.563740, 0.097284)",
        "(-0.058087, 1.569385, 0.100173)",
        "(-0.059953, 1.580332, 0.106399)",
        "(-0.061854, 1.590745, 0.113411)",
        "(-0.063908, 1.600370, 0.120838)",
        "(-0.065876, 1.609327, 0.128736)",
        "(-0.067002, 1.613459, 0.133149)",
        "(-0.069014, 1.621153, 0.142399)",
        "(-0.071070, 1.628003, 0.151780)",
        "(-0.073838, 1.634042, 0.161306)",
        "(-0.076677, 1.639372, 0.171085)",
        "(-0.078011, 1.641782, 0.176116)",
        "(-0.080266, 1.646147, 0.186596)",
        "(-0.082130, 1.649983, 0.197462)",
        "(-0.084676, 1.653241, 0.207815)",
        "(-0.087331, 1.656018, 0.218287)",
        "(-0.088686, 1.657233, 0.223707)",
        "(-0.091490, 1.659163, 0.235113)",
        "(-0.093911, 1.660404, 0.246660)",
        "(-0.096515, 1.661089, 0.257665)",
        "(-0.098825, 1.661157, 0.268251)",
        "(-0.099886, 1.660974, 0.273574)",
        "(-0.102009, 1.660017, 0.284154)",
        "(-0.104164, 1.658443, 0.294270)",
        "(-0.107614, 1.655018, 0.308466)",
        "(-0.107614, 1.655018, 0.308466)",
        "(-0.110340, 1.651889, 0.318018)",
        "(-0.112546, 1.648024, 0.327488)",
        "(-0.114559, 1.643396, 0.336582)",
        "(-0.116483, 1.638037, 0.345514)",
        "(-0.118261, 1.631913, 0.354270)",
        "(-0.118834, 1.628601, 0.358543)",
        "(-0.119829, 1.621634, 0.367020)",
        "(-0.120591, 1.614106, 0.375247)",
        "(-0.121647, 1.605864, 0.383412)",
        "(-0.122176, 1.601583, 0.387435)",
        "(-0.123207, 1.592632, 0.395389)",
        "(-0.124359, 1.583096, 0.403156)",
        "(-0.125649, 1.572784, 0.410382)",
        "(-0.126959, 1.561858, 0.417212)",
        "(-0.127712, 1.550329, 0.423972)",
        "(-0.128056, 1.544263, 0.427308)",
        "(-0.128813, 1.531663, 0.433535)",
        "(-0.129913, 1.518559, 0.438842)",
        "(-0.130640, 1.498668, 0.445149)",
        "(-0.130640, 1.498668, 0.445149)",
        "(-0.130683, 1.485122, 0.448253)",
        "(-0.130823, 1.471356, 0.450153)",
        "(-0.131201, 1.457483, 0.451369)",
        "(-0.131148, 1.443753, 0.452216)",
        "(-0.131019, 1.430207, 0.452490)",
        "(-0.130972, 1.423503, 0.452221)",
        "(-0.130774, 1.410429, 0.450255)",
        "(-0.130484, 1.397754, 0.446857)",
        "(-0.129696, 1.385209, 0.442411)",
        "(-0.129184, 1.379027, 0.439851)",
        "(-0.128317, 1.366733, 0.434464)",
        "(-0.127305, 1.354650, 0.428724)",
        "(-0.126213, 1.342884, 0.422371)",
        "(-0.124693, 1.331400, 0.415197)",
        "(-0.122765, 1.320409, 0.406977)",
        "(-0.121803, 1.315144, 0.402647)",
        "(-0.119922, 1.305017, 0.393868)",
        "(-0.118061, 1.295701, 0.384627)",
        "(-0.116088, 1.287460, 0.374100)",
        "(-0.115078, 1.283955, 0.368219)",
        "(-0.113161, 1.277940, 0.356047)",
        "(-0.111021, 1.272962, 0.343569)",
        "(-0.108375, 1.268914, 0.330437)",
        "(-0.105556, 1.265966, 0.316458)",
        "(-0.104220, 1.265043, 0.309330)",
        "(-0.101849, 1.263966, 0.295283)",
        "(-0.099702, 1.263919, 0.281735)",
        "(-0.097381, 1.264926, 0.268571)",
        "(-0.095018, 1.267417, 0.255130)",
        "(-0.092785, 1.270880, 0.241633)",
        "(-0.091727, 1.273015, 0.235014)",
        "(-0.089905, 1.278223, 0.222276)",
        "(-0.088227, 1.284274, 0.210600)",
        "(-0.086225, 1.290860, 0.199672)",
        "(-0.084318, 1.298230, 0.189278)",
        "(-0.083352, 1.302122, 0.184080)",
        "(-0.081424, 1.310444, 0.173957)",
        "(-0.079676, 1.319337, 0.164213)",
        "(-0.077847, 1.328677, 0.154818)",
        "(-0.076206, 1.338430, 0.146296)",
        "(-0.075467, 1.343462, 0.142236)",
        "(-0.074106, 1.353906, 0.134244)",
        "(-0.072982, 1.364751, 0.126548)",
        "(-0.071853, 1.375787, 0.119409)",
        "(-0.071260, 1.381368, 0.116019)",
        "(-0.069793, 1.392468, 0.109514)",
        "(-0.068273, 1.403734, 0.103799)",
        "(-0.067211, 1.415366, 0.098729)",
        "(-0.066382, 1.427287, 0.094248)",
        "(-0.066037, 1.433429, 0.092466)",
        "(-0.065108, 1.445591, 0.088925)",
        "(-0.064160, 1.457924, 0.085781)",
        "(-0.063425, 1.470565, 0.083831)",
        "(-0.063380, 1.483600, 0.083821)",
        "(-0.063124, 1.490061, 0.084302)",
        "(-0.062696, 1.503050, 0.086141)",
        "(-0.062386, 1.516004, 0.088896)",
        "(-0.062940, 1.528845, 0.092503)",
        "(-0.063670, 1.541275, 0.096763)",
        "(-0.064570, 1.553333, 0.102071)",
        "(-0.065100, 1.559179, 0.105080)",
        "(-0.066504, 1.570560, 0.111621)",
        "(-0.068358, 1.581407, 0.118862)",
        "(-0.070456, 1.591580, 0.126742)",
        "(-0.072367, 1.601171, 0.135088)",
        "(-0.073430, 1.605691, 0.139516)",
        "(-0.076095, 1.614354, 0.148540)",
        "(-0.078949, 1.622293, 0.157404)",
        "(-0.081746, 1.629584, 0.166504)",
        "(-0.084365, 1.636187, 0.176119)",
        "(-0.085780, 1.639252, 0.181165)",
        "(-0.088895, 1.644964, 0.191227)",
        "(-0.092237, 1.649995, 0.200577)",
        "(-0.097029, 1.656635, 0.215017)",
        "(-0.097029, 1.656635, 0.215017)",
        "(-0.100049, 1.660341, 0.225050)",
        "(-0.103380, 1.663452, 0.235609)",
        "(-0.106507, 1.666054, 0.246324)",
        "(-0.109643, 1.668060, 0.257064)",
        "(-0.112807, 1.669360, 0.268124)",
        "(-0.114633, 1.669734, 0.273905)",
        "(-0.118162, 1.670012, 0.285519)",
        "(-0.121391, 1.669463, 0.297311)",
        "(-0.124547, 1.667933, 0.309481)",
        "(-0.126217, 1.666718, 0.315671)",
        "(-0.129015, 1.663658, 0.327736)",
        "(-0.131524, 1.659678, 0.339624)",
        "(-0.134196, 1.654643, 0.351486)",
        "(-0.136785, 1.648656, 0.362812)",
        "(-0.137978, 1.645280, 0.368198)",
        "(-0.139709, 1.637872, 0.378737)",
        "(-0.141067, 1.629399, 0.389076)",
        "(-0.142647, 1.620011, 0.399199)",
        "(-0.144376, 1.609814, 0.408540)",
        "(-0.145757, 1.598987, 0.416894)",
        "(-0.146331, 1.592978, 0.420846)",
        "(-0.146684, 1.581370, 0.427110)",
        "(-0.146474, 1.569064, 0.432061)",
        "(-0.146305, 1.556241, 0.436775)",
        "(-0.146081, 1.549713, 0.439096)",
        "(-0.145542, 1.536363, 0.443175)",
        "(-0.144880, 1.522791, 0.445936)",
        "(-0.144312, 1.509058, 0.447299)",
        "(-0.143439, 1.495112, 0.448240)",
        "(-0.142754, 1.488103, 0.448557)",
        "(-0.141358, 1.474039, 0.448770)",
        "(-0.140214, 1.459997, 0.448291)",
        "(-0.139478, 1.446085, 0.447341)",
        "(-0.138727, 1.432396, 0.445574)",
        "(-0.138230, 1.425690, 0.444429)",
        "(-0.137254, 1.412487, 0.441849)",
        "(-0.136981, 1.399858, 0.438927)",
        "(-0.136945, 1.387653, 0.435771)",
        "(-0.136468, 1.376136, 0.431923)",
        "(-0.136024, 1.370726, 0.429612)",
        "(-0.135030, 1.360461, 0.424225)",
        "(-0.134117, 1.351216, 0.417335)",
        "(-0.133445, 1.342920, 0.409526)",
        "(-0.132302, 1.335411, 0.401415)",
        "(-0.131597, 1.331925, 0.397136)",
        "(-0.129893, 1.325516, 0.387984)",
        "(-0.128283, 1.319808, 0.377896)",
        "(-0.127121, 1.314781, 0.367062)",
        "(-0.126133, 1.310478, 0.356034)",
        "(-0.125610, 1.308555, 0.350408)",
        "(-0.124547, 1.304938, 0.338905)",
        "(-0.123332, 1.301820, 0.327608)",
        "(-0.121940, 1.299224, 0.316541)",
        "(-0.120481, 1.297204, 0.305302)",
        "(-0.119633, 1.296425, 0.299473)",
        "(-0.117910, 1.295317, 0.287707)",
        "(-0.115986, 1.294861, 0.276210)",
        "(-0.114008, 1.295062, 0.264665)",
        "(-0.112202, 1.296173, 0.252994)",
        "(-0.111366, 1.297071, 0.247028)",
        "(-0.109611, 1.299395, 0.234899)",
        "(-0.107942, 1.302620, 0.223114)",
        "(-0.106089, 1.306708, 0.211503)",
        "(-0.104426, 1.311776, 0.200079)",
        "(-0.103117, 1.317869, 0.189364)",
        "(-0.102368, 1.321077, 0.184253)",
        "(-0.100676, 1.328034, 0.174681)",
        "(-0.098767, 1.335665, 0.166000)",
        "(-0.096724, 1.343974, 0.158497)",
        "(-0.095684, 1.348286, 0.154928)",
        "(-0.093727, 1.357421, 0.147806)",
        "(-0.091708, 1.367003, 0.140885)",
        "(-0.089559, 1.377042, 0.134408)",
        "(-0.087349, 1.387486, 0.128740)",
        "(-0.086425, 1.392958, 0.126157)",
        "(-0.085014, 1.404224, 0.121092)",
        "(-0.084083, 1.415846, 0.116328)",
        "(-0.082993, 1.427465, 0.111709)",
        "(-0.081753, 1.439097, 0.107277)",
        "(-0.081122, 1.444950, 0.105081)",
        "(-0.079658, 1.456748, 0.101138)",
        "(-0.078424, 1.468720, 0.098034)",
        "(-0.077698, 1.480750, 0.095939)",
        "(-0.076975, 1.492690, 0.094717)",
        "(-0.076746, 1.498610, 0.094185)",
        "(-0.076698, 1.510415, 0.093032)",
        "(-0.076863, 1.522071, 0.092832)",
        "(-0.077193, 1.533550, 0.093960)",
        "(-0.077280, 1.544738, 0.096083)",
        "(-0.077416, 1.550175, 0.097547)",
        "(-0.078162, 1.560950, 0.100291)",
        "(-0.079341, 1.571348, 0.103764)",
        "(-0.080484, 1.581368, 0.108352)",
        "(-0.081718, 1.590909, 0.113959)",
        "(-0.082516, 1.595474, 0.116482)",
        "(-0.084355, 1.604278, 0.121091)",
        "(-0.086694, 1.612774, 0.126372)",
        "(-0.088864, 1.620769, 0.132259)",
        "(-0.090738, 1.628370, 0.138274)",
        "(-0.091531, 1.632011, 0.141317)",
        "(-0.093017, 1.639116, 0.147161)",
        "(-0.094890, 1.645951, 0.152461)",
        "(-0.097128, 1.652693, 0.157027)",
        "(-0.099373, 1.659361, 0.161094)",
        "(-0.100600, 1.662646, 0.163000)",
        "(-0.103376, 1.669160, 0.166599)",
        "(-0.106276, 1.675600, 0.169869)",
        "(-0.109009, 1.681776, 0.172385)",
        "(-0.111792, 1.687505, 0.174009)",
        "(-0.114557, 1.692932, 0.175095)",
        "(-0.116092, 1.695503, 0.175588)",
        "(-0.119532, 1.700248, 0.176464)",
        "(-0.122734, 1.704517, 0.176567)",
        "(-0.126167, 1.708540, 0.176143)",
        "(-0.128127, 1.710364, 0.176070)",
        "(-0.132515, 1.713547, 0.176492)",
        "(-0.137526, 1.716022, 0.177717)",
        "(-0.142374, 1.717744, 0.179410)",
        "(-0.147377, 1.718897, 0.182089)",
        "(-0.149941, 1.719293, 0.184031)",
        "(-0.154652, 1.719517, 0.189639)",
        "(-0.159546, 1.719079, 0.196916)",
        "(-0.164199, 1.717864, 0.206164)",
        "(-0.168093, 1.716141, 0.216180)",
        "(-0.169849, 1.714784, 0.221710)",
        "(-0.173927, 1.711307, 0.233602)",
        "(-0.178024, 1.706473, 0.247328)",
        "(-0.181919, 1.700772, 0.262717)",
        "(-0.184923, 1.694386, 0.279122)",
        "(-0.186083, 1.690778, 0.287362)",
        "(-0.188855, 1.682577, 0.303853)",
        "(-0.192139, 1.672869, 0.320414)",
        "(-0.195555, 1.662129, 0.337817)",
        "(-0.198350, 1.650564, 0.355569)",
        "(-0.199619, 1.644070, 0.364215)",
        "(-0.202642, 1.630381, 0.380085)",
        "(-0.206270, 1.615895, 0.394032)",
        "(-0.209541, 1.600752, 0.407766)",
        "(-0.211620, 1.584501, 0.420637)",
        "(-0.212389, 1.576218, 0.426550)",
        "(-0.213909, 1.559304, 0.436208)",
        "(-0.215140, 1.542716, 0.441479)",
        "(-0.216111, 1.526244, 0.445644)",
        "(-0.216789, 1.509308, 0.449205)",
        "(-0.216900, 1.500753, 0.450634)",
        "(-0.217284, 1.483667, 0.452510)",
        "(-0.217694, 1.467150, 0.453384)",
        "(-0.217472, 1.451181, 0.453028)",
        "(-0.217095, 1.435599, 0.451361)",
        "(-0.216759, 1.428013, 0.450171)",
        "(-0.215735, 1.413149, 0.447182)",
        "(-0.214536, 1.398870, 0.443039)",
        "(-0.213116, 1.385644, 0.438098)",
        "(-0.211797, 1.372873, 0.432874)",
        "(-0.211072, 1.366751, 0.430182)",
        "(-0.209395, 1.354684, 0.424348)",
        "(-0.207898, 1.343202, 0.417928)",
        "(-0.206464, 1.332702, 0.411290)",
        "(-0.204905, 1.322868, 0.404300)",
        "(-0.204035, 1.318418, 0.400591)",
        "(-0.202624, 1.310058, 0.393390)",
        "(-0.201796, 1.303381, 0.387129)",
        "(-0.201005, 1.297232, 0.381502)",
        "(-0.200081, 1.291477, 0.376227)",
        "(-0.199587, 1.288650, 0.373537)",
        "(-0.198847, 1.283185, 0.368044)",
        "(-0.198815, 1.278063, 0.363067)",
        "(-0.198955, 1.273188, 0.358231)",
        "(-0.198905, 1.268463, 0.353392)",
        "(-0.198578, 1.264026, 0.348673)",
        "(-0.198561, 1.262006, 0.346261)",
        "(-0.198620, 1.258156, 0.341315)",
        "(-0.198589, 1.254725, 0.336171)",
        "(-0.198246, 1.251519, 0.330693)",
        "(-0.197962, 1.249951, 0.327881)",
        "(-0.197116, 1.247038, 0.322476)",
        "(-0.196795, 1.244871, 0.317546)",
        "(-0.196746, 1.243176, 0.312290)",
        "(-0.195959, 1.241449, 0.306377)",
        "(-0.195425, 1.240638, 0.303259)",
        "(-0.194490, 1.239508, 0.296699)",
        "(-0.193977, 1.239122, 0.290526)",
        "(-0.193441, 1.239064, 0.283912)",
        "(-0.192408, 1.239138, 0.276494)",
        "(-0.191678, 1.239332, 0.272479)",
        "(-0.190427, 1.240286, 0.264547)",
        "(-0.189386, 1.242119, 0.256832)",
        "(-0.187998, 1.244640, 0.249129)",
        "(-0.186186, 1.248177, 0.241282)",
        "(-0.185258, 1.250477, 0.237294)",
        "(-0.183481, 1.255965, 0.229255)",
        "(-0.182021, 1.262742, 0.221506)",
        "(-0.180419, 1.270417, 0.213929)",
        "(-0.178365, 1.278866, 0.206298)",
        "(-0.177399, 1.283433, 0.202451)",
        "(-0.175868, 1.293228, 0.194826)",
        "(-0.174214, 1.303689, 0.187625)",
        "(-0.171867, 1.314621, 0.180743)",
        "(-0.169066, 1.326137, 0.173919)",
        "(-0.167584, 1.332100, 0.170386)",
        "(-0.165128, 1.344504, 0.163497)",
        "(-0.163253, 1.357402, 0.157319)",
        "(-0.161040, 1.370552, 0.152033)",
        "(-0.158059, 1.383636, 0.147665)",
        "(-0.156144, 1.390136, 0.145677)",
        "(-0.152256, 1.403244, 0.141666)",
        "(-0.149463, 1.416533, 0.137894)",
        "(-0.147449, 1.429844, 0.134755)",
        "(-0.144836, 1.442859, 0.131924)",
        "(-0.143133, 1.449137, 0.130547)",
        "(-0.138819, 1.461228, 0.127820)",
        "(-0.135225, 1.473099, 0.125401)",
        "(-0.132852, 1.484606, 0.123240)",
        "(-0.130513, 1.495712, 0.121153)",
        "(-0.129192, 1.501139, 0.120332)",
        "(-0.126098, 1.511772, 0.118896)",
        "(-0.123099, 1.522343, 0.117586)",
        "(-0.121080, 1.538911, 0.117410)",
        "(-0.121080, 1.538911, 0.117410)",
        "(-0.119980, 1.549737, 0.117406)",
        "(-0.119456, 1.560333, 0.118057)",
        "(-0.119569, 1.570948, 0.119774)",
        "(-0.119809, 1.581193, 0.122349)",
        "(-0.120401, 1.590823, 0.125555)",
        "(-0.120959, 1.595312, 0.127237)",
        "(-0.122271, 1.603683, 0.130744)",
        "(-0.123648, 1.611170, 0.134795)",
        "(-0.124878, 1.617857, 0.139739)",
        "(-0.125984, 1.623579, 0.145314)",
        "(-0.126410, 1.625964, 0.148130)",
        "(-0.127220, 1.630007, 0.153681)",
        "(-0.128490, 1.633026, 0.159339)",
        "(-0.130496, 1.635006, 0.165395)",
        "(-0.132281, 1.636099, 0.171325)",
        "(-0.132981, 1.636235, 0.174028)",
        "(-0.134020, 1.635552, 0.178568)",
        "(-0.134397, 1.633960, 0.181745)",
        "(-0.134528, 1.631601, 0.183837)",
        "(-0.134456, 1.629114, 0.186288)",
        "(-0.134282, 1.626359, 0.189027)",
        "(-0.134102, 1.624891, 0.190410)",
        "(-0.133645, 1.621771, 0.193235)",
        "(-0.132724, 1.618360, 0.196535)",
        "(-0.131763, 1.615319, 0.200481)",
        "(-0.131359, 1.613820, 0.202214)",
        "(-0.130363, 1.610681, 0.204418)",
        "(-0.128775, 1.606984, 0.203336)",
        "(-0.127009, 1.603074, 0.199800)",
        "(-0.125443, 1.599609, 0.195117)",
        "(-0.124678, 1.598139, 0.192251)",
        "(-0.122746, 1.595712, 0.185328)",
        "(-0.120072, 1.593892, 0.176555)",
        "(-0.117336, 1.593253, 0.167367)",
        "(-0.115193, 1.594146, 0.158921)",
        "(-0.114134, 1.595206, 0.155003)",
        "(-0.112129, 1.598102, 0.147896)",
        "(-0.110543, 1.602314, 0.142554)",
        "(-0.109484, 1.607435, 0.138905)",
        "(-0.108940, 1.613098, 0.136483)",
        "(-0.108836, 1.616077, 0.135737)",
        "(-0.108652, 1.621956, 0.135046)",
        "(-0.108519, 1.627786, 0.135780)",
        "(-0.108717, 1.633548, 0.138257)",
        "(-0.109016, 1.638820, 0.141842)",
        "(-0.109151, 1.643414, 0.146235)",
        "(-0.109247, 1.645387, 0.148800)",
        "(-0.109724, 1.648866, 0.154737)",
        "(-0.110829, 1.651683, 0.162146)",
        "(-0.112152, 1.653709, 0.170412)",
        "(-0.112691, 1.654480, 0.174592)",
        "(-0.113261, 1.655193, 0.182870)",
        "(-0.113582, 1.655122, 0.191039)",
        "(-0.114472, 1.654196, 0.199255)",
        "(-0.115765, 1.652587, 0.207919)",
        "(-0.116179, 1.651559, 0.212394)",
        "(-0.116567, 1.649203, 0.221523)",
        "(-0.116897, 1.646206, 0.230380)",
        "(-0.117588, 1.642572, 0.238551)",
        "(-0.118531, 1.638477, 0.246309)",
        "(-0.118868, 1.636401, 0.250127)",
        "(-0.119058, 1.631967, 0.257320)",
        "(-0.118476, 1.627329, 0.263090)",
        "(-0.117671, 1.622427, 0.267325)",
        "(-0.117718, 1.617521, 0.271521)",
        "(-0.117892, 1.615262, 0.273881)",
        "(-0.117941, 1.611083, 0.278605)",
        "(-0.116716, 1.607513, 0.281663)",
        "(-0.114668, 1.604698, 0.282403)",
        "(-0.113053, 1.602854, 0.281382)",
        "(-0.112661, 1.602293, 0.280216)",
        "(-0.112665, 1.601943, 0.276225)",
        "(-0.112552, 1.602299, 0.270153)",
        "(-0.112276, 1.603156, 0.262216)",
        "(-0.111977, 1.604209, 0.252909)",
        "(-0.112070, 1.604818, 0.247322)",
        "(-0.112463, 1.605855, 0.235784)",
        "(-0.112434, 1.606612, 0.223172)",
        "(-0.111996, 1.607148, 0.210127)",
        "(-0.111208, 1.607508, 0.197595)",
        "(-0.110589, 1.607598, 0.191582)",
        "(-0.108534, 1.607887, 0.180046)",
        "(-0.106040, 1.608384, 0.169087)",
        "(-0.103549, 1.609213, 0.158705)",
        "(-0.100924, 1.610524, 0.149270)",
        "(-0.099658, 1.611389, 0.145088)",
        "(-0.097274, 1.613737, 0.138240)",
        "(-0.094977, 1.616559, 0.132919)",
        "(-0.092587, 1.619632, 0.129146)",
        "(-0.090493, 1.622945, 0.126882)",
        "(-0.089685, 1.624688, 0.126254)",
        "(-0.088456, 1.628214, 0.126306)",
        "(-0.087439, 1.631690, 0.127951)",
        "(-0.086783, 1.635092, 0.131408)",
        "(-0.086448, 1.638101, 0.135905)",
        "(-0.086492, 1.639438, 0.138486)",
        "(-0.086836, 1.641611, 0.144367)",
        "(-0.087052, 1.643125, 0.150623)",
        "(-0.087181, 1.643722, 0.156875)",
        "(-0.087244, 1.643979, 0.162990)",
        "(-0.087372, 1.643998, 0.166019)",
        "(-0.087321, 1.643938, 0.171997)",
        "(-0.086806, 1.643654, 0.177139)",
        "(-0.086250, 1.643499, 0.181582)",
        "(-0.085604, 1.643426, 0.185655)",
        "(-0.085663, 1.643491, 0.187584)",
        "(-0.086150, 1.643871, 0.191722)",
        "(-0.086750, 1.644445, 0.195166)",
        "(-0.087153, 1.645016, 0.196603)",
        "(-0.087225, 1.645645, 0.196127)",
        "(-0.087313, 1.646087, 0.195310)",
        "(-0.087659, 1.647063, 0.193142)",
        "(-0.088037, 1.648004, 0.190186)",
        "(-0.088322, 1.649041, 0.187081)",
        "(-0.088865, 1.650343, 0.183996)",
        "(-0.089008, 1.650959, 0.182254)",
        "(-0.089108, 1.652150, 0.178492)",
        "(-0.089341, 1.653512, 0.174800)",
        "(-0.089458, 1.655212, 0.172130)",
        "(-0.089482, 1.657284, 0.170906)",
        "(-0.089537, 1.658570, 0.170882)",
        "(-0.089482, 1.661105, 0.171393)",
        "(-0.089508, 1.663854, 0.173057)",
        "(-0.089970, 1.666893, 0.175867)",
        "(-0.090462, 1.669882, 0.179253)",
        "(-0.090761, 1.671294, 0.181221)",
        "(-0.091520, 1.673912, 0.185878)",
        "(-0.092649, 1.676509, 0.191597)",
        "(-0.093872, 1.678867, 0.197538)",
        "(-0.095004, 1.680772, 0.203083)",
        "(-0.095629, 1.681512, 0.205758)",
        "(-0.097121, 1.682737, 0.211185)",
        "(-0.098751, 1.683580, 0.216961)",
        "(-0.100401, 1.684062, 0.223543)",
        "(-0.101922, 1.684334, 0.230782)",
        "(-0.102626, 1.684333, 0.234411)",
        "(-0.103872, 1.684081, 0.241393)",
        "(-0.105097, 1.683555, 0.248197)",
        "(-0.106621, 1.682702, 0.255174)",
        "(-0.107984, 1.681659, 0.262647)",
        "(-0.108387, 1.681015, 0.266634)",
        "(-0.108845, 1.679504, 0.274814)",
        "(-0.109181, 1.677706, 0.282999)",
        "(-0.109675, 1.675801, 0.290913)",
        "(-0.110199, 1.673680, 0.298104)",
        "(-0.110407, 1.672502, 0.301567)",
        "(-0.111037, 1.669957, 0.308518)",
        "(-0.111550, 1.667127, 0.315698)",
        "(-0.111945, 1.664045, 0.322791)",
        "(-0.112469, 1.660494, 0.329432)",
        "(-0.112743, 1.658552, 0.332627)",
        "(-0.113257, 1.654538, 0.338902)",
        "(-0.113581, 1.650255, 0.344677)",
        "(-0.113718, 1.645591, 0.349794)",
        "(-0.113828, 1.640451, 0.354257)",
        "(-0.113849, 1.637747, 0.356317)",
        "(-0.113704, 1.632026, 0.360235)",
        "(-0.113347, 1.625691, 0.364035)",
        "(-0.113148, 1.618764, 0.367830)",
        "(-0.113496, 1.611150, 0.371508)",
        "(-0.113860, 1.607145, 0.373224)",
        "(-0.114343, 1.598700, 0.376578)",
        "(-0.114256, 1.589460, 0.379949)",
        "(-0.113699, 1.579293, 0.383076)",
        "(-0.113170, 1.568521, 0.385879)",
        "(-0.113025, 1.563026, 0.387205)",
        "(-0.112654, 1.551808, 0.389859)",
        "(-0.112056, 1.540180, 0.392284)",
        "(-0.111527, 1.528278, 0.394480)",
        "(-0.111195, 1.516580, 0.396544)",
        "(-0.110810, 1.510749, 0.397466)",
        "(-0.110046, 1.499014, 0.398878)",
        "(-0.109667, 1.487395, 0.399595)",
        "(-0.109224, 1.476170, 0.399850)",
        "(-0.108434, 1.465329, 0.399650)",
        "(-0.108105, 1.460061, 0.399404)",
        "(-0.107895, 1.449854, 0.398588)",
        "(-0.108159, 1.440121, 0.397159)",
        "(-0.107844, 1.430668, 0.395134)",
        "(-0.107100, 1.421378, 0.392381)",
        "(-0.106733, 1.416802, 0.390610)",
        "(-0.106511, 1.407867, 0.386737)",
        "(-0.106717, 1.399287, 0.382693)",
        "(-0.106633, 1.390836, 0.378457)",
        "(-0.106273, 1.382482, 0.373857)",
        "(-0.106094, 1.378382, 0.371335)",
        "(-0.105941, 1.370302, 0.366051)",
        "(-0.106072, 1.362274, 0.360695)",
        "(-0.105915, 1.354059, 0.354899)",
        "(-0.105427, 1.345615, 0.348496)",
        "(-0.105166, 1.341311, 0.345062)",
        "(-0.104504, 1.332775, 0.337783)",
        "(-0.103535, 1.324326, 0.330127)",
        "(-0.102772, 1.316126, 0.322259)",
        "(-0.102127, 1.308242, 0.314052)",
        "(-0.101778, 1.304507, 0.309735)",
        "(-0.100891, 1.297366, 0.300484)",
        "(-0.099776, 1.290744, 0.290716)",
        "(-0.099026, 1.285351, 0.280695)",
        "(-0.098581, 1.280859, 0.270603)",
        "(-0.098422, 1.279137, 0.265390)",
        "(-0.098059, 1.276098, 0.254949)",
        "(-0.097741, 1.273956, 0.244349)",
        "(-0.097555, 1.272927, 0.233644)",
        "(-0.097302, 1.272908, 0.222536)",
        "(-0.097214, 1.273355, 0.216783)",
        "(-0.097254, 1.274995, 0.205370)",
        "(-0.097395, 1.277411, 0.194179)",
        "(-0.097391, 1.280691, 0.183030)",
        "(-0.097219, 1.284381, 0.171676)",
        "(-0.097108, 1.286721, 0.165942)",
        "(-0.097275, 1.291915, 0.154961)",
        "(-0.097563, 1.298002, 0.144872)",
        "(-0.097852, 1.304832, 0.135602)",
        "(-0.097911, 1.312188, 0.126868)",
        "(-0.097856, 1.316208, 0.122771)",
        "(-0.097830, 1.324356, 0.114509)",
        "(-0.097802, 1.333291, 0.106762)",
        "(-0.097988, 1.342757, 0.099985)",
        "(-0.098027, 1.352625, 0.094022)",
        "(-0.097894, 1.357636, 0.091179)",
        "(-0.097477, 1.367905, 0.085857)",
        "(-0.096983, 1.378425, 0.081016)",
        "(-0.096488, 1.389143, 0.076823)",
        "(-0.096015, 1.399848, 0.073170)",
        "(-0.095681, 1.405170, 0.071393)",
        "(-0.094751, 1.415812, 0.068193)",
        "(-0.093525, 1.426463, 0.065657)",
        "(-0.092993, 1.437241, 0.063738)",
        "(-0.092625, 1.447860, 0.062056)",
        "(-0.092230, 1.453123, 0.061216)",
        "(-0.091298, 1.463731, 0.060167)",
        "(-0.090575, 1.474469, 0.059902)",
        "(-0.090083, 1.485402, 0.060306)",
        "(-0.089549, 1.496319, 0.060661)",
        "(-0.089384, 1.501756, 0.060806)",
        "(-0.089005, 1.512549, 0.061055)",
        "(-0.088625, 1.523181, 0.061417)",
        "(-0.087923, 1.533598, 0.062234)",
        "(-0.086465, 1.543649, 0.063393)",
        "(-0.085525, 1.548541, 0.064082)",
        "(-0.083469, 1.558209, 0.065232)",
        "(-0.082663, 1.567863, 0.066758)",
        "(-0.082170, 1.577157, 0.068323)",
        "(-0.081885, 1.586275, 0.069651)",
        "(-0.081585, 1.590756, 0.070306)",
        "(-0.080875, 1.599446, 0.071755)",
        "(-0.080774, 1.607764, 0.073303)",
        "(-0.081603, 1.615834, 0.075008)",
        "(-0.082737, 1.623528, 0.076715)",
        "(-0.083211, 1.627161, 0.077729)",
        "(-0.083746, 1.634103, 0.080152)",
        "(-0.083945, 1.640553, 0.083051)",
        "(-0.084519, 1.646646, 0.085984)",
        "(-0.085746, 1.652409, 0.089088)",
        "(-0.086376, 1.655052, 0.090772)",
        "(-0.087304, 1.660020, 0.094125)",
        "(-0.087945, 1.664472, 0.097588)",
        "(-0.088623, 1.668509, 0.101345)",
        "(-0.089906, 1.672329, 0.105649)",
        "(-0.090420, 1.674018, 0.107968)",
        "(-0.091070, 1.677103, 0.112791)",
        "(-0.091454, 1.679782, 0.118092)",
        "(-0.091667, 1.682110, 0.123649)",
        "(-0.092171, 1.684163, 0.129346)",
        "(-0.092600, 1.685096, 0.132389)",
        "(-0.093441, 1.686730, 0.138595)",
        "(-0.093988, 1.688002, 0.145145)",
        "(-0.094306, 1.688926, 0.152367)",
        "(-0.094348, 1.689640, 0.160030)",
        "(-0.094387, 1.689840, 0.163978)",
        "(-0.094258, 1.689875, 0.171585)",
        "(-0.094429, 1.689492, 0.178780)",
        "(-0.095335, 1.688933, 0.186405)",
        "(-0.096052, 1.688088, 0.194760)",
        "(-0.096130, 1.687488, 0.199102)",
        "(-0.096097, 1.686043, 0.207764)",
        "(-0.096234, 1.684275, 0.216359)",
        "(-0.096578, 1.682205, 0.225024)",
        "(-0.096958, 1.679580, 0.234159)",
        "(-0.097102, 1.678157, 0.238644)",
        "(-0.097989, 1.675074, 0.247895)",
        "(-0.099611, 1.671591, 0.256940)",
        "(-0.101263, 1.667562, 0.265409)",
        "(-0.101514, 1.662891, 0.273489)",
        "(-0.100570, 1.659936, 0.276900)",
        "(-0.100465, 1.654835, 0.285383)",
        "(-0.100561, 1.649480, 0.294261)",
        "(-0.101043, 1.643783, 0.303076)",
        "(-0.101681, 1.638127, 0.311448)",
        "(-0.102013, 1.635430, 0.315521)",
        "(-0.102873, 1.630194, 0.323345)",
        "(-0.104005, 1.624797, 0.330758)",
        "(-0.104882, 1.619235, 0.337750)",
        "(-0.105995, 1.613675, 0.344089)",
        "(-0.106648, 1.610898, 0.346933)",
        "(-0.108208, 1.605157, 0.352110)",
        "(-0.110141, 1.599290, 0.356639)",
        "(-0.111639, 1.593352, 0.360693)",
        "(-0.112600, 1.587335, 0.364204)",
        "(-0.113116, 1.584222, 0.365646)",
        "(-0.114402, 1.577687, 0.367800)",
        "(-0.115740, 1.571015, 0.369274)",
        "(-0.116735, 1.564096, 0.370300)",
        "(-0.117446, 1.556829, 0.370744)",
        "(-0.117842, 1.553084, 0.370720)",
        "(-0.118893, 1.545432, 0.370327)",
        "(-0.119778, 1.537713, 0.369728)",
        "(-0.120114, 1.529774, 0.368788)",
        "(-0.120365, 1.521448, 0.367172)",
        "(-0.120495, 1.517128, 0.366103)",
        "(-0.120652, 1.508332, 0.363809)",
        "(-0.120483, 1.499221, 0.361409)",
        "(-0.120304, 1.489782, 0.358801)",
        "(-0.120129, 1.480121, 0.355550)",
        "(-0.119801, 1.475194, 0.353645)",
        "(-0.119051, 1.465236, 0.349712)",
        "(-0.118402, 1.455383, 0.345831)",
        "(-0.117690, 1.445617, 0.342005)",
        "(-0.117156, 1.435947, 0.337851)",
        "(-0.116826, 1.431147, 0.335608)",
        "(-0.116032, 1.421663, 0.330902)",
        "(-0.114948, 1.412394, 0.326136)",
        "(-0.113567, 1.403322, 0.321429)",
        "(-0.112529, 1.394588, 0.316396)",
        "(-0.112040, 1.390420, 0.313558)",
        "(-0.110982, 1.382376, 0.307524)",
        "(-0.110253, 1.374898, 0.301273)",
        "(-0.109657, 1.368002, 0.294810)",
        "(-0.109039, 1.361734, 0.288168)",
        "(-0.108735, 1.358816, 0.284688)",
        "(-0.108093, 1.353258, 0.277249)",
        "(-0.107610, 1.348347, 0.269369)",
        "(-0.107456, 1.344191, 0.261354)",
        "(-0.107335, 1.340535, 0.252957)",
        "(-0.107182, 1.338859, 0.248436)",
        "(-0.106695, 1.335782, 0.238933)",
        "(-0.106532, 1.333403, 0.229382)"
    ],
    "rightHandRotations": [
        "(63.540490, 93.400510, 330.930500)",
        "(63.525750, 93.331940, 330.861600)",
        "(63.525750, 93.331940, 330.861600)",
        "(63.496930, 93.311440, 330.855800)",
        "(63.478690, 93.329710, 330.866800)",
        "(63.468630, 93.352060, 330.871900)",
        "(63.460130, 93.366400, 330.886300)",
        "(63.453660, 93.390010, 330.927900)",
        "(63.458200, 93.404750, 330.953400)",
        "(63.438530, 93.340750, 330.941800)",
        "(63.333500, 93.254810, 330.893600)",
        "(63.248220, 93.241750, 330.848200)",
        "(63.217980, 93.181140, 330.774200)",
        "(63.127770, 92.925090, 330.627000)",
        "(62.416770, 92.388870, 330.586900)",
        "(61.282480, 91.985030, 330.797500)",
        "(59.605670, 91.690250, 331.030700)",
        "(57.631980, 92.314610, 331.636300)",
        "(56.274460, 92.990360, 331.998900)",
        "(52.727620, 94.160690, 332.774700)",
        "(48.472850, 94.412700, 333.646500)",
        "(43.989010, 93.695740, 333.704400)",
        "(38.842560, 93.089890, 333.819700)",
        "(36.113250, 93.124280, 334.131300)",
        "(30.269190, 93.536120, 334.856700)",
        "(24.044710, 94.285150, 335.314900)",
        "(17.941390, 94.547590, 335.321800)",
        "(11.444260, 93.918560, 335.578800)",
        "(8.016902, 93.596280, 335.880500)",
        "(1.365456, 93.345540, 336.910000)",
        "(354.723700, 93.203810, 338.055900)",
        "(347.717200, 92.869980, 339.561600)",
        "(341.169100, 92.406360, 340.497500)",
        "(338.258500, 92.177930, 340.655000)",
        "(332.537300, 92.148750, 340.741800)",
        "(327.087600, 92.726690, 340.393300)",
        "(322.427000, 93.454010, 339.746600)",
        "(318.427300, 93.841610, 339.595300)",
        "(316.481100, 94.048030, 339.642300)",
        "(312.852400, 94.830410, 339.254800)",
        "(309.977400, 96.103100, 338.316300)",
        "(307.302400, 97.839710, 336.960900)",
        "(305.034900, 99.780260, 335.256300)",
        "(303.959200, 100.668300, 334.558000)",
        "(301.984400, 102.596500, 332.737300)",
        "(300.241900, 104.296900, 331.164400)",
        "(298.585400, 105.450200, 330.481700)",
        "(297.256400, 105.753600, 330.643600)",
        "(296.649000, 105.850900, 330.756100)",
        "(295.666200, 106.627800, 330.346200)",
        "(294.623000, 107.678800, 329.450200)",
        "(293.734200, 108.265800, 329.148600)",
        "(293.088400, 108.542600, 329.067600)",
        "(292.792500, 108.651200, 329.073600)",
        "(292.318300, 109.079600, 328.701800)",
        "(291.991700, 109.674000, 328.073400)",
        "(291.702600, 110.110200, 327.621400)",
        "(291.356000, 110.191200, 327.379800)",
        "(291.136300, 110.206900, 327.416000)",
        "(290.702300, 109.859100, 327.829000)",
        "(290.502000, 108.979800, 328.865200)",
        "(290.450100, 107.952000, 330.061300)",
        "(290.325300, 107.662700, 330.414400)",
        "(290.237800, 107.638400, 330.499600)",
        "(289.964000, 107.594800, 330.763300)",
        "(289.722000, 107.492300, 330.978700)",
        "(289.544000, 107.306200, 331.301300)",
        "(289.372500, 107.195900, 331.458200)",
        "(289.266300, 107.057000, 331.660200)",
        "(288.991700, 106.844700, 331.949400)",
        "(288.745100, 106.901300, 331.976200)",
        "(288.468600, 106.901600, 332.065600)",
        "(288.254300, 106.844600, 332.132300)",
        "(288.147700, 106.886200, 332.147500)",
        "(287.883100, 107.266700, 331.710200)",
        "(287.580500, 107.808400, 331.205400)",
        "(287.407000, 108.460500, 330.518000)",
        "(287.171200, 108.991600, 330.074100)",
        "(287.061700, 109.227000, 329.956000)",
        "(286.877100, 109.872700, 329.384800)",
        "(286.655500, 110.460700, 328.818800)",
        "(286.383800, 110.797800, 328.513200)",
        "(286.218000, 111.378900, 327.897900)",
        "(286.078300, 111.625300, 327.718900)",
        "(285.796900, 111.886000, 327.627100)",
        "(285.656100, 112.536300, 327.062400)",
        "(285.467200, 113.217400, 326.339300)",
        "(285.174800, 113.702000, 325.917900)",
        "(285.016300, 113.879600, 325.811600)",
        "(284.860000, 114.067900, 325.748300)",
        "(284.785600, 114.131000, 325.760800)",
        "(284.714100, 114.521000, 325.382900)",
        "(284.714100, 114.521000, 325.382900)",
        "(284.614300, 114.846400, 325.029500)",
        "(284.393300, 114.950700, 324.997100)",
        "(284.308000, 114.797300, 325.189600)",
        "(284.345900, 114.113000, 325.932100)",
        "(284.187700, 113.684300, 326.417200)",
        "(284.062600, 113.739500, 326.342500)",
        "(283.872000, 114.056400, 326.077500)",
        "(283.901900, 113.925100, 326.246100)",
        "(283.982100, 113.634300, 326.571000)",
        "(284.052500, 113.180500, 326.960400)",
        "(283.929500, 113.299500, 326.841300)",
        "(283.691200, 113.379900, 326.822400)",
        "(283.693400, 112.906000, 327.365600)",
        "(283.689500, 113.033100, 327.206600)",
        "(283.804500, 113.040100, 327.075400)",
        "(283.790100, 112.805400, 327.308300)",
        "(283.471800, 112.596900, 327.186600)",
        "(283.343400, 112.300500, 326.706900)",
        "(283.115900, 112.161300, 326.501600)",
        "(282.935600, 112.380100, 326.120800)",
        "(282.977400, 112.048800, 326.298800)",
        "(282.797800, 111.893400, 326.399000)",
        "(282.420600, 112.031000, 326.539200)",
        "(282.327700, 111.958900, 326.859600)",
        "(282.349300, 112.239300, 326.828100)",
        "(282.361100, 112.582500, 326.529600)",
        "(282.460800, 113.633400, 325.374400)",
        "(282.528200, 113.953000, 325.079400)",
        "(282.542800, 113.438900, 325.678600)",
        "(282.603900, 112.586300, 326.629300)",
        "(282.603000, 112.253700, 327.033800)",
        "(282.575900, 111.971400, 327.391000)",
        "(282.560500, 112.096300, 327.219000)",
        "(282.512300, 112.000000, 327.339600)",
        "(282.507300, 111.766200, 327.498400)",
        "(282.510900, 111.311800, 327.932500)",
        "(282.387600, 110.813300, 328.369700)",
        "(282.127700, 110.908300, 328.174700)",
        "(281.983300, 110.325100, 328.702500)",
        "(281.852800, 109.911600, 329.021300)",
        "(281.778900, 109.495500, 329.362700)",
        "(281.636100, 108.112200, 330.631500)",
        "(281.340200, 106.812600, 331.833000)",
        "(280.952500, 105.880800, 332.584300)",
        "(280.606700, 105.693300, 332.517600)",
        "(280.461300, 105.710400, 332.361800)",
        "(280.156200, 106.209500, 331.615300)",
        "(279.881000, 106.695600, 330.916900)",
        "(279.566300, 105.955000, 331.593300)",
        "(279.253900, 105.056100, 332.548400)",
        "(279.167600, 104.941500, 332.558500)",
        "(278.774600, 105.358400, 331.907700)",
        "(278.330200, 106.323200, 330.761700)",
        "(278.085700, 106.801600, 330.210400)",
        "(277.885600, 106.030000, 331.114700)",
        "(277.836900, 105.554400, 331.675100)",
        "(277.621700, 106.190100, 331.033100)",
        "(277.377000, 107.121500, 329.969300)",
        "(277.195100, 106.850500, 330.287600)",
        "(277.106600, 105.866000, 331.498000)",
        "(277.061800, 105.819800, 331.715500)",
        "(276.887300, 107.298700, 330.338700)",
        "(276.754000, 109.503300, 328.167200)",
        "(276.624000, 110.726300, 327.071100)",
        "(276.326200, 110.689100, 327.421900)",
        "(276.184800, 110.523500, 327.733500)",
        "(276.017300, 110.397300, 328.095900)",
        "(275.876800, 110.998700, 327.752200)",
        "(275.804000, 110.857100, 328.310900)",
        "(275.783200, 108.969600, 330.594800)",
        "(275.619900, 109.308500, 330.374700)",
        "(275.293400, 110.579600, 329.212200)",
        "(274.831400, 109.510600, 330.690600)",
        "(274.583400, 106.604300, 334.125200)",
        "(274.662400, 105.481100, 335.601900)",
        "(274.656900, 105.898400, 335.330000)",
        "(274.175700, 108.465900, 332.981500)",
        "(273.730100, 110.516500, 331.226100)",
        "(273.329400, 109.907900, 332.313900)",
        "(272.921100, 109.855900, 332.833100)",
        "(272.795900, 109.316500, 333.551600)",
        "(272.698900, 108.216500, 335.088500)",
        "(272.575400, 106.894200, 336.865000)",
        "(272.273200, 107.448800, 336.655700)",
        "(271.832100, 111.348000, 333.167600)",
        "(271.703400, 114.621400, 330.004200)",
        "(271.482000, 116.033300, 329.004000)",
        "(271.217200, 104.308800, 341.597700)",
        "(270.960600, 95.761730, 350.766300)",
        "(270.480900, 113.251200, 333.503900)",
        "(270.388700, 131.406300, 315.502300)",
        "(270.278400, 141.866100, 305.637600)",
        "(270.150700, 132.367600, 315.929700)",
        "(270.244700, 206.225300, 242.526100)",
        "(270.645000, 223.230300, 225.836300)",
        "(270.778600, 221.133100, 228.087900)",
        "(270.767700, 223.012700, 226.809800)",
        "(270.791300, 237.053000, 213.526300)",
        "(271.016800, 237.939200, 213.128600)",
        "(271.310500, 231.319600, 220.095300)",
        "(271.432900, 227.129600, 224.444700)",
        "(271.518000, 221.886300, 230.128900)",
        "(271.578200, 223.857900, 228.874800)",
        "(271.621000, 225.690400, 227.742100)",
        "(271.785200, 225.981000, 227.889900)",
        "(271.900400, 225.529300, 228.490000)",
        "(272.006000, 223.092000, 231.410500)",
        "(271.968500, 220.209500, 234.859100)",
        "(271.871000, 217.079600, 238.628100)",
        "(271.887400, 217.413300, 238.800000)",
        "(271.976600, 218.907500, 237.414100)",
        "(272.156400, 219.160200, 237.590100)",
        "(272.265000, 216.691800, 240.504700)",
        "(272.377700, 211.488800, 246.135900)",
        "(272.561400, 206.140200, 252.016300)",
        "(272.722300, 203.546700, 254.790500)",
        "(273.136100, 200.560800, 257.982900)",
        "(273.518900, 201.135300, 257.597700)",
        "(273.656800, 201.781100, 257.248800)",
        "(273.633800, 201.875800, 257.558000)",
        "(273.595900, 201.696800, 257.905300)",
        "(273.681600, 200.151800, 259.625900)",
        "(273.894500, 199.237200, 260.729900)",
        "(274.032300, 200.010900, 260.227100)",
        "(274.265700, 200.253700, 260.102000)",
        "(274.381600, 199.069400, 261.338500)",
        "(274.607400, 195.626200, 264.896700)",
        "(274.912700, 191.838900, 268.719300)",
        "(275.148800, 190.604200, 269.974700)",
        "(275.339500, 191.267300, 269.325600)",
        "(275.393400, 190.131400, 270.542200)",
        "(275.556900, 186.984700, 273.902700)",
        "(275.808600, 184.653400, 276.297700)",
        "(276.088000, 184.662100, 276.360000)",
        "(276.345000, 185.230500, 275.872700)",
        "(276.405800, 184.995700, 276.165300)",
        "(276.539000, 183.023700, 278.256300)",
        "(276.620800, 180.752300, 280.601200)",
        "(276.822300, 178.560700, 282.787700)",
        "(276.928700, 177.976300, 283.314600)",
        "(276.901700, 178.326100, 283.049100)",
        "(276.878600, 178.975100, 282.573400)",
        "(276.960400, 178.637500, 282.982200)",
        "(277.149900, 178.100700, 283.619200)",
        "(277.383100, 179.438000, 282.267100)",
        "(277.502000, 180.868900, 280.830300)",
        "(277.687400, 180.926300, 280.826600)",
        "(277.780800, 179.976700, 281.746600)",
        "(277.830500, 181.001300, 280.697500)",
        "(277.781500, 181.691300, 279.955500)",
        "(277.757700, 181.386300, 280.323400)",
        "(277.942800, 180.098600, 281.519500)",
        "(278.260200, 178.755100, 282.669800)",
        "(278.276100, 176.719100, 284.562700)",
        "(278.128800, 175.286700, 285.859900)",
        "(278.005300, 174.574100, 286.490700)",
        "(277.814100, 173.133000, 287.902800)",
        "(277.850100, 171.553700, 289.238500)",
        "(278.138900, 170.607900, 289.986200)",
        "(278.562300, 169.740700, 290.580300)",
        "(278.755100, 168.993200, 291.202700)",
        "(278.959700, 167.788200, 292.277700)",
        "(279.105200, 166.965900, 292.886200)",
        "(279.168300, 166.003800, 293.804100)",
        "(279.257400, 164.931900, 294.756000)",
        "(279.316300, 164.025800, 295.664600)",
        "(279.552600, 163.401000, 296.187700)",
        "(279.867600, 162.904100, 296.303700)",
        "(280.121900, 162.514800, 296.335200)",
        "(280.340400, 161.072000, 297.450900)",
        "(280.390800, 160.099000, 298.323100)",
        "(280.403400, 158.326000, 299.915300)",
        "(280.671500, 157.047200, 300.873300)",
        "(281.035200, 155.541900, 301.798400)",
        "(281.255900, 154.374300, 302.479400)",
        "(281.322000, 153.717500, 302.949800)",
        "(281.402100, 152.189200, 304.167700)",
        "(281.683800, 150.533400, 305.491500)",
        "(281.934600, 148.753100, 306.866800)",
        "(282.163500, 147.374400, 307.669300)",
        "(282.232400, 146.714100, 308.104000)",
        "(282.438200, 145.196600, 309.072800)",
        "(282.682900, 143.510200, 310.068700)",
        "(282.809000, 141.683500, 311.322600)",
        "(282.936200, 140.004700, 312.440000)",
        "(283.005900, 139.479100, 312.663200)",
        "(283.150300, 138.139600, 313.327000)",
        "(283.225500, 136.403700, 314.370600)",
        "(283.154600, 134.827300, 315.195000)",
        "(283.030800, 133.653900, 315.767400)",
        "(283.063100, 133.041600, 316.012200)",
        "(283.188000, 132.000300, 316.283900)",
        "(283.101700, 130.818900, 316.603500)",
        "(282.626400, 130.555100, 316.130100)",
        "(282.106800, 130.301200, 315.698000)",
        "(281.947800, 130.023200, 315.629200)",
        "(281.745200, 129.337800, 315.632100)",
        "(281.572500, 129.109100, 315.140700)",
        "(280.960600, 130.919300, 312.386400)",
        "(280.264900, 132.002100, 310.600200)",
        "(280.076700, 132.222300, 310.058300)",
        "(279.776800, 132.485400, 309.251300)",
        "(279.509400, 132.762000, 308.283900)",
        "(278.908600, 135.212800, 305.189100)",
        "(278.281700, 137.663400, 302.167400)",
        "(278.027700, 138.687300, 300.969200)",
        "(277.707300, 140.005300, 299.345000)",
        "(277.484800, 141.866000, 296.885400)",
        "(277.029200, 147.013000, 291.190400)",
        "(276.470100, 148.863700, 289.017200)",
        "(276.170900, 149.553600, 288.211300)",
        "(275.807900, 149.443500, 288.089800)",
        "(275.459700, 151.290800, 285.797900)",
        "(275.126700, 155.333800, 281.416200)",
        "(274.739100, 157.609300, 279.039900)",
        "(274.549800, 157.330100, 279.403700)",
        "(274.334000, 158.274600, 278.282200)",
        "(274.503800, 161.112700, 275.158800)",
        "(274.620200, 163.096000, 272.843800)",
        "(274.283900, 164.284500, 271.634200)",
        "(274.027000, 164.505800, 271.535200)",
        "(273.672700, 164.424200, 271.707000)",
        "(273.433300, 166.744500, 269.310600)",
        "(273.288500, 171.229600, 264.759900)",
        "(273.045000, 170.357000, 265.750500)",
        "(272.861600, 167.596800, 268.567700)",
        "(272.608800, 160.040900, 276.179400)",
        "(272.238400, 163.390900, 272.520900)",
        "(271.889300, 172.205700, 263.935200)",
        "(271.632200, 166.471900, 269.882500)",
        "(271.595700, 157.209800, 279.302600)",
        "(271.804100, 135.963700, 300.602900)",
        "(271.577900, 147.463000, 288.765400)",
        "(271.235600, 164.715800, 271.740500)",
        "(270.869300, 173.635900, 263.125200)",
        "(270.747800, 173.786800, 263.174400)",
        "(270.596700, 157.559000, 279.569500)",
        "(270.665000, 169.982600, 267.037500)",
        "(270.855000, 191.024300, 245.974300)",
        "(270.776300, 205.534900, 231.732600)",
        "(270.678400, 216.574500, 220.988200)",
        "(270.563000, 228.255600, 209.789100)",
        "(270.784300, 233.949000, 204.174800)",
        "(271.115200, 245.468100, 193.031300)",
        "(271.278400, 254.053100, 184.951900)",
        "(271.339100, 254.453300, 184.747100)",
        "(271.340000, 248.940300, 190.514200)",
        "(271.763000, 250.634300, 188.938000)",
        "(272.271200, 259.434800, 180.639400)",
        "(272.612600, 266.185900, 174.602700)",
        "(272.683700, 266.775100, 174.285100)",
        "(272.689300, 268.152200, 173.228500)",
        "(272.973100, 268.520800, 173.034900)",
        "(273.280500, 267.250500, 174.676000)",
        "(273.522000, 269.215300, 173.700700)",
        "(273.607400, 269.235300, 174.055200)",
        "(273.675900, 269.155900, 174.698100)",
        "(273.861000, 270.074200, 174.308900)",
        "(274.120700, 270.309300, 174.626900)",
        "(274.456100, 272.125100, 173.677400)",
        "(274.506200, 273.338900, 172.837800)",
        "(274.549300, 275.164300, 171.678700)",
        "(274.747500, 274.995300, 172.546900)",
        "(275.165500, 276.796100, 171.550800)",
        "(275.511000, 277.896200, 171.353600)",
        "(275.590200, 276.965500, 172.601700)",
        "(275.577300, 273.751000, 176.265000)",
        "(275.584400, 271.473100, 178.903300)",
        "(275.997100, 271.675800, 179.464100)",
        "(276.305000, 272.716900, 179.332700)",
        "(276.272900, 272.585900, 179.807700)",
        "(276.154100, 272.426800, 180.611700)",
        "(276.094400, 272.487300, 181.151200)",
        "(276.333800, 271.778000, 182.502300)",
        "(276.590700, 271.209200, 183.718800)",
        "(276.630900, 270.577900, 184.653200)",
        "(276.454000, 268.545300, 187.165300)",
        "(276.319600, 267.018700, 189.248700)",
        "(276.301400, 265.060600, 191.700000)",
        "(276.468100, 261.620400, 195.578900)",
        "(276.539100, 260.090300, 197.300000)",
        "(276.353500, 258.862400, 199.086900)",
        "(276.105200, 258.141500, 200.539800)",
        "(276.032500, 256.321600, 202.589300)",
        "(276.129900, 254.777800, 204.640100)",
        "(276.131400, 253.340300, 206.196200)",
        "(275.999600, 250.734200, 209.034200)",
        "(275.779700, 250.653700, 209.660400)",
        "(275.630400, 246.549200, 213.917600)",
        "(275.630400, 246.549200, 213.917600)",
        "(275.547600, 244.371000, 216.341100)",
        "(275.283700, 242.412000, 218.690100)",
        "(275.029600, 239.306900, 221.977100)",
        "(275.063800, 236.158100, 225.197000)",
        "(275.076100, 232.348500, 229.118500)",
        "(274.974000, 230.477700, 231.107800)",
        "(274.872500, 228.187400, 233.632800)",
        "(274.931200, 223.922900, 237.945700)",
        "(275.009400, 218.140800, 243.674900)",
        "(274.757700, 215.030900, 247.169700)",
        "(274.631700, 214.059000, 248.332400)",
        "(274.537900, 211.059900, 251.436600)",
        "(274.672400, 207.235700, 255.297400)",
        "(274.802200, 203.883300, 258.801800)",
        "(274.816100, 202.801100, 260.242100)",
        "(274.913300, 201.583900, 261.542300)",
        "(275.194500, 197.511900, 265.635200)",
        "(275.245400, 194.877700, 268.465000)",
        "(275.065400, 194.971800, 268.543800)",
        "(274.920800, 196.944000, 266.791700)",
        "(274.868000, 197.497900, 266.278000)",
        "(274.813100, 197.672400, 266.293900)",
        "(274.777800, 196.030500, 268.063400)",
        "(274.702500, 192.611100, 271.607600)",
        "(274.496200, 192.050700, 272.409000)",
        "(274.375500, 193.293300, 271.269700)",
        "(274.341100, 194.177600, 270.518700)",
        "(274.567600, 193.233400, 271.342100)",
        "(274.790100, 191.422000, 272.977000)",
        "(274.873500, 190.150800, 274.407600)",
        "(274.883100, 189.336300, 275.241100)",
        "(274.958000, 189.822200, 274.645800)",
        "(274.974100, 191.616300, 272.732500)",
        "(275.060800, 188.091700, 276.044600)",
        "(275.298000, 181.359900, 282.549800)",
        "(275.414200, 178.359200, 285.457800)",
        "(275.648000, 175.786700, 287.939200)",
        "(275.964600, 177.248500, 286.259900)",
        "(276.318500, 176.759400, 286.452900)",
        "(276.469900, 173.267000, 289.750900)",
        "(276.547100, 171.049500, 291.791100)",
        "(276.971900, 167.317100, 295.154700)",
        "(277.625200, 166.095600, 296.038300)",
        "(278.181400, 165.222000, 296.510500)",
        "(278.545500, 163.499800, 297.978400)",
        "(278.685700, 162.314400, 299.032000)",
        "(279.036100, 161.194200, 299.882900)",
        "(279.654400, 161.800200, 298.951200)",
        "(280.462800, 160.413100, 299.898700)",
        "(280.863300, 157.566500, 302.442300)",
        "(280.772600, 156.118400, 303.866500)",
        "(280.683200, 154.456800, 305.252300)",
        "(280.905200, 154.566700, 304.622200)",
        "(281.283000, 154.181800, 304.450300)",
        "(281.352000, 151.742200, 306.499100)",
        "(281.349900, 150.700000, 307.369200)",
        "(281.549200, 149.918200, 307.636200)",
        "(281.705100, 149.894800, 307.108600)",
        "(281.539200, 147.522900, 309.021200)",
        "(281.591500, 144.244100, 311.771600)",
        "(281.835500, 142.982800, 312.578100)",
        "(282.063700, 141.946400, 312.620400)",
        "(282.124600, 140.304300, 313.390300)",
        "(281.981300, 136.773800, 316.138500)",
        "(281.854200, 133.942900, 318.392800)",
        "(281.873600, 133.262900, 318.555200)",
        "(281.974900, 132.239000, 318.490400)",
        "(281.942700, 130.294500, 319.340900)",
        "(281.671400, 128.456600, 320.656900)",
        "(281.574200, 128.887500, 319.350900)",
        "(281.659100, 129.244700, 318.474500)",
        "(281.864800, 128.926500, 317.619800)",
        "(281.588000, 127.139500, 318.703400)",
        "(281.159500, 127.028000, 317.975300)",
        "(280.824900, 127.353100, 316.748700)",
        "(280.667200, 127.482900, 316.218900)",
        "(280.448100, 127.748400, 315.109500)",
        "(280.000000, 127.081900, 315.184600)",
        "(279.386200, 128.103100, 313.446100)",
        "(278.983800, 129.736700, 311.134900)",
        "(278.896800, 130.154900, 310.404300)",
        "(278.680700, 130.376200, 309.627800)",
        "(278.307900, 131.256300, 308.133100)",
        "(277.762900, 133.591100, 305.226400)",
        "(277.329600, 135.973800, 302.406800)",
        "(277.264600, 135.839200, 302.268500)",
        "(277.015500, 134.248100, 303.300500)",
        "(276.471300, 133.222300, 303.816500)",
        "(275.866400, 132.992000, 303.646100)",
        "(275.440100, 133.031600, 303.110100)",
        "(275.333000, 131.162900, 304.800500)",
        "(275.275000, 127.006100, 308.618900)",
        "(275.110100, 126.957200, 308.041700)",
        "(274.873800, 131.862700, 302.574000)",
        "(274.494700, 130.383200, 303.752600)",
        "(274.280900, 126.472700, 307.748000)",
        "(274.381200, 117.306700, 316.718300)",
        "(274.216900, 120.762600, 312.547300)",
        "(274.049800, 120.504900, 312.443300)",
        "(273.945500, 115.752100, 317.164000)",
        "(273.875500, 113.374700, 319.733800)",
        "(273.615500, 108.798200, 324.354000)",
        "(272.912700, 108.423800, 324.604700)",
        "(272.537600, 104.850400, 328.170500)",
        "(272.501100, 92.655120, 340.577000)",
        "(272.633600, 85.370020, 347.999200)",
        "(272.346100, 75.750500, 357.246400)",
        "(271.669300, 62.340810, 10.609900)",
        "(271.664800, 32.624530, 40.804430)",
        "(272.121900, 15.621460, 58.269270)",
        "(272.369900, 13.326300, 60.775190)",
        "(272.613100, 0.549781, 73.691280)",
        "(272.884300, 346.041200, 88.360810)",
        "(273.421200, 339.016400, 95.947170)",
        "(273.811300, 336.516200, 99.009510)",
        "(273.934300, 336.017400, 99.644260)",
        "(273.991900, 331.783100, 104.033900)",
        "(273.987200, 325.716200, 110.289800)",
        "(274.073000, 320.926100, 115.468400)",
        "(274.414600, 318.910300, 118.068800)",
        "(274.568300, 318.698100, 118.657900)",
        "(274.892600, 315.174800, 122.647700)",
        "(275.102400, 312.344100, 125.982800)",
        "(275.284400, 310.749100, 128.089500)",
        "(275.604400, 309.647300, 129.959200)",
        "(275.735300, 309.042300, 130.908200)",
        "(275.948300, 306.925500, 133.495100)",
        "(276.061000, 306.363200, 134.569900)",
        "(276.086200, 307.050000, 134.523200)",
        "(275.897200, 306.629600, 135.485700)",
        "(275.850700, 306.272700, 136.086700)",
        "(275.921700, 306.080900, 136.999000)",
        "(275.899800, 306.229800, 138.195100)",
        "(275.778400, 306.557900, 138.622600)",
        "(275.778400, 306.557900, 138.622600)",
        "(275.846200, 307.527100, 138.358700)",
        "(276.074000, 308.644500, 138.061300)",
        "(276.225100, 308.391400, 138.733200)",
        "(276.181500, 306.586000, 141.295500)",
        "(275.684000, 304.381900, 143.909700)",
        "(275.258100, 303.425500, 145.211100)",
        "(275.171800, 303.987400, 144.832800)",
        "(275.502400, 306.327900, 143.347200)",
        "(276.048600, 306.750500, 143.900100)",
        "(275.851000, 307.769900, 143.439200)",
        "(275.577000, 307.946400, 143.553500)",
        "(275.174400, 307.373200, 144.482600)",
        "(275.105200, 305.379200, 146.880700)",
        "(275.197100, 305.293700, 147.504000)",
        "(275.130700, 307.036800, 146.371700)",
        "(274.972200, 307.602100, 146.082800)",
        "(274.491600, 306.308400, 147.931500)",
        "(274.193800, 304.384500, 150.312500)",
        "(273.956500, 302.141400, 152.994300)",
        "(273.785000, 301.506100, 154.100000)",
        "(273.685400, 301.711400, 154.209000)",
        "(273.422100, 302.799700, 153.731600)",
        "(273.041800, 305.267900, 151.769900)",
        "(272.845400, 305.100800, 152.356600)",
        "(272.627100, 305.491300, 152.357000)",
        "(272.446700, 306.729400, 151.331500)",
        "(272.071000, 307.722500, 150.780100)",
        "(271.757000, 306.153500, 152.712600)",
        "(271.473800, 299.306000, 159.902900)",
        "(271.275000, 279.657700, 179.691500)",
        "(271.266100, 265.761600, 193.520400)",
        "(271.132300, 250.606800, 208.803300)",
        "(270.773300, 246.780300, 213.265600)",
        "(270.603600, 229.776000, 230.623600)",
        "(270.705000, 217.892600, 242.640500)",
        "(270.742300, 221.020300, 239.598900)",
        "(270.663200, 221.458000, 239.348400)",
        "(270.469000, 202.149500, 259.025900)",
        "(270.541700, 186.389900, 274.936300)",
        "(270.777800, 192.988100, 268.270500)",
        "(270.816600, 196.811800, 264.614400)",
        "(270.884300, 201.259000, 260.462900)",
        "(271.016600, 200.184800, 261.795200)",
        "(271.167000, 200.463000, 261.696500)",
        "(271.379100, 197.060900, 265.156900)",
        "(271.455900, 195.154600, 267.119300)",
        "(271.556200, 193.523700, 268.985600)",
        "(271.740400, 195.262900, 267.512100)",
        "(271.970200, 194.866600, 268.173200)",
        "(271.940800, 189.612400, 273.624800)",
        "(271.940400, 187.753400, 275.558800)",
        "(272.046000, 183.372200, 280.158000)",
        "(272.402300, 181.995700, 281.413100)",
        "(272.813400, 179.871700, 283.547700)",
        "(273.038300, 174.435500, 289.094700)",
        "(273.051300, 172.982700, 290.609400)",
        "(273.071700, 169.613100, 293.967800)",
        "(273.134100, 163.870600, 299.780700)",
        "(273.307500, 157.303200, 306.447700)",
        "(273.767300, 154.735100, 308.744900)",
        "(273.980800, 153.686600, 309.620000)",
        "(274.114100, 149.427800, 313.830900)",
        "(274.052900, 143.948900, 319.349300)",
        "(274.053200, 138.103000, 325.263800)",
        "(274.424300, 135.547500, 327.644700)",
        "(274.673100, 135.259300, 327.764000)",
        "(275.130600, 134.133600, 328.658800)",
        "(275.503600, 134.035000, 328.550000)",
        "(275.658800, 132.891100, 329.637500)",
        "(275.749100, 130.353900, 332.040300)",
        "(275.904800, 129.333500, 332.993100)",
        "(276.262000, 127.665000, 334.329300)",
        "(276.646500, 126.632500, 335.121400)",
        "(277.175700, 126.924500, 334.580300)",
        "(277.655900, 128.538200, 332.716200)",
        "(277.943200, 129.650300, 331.388300)",
        "(278.580700, 131.311600, 329.220800)",
        "(279.120800, 131.562500, 328.590900)",
        "(279.460000, 130.479100, 329.284900)",
        "(279.714400, 130.503600, 328.941400)",
        "(280.018400, 131.074500, 328.034600)",
        "(280.776100, 131.458800, 326.777600)",
        "(281.384200, 129.798200, 327.795700)",
        "(281.678900, 129.068300, 328.032700)",
        "(281.848900, 129.530200, 326.954700)",
        "(282.140800, 129.823700, 326.242600)",
        "(282.977600, 129.631200, 325.456100)",
        "(283.515000, 127.168300, 327.034600)",
        "(283.353400, 125.728500, 327.787000)",
        "(283.677300, 124.720900, 327.961300)",
        "(283.967500, 124.478800, 327.652100)",
        "(284.371900, 123.553200, 327.588200)",
        "(284.237400, 121.746800, 328.646700)",
        "(284.133200, 120.306300, 329.325200)",
        "(284.351400, 119.385800, 329.388400)",
        "(284.454000, 119.122400, 329.108700)",
        "(284.449000, 118.403500, 328.960800)",
        "(284.350200, 117.431600, 329.187300)",
        "(284.039900, 117.022600, 328.713900)",
        "(283.805800, 115.997700, 329.008600)",
        "(283.658800, 115.423100, 329.223800)",
        "(283.448500, 114.729000, 329.339900)",
        "(283.188900, 114.442000, 328.926600)",
        "(282.610700, 114.718300, 327.958000)",
        "(282.072300, 115.037700, 326.904200)",
        "(281.838500, 115.148200, 326.468900)",
        "(281.446600, 114.898300, 326.259600)",
        "(281.175800, 114.847700, 325.696400)",
        "(280.679500, 116.220800, 323.550800)",
        "(279.974100, 116.162000, 322.982100)",
        "(279.507000, 115.073400, 323.943900)",
        "(278.896100, 112.634400, 326.133800)",
        "(278.379200, 112.719400, 324.991000)",
        "(277.748700, 113.444900, 323.525100)",
        "(277.367000, 110.568900, 325.915900)",
        "(277.151200, 108.846800, 327.468700)",
        "(276.711700, 106.881100, 329.206800)",
        "(275.843800, 108.290500, 327.229400)",
        "(274.968800, 107.605800, 327.688900)",
        "(274.502100, 103.355800, 331.880400)",
        "(274.386000, 100.613000, 334.625900)",
        "(274.018100, 97.156460, 337.788400)",
        "(273.127700, 94.795610, 339.824700)",
        "(272.441800, 88.759060, 345.571600)",
        "(272.298000, 78.468090, 355.759200)",
        "(272.467000, 73.984760, 0.151447)",
        "(272.485400, 65.127710, 8.788013)",
        "(272.047400, 51.065840, 22.433300)",
        "(271.811800, 30.469920, 43.073320)",
        "(272.196600, 11.592350, 62.176600)",
        "(272.347700, 4.948024, 68.934600)",
        "(272.489200, 353.067700, 80.875990)",
        "(272.830500, 343.037100, 90.951280)",
        "(273.544200, 332.135400, 102.212000)",
        "(273.544200, 332.135400, 102.212000)",
        "(273.973100, 325.578000, 109.013300)",
        "(274.442200, 321.729200, 113.051600)",
        "(274.939400, 319.010600, 116.089100)",
        "(275.345800, 316.280700, 119.130000)",
        "(275.751200, 313.384100, 122.349700)",
        "(275.875800, 312.611400, 123.366400)",
        "(276.034500, 312.077300, 124.301400)",
        "(276.396200, 310.375500, 126.440500)",
        "(276.883700, 308.048400, 129.224600)",
        "(277.282500, 307.634500, 130.288800)",
        "(277.481600, 307.931900, 130.389100)",
        "(277.743500, 309.142700, 129.817300)",
        "(278.049100, 307.649200, 131.656500)",
        "(278.265800, 306.171300, 133.813600)",
        "(278.576700, 306.339400, 134.443400)",
        "(278.681800, 306.373200, 134.793300)",
        "(278.820400, 305.219700, 136.530500)",
        "(278.757800, 304.191900, 138.128000)",
        "(278.798600, 304.212000, 138.957100)",
        "(279.159800, 304.566500, 139.469200)",
        "(279.283800, 304.729300, 139.708000)",
        "(279.282700, 304.261700, 140.791700)",
        "(279.125400, 302.042300, 143.557600)",
        "(279.087900, 300.455300, 145.774900)",
        "(279.315700, 300.450700, 146.615100)",
        "(279.487600, 300.241100, 147.304300)",
        "(279.607200, 299.964800, 148.376100)",
        "(279.575600, 299.068500, 149.957300)",
        "(279.448800, 297.016200, 152.474200)",
        "(279.441800, 296.264700, 153.975500)",
        "(279.597400, 296.828400, 153.921700)",
        "(279.838600, 297.044800, 154.475100)",
        "(279.895900, 296.623500, 155.501800)",
        "(279.881900, 295.840700, 156.941800)",
        "(279.711600, 294.852800, 158.546200)",
        "(279.623400, 294.048800, 159.579100)",
        "(279.552200, 292.583100, 161.420000)",
        "(279.511200, 293.268000, 161.375600)",
        "(279.585900, 295.800400, 159.810400)",
        "(279.486300, 296.377700, 159.819500)",
        "(279.388200, 295.630200, 160.744200)",
        "(279.146400, 294.329600, 162.375800)",
        "(278.930300, 293.440200, 163.667000)",
        "(278.759600, 292.953100, 164.427400)",
        "(278.580400, 293.119300, 164.837900)",
        "(278.431600, 292.641400, 165.473500)",
        "(278.057600, 291.512500, 166.976000)",
        "(277.676800, 292.374900, 166.464700)",
        "(277.402100, 293.644700, 165.613800)",
        "(277.165300, 293.352700, 166.197300)",
        "(277.020400, 292.822200, 166.903000)",
        "(276.606200, 291.031900, 168.949000)",
        "(276.170300, 288.019400, 172.053100)",
        "(275.816300, 285.004500, 175.295900)",
        "(275.626300, 283.377100, 177.323700)",
        "(275.510100, 282.622700, 178.346900)",
        "(275.185500, 279.080200, 182.140000)",
        "(274.868800, 273.810900, 187.606400)",
        "(274.461900, 267.497300, 193.995200)",
        "(274.082500, 262.045000, 199.563600)",
        "(273.867100, 260.340400, 201.439000)",
        "(273.409900, 258.439100, 203.674600)",
        "(273.078200, 254.177400, 208.215800)",
        "(272.945200, 244.214500, 218.055500)",
        "(272.613100, 233.303600, 228.952100)",
        "(272.371600, 230.095900, 232.280100)",
        "(271.837000, 223.497800, 239.194400)",
        "(271.454800, 210.586500, 252.279800)",
        "(271.610400, 195.583600, 267.131600)",
        "(271.945200, 182.078500, 280.380900)",
        "(272.033300, 174.766300, 287.709300)",
        "(272.185700, 160.877000, 301.641900)",
        "(272.407900, 150.831800, 311.738200)",
        "(272.675600, 148.393400, 314.028800)",
        "(272.913300, 148.253500, 314.184800)",
        "(273.112800, 147.034400, 315.296200)",
        "(273.524000, 144.437600, 317.797100)",
        "(273.922200, 141.159100, 321.017000)",
        "(274.436600, 140.540200, 321.446600)",
        "(275.123200, 142.201200, 319.519400)",
        "(275.457700, 142.953400, 318.594600)",
        "(276.149800, 142.344300, 318.935500)",
        "(276.535400, 140.942000, 320.339800)",
        "(276.909700, 138.559400, 322.633200)",
        "(277.484700, 138.110800, 322.754700)",
        "(277.931300, 138.974400, 321.607400)",
        "(278.991300, 140.440200, 319.734700)",
        "(279.848500, 140.406900, 319.621800)",
        "(280.448500, 139.236400, 320.722400)",
        "(281.087100, 137.901400, 321.988500)",
        "(281.526500, 137.301500, 322.468100)",
        "(282.386500, 136.064000, 323.236900)",
        "(283.014200, 134.789300, 324.239300)",
        "(283.465400, 132.971500, 325.644500)",
        "(283.887700, 130.423900, 327.676200)",
        "(284.163000, 129.633600, 328.163600)",
        "(284.698300, 127.989900, 328.860000)",
        "(285.002400, 125.816800, 330.193100)",
        "(285.000100, 123.400000, 331.938200)",
        "(285.128000, 120.843800, 333.511600)",
        "(285.207700, 119.288500, 334.464500)",
        "(285.264700, 116.276700, 336.329300)",
        "(285.077900, 113.667900, 337.939100)",
        "(284.938500, 111.451700, 339.080900)",
        "(284.906300, 109.388000, 339.946200)",
        "(284.879600, 108.490700, 340.232100)",
        "(284.805600, 107.664200, 339.969600)",
        "(284.615600, 107.457300, 339.117000)",
        "(284.384000, 106.553200, 339.072500)",
        "(284.015400, 105.560600, 339.064300)",
        "(283.835900, 104.681900, 339.520700)",
        "(283.453200, 103.638200, 339.769400)",
        "(283.246000, 103.970400, 338.442400)",
        "(282.858000, 103.543700, 337.972300)",
        "(282.354800, 101.922900, 338.869600)",
        "(282.062700, 101.499000, 338.938500)",
        "(281.541100, 101.575100, 338.195300)",
        "(281.103200, 101.872800, 337.150900)",
        "(280.648100, 101.608800, 336.837200)",
        "(280.056100, 100.936600, 336.936000)",
        "(279.683500, 100.885900, 336.686600)",
        "(279.091200, 100.583800, 336.366200)",
        "(278.604400, 99.533780, 336.937100)",
        "(277.852800, 97.624550, 338.431500)",
        "(276.994100, 97.017030, 338.496300)",
        "(276.669400, 96.389570, 338.822500)",
        "(276.068100, 95.857280, 338.899200)",
        "(275.671700, 92.169240, 342.316400)",
        "(274.737100, 86.972430, 347.130700)",
        "(273.739100, 81.585500, 352.160600)",
        "(273.469000, 78.520650, 355.085400)",
        "(273.370500, 72.760120, 0.750393)",
        "(273.382900, 67.760780, 5.368176)",
        "(272.172400, 61.454670, 11.462680)",
        "(272.011100, 40.748860, 32.158620)",
        "(272.019300, 31.886300, 41.062520)",
        "(272.556300, 34.918360, 38.190870)",
        "(272.404800, 33.630080, 38.853260)",
        "(271.816600, 10.079940, 62.262580)",
        "(272.457300, 353.603100, 79.350480)",
        "(272.604100, 352.021600, 81.136240)",
        "(272.588900, 358.294200, 75.030710)",
        "(272.228000, 349.561700, 83.394970)",
        "(272.386000, 332.542300, 100.719300)",
        "(273.111100, 325.571500, 108.331300)",
        "(273.321500, 324.497700, 109.612900)",
        "(273.422600, 327.368600, 107.077900)",
        "(273.721500, 321.104400, 113.506300)",
        "(274.368600, 315.574400, 119.520000)",
        "(274.888500, 314.947500, 120.579200)",
        "(275.093800, 314.446300, 121.267500)",
        "(275.490800, 312.857500, 123.265000)",
        "(275.887000, 310.017400, 126.401200)",
        "(276.251300, 307.734100, 129.176500)",
        "(276.603700, 306.791300, 130.607800)",
        "(276.754000, 306.783600, 130.934600)",
        "(277.086200, 306.977700, 131.280400)",
        "(277.385700, 305.367500, 133.321100)",
        "(277.475900, 303.009100, 136.107300)",
        "(277.414900, 302.159000, 137.493000)",
        "(277.403100, 301.738300, 138.287900)",
        "(277.360100, 301.702200, 139.022500)",
        "(277.543100, 300.371000, 140.996600)",
        "(277.521500, 299.966100, 142.103900)",
        "(277.383300, 300.596100, 142.118300)",
        "(277.418400, 301.190100, 141.988200)",
        "(277.625400, 301.942400, 142.198300)",
        "(277.664600, 301.607800, 143.287800)",
        "(277.529400, 301.309400, 144.295900)",
        "(277.373700, 301.533700, 144.800100)",
        "(277.299300, 301.860700, 144.904600)",
        "(277.346700, 302.619300, 145.029500)",
        "(277.505900, 301.523200, 146.850900)",
        "(277.541600, 300.390700, 148.738300)",
        "(277.302500, 298.947800, 150.891400)",
        "(277.178700, 297.998200, 152.136900)",
        "(277.224400, 297.980100, 152.878000)",
        "(277.422000, 299.316000, 152.426200)",
        "(277.447700, 299.193300, 153.232100)",
        "(277.279200, 299.484900, 153.629100)",
        "(277.210000, 299.253800, 154.164800)",
        "(277.162400, 299.613700, 154.467700)",
        "(277.248900, 301.159800, 153.752000)",
        "(277.096300, 301.461500, 154.090600)",
        "(276.807700, 300.552100, 155.585300)",
        "(276.703800, 300.388800, 155.993800)",
        "(276.579100, 300.799400, 156.218200)",
        "(276.611300, 301.962400, 155.695300)",
        "(276.552900, 301.244000, 156.989400)",
        "(276.272100, 299.557600, 158.953500)",
        "(276.150200, 298.580700, 160.099400)",
        "(275.890400, 298.495300, 160.648700)",
        "(275.653200, 301.553300, 158.276800)",
        "(275.423600, 303.820300, 156.488200)",
        "(275.160000, 304.308100, 156.307800)",
        "(274.997600, 304.240600, 156.594900)",
        "(274.522200, 305.394700, 155.885000)",
        "(274.022200, 305.272200, 156.236200)",
        "(273.742100, 305.937600, 155.794300)",
        "(273.401100, 311.028500, 151.045800)",
        "(273.192300, 314.160300, 148.105000)",
        "(272.748400, 317.769700, 144.650500)",
        "(272.154900, 318.307500, 144.175100)",
        "(271.607800, 323.449500, 139.258200)",
        "(271.078500, 328.385600, 134.451000)",
        "(270.767700, 331.574200, 131.273300)",
        "(270.145400, 15.858530, 86.986590)",
        "(270.582500, 127.856400, 334.965500)",
        "(271.046400, 124.812300, 338.274900)",
        "(271.481800, 133.916700, 329.232100)",
        "(271.820900, 138.175200, 324.963700)",
        "(272.543000, 142.553000, 320.545100)",
        "(273.135900, 141.230200, 321.980400)",
        "(273.591900, 137.952600, 325.468000)",
        "(274.063200, 137.892400, 325.611900)",
        "(274.343400, 138.324600, 325.130900)",
        "(274.892700, 138.714000, 324.690300)",
        "(275.488000, 138.312200, 325.111600)",
        "(275.976600, 137.872600, 325.635800)",
        "(276.369600, 136.995000, 326.485700)",
        "(276.604200, 136.367500, 327.045700)",
        "(277.142200, 135.254400, 327.985700)",
        "(277.697400, 133.413700, 329.754400)",
        "(278.215500, 131.886000, 331.170800)",
        "(278.501800, 131.470300, 331.376200)",
        "(278.605200, 131.103000, 331.641000)",
        "(278.983400, 129.810200, 332.678600)",
        "(279.509400, 128.672900, 333.583500)",
        "(279.942900, 128.000300, 333.965200)",
        "(280.310100, 127.707400, 334.027200)",
        "(280.508100, 127.675100, 333.862600)",
        "(281.020700, 128.041900, 333.217600)",
        "(281.595600, 129.044800, 331.810400)",
        "(282.297800, 129.371700, 331.066100)",
        "(282.729100, 128.416700, 331.699600)",
        "(282.834700, 127.511600, 332.545700)",
        "(283.234800, 126.623300, 333.098700)",
        "(283.865700, 127.784000, 331.269300)",
        "(284.460200, 128.561600, 329.722700)",
        "(284.751900, 127.954400, 329.564900)",
        "(284.770100, 126.884500, 330.353300)",
        "(284.940600, 124.848500, 331.674700)",
        "(285.300100, 124.211200, 331.319500)",
        "(285.603500, 123.145100, 331.474300)",
        "(285.824700, 122.206300, 331.262200)",
        "(285.784700, 121.662500, 331.210600)",
        "(285.495500, 119.466100, 332.432600)",
        "(285.232100, 118.123600, 332.849300)",
        "(285.224000, 117.982900, 331.930200)",
        "(285.436600, 117.677500, 330.974500)",
        "(285.415200, 117.394100, 330.631400)",
        "(285.022300, 116.516900, 330.465700)",
        "(284.518200, 115.245600, 330.664300)",
        "(283.955500, 113.989400, 330.052400)",
        "(283.955500, 113.989400, 330.052400)",
        "(283.477100, 112.666000, 330.421500)",
        "(282.952900, 111.463000, 330.671400)",
        "(282.534100, 110.783600, 330.350600)",
        "(282.124400, 111.109200, 328.940800)",
        "(281.616400, 110.952500, 328.206800)",
        "(281.314100, 110.399500, 328.425700)",
        "(280.819900, 110.115700, 327.904600)",
        "(280.303700, 111.430500, 325.636600)",
        "(279.828400, 113.554900, 322.649500)",
        "(279.326400, 113.691700, 322.075600)",
        "(279.119400, 113.387800, 322.271400)",
        "(278.616300, 114.271100, 320.796500)",
        "(277.962400, 117.036700, 317.415000)",
        "(277.334000, 115.962500, 318.254300)",
        "(277.028600, 113.991800, 320.142900)",
        "(276.889700, 114.006600, 319.735000)",
        "(276.078000, 117.237600, 315.809500)",
        "(275.206700, 118.247400, 314.496800)",
        "(274.140100, 115.700400, 317.168800)",
        "(273.839400, 110.912400, 322.010700)",
        "(273.864200, 108.605100, 324.103800)",
        "(273.271100, 113.993100, 318.104600)",
        "(272.387100, 113.710400, 318.344300)",
        "(271.461800, 99.681660, 332.701000)",
        "(271.582400, 84.011170, 348.729600)",
        "(271.974400, 80.565820, 352.259000)",
        "(271.444800, 86.992990, 345.060800)",
        "(270.654900, 83.112110, 349.116200)",
        "(270.652500, 36.893650, 35.646390)",
        "(270.915600, 32.373660, 40.296000)",
        "(271.016100, 23.067230, 49.573150)",
        "(271.052000, 359.524300, 73.283910)",
        "(271.173200, 342.983900, 90.201460)",
        "(271.516700, 341.872400, 91.990210)",
        "(271.704500, 342.944300, 91.253590)",
        "(271.787000, 336.537500, 97.693660)",
        "(272.384400, 322.771100, 112.104000)",
        "(273.375700, 317.223300, 118.832800)",
        "(273.961900, 315.740700, 121.080200)",
        "(274.448100, 315.733600, 121.830400)",
        "(274.660600, 314.801500, 123.121500)",
        "(275.019700, 311.602600, 127.060400)",
        "(275.152900, 308.833400, 130.555000)",
        "(275.330900, 307.509300, 132.642700)",
        "(275.494700, 306.764600, 134.220100)",
        "(275.715300, 306.697200, 134.721800)",
        "(276.266300, 306.442600, 136.054500)",
        "(276.608200, 305.027300, 138.258700)",
        "(276.660900, 304.193800, 139.817700)",
        "(276.486300, 302.801400, 141.691300)",
        "(276.439900, 301.775300, 142.990300)",
        "(276.708000, 300.877700, 144.755400)",
        "(276.969500, 300.584500, 146.090600)",
        "(276.904300, 298.610100, 148.609500)",
        "(276.759800, 297.095500, 150.671400)",
        "(276.735100, 296.671000, 151.402900)",
        "(276.993200, 297.280300, 151.759800)",
        "(277.270800, 298.197000, 151.738400)",
        "(277.415300, 297.232000, 153.762500)",
        "(277.415300, 297.232000, 153.762500)",
        "(277.302900, 295.927800, 155.627800)",
        "(277.235000, 296.196100, 156.134500)",
        "(277.319100, 297.623100, 155.576500)",
        "(277.378400, 298.382800, 155.621800)",
        "(277.161800, 298.257000, 156.373300)",
        "(277.071200, 298.289900, 156.652800)",
        "(277.013000, 298.725500, 157.054400)",
        "(276.999900, 299.764800, 156.715000)",
        "(277.019600, 301.100700, 156.244100)",
        "(276.783900, 301.734400, 156.323300)",
        "(276.606900, 301.295300, 157.089100)",
        "(276.303800, 300.202900, 158.808600)",
        "(276.039900, 298.576000, 160.939600)",
        "(275.970600, 297.868300, 162.316600)",
        "(275.667900, 297.330300, 163.443500)",
        "(275.392900, 296.213300, 164.802700)",
        "(274.801900, 293.786400, 167.627600)",
        "(274.519100, 292.922300, 168.953800)",
        "(274.358300, 295.594600, 166.944800)",
        "(273.918400, 295.339500, 167.659900)",
        "(273.613000, 294.008200, 169.143800)",
        "(273.084600, 292.101700, 171.354400)",
        "(272.745200, 292.959100, 170.829800)",
        "(272.322900, 297.729800, 166.553600)",
        "(271.803100, 297.583500, 167.226200)",
        "(271.477800, 295.035400, 169.939100)",
        "(270.831800, 278.800800, 186.307400)",
        "(270.735400, 243.041600, 222.053800)",
        "(270.984600, 214.375500, 250.811300)",
        "(271.006400, 195.366900, 270.017900)",
        "(270.938000, 183.175700, 282.326000)",
        "(271.133300, 160.431500, 305.171000)",
        "(271.509700, 157.115400, 308.343200)",
        "(271.814000, 162.492300, 302.748400)",
        "(272.116000, 157.857400, 307.344700)",
        "(272.227700, 157.615600, 307.640200)",
        "(272.589500, 157.577100, 307.609700)",
        "(273.063900, 157.227000, 307.869400)",
        "(273.739400, 157.008900, 307.764600)",
        "(274.135900, 155.892400, 308.716400)",
        "(274.210000, 154.484400, 310.098400)",
        "(274.387600, 151.017500, 313.539500)",
        "(274.692100, 148.740600, 315.597400)",
        "(275.264300, 147.766100, 316.182100)",
        "(275.854600, 147.595200, 315.963700)",
        "(276.090200, 147.165400, 316.260500)",
        "(276.428500, 145.057500, 318.052400)",
        "(276.607900, 142.300300, 320.374800)",
        "(276.786000, 137.637300, 324.845700)",
        "(277.090500, 135.209200, 327.002100)",
        "(277.311100, 134.649900, 327.365100)",
        "(277.894600, 133.541200, 328.004200)",
        "(278.350500, 131.622600, 329.413100)",
        "(278.846100, 128.467300, 332.000400)",
        "(278.846100, 128.467300, 332.000400)",
        "(279.456500, 127.526000, 332.521100)",
        "(280.461200, 128.204000, 331.126400)",
        "(281.467000, 128.914500, 329.493200)",
        "(282.051300, 127.440300, 330.416100)",
        "(282.415500, 125.782000, 331.570800)",
        "(282.712500, 125.804000, 331.134500)",
        "(283.502800, 126.346400, 329.603000)",
        "(284.177600, 125.836000, 329.063600)",
        "(284.288000, 124.146800, 330.030500)",
        "(284.373900, 122.880200, 330.658800)",
        "(284.533100, 122.781300, 330.309000)",
        "(284.928300, 122.058800, 329.930500)",
        "(284.980000, 119.762300, 331.177600)",
        "(284.632500, 116.611700, 333.496600)",
        "(284.304100, 114.542600, 334.636400)",
        "(284.287400, 114.281200, 334.344100)",
        "(284.312500, 114.026700, 333.410500)",
        "(284.284900, 113.299900, 333.009400)",
        "(283.938300, 110.742600, 334.792200)",
        "(283.204000, 108.226200, 336.465700)",
        "(282.980100, 107.519900, 336.696500)",
        "(282.558000, 106.067600, 337.271300)",
        "(282.162800, 105.708300, 336.821800)",
        "(281.592900, 106.313700, 335.272800)",
        "(280.925200, 106.170600, 334.542400)",
        "(280.600500, 106.385300, 333.881700)",
        "(279.881700, 106.895300, 332.630200)",
        "(279.270900, 106.559700, 332.233400)",
        "(278.737400, 107.161600, 330.885400)",
        "(278.192800, 108.423600, 328.792400)",
        "(277.874500, 108.363800, 328.540200)",
        "(277.201200, 108.562300, 327.687000)",
        "(276.615900, 110.273700, 325.224800)",
        "(276.170800, 111.255900, 323.665300)",
        "(275.857300, 109.209500, 325.366800)",
        "(275.768900, 107.528900, 326.925200)",
        "(275.269700, 106.234500, 327.695700)",
        "(274.217600, 107.502100, 326.072000)",
        "(273.426200, 107.503900, 325.751300)",
        "(273.073900, 106.868400, 326.067900)",
        "(273.089100, 102.515200, 330.444100)",
        "(272.824100, 93.138370, 339.545800)",
        "(271.723100, 86.861910, 345.735000)",
        "(271.299000, 74.343890, 358.152400)",
        "(271.162300, 66.237790, 6.108054)",
        "(271.311500, 63.499600, 8.958724)",
        "(271.243000, 66.786860, 5.345189)",
        "(270.556000, 79.424770, 352.664000)",
        "(270.546100, 9.697035, 62.895570)",
        "(270.871300, 12.971430, 59.983580)",
        "(271.183000, 31.232350, 41.871180)",
        "(271.162600, 24.970790, 47.900840)",
        "(271.206900, 329.342600, 103.854600)",
        "(272.087900, 321.782700, 112.281900)",
        "(272.389500, 320.511200, 113.894500)",
        "(272.363000, 327.054100, 107.611000)",
        "(272.338500, 331.382800, 103.248800)",
        "(272.921200, 318.723900, 116.534400)",
        "(274.159900, 317.199900, 119.406800)",
        "(274.159900, 317.199900, 119.406800)",
        "(274.303100, 317.530500, 119.525300)",
        "(274.155900, 321.148300, 116.443100)",
        "(274.167500, 315.661400, 122.199800)",
        "(274.375200, 309.854300, 128.556200)",
        "(274.579200, 308.794200, 130.158100)",
        "(274.676200, 309.151200, 130.107800)",
        "(274.843000, 310.623000, 129.340000)",
        "(275.020100, 309.948600, 130.506100)",
        "(275.004500, 306.553600, 134.251800)",
        "(275.042900, 305.013400, 136.432400)",
        "(275.265300, 305.866900, 136.210000)",
        "(275.605400, 308.056200, 135.119600)",
        "(275.782200, 308.946300, 135.050100)",
        "(275.869200, 309.204700, 135.441400)",
        "(275.793400, 307.458000, 137.752400)",
        "(275.787400, 307.069100, 138.558900)",
        "(275.866300, 308.087200, 138.601800)",
        "(275.686500, 307.980500, 139.398700)",
        "(275.486300, 306.323400, 141.239400)",
        "(275.455000, 304.648300, 143.215800)",
        "(275.520200, 304.281100, 144.007800)",
        "(275.820200, 305.400500, 144.074600)",
        "(275.892400, 304.845100, 145.640900)",
        "(275.656700, 301.049700, 149.951200)",
        "(275.351600, 295.951600, 155.463500)",
        "(275.264800, 295.377000, 156.439600)",
        "(275.341900, 299.754500, 153.413400)",
        "(275.419600, 302.700100, 151.494900)",
        "(275.378500, 302.230400, 152.637800)",
        "(275.321600, 302.651300, 152.894600)",
        "(275.408000, 304.612300, 151.441900)",
        "(275.464900, 308.945300, 148.248200)",
        "(275.384000, 310.543200, 147.422200)",
        "(275.191900, 309.502300, 148.873100)",
        "(275.143500, 309.474600, 149.393000)",
        "(275.187600, 311.315600, 147.984800)",
        "(275.212600, 314.440500, 145.686800)",
        "(275.104700, 315.158100, 145.304500)",
        "(275.048900, 315.895700, 144.942100)",
        "(274.878700, 316.665700, 144.570800)",
        "(274.773300, 317.505600, 143.971400)",
        "(274.724000, 319.049300, 142.820400)",
        "(274.647900, 319.292700, 142.810800)",
        "(274.389200, 317.812100, 144.486900)",
        "(273.921000, 314.635900, 147.658800)",
        "(273.686000, 312.929000, 149.358900)",
        "(273.338000, 311.026200, 151.346900)",
        "(273.281800, 313.041400, 149.662200)",
        "(273.230300, 313.076400, 149.848300)",
        "(272.782900, 310.648600, 152.242600)",
        "(272.528500, 309.909100, 152.942900)",
        "(272.133100, 311.556500, 151.541500)",
        "(271.954400, 314.564700, 148.636900)",
        "(271.867000, 318.581200, 144.716800)",
        "(271.523900, 327.872700, 135.562400)",
        "(271.288800, 333.882700, 129.653200)",
        "(270.840200, 2.280143, 101.293600)",
        "(270.440100, 26.885120, 76.489820)",
        "(270.458000, 41.578480, 61.751520)",
        "(270.823500, 46.792310, 56.831950)",
        "(270.996600, 50.918010, 52.818400)",
        "(271.119600, 65.595760, 38.090360)",
        "(271.170000, 91.111760, 12.177870)",
        "(271.569500, 105.178800, 357.828800)",
        "(271.942800, 103.427900, 359.604900)",
        "(272.080400, 102.557400, 0.508532)",
        "(272.310100, 101.587400, 1.536855)",
        "(272.544300, 107.187100, 355.617700)",
        "(273.093100, 114.877700, 347.451200)",
        "(273.521100, 116.940600, 345.122300)",
        "(273.704700, 116.662600, 345.300200)",
        "(274.025200, 114.488000, 347.441300)",
        "(274.559500, 114.814300, 346.847600)",
        "(275.275500, 116.728800, 344.580600)",
        "(276.040200, 120.391000, 340.563900)",
        "(276.356300, 122.311800, 338.472500)",
        "(277.116400, 124.791600, 335.619900)",
        "(277.978900, 127.098500, 332.872600)",
        "(278.992700, 130.312300, 329.125600)",
        "(280.121200, 133.221100, 325.555100)",
        "(280.663200, 134.627800, 323.816600)",
        "(281.810200, 138.190700, 319.622500)",
        "(283.159400, 141.677100, 315.481000)",
        "(284.824100, 144.230600, 312.064800)",
        "(286.370400, 146.173000, 309.421400)",
        "(287.089700, 147.152900, 308.010000)",
        "(288.539900, 148.662900, 305.694800)",
        "(289.815300, 149.388500, 304.305200)",
        "(291.353900, 148.598300, 304.010600)",
        "(291.353900, 148.598300, 304.010600)",
        "(292.473300, 148.620600, 303.184700)",
        "(293.736600, 149.507000, 301.497000)",
        "(295.147700, 149.907000, 300.125100)",
        "(296.658000, 149.645200, 299.056900)",
        "(298.144900, 149.904300, 297.747800)",
        "(298.883900, 150.096900, 297.169600)",
        "(300.363900, 150.923900, 295.456700)",
        "(302.060800, 151.665100, 293.524400)",
        "(303.878000, 152.276500, 291.661800)",
        "(304.746300, 152.326900, 290.600000)",
        "(304.918200, 152.049900, 290.382000)",
        "(305.264500, 152.101200, 289.477100)",
        "(306.350700, 152.644100, 287.694400)",
        "(307.815400, 152.750000, 286.275500)",
        "(307.889200, 152.222100, 285.947500)",
        "(307.653300, 152.320700, 285.626000)",
        "(307.698000, 152.728200, 284.355000)",
        "(308.715000, 152.781300, 283.010400)",
        "(309.759200, 152.417000, 282.103700)",
        "(310.069300, 152.833700, 280.948400)",
        "(310.101200, 153.065100, 280.379200)",
        "(310.245200, 153.321400, 279.292000)",
        "(310.696600, 153.454300, 278.317900)",
        "(311.100800, 153.520500, 277.530300)",
        "(311.316900, 153.962800, 276.447500)",
        "(311.504500, 154.378800, 275.648600)",
        "(312.050900, 155.027400, 274.278300)",
        "(312.368600, 155.566000, 273.065800)",
        "(312.486500, 156.213700, 271.853300)",
        "(312.874500, 156.667800, 270.591900)",
        "(313.108700, 156.956000, 269.920700)",
        "(313.311300, 157.532900, 268.671400)",
        "(312.893200, 158.166000, 267.527300)",
        "(312.625300, 159.373400, 265.425500)",
        "(312.625300, 159.373400, 265.425500)",
        "(312.634000, 159.840600, 264.303300)",
        "(312.537600, 160.332800, 263.335600)",
        "(312.206200, 161.141300, 262.081000)",
        "(312.293100, 161.839600, 260.780400)",
        "(312.608500, 162.329500, 259.592600)",
        "(312.586200, 162.665900, 259.068100)",
        "(312.355600, 163.736700, 257.903600)",
        "(311.918600, 164.863800, 256.759600)",
        "(311.890500, 165.563600, 255.717600)",
        "(312.162500, 166.086200, 254.754200)",
        "(312.149500, 166.466000, 254.386000)",
        "(311.703400, 167.562100, 253.529300)",
        "(311.434300, 168.834600, 252.562400)",
        "(311.726300, 169.615500, 251.752500)",
        "(312.143800, 169.804900, 251.312100)",
        "(312.189100, 169.931900, 251.254700)",
        "(311.988200, 170.625300, 250.864700)",
        "(311.806600, 171.962300, 249.963800)",
        "(311.526800, 173.343100, 249.143700)",
        "(311.180600, 174.584200, 248.680400)",
        "(311.071400, 174.950100, 248.575700)",
        "(311.342800, 175.586700, 248.192800)",
        "(311.931500, 176.218900, 247.612200)",
        "(311.926300, 177.189800, 247.393400)",
        "(311.499700, 178.637100, 247.118000)",
        "(311.306000, 179.199800, 246.997100)",
        "(311.334900, 180.076300, 246.764800)",
        "(311.450100, 180.802500, 246.511700)",
        "(311.302800, 181.650600, 246.384200)",
        "(310.790900, 183.329100, 245.913100)",
        "(310.550100, 184.038900, 245.776200)",
        "(310.279800, 185.035100, 245.586600)",
        "(310.102500, 185.745300, 245.550100)",
        "(310.060700, 186.826100, 245.274600)",
        "(310.229800, 187.945800, 244.997000)",
        "(310.360400, 188.371600, 244.932500)",
        "(310.977600, 188.648000, 245.069000)",
        "(311.454700, 188.565400, 245.340100)",
        "(311.080500, 189.457100, 245.520200)",
        "(310.539400, 191.167200, 245.249800)",
        "(310.492700, 191.681900, 245.283100)",
        "(310.932400, 191.905000, 245.603600)",
        "(311.402200, 191.644900, 246.316000)",
        "(311.562100, 191.715000, 246.900000)",
        "(311.284200, 192.553300, 247.051500)",
        "(311.139200, 193.016200, 247.169800)",
        "(311.063000, 193.627600, 247.498100)",
        "(311.432000, 193.541000, 248.104500)",
        "(311.821200, 193.377200, 248.674800)",
        "(311.848100, 193.649100, 249.133100)",
        "(311.721800, 193.801900, 249.423300)",
        "(311.407600, 194.052400, 250.091100)",
        "(311.449900, 193.962000, 250.819200)",
        "(311.967400, 193.397400, 251.586300)",
        "(312.449800, 192.698500, 252.545200)",
        "(312.559600, 192.551600, 252.991700)",
        "(312.669100, 192.436300, 253.822200)",
        "(313.177900, 192.184200, 254.475300)",
        "(313.744400, 191.501700, 255.374300)",
        "(314.064500, 190.871000, 256.403800)",
        "(314.089800, 190.701200, 256.878400)",
        "(314.239300, 190.485000, 257.633000)",
        "(314.562000, 190.117400, 258.376500)",
        "(315.117600, 189.150900, 259.962300)",
        "(315.117600, 189.150900, 259.962300)",
        "(315.335200, 188.420600, 261.189200)",
        "(315.644400, 187.890600, 262.162900)",
        "(316.124300, 187.346700, 262.940600)",
        "(316.469300, 186.872500, 263.803500)",
        "(316.729200, 186.148500, 264.866900)",
        "(316.876600, 185.830400, 265.333400)",
        "(317.192000, 185.118600, 266.322400)",
        "(317.654700, 184.341300, 267.191200)",
        "(318.071200, 183.705100, 267.975600)",
        "(318.374700, 183.074300, 268.632400)",
        "(318.546900, 182.824400, 268.932400)",
        "(318.950200, 182.076000, 269.602300)",
        "(319.462300, 181.345200, 270.403800)",
        "(320.132500, 180.609800, 270.917900)",
        "(320.831300, 179.859400, 271.634800)",
        "(321.096500, 179.416300, 271.972400)",
        "(321.476700, 178.563500, 272.806100)",
        "(321.772000, 177.792300, 273.500900)",
        "(322.332200, 176.831800, 274.131300)",
        "(323.021500, 175.806900, 274.691700)",
        "(323.284600, 175.228100, 275.019400)",
        "(323.627200, 174.243000, 275.615200)",
        "(323.949700, 173.349100, 276.075800)",
[truncated: 264,766 more chars]
