# Supplementary material for: Playing the mirror game in virtual reality with an autonomous character
Source: Sci Rep. 2022 Dec 9;12:21329. doi: 10.1038/s41598-022-25197-z (PMC9734752; doi:10.1038/s41598-022-25197-z)
Supplement: Supplementary file 2 — Supplementary Information 1. [file 41598_2022_25197_MOESM2_ESM.zip › Data/Couple13/condition1_trial1_player2.json]

{
    "isFemale": false,
    "eyesLevel": 1.666309118270874,
    "timestamps": [
        0.0,
        0.02001953125,
        0.03997802734375,
        0.05999755859375,
        0.08001708984375,
        0.0999755859375,
        0.1199951171875,
        0.1400146484375,
        0.15997314453125,
        0.17999267578125,
        0.20001220703125,
        0.22003173828125,
        0.239990234375,
        0.260009765625,
        0.280029296875,
        0.29998779296875,
        0.32000732421875,
        0.34002685546875,
        0.3599853515625,
        0.3800048828125,
        0.4000244140625,
        0.41998291015625,
        0.44000244140625,
        0.46002197265625,
        0.47998046875,
        0.5,
        0.52001953125,
        0.53997802734375,
        0.55999755859375,
        0.58001708984375,
        0.5999755859375,
        0.6199951171875,
        0.6400146484375,
        0.65997314453125,
        0.67999267578125,
        0.70001220703125,
        0.72003173828125,
        0.739990234375,
        0.760009765625,
        0.780029296875,
        0.79998779296875,
        0.82000732421875,
        0.84002685546875,
        0.8599853515625,
        0.8800048828125,
        0.9000244140625,
        0.91998291015625,
        0.94000244140625,
        0.96002197265625,
        0.97998046875,
        1.0,
        1.02001953125,
        1.03997802734375,
        1.05999755859375,
        1.08001708984375,
        1.0999755859375,
        1.1199951171875,
        1.1400146484375,
        1.15997314453125,
        1.17999267578125,
        1.20001220703125,
        1.22003173828125,
        1.239990234375,
        1.260009765625,
        1.280029296875,
        1.29998779296875,
        1.32000732421875,
        1.34002685546875,
        1.3599853515625,
        1.3800048828125,
        1.4000244140625,
        1.41998291015625,
        1.44000244140625,
        1.46002197265625,
        1.47998046875,
        1.5,
        1.52001953125,
        1.53997802734375,
        1.55999755859375,
        1.58001708984375,
        1.5999755859375,
        1.6199951171875,
        1.6400146484375,
        1.65997314453125,
        1.67999267578125,
        1.70001220703125,
        1.72003173828125,
        1.739990234375,
        1.760009765625,
        1.780029296875,
        1.79998779296875,
        1.82000732421875,
        1.84002685546875,
        1.8599853515625,
        1.8800048828125,
        1.9000244140625,
        1.91998291015625,
        1.94000244140625,
        1.96002197265625,
        1.97998046875,
        2.0,
        2.02001953125,
        2.03997802734375,
        2.05999755859375,
        2.08001708984375,
        2.0999755859375,
        2.1199951171875,
        2.1400146484375,
        2.15997314453125,
        2.17999267578125,
        2.20001220703125,
        2.22003173828125,
        2.239990234375,
        2.260009765625,
        2.280029296875,
        2.29998779296875,
        2.32000732421875,
        2.34002685546875,
        2.3599853515625,
        2.3800048828125,
        2.4000244140625,
        2.41998291015625,
        2.44000244140625,
        2.46002197265625,
        2.47998046875,
        2.5,
        2.52001953125,
        2.53997802734375,
        2.55999755859375,
        2.58001708984375,
        2.5999755859375,
        2.6199951171875,
        2.6400146484375,
        2.65997314453125,
        2.67999267578125,
        2.70001220703125,
        2.72003173828125,
        2.739990234375,
        2.760009765625,
        2.780029296875,
        2.79998779296875,
        2.82000732421875,
        2.84002685546875,
        2.8599853515625,
        2.8800048828125,
        2.9000244140625,
        2.91998291015625,
        2.94000244140625,
        2.96002197265625,
        2.97998046875,
        3.0,
        3.02001953125,
        3.03997802734375,
        3.05999755859375,
        3.08001708984375,
        3.0999755859375,
        3.1199951171875,
        3.1400146484375,
        3.15997314453125,
        3.17999267578125,
        3.20001220703125,
        3.22003173828125,
        3.239990234375,
        3.260009765625,
        3.280029296875,
        3.29998779296875,
        3.32000732421875,
        3.34002685546875,
        3.3599853515625,
        3.3800048828125,
        3.4000244140625,
        3.41998291015625,
        3.44000244140625,
        3.46002197265625,
        3.47998046875,
        3.5,
        3.52001953125,
        3.53997802734375,
        3.55999755859375,
        3.58001708984375,
        3.5999755859375,
        3.6199951171875,
        3.6400146484375,
        3.65997314453125,
        3.67999267578125,
        3.70001220703125,
        3.72003173828125,
        3.739990234375,
        3.760009765625,
        3.780029296875,
        3.79998779296875,
        3.82000732421875,
        3.84002685546875,
        3.8599853515625,
        3.8800048828125,
        3.9000244140625,
        3.91998291015625,
        3.94000244140625,
        3.96002197265625,
        3.97998046875,
        4.0,
        4.02001953125,
        4.03997802734375,
        4.05999755859375,
        4.08001708984375,
        4.0999755859375,
        4.1199951171875,
        4.1400146484375,
        4.15997314453125,
        4.17999267578125,
        4.20001220703125,
        4.22003173828125,
        4.239990234375,
        4.260009765625,
        4.280029296875,
        4.29998779296875,
        4.32000732421875,
        4.34002685546875,
        4.3599853515625,
        4.3800048828125,
        4.4000244140625,
        4.41998291015625,
        4.44000244140625,
        4.46002197265625,
        4.47998046875,
        4.5,
        4.52001953125,
        4.53997802734375,
        4.55999755859375,
        4.58001708984375,
        4.5999755859375,
        4.6199951171875,
        4.6400146484375,
        4.65997314453125,
        4.67999267578125,
        4.70001220703125,
        4.72003173828125,
        4.739990234375,
        4.760009765625,
        4.780029296875,
        4.79998779296875,
        4.82000732421875,
        4.84002685546875,
        4.8599853515625,
        4.8800048828125,
        4.9000244140625,
        4.91998291015625,
        4.94000244140625,
        4.96002197265625,
        4.97998046875,
        5.0,
        5.02001953125,
        5.03997802734375,
        5.05999755859375,
        5.08001708984375,
        5.0999755859375,
        5.1199951171875,
        5.1400146484375,
        5.15997314453125,
        5.17999267578125,
        5.20001220703125,
        5.22003173828125,
        5.239990234375,
        5.260009765625,
        5.280029296875,
        5.29998779296875,
        5.32000732421875,
        5.34002685546875,
        5.3599853515625,
        5.3800048828125,
        5.4000244140625,
        5.41998291015625,
        5.44000244140625,
        5.46002197265625,
        5.47998046875,
        5.5,
        5.52001953125,
        5.53997802734375,
        5.55999755859375,
        5.58001708984375,
        5.5999755859375,
        5.6199951171875,
        5.6400146484375,
        5.65997314453125,
        5.67999267578125,
        5.70001220703125,
        5.72003173828125,
        5.739990234375,
        5.760009765625,
        5.780029296875,
        5.79998779296875,
        5.82000732421875,
        5.84002685546875,
        5.8599853515625,
        5.8800048828125,
        5.9000244140625,
        5.91998291015625,
        5.94000244140625,
        5.96002197265625,
        5.97998046875,
        6.0,
        6.02001953125,
        6.03997802734375,
        6.05999755859375,
        6.08001708984375,
        6.0999755859375,
        6.1199951171875,
        6.1400146484375,
        6.15997314453125,
        6.17999267578125,
        6.20001220703125,
        6.22003173828125,
        6.239990234375,
        6.260009765625,
        6.280029296875,
        6.29998779296875,
        6.32000732421875,
        6.34002685546875,
        6.3599853515625,
        6.3800048828125,
        6.4000244140625,
        6.41998291015625,
        6.44000244140625,
        6.46002197265625,
        6.47998046875,
        6.5,
        6.52001953125,
        6.53997802734375,
        6.55999755859375,
        6.58001708984375,
        6.5999755859375,
        6.6199951171875,
        6.6400146484375,
        6.65997314453125,
        6.67999267578125,
        6.70001220703125,
        6.72003173828125,
        6.739990234375,
        6.760009765625,
        6.780029296875,
        6.79998779296875,
        6.82000732421875,
        6.84002685546875,
        6.8599853515625,
        6.8800048828125,
        6.9000244140625,
        6.91998291015625,
        6.94000244140625,
        6.96002197265625,
        6.97998046875,
        7.0,
        7.02001953125,
        7.03997802734375,
        7.05999755859375,
        7.08001708984375,
        7.0999755859375,
        7.1199951171875,
        7.1400146484375,
        7.15997314453125,
        7.17999267578125,
        7.20001220703125,
        7.22003173828125,
        7.239990234375,
        7.260009765625,
        7.280029296875,
        7.29998779296875,
        7.32000732421875,
        7.34002685546875,
        7.3599853515625,
        7.3800048828125,
        7.4000244140625,
        7.41998291015625,
        7.44000244140625,
        7.46002197265625,
        7.47998046875,
        7.5,
        7.52001953125,
        7.53997802734375,
        7.55999755859375,
        7.58001708984375,
        7.5999755859375,
        7.6199951171875,
        7.6400146484375,
        7.65997314453125,
        7.67999267578125,
        7.70001220703125,
        7.72003173828125,
        7.739990234375,
        7.760009765625,
        7.780029296875,
        7.79998779296875,
        7.82000732421875,
        7.84002685546875,
        7.8599853515625,
        7.8800048828125,
        7.9000244140625,
        7.91998291015625,
        7.94000244140625,
        7.96002197265625,
        7.97998046875,
        8.0,
        8.02001953125,
        8.03997802734375,
        8.05999755859375,
        8.08001708984375,
        8.0999755859375,
        8.1199951171875,
        8.1400146484375,
        8.15997314453125,
        8.17999267578125,
        8.20001220703125,
        8.22003173828125,
        8.239990234375,
        8.260009765625,
        8.280029296875,
        8.29998779296875,
        8.32000732421875,
        8.34002685546875,
        8.3599853515625,
        8.3800048828125,
        8.4000244140625,
        8.41998291015625,
        8.44000244140625,
        8.46002197265625,
        8.47998046875,
        8.5,
        8.52001953125,
        8.53997802734375,
        8.55999755859375,
        8.58001708984375,
        8.5999755859375,
        8.6199951171875,
        8.6400146484375,
        8.65997314453125,
        8.67999267578125,
        8.70001220703125,
        8.72003173828125,
        8.739990234375,
        8.760009765625,
        8.780029296875,
        8.79998779296875,
        8.82000732421875,
        8.84002685546875,
        8.8599853515625,
        8.8800048828125,
        8.9000244140625,
        8.91998291015625,
        8.94000244140625,
        8.96002197265625,
        8.97998046875,
        9.0,
        9.02001953125,
        9.03997802734375,
        9.05999755859375,
        9.08001708984375,
        9.0999755859375,
        9.1199951171875,
        9.1400146484375,
        9.15997314453125,
        9.17999267578125,
        9.20001220703125,
        9.22003173828125,
        9.239990234375,
        9.260009765625,
        9.280029296875,
        9.29998779296875,
        9.32000732421875,
        9.34002685546875,
        9.3599853515625,
        9.3800048828125,
        9.4000244140625,
        9.41998291015625,
        9.44000244140625,
        9.46002197265625,
        9.47998046875,
        9.5,
        9.52001953125,
        9.53997802734375,
        9.55999755859375,
        9.58001708984375,
        9.5999755859375,
        9.6199951171875,
        9.6400146484375,
        9.65997314453125,
        9.67999267578125,
        9.70001220703125,
        9.72003173828125,
        9.739990234375,
        9.760009765625,
        9.780029296875,
        9.79998779296875,
        9.82000732421875,
        9.84002685546875,
        9.8599853515625,
        9.8800048828125,
        9.9000244140625,
        9.91998291015625,
        9.94000244140625,
        9.96002197265625,
        9.97998046875,
        10.0,
        10.02001953125,
        10.03997802734375,
        10.05999755859375,
        10.08001708984375,
        10.0999755859375,
        10.1199951171875,
        10.1400146484375,
        10.15997314453125,
        10.17999267578125,
        10.20001220703125,
        10.22003173828125,
        10.239990234375,
        10.260009765625,
        10.280029296875,
        10.29998779296875,
        10.32000732421875,
        10.34002685546875,
        10.3599853515625,
        10.3800048828125,
        10.4000244140625,
        10.41998291015625,
        10.44000244140625,
        10.46002197265625,
        10.47998046875,
        10.5,
        10.52001953125,
        10.53997802734375,
        10.55999755859375,
        10.58001708984375,
        10.5999755859375,
        10.6199951171875,
        10.6400146484375,
        10.65997314453125,
        10.67999267578125,
        10.70001220703125,
        10.72003173828125,
        10.739990234375,
        10.760009765625,
        10.780029296875,
        10.79998779296875,
        10.82000732421875,
        10.84002685546875,
        10.8599853515625,
        10.8800048828125,
        10.9000244140625,
        10.91998291015625,
        10.94000244140625,
        10.96002197265625,
        10.97998046875,
        11.0,
        11.02001953125,
        11.03997802734375,
        11.05999755859375,
        11.08001708984375,
        11.0999755859375,
        11.1199951171875,
        11.1400146484375,
        11.15997314453125,
        11.17999267578125,
        11.20001220703125,
        11.22003173828125,
        11.239990234375,
        11.260009765625,
        11.280029296875,
        11.29998779296875,
        11.32000732421875,
        11.34002685546875,
        11.3599853515625,
        11.3800048828125,
        11.4000244140625,
        11.41998291015625,
        11.44000244140625,
        11.46002197265625,
        11.47998046875,
        11.5,
        11.52001953125,
        11.53997802734375,
        11.55999755859375,
        11.58001708984375,
        11.5999755859375,
        11.6199951171875,
        11.6400146484375,
        11.65997314453125,
        11.67999267578125,
        11.70001220703125,
        11.72003173828125,
        11.739990234375,
        11.760009765625,
        11.780029296875,
        11.79998779296875,
        11.82000732421875,
        11.84002685546875,
        11.8599853515625,
        11.8800048828125,
        11.9000244140625,
        11.91998291015625,
        11.94000244140625,
        11.96002197265625,
        11.97998046875,
        12.0,
        12.02001953125,
        12.03997802734375,
        12.05999755859375,
        12.08001708984375,
        12.0999755859375,
        12.1199951171875,
        12.1400146484375,
        12.15997314453125,
        12.17999267578125,
        12.20001220703125,
        12.22003173828125,
        12.239990234375,
        12.260009765625,
        12.280029296875,
        12.29998779296875,
        12.32000732421875,
        12.34002685546875,
        12.3599853515625,
        12.3800048828125,
        12.4000244140625,
        12.41998291015625,
        12.44000244140625,
        12.46002197265625,
        12.47998046875,
        12.5,
        12.52001953125,
        12.53997802734375,
        12.55999755859375,
        12.58001708984375,
        12.5999755859375,
        12.6199951171875,
        12.6400146484375,
        12.65997314453125,
        12.67999267578125,
        12.70001220703125,
        12.72003173828125,
        12.739990234375,
        12.760009765625,
        12.780029296875,
        12.79998779296875,
        12.82000732421875,
        12.84002685546875,
        12.8599853515625,
        12.8800048828125,
        12.9000244140625,
        12.91998291015625,
        12.94000244140625,
        12.96002197265625,
        12.97998046875,
        13.0,
        13.02001953125,
        13.03997802734375,
        13.05999755859375,
        13.08001708984375,
        13.0999755859375,
        13.1199951171875,
        13.1400146484375,
        13.15997314453125,
        13.17999267578125,
        13.20001220703125,
        13.22003173828125,
        13.239990234375,
        13.260009765625,
        13.280029296875,
        13.29998779296875,
        13.32000732421875,
        13.34002685546875,
        13.3599853515625,
        13.3800048828125,
        13.4000244140625,
        13.41998291015625,
        13.44000244140625,
        13.46002197265625,
        13.47998046875,
        13.5,
        13.52001953125,
        13.53997802734375,
        13.55999755859375,
        13.58001708984375,
        13.5999755859375,
        13.6199951171875,
        13.6400146484375,
        13.65997314453125,
        13.67999267578125,
        13.70001220703125,
        13.72003173828125,
        13.739990234375,
        13.760009765625,
        13.780029296875,
        13.79998779296875,
        13.82000732421875,
        13.84002685546875,
        13.8599853515625,
        13.8800048828125,
        13.9000244140625,
        13.91998291015625,
        13.94000244140625,
        13.96002197265625,
        13.97998046875,
        14.0,
        14.02001953125,
        14.03997802734375,
        14.05999755859375,
        14.08001708984375,
        14.0999755859375,
        14.1199951171875,
        14.1400146484375,
        14.15997314453125,
        14.17999267578125,
        14.20001220703125,
        14.22003173828125,
        14.239990234375,
        14.260009765625,
        14.280029296875,
        14.29998779296875,
        14.32000732421875,
        14.34002685546875,
        14.3599853515625,
        14.3800048828125,
        14.4000244140625,
        14.41998291015625,
        14.44000244140625,
        14.46002197265625,
        14.47998046875,
        14.5,
        14.52001953125,
        14.53997802734375,
        14.55999755859375,
        14.58001708984375,
        14.5999755859375,
        14.6199951171875,
        14.6400146484375,
        14.65997314453125,
        14.67999267578125,
        14.70001220703125,
        14.72003173828125,
        14.739990234375,
        14.760009765625,
        14.780029296875,
        14.79998779296875,
        14.82000732421875,
        14.84002685546875,
        14.8599853515625,
        14.8800048828125,
        14.9000244140625,
        14.91998291015625,
        14.94000244140625,
        14.96002197265625,
        14.97998046875,
        15.0,
        15.02001953125,
        15.03997802734375,
        15.05999755859375,
        15.08001708984375,
        15.0999755859375,
        15.1199951171875,
        15.1400146484375,
        15.15997314453125,
        15.17999267578125,
        15.20001220703125,
        15.22003173828125,
        15.239990234375,
        15.260009765625,
        15.280029296875,
        15.29998779296875,
        15.32000732421875,
        15.34002685546875,
        15.3599853515625,
        15.3800048828125,
        15.4000244140625,
        15.41998291015625,
        15.44000244140625,
        15.46002197265625,
        15.47998046875,
        15.5,
        15.52001953125,
        15.53997802734375,
        15.55999755859375,
        15.58001708984375,
        15.5999755859375,
        15.6199951171875,
        15.6400146484375,
        15.65997314453125,
        15.67999267578125,
        15.70001220703125,
        15.72003173828125,
        15.739990234375,
        15.760009765625,
        15.780029296875,
        15.79998779296875,
        15.82000732421875,
        15.84002685546875,
        15.8599853515625,
        15.8800048828125,
        15.9000244140625,
        15.91998291015625,
        15.94000244140625,
        15.96002197265625,
        15.97998046875,
        16.0,
        16.02001953125,
        16.03997802734375,
        16.05999755859375,
        16.08001708984375,
        16.0999755859375,
        16.1199951171875,
        16.1400146484375,
        16.15997314453125,
        16.17999267578125,
        16.20001220703125,
        16.22003173828125,
        16.239990234375,
        16.260009765625,
        16.280029296875,
        16.29998779296875,
        16.32000732421875,
        16.34002685546875,
        16.3599853515625,
        16.3800048828125,
        16.4000244140625,
        16.41998291015625,
        16.44000244140625,
        16.46002197265625,
        16.47998046875,
        16.5,
        16.52001953125,
        16.53997802734375,
        16.55999755859375,
        16.58001708984375,
        16.5999755859375,
        16.6199951171875,
        16.6400146484375,
        16.65997314453125,
        16.67999267578125,
        16.70001220703125,
        16.72003173828125,
        16.739990234375,
        16.760009765625,
        16.780029296875,
        16.79998779296875,
        16.82000732421875,
        16.84002685546875,
        16.8599853515625,
        16.8800048828125,
        16.9000244140625,
        16.91998291015625,
        16.94000244140625,
        16.96002197265625,
        16.97998046875,
        17.0,
        17.02001953125,
        17.03997802734375,
        17.05999755859375,
        17.08001708984375,
        17.0999755859375,
        17.1199951171875,
        17.1400146484375,
        17.15997314453125,
        17.17999267578125,
        17.20001220703125,
        17.22003173828125,
        17.239990234375,
        17.260009765625,
        17.280029296875,
        17.29998779296875,
        17.32000732421875,
        17.34002685546875,
        17.3599853515625,
        17.3800048828125,
        17.4000244140625,
        17.41998291015625,
        17.44000244140625,
        17.46002197265625,
        17.47998046875,
        17.5,
        17.52001953125,
        17.53997802734375,
        17.55999755859375,
        17.58001708984375,
        17.5999755859375,
        17.6199951171875,
        17.6400146484375,
        17.65997314453125,
        17.67999267578125,
        17.70001220703125,
        17.72003173828125,
        17.739990234375,
        17.760009765625,
        17.780029296875,
        17.79998779296875,
        17.82000732421875,
        17.84002685546875,
        17.8599853515625,
        17.8800048828125,
        17.9000244140625,
        17.91998291015625,
        17.94000244140625,
        17.96002197265625,
        17.97998046875,
        18.0,
        18.02001953125,
        18.03997802734375,
        18.05999755859375,
        18.08001708984375,
        18.0999755859375,
        18.1199951171875,
        18.1400146484375,
        18.15997314453125,
        18.17999267578125,
        18.20001220703125,
        18.22003173828125,
        18.239990234375,
        18.260009765625,
        18.280029296875,
        18.29998779296875,
        18.32000732421875,
        18.34002685546875,
        18.3599853515625,
        18.3800048828125,
        18.4000244140625,
        18.41998291015625,
        18.44000244140625,
        18.46002197265625,
        18.47998046875,
        18.5,
        18.52001953125,
        18.53997802734375,
        18.55999755859375,
        18.58001708984375,
        18.5999755859375,
        18.6199951171875,
        18.6400146484375,
        18.65997314453125,
        18.67999267578125,
        18.70001220703125,
        18.72003173828125,
        18.739990234375,
        18.760009765625,
        18.780029296875,
        18.79998779296875,
        18.82000732421875,
        18.84002685546875,
        18.8599853515625,
        18.8800048828125,
        18.9000244140625,
        18.91998291015625,
        18.94000244140625,
        18.96002197265625,
        18.97998046875,
        19.0,
        19.02001953125,
        19.03997802734375,
        19.05999755859375,
        19.08001708984375,
        19.0999755859375,
        19.1199951171875,
        19.1400146484375,
        19.15997314453125,
        19.17999267578125,
        19.20001220703125,
        19.22003173828125,
        19.239990234375,
        19.260009765625,
        19.280029296875,
        19.29998779296875,
        19.32000732421875,
        19.34002685546875,
        19.3599853515625,
        19.3800048828125,
        19.4000244140625,
        19.41998291015625,
        19.44000244140625,
        19.46002197265625,
        19.47998046875,
        19.5,
        19.52001953125,
        19.53997802734375,
        19.55999755859375,
        19.58001708984375,
        19.5999755859375,
        19.6199951171875,
        19.6400146484375,
        19.65997314453125,
        19.67999267578125,
        19.70001220703125,
        19.72003173828125,
        19.739990234375,
        19.760009765625,
        19.780029296875,
        19.79998779296875,
        19.82000732421875,
        19.84002685546875,
        19.8599853515625,
        19.8800048828125,
        19.9000244140625,
        19.91998291015625,
        19.94000244140625,
        19.96002197265625,
        19.97998046875,
        20.0,
        20.02001953125,
        20.03997802734375,
        20.05999755859375,
        20.08001708984375,
        20.0999755859375,
        20.1199951171875,
        20.1400146484375,
        20.15997314453125,
        20.17999267578125,
        20.20001220703125,
        20.22003173828125,
        20.239990234375,
        20.260009765625,
        20.280029296875,
        20.29998779296875,
        20.32000732421875,
        20.34002685546875,
        20.3599853515625,
        20.3800048828125,
        20.4000244140625,
        20.41998291015625,
        20.44000244140625,
        20.46002197265625,
        20.47998046875,
        20.5,
        20.52001953125,
        20.53997802734375,
        20.55999755859375,
        20.58001708984375,
        20.5999755859375,
        20.6199951171875,
        20.6400146484375,
        20.65997314453125,
        20.67999267578125,
        20.70001220703125,
        20.72003173828125,
        20.739990234375,
        20.760009765625,
        20.780029296875,
        20.79998779296875,
        20.82000732421875,
        20.84002685546875,
        20.8599853515625,
        20.8800048828125,
        20.9000244140625,
        20.91998291015625,
        20.94000244140625,
        20.96002197265625,
        20.97998046875,
        21.0,
        21.02001953125,
        21.03997802734375,
        21.05999755859375,
        21.08001708984375,
        21.0999755859375,
        21.1199951171875,
        21.1400146484375,
        21.15997314453125,
        21.17999267578125,
        21.20001220703125,
        21.22003173828125,
        21.239990234375,
        21.260009765625,
        21.280029296875,
        21.29998779296875,
        21.32000732421875,
        21.34002685546875,
        21.3599853515625,
        21.3800048828125,
        21.4000244140625,
        21.41998291015625,
        21.44000244140625,
        21.46002197265625,
        21.47998046875,
        21.5,
        21.52001953125,
        21.53997802734375,
        21.55999755859375,
        21.58001708984375,
        21.5999755859375,
        21.6199951171875,
        21.6400146484375,
        21.65997314453125,
        21.67999267578125,
        21.70001220703125,
        21.72003173828125,
        21.739990234375,
        21.760009765625,
        21.780029296875,
        21.79998779296875,
        21.82000732421875,
        21.84002685546875,
        21.8599853515625,
        21.8800048828125,
        21.9000244140625,
        21.91998291015625,
        21.94000244140625,
        21.96002197265625,
        21.97998046875,
        22.0,
        22.02001953125,
        22.03997802734375,
        22.05999755859375,
        22.08001708984375,
        22.0999755859375,
        22.1199951171875,
        22.1400146484375,
        22.15997314453125,
        22.17999267578125,
        22.20001220703125,
        22.22003173828125,
        22.239990234375,
        22.260009765625,
        22.280029296875,
        22.29998779296875,
        22.32000732421875,
        22.34002685546875,
        22.3599853515625,
        22.3800048828125,
        22.4000244140625,
        22.41998291015625,
        22.44000244140625,
        22.46002197265625,
        22.47998046875,
        22.5,
        22.52001953125,
        22.53997802734375,
        22.55999755859375,
        22.58001708984375,
        22.5999755859375,
        22.6199951171875,
        22.6400146484375,
        22.65997314453125,
        22.67999267578125,
        22.70001220703125,
        22.72003173828125,
        22.739990234375,
        22.760009765625,
        22.780029296875,
        22.79998779296875,
        22.82000732421875,
        22.84002685546875,
        22.8599853515625,
        22.8800048828125,
        22.9000244140625,
        22.91998291015625,
        22.94000244140625,
        22.96002197265625,
        22.97998046875,
        23.0,
        23.02001953125,
        23.03997802734375,
        23.05999755859375,
        23.08001708984375,
        23.0999755859375,
        23.1199951171875,
        23.1400146484375,
        23.15997314453125,
        23.17999267578125,
        23.20001220703125,
        23.22003173828125,
        23.239990234375,
        23.260009765625,
        23.280029296875,
        23.29998779296875,
        23.32000732421875,
        23.34002685546875,
        23.3599853515625,
        23.3800048828125,
        23.4000244140625,
        23.41998291015625,
        23.44000244140625,
        23.46002197265625,
        23.47998046875,
        23.5,
        23.52001953125,
        23.53997802734375,
        23.55999755859375,
        23.58001708984375,
        23.5999755859375,
        23.6199951171875,
        23.6400146484375,
        23.65997314453125,
        23.67999267578125,
        23.70001220703125,
        23.72003173828125,
        23.739990234375,
        23.760009765625,
        23.780029296875,
        23.79998779296875,
        23.82000732421875,
        23.84002685546875,
        23.8599853515625,
        23.8800048828125,
        23.9000244140625,
        23.91998291015625,
        23.94000244140625,
        23.96002197265625,
        23.97998046875,
        24.0,
        24.02001953125,
        24.03997802734375,
        24.05999755859375,
        24.08001708984375,
        24.0999755859375,
        24.1199951171875,
        24.1400146484375,
        24.15997314453125,
        24.17999267578125,
        24.20001220703125,
        24.22003173828125,
        24.239990234375,
        24.260009765625,
        24.280029296875,
        24.29998779296875,
        24.32000732421875,
        24.34002685546875,
        24.3599853515625,
        24.3800048828125,
        24.4000244140625,
        24.41998291015625,
        24.44000244140625,
        24.46002197265625,
        24.47998046875,
        24.5,
        24.52001953125,
        24.53997802734375,
        24.55999755859375,
        24.58001708984375,
        24.5999755859375,
        24.6199951171875,
        24.6400146484375,
        24.65997314453125,
        24.67999267578125,
        24.70001220703125,
        24.72003173828125,
        24.739990234375,
        24.760009765625,
        24.780029296875,
        24.79998779296875,
        24.82000732421875,
        24.84002685546875,
        24.8599853515625,
        24.8800048828125,
        24.9000244140625,
        24.91998291015625,
        24.94000244140625,
        24.96002197265625,
        24.97998046875,
        25.0,
        25.02001953125,
        25.03997802734375,
        25.05999755859375,
        25.08001708984375,
        25.0999755859375,
        25.1199951171875,
        25.1400146484375,
        25.15997314453125,
        25.17999267578125,
        25.20001220703125,
        25.22003173828125,
        25.239990234375,
        25.260009765625,
        25.280029296875,
        25.29998779296875,
        25.32000732421875,
        25.34002685546875,
        25.3599853515625,
        25.3800048828125,
        25.4000244140625,
        25.41998291015625,
        25.44000244140625,
        25.46002197265625,
        25.47998046875,
        25.5,
        25.52001953125,
        25.53997802734375,
        25.55999755859375,
        25.58001708984375,
        25.5999755859375,
        25.6199951171875,
        25.6400146484375,
        25.65997314453125,
        25.67999267578125,
        25.70001220703125,
        25.72003173828125,
        25.739990234375,
        25.760009765625,
        25.780029296875,
        25.79998779296875,
        25.82000732421875,
        25.84002685546875,
        25.8599853515625,
        25.8800048828125,
        25.9000244140625,
        25.91998291015625,
        25.94000244140625,
        25.96002197265625,
        25.97998046875,
        26.0,
        26.02001953125,
        26.03997802734375,
        26.05999755859375,
        26.08001708984375,
        26.0999755859375,
        26.1199951171875,
        26.1400146484375,
        26.15997314453125,
        26.17999267578125,
        26.20001220703125,
        26.22003173828125,
        26.239990234375,
        26.260009765625,
        26.280029296875,
        26.29998779296875,
        26.32000732421875,
        26.34002685546875,
        26.3599853515625,
        26.3800048828125,
        26.4000244140625,
        26.41998291015625,
        26.44000244140625,
        26.46002197265625,
        26.47998046875,
        26.5,
        26.52001953125,
        26.53997802734375,
        26.55999755859375,
        26.58001708984375,
        26.5999755859375,
        26.6199951171875,
        26.6400146484375,
        26.65997314453125,
        26.67999267578125,
        26.70001220703125,
        26.72003173828125,
        26.739990234375,
        26.760009765625,
        26.780029296875,
        26.79998779296875,
        26.82000732421875,
        26.84002685546875,
        26.8599853515625,
        26.8800048828125,
        26.9000244140625,
        26.91998291015625,
        26.94000244140625,
        26.96002197265625,
        26.97998046875,
        27.0,
        27.02001953125,
        27.03997802734375,
        27.05999755859375,
        27.08001708984375,
        27.0999755859375,
        27.1199951171875,
        27.1400146484375,
        27.15997314453125,
        27.17999267578125,
        27.20001220703125,
        27.22003173828125,
        27.239990234375,
        27.260009765625,
        27.280029296875,
        27.29998779296875,
        27.32000732421875,
        27.34002685546875,
        27.3599853515625,
        27.3800048828125,
        27.4000244140625,
        27.41998291015625,
        27.44000244140625,
        27.46002197265625,
        27.47998046875,
        27.5,
        27.52001953125,
        27.53997802734375,
        27.55999755859375,
        27.58001708984375,
        27.5999755859375,
        27.6199951171875,
        27.6400146484375,
        27.65997314453125,
        27.67999267578125,
        27.70001220703125,
        27.72003173828125,
        27.739990234375,
        27.760009765625,
        27.780029296875,
        27.79998779296875,
        27.82000732421875,
        27.84002685546875,
        27.8599853515625,
        27.8800048828125,
        27.9000244140625,
        27.91998291015625,
        27.94000244140625,
        27.96002197265625,
        27.97998046875,
        28.0,
        28.02001953125,
        28.03997802734375,
        28.05999755859375,
        28.08001708984375,
        28.0999755859375,
        28.1199951171875,
        28.1400146484375,
        28.15997314453125,
        28.17999267578125,
        28.20001220703125,
        28.22003173828125,
        28.239990234375,
        28.260009765625,
        28.280029296875,
        28.29998779296875,
        28.32000732421875,
        28.34002685546875,
        28.3599853515625,
        28.3800048828125,
        28.4000244140625,
        28.41998291015625,
        28.44000244140625,
        28.46002197265625,
        28.47998046875,
        28.5,
        28.52001953125,
        28.53997802734375,
        28.55999755859375,
        28.58001708984375,
        28.5999755859375,
        28.6199951171875,
        28.6400146484375,
        28.65997314453125,
        28.67999267578125,
        28.70001220703125,
        28.72003173828125,
        28.739990234375,
        28.760009765625,
        28.780029296875,
        28.79998779296875,
        28.82000732421875,
        28.84002685546875,
        28.8599853515625,
        28.8800048828125,
        28.9000244140625,
        28.91998291015625,
        28.94000244140625,
        28.96002197265625,
        28.97998046875,
        29.0,
        29.02001953125,
        29.03997802734375,
        29.05999755859375,
        29.08001708984375,
        29.0999755859375,
        29.1199951171875,
        29.1400146484375,
        29.15997314453125,
        29.17999267578125,
        29.20001220703125,
        29.22003173828125,
        29.239990234375,
        29.260009765625,
        29.280029296875,
        29.29998779296875,
        29.32000732421875,
        29.34002685546875,
        29.3599853515625,
        29.3800048828125,
        29.4000244140625,
        29.41998291015625,
        29.44000244140625,
        29.46002197265625,
        29.47998046875,
        29.5,
        29.52001953125,
        29.53997802734375,
        29.55999755859375,
        29.58001708984375,
        29.5999755859375,
        29.6199951171875,
        29.6400146484375,
        29.65997314453125,
        29.67999267578125,
        29.70001220703125,
        29.72003173828125,
        29.739990234375,
        29.760009765625,
        29.780029296875,
        29.79998779296875,
        29.82000732421875,
        29.84002685546875,
        29.8599853515625,
        29.8800048828125,
        29.9000244140625,
        29.91998291015625,
        29.94000244140625,
        29.96002197265625,
        29.97998046875,
        30.0,
        30.02001953125,
        30.03997802734375,
        30.05999755859375,
        30.08001708984375,
        30.0999755859375,
        30.1199951171875,
        30.1400146484375,
        30.15997314453125,
        30.17999267578125,
        30.20001220703125,
        30.22003173828125,
        30.239990234375,
        30.260009765625,
        30.280029296875,
        30.29998779296875,
        30.32000732421875,
        30.34002685546875,
        30.3599853515625,
        30.3800048828125,
        30.4000244140625,
        30.41998291015625,
        30.44000244140625,
        30.46002197265625,
        30.47998046875,
        30.5,
        30.52001953125,
        30.53997802734375,
        30.55999755859375,
        30.58001708984375,
        30.5999755859375,
        30.6199951171875,
        30.6400146484375,
        30.65997314453125,
        30.67999267578125,
        30.70001220703125,
        30.72003173828125,
        30.739990234375,
        30.760009765625,
        30.780029296875,
        30.79998779296875,
        30.82000732421875,
        30.84002685546875,
        30.8599853515625,
        30.8800048828125,
        30.9000244140625,
        30.91998291015625,
        30.94000244140625,
        30.96002197265625,
        30.97998046875,
        31.0,
        31.02001953125,
        31.03997802734375,
        31.05999755859375,
        31.08001708984375,
        31.0999755859375,
        31.1199951171875,
        31.1400146484375,
        31.15997314453125,
        31.17999267578125,
        31.20001220703125,
        31.22003173828125,
        31.239990234375,
        31.260009765625,
        31.280029296875,
        31.29998779296875,
        31.32000732421875,
        31.34002685546875,
        31.3599853515625,
        31.3800048828125,
        31.4000244140625,
        31.41998291015625,
        31.44000244140625,
        31.46002197265625,
        31.47998046875,
        31.5,
        31.52001953125,
        31.53997802734375,
        31.55999755859375,
        31.58001708984375,
        31.5999755859375,
        31.6199951171875,
        31.6400146484375,
        31.65997314453125,
        31.67999267578125,
        31.70001220703125,
        31.72003173828125,
        31.739990234375,
        31.760009765625,
        31.780029296875,
        31.79998779296875,
        31.82000732421875,
        31.84002685546875,
        31.8599853515625,
        31.8800048828125,
        31.9000244140625,
        31.91998291015625,
        31.94000244140625,
        31.96002197265625,
        31.97998046875,
        32.0,
        32.02001953125,
        32.03997802734375,
        32.05999755859375,
        32.08001708984375,
        32.0999755859375,
        32.1199951171875,
        32.1400146484375,
        32.15997314453125,
        32.17999267578125,
        32.20001220703125,
        32.22003173828125,
        32.239990234375,
        32.260009765625,
        32.280029296875,
        32.29998779296875,
        32.32000732421875,
        32.34002685546875,
        32.3599853515625,
        32.3800048828125,
        32.4000244140625,
        32.41998291015625,
        32.44000244140625,
        32.46002197265625,
        32.47998046875,
        32.5,
        32.52001953125,
        32.53997802734375,
        32.55999755859375,
        32.58001708984375,
        32.5999755859375,
        32.6199951171875,
        32.6400146484375,
        32.65997314453125,
        32.67999267578125,
        32.70001220703125,
        32.72003173828125,
        32.739990234375,
        32.760009765625,
        32.780029296875,
        32.79998779296875,
        32.82000732421875,
        32.84002685546875,
        32.8599853515625,
        32.8800048828125,
        32.9000244140625,
        32.91998291015625,
        32.94000244140625,
        32.96002197265625,
        32.97998046875,
        33.0,
        33.02001953125,
        33.03997802734375,
        33.05999755859375,
        33.08001708984375,
        33.0999755859375,
        33.1199951171875,
        33.1400146484375,
        33.15997314453125,
        33.17999267578125,
        33.20001220703125,
        33.22003173828125,
        33.239990234375,
        33.260009765625,
        33.280029296875,
        33.29998779296875,
        33.32000732421875,
        33.34002685546875,
        33.3599853515625,
        33.3800048828125,
        33.4000244140625,
        33.41998291015625,
        33.44000244140625,
        33.46002197265625,
        33.47998046875,
        33.5,
        33.52001953125,
        33.53997802734375,
        33.55999755859375,
        33.58001708984375,
        33.5999755859375,
        33.6199951171875,
        33.6400146484375,
        33.65997314453125,
        33.67999267578125,
        33.70001220703125,
        33.72003173828125,
        33.739990234375,
        33.760009765625,
        33.780029296875,
        33.79998779296875,
        33.82000732421875,
        33.84002685546875,
        33.8599853515625,
        33.8800048828125,
        33.9000244140625,
        33.91998291015625,
        33.94000244140625,
        33.96002197265625,
        33.97998046875,
        34.0,
        34.02001953125,
        34.03997802734375,
        34.05999755859375,
        34.08001708984375,
        34.0999755859375,
        34.1199951171875,
        34.1400146484375,
        34.15997314453125,
        34.17999267578125,
        34.20001220703125,
        34.22003173828125,
        34.239990234375,
        34.260009765625,
        34.280029296875,
        34.29998779296875,
        34.32000732421875,
        34.34002685546875,
        34.3599853515625,
        34.3800048828125,
        34.4000244140625,
        34.41998291015625,
        34.44000244140625,
        34.46002197265625,
        34.47998046875,
        34.5,
        34.52001953125,
        34.53997802734375,
        34.55999755859375,
        34.58001708984375,
        34.5999755859375,
        34.6199951171875,
        34.6400146484375,
        34.65997314453125,
        34.67999267578125,
        34.70001220703125,
        34.72003173828125,
        34.739990234375,
        34.760009765625,
        34.780029296875,
        34.79998779296875,
        34.82000732421875,
        34.84002685546875,
        34.8599853515625,
        34.8800048828125,
        34.9000244140625,
        34.91998291015625,
        34.94000244140625,
        34.96002197265625,
        34.97998046875,
        35.0,
        35.02001953125,
        35.03997802734375,
        35.05999755859375,
        35.08001708984375,
        35.0999755859375,
        35.1199951171875,
        35.1400146484375,
        35.15997314453125,
        35.17999267578125,
        35.20001220703125,
        35.22003173828125,
        35.239990234375,
        35.260009765625,
        35.280029296875,
        35.29998779296875,
        35.32000732421875,
        35.34002685546875,
        35.3599853515625,
        35.3800048828125,
        35.4000244140625,
        35.41998291015625,
        35.44000244140625,
        35.46002197265625,
        35.47998046875,
        35.5,
        35.52001953125,
        35.53997802734375,
        35.55999755859375,
        35.58001708984375,
        35.5999755859375,
        35.6199951171875,
        35.6400146484375,
        35.65997314453125,
        35.67999267578125,
        35.70001220703125,
        35.72003173828125,
        35.739990234375,
        35.760009765625,
        35.780029296875,
        35.79998779296875,
        35.82000732421875,
        35.84002685546875,
        35.8599853515625,
        35.8800048828125,
        35.9000244140625,
        35.91998291015625,
        35.94000244140625,
        35.96002197265625,
        35.97998046875,
        36.0,
        36.02001953125,
        36.03997802734375,
        36.05999755859375,
        36.08001708984375,
        36.0999755859375,
        36.1199951171875,
        36.1400146484375,
        36.15997314453125,
        36.17999267578125,
        36.20001220703125,
        36.22003173828125,
        36.239990234375,
        36.260009765625,
        36.280029296875,
        36.29998779296875,
        36.32000732421875,
        36.34002685546875,
        36.3599853515625,
        36.3800048828125,
        36.4000244140625,
        36.41998291015625,
        36.44000244140625,
        36.46002197265625,
        36.47998046875,
        36.5,
        36.52001953125,
        36.53997802734375,
        36.55999755859375,
        36.58001708984375,
        36.5999755859375,
        36.6199951171875,
        36.6400146484375,
        36.65997314453125,
        36.67999267578125,
        36.70001220703125,
        36.72003173828125,
        36.739990234375,
        36.760009765625,
        36.780029296875,
        36.79998779296875,
        36.82000732421875,
        36.84002685546875,
        36.8599853515625,
        36.8800048828125,
        36.9000244140625,
        36.91998291015625,
        36.94000244140625,
        36.96002197265625,
        36.97998046875,
        37.0,
        37.02001953125,
        37.03997802734375,
        37.05999755859375,
        37.08001708984375,
        37.0999755859375,
        37.1199951171875,
        37.1400146484375,
        37.15997314453125,
        37.17999267578125,
        37.20001220703125,
        37.22003173828125,
        37.239990234375,
        37.260009765625,
        37.280029296875,
        37.29998779296875,
        37.32000732421875,
        37.34002685546875,
        37.3599853515625,
        37.3800048828125,
        37.4000244140625,
        37.41998291015625,
        37.44000244140625,
        37.46002197265625,
        37.47998046875,
        37.5,
        37.52001953125,
        37.53997802734375,
        37.55999755859375,
        37.58001708984375,
        37.5999755859375,
        37.6199951171875,
        37.6400146484375,
        37.65997314453125,
        37.67999267578125,
        37.70001220703125,
        37.72003173828125,
        37.739990234375,
        37.760009765625,
        37.780029296875,
        37.79998779296875,
        37.82000732421875,
        37.84002685546875,
        37.8599853515625,
        37.8800048828125,
        37.9000244140625,
        37.91998291015625,
        37.94000244140625,
        37.96002197265625,
        37.97998046875,
        38.0,
        38.02001953125,
        38.03997802734375,
        38.05999755859375,
        38.08001708984375,
        38.0999755859375,
        38.1199951171875,
        38.1400146484375,
        38.15997314453125,
        38.17999267578125,
        38.20001220703125,
        38.22003173828125,
        38.239990234375,
        38.260009765625,
        38.280029296875,
        38.29998779296875,
        38.32000732421875,
        38.34002685546875,
        38.3599853515625,
        38.3800048828125,
        38.4000244140625,
        38.41998291015625,
        38.44000244140625,
        38.46002197265625,
        38.47998046875,
        38.5,
        38.52001953125,
        38.53997802734375,
        38.55999755859375,
        38.58001708984375,
        38.5999755859375,
        38.6199951171875,
        38.6400146484375,
        38.65997314453125,
        38.67999267578125,
        38.70001220703125,
        38.72003173828125,
        38.739990234375,
        38.760009765625,
        38.780029296875,
        38.79998779296875,
        38.82000732421875,
        38.84002685546875,
        38.8599853515625,
        38.8800048828125,
        38.9000244140625,
        38.91998291015625,
        38.94000244140625,
        38.96002197265625,
        38.97998046875,
        39.0,
        39.02001953125,
        39.03997802734375,
        39.05999755859375,
        39.08001708984375,
        39.0999755859375,
        39.1199951171875,
        39.1400146484375,
        39.15997314453125,
        39.17999267578125,
        39.20001220703125,
        39.22003173828125,
        39.239990234375,
        39.260009765625,
        39.280029296875,
        39.29998779296875,
        39.32000732421875,
        39.34002685546875,
        39.3599853515625,
        39.3800048828125,
        39.4000244140625,
        39.41998291015625,
        39.44000244140625,
        39.46002197265625,
        39.47998046875,
        39.5,
        39.52001953125,
        39.53997802734375,
        39.55999755859375,
        39.58001708984375,
        39.5999755859375,
        39.6199951171875,
        39.6400146484375,
        39.65997314453125,
        39.67999267578125,
        39.70001220703125,
        39.72003173828125,
        39.739990234375,
        39.760009765625,
        39.780029296875,
        39.79998779296875,
        39.82000732421875,
        39.84002685546875,
        39.8599853515625,
        39.8800048828125,
        39.9000244140625,
        39.91998291015625,
        39.94000244140625,
        39.96002197265625,
        39.97998046875,
        40.0,
        40.02001953125,
        40.03997802734375,
        40.05999755859375,
        40.08001708984375,
        40.0999755859375,
        40.1199951171875,
        40.1400146484375,
        40.15997314453125,
        40.17999267578125,
        40.20001220703125,
        40.22003173828125,
        40.239990234375,
        40.260009765625,
        40.280029296875,
        40.29998779296875,
        40.32000732421875,
        40.34002685546875,
        40.3599853515625,
        40.3800048828125,
        40.4000244140625,
        40.41998291015625,
        40.44000244140625,
        40.46002197265625,
        40.47998046875,
        40.5,
        40.52001953125,
        40.53997802734375,
        40.55999755859375,
        40.58001708984375,
        40.5999755859375,
        40.6199951171875,
        40.6400146484375,
        40.65997314453125,
        40.67999267578125,
        40.70001220703125,
        40.72003173828125,
        40.739990234375,
        40.760009765625,
        40.780029296875,
        40.79998779296875,
        40.82000732421875,
        40.84002685546875,
        40.8599853515625,
        40.8800048828125,
        40.9000244140625,
        40.91998291015625,
        40.94000244140625,
        40.96002197265625,
        40.97998046875,
        41.0,
        41.02001953125,
        41.03997802734375,
        41.05999755859375,
        41.08001708984375,
        41.0999755859375,
        41.1199951171875,
        41.1400146484375,
        41.15997314453125,
        41.17999267578125,
        41.20001220703125,
        41.22003173828125,
        41.239990234375,
        41.260009765625,
        41.280029296875,
        41.29998779296875,
        41.32000732421875,
        41.34002685546875,
        41.3599853515625,
        41.3800048828125,
        41.4000244140625,
        41.41998291015625,
        41.44000244140625,
        41.46002197265625,
        41.47998046875,
        41.5,
        41.52001953125,
        41.53997802734375,
        41.55999755859375,
        41.58001708984375,
        41.5999755859375,
        41.6199951171875,
        41.6400146484375,
        41.65997314453125,
        41.67999267578125,
        41.70001220703125,
        41.72003173828125,
        41.739990234375,
        41.760009765625,
        41.780029296875,
        41.79998779296875,
        41.82000732421875,
        41.84002685546875,
        41.8599853515625,
        41.8800048828125,
        41.9000244140625,
        41.91998291015625,
        41.94000244140625,
        41.96002197265625,
        41.97998046875,
        42.0,
        42.02001953125,
        42.03997802734375,
        42.05999755859375,
        42.08001708984375,
        42.0999755859375,
        42.1199951171875,
        42.1400146484375,
        42.15997314453125,
        42.17999267578125,
        42.20001220703125,
        42.22003173828125,
        42.239990234375,
        42.260009765625,
        42.280029296875,
        42.29998779296875,
        42.32000732421875,
        42.34002685546875,
        42.3599853515625,
        42.3800048828125,
        42.4000244140625,
        42.41998291015625,
        42.44000244140625,
        42.46002197265625,
        42.47998046875,
        42.5,
        42.52001953125,
        42.53997802734375,
        42.55999755859375,
        42.58001708984375,
        42.5999755859375,
        42.6199951171875,
        42.6400146484375,
        42.65997314453125,
        42.67999267578125,
        42.70001220703125,
        42.72003173828125,
        42.739990234375,
        42.760009765625,
        42.780029296875,
        42.79998779296875,
        42.82000732421875,
        42.84002685546875,
        42.8599853515625,
        42.8800048828125,
        42.9000244140625,
        42.91998291015625,
        42.94000244140625,
        42.96002197265625,
        42.97998046875,
        43.0,
        43.02001953125,
        43.03997802734375,
        43.05999755859375,
        43.08001708984375,
        43.0999755859375,
        43.1199951171875,
        43.1400146484375,
        43.15997314453125,
        43.17999267578125,
        43.20001220703125,
        43.22003173828125,
        43.239990234375,
        43.260009765625,
        43.280029296875,
        43.29998779296875,
        43.32000732421875,
        43.34002685546875,
        43.3599853515625,
        43.3800048828125,
        43.4000244140625,
        43.41998291015625,
        43.44000244140625,
        43.46002197265625,
        43.47998046875,
        43.5,
        43.52001953125,
        43.53997802734375,
        43.55999755859375,
        43.58001708984375,
        43.5999755859375,
        43.6199951171875,
        43.6400146484375,
        43.65997314453125,
        43.67999267578125,
        43.70001220703125,
        43.72003173828125,
        43.739990234375,
        43.760009765625,
        43.780029296875,
        43.79998779296875,
        43.82000732421875,
        43.84002685546875,
        43.8599853515625,
        43.8800048828125,
        43.9000244140625,
        43.91998291015625,
        43.94000244140625,
        43.96002197265625,
        43.97998046875,
        44.0,
        44.02001953125,
        44.03997802734375,
        44.05999755859375,
        44.08001708984375,
        44.0999755859375,
        44.1199951171875,
        44.1400146484375,
        44.15997314453125,
        44.17999267578125,
        44.20001220703125,
        44.22003173828125,
        44.239990234375,
        44.260009765625,
        44.280029296875,
        44.29998779296875,
        44.32000732421875,
        44.34002685546875,
        44.3599853515625,
        44.3800048828125,
        44.4000244140625,
        44.41998291015625,
        44.44000244140625,
        44.46002197265625,
        44.47998046875,
        44.5,
        44.52001953125,
        44.53997802734375,
        44.55999755859375,
        44.58001708984375,
        44.5999755859375,
        44.6199951171875,
        44.6400146484375,
        44.65997314453125,
        44.67999267578125,
        44.70001220703125,
        44.72003173828125,
        44.739990234375,
        44.760009765625,
        44.780029296875,
        44.79998779296875,
        44.82000732421875,
        44.84002685546875,
        44.8599853515625,
        44.8800048828125,
        44.9000244140625,
        44.91998291015625,
        44.94000244140625,
        44.96002197265625,
        44.97998046875,
        45.0,
        45.02001953125,
        45.03997802734375,
        45.05999755859375,
        45.08001708984375,
        45.0999755859375,
        45.1199951171875,
        45.1400146484375,
        45.15997314453125,
        45.17999267578125,
        45.20001220703125,
        45.22003173828125,
        45.239990234375,
        45.260009765625,
        45.280029296875,
        45.29998779296875,
        45.32000732421875,
        45.34002685546875,
        45.3599853515625,
        45.3800048828125,
        45.4000244140625,
        45.41998291015625,
        45.44000244140625,
        45.46002197265625,
        45.47998046875,
        45.5,
        45.52001953125,
        45.53997802734375,
        45.55999755859375,
        45.58001708984375,
        45.5999755859375,
        45.6199951171875,
        45.6400146484375,
        45.65997314453125,
        45.67999267578125,
        45.70001220703125,
        45.72003173828125,
        45.739990234375,
        45.760009765625,
        45.780029296875,
        45.79998779296875,
        45.82000732421875,
        45.84002685546875,
        45.8599853515625,
        45.8800048828125,
        45.9000244140625,
        45.91998291015625,
        45.94000244140625,
        45.96002197265625,
        45.97998046875,
        46.0,
        46.02001953125,
        46.03997802734375,
        46.05999755859375,
        46.08001708984375,
        46.0999755859375,
        46.1199951171875,
        46.1400146484375,
        46.15997314453125,
        46.17999267578125,
        46.20001220703125,
        46.22003173828125,
        46.239990234375,
        46.260009765625,
        46.280029296875,
        46.29998779296875,
        46.32000732421875,
        46.34002685546875,
        46.3599853515625,
        46.3800048828125,
        46.4000244140625,
        46.41998291015625,
        46.44000244140625,
        46.46002197265625,
        46.47998046875,
        46.5,
        46.52001953125,
        46.53997802734375,
        46.55999755859375,
        46.58001708984375,
        46.5999755859375,
        46.6199951171875,
        46.6400146484375,
        46.65997314453125,
        46.67999267578125,
        46.70001220703125,
        46.72003173828125,
        46.739990234375,
        46.760009765625,
        46.780029296875,
        46.79998779296875,
        46.82000732421875,
        46.84002685546875,
        46.8599853515625,
        46.8800048828125,
        46.9000244140625,
        46.91998291015625,
        46.94000244140625,
        46.96002197265625,
        46.97998046875,
        47.0,
        47.02001953125,
        47.03997802734375,
        47.05999755859375,
        47.08001708984375,
        47.0999755859375,
        47.1199951171875,
        47.1400146484375,
        47.15997314453125,
        47.17999267578125,
        47.20001220703125,
        47.22003173828125,
        47.239990234375,
        47.260009765625,
        47.280029296875,
        47.29998779296875,
        47.32000732421875,
        47.34002685546875,
        47.3599853515625,
        47.3800048828125,
        47.4000244140625,
        47.41998291015625,
        47.44000244140625,
        47.46002197265625,
        47.47998046875,
        47.5,
        47.52001953125,
        47.53997802734375,
        47.55999755859375,
        47.58001708984375,
        47.5999755859375,
        47.6199951171875,
        47.6400146484375,
        47.65997314453125,
        47.67999267578125,
        47.70001220703125,
        47.72003173828125,
        47.739990234375,
        47.760009765625,
        47.780029296875,
        47.79998779296875,
        47.82000732421875,
        47.84002685546875,
        47.8599853515625,
        47.8800048828125,
        47.9000244140625,
        47.91998291015625,
        47.94000244140625,
        47.96002197265625,
        47.97998046875,
        48.0,
        48.02001953125,
        48.03997802734375,
        48.05999755859375,
        48.08001708984375,
        48.0999755859375,
        48.1199951171875,
        48.1400146484375,
        48.15997314453125,
        48.17999267578125,
        48.20001220703125,
        48.22003173828125,
        48.239990234375,
        48.260009765625,
        48.280029296875,
        48.29998779296875,
        48.32000732421875,
        48.34002685546875,
        48.3599853515625,
        48.3800048828125,
        48.4000244140625,
        48.41998291015625,
        48.44000244140625,
        48.46002197265625,
        48.47998046875,
        48.5,
        48.52001953125,
        48.53997802734375,
        48.55999755859375,
        48.58001708984375,
        48.5999755859375,
        48.6199951171875,
        48.6400146484375,
        48.65997314453125,
        48.67999267578125,
        48.70001220703125,
        48.72003173828125,
        48.739990234375,
        48.760009765625,
        48.780029296875,
        48.79998779296875,
        48.82000732421875,
        48.84002685546875,
        48.8599853515625,
        48.8800048828125,
        48.9000244140625,
        48.91998291015625,
        48.94000244140625,
        48.96002197265625,
        48.97998046875,
        49.0,
        49.02001953125,
        49.03997802734375,
        49.05999755859375,
        49.08001708984375,
        49.0999755859375,
        49.1199951171875,
        49.1400146484375,
        49.15997314453125,
        49.17999267578125,
        49.20001220703125,
        49.22003173828125,
        49.239990234375,
        49.260009765625,
        49.280029296875,
        49.29998779296875,
        49.32000732421875,
        49.34002685546875,
        49.3599853515625,
        49.3800048828125,
        49.4000244140625,
        49.41998291015625,
        49.44000244140625,
        49.46002197265625,
        49.47998046875,
        49.5,
        49.52001953125,
        49.53997802734375,
        49.55999755859375,
        49.58001708984375,
        49.5999755859375,
        49.6199951171875,
        49.6400146484375,
        49.65997314453125,
        49.67999267578125,
        49.70001220703125,
        49.72003173828125,
        49.739990234375,
        49.760009765625,
        49.780029296875,
        49.79998779296875,
        49.82000732421875,
        49.84002685546875,
        49.8599853515625,
        49.8800048828125,
        49.9000244140625,
        49.91998291015625,
        49.94000244140625,
        49.96002197265625,
        49.97998046875,
        50.0,
        50.02001953125,
        50.03997802734375,
        50.05999755859375,
        50.08001708984375,
        50.0999755859375,
        50.1199951171875,
        50.1400146484375,
        50.15997314453125,
        50.17999267578125,
        50.20001220703125,
        50.22003173828125,
        50.239990234375,
        50.260009765625,
        50.280029296875,
        50.29998779296875,
        50.32000732421875,
        50.34002685546875,
        50.3599853515625,
        50.3800048828125,
        50.4000244140625,
        50.41998291015625,
        50.44000244140625,
        50.46002197265625,
        50.47998046875,
        50.5,
        50.52001953125,
        50.53997802734375,
        50.55999755859375,
        50.58001708984375,
        50.5999755859375,
        50.6199951171875,
        50.6400146484375,
        50.65997314453125,
        50.67999267578125,
        50.70001220703125,
        50.72003173828125,
        50.739990234375,
        50.760009765625,
        50.780029296875,
        50.79998779296875,
        50.82000732421875,
        50.84002685546875,
        50.8599853515625,
        50.8800048828125,
        50.9000244140625,
        50.91998291015625,
        50.94000244140625,
        50.96002197265625,
        50.97998046875,
        51.0,
        51.02001953125,
        51.03997802734375,
        51.05999755859375,
        51.08001708984375,
        51.0999755859375,
        51.1199951171875,
        51.1400146484375,
        51.15997314453125,
        51.17999267578125,
        51.20001220703125,
        51.22003173828125,
        51.239990234375,
        51.260009765625,
        51.280029296875,
        51.29998779296875,
        51.32000732421875,
        51.34002685546875,
        51.3599853515625,
        51.3800048828125,
        51.4000244140625,
        51.41998291015625,
        51.44000244140625,
        51.46002197265625,
        51.47998046875,
        51.5,
        51.52001953125,
        51.53997802734375,
        51.55999755859375,
        51.58001708984375,
        51.5999755859375,
        51.6199951171875,
        51.6400146484375,
        51.65997314453125,
        51.67999267578125,
        51.70001220703125,
        51.72003173828125,
        51.739990234375,
        51.760009765625,
        51.780029296875,
        51.79998779296875,
        51.82000732421875,
        51.84002685546875,
        51.8599853515625,
        51.8800048828125,
        51.9000244140625,
        51.91998291015625,
        51.94000244140625,
        51.96002197265625,
        51.97998046875,
        52.0,
        52.02001953125,
        52.03997802734375,
        52.05999755859375,
        52.08001708984375,
        52.0999755859375,
        52.1199951171875,
        52.1400146484375,
        52.15997314453125,
        52.17999267578125,
        52.20001220703125,
        52.22003173828125,
        52.239990234375,
        52.260009765625,
        52.280029296875,
        52.29998779296875,
        52.32000732421875,
        52.34002685546875,
        52.3599853515625,
        52.3800048828125,
        52.4000244140625,
        52.41998291015625,
        52.44000244140625,
        52.46002197265625,
        52.47998046875,
        52.5,
        52.52001953125,
        52.53997802734375,
        52.55999755859375,
        52.58001708984375,
        52.5999755859375,
        52.6199951171875,
        52.6400146484375,
        52.65997314453125,
        52.67999267578125,
        52.70001220703125,
        52.72003173828125,
        52.739990234375,
        52.760009765625,
        52.780029296875,
        52.79998779296875,
        52.82000732421875,
        52.84002685546875,
        52.8599853515625,
        52.8800048828125,
        52.9000244140625,
        52.91998291015625,
        52.94000244140625,
        52.96002197265625,
        52.97998046875,
        53.0,
        53.02001953125,
        53.03997802734375,
        53.05999755859375,
        53.08001708984375,
        53.0999755859375,
        53.1199951171875,
        53.1400146484375,
        53.15997314453125,
        53.17999267578125,
        53.20001220703125,
        53.22003173828125,
        53.239990234375,
        53.260009765625,
        53.280029296875,
        53.29998779296875,
        53.32000732421875,
        53.34002685546875,
        53.3599853515625,
        53.3800048828125,
        53.4000244140625,
        53.41998291015625,
        53.44000244140625,
        53.46002197265625,
        53.47998046875,
        53.5,
        53.52001953125,
        53.53997802734375,
        53.55999755859375,
        53.58001708984375,
        53.5999755859375,
        53.6199951171875,
        53.6400146484375,
        53.65997314453125,
        53.67999267578125,
        53.70001220703125,
        53.72003173828125,
        53.739990234375,
        53.760009765625,
        53.780029296875,
        53.79998779296875,
        53.82000732421875,
        53.84002685546875,
        53.8599853515625,
        53.8800048828125,
        53.9000244140625,
        53.91998291015625,
        53.94000244140625,
        53.96002197265625,
        53.97998046875,
        54.0,
        54.02001953125,
        54.03997802734375,
        54.05999755859375,
        54.08001708984375,
        54.0999755859375,
        54.1199951171875,
        54.1400146484375,
        54.15997314453125,
        54.17999267578125,
        54.20001220703125,
        54.22003173828125,
        54.239990234375,
        54.260009765625,
        54.280029296875,
        54.29998779296875,
        54.32000732421875,
        54.34002685546875,
        54.3599853515625,
        54.3800048828125,
        54.4000244140625,
        54.41998291015625,
        54.44000244140625,
        54.46002197265625,
        54.47998046875,
        54.5,
        54.52001953125,
        54.53997802734375,
        54.55999755859375,
        54.58001708984375,
        54.5999755859375,
        54.6199951171875,
        54.6400146484375,
        54.65997314453125,
        54.67999267578125,
        54.70001220703125,
        54.72003173828125,
        54.739990234375,
        54.760009765625,
        54.780029296875,
        54.79998779296875,
        54.82000732421875,
        54.84002685546875,
        54.8599853515625,
        54.8800048828125,
        54.9000244140625,
        54.91998291015625,
        54.94000244140625,
        54.96002197265625,
        54.97998046875,
        55.0,
        55.02001953125,
        55.03997802734375,
        55.05999755859375,
        55.08001708984375,
        55.0999755859375,
        55.1199951171875,
        55.1400146484375,
        55.15997314453125,
        55.17999267578125,
        55.20001220703125,
        55.22003173828125,
        55.239990234375,
        55.260009765625,
        55.280029296875,
        55.29998779296875,
        55.32000732421875,
        55.34002685546875,
        55.3599853515625,
        55.3800048828125,
        55.4000244140625,
        55.41998291015625,
        55.44000244140625,
        55.46002197265625,
        55.47998046875,
        55.5,
        55.52001953125,
        55.53997802734375,
        55.55999755859375,
        55.58001708984375,
        55.5999755859375,
        55.6199951171875,
        55.6400146484375,
        55.65997314453125,
        55.67999267578125,
        55.70001220703125,
        55.72003173828125,
        55.739990234375,
        55.760009765625,
        55.780029296875,
        55.79998779296875,
        55.82000732421875,
        55.84002685546875,
        55.8599853515625,
        55.8800048828125,
        55.9000244140625,
        55.91998291015625,
        55.94000244140625,
        55.96002197265625,
        55.97998046875,
        56.0,
        56.02001953125,
        56.03997802734375,
        56.05999755859375,
        56.08001708984375,
        56.0999755859375,
        56.1199951171875,
        56.1400146484375,
        56.15997314453125,
        56.17999267578125,
        56.20001220703125,
        56.22003173828125,
        56.239990234375,
        56.260009765625,
        56.280029296875,
        56.29998779296875,
        56.32000732421875,
        56.34002685546875,
        56.3599853515625,
        56.3800048828125,
        56.4000244140625,
        56.41998291015625,
        56.44000244140625,
        56.46002197265625,
        56.47998046875,
        56.5,
        56.52001953125,
        56.53997802734375,
        56.55999755859375,
        56.58001708984375,
        56.5999755859375,
        56.6199951171875,
        56.6400146484375,
        56.65997314453125,
        56.67999267578125,
        56.70001220703125,
        56.72003173828125,
        56.739990234375,
        56.760009765625,
        56.780029296875,
        56.79998779296875,
        56.82000732421875,
        56.84002685546875,
        56.8599853515625,
        56.8800048828125,
        56.9000244140625,
        56.91998291015625,
        56.94000244140625,
        56.96002197265625,
        56.97998046875,
        57.0,
        57.02001953125,
        57.03997802734375,
        57.05999755859375,
        57.08001708984375,
        57.0999755859375,
        57.1199951171875,
        57.1400146484375,
        57.15997314453125,
        57.17999267578125,
        57.20001220703125,
        57.22003173828125,
        57.239990234375,
        57.260009765625,
        57.280029296875,
        57.29998779296875,
        57.32000732421875,
        57.34002685546875,
        57.3599853515625,
        57.3800048828125,
        57.4000244140625,
        57.41998291015625,
        57.44000244140625,
        57.46002197265625,
        57.47998046875,
        57.5,
        57.52001953125,
        57.53997802734375,
        57.55999755859375,
        57.58001708984375,
        57.5999755859375,
        57.6199951171875,
        57.6400146484375,
        57.65997314453125,
        57.67999267578125,
        57.70001220703125,
        57.72003173828125,
        57.739990234375,
        57.760009765625,
        57.780029296875,
        57.79998779296875,
        57.82000732421875,
        57.84002685546875,
        57.8599853515625,
        57.8800048828125,
        57.9000244140625,
        57.91998291015625,
        57.94000244140625,
        57.96002197265625,
        57.97998046875,
        58.0,
        58.02001953125,
        58.03997802734375,
        58.05999755859375,
        58.08001708984375,
        58.0999755859375,
        58.1199951171875,
        58.1400146484375,
        58.15997314453125,
        58.17999267578125,
        58.20001220703125,
        58.22003173828125,
        58.239990234375,
        58.260009765625,
        58.280029296875,
        58.29998779296875,
        58.32000732421875,
        58.34002685546875,
        58.3599853515625,
        58.3800048828125,
        58.4000244140625,
        58.41998291015625,
        58.44000244140625,
        58.46002197265625,
        58.47998046875,
        58.5,
        58.52001953125,
        58.53997802734375,
        58.55999755859375,
        58.58001708984375,
        58.5999755859375,
        58.6199951171875,
        58.6400146484375,
        58.65997314453125,
        58.67999267578125,
        58.70001220703125,
        58.72003173828125,
        58.739990234375,
        58.760009765625,
        58.780029296875,
        58.79998779296875,
        58.82000732421875,
        58.84002685546875,
        58.8599853515625,
        58.8800048828125,
        58.9000244140625,
        58.91998291015625,
        58.94000244140625,
        58.96002197265625,
        58.97998046875,
        59.0,
        59.02001953125,
        59.03997802734375,
        59.05999755859375,
        59.08001708984375,
        59.0999755859375,
        59.1199951171875,
        59.1400146484375,
        59.15997314453125,
        59.17999267578125,
        59.20001220703125,
        59.22003173828125,
        59.239990234375,
        59.260009765625,
        59.280029296875,
        59.29998779296875,
        59.32000732421875,
        59.34002685546875,
        59.3599853515625,
        59.3800048828125,
        59.4000244140625,
        59.41998291015625,
        59.44000244140625,
        59.46002197265625,
        59.47998046875,
        59.5,
        59.52001953125,
        59.53997802734375,
        59.55999755859375,
        59.58001708984375,
        59.5999755859375,
        59.6199951171875,
        59.6400146484375,
        59.65997314453125,
        59.67999267578125,
        59.70001220703125,
        59.72003173828125,
        59.739990234375,
        59.760009765625,
        59.780029296875,
        59.79998779296875,
        59.82000732421875,
        59.84002685546875,
        59.8599853515625,
        59.8800048828125,
        59.9000244140625,
        59.91998291015625,
        59.94000244140625,
        59.96002197265625,
        59.97998046875
    ],
    "rightHandPositions": [
        "(0.096212, 1.287158, 0.065875)",
        "(0.095496, 1.287731, 0.067294)",
        "(0.095116, 1.288027, 0.068035)",
        "(0.094403, 1.288658, 0.069818)",
        "(0.093580, 1.289409, 0.072302)",
        "(0.092606, 1.290105, 0.075093)",
        "(0.091619, 1.290643, 0.077723)",
        "(0.091175, 1.290842, 0.079004)",
        "(0.090343, 1.291229, 0.081712)",
        "(0.089570, 1.291532, 0.084655)",
        "(0.088840, 1.291662, 0.087595)",
        "(0.088263, 1.291468, 0.090245)",
        "(0.088025, 1.291231, 0.091400)",
        "(0.087618, 1.290652, 0.093436)",
        "(0.087293, 1.289994, 0.095193)",
        "(0.087064, 1.289335, 0.096458)",
        "(0.087016, 1.288741, 0.097028)",
        "(0.087020, 1.288440, 0.097123)",
        "(0.087186, 1.287943, 0.096851)",
        "(0.087390, 1.287714, 0.096273)",
        "(0.087581, 1.287900, 0.095542)",
        "(0.087658, 1.288769, 0.094807)",
        "(0.087592, 1.289384, 0.094404)",
        "(0.087280, 1.290778, 0.093421)",
        "(0.087006, 1.292545, 0.092330)",
        "(0.086885, 1.294586, 0.091303)",
        "(0.086815, 1.296734, 0.090251)",
        "(0.086793, 1.297807, 0.089725)",
        "(0.086895, 1.299862, 0.088764)",
        "(0.087253, 1.301807, 0.087856)",
        "(0.087708, 1.303538, 0.086854)",
        "(0.088163, 1.305042, 0.085746)",
        "(0.088457, 1.305767, 0.085214)",
        "(0.089125, 1.307263, 0.084280)",
        "(0.089464, 1.308947, 0.083126)",
        "(0.089239, 1.311031, 0.080853)",
        "(0.089053, 1.313859, 0.077690)",
        "(0.089169, 1.315568, 0.075993)",
        "(0.089688, 1.319275, 0.072743)",
        "(0.089957, 1.322846, 0.069421)",
        "(0.089922, 1.326071, 0.066045)",
        "(0.089786, 1.328903, 0.062823)",
        "(0.089667, 1.330165, 0.061286)",
        "(0.089339, 1.332050, 0.058266)",
        "(0.089032, 1.333355, 0.055709)",
        "(0.088829, 1.335026, 0.053929)",
        "(0.088765, 1.336874, 0.052272)",
        "(0.088761, 1.337809, 0.051354)",
        "(0.088685, 1.340035, 0.049653)",
        "(0.088712, 1.343064, 0.048545)",
        "(0.088788, 1.347075, 0.048001)",
        "(0.088627, 1.351729, 0.047849)",
        "(0.088411, 1.354259, 0.047961)",
        "(0.087555, 1.359935, 0.048577)",
        "(0.086521, 1.366192, 0.049315)",
        "(0.085660, 1.372953, 0.050158)",
        "(0.084853, 1.380556, 0.051979)",
        "(0.084402, 1.384469, 0.053262)",
        "(0.083247, 1.392244, 0.056258)",
        "(0.081912, 1.399831, 0.059407)",
        "(0.080472, 1.407291, 0.062162)",
        "(0.078859, 1.414708, 0.065015)",
        "(0.077955, 1.418257, 0.066661)",
        "(0.075905, 1.424915, 0.070171)",
        "(0.073115, 1.430730, 0.073400)",
        "(0.069467, 1.435966, 0.076279)",
        "(0.065561, 1.440774, 0.079316)",
        "(0.063726, 1.442990, 0.080967)",
        "(0.060523, 1.447165, 0.084298)",
        "(0.057709, 1.451009, 0.087246)",
        "(0.054994, 1.454335, 0.089790)",
        "(0.052457, 1.457389, 0.092628)",
        "(0.051270, 1.458776, 0.094136)",
        "(0.048864, 1.461317, 0.097211)",
        "(0.047087, 1.463590, 0.099917)",
        "(0.046565, 1.465697, 0.101533)",
        "(0.046430, 1.467715, 0.102807)",
        "(0.046408, 1.468646, 0.103488)",
        "(0.046083, 1.470416, 0.104669)",
        "(0.045158, 1.471758, 0.105283)",
        "(0.044274, 1.473041, 0.105698)",
        "(0.043988, 1.474404, 0.105695)",
        "(0.043997, 1.475104, 0.105591)",
        "(0.043882, 1.476698, 0.105370)",
        "(0.043508, 1.478541, 0.105316)",
        "(0.043119, 1.480590, 0.105354)",
        "(0.042733, 1.482863, 0.105503)",
        "(0.042593, 1.484103, 0.105670)",
        "(0.042405, 1.486804, 0.106271)",
        "(0.041985, 1.489526, 0.107011)",
        "(0.041292, 1.492180, 0.107888)",
        "(0.040242, 1.494656, 0.108705)",
        "(0.039722, 1.495828, 0.109040)",
        "(0.038869, 1.498038, 0.109412)",
        "(0.038324, 1.500105, 0.109395)",
        "(0.037788, 1.502022, 0.109345)",
        "(0.037017, 1.503736, 0.109439)",
        "(0.036594, 1.504547, 0.109613)",
        "(0.035719, 1.506085, 0.110265)",
        "(0.034859, 1.507514, 0.110803)",
        "(0.034205, 1.508888, 0.111046)",
        "(0.033778, 1.510262, 0.111292)",
        "(0.033651, 1.510874, 0.111407)",
        "(0.033191, 1.511811, 0.111448)",
        "(0.032659, 1.512441, 0.111141)",
        "(0.031984, 1.513387, 0.110347)",
        "(0.031579, 1.514176, 0.109244)",
        "(0.031422, 1.514497, 0.108713)",
        "(0.031166, 1.515134, 0.107789)",
        "(0.030943, 1.515658, 0.106941)",
        "(0.030601, 1.516084, 0.106150)",
        "(0.030020, 1.516589, 0.105058)",
        "(0.029771, 1.516765, 0.104669)",
        "(0.029385, 1.516995, 0.104100)",
        "(0.028661, 1.517243, 0.103246)",
        "(0.027795, 1.517374, 0.102484)",
        "(0.026942, 1.517515, 0.101888)",
        "(0.026617, 1.517682, 0.101685)",
        "(0.026096, 1.518012, 0.101168)",
        "(0.025951, 1.518332, 0.100873)",
        "(0.025572, 1.518856, 0.100368)",
        "(0.024831, 1.519695, 0.099488)",
        "(0.024521, 1.519964, 0.099173)",
        "(0.023981, 1.520533, 0.098606)",
        "(0.023647, 1.521150, 0.098139)",
        "(0.023510, 1.521661, 0.097612)",
        "(0.023417, 1.522033, 0.096763)",
        "(0.023322, 1.522249, 0.095985)",
        "(0.023329, 1.522502, 0.094883)",
        "(0.023466, 1.522675, 0.094045)",
        "(0.023569, 1.522722, 0.093201)",
        "(0.023734, 1.522687, 0.092442)",
        "(0.023858, 1.522675, 0.092218)",
        "(0.023997, 1.522687, 0.092066)",
        "(0.024078, 1.522681, 0.091708)",
        "(0.024149, 1.522699, 0.091441)",
        "(0.024227, 1.522766, 0.091186)",
        "(0.024245, 1.522820, 0.091065)",
        "(0.024222, 1.522980, 0.090880)",
        "(0.024134, 1.523377, 0.090313)",
        "(0.023874, 1.524123, 0.089232)",
        "(0.023601, 1.525082, 0.087871)",
        "(0.023534, 1.525710, 0.087225)",
        "(0.023446, 1.527242, 0.086157)",
        "(0.023400, 1.529148, 0.085047)",
        "(0.023417, 1.531360, 0.084061)",
        "(0.023475, 1.533806, 0.083249)",
        "(0.023523, 1.535111, 0.082790)",
        "(0.023487, 1.537741, 0.081593)",
        "(0.023305, 1.540505, 0.080073)",
        "(0.023077, 1.543462, 0.078621)",
        "(0.022831, 1.546652, 0.077224)",
        "(0.022736, 1.548342, 0.076615)",
        "(0.022689, 1.551932, 0.075627)",
        "(0.022618, 1.555769, 0.074613)",
        "(0.022333, 1.559832, 0.073575)",
        "(0.022115, 1.564225, 0.073043)",
        "(0.022106, 1.566496, 0.072914)",
        "(0.022067, 1.571167, 0.072871)",
        "(0.021906, 1.575897, 0.073019)",
        "(0.021726, 1.580731, 0.073479)",
        "(0.021380, 1.585603, 0.073941)",
        "(0.021176, 1.588031, 0.074195)",
        "(0.020821, 1.592843, 0.074980)",
        "(0.020573, 1.597751, 0.076114)",
        "(0.020269, 1.602593, 0.077333)",
        "(0.020145, 1.607407, 0.078555)",
        "(0.020118, 1.609789, 0.079190)",
        "(0.020120, 1.614471, 0.080525)",
        "(0.020057, 1.619106, 0.082149)",
        "(0.019844, 1.623714, 0.084020)",
        "(0.019450, 1.628147, 0.085957)",
        "(0.019178, 1.630307, 0.086907)",
        "(0.018650, 1.634547, 0.088849)",
        "(0.018270, 1.638682, 0.090904)",
        "(0.017822, 1.642659, 0.093046)",
        "(0.017268, 1.646465, 0.095229)",
        "(0.016943, 1.648251, 0.096329)",
        "(0.016183, 1.651723, 0.098639)",
        "(0.015404, 1.655105, 0.101214)",
        "(0.014666, 1.658387, 0.104096)",
        "(0.013811, 1.661504, 0.107136)",
        "(0.013302, 1.663004, 0.108656)",
        "(0.012191, 1.665906, 0.111791)",
        "(0.010915, 1.668571, 0.115042)",
        "(0.009539, 1.670933, 0.118338)",
        "(0.008222, 1.673080, 0.121925)",
        "(0.007587, 1.674064, 0.123803)",
        "(0.006214, 1.675803, 0.127488)",
        "(0.004659, 1.677091, 0.131069)",
        "(0.003081, 1.678146, 0.134664)",
        "(0.001607, 1.678939, 0.138329)",
        "(0.000886, 1.679269, 0.140164)",
        "(-0.000547, 1.679811, 0.143921)",
        "(-0.001974, 1.680199, 0.147745)",
        "(-0.003267, 1.680398, 0.151484)",
        "(-0.004513, 1.680393, 0.155134)",
        "(-0.005124, 1.680367, 0.156929)",
        "(-0.006329, 1.680210, 0.160572)",
        "(-0.007626, 1.679933, 0.164299)",
        "(-0.008871, 1.679494, 0.168211)",
        "(-0.010008, 1.678980, 0.172312)",
        "(-0.010530, 1.678672, 0.174365)",
        "(-0.011657, 1.677973, 0.178316)",
        "(-0.012993, 1.677240, 0.182274)",
        "(-0.014332, 1.676406, 0.186448)",
        "(-0.015452, 1.675501, 0.190919)",
        "(-0.015880, 1.675041, 0.193235)",
        "(-0.016683, 1.674106, 0.197847)",
        "(-0.017677, 1.672839, 0.202407)",
        "(-0.018728, 1.671308, 0.206999)",
        "(-0.019770, 1.669459, 0.211829)",
        "(-0.020237, 1.668486, 0.214384)",
        "(-0.021011, 1.666494, 0.219505)",
        "(-0.021752, 1.664199, 0.224539)",
        "(-0.022452, 1.661575, 0.229687)",
        "(-0.023097, 1.658559, 0.235164)",
        "(-0.023493, 1.656860, 0.237982)",
        "(-0.024421, 1.653088, 0.243498)",
        "(-0.025255, 1.648847, 0.249131)",
        "(-0.025997, 1.644218, 0.255042)",
        "(-0.026938, 1.639039, 0.260795)",
        "(-0.027570, 1.636225, 0.263658)",
        "(-0.028960, 1.630393, 0.269612)",
        "(-0.030305, 1.624324, 0.275958)",
        "(-0.031705, 1.617874, 0.282223)",
        "(-0.033376, 1.610922, 0.288206)",
        "(-0.034299, 1.607285, 0.291136)",
        "(-0.036156, 1.599874, 0.296885)",
        "(-0.038001, 1.592205, 0.302218)",
        "(-0.039924, 1.584324, 0.307041)",
        "(-0.041755, 1.576539, 0.311470)",
        "(-0.042632, 1.572705, 0.313577)",
        "(-0.044202, 1.565206, 0.317801)",
        "(-0.045392, 1.558034, 0.322076)",
        "(-0.046317, 1.551133, 0.326254)",
        "(-0.047171, 1.544394, 0.330106)",
        "(-0.047595, 1.541063, 0.331908)",
        "(-0.048262, 1.534539, 0.335264)",
        "(-0.048782, 1.528134, 0.338315)",
        "(-0.049220, 1.521821, 0.341006)",
        "(-0.049544, 1.515625, 0.343423)",
        "(-0.049618, 1.512615, 0.344530)",
        "(-0.049699, 1.506686, 0.346598)",
        "(-0.049684, 1.500698, 0.348534)",
        "(-0.049499, 1.494605, 0.350169)",
        "(-0.049241, 1.488222, 0.351324)",
        "(-0.049142, 1.484948, 0.351719)",
        "(-0.048991, 1.478208, 0.352120)",
        "(-0.048577, 1.471275, 0.352484)",
        "(-0.047861, 1.464176, 0.353055)",
        "(-0.047345, 1.456632, 0.353397)",
        "(-0.047235, 1.452658, 0.353298)",
        "(-0.046941, 1.444694, 0.352915)",
        "(-0.046384, 1.436606, 0.352500)",
        "(-0.045515, 1.428290, 0.351932)",
        "(-0.044377, 1.419694, 0.350802)",
        "(-0.043899, 1.415316, 0.349835)",
        "(-0.043199, 1.406484, 0.347050)",
        "(-0.042548, 1.397614, 0.343572)",
        "(-0.041560, 1.388920, 0.339946)",
        "(-0.040361, 1.380631, 0.336247)",
        "(-0.039839, 1.376599, 0.334280)",
        "(-0.038884, 1.368888, 0.330115)",
        "(-0.037991, 1.361696, 0.325545)",
        "(-0.037433, 1.355043, 0.320331)",
        "(-0.036948, 1.349232, 0.314569)",
        "(-0.036607, 1.346671, 0.311665)",
        "(-0.036016, 1.342026, 0.305811)",
        "(-0.035553, 1.338072, 0.299440)",
        "(-0.035275, 1.334853, 0.292216)",
        "(-0.035725, 1.332152, 0.284207)",
        "(-0.035761, 1.331363, 0.279958)",
        "(-0.035592, 1.330360, 0.271496)",
        "(-0.035217, 1.330060, 0.263088)",
        "(-0.035004, 1.330015, 0.254318)",
        "(-0.034980, 1.330457, 0.244916)",
        "(-0.034999, 1.330909, 0.240077)",
        "(-0.034921, 1.332165, 0.230807)",
        "(-0.034635, 1.333789, 0.222046)",
        "(-0.034463, 1.335532, 0.213345)",
        "(-0.034375, 1.337549, 0.204902)",
        "(-0.034313, 1.338669, 0.200816)",
        "(-0.034122, 1.340960, 0.192799)",
        "(-0.033897, 1.343235, 0.185008)",
        "(-0.033666, 1.345353, 0.177551)",
        "(-0.033383, 1.347471, 0.170496)",
        "(-0.033233, 1.348520, 0.167077)",
        "(-0.032841, 1.350557, 0.160314)",
        "(-0.032421, 1.352462, 0.153772)",
        "(-0.032013, 1.354356, 0.147475)",
        "(-0.031436, 1.356491, 0.141666)",
        "(-0.031170, 1.357637, 0.138925)",
        "(-0.030619, 1.360084, 0.133588)",
        "(-0.030024, 1.362827, 0.128254)",
        "(-0.029518, 1.366076, 0.122773)",
        "(-0.028885, 1.370030, 0.117427)",
        "(-0.028560, 1.372283, 0.114840)",
        "(-0.027922, 1.377226, 0.109706)",
        "(-0.027223, 1.382993, 0.104349)",
        "(-0.026463, 1.389743, 0.098874)",
        "(-0.025552, 1.397478, 0.094013)",
        "(-0.025007, 1.401789, 0.091997)",
        "(-0.024060, 1.410576, 0.088215)",
        "(-0.023337, 1.419941, 0.084617)",
        "(-0.022848, 1.429767, 0.081013)",
        "(-0.022312, 1.440224, 0.077596)",
        "(-0.021932, 1.445674, 0.076056)",
        "(-0.021144, 1.456712, 0.073201)",
        "(-0.020511, 1.467856, 0.070507)",
        "(-0.019932, 1.478879, 0.068179)",
        "(-0.019397, 1.489682, 0.065948)",
        "(-0.019167, 1.494965, 0.064850)",
        "(-0.018636, 1.505299, 0.062905)",
        "(-0.018229, 1.515200, 0.061325)",
        "(-0.018220, 1.524440, 0.059960)",
        "(-0.018450, 1.533227, 0.059018)",
        "(-0.018677, 1.537382, 0.058717)",
        "(-0.019508, 1.545001, 0.057847)",
        "(-0.020589, 1.551724, 0.056958)",
        "(-0.021407, 1.558292, 0.056428)",
        "(-0.022354, 1.564276, 0.056078)",
        "(-0.022908, 1.567166, 0.055849)",
        "(-0.024018, 1.572621, 0.055447)",
        "(-0.025106, 1.577633, 0.055280)",
        "(-0.026384, 1.582537, 0.055119)",
        "(-0.027232, 1.587464, 0.055247)",
        "(-0.027438, 1.590012, 0.055574)",
        "(-0.027802, 1.595068, 0.056210)",
        "(-0.028469, 1.599932, 0.056656)",
        "(-0.029314, 1.604801, 0.057337)",
        "(-0.030156, 1.609751, 0.058313)",
        "(-0.030510, 1.612315, 0.058896)",
        "(-0.031145, 1.617544, 0.060346)",
        "(-0.031671, 1.622886, 0.062057)",
        "(-0.032286, 1.628301, 0.063861)",
        "(-0.033073, 1.633736, 0.065742)",
        "(-0.033387, 1.636521, 0.066769)",
        "(-0.033832, 1.642097, 0.068795)",
        "(-0.034092, 1.647670, 0.070793)",
        "(-0.034337, 1.653406, 0.072793)",
        "(-0.034406, 1.659126, 0.075098)",
        "(-0.034405, 1.662012, 0.076432)",
        "(-0.034345, 1.667588, 0.079126)",
        "(-0.034139, 1.672940, 0.081658)",
        "(-0.034058, 1.678071, 0.084038)",
        "(-0.034067, 1.682861, 0.086587)",
        "(-0.033958, 1.685193, 0.088098)",
        "(-0.033692, 1.689704, 0.091467)",
        "(-0.033618, 1.693878, 0.095309)",
        "(-0.033721, 1.697512, 0.099208)",
        "(-0.033930, 1.700685, 0.102995)",
        "(-0.034056, 1.702168, 0.104945)",
        "(-0.034325, 1.704878, 0.109270)",
        "(-0.034861, 1.707444, 0.113989)",
        "(-0.035726, 1.709776, 0.118976)",
        "(-0.036719, 1.712012, 0.124209)",
        "(-0.037201, 1.713055, 0.126901)",
        "(-0.038160, 1.714924, 0.132289)",
        "(-0.039157, 1.716563, 0.137556)",
        "(-0.040184, 1.718019, 0.142854)",
        "(-0.041078, 1.719351, 0.148325)",
        "(-0.041586, 1.719912, 0.151087)",
        "(-0.042807, 1.720782, 0.156527)",
        "(-0.044094, 1.721525, 0.161924)",
        "(-0.044789, 1.722418, 0.167468)",
        "(-0.045309, 1.723360, 0.173014)",
        "(-0.045634, 1.723764, 0.175692)",
        "(-0.046483, 1.724371, 0.180890)",
        "(-0.047573, 1.724807, 0.186076)",
        "(-0.048333, 1.725355, 0.191325)",
        "(-0.048687, 1.726018, 0.196920)",
        "(-0.048797, 1.726357, 0.199816)",
        "(-0.049035, 1.726884, 0.205632)",
        "(-0.049562, 1.727061, 0.211494)",
        "(-0.050180, 1.726986, 0.217398)",
        "(-0.050727, 1.726837, 0.223246)",
        "(-0.050905, 1.726733, 0.226215)",
        "(-0.051113, 1.726543, 0.232184)",
        "(-0.051350, 1.726118, 0.238326)",
        "(-0.051556, 1.725441, 0.244961)",
        "(-0.051660, 1.724441, 0.251632)",
        "(-0.051716, 1.723838, 0.254840)",
        "(-0.051838, 1.722265, 0.261142)",
        "(-0.051970, 1.720302, 0.267301)",
        "(-0.052103, 1.717809, 0.273502)",
        "(-0.052313, 1.714674, 0.279998)",
        "(-0.052415, 1.713013, 0.283276)",
        "(-0.052715, 1.709210, 0.289621)",
        "(-0.053119, 1.704700, 0.295559)",
        "(-0.053529, 1.699642, 0.300902)",
        "(-0.054074, 1.693913, 0.305723)",
        "(-0.054332, 1.690793, 0.308063)",
        "(-0.054664, 1.684241, 0.312519)",
        "(-0.055057, 1.677280, 0.316573)",
        "(-0.055556, 1.669777, 0.320088)",
        "(-0.056259, 1.661399, 0.322953)",
        "(-0.056660, 1.657039, 0.324252)",
        "(-0.057841, 1.647898, 0.326431)",
        "(-0.059427, 1.638356, 0.328211)",
        "(-0.060758, 1.628599, 0.329821)",
        "(-0.061887, 1.619095, 0.331308)",
        "(-0.062440, 1.614551, 0.331983)",
        "(-0.063800, 1.605624, 0.333337)",
        "(-0.065202, 1.596942, 0.334732)",
        "(-0.066477, 1.588463, 0.336092)",
        "(-0.067778, 1.580280, 0.337059)",
        "(-0.068425, 1.576377, 0.337339)",
        "(-0.069582, 1.568669, 0.337960)",
        "(-0.070417, 1.561421, 0.338733)",
        "(-0.070898, 1.554609, 0.339577)",
        "(-0.071158, 1.547913, 0.340186)",
        "(-0.071282, 1.544554, 0.340334)",
        "(-0.071489, 1.537802, 0.340130)",
        "(-0.071611, 1.530974, 0.339492)",
        "(-0.071435, 1.524240, 0.338940)",
        "(-0.070848, 1.517601, 0.338513)",
        "(-0.070593, 1.514215, 0.338264)",
        "(-0.070154, 1.507318, 0.337556)",
        "(-0.069578, 1.500206, 0.336302)",
        "(-0.068707, 1.492987, 0.334513)",
        "(-0.067534, 1.485720, 0.332344)",
        "(-0.066951, 1.482105, 0.331024)",
        "(-0.066062, 1.474733, 0.327837)",
        "(-0.065322, 1.466989, 0.323950)",
        "(-0.064351, 1.459313, 0.319829)",
        "(-0.063171, 1.452022, 0.315577)",
        "(-0.062662, 1.448427, 0.313256)",
        "(-0.061778, 1.441217, 0.308064)",
        "(-0.060946, 1.433917, 0.302246)",
        "(-0.060117, 1.426872, 0.296036)",
        "(-0.059319, 1.420056, 0.289433)",
        "(-0.058844, 1.416828, 0.286009)",
        "(-0.057837, 1.410705, 0.278985)",
        "(-0.057147, 1.404779, 0.271603)",
        "(-0.056578, 1.399157, 0.263928)",
        "(-0.056135, 1.394037, 0.256445)",
        "(-0.055921, 1.391793, 0.252885)",
        "(-0.055678, 1.387556, 0.245827)",
        "(-0.055634, 1.383557, 0.238835)",
        "(-0.055556, 1.379947, 0.231967)",
        "(-0.055338, 1.377022, 0.225466)",
        "(-0.055122, 1.375822, 0.222443)",
        "(-0.054490, 1.373772, 0.216840)",
        "(-0.053873, 1.371900, 0.211417)",
        "(-0.053485, 1.370124, 0.205523)",
        "(-0.053094, 1.368597, 0.199303)",
        "(-0.052876, 1.368012, 0.196161)",
        "(-0.052310, 1.367044, 0.189954)",
        "(-0.051644, 1.366374, 0.183841)",
        "(-0.051049, 1.365934, 0.177598)",
        "(-0.050326, 1.366004, 0.170788)",
        "(-0.049968, 1.366153, 0.167315)",
        "(-0.049175, 1.366859, 0.160525)",
        "(-0.048265, 1.368061, 0.154180)",
        "(-0.047355, 1.369662, 0.147879)",
        "(-0.046458, 1.371753, 0.141481)",
        "(-0.045971, 1.372904, 0.138330)",
        "(-0.044955, 1.375642, 0.132166)",
        "(-0.044065, 1.378824, 0.126155)",
        "(-0.043340, 1.382490, 0.120307)",
        "(-0.042559, 1.386746, 0.114541)",
        "(-0.042164, 1.389078, 0.111612)",
        "(-0.041516, 1.393857, 0.105803)",
        "(-0.041132, 1.398940, 0.100115)",
        "(-0.041012, 1.404557, 0.094750)",
        "(-0.041070, 1.410757, 0.089710)",
        "(-0.041179, 1.414118, 0.087421)",
        "(-0.041365, 1.421209, 0.083382)",
        "(-0.041897, 1.428568, 0.079581)",
        "(-0.042401, 1.436374, 0.075937)",
        "(-0.042777, 1.444725, 0.072835)",
        "(-0.042934, 1.449049, 0.071465)",
        "(-0.043406, 1.457782, 0.068924)",
        "(-0.044039, 1.466465, 0.066627)",
        "(-0.044844, 1.475092, 0.064249)",
        "(-0.046010, 1.483598, 0.061752)",
        "(-0.046637, 1.487860, 0.060678)",
        "(-0.047455, 1.496603, 0.059054)",
        "(-0.047954, 1.505472, 0.057869)",
        "(-0.048535, 1.514137, 0.056421)",
        "(-0.049300, 1.522633, 0.054872)",
        "(-0.049688, 1.526914, 0.054240)",
        "(-0.050297, 1.535566, 0.053424)",
        "(-0.050921, 1.544367, 0.052879)",
        "(-0.051572, 1.553259, 0.052599)",
        "(-0.051950, 1.562307, 0.052643)",
        "(-0.052091, 1.566810, 0.052627)",
        "(-0.052277, 1.575859, 0.052666)",
        "(-0.052268, 1.584941, 0.053017)",
        "(-0.052282, 1.593549, 0.053662)",
        "(-0.052626, 1.602418, 0.054330)",
        "(-0.052966, 1.606700, 0.054696)",
        "(-0.053235, 1.615149, 0.055755)",
        "(-0.053052, 1.623511, 0.057208)",
        "(-0.053089, 1.631610, 0.058908)",
        "(-0.053074, 1.639399, 0.060903)",
        "(-0.053044, 1.643177, 0.061901)",
        "(-0.052828, 1.650428, 0.063991)",
        "(-0.052550, 1.657402, 0.066510)",
        "(-0.051827, 1.664236, 0.069272)",
        "(-0.050790, 1.670583, 0.071743)",
        "(-0.050206, 1.673623, 0.073048)",
        "(-0.049011, 1.679472, 0.075837)",
        "(-0.047846, 1.684831, 0.078601)",
        "(-0.046960, 1.689635, 0.081206)",
        "(-0.046230, 1.693906, 0.084056)",
        "(-0.045842, 1.695833, 0.085490)",
        "(-0.045147, 1.699202, 0.088147)",
        "(-0.044739, 1.701966, 0.090920)",
        "(-0.044304, 1.704699, 0.094330)",
        "(-0.043956, 1.706962, 0.098263)",
        "(-0.043952, 1.707934, 0.100275)",
        "(-0.044390, 1.709326, 0.104569)",
        "(-0.044949, 1.710633, 0.109152)",
        "(-0.045543, 1.711951, 0.114132)",
        "(-0.046079, 1.713112, 0.119007)",
        "(-0.046355, 1.713608, 0.121473)",
        "(-0.046850, 1.714370, 0.126384)",
        "(-0.047035, 1.714846, 0.131366)",
        "(-0.046748, 1.714985, 0.136358)",
        "(-0.046229, 1.715532, 0.141460)",
        "(-0.046024, 1.715874, 0.144058)",
        "(-0.046082, 1.716427, 0.149381)",
        "(-0.046436, 1.716843, 0.154597)",
        "(-0.046389, 1.717554, 0.159984)",
        "(-0.046291, 1.718283, 0.165294)",
        "(-0.046193, 1.718626, 0.167896)",
        "(-0.045985, 1.719023, 0.172960)",
        "(-0.045749, 1.719177, 0.177777)",
        "(-0.045719, 1.719011, 0.182411)",
        "(-0.045976, 1.718273, 0.186870)",
        "(-0.046099, 1.717945, 0.189117)",
        "(-0.046261, 1.717215, 0.193879)",
        "(-0.046268, 1.716517, 0.198807)",
        "(-0.046396, 1.715451, 0.203733)",
        "(-0.046846, 1.714132, 0.208532)",
        "(-0.046917, 1.713574, 0.210916)",
        "(-0.046989, 1.712442, 0.215707)",
        "(-0.047121, 1.711154, 0.220379)",
        "(-0.047123, 1.709737, 0.224942)",
        "(-0.046962, 1.708143, 0.229509)",
        "(-0.046868, 1.707246, 0.231782)",
        "(-0.046721, 1.705253, 0.236237)",
        "(-0.046610, 1.702897, 0.240736)",
        "(-0.046752, 1.700128, 0.245298)",
        "(-0.046898, 1.696963, 0.249849)",
        "(-0.046966, 1.695266, 0.252132)",
        "(-0.047092, 1.691663, 0.256677)",
        "(-0.047284, 1.687721, 0.261219)",
        "(-0.047702, 1.683313, 0.265531)",
        "(-0.048442, 1.678513, 0.269400)",
        "(-0.048847, 1.676071, 0.271338)",
        "(-0.049536, 1.671108, 0.275298)",
        "(-0.050123, 1.665954, 0.279208)",
        "(-0.051201, 1.660665, 0.283215)",
        "(-0.052266, 1.654989, 0.286658)",
        "(-0.052742, 1.651938, 0.288313)",
        "(-0.053855, 1.645310, 0.291042)",
        "(-0.055078, 1.638302, 0.293308)",
        "(-0.056371, 1.630848, 0.295619)",
        "(-0.057324, 1.623511, 0.297625)",
        "(-0.057791, 1.619747, 0.298508)",
        "(-0.058780, 1.612084, 0.299966)",
        "(-0.060428, 1.604743, 0.301235)",
        "(-0.062066, 1.597077, 0.302356)",
        "(-0.063767, 1.589424, 0.303235)",
        "(-0.064643, 1.585605, 0.303568)",
        "(-0.066384, 1.577797, 0.303890)",
        "(-0.067968, 1.569997, 0.303908)",
        "(-0.069605, 1.562193, 0.303499)",
        "(-0.071340, 1.554310, 0.302644)",
        "(-0.072136, 1.550373, 0.302187)",
        "(-0.073454, 1.542604, 0.301359)",
        "(-0.074575, 1.534893, 0.300309)",
        "(-0.075728, 1.527102, 0.298602)",
        "(-0.076760, 1.519282, 0.296502)",
        "(-0.077151, 1.515439, 0.295475)",
        "(-0.077652, 1.507893, 0.293223)",
        "(-0.078195, 1.500380, 0.290492)",
        "(-0.078359, 1.493005, 0.287597)",
        "(-0.077821, 1.485729, 0.284784)",
        "(-0.077349, 1.482145, 0.283400)",
        "(-0.076679, 1.474859, 0.280221)",
        "(-0.076164, 1.467308, 0.276618)",
        "(-0.075200, 1.459562, 0.272766)",
        "(-0.073971, 1.452026, 0.268937)",
        "(-0.073469, 1.448363, 0.266937)",
        "(-0.072695, 1.440890, 0.262676)",
        "(-0.071261, 1.433775, 0.258192)",
        "(-0.069537, 1.427182, 0.253724)",
        "(-0.068218, 1.420925, 0.249212)",
        "(-0.067726, 1.417876, 0.247067)",
        "(-0.066974, 1.411771, 0.243050)",
        "(-0.066094, 1.406264, 0.239276)",
        "(-0.064968, 1.401444, 0.235444)",
        "(-0.063908, 1.397130, 0.231477)",
        "(-0.063456, 1.395060, 0.229471)",
        "(-0.062513, 1.391177, 0.225482)",
        "(-0.061494, 1.387676, 0.221270)",
        "(-0.060602, 1.384395, 0.216500)",
        "(-0.059560, 1.381494, 0.211324)",
        "(-0.058936, 1.380229, 0.208718)",
        "(-0.057819, 1.377852, 0.203467)",
        "(-0.056996, 1.375677, 0.197761)",
        "(-0.056200, 1.373815, 0.191621)",
        "(-0.055411, 1.372622, 0.185685)",
        "(-0.054931, 1.372143, 0.182693)",
        "(-0.053899, 1.371462, 0.176617)",
        "(-0.053086, 1.371129, 0.170390)",
        "(-0.052460, 1.371198, 0.164258)",
        "(-0.051874, 1.371771, 0.158277)",
        "(-0.051574, 1.372328, 0.155340)",
        "(-0.050955, 1.373847, 0.149635)",
        "(-0.050337, 1.375838, 0.143983)",
        "(-0.049661, 1.378235, 0.138187)",
        "(-0.048801, 1.380952, 0.132084)",
        "(-0.048281, 1.382498, 0.129070)",
        "(-0.047212, 1.385763, 0.123321)",
        "(-0.046407, 1.389192, 0.117821)",
        "(-0.045773, 1.392518, 0.112079)",
        "(-0.045123, 1.395972, 0.106209)",
        "(-0.044753, 1.397849, 0.103433)",
        "(-0.043846, 1.401840, 0.098377)",
        "(-0.042909, 1.405729, 0.093739)",
        "(-0.042251, 1.409560, 0.089232)",
        "(-0.041715, 1.413528, 0.084681)",
        "(-0.041531, 1.415684, 0.082446)",
        "(-0.041368, 1.420247, 0.078251)",
        "(-0.041426, 1.425467, 0.074460)",
        "(-0.041760, 1.431711, 0.070902)",
        "(-0.042396, 1.438944, 0.067652)",
        "(-0.042688, 1.442986, 0.066095)",
        "(-0.042891, 1.451738, 0.063118)",
        "(-0.042978, 1.461685, 0.060540)",
        "(-0.043060, 1.472342, 0.058079)",
        "(-0.043392, 1.483639, 0.056171)",
        "(-0.043481, 1.489583, 0.055561)",
        "(-0.043403, 1.501047, 0.054528)",
        "(-0.043379, 1.511991, 0.053896)",
        "(-0.043811, 1.523486, 0.053427)",
        "(-0.043384, 1.534909, 0.053135)",
        "(-0.043209, 1.540427, 0.052808)",
        "(-0.042834, 1.551182, 0.052211)",
        "(-0.042235, 1.561736, 0.052052)",
        "(-0.041517, 1.572014, 0.052161)",
        "(-0.041080, 1.581964, 0.052538)",
        "(-0.040823, 1.586928, 0.052886)",
        "(-0.039749, 1.596895, 0.053752)",
        "(-0.038553, 1.606207, 0.054582)",
        "(-0.037314, 1.615178, 0.055817)",
        "(-0.036309, 1.624099, 0.057785)",
        "(-0.035937, 1.628504, 0.058873)",
        "(-0.035136, 1.637057, 0.061262)",
        "(-0.034270, 1.645334, 0.063972)",
        "(-0.033374, 1.653191, 0.066896)",
        "(-0.032562, 1.660221, 0.069962)",
        "(-0.032114, 1.663630, 0.071657)",
        "(-0.031322, 1.670299, 0.075467)",
        "(-0.030497, 1.676594, 0.079660)",
        "(-0.029870, 1.682238, 0.084084)",
        "(-0.029296, 1.687494, 0.088906)",
        "(-0.029044, 1.689957, 0.091385)",
        "(-0.028526, 1.694499, 0.096635)",
        "(-0.027844, 1.698741, 0.102310)",
        "(-0.027288, 1.702386, 0.108150)",
        "(-0.026960, 1.705572, 0.114043)",
        "(-0.026897, 1.707042, 0.116975)",
        "(-0.026921, 1.709466, 0.122867)",
        "(-0.026861, 1.711519, 0.128920)",
        "(-0.026677, 1.713311, 0.135045)",
        "(-0.026175, 1.714897, 0.141112)",
        "(-0.025967, 1.715552, 0.144110)",
        "(-0.025638, 1.716665, 0.150131)",
        "(-0.025285, 1.717574, 0.156397)",
        "(-0.025279, 1.718577, 0.162797)",
        "(-0.024756, 1.718847, 0.169060)",
        "(-0.024574, 1.718779, 0.172002)",
        "(-0.024191, 1.717997, 0.177575)",
        "(-0.023675, 1.716979, 0.183104)",
        "(-0.023209, 1.715059, 0.188757)",
        "(-0.022397, 1.713626, 0.194781)",
        "(-0.022190, 1.712755, 0.197805)",
        "(-0.022167, 1.710768, 0.203702)",
        "(-0.021887, 1.708585, 0.209324)",
        "(-0.021623, 1.706201, 0.214586)",
        "(-0.021304, 1.703683, 0.219416)",
        "(-0.021265, 1.702347, 0.221754)",
        "(-0.021435, 1.699441, 0.226167)",
        "(-0.021823, 1.696301, 0.230152)",
        "(-0.022357, 1.693143, 0.233800)",
        "(-0.022871, 1.689925, 0.236955)",
        "(-0.023054, 1.688314, 0.238457)",
        "(-0.023361, 1.685113, 0.241296)",
        "(-0.023872, 1.681892, 0.243951)",
        "(-0.024434, 1.678629, 0.246446)",
        "(-0.025155, 1.675251, 0.248750)",
        "(-0.025578, 1.673462, 0.249812)",
        "(-0.026587, 1.669712, 0.251618)",
        "(-0.027883, 1.665671, 0.253060)",
        "(-0.029366, 1.661437, 0.254413)",
        "(-0.030743, 1.657241, 0.255875)",
        "(-0.031473, 1.655117, 0.256670)",
        "(-0.032868, 1.650702, 0.258239)",
        "(-0.034222, 1.646147, 0.259876)",
        "(-0.035476, 1.641392, 0.261419)",
        "(-0.036697, 1.636385, 0.262858)",
        "(-0.037292, 1.633814, 0.263553)",
        "(-0.038524, 1.628510, 0.265027)",
        "(-0.039750, 1.623008, 0.266699)",
        "(-0.040953, 1.617196, 0.268531)",
        "(-0.041999, 1.611127, 0.270576)",
        "(-0.042534, 1.607977, 0.271583)",
        "(-0.043693, 1.601403, 0.273654)",
        "(-0.044696, 1.594695, 0.275848)",
        "(-0.045586, 1.587839, 0.278257)",
        "(-0.046478, 1.580638, 0.280683)",
        "(-0.046898, 1.576939, 0.281836)",
        "(-0.047647, 1.569362, 0.284006)",
        "(-0.048210, 1.561739, 0.286167)",
        "(-0.048732, 1.553938, 0.288325)",
        "(-0.048995, 1.546030, 0.290464)",
        "(-0.049035, 1.542078, 0.291462)",
        "(-0.049016, 1.534063, 0.293224)",
        "(-0.048995, 1.525864, 0.294671)",
        "(-0.048757, 1.517566, 0.295917)",
        "(-0.048317, 1.509217, 0.297036)",
        "(-0.048135, 1.505026, 0.297483)",
        "(-0.047928, 1.496406, 0.297866)",
        "(-0.047699, 1.487489, 0.297623)",
        "(-0.047121, 1.478473, 0.297021)",
        "(-0.046355, 1.469475, 0.296011)",
        "(-0.046100, 1.464938, 0.295355)",
        "(-0.045828, 1.455638, 0.293479)",
        "(-0.045470, 1.446148, 0.290793)",
        "(-0.044867, 1.436693, 0.287220)",
        "(-0.044340, 1.427451, 0.282628)",
        "(-0.044095, 1.422979, 0.280241)",
        "(-0.043662, 1.414313, 0.275285)",
        "(-0.043560, 1.405764, 0.269706)",
        "(-0.043597, 1.397198, 0.263062)",
        "(-0.043688, 1.389114, 0.255723)",
        "(-0.043716, 1.385332, 0.252162)",
        "(-0.043737, 1.378366, 0.245397)",
        "(-0.043916, 1.371993, 0.238742)",
        "(-0.044305, 1.365915, 0.231731)",
        "(-0.044828, 1.360355, 0.224348)",
        "(-0.045018, 1.357780, 0.220718)",
        "(-0.045173, 1.353367, 0.213804)",
        "(-0.045187, 1.349712, 0.207354)",
        "(-0.045333, 1.346487, 0.201144)",
        "(-0.045525, 1.343790, 0.194994)",
        "(-0.045606, 1.342571, 0.191932)",
        "(-0.045636, 1.340717, 0.185984)",
        "(-0.045507, 1.339575, 0.180398)",
        "(-0.045444, 1.339024, 0.175056)",
        "(-0.045530, 1.339216, 0.169837)",
        "(-0.045578, 1.339451, 0.167253)",
        "(-0.045636, 1.340393, 0.162304)",
        "(-0.045614, 1.342025, 0.157641)",
        "(-0.045618, 1.344256, 0.152937)",
        "(-0.045770, 1.347256, 0.148131)",
        "(-0.045835, 1.348935, 0.145734)",
        "(-0.045859, 1.352768, 0.141039)",
        "(-0.046019, 1.357136, 0.136124)",
        "(-0.046445, 1.362212, 0.130735)",
        "(-0.046723, 1.368537, 0.125573)",
        "(-0.046828, 1.371952, 0.123054)",
        "(-0.046966, 1.379338, 0.118080)",
        "(-0.047094, 1.387200, 0.113193)",
        "(-0.047287, 1.395444, 0.108261)",
        "(-0.047262, 1.404163, 0.103252)",
        "(-0.047222, 1.408611, 0.100819)",
        "(-0.047159, 1.417698, 0.096250)",
        "(-0.047267, 1.427055, 0.091911)",
        "(-0.047406, 1.436559, 0.087659)",
        "(-0.047359, 1.446511, 0.083838)",
        "(-0.047509, 1.451519, 0.082076)",
        "(-0.047758, 1.461314, 0.078564)",
        "(-0.048378, 1.470921, 0.075074)",
        "(-0.048817, 1.480835, 0.071765)",
        "(-0.049024, 1.490982, 0.068818)",
        "(-0.049221, 1.495936, 0.067348)",
        "(-0.049381, 1.505896, 0.064681)",
        "(-0.049476, 1.515791, 0.062348)",
        "(-0.049519, 1.525355, 0.060186)",
        "(-0.049252, 1.534708, 0.058293)",
        "(-0.049078, 1.539302, 0.057464)",
        "(-0.048885, 1.548113, 0.056164)",
        "(-0.048958, 1.556452, 0.055381)",
        "(-0.049227, 1.564321, 0.054994)",
        "(-0.049375, 1.571730, 0.054780)",
        "(-0.049461, 1.575318, 0.054737)",
        "(-0.049589, 1.582264, 0.055094)",
        "(-0.050026, 1.588884, 0.055854)",
        "(-0.050673, 1.595262, 0.056945)",
        "(-0.051229, 1.601665, 0.058724)",
        "(-0.051499, 1.604854, 0.059736)",
        "(-0.052033, 1.611198, 0.062067)",
        "(-0.052556, 1.617529, 0.064917)",
        "(-0.053139, 1.623688, 0.068119)",
        "(-0.053520, 1.629583, 0.071436)",
        "(-0.053742, 1.632474, 0.073060)",
        "(-0.054192, 1.638116, 0.076411)",
        "(-0.054631, 1.643581, 0.079850)",
        "(-0.055175, 1.648806, 0.083259)",
        "(-0.055539, 1.653717, 0.086523)",
        "(-0.055643, 1.656132, 0.088231)",
        "(-0.055717, 1.660812, 0.091842)",
        "(-0.055961, 1.665199, 0.095659)",
        "(-0.056449, 1.669096, 0.099515)",
        "(-0.056897, 1.672604, 0.103432)",
        "(-0.057047, 1.674249, 0.105357)",
        "(-0.057406, 1.677153, 0.109054)",
        "(-0.057857, 1.679788, 0.112838)",
        "(-0.058386, 1.682245, 0.116786)",
        "(-0.059002, 1.684472, 0.120599)",
        "(-0.059191, 1.685566, 0.122439)",
        "(-0.059481, 1.687575, 0.125878)",
        "(-0.059631, 1.689358, 0.129059)",
        "(-0.059656, 1.691125, 0.132509)",
        "(-0.059522, 1.692879, 0.136246)",
        "(-0.059484, 1.693652, 0.138084)",
        "(-0.059396, 1.695064, 0.141817)",
        "(-0.059382, 1.696420, 0.145805)",
        "(-0.059408, 1.697685, 0.150073)",
        "(-0.059367, 1.698722, 0.154559)",
        "(-0.059363, 1.699186, 0.156867)",
        "(-0.059505, 1.699875, 0.161823)",
        "(-0.059887, 1.700157, 0.166817)",
        "(-0.060346, 1.700123, 0.172072)",
        "(-0.060843, 1.699932, 0.177858)",
        "(-0.061155, 1.699818, 0.180814)",
        "(-0.061938, 1.699419, 0.186901)",
        "(-0.062971, 1.698783, 0.193112)",
        "(-0.064079, 1.697993, 0.199392)",
        "(-0.065187, 1.697004, 0.205691)",
        "(-0.065676, 1.696492, 0.208816)",
        "(-0.066593, 1.695361, 0.214957)",
        "(-0.067376, 1.694035, 0.220816)",
        "(-0.068097, 1.692340, 0.226338)",
        "(-0.068584, 1.690307, 0.231436)",
        "(-0.068781, 1.689199, 0.233883)",
        "(-0.069044, 1.686734, 0.238477)",
        "(-0.069165, 1.684073, 0.242838)",
        "(-0.069121, 1.681380, 0.247312)",
        "(-0.069074, 1.678630, 0.251859)",
        "(-0.069069, 1.677204, 0.254081)",
        "(-0.069127, 1.674045, 0.258292)",
        "(-0.069323, 1.670459, 0.262133)",
        "(-0.069453, 1.666548, 0.265839)",
        "(-0.069586, 1.662131, 0.269333)",
        "(-0.069565, 1.659870, 0.271053)",
        "(-0.069476, 1.655017, 0.274500)",
        "(-0.069549, 1.649663, 0.277887)",
        "(-0.069643, 1.643769, 0.281211)",
        "(-0.069550, 1.637481, 0.284551)",
        "(-0.069554, 1.634142, 0.286124)",
        "(-0.069861, 1.626808, 0.288876)",
        "(-0.070296, 1.618826, 0.291108)",
        "(-0.070603, 1.610475, 0.293176)",
        "(-0.071157, 1.601656, 0.294892)",
        "(-0.071398, 1.597253, 0.295738)",
        "(-0.071786, 1.588293, 0.297284)",
        "(-0.071829, 1.579283, 0.298603)",
        "(-0.071788, 1.570160, 0.299790)",
        "(-0.072084, 1.560862, 0.300694)",
        "(-0.072345, 1.556145, 0.301083)",
        "(-0.072806, 1.546663, 0.301683)",
        "(-0.072879, 1.537448, 0.302414)",
        "(-0.072778, 1.528445, 0.303057)",
        "(-0.073029, 1.519476, 0.303031)",
        "(-0.073168, 1.514991, 0.302926)",
        "(-0.073128, 1.506224, 0.302842)",
        "(-0.073066, 1.497617, 0.302825)",
        "(-0.073175, 1.488985, 0.302274)",
        "(-0.073233, 1.480362, 0.301330)",
        "(-0.073186, 1.476138, 0.300769)",
        "(-0.073043, 1.467903, 0.299276)",
        "(-0.072850, 1.459852, 0.297405)",
        "(-0.072423, 1.452133, 0.295351)",
        "(-0.071791, 1.444744, 0.293312)",
        "(-0.071451, 1.441191, 0.292227)",
        "(-0.070986, 1.434317, 0.289716)",
        "(-0.070472, 1.427674, 0.286638)",
        "(-0.069601, 1.421321, 0.283033)",
        "(-0.068452, 1.415402, 0.279104)",
        "(-0.067755, 1.412594, 0.277041)",
        "(-0.066577, 1.407169, 0.272572)",
        "(-0.065555, 1.401931, 0.267993)",
        "(-0.064523, 1.396906, 0.263121)",
        "(-0.063542, 1.392217, 0.257415)",
        "(-0.063070, 1.389963, 0.254352)",
        "(-0.062065, 1.385770, 0.247918)",
        "(-0.060940, 1.381940, 0.241326)",
        "(-0.059903, 1.378459, 0.234445)",
        "(-0.059210, 1.375430, 0.227176)",
        "(-0.058848, 1.374083, 0.223531)",
        "(-0.058147, 1.371710, 0.216271)",
        "(-0.057516, 1.369695, 0.209204)",
        "(-0.057039, 1.367856, 0.201675)",
        "(-0.056650, 1.366448, 0.194190)",
        "(-0.056510, 1.365874, 0.190432)",
        "(-0.056230, 1.365141, 0.182919)",
        "(-0.055995, 1.364965, 0.175564)",
        "(-0.055662, 1.365509, 0.168505)",
        "(-0.055223, 1.366851, 0.161565)",
        "(-0.054994, 1.367689, 0.158110)",
        "(-0.054496, 1.369812, 0.151352)",
        "(-0.054047, 1.372415, 0.144551)",
        "(-0.053614, 1.375690, 0.137759)",
        "(-0.053286, 1.379679, 0.131158)",
        "(-0.053144, 1.381927, 0.127951)",
        "(-0.052871, 1.387043, 0.121928)",
        "(-0.052916, 1.392626, 0.115918)",
        "(-0.052963, 1.398904, 0.109546)",
        "(-0.052875, 1.406052, 0.103331)",
        "(-0.052874, 1.409801, 0.100289)",
        "(-0.053070, 1.417861, 0.094575)",
        "(-0.053527, 1.426589, 0.089368)",
        "(-0.054064, 1.435874, 0.084277)",
        "(-0.054554, 1.445758, 0.079218)",
        "(-0.054660, 1.450867, 0.076884)",
        "(-0.054773, 1.461295, 0.072600)",
        "(-0.055297, 1.471629, 0.068162)",
        "(-0.055982, 1.482040, 0.064106)",
        "(-0.057007, 1.492322, 0.060794)",
        "(-0.057367, 1.497514, 0.059353)",
        "(-0.057546, 1.508124, 0.057172)",
        "(-0.057833, 1.518300, 0.054909)",
        "(-0.058274, 1.527949, 0.052549)",
        "(-0.058962, 1.537140, 0.050835)",
        "(-0.059243, 1.541751, 0.050318)",
        "(-0.059530, 1.551132, 0.050245)",
        "(-0.060159, 1.560055, 0.050448)",
        "(-0.060878, 1.568660, 0.051077)",
        "(-0.061424, 1.576918, 0.051871)",
        "(-0.061736, 1.580856, 0.052211)",
        "(-0.062206, 1.588458, 0.053301)",
        "(-0.062475, 1.595854, 0.054873)",
        "(-0.062949, 1.602767, 0.056404)",
        "(-0.063441, 1.609352, 0.058114)",
        "(-0.063667, 1.612633, 0.059151)",
        "(-0.064042, 1.619059, 0.061366)",
        "(-0.064310, 1.625281, 0.063427)",
        "(-0.064377, 1.631431, 0.065581)",
        "(-0.064413, 1.637413, 0.067718)",
        "(-0.064450, 1.640342, 0.068772)",
        "(-0.064452, 1.646184, 0.071022)",
        "(-0.064413, 1.651885, 0.073428)",
        "(-0.064425, 1.657571, 0.076006)",
        "(-0.064431, 1.663318, 0.078993)",
        "(-0.064488, 1.666114, 0.080547)",
        "(-0.064683, 1.671557, 0.083685)",
        "(-0.065073, 1.676591, 0.086742)",
        "(-0.065428, 1.681262, 0.089978)",
        "(-0.065820, 1.685783, 0.093517)",
        "(-0.066045, 1.688018, 0.095313)",
        "(-0.066591, 1.692326, 0.099063)",
        "(-0.066973, 1.696644, 0.103428)",
        "(-0.067359, 1.700830, 0.108396)",
        "(-0.067888, 1.704824, 0.113681)",
        "(-0.068185, 1.706725, 0.116394)",
        "(-0.068608, 1.710453, 0.122341)",
        "(-0.068774, 1.714167, 0.128881)",
        "(-0.069040, 1.717574, 0.135707)",
        "(-0.069479, 1.720548, 0.142682)",
        "(-0.069664, 1.721917, 0.146219)",
        "(-0.070108, 1.724153, 0.153206)",
        "(-0.070481, 1.725812, 0.160036)",
        "(-0.070836, 1.726936, 0.166796)",
        "(-0.071099, 1.727663, 0.173596)",
        "(-0.071239, 1.727950, 0.177018)",
        "(-0.071575, 1.728144, 0.183873)",
        "(-0.071891, 1.727667, 0.190587)",
        "(-0.072048, 1.726738, 0.197218)",
        "(-0.072240, 1.725296, 0.203758)",
        "(-0.072420, 1.724462, 0.207087)",
        "(-0.072904, 1.722416, 0.213919)",
        "(-0.073607, 1.719643, 0.220810)",
        "(-0.074029, 1.716404, 0.227778)",
        "(-0.074537, 1.712490, 0.234697)",
        "(-0.074884, 1.710331, 0.237924)",
        "(-0.075732, 1.705354, 0.244074)",
        "(-0.076343, 1.699959, 0.250514)",
        "(-0.077158, 1.694126, 0.257147)",
        "(-0.078210, 1.687801, 0.263651)",
        "(-0.078612, 1.684677, 0.266949)",
        "(-0.079291, 1.678418, 0.273597)",
        "(-0.080348, 1.671815, 0.279893)",
        "(-0.081580, 1.664889, 0.285626)",
        "(-0.082796, 1.657798, 0.290792)",
        "(-0.083453, 1.654208, 0.293205)",
        "(-0.084944, 1.646805, 0.297520)",
        "(-0.086513, 1.639279, 0.301376)",
        "(-0.087766, 1.632053, 0.305003)",
        "(-0.088637, 1.625109, 0.308533)",
        "(-0.089041, 1.621625, 0.310119)",
        "(-0.089750, 1.614613, 0.312545)",
        "(-0.090334, 1.607377, 0.314211)",
        "(-0.090915, 1.599836, 0.315178)",
        "(-0.091661, 1.591983, 0.315605)",
        "(-0.092039, 1.588025, 0.315645)",
        "(-0.092707, 1.579964, 0.315514)",
        "(-0.093080, 1.571829, 0.315318)",
        "(-0.093337, 1.563384, 0.314617)",
        "(-0.093662, 1.554632, 0.313539)",
        "(-0.093931, 1.550141, 0.312922)",
        "(-0.094695, 1.540886, 0.311487)",
        "(-0.095272, 1.531690, 0.309900)",
        "(-0.095708, 1.522580, 0.307840)",
        "(-0.096020, 1.513669, 0.305344)",
        "(-0.096249, 1.509289, 0.303957)",
        "(-0.096825, 1.500740, 0.300814)",
        "(-0.097362, 1.492509, 0.297380)",
        "(-0.097482, 1.484556, 0.293966)",
        "(-0.097423, 1.476775, 0.290427)",
        "(-0.097404, 1.472922, 0.288453)",
        "(-0.097258, 1.465278, 0.283873)",
        "(-0.096663, 1.457697, 0.278811)",
        "(-0.095926, 1.450102, 0.273359)",
        "(-0.095329, 1.442429, 0.267507)",
        "(-0.095150, 1.438559, 0.264430)",
        "(-0.094727, 1.431227, 0.257953)",
        "(-0.094144, 1.424687, 0.251286)",
        "(-0.093335, 1.418832, 0.243904)",
        "(-0.092636, 1.413747, 0.235300)",
        "(-0.092360, 1.411388, 0.230807)",
        "(-0.091807, 1.407379, 0.221709)",
        "(-0.090771, 1.404464, 0.212852)",
        "(-0.089343, 1.402705, 0.204214)",
        "(-0.088725, 1.401221, 0.195542)",
        "(-0.088406, 1.400649, 0.191166)",
        "(-0.087674, 1.399916, 0.182426)",
        "(-0.086901, 1.399583, 0.173991)",
        "(-0.086088, 1.399759, 0.165995)",
        "(-0.085303, 1.400271, 0.158665)",
        "(-0.084947, 1.400576, 0.155156)",
        "(-0.084231, 1.401381, 0.148478)",
        "(-0.083628, 1.402213, 0.141934)",
        "(-0.083022, 1.403112, 0.135562)",
        "(-0.082482, 1.404323, 0.129747)",
        "(-0.082180, 1.405120, 0.127145)",
        "(-0.081721, 1.406949, 0.122494)",
        "(-0.081313, 1.408948, 0.118050)",
        "(-0.080842, 1.411270, 0.113334)",
        "(-0.080362, 1.413968, 0.108569)",
        "(-0.080114, 1.415513, 0.106393)",
        "(-0.079681, 1.419177, 0.102647)",
        "(-0.079325, 1.423465, 0.099033)",
        "(-0.079170, 1.428245, 0.095124)",
        "(-0.079031, 1.433535, 0.090694)",
        "(-0.078880, 1.436467, 0.088305)",
        "(-0.078462, 1.443111, 0.083301)",
        "(-0.077968, 1.450821, 0.078670)",
        "(-0.077675, 1.459461, 0.074143)",
        "(-0.077629, 1.468671, 0.069310)",
        "(-0.077618, 1.473532, 0.066869)",
        "(-0.077535, 1.483920, 0.062132)",
        "(-0.077550, 1.494860, 0.057699)",
        "(-0.077829, 1.506123, 0.053585)",
        "(-0.078361, 1.517582, 0.049901)",
        "(-0.078579, 1.523443, 0.048276)",
        "(-0.078534, 1.535570, 0.045660)",
        "(-0.078181, 1.547683, 0.043151)",
        "(-0.077683, 1.559454, 0.040684)",
        "(-0.077129, 1.570890, 0.038605)",
        "(-0.076981, 1.576376, 0.037554)",
        "(-0.076677, 1.587048, 0.035716)",
        "(-0.076143, 1.597396, 0.034520)",
        "(-0.075565, 1.607295, 0.034009)",
        "(-0.075069, 1.616428, 0.033788)",
        "(-0.074839, 1.620730, 0.033634)",
        "(-0.074483, 1.628736, 0.033348)",
        "(-0.074225, 1.636082, 0.033331)",
        "(-0.074045, 1.642740, 0.033586)",
        "(-0.073793, 1.649121, 0.034461)",
        "(-0.073695, 1.652193, 0.035036)",
        "(-0.073775, 1.657754, 0.036389)",
        "(-0.074083, 1.662760, 0.038053)",
        "(-0.074337, 1.667428, 0.040268)",
        "(-0.074842, 1.671659, 0.042609)",
        "(-0.075178, 1.673625, 0.043807)",
        "(-0.075699, 1.677384, 0.046547)",
        "(-0.076148, 1.681020, 0.049659)",
        "(-0.076569, 1.684567, 0.053184)",
        "(-0.077123, 1.687934, 0.056883)",
        "(-0.077409, 1.689559, 0.058801)",
        "(-0.077717, 1.692858, 0.063025)",
        "(-0.077717, 1.696168, 0.067402)",
        "(-0.077882, 1.699073, 0.071560)",
        "(-0.078067, 1.701798, 0.075833)",
        "(-0.078146, 1.703150, 0.078077)",
        "(-0.078317, 1.705788, 0.082679)",
        "(-0.078471, 1.708260, 0.087393)",
        "(-0.078681, 1.710636, 0.092352)",
        "(-0.079059, 1.712780, 0.097218)",
        "(-0.079369, 1.713746, 0.099617)",
        "(-0.080125, 1.715522, 0.104437)",
        "(-0.080806, 1.717149, 0.109410)",
        "(-0.081329, 1.718712, 0.114555)",
        "(-0.081965, 1.720084, 0.119755)",
        "(-0.082364, 1.720700, 0.122408)",
        "(-0.083337, 1.721709, 0.127828)",
        "(-0.084329, 1.722536, 0.133361)",
        "(-0.085298, 1.723165, 0.138724)",
        "(-0.086307, 1.723595, 0.143970)",
        "(-0.086776, 1.723773, 0.146586)",
        "(-0.087688, 1.724005, 0.151944)",
        "(-0.088652, 1.724013, 0.157264)",
        "(-0.089691, 1.723792, 0.162433)",
        "(-0.090538, 1.723492, 0.167465)",
        "(-0.090881, 1.723341, 0.169963)",
        "(-0.091538, 1.722997, 0.174906)",
        "(-0.092335, 1.722466, 0.179768)",
        "(-0.093220, 1.721769, 0.184561)",
        "(-0.094108, 1.720898, 0.189269)",
        "(-0.094521, 1.720398, 0.191602)",
        "(-0.095249, 1.719290, 0.196239)",
        "(-0.095824, 1.718121, 0.200831)",
        "(-0.096354, 1.716694, 0.205589)",
        "(-0.096936, 1.714960, 0.210639)",
        "(-0.097282, 1.713967, 0.213138)",
        "(-0.098067, 1.711579, 0.218080)",
        "(-0.098667, 1.708889, 0.223163)",
        "(-0.099210, 1.705807, 0.228217)",
        "(-0.099880, 1.702253, 0.233404)",
        "(-0.100146, 1.700358, 0.235980)",
        "(-0.100743, 1.696016, 0.240938)",
        "(-0.101813, 1.690925, 0.245382)",
        "(-0.102994, 1.685338, 0.249439)",
        "(-0.103953, 1.679436, 0.253528)",
        "(-0.104335, 1.676448, 0.255651)",
        "(-0.105066, 1.670227, 0.259936)",
        "(-0.105884, 1.663550, 0.263741)",
        "(-0.106799, 1.656248, 0.266694)",
        "(-0.107559, 1.648854, 0.269298)",
        "(-0.107940, 1.645141, 0.270588)",
        "(-0.108856, 1.637467, 0.272924)",
        "(-0.109629, 1.629607, 0.274898)",
        "(-0.110057, 1.621752, 0.276629)",
        "(-0.110683, 1.613700, 0.278054)",
        "(-0.111126, 1.609581, 0.278630)",
        "(-0.112071, 1.601152, 0.279487)",
        "(-0.112993, 1.592499, 0.280123)",
        "(-0.113719, 1.583740, 0.280466)",
        "(-0.114399, 1.575042, 0.280329)",
        "(-0.114740, 1.570678, 0.280128)",
        "(-0.115407, 1.561884, 0.279361)",
        "(-0.116215, 1.552965, 0.278172)",
        "(-0.116585, 1.544418, 0.276737)",
        "(-0.116941, 1.536166, 0.275053)",
        "(-0.117166, 1.532120, 0.274117)",
        "(-0.117707, 1.524355, 0.272193)",
        "(-0.118135, 1.516974, 0.270445)",
        "(-0.118356, 1.509881, 0.268739)",
        "(-0.118535, 1.502915, 0.266387)",
        "(-0.118654, 1.499531, 0.264992)",
        "(-0.118874, 1.493152, 0.262047)",
        "(-0.118940, 1.487274, 0.259338)",
        "(-0.118731, 1.481796, 0.256734)",
        "(-0.118434, 1.476505, 0.253667)",
        "(-0.118402, 1.473840, 0.251873)",
        "(-0.118461, 1.468520, 0.247820)",
        "(-0.118297, 1.463397, 0.243708)",
        "(-0.117930, 1.458571, 0.239926)",
        "(-0.117631, 1.453778, 0.236237)",
        "(-0.117510, 1.451339, 0.234360)",
        "(-0.117243, 1.446387, 0.230314)",
        "(-0.116987, 1.441194, 0.225722)",
        "(-0.116385, 1.435976, 0.220925)",
        "(-0.115588, 1.430669, 0.216382)",
        "(-0.115134, 1.427974, 0.214147)",
        "(-0.114386, 1.422320, 0.209484)",
        "(-0.113840, 1.416365, 0.204509)",
        "(-0.113220, 1.410240, 0.199372)",
        "(-0.112441, 1.404368, 0.194145)",
        "(-0.112012, 1.401576, 0.191565)",
        "(-0.111170, 1.396174, 0.186373)",
        "(-0.110343, 1.390948, 0.180787)",
        "(-0.109692, 1.385902, 0.174393)",
        "(-0.109096, 1.381169, 0.167650)",
        "(-0.108790, 1.379030, 0.164159)",
        "(-0.108147, 1.375534, 0.156808)",
        "(-0.107631, 1.373059, 0.149309)",
        "(-0.107166, 1.371598, 0.141944)",
        "(-0.106879, 1.370889, 0.134563)",
        "(-0.106767, 1.370858, 0.130834)",
        "(-0.106488, 1.371681, 0.123349)",
        "(-0.106148, 1.373642, 0.116164)",
        "(-0.105953, 1.376661, 0.109445)",
        "(-0.105804, 1.380545, 0.103281)",
        "(-0.105765, 1.382754, 0.100390)",
        "(-0.105862, 1.387806, 0.094961)",
        "(-0.106018, 1.393536, 0.089787)",
        "(-0.106167, 1.400008, 0.084664)",
        "(-0.106350, 1.407165, 0.079987)",
        "(-0.106448, 1.411023, 0.077963)",
        "(-0.106702, 1.419388, 0.074510)",
        "(-0.106991, 1.428284, 0.071438)",
        "(-0.107271, 1.437626, 0.068788)",
        "(-0.107414, 1.447383, 0.066233)",
        "(-0.107510, 1.452251, 0.064858)",
        "(-0.107601, 1.462240, 0.062202)",
        "(-0.107799, 1.472487, 0.060127)",
        "(-0.108104, 1.483099, 0.058497)",
        "(-0.108578, 1.493864, 0.057134)",
        "(-0.108841, 1.499336, 0.056633)",
        "(-0.109252, 1.510516, 0.055845)",
        "(-0.109438, 1.521836, 0.055018)",
        "(-0.109287, 1.533213, 0.054244)",
        "(-0.109145, 1.544555, 0.053723)",
        "(-0.109117, 1.550207, 0.053539)",
        "(-0.109208, 1.561340, 0.053339)",
        "(-0.109147, 1.572375, 0.053439)",
        "(-0.109027, 1.583092, 0.053678)",
        "(-0.108768, 1.593523, 0.053897)",
        "(-0.108725, 1.598577, 0.054027)",
        "(-0.108793, 1.608414, 0.054446)",
        "(-0.109018, 1.618034, 0.055153)",
        "(-0.109331, 1.627417, 0.056369)",
        "(-0.109487, 1.636648, 0.057843)",
        "(-0.109592, 1.641161, 0.058558)",
        "(-0.109681, 1.649860, 0.060082)",
        "(-0.109565, 1.658272, 0.062021)",
        "(-0.109497, 1.666130, 0.064383)",
        "(-0.109519, 1.673584, 0.067097)",
        "(-0.109554, 1.677132, 0.068528)",
        "(-0.109550, 1.683759, 0.071721)",
        "(-0.109307, 1.689886, 0.075139)",
        "(-0.109098, 1.695291, 0.078692)",
        "(-0.108915, 1.700126, 0.082595)",
        "(-0.108876, 1.702345, 0.084711)",
        "(-0.108818, 1.706419, 0.089204)",
        "(-0.108778, 1.710058, 0.094058)",
        "(-0.108648, 1.713369, 0.099303)",
        "(-0.108695, 1.716129, 0.104529)",
        "(-0.108750, 1.717376, 0.107179)",
        "(-0.108925, 1.719625, 0.112805)",
        "(-0.109196, 1.721730, 0.118594)",
        "(-0.109728, 1.723410, 0.124507)",
        "(-0.110140, 1.724890, 0.130240)",
        "(-0.110305, 1.725540, 0.133010)",
        "(-0.110482, 1.726676, 0.138436)",
        "(-0.110638, 1.727727, 0.144026)",
        "(-0.110753, 1.728782, 0.149532)",
        "(-0.110683, 1.729712, 0.155253)",
        "(-0.110585, 1.730108, 0.158104)",
        "(-0.110076, 1.730793, 0.163752)",
        "(-0.109279, 1.731226, 0.169095)",
        "(-0.108734, 1.730965, 0.174297)",
        "(-0.108365, 1.730283, 0.179790)",
        "(-0.108273, 1.729759, 0.182603)",
        "(-0.108167, 1.728246, 0.188361)",
        "(-0.107871, 1.726307, 0.194455)",
        "(-0.107512, 1.723754, 0.200567)",
        "(-0.107376, 1.720453, 0.206606)",
        "(-0.107395, 1.718538, 0.209657)",
        "(-0.107632, 1.714088, 0.215839)",
        "(-0.108103, 1.709062, 0.221954)",
        "(-0.108333, 1.703356, 0.227687)",
        "(-0.108048, 1.697252, 0.232990)",
        "(-0.107941, 1.694069, 0.235496)",
        "(-0.108157, 1.687233, 0.240272)",
        "(-0.108687, 1.679836, 0.245239)",
        "(-0.108930, 1.672185, 0.250706)",
        "(-0.109003, 1.664334, 0.256343)",
        "(-0.109059, 1.660339, 0.259114)",
        "(-0.109183, 1.652143, 0.264340)",
        "(-0.109644, 1.643239, 0.269034)",
        "(-0.110322, 1.633797, 0.273363)",
        "(-0.111335, 1.624046, 0.277293)",
        "(-0.111801, 1.619200, 0.279247)",
        "(-0.112439, 1.609698, 0.283185)",
        "(-0.112894, 1.600201, 0.286878)",
        "(-0.113312, 1.590512, 0.289743)",
        "(-0.114152, 1.580703, 0.291475)",
        "(-0.114605, 1.575812, 0.292138)",
        "(-0.115195, 1.566247, 0.293520)",
        "(-0.115391, 1.557090, 0.295083)",
        "(-0.115725, 1.548114, 0.296117)",
        "(-0.116331, 1.539081, 0.296126)",
        "(-0.116526, 1.534593, 0.295957)",
        "(-0.116702, 1.525864, 0.295321)",
        "(-0.116959, 1.517283, 0.294052)",
        "(-0.117207, 1.508789, 0.292052)",
        "(-0.117412, 1.500209, 0.289590)",
        "(-0.117503, 1.495965, 0.288165)",
        "(-0.117804, 1.487511, 0.284692)",
        "(-0.118185, 1.479056, 0.280603)",
        "(-0.118130, 1.470915, 0.275895)",
        "(-0.118071, 1.462893, 0.270343)",
        "(-0.118095, 1.458945, 0.267210)",
        "(-0.118228, 1.451224, 0.260102)",
        "(-0.118111, 1.443900, 0.252463)",
        "(-0.117711, 1.437194, 0.244657)",
        "(-0.117279, 1.431074, 0.237061)",
        "(-0.117086, 1.428134, 0.233257)",
        "(-0.116712, 1.422632, 0.225507)",
        "(-0.116339, 1.417587, 0.217419)",
        "(-0.115812, 1.413014, 0.209232)",
        "(-0.115148, 1.409109, 0.201578)",
        "(-0.114780, 1.407421, 0.197997)",
        "(-0.114043, 1.404522, 0.190956)",
        "(-0.113417, 1.402026, 0.183820)",
        "(-0.112808, 1.400295, 0.177074)",
        "(-0.112734, 1.398932, 0.170817)",
        "(-0.112380, 1.398649, 0.167857)",
        "(-0.111594, 1.398800, 0.162363)",
        "(-0.110700, 1.399869, 0.157265)",
        "(-0.109787, 1.401817, 0.152381)",
        "(-0.108891, 1.404475, 0.147824)",
        "(-0.108406, 1.406058, 0.145691)",
        "(-0.107296, 1.409900, 0.141772)",
        "(-0.106129, 1.414335, 0.137980)",
        "(-0.104969, 1.419406, 0.134111)",
        "(-0.104041, 1.424994, 0.129935)",
        "(-0.103589, 1.428029, 0.127797)",
        "(-0.102612, 1.434875, 0.123453)",
        "(-0.101793, 1.442452, 0.118740)",
        "(-0.100971, 1.450931, 0.113826)",
        "(-0.100106, 1.460249, 0.108644)",
        "(-0.099610, 1.465255, 0.105996)",
        "(-0.098496, 1.475976, 0.100903)",
        "(-0.097396, 1.487320, 0.096112)",
        "(-0.096552, 1.498938, 0.091401)",
        "(-0.095816, 1.510759, 0.087206)",
        "(-0.095444, 1.516746, 0.085270)",
        "(-0.094888, 1.528520, 0.081670)",
        "(-0.094343, 1.540211, 0.078579)",
        "(-0.093865, 1.551583, 0.075404)",
        "(-0.093347, 1.562622, 0.072168)",
        "(-0.092940, 1.568128, 0.070768)",
        "(-0.091849, 1.579015, 0.068598)",
        "(-0.090919, 1.589429, 0.066755)",
        "(-0.090169, 1.599324, 0.064975)",
        "(-0.089308, 1.608891, 0.063305)",
        "(-0.088898, 1.613547, 0.062494)",
        "(-0.088013, 1.622662, 0.061105)",
        "(-0.086986, 1.631616, 0.060484)",
        "(-0.085969, 1.640228, 0.060050)",
        "(-0.085007, 1.648348, 0.059755)",
        "(-0.084485, 1.652341, 0.059741)",
        "(-0.083372, 1.660052, 0.060121)",
        "(-0.082113, 1.667642, 0.061293)",
        "(-0.080945, 1.674893, 0.063269)",
        "(-0.080092, 1.681663, 0.065520)",
        "(-0.079742, 1.684892, 0.066708)",
        "(-0.079102, 1.690978, 0.069152)",
        "(-0.078529, 1.696583, 0.072195)",
        "(-0.077921, 1.701921, 0.076246)",
        "(-0.077638, 1.706846, 0.080535)",
        "(-0.077592, 1.709172, 0.082753)",
        "(-0.077370, 1.713609, 0.087570)",
        "(-0.077191, 1.717659, 0.092876)",
        "(-0.077269, 1.721222, 0.098336)",
        "(-0.077437, 1.724513, 0.104172)",
        "(-0.077442, 1.726131, 0.107293)",
        "(-0.077508, 1.729222, 0.113769)",
        "(-0.077612, 1.731960, 0.120298)",
        "(-0.077928, 1.734098, 0.126974)",
        "(-0.078504, 1.735813, 0.133642)",
        "(-0.078833, 1.736540, 0.137052)",
        "(-0.079498, 1.737712, 0.144025)",
        "(-0.080184, 1.738534, 0.150923)",
        "(-0.080787, 1.738794, 0.157992)",
        "(-0.081540, 1.738415, 0.164718)",
        "(-0.081927, 1.738024, 0.167958)",
        "(-0.082566, 1.736883, 0.174457)",
        "(-0.082999, 1.735526, 0.181117)",
        "(-0.083671, 1.733687, 0.187848)",
        "(-0.084759, 1.731351, 0.194484)",
        "(-0.085316, 1.730052, 0.197787)",
        "(-0.086408, 1.727290, 0.204356)",
        "(-0.087621, 1.724195, 0.210733)",
        "(-0.088650, 1.720822, 0.216915)",
        "(-0.089611, 1.717080, 0.222585)",
        "(-0.090143, 1.715055, 0.225181)",
        "(-0.091085, 1.710813, 0.230101)",
        "(-0.091525, 1.706462, 0.235208)",
        "(-0.092105, 1.701892, 0.240229)",
        "(-0.093019, 1.696824, 0.244914)",
        "(-0.093494, 1.694151, 0.247123)",
        "(-0.094515, 1.688471, 0.251190)",
        "(-0.095499, 1.682583, 0.254887)",
        "(-0.096456, 1.676533, 0.258447)",
        "(-0.097535, 1.670186, 0.261790)",
        "(-0.098174, 1.666940, 0.263369)",
        "(-0.099475, 1.660229, 0.266467)",
        "(-0.100482, 1.653222, 0.269326)",
        "(-0.101339, 1.646050, 0.271718)",
        "(-0.102374, 1.638461, 0.273503)",
        "(-0.102947, 1.634526, 0.274305)",
        "(-0.104004, 1.626437, 0.275735)",
        "(-0.104822, 1.618320, 0.277129)",
        "(-0.105557, 1.610167, 0.278312)",
        "(-0.106468, 1.601685, 0.279005)",
        "(-0.106924, 1.597395, 0.279243)",
        "(-0.107729, 1.588723, 0.279682)",
        "(-0.108523, 1.579956, 0.279886)",
        "(-0.109346, 1.571171, 0.279351)",
        "(-0.109943, 1.562547, 0.278613)",
        "(-0.110108, 1.558331, 0.278323)",
        "(-0.110417, 1.549988, 0.277779)",
        "(-0.111164, 1.541551, 0.276603)",
        "(-0.111776, 1.533121, 0.274867)",
        "(-0.111934, 1.525000, 0.272923)",
        "(-0.111892, 1.521064, 0.271952)",
        "(-0.111926, 1.513300, 0.269910)",
        "(-0.112028, 1.505494, 0.267708)",
        "(-0.112225, 1.497637, 0.265076)",
        "(-0.112497, 1.489781, 0.261867)",
        "(-0.112591, 1.485886, 0.260071)",
        "(-0.112694, 1.478289, 0.255989)",
        "(-0.112674, 1.471057, 0.250964)",
        "(-0.112540, 1.463957, 0.245193)",
        "(-0.112156, 1.457235, 0.239047)",
        "(-0.111836, 1.454086, 0.236041)",
        "(-0.110998, 1.448194, 0.230184)",
        "(-0.109888, 1.442653, 0.223913)",
        "(-0.108361, 1.437326, 0.216729)",
        "(-0.106807, 1.432311, 0.208873)",
        "(-0.105880, 1.430062, 0.205047)",
        "(-0.104355, 1.425499, 0.197971)",
        "(-0.103235, 1.420906, 0.191201)",
        "(-0.102020, 1.416611, 0.184139)",
        "(-0.100832, 1.412662, 0.176852)",
        "(-0.100146, 1.410877, 0.173224)",
        "(-0.098738, 1.407693, 0.166187)",
        "(-0.097398, 1.405041, 0.159615)",
        "(-0.096452, 1.402784, 0.153280)",
        "(-0.095770, 1.401059, 0.147245)",
        "(-0.095417, 1.400563, 0.144439)",
        "(-0.094594, 1.400051, 0.139254)",
        "(-0.093572, 1.400492, 0.134283)",
        "(-0.092629, 1.401616, 0.129199)",
        "(-0.091778, 1.403640, 0.124508)",
        "(-0.091413, 1.404939, 0.122372)",
        "(-0.090737, 1.408377, 0.118631)",
        "(-0.090151, 1.412610, 0.115327)",
        "(-0.089598, 1.417666, 0.112129)",
        "(-0.089035, 1.423206, 0.108872)",
        "(-0.088724, 1.426157, 0.107226)",
        "(-0.088052, 1.432653, 0.104141)",
        "(-0.087405, 1.439742, 0.101667)",
        "(-0.087145, 1.447181, 0.099099)",
        "(-0.087251, 1.454850, 0.096220)",
        "(-0.087264, 1.458898, 0.094839)",
        "(-0.087214, 1.467551, 0.092332)",
        "(-0.087191, 1.476741, 0.090133)",
        "(-0.087085, 1.486376, 0.088038)",
        "(-0.087175, 1.496250, 0.085591)",
        "(-0.087209, 1.501295, 0.084330)",
        "(-0.087357, 1.511590, 0.081937)",
        "(-0.087790, 1.521944, 0.079661)",
        "(-0.088492, 1.532378, 0.077834)",
        "(-0.089031, 1.543054, 0.076478)",
        "(-0.089246, 1.548443, 0.075787)",
        "(-0.089723, 1.559230, 0.074153)",
        "(-0.089850, 1.570201, 0.073083)",
        "(-0.089642, 1.581116, 0.072626)",
        "(-0.089403, 1.591658, 0.072231)",
        "(-0.089196, 1.596925, 0.071955)",
        "(-0.088122, 1.607533, 0.071610)",
        "(-0.086978, 1.617701, 0.071714)",
        "(-0.086062, 1.627199, 0.072100)",
        "(-0.085475, 1.635980, 0.073089)",
        "(-0.085129, 1.640258, 0.073900)",
        "(-0.084085, 1.648543, 0.075993)",
        "(-0.082904, 1.656296, 0.078098)",
        "(-0.081901, 1.663244, 0.080397)",
        "(-0.081023, 1.669666, 0.083039)",
        "(-0.080672, 1.672652, 0.084546)",
        "(-0.079908, 1.678324, 0.088260)",
        "(-0.079043, 1.683699, 0.092804)",
        "(-0.078342, 1.688596, 0.097253)",
        "(-0.077632, 1.692875, 0.101818)",
        "(-0.077316, 1.694822, 0.104153)",
        "(-0.076869, 1.698298, 0.108843)",
        "(-0.076746, 1.701130, 0.113764)",
        "(-0.076514, 1.703798, 0.119126)",
        "(-0.076267, 1.706124, 0.124444)",
        "(-0.076177, 1.707154, 0.127013)",
        "(-0.075804, 1.708969, 0.132165)",
        "(-0.075508, 1.710458, 0.137315)",
        "(-0.075376, 1.711570, 0.142393)",
        "(-0.075410, 1.712467, 0.147411)",
        "(-0.075451, 1.712847, 0.149902)",
        "(-0.075569, 1.713358, 0.154785)",
        "(-0.075656, 1.713637, 0.159495)",
        "(-0.075759, 1.713668, 0.164109)",
        "(-0.076016, 1.713490, 0.168635)",
        "(-0.076254, 1.713268, 0.170844)",
        "(-0.076975, 1.712508, 0.175190)",
        "(-0.077713, 1.711436, 0.179379)",
        "(-0.078330, 1.710159, 0.183399)",
        "(-0.078779, 1.708819, 0.187375)",
        "(-0.078990, 1.708125, 0.189379)",
        "(-0.079451, 1.706513, 0.193444)",
        "(-0.079931, 1.704554, 0.197542)",
        "(-0.080488, 1.702244, 0.201590)",
        "(-0.081045, 1.699482, 0.205695)",
        "(-0.081266, 1.698006, 0.207895)",
        "(-0.081673, 1.694748, 0.212727)",
        "(-0.082067, 1.690811, 0.218061)",
        "(-0.082211, 1.686298, 0.223974)",
        "(-0.082497, 1.680980, 0.229845)",
        "(-0.082777, 1.677991, 0.232586)",
        "(-0.083500, 1.671325, 0.237801)",
        "(-0.084446, 1.663533, 0.243195)",
        "(-0.085557, 1.654907, 0.248810)",
        "(-0.087011, 1.645596, 0.254308)",
        "(-0.087780, 1.640729, 0.257008)",
        "(-0.089176, 1.630650, 0.262226)",
        "(-0.090330, 1.620148, 0.267056)",
        "(-0.091801, 1.609069, 0.271489)",
        "(-0.093411, 1.597594, 0.275236)",
        "(-0.094175, 1.591877, 0.276964)",
        "(-0.095682, 1.580547, 0.280217)",
        "(-0.097018, 1.569469, 0.283204)",
        "(-0.098362, 1.558382, 0.285894)",
        "(-0.099660, 1.547499, 0.287936)",
        "(-0.100278, 1.542175, 0.288734)",
        "(-0.101273, 1.531915, 0.289984)",
        "(-0.101716, 1.522340, 0.291159)",
        "(-0.102052, 1.512972, 0.292299)",
        "(-0.102600, 1.503665, 0.292871)",
        "(-0.102885, 1.499011, 0.292883)",
        "(-0.103271, 1.489792, 0.292337)",
        "(-0.103173, 1.480934, 0.290861)",
        "(-0.102877, 1.472363, 0.288707)",
        "(-0.102338, 1.464049, 0.286380)",
        "(-0.102018, 1.459908, 0.285197)",
        "(-0.101722, 1.451526, 0.282246)",
        "(-0.101906, 1.442999, 0.278096)",
        "(-0.102071, 1.434851, 0.273057)",
        "(-0.102046, 1.427345, 0.268182)",
        "(-0.101942, 1.423828, 0.265754)",
        "(-0.101767, 1.417142, 0.260704)",
        "(-0.101508, 1.410979, 0.255174)",
        "(-0.101142, 1.405066, 0.248844)",
        "(-0.100701, 1.399561, 0.241421)",
        "(-0.100452, 1.396978, 0.237500)",
        "(-0.099927, 1.392328, 0.229440)",
        "(-0.099405, 1.388342, 0.221273)",
        "(-0.098938, 1.384851, 0.213050)",
        "(-0.098641, 1.381995, 0.204606)",
        "(-0.098516, 1.380836, 0.200297)",
        "(-0.098287, 1.379117, 0.191465)",
        "(-0.098474, 1.378236, 0.182613)",
        "(-0.099325, 1.377936, 0.174410)",
        "(-0.099077, 1.379093, 0.167167)",
        "(-0.098988, 1.379901, 0.163730)",
        "(-0.098832, 1.382080, 0.157242)",
        "(-0.098644, 1.384810, 0.151092)",
        "(-0.098434, 1.387953, 0.145064)",
        "(-0.098187, 1.391604, 0.139821)",
        "(-0.098086, 1.393585, 0.137517)",
        "(-0.098133, 1.397774, 0.133566)",
        "(-0.098430, 1.402223, 0.130256)",
        "(-0.098648, 1.407007, 0.126814)",
        "(-0.098658, 1.412225, 0.122974)",
        "(-0.098597, 1.414903, 0.121044)",
        "(-0.098517, 1.420529, 0.117072)",
        "(-0.098798, 1.426554, 0.112805)",
        "(-0.099219, 1.433275, 0.108287)",
        "(-0.099277, 1.441131, 0.103737)",
        "(-0.099239, 1.445285, 0.101445)",
        "(-0.098960, 1.454618, 0.096762)",
        "(-0.098712, 1.464494, 0.091972)",
        "(-0.098481, 1.474908, 0.087284)",
        "(-0.098214, 1.485880, 0.083184)",
        "(-0.098060, 1.491493, 0.081296)",
        "(-0.098107, 1.502796, 0.077557)",
        "(-0.098514, 1.514065, 0.074044)",
        "(-0.098492, 1.525689, 0.071019)",
        "(-0.098168, 1.537488, 0.068226)",
        "(-0.097897, 1.543427, 0.067016)",
        "(-0.097117, 1.555290, 0.065229)",
        "(-0.096577, 1.566669, 0.063509)",
        "(-0.096049, 1.577605, 0.061929)",
        "(-0.095072, 1.588266, 0.060904)",
        "(-0.094525, 1.593449, 0.060519)",
        "(-0.093399, 1.603287, 0.060232)",
        "(-0.092437, 1.612491, 0.060425)",
        "(-0.091770, 1.621169, 0.060816)",
        "(-0.091024, 1.629418, 0.062021)",
        "(-0.090574, 1.633440, 0.062909)",
        "(-0.089472, 1.641101, 0.065276)",
        "(-0.088185, 1.648294, 0.068099)",
        "(-0.087461, 1.654713, 0.070846)",
        "(-0.086979, 1.660168, 0.073321)",
        "(-0.086943, 1.662683, 0.074712)",
        "(-0.087062, 1.667065, 0.077870)",
        "(-0.087105, 1.671148, 0.081636)",
        "(-0.087419, 1.674563, 0.085832)",
        "(-0.087363, 1.677001, 0.089725)",
        "(-0.087090, 1.677944, 0.091493)",
        "(-0.087153, 1.680222, 0.095555)",
        "(-0.087806, 1.681979, 0.099917)",
        "(-0.088098, 1.683649, 0.104285)",
        "(-0.088417, 1.685297, 0.108866)",
        "(-0.088653, 1.686051, 0.111247)",
        "(-0.089103, 1.687432, 0.115981)",
        "(-0.089616, 1.688529, 0.120434)",
        "(-0.089852, 1.689455, 0.125383)",
        "(-0.089891, 1.690509, 0.130931)",
        "(-0.090005, 1.690946, 0.133746)",
        "(-0.090470, 1.691324, 0.139478)",
        "(-0.091174, 1.691451, 0.145864)",
        "(-0.091684, 1.691464, 0.153036)",
        "(-0.092105, 1.691231, 0.160556)",
        "(-0.092301, 1.691129, 0.164437)",
        "(-0.092711, 1.690600, 0.172618)",
        "(-0.093263, 1.689429, 0.181120)",
        "(-0.093917, 1.687845, 0.189777)",
        "(-0.094770, 1.685664, 0.198484)",
        "(-0.095203, 1.684443, 0.202912)",
        "(-0.096020, 1.681676, 0.211886)",
        "(-0.096784, 1.678315, 0.220672)",
        "(-0.097622, 1.674327, 0.229076)",
        "(-0.098570, 1.669632, 0.237042)",
        "(-0.099010, 1.667126, 0.240986)",
        "(-0.099716, 1.661808, 0.248477)",
        "(-0.100403, 1.656008, 0.255479)",
        "(-0.100878, 1.650077, 0.262189)",
        "(-0.101322, 1.643715, 0.268446)",
        "(-0.101633, 1.640403, 0.271506)",
        "(-0.102306, 1.633630, 0.277640)",
        "(-0.102931, 1.626633, 0.283537)",
        "(-0.103628, 1.619174, 0.288730)",
        "(-0.104543, 1.611246, 0.293171)",
        "(-0.105128, 1.607184, 0.295212)",
        "(-0.106470, 1.598783, 0.298773)",
        "(-0.107592, 1.590276, 0.301879)",
        "(-0.108194, 1.581952, 0.304315)",
        "(-0.108742, 1.573448, 0.305568)",
        "(-0.109103, 1.569085, 0.305771)",
        "(-0.109890, 1.560436, 0.306099)",
        "(-0.110542, 1.551977, 0.306520)",
        "(-0.111164, 1.543419, 0.307019)",
        "(-0.111653, 1.534729, 0.307317)",
        "(-0.111782, 1.530385, 0.307423)",
        "(-0.112016, 1.521668, 0.307421)",
        "(-0.112395, 1.512740, 0.306608)",
        "(-0.112594, 1.503506, 0.305095)",
        "(-0.112347, 1.494327, 0.303473)",
        "(-0.112124, 1.489736, 0.302670)",
        "(-0.111824, 1.480389, 0.300888)",
        "(-0.111595, 1.470884, 0.298565)",
        "(-0.110895, 1.461332, 0.295685)",
        "(-0.109739, 1.452032, 0.292447)",
        "(-0.109167, 1.447368, 0.290710)",
        "(-0.108256, 1.437914, 0.286716)",
        "(-0.107716, 1.428396, 0.281924)",
        "(-0.107084, 1.419197, 0.277056)",
        "(-0.106136, 1.410659, 0.271941)",
        "(-0.105688, 1.406657, 0.268951)",
        "(-0.104907, 1.399187, 0.262230)",
        "(-0.104012, 1.392304, 0.254082)",
        "(-0.103102, 1.385878, 0.246075)",
        "(-0.102473, 1.380183, 0.238283)",
        "(-0.102179, 1.377562, 0.234386)",
        "(-0.101590, 1.372899, 0.226442)",
        "(-0.101132, 1.369342, 0.217576)",
        "(-0.100547, 1.366529, 0.208798)",
        "(-0.100241, 1.364378, 0.199823)",
        "(-0.100133, 1.363563, 0.195300)",
        "(-0.100271, 1.362631, 0.186303)",
        "(-0.100631, 1.362702, 0.177666)",
        "(-0.100783, 1.363726, 0.169614)",
        "(-0.103135, 1.364785, 0.162356)",
        "(-0.105455, 1.365019, 0.158809)",
        "(-0.106027, 1.367796, 0.151774)",
        "(-0.106018, 1.371371, 0.144993)",
        "(-0.105857, 1.375439, 0.138547)",
        "(-0.105474, 1.379971, 0.132538)",
        "(-0.105219, 1.382355, 0.129628)",
        "(-0.104714, 1.387344, 0.123918)",
        "(-0.104080, 1.392656, 0.118395)",
        "(-0.103422, 1.398222, 0.113474)",
        "(-0.102901, 1.403939, 0.109071)",
        "(-0.102721, 1.406792, 0.106888)",
        "(-0.102375, 1.412524, 0.102586)",
        "(-0.101972, 1.418561, 0.098649)",
        "(-0.101742, 1.424744, 0.095091)",
        "(-0.101734, 1.431136, 0.092091)",
        "(-0.101713, 1.434488, 0.090791)",
        "(-0.101710, 1.441368, 0.088521)",
        "(-0.101933, 1.448350, 0.085966)",
        "(-0.101987, 1.455798, 0.083139)",
        "(-0.101809, 1.463698, 0.080661)",
        "(-0.101768, 1.467769, 0.079550)",
        "(-0.101868, 1.476174, 0.077303)",
        "(-0.102049, 1.485110, 0.075063)",
        "(-0.102262, 1.494465, 0.072923)",
        "(-0.102437, 1.504099, 0.070832)",
        "(-0.102503, 1.509018, 0.069814)",
        "(-0.102724, 1.518911, 0.067708)",
        "(-0.103134, 1.528802, 0.065828)",
        "(-0.103470, 1.538877, 0.064404)",
        "(-0.103628, 1.549055, 0.063680)",
        "(-0.103658, 1.554137, 0.063493)",
        "(-0.103624, 1.564325, 0.063276)",
        "(-0.103761, 1.574222, 0.062890)",
        "(-0.104255, 1.583851, 0.062392)",
        "(-0.104615, 1.593307, 0.062427)",
        "(-0.104577, 1.597965, 0.062737)",
        "(-0.104396, 1.607250, 0.063650)",
        "(-0.104570, 1.615997, 0.064477)",
        "(-0.105265, 1.624155, 0.064917)",
        "(-0.106229, 1.631645, 0.065301)",
        "(-0.106688, 1.635200, 0.065596)",
        "(-0.107750, 1.641774, 0.066486)",
        "(-0.108700, 1.647975, 0.067913)",
        "(-0.109431, 1.653805, 0.069813)",
        "(-0.110350, 1.659156, 0.071846)",
        "(-0.111002, 1.661550, 0.072748)",
        "(-0.112771, 1.665714, 0.074779)",
        "(-0.114594, 1.669768, 0.077737)",
        "(-0.116103, 1.673560, 0.080939)",
        "(-0.117502, 1.676953, 0.084299)",
        "(-0.118099, 1.678634, 0.085904)",
        "(-0.119245, 1.681655, 0.088771)",
        "(-0.120328, 1.684301, 0.091692)",
        "(-0.121187, 1.686895, 0.095110)",
        "(-0.122267, 1.689287, 0.098641)",
        "(-0.122820, 1.690458, 0.100404)",
        "(-0.123642, 1.692778, 0.104209)",
        "(-0.124436, 1.695017, 0.108055)",
        "(-0.125407, 1.697051, 0.111903)",
        "(-0.126162, 1.698913, 0.116237)",
        "(-0.126482, 1.699862, 0.118469)",
        "(-0.127105, 1.701685, 0.123042)",
        "(-0.127706, 1.703290, 0.127526)",
        "(-0.128112, 1.704607, 0.132103)",
        "(-0.128489, 1.705697, 0.136538)",
        "(-0.128598, 1.706175, 0.138822)",
        "(-0.128652, 1.707118, 0.143846)",
        "(-0.128777, 1.707660, 0.149338)",
        "(-0.129189, 1.707652, 0.154579)",
        "(-0.129690, 1.707256, 0.159825)",
        "(-0.129823, 1.707025, 0.162565)",
        "(-0.129927, 1.706394, 0.168393)",
        "(-0.130052, 1.705581, 0.174386)",
        "(-0.130180, 1.704290, 0.180637)",
        "(-0.129967, 1.702753, 0.187479)",
        "(-0.129792, 1.701934, 0.191105)",
        "(-0.129738, 1.699915, 0.198591)",
        "(-0.129862, 1.697540, 0.206179)",
        "(-0.129794, 1.694875, 0.214052)",
        "(-0.129617, 1.691746, 0.222061)",
        "(-0.129498, 1.690017, 0.226125)",
        "(-0.129249, 1.686165, 0.234221)",
        "(-0.128698, 1.681687, 0.242164)",
        "(-0.127973, 1.676661, 0.249752)",
        "(-0.127250, 1.671079, 0.256770)",
        "(-0.126965, 1.667988, 0.260129)",
        "(-0.126449, 1.661436, 0.266742)",
        "(-0.125549, 1.654423, 0.273497)",
        "(-0.125633, 1.645890, 0.280010)",
        "(-0.125296, 1.641820, 0.283021)",
        "(-0.124795, 1.633270, 0.288253)",
        "(-0.124699, 1.624111, 0.292905)",
        "(-0.124981, 1.614301, 0.297497)",
        "(-0.125256, 1.603981, 0.301804)",
        "(-0.125566, 1.593639, 0.305333)",
        "(-0.125759, 1.588437, 0.306586)",
        "(-0.126035, 1.578006, 0.308298)",
        "(-0.126095, 1.567486, 0.309386)",
        "(-0.126178, 1.556951, 0.310137)",
        "(-0.126828, 1.546418, 0.310262)",
        "(-0.127297, 1.541131, 0.310042)",
        "(-0.127776, 1.530687, 0.309446)",
        "(-0.127492, 1.520541, 0.308792)",
        "(-0.127102, 1.510462, 0.307606)",
        "(-0.127136, 1.505370, 0.306633)",
        "(-0.127480, 1.495233, 0.304138)",
        "(-0.127400, 1.485300, 0.301750)",
        "(-0.126711, 1.475580, 0.299650)",
        "(-0.126052, 1.465991, 0.297198)",
        "(-0.125752, 1.456239, 0.293858)",
        "(-0.125543, 1.451443, 0.291896)",
        "(-0.124760, 1.442408, 0.288012)",
        "(-0.123797, 1.433746, 0.284031)",
        "(-0.122934, 1.425165, 0.279793)",
        "(-0.121961, 1.416880, 0.275745)",
        "(-0.121338, 1.412916, 0.273789)",
        "(-0.120108, 1.405150, 0.269558)",
        "(-0.119122, 1.397564, 0.264482)",
        "(-0.118334, 1.390027, 0.259170)",
        "(-0.117245, 1.382980, 0.254288)",
        "(-0.116633, 1.379630, 0.251880)",
        "(-0.115475, 1.373261, 0.246869)",
        "(-0.114387, 1.367265, 0.241740)",
        "(-0.113267, 1.361799, 0.236404)",
        "(-0.112315, 1.356804, 0.230222)",
        "(-0.111936, 1.354530, 0.226823)",
        "(-0.111270, 1.350473, 0.220101)",
        "(-0.110656, 1.347188, 0.213580)",
        "(-0.110048, 1.344560, 0.206738)",
        "(-0.109613, 1.342517, 0.199091)",
        "(-0.109407, 1.341788, 0.194862)",
        "(-0.108889, 1.340771, 0.186234)",
        "(-0.108294, 1.340442, 0.177669)",
        "(-0.107578, 1.340830, 0.169161)",
        "(-0.106931, 1.341822, 0.160738)",
        "(-0.106643, 1.342569, 0.156578)",
        "(-0.106110, 1.344313, 0.148270)",
        "(-0.105492, 1.346526, 0.140226)",
        "(-0.109356, 1.347275, 0.132747)",
        "(-0.109069, 1.348742, 0.128986)",
        "(-0.108568, 1.351923, 0.121852)",
        "(-0.108031, 1.355497, 0.115480)",
        "(-0.107239, 1.359496, 0.109371)",
        "(-0.106516, 1.363644, 0.103401)",
        "(-0.105857, 1.367816, 0.097548)",
        "(-0.105711, 1.370193, 0.095163)",
        "(-0.105438, 1.374723, 0.090345)",
        "(-0.105330, 1.379436, 0.085879)",
        "(-0.105449, 1.384427, 0.081449)",
        "(-0.105389, 1.389903, 0.077358)",
        "(-0.105397, 1.392864, 0.075411)",
        "(-0.105750, 1.398914, 0.071653)",
        "(-0.106593, 1.405514, 0.068084)",
        "(-0.107499, 1.412946, 0.064452)",
        "(-0.108849, 1.421208, 0.061349)",
        "(-0.109468, 1.425589, 0.060050)",
        "(-0.110640, 1.435016, 0.058116)",
        "(-0.112991, 1.444842, 0.058775)",
        "(-0.115728, 1.455141, 0.060108)",
        "(-0.117074, 1.460506, 0.060267)",
        "(-0.119144, 1.471567, 0.059700)",
        "(-0.120131, 1.482998, 0.058670)",
        "(-0.120689, 1.494614, 0.057815)",
        "(-0.121419, 1.506048, 0.057194)",
        "(-0.122220, 1.517315, 0.056487)",
        "(-0.122491, 1.522917, 0.056217)",
        "(-0.122843, 1.533831, 0.055759)",
        "(-0.122998, 1.544418, 0.055294)",
        "(-0.123229, 1.554523, 0.054942)",
        "(-0.123318, 1.559386, 0.054803)",
        "(-0.123405, 1.568570, 0.054567)",
        "(-0.123475, 1.577027, 0.054372)",
        "(-0.123703, 1.584694, 0.053936)",
        "(-0.123973, 1.591977, 0.053971)",
        "(-0.124249, 1.599107, 0.054104)",
        "(-0.124439, 1.602518, 0.054230)",
        "(-0.124758, 1.609072, 0.054827)",
        "(-0.125039, 1.615247, 0.055663)",
        "(-0.125606, 1.621192, 0.056601)",
        "(-0.126286, 1.626837, 0.057382)",
        "(-0.126474, 1.629565, 0.057783)",
        "(-0.126573, 1.634949, 0.058882)",
        "(-0.126766, 1.640155, 0.060123)",
        "(-0.127012, 1.645258, 0.061650)",
        "(-0.127287, 1.650260, 0.063288)",
        "(-0.127471, 1.652689, 0.064044)",
        "(-0.127630, 1.657466, 0.065891)",
        "(-0.127606, 1.662311, 0.068492)",
        "(-0.127902, 1.666929, 0.071613)",
        "(-0.128584, 1.671308, 0.075104)",
        "(-0.128992, 1.673457, 0.077086)",
        "(-0.129704, 1.677719, 0.081526)",
        "(-0.130307, 1.681582, 0.086433)",
        "(-0.130851, 1.685041, 0.091217)",
        "(-0.131387, 1.687959, 0.095999)",
        "(-0.131597, 1.689339, 0.098528)",
        "(-0.131844, 1.691988, 0.103999)",
        "(-0.132127, 1.694337, 0.109761)",
        "(-0.132557, 1.696395, 0.115539)",
        "(-0.133051, 1.698066, 0.121275)",
        "(-0.133256, 1.698794, 0.124138)",
        "(-0.133712, 1.700063, 0.130019)",
        "(-0.134287, 1.700961, 0.136089)",
        "(-0.134844, 1.701674, 0.142247)",
        "(-0.135388, 1.702111, 0.148429)",
        "(-0.135621, 1.702256, 0.151406)",
        "(-0.135974, 1.702239, 0.157025)",
        "(-0.136459, 1.701717, 0.162385)",
        "(-0.137096, 1.700939, 0.167655)",
        "(-0.137446, 1.700489, 0.170280)",
        "(-0.138027, 1.699488, 0.175473)",
        "(-0.138379, 1.698412, 0.180878)",
        "(-0.138449, 1.697218, 0.186436)",
        "(-0.138685, 1.695639, 0.191868)",
        "(-0.139120, 1.693684, 0.197230)",
        "(-0.139337, 1.692623, 0.199978)",
        "(-0.139903, 1.690396, 0.205511)",
        "(-0.140486, 1.688010, 0.211120)",
        "(-0.141118, 1.685338, 0.216738)",
        "(-0.141881, 1.682234, 0.221995)",
        "(-0.142289, 1.680500, 0.224370)",
        "(-0.143122, 1.676891, 0.228785)",
        "(-0.143866, 1.673069, 0.232757)",
        "(-0.144537, 1.669153, 0.236709)",
        "(-0.144986, 1.665129, 0.240747)",
        "(-0.145119, 1.663059, 0.242769)",
        "(-0.145240, 1.658613, 0.246705)",
        "(-0.145351, 1.653667, 0.250240)",
        "(-0.145511, 1.648115, 0.253429)",
        "(-0.145552, 1.645157, 0.255022)",
        "(-0.145448, 1.638874, 0.258314)",
        "(-0.145183, 1.632023, 0.261473)",
        "(-0.144806, 1.624644, 0.264118)",
        "(-0.144053, 1.616660, 0.266133)",
        "(-0.143545, 1.612560, 0.266981)",
        "(-0.142573, 1.603912, 0.268333)",
        "(-0.141832, 1.594651, 0.269099)",
        "(-0.140734, 1.585079, 0.269548)",
        "(-0.138946, 1.575520, 0.269914)",
        "(-0.137034, 1.566005, 0.270088)",
        "(-0.136282, 1.561110, 0.269892)",
        "(-0.135067, 1.551086, 0.269011)",
        "(-0.133725, 1.540808, 0.267653)",
        "(-0.132107, 1.530647, 0.266102)",
        "(-0.130318, 1.520887, 0.264794)",
        "(-0.129392, 1.516201, 0.264192)",
        "(-0.127703, 1.506877, 0.262674)",
        "(-0.126210, 1.497633, 0.260500)",
        "(-0.124528, 1.488600, 0.257850)",
        "(-0.122504, 1.479891, 0.255187)",
        "(-0.121363, 1.475681, 0.253800)",
        "(-0.118999, 1.467357, 0.250961)",
        "(-0.116581, 1.459025, 0.247870)",
        "(-0.114147, 1.450443, 0.244282)",
        "(-0.111480, 1.441800, 0.240092)",
        "(-0.110062, 1.437531, 0.237834)",
        "(-0.107051, 1.429263, 0.233349)",
        "(-0.103889, 1.421021, 0.228565)",
        "(-0.100654, 1.412874, 0.223437)",
        "(-0.097664, 1.404908, 0.218040)",
        "(-0.096287, 1.401021, 0.215238)",
        "(-0.093453, 1.393547, 0.209362)",
        "(-0.090359, 1.386739, 0.203063)",
        "(-0.088059, 1.380364, 0.196219)",
        "(-0.086508, 1.374417, 0.188896)",
        "(-0.085220, 1.371979, 0.185100)",
        "(-0.082512, 1.367661, 0.177039)",
        "(-0.079757, 1.364182, 0.168396)",
        "(-0.077050, 1.361519, 0.159307)",
        "(-0.074615, 1.359520, 0.150137)",
        "(-0.073492, 1.358839, 0.145578)",
        "(-0.071496, 1.357805, 0.136533)",
        "(-0.069888, 1.357759, 0.127700)",
        "(-0.068356, 1.358534, 0.118883)",
        "(-0.067059, 1.360143, 0.110183)",
        "(-0.066555, 1.361210, 0.106116)",
        "(-0.065953, 1.364201, 0.098871)",
        "(-0.065660, 1.368031, 0.092022)",
        "(-0.065804, 1.372749, 0.085341)",
        "(-0.066170, 1.378519, 0.079343)",
        "(-0.066376, 1.381825, 0.076822)",
        "(-0.066860, 1.388864, 0.072801)",
        "(-0.067601, 1.396553, 0.069819)",
        "(-0.068651, 1.404381, 0.066742)",
        "(-0.069585, 1.412366, 0.063776)",
        "(-0.070013, 1.416414, 0.062398)",
        "(-0.070843, 1.424578, 0.059953)",
        "(-0.071710, 1.433099, 0.058763)",
        "(-0.072918, 1.441513, 0.057910)",
        "(-0.074501, 1.449749, 0.056974)",
        "(-0.075346, 1.453842, 0.056531)",
        "(-0.077030, 1.462100, 0.056021)",
        "(-0.078548, 1.470439, 0.055655)",
        "(-0.080143, 1.478832, 0.055194)",
        "(-0.082090, 1.487210, 0.055099)",
        "(-0.083182, 1.491434, 0.055284)",
        "(-0.085285, 1.499979, 0.055675)",
        "(-0.087309, 1.508747, 0.055814)",
        "(-0.089360, 1.517523, 0.056084)",
        "(-0.090341, 1.521971, 0.056390)",
        "(-0.092374, 1.530945, 0.056798)",
        "(-0.094662, 1.539843, 0.056575)",
        "(-0.096888, 1.549007, 0.056722)",
        "(-0.098610, 1.558681, 0.057541)",
        "(-0.100058, 1.568478, 0.058217)",
        "(-0.100751, 1.573353, 0.058459)",
        "(-0.102013, 1.583061, 0.059107)",
        "(-0.103200, 1.592599, 0.060262)",
        "(-0.104704, 1.601732, 0.061838)",
        "(-0.106131, 1.610590, 0.064107)",
        "(-0.106647, 1.614912, 0.065440)",
        "(-0.107457, 1.623234, 0.067860)",
        "(-0.108078, 1.630934, 0.070058)",
        "(-0.108635, 1.637986, 0.072761)",
        "(-0.109224, 1.644468, 0.075947)",
        "(-0.109527, 1.647540, 0.077642)",
        "(-0.110138, 1.653253, 0.081724)",
        "(-0.110655, 1.658544, 0.086399)",
        "(-0.111007, 1.663301, 0.091079)",
        "(-0.111259, 1.667593, 0.095685)",
        "(-0.111365, 1.669527, 0.098127)",
        "(-0.111487, 1.673221, 0.103579)",
        "(-0.111628, 1.676632, 0.109497)",
        "(-0.111754, 1.679739, 0.115767)",
        "(-0.111795, 1.682562, 0.122344)",
        "(-0.111774, 1.683899, 0.125637)",
        "(-0.111729, 1.686067, 0.132154)",
        "(-0.111972, 1.687762, 0.138563)",
        "(-0.112298, 1.689180, 0.145166)",
        "(-0.112682, 1.690338, 0.151913)",
        "(-0.112885, 1.690844, 0.155346)",
        "(-0.113074, 1.691697, 0.162291)",
        "(-0.112845, 1.692466, 0.169131)",
        "(-0.112424, 1.693173, 0.176018)",
        "(-0.112027, 1.693703, 0.183017)",
        "(-0.111851, 1.693846, 0.186567)",
        "(-0.111460, 1.693871, 0.193791)",
        "(-0.110719, 1.693594, 0.201174)",
        "(-0.109678, 1.692881, 0.208683)",
        "(-0.108566, 1.691642, 0.216020)",
        "(-0.108060, 1.690751, 0.219671)",
        "(-0.107238, 1.688585, 0.227037)",
        "(-0.106728, 1.685733, 0.234466)",
        "(-0.106391, 1.682277, 0.241915)",
        "(-0.105903, 1.678441, 0.249551)",
        "(-0.105626, 1.676347, 0.253325)",
        "(-0.105455, 1.671598, 0.260533)",
        "(-0.105797, 1.665966, 0.267302)",
        "(-0.105969, 1.659772, 0.273998)",
        "(-0.106050, 1.653074, 0.280669)",
        "(-0.106131, 1.649555, 0.283796)",
        "(-0.106477, 1.642155, 0.289426)",
        "(-0.107191, 1.633988, 0.294486)",
        "(-0.107659, 1.625539, 0.299351)",
        "(-0.108173, 1.616731, 0.303703)",
        "(-0.108487, 1.612221, 0.305614)",
        "(-0.109087, 1.602967, 0.309094)",
        "(-0.109506, 1.593414, 0.312017)",
        "(-0.109783, 1.583638, 0.314359)",
        "(-0.109905, 1.578735, 0.315213)",
        "(-0.110172, 1.568944, 0.316456)",
        "(-0.110200, 1.559208, 0.316904)",
        "(-0.110039, 1.549224, 0.316643)",
        "(-0.109580, 1.539148, 0.315700)",
        "(-0.109132, 1.529212, 0.314170)",
        "(-0.108870, 1.524272, 0.313132)",
        "(-0.107876, 1.514281, 0.310723)",
        "(-0.106264, 1.503957, 0.307590)",
        "(-0.104734, 1.493081, 0.303518)",
        "(-0.103912, 1.487519, 0.301126)",
        "(-0.102196, 1.476274, 0.295874)",
        "(-0.100686, 1.464818, 0.289469)",
        "(-0.098988, 1.453749, 0.282532)",
        "(-0.097029, 1.443009, 0.275630)",
        "(-0.094742, 1.432607, 0.268378)",
        "(-0.093735, 1.427615, 0.264339)",
        "(-0.092005, 1.417854, 0.255566)",
        "(-0.090322, 1.408713, 0.246315)",
        "(-0.088714, 1.400192, 0.237182)",
        "(-0.087136, 1.392733, 0.228665)",
        "(-0.086422, 1.389366, 0.224707)",
        "(-0.085183, 1.383001, 0.216857)",
        "(-0.084326, 1.377240, 0.208856)",
        "(-0.084160, 1.371959, 0.200779)",
        "(-0.082898, 1.368087, 0.192887)",
        "(-0.082289, 1.366426, 0.189040)",
        "(-0.081214, 1.363414, 0.181463)",
        "(-0.080203, 1.360914, 0.173794)",
        "(-0.079220, 1.359283, 0.165987)",
        "(-0.078420, 1.358644, 0.158086)",
        "(-0.077951, 1.358753, 0.154250)",
        "(-0.077122, 1.359488, 0.146604)",
        "(-0.076708, 1.361022, 0.138943)",
        "(-0.076495, 1.363650, 0.131470)",
        "(-0.076234, 1.367535, 0.124112)",
        "(-0.075957, 1.370093, 0.120464)",
        "(-0.075275, 1.375801, 0.113399)",
        "(-0.074731, 1.382169, 0.106606)",
        "(-0.074108, 1.389111, 0.100259)",
        "(-0.073363, 1.396566, 0.094734)",
        "(-0.072988, 1.400387, 0.092216)",
        "(-0.072357, 1.408027, 0.087364)",
        "(-0.071686, 1.415873, 0.082750)",
        "(-0.070968, 1.423849, 0.078598)",
        "(-0.070277, 1.431753, 0.074931)",
        "(-0.070071, 1.435678, 0.073345)",
        "(-0.069862, 1.443304, 0.070341)",
        "(-0.069463, 1.451575, 0.067268)",
        "(-0.069078, 1.459888, 0.064524)",
        "(-0.068938, 1.468103, 0.062331)",
        "(-0.068973, 1.472147, 0.061488)",
        "(-0.069330, 1.480186, 0.059859)",
        "(-0.070147, 1.488194, 0.058257)",
        "(-0.070967, 1.496502, 0.057181)",
        "(-0.071333, 1.500715, 0.056770)",
        "(-0.072123, 1.509313, 0.055852)",
        "(-0.073286, 1.517902, 0.054933)",
        "(-0.074524, 1.526643, 0.054518)",
        "(-0.075860, 1.535481, 0.054595)",
        "(-0.077335, 1.544302, 0.054765)",
        "(-0.078131, 1.548743, 0.055003)",
        "(-0.079766, 1.557608, 0.055766)",
        "(-0.081421, 1.566591, 0.056834)",
        "(-0.083173, 1.575463, 0.058146)",
        "(-0.084694, 1.584448, 0.059963)",
        "(-0.085426, 1.588947, 0.060943)",
        "(-0.086882, 1.597884, 0.062942)",
        "(-0.088179, 1.606863, 0.065263)",
        "(-0.089614, 1.615816, 0.067803)",
        "(-0.091047, 1.624685, 0.070836)",
        "(-0.091726, 1.629097, 0.072658)",
        "(-0.093219, 1.637744, 0.076590)",
        "(-0.094689, 1.646089, 0.080696)",
        "(-0.096173, 1.653937, 0.085068)",
        "(-0.097584, 1.661281, 0.089697)",
        "(-0.098319, 1.664635, 0.092106)",
        "(-0.099895, 1.670949, 0.097016)",
        "(-0.101502, 1.676635, 0.102310)",
        "(-0.102760, 1.681900, 0.108059)",
        "(-0.104037, 1.686464, 0.114139)",
        "(-0.104654, 1.688433, 0.117294)",
        "(-0.105959, 1.691902, 0.123825)",
        "(-0.107250, 1.694683, 0.130675)",
        "(-0.108511, 1.696975, 0.137951)",
        "(-0.109687, 1.698872, 0.145650)",
        "(-0.110113, 1.699709, 0.149444)",
        "(-0.110985, 1.700993, 0.156901)",
        "(-0.111812, 1.701755, 0.164389)",
        "(-0.112806, 1.701957, 0.171886)",
        "(-0.113882, 1.701816, 0.179475)",
        "(-0.114327, 1.701623, 0.183329)",
        "(-0.115107, 1.701011, 0.191010)",
        "(-0.115764, 1.700105, 0.198650)",
        "(-0.116425, 1.698829, 0.206066)",
        "(-0.117081, 1.697134, 0.213377)",
        "(-0.117379, 1.696096, 0.217056)",
        "(-0.117845, 1.693796, 0.224595)",
        "(-0.118079, 1.691095, 0.232179)",
        "(-0.118297, 1.687930, 0.239505)",
        "(-0.118710, 1.684406, 0.246674)",
        "(-0.118915, 1.682517, 0.250302)",
        "(-0.119289, 1.678333, 0.257759)",
        "(-0.119582, 1.673421, 0.265059)",
        "(-0.119834, 1.667834, 0.271790)",
        "(-0.119991, 1.664713, 0.274804)",
        "(-0.120184, 1.658103, 0.280152)",
        "(-0.119997, 1.651047, 0.285331)",
        "(-0.119218, 1.643693, 0.290938)",
        "(-0.118635, 1.635783, 0.296453)",
        "(-0.118834, 1.631292, 0.298872)",
        "(-0.119311, 1.621549, 0.302834)",
        "(-0.118982, 1.611669, 0.306085)",
        "(-0.118249, 1.601274, 0.308659)",
        "(-0.117342, 1.590472, 0.310961)",
        "(-0.116919, 1.579159, 0.312824)",
        "(-0.116902, 1.573291, 0.313528)",
        "(-0.116643, 1.561363, 0.314657)",
        "(-0.115648, 1.549266, 0.315107)",
        "(-0.114107, 1.537082, 0.314617)",
        "(-0.113351, 1.530932, 0.313865)",
        "(-0.112085, 1.518501, 0.311742)",
        "(-0.110709, 1.505905, 0.309180)",
        "(-0.108960, 1.493259, 0.306325)",
        "(-0.107435, 1.480773, 0.302510)",
        "(-0.106743, 1.474661, 0.300126)",
        "(-0.105326, 1.462929, 0.295274)",
        "(-0.103637, 1.451741, 0.290674)",
        "(-0.101802, 1.441028, 0.285876)",
        "(-0.100293, 1.430942, 0.280149)",
        "(-0.099265, 1.421509, 0.273307)",
        "(-0.098745, 1.417112, 0.269813)",
        "(-0.097699, 1.408641, 0.263101)",
        "(-0.096722, 1.400693, 0.256312)",
        "(-0.095860, 1.393313, 0.248897)",
        "(-0.095305, 1.389950, 0.244907)",
        "(-0.094151, 1.383958, 0.236904)",
        "(-0.093070, 1.378980, 0.229086)",
        "(-0.092181, 1.374733, 0.221223)",
        "(-0.091463, 1.371438, 0.212894)",
        "(-0.091055, 1.369267, 0.204178)",
        "(-0.090756, 1.368728, 0.199910)",
        "(-0.090145, 1.368225, 0.191429)",
        "(-0.090436, 1.368157, 0.182487)",
        "(-0.089469, 1.369545, 0.173177)",
        "(-0.088491, 1.371800, 0.164278)",
        "(-0.087864, 1.373293, 0.160248)",
        "(-0.086433, 1.376647, 0.152646)",
        "(-0.084948, 1.380485, 0.145149)",
        "(-0.083269, 1.384785, 0.137284)",
        "(-0.081458, 1.389529, 0.129371)",
        "(-0.080506, 1.392091, 0.125646)",
        "(-0.078716, 1.397305, 0.118947)",
        "(-0.076921, 1.402791, 0.113292)",
        "(-0.075233, 1.408322, 0.108377)",
        "(-0.073504, 1.413905, 0.103568)",
        "(-0.072666, 1.416673, 0.101111)",
        "(-0.070916, 1.422222, 0.096568)",
        "(-0.069270, 1.427655, 0.092615)",
        "(-0.067946, 1.432914, 0.089019)",
        "(-0.066632, 1.438226, 0.085994)",
        "(-0.065959, 1.440935, 0.084597)",
        "(-0.064600, 1.446348, 0.081424)",
        "(-0.063375, 1.451900, 0.078106)",
        "(-0.062550, 1.457573, 0.074812)",
        "(-0.062341, 1.460550, 0.073289)",
        "(-0.062163, 1.466926, 0.070670)",
        "(-0.062307, 1.474126, 0.068730)",
        "(-0.062416, 1.482132, 0.066746)",
        "(-0.062619, 1.490913, 0.064598)",
        "(-0.062790, 1.500449, 0.062617)",
        "(-0.062849, 1.505495, 0.061962)",
        "(-0.062950, 1.515950, 0.061134)",
        "(-0.063283, 1.526783, 0.060427)",
        "(-0.063995, 1.537610, 0.059700)",
        "(-0.064769, 1.548400, 0.059399)",
        "(-0.064951, 1.553831, 0.059582)",
        "(-0.065291, 1.564690, 0.060022)",
        "(-0.065987, 1.575238, 0.060206)",
        "(-0.066595, 1.585709, 0.060889)",
        "(-0.067210, 1.596011, 0.062086)",
        "(-0.067566, 1.601032, 0.062725)",
        "(-0.068301, 1.610919, 0.064091)",
        "(-0.068906, 1.620623, 0.066058)",
        "(-0.069543, 1.630021, 0.068564)",
        "(-0.070391, 1.638890, 0.071664)",
        "(-0.070847, 1.643144, 0.073515)",
        "(-0.071798, 1.651322, 0.077391)",
        "(-0.072511, 1.659059, 0.081410)",
        "(-0.073032, 1.666262, 0.085916)",
        "(-0.073476, 1.672971, 0.091304)",
        "(-0.073894, 1.676012, 0.094382)",
        "(-0.075014, 1.681666, 0.101026)",
        "(-0.076188, 1.686748, 0.108716)",
        "(-0.077261, 1.691243, 0.117232)",
        "(-0.078026, 1.695045, 0.125952)",
        "(-0.078381, 1.696733, 0.130213)",
        "(-0.078989, 1.699786, 0.138912)",
        "(-0.079627, 1.702247, 0.148045)",
        "(-0.080605, 1.703809, 0.157665)",
        "(-0.081104, 1.704394, 0.162523)",
        "(-0.081956, 1.705044, 0.172376)",
        "(-0.082325, 1.705079, 0.181894)",
        "(-0.082498, 1.704678, 0.190680)",
        "(-0.082733, 1.703623, 0.199178)",
        "(-0.082902, 1.702909, 0.203478)",
        "(-0.083360, 1.700933, 0.212191)",
        "(-0.083742, 1.698335, 0.221107)",
        "(-0.083975, 1.695359, 0.229934)",
        "(-0.084089, 1.691906, 0.238363)",
        "(-0.084237, 1.687720, 0.246207)",
        "(-0.084416, 1.685260, 0.249862)",
        "(-0.085176, 1.679761, 0.256490)",
        "(-0.086012, 1.673670, 0.262427)",
        "(-0.087034, 1.667074, 0.268015)",
        "(-0.087479, 1.663748, 0.270663)",
        "(-0.088406, 1.656952, 0.275765)",
        "(-0.089322, 1.649831, 0.280297)",
        "(-0.090281, 1.642500, 0.284185)",
        "(-0.091481, 1.635005, 0.287363)",
        "(-0.092127, 1.631251, 0.288731)",
        "(-0.093356, 1.623906, 0.291358)",
        "(-0.094301, 1.616701, 0.293984)",
        "(-0.095031, 1.609429, 0.296562)",
        "(-0.095901, 1.601986, 0.298711)",
        "(-0.096403, 1.598183, 0.299550)",
        "(-0.097151, 1.590433, 0.301155)",
        "(-0.097523, 1.582383, 0.302775)",
        "(-0.097659, 1.574107, 0.304108)",
        "(-0.097724, 1.565566, 0.304952)",
        "(-0.097683, 1.561160, 0.305161)",
        "(-0.097503, 1.551936, 0.305384)",
        "(-0.096924, 1.542032, 0.305620)",
        "(-0.095823, 1.531687, 0.305647)",
        "(-0.094838, 1.520999, 0.305063)",
        "(-0.094233, 1.515523, 0.304764)",
        "(-0.092520, 1.504383, 0.304559)",
        "(-0.090573, 1.492440, 0.304411)",
        "(-0.088693, 1.479462, 0.303240)",
        "(-0.086852, 1.466078, 0.300503)",
        "(-0.085823, 1.459421, 0.298794)",
        "(-0.083423, 1.446302, 0.295827)",
        "(-0.080621, 1.433085, 0.293170)",
        "(-0.078183, 1.419428, 0.289838)",
        "(-0.076216, 1.405628, 0.284861)",
        "(-0.074485, 1.392372, 0.278533)",
        "(-0.073450, 1.386126, 0.275231)",
        "(-0.071456, 1.373913, 0.268540)",
        "(-0.069872, 1.361988, 0.261144)",
        "(-0.068754, 1.350494, 0.252512)",
        "(-0.067868, 1.340046, 0.242871)",
        "(-0.067421, 1.335365, 0.237927)",
        "(-0.066370, 1.327006, 0.228336)",
        "(-0.065705, 1.319861, 0.218521)",
        "(-0.067163, 1.313448, 0.208172)",
        "(-0.067602, 1.310983, 0.202950)",
        "(-0.067872, 1.308090, 0.192441)",
        "(-0.068075, 1.307527, 0.182129)",
        "(-0.068381, 1.308632, 0.171979)",
        "(-0.068825, 1.311217, 0.162011)",
        "(-0.069324, 1.315303, 0.152433)",
        "(-0.069592, 1.317928, 0.147816)",
        "(-0.070216, 1.323897, 0.138858)",
        "(-0.070842, 1.330800, 0.130792)",
        "(-0.071592, 1.338366, 0.123640)",
        "(-0.072285, 1.346473, 0.117370)",
        "(-0.072561, 1.350706, 0.114616)",
        "(-0.072990, 1.359373, 0.109274)",
        "(-0.073341, 1.368361, 0.104232)",
        "(-0.073508, 1.377451, 0.100000)",
        "(-0.073702, 1.386415, 0.096421)",
        "(-0.073842, 1.390817, 0.094757)",
        "(-0.074005, 1.399724, 0.091489)",
        "(-0.073949, 1.408939, 0.088648)",
        "(-0.073849, 1.418250, 0.086488)",
        "(-0.074048, 1.427302, 0.084655)",
        "(-0.074188, 1.431791, 0.083824)",
        "(-0.074313, 1.440829, 0.082327)",
        "(-0.074164, 1.450013, 0.080845)",
        "(-0.073995, 1.459182, 0.079603)",
        "(-0.074144, 1.468281, 0.078343)",
        "(-0.074334, 1.472932, 0.077752)",
        "(-0.074699, 1.482507, 0.077079)",
        "(-0.074895, 1.492670, 0.077085)",
        "(-0.075020, 1.503209, 0.077111)",
        "(-0.074927, 1.514207, 0.076848)",
        "(-0.074819, 1.519862, 0.076840)",
        "(-0.074504, 1.531377, 0.077271)",
        "(-0.074296, 1.543034, 0.078011)",
        "(-0.074152, 1.554522, 0.078834)",
        "(-0.073582, 1.566127, 0.079728)",
        "(-0.073182, 1.571958, 0.080355)",
        "(-0.072726, 1.583498, 0.081978)",
        "(-0.072764, 1.594772, 0.083610)",
        "(-0.073363, 1.605561, 0.085167)",
        "(-0.073985, 1.616092, 0.087226)",
        "(-0.074060, 1.621371, 0.088497)",
        "(-0.074057, 1.631769, 0.090952)",
        "(-0.074221, 1.641750, 0.093376)",
        "(-0.074821, 1.651133, 0.096169)",
        "(-0.075642, 1.660033, 0.099767)",
        "(-0.075924, 1.664360, 0.101834)",
        "(-0.076151, 1.672881, 0.106143)",
        "(-0.076682, 1.680737, 0.110647)",
        "(-0.077524, 1.687821, 0.115833)",
        "(-0.078347, 1.694160, 0.122064)",
        "(-0.078729, 1.697029, 0.125677)",
        "(-0.079154, 1.702499, 0.133432)",
        "(-0.079176, 1.707336, 0.141943)",
        "(-0.079054, 1.711155, 0.151108)",
        "(-0.079164, 1.713641, 0.160969)",
        "(-0.079397, 1.714454, 0.166114)",
        "(-0.079978, 1.715018, 0.177118)",
        "(-0.080598, 1.714725, 0.188745)",
        "(-0.081420, 1.713378, 0.200490)",
        "(-0.082513, 1.710992, 0.211902)",
        "(-0.083053, 1.709433, 0.217544)",
        "(-0.084117, 1.705811, 0.228769)",
        "(-0.085202, 1.701596, 0.239860)",
        "(-0.086125, 1.696979, 0.251081)",
        "(-0.087101, 1.691677, 0.262093)",
        "(-0.087640, 1.688825, 0.267327)",
        "(-0.088535, 1.682922, 0.277332)",
        "(-0.089604, 1.676435, 0.286444)",
        "(-0.090758, 1.669657, 0.294588)",
        "(-0.091321, 1.666240, 0.298281)",
        "(-0.092329, 1.659294, 0.305205)",
        "(-0.092905, 1.652455, 0.311680)",
        "(-0.093241, 1.645693, 0.317544)",
        "(-0.093547, 1.638899, 0.322759)",
        "(-0.094017, 1.631928, 0.327132)",
        "(-0.094345, 1.628320, 0.328943)",
        "(-0.095065, 1.621006, 0.332262)",
        "(-0.095472, 1.613649, 0.335285)",
        "(-0.095706, 1.606150, 0.337887)",
        "(-0.095948, 1.598488, 0.339765)",
        "(-0.096130, 1.594546, 0.340259)",
        "(-0.096463, 1.586552, 0.340659)",
        "(-0.096568, 1.578324, 0.340700)",
        "(-0.096479, 1.569885, 0.340599)",
        "(-0.096502, 1.565583, 0.340429)",
        "(-0.096677, 1.556836, 0.339730)",
        "(-0.096767, 1.547832, 0.338346)",
        "(-0.096679, 1.538470, 0.336358)",
        "(-0.096531, 1.528922, 0.334097)",
        "(-0.096432, 1.524132, 0.332866)",
        "(-0.096060, 1.514527, 0.330261)",
        "(-0.095539, 1.504627, 0.327330)",
        "(-0.094982, 1.494280, 0.323745)",
        "(-0.094207, 1.483616, 0.319587)",
        "(-0.093726, 1.478119, 0.317344)",
        "(-0.092547, 1.467154, 0.312790)",
        "(-0.091590, 1.456204, 0.307931)",
        "(-0.090730, 1.445272, 0.302786)",
        "(-0.089512, 1.434446, 0.297471)",
        "(-0.088811, 1.429132, 0.294687)",
        "(-0.087461, 1.418769, 0.288897)",
        "(-0.086138, 1.408843, 0.282904)",
        "(-0.084720, 1.399306, 0.276694)",
        "(-0.083585, 1.390029, 0.269696)",
        "(-0.083050, 1.385615, 0.265923)",
        "(-0.081858, 1.377203, 0.258415)",
        "(-0.080342, 1.369452, 0.250868)",
        "(-0.079038, 1.361973, 0.242710)",
        "(-0.078168, 1.354960, 0.233613)",
        "(-0.077926, 1.351795, 0.228755)",
        "(-0.077404, 1.346267, 0.219382)",
        "(-0.076963, 1.341867, 0.210168)",
        "(-0.077847, 1.338128, 0.200393)",
        "(-0.078833, 1.336035, 0.189799)",
        "(-0.079049, 1.335874, 0.184357)",
        "(-0.079351, 1.336846, 0.173629)",
        "(-0.079785, 1.339484, 0.162983)",
        "(-0.080399, 1.343727, 0.152467)",
        "(-0.081066, 1.349537, 0.142022)",
        "(-0.081362, 1.352987, 0.136767)",
        "(-0.081912, 1.360555, 0.126119)",
        "(-0.082065, 1.369295, 0.115371)",
        "(-0.081965, 1.378818, 0.105365)",
        "(-0.082118, 1.388648, 0.096347)",
        "(-0.082319, 1.393680, 0.092275)",
        "(-0.082734, 1.403996, 0.085044)",
        "(-0.082923, 1.414703, 0.078926)",
        "(-0.082985, 1.425491, 0.073446)",
        "(-0.082859, 1.436332, 0.068619)",
        "(-0.082808, 1.441709, 0.066466)",
        "(-0.082723, 1.452397, 0.062792)",
        "(-0.082815, 1.462711, 0.060406)",
        "(-0.083210, 1.472723, 0.058542)",
        "(-0.083595, 1.482569, 0.056910)",
        "(-0.083672, 1.487471, 0.056319)",
        "(-0.083730, 1.497179, 0.055429)",
        "(-0.084036, 1.506612, 0.054709)",
        "(-0.084663, 1.515806, 0.054429)",
        "(-0.085419, 1.525002, 0.054827)",
        "(-0.085626, 1.529794, 0.055427)",
        "(-0.086003, 1.539415, 0.056845)",
        "(-0.086367, 1.549147, 0.058210)",
        "(-0.087081, 1.558815, 0.059272)",
        "(-0.088189, 1.568416, 0.060438)",
        "(-0.088682, 1.573301, 0.061503)",
        "(-0.089430, 1.583362, 0.064307)",
        "(-0.090301, 1.593552, 0.067352)",
        "(-0.091319, 1.603674, 0.070747)",
        "(-0.092422, 1.613664, 0.074998)",
        "(-0.092960, 1.618668, 0.077454)",
        "(-0.094204, 1.628357, 0.082741)",
        "(-0.095147, 1.637777, 0.088953)",
        "(-0.096026, 1.646582, 0.096088)",
        "(-0.096530, 1.654853, 0.103839)",
        "(-0.097113, 1.662187, 0.111999)",
        "(-0.097347, 1.665530, 0.116232)",
        "(-0.097779, 1.671631, 0.125044)",
        "(-0.098029, 1.676934, 0.134649)",
        "(-0.097815, 1.681459, 0.144602)",
        "(-0.097552, 1.683382, 0.149433)",
        "(-0.096888, 1.686736, 0.158805)",
        "(-0.096349, 1.689130, 0.168311)",
        "(-0.096170, 1.690524, 0.177702)",
        "(-0.096212, 1.690992, 0.186990)",
        "(-0.096191, 1.691012, 0.191726)",
        "(-0.096101, 1.690867, 0.200931)",
        "(-0.096215, 1.690188, 0.209587)",
        "(-0.096646, 1.688890, 0.217884)",
        "(-0.097165, 1.687060, 0.226387)",
        "(-0.097361, 1.685953, 0.230691)",
        "(-0.097679, 1.683633, 0.239267)",
        "(-0.098052, 1.680934, 0.247499)",
        "(-0.098544, 1.677839, 0.255330)",
        "(-0.099166, 1.674149, 0.262918)",
        "(-0.099456, 1.672113, 0.266562)",
        "(-0.100022, 1.667750, 0.273560)",
        "(-0.100468, 1.663008, 0.280148)",
        "(-0.100492, 1.657849, 0.286640)",
        "(-0.100467, 1.652006, 0.292701)",
        "(-0.100514, 1.648804, 0.295349)",
        "(-0.100636, 1.642057, 0.300101)",
        "(-0.100433, 1.634816, 0.304589)",
        "(-0.099698, 1.627073, 0.309025)",
        "(-0.099097, 1.618711, 0.313156)",
        "(-0.098976, 1.614296, 0.314874)",
        "(-0.098825, 1.605114, 0.318064)",
        "(-0.098202, 1.595570, 0.321306)",
        "(-0.097209, 1.585593, 0.324495)",
        "(-0.096182, 1.575219, 0.327239)",
        "(-0.095849, 1.569780, 0.328258)",
        "(-0.095356, 1.558552, 0.329798)",
        "(-0.094714, 1.547446, 0.331023)",
        "(-0.093574, 1.535709, 0.331985)",
        "(-0.092098, 1.523673, 0.332132)",
        "(-0.091277, 1.517675, 0.331815)",
        "(-0.089688, 1.505611, 0.330642)",
        "(-0.088303, 1.493306, 0.328696)",
        "(-0.086982, 1.480889, 0.325983)",
        "(-0.085384, 1.468730, 0.323086)",
        "(-0.084440, 1.462801, 0.321640)",
        "(-0.082679, 1.451124, 0.318327)",
        "(-0.081252, 1.439726, 0.313694)",
        "(-0.080237, 1.428694, 0.308183)",
        "(-0.079237, 1.418330, 0.302631)",
        "(-0.078761, 1.413480, 0.299859)",
        "(-0.077853, 1.404228, 0.294108)",
        "(-0.077504, 1.395704, 0.287525)",
        "(-0.077802, 1.387816, 0.280310)",
        "(-0.078131, 1.380721, 0.273068)",
        "(-0.078149, 1.377562, 0.269399)",
        "(-0.077873, 1.371776, 0.261587)",
        "(-0.077371, 1.366892, 0.253093)",
        "(-0.076962, 1.362607, 0.244109)",
        "(-0.076802, 1.358611, 0.235120)",
        "(-0.076784, 1.356839, 0.230715)",
        "(-0.076518, 1.353987, 0.221756)",
        "(-0.075928, 1.352332, 0.211883)",
        "(-0.075504, 1.351871, 0.201055)",
        "(-0.078366, 1.351058, 0.190087)",
        "(-0.078203, 1.351854, 0.184977)",
        "(-0.077928, 1.354145, 0.175071)",
        "(-0.077926, 1.357480, 0.165040)",
        "(-0.077963, 1.362041, 0.154812)",
        "(-0.077971, 1.367741, 0.144771)",
        "(-0.077857, 1.371182, 0.139925)",
        "(-0.077711, 1.378665, 0.130480)",
        "(-0.077803, 1.386964, 0.121590)",
        "(-0.077883, 1.396069, 0.113367)",
        "(-0.078171, 1.405749, 0.105435)",
        "(-0.078457, 1.410782, 0.101688)",
        "(-0.079184, 1.421105, 0.094812)",
        "(-0.080064, 1.431810, 0.088842)",
        "(-0.081307, 1.442608, 0.083847)",
        "(-0.082872, 1.453354, 0.079480)",
        "(-0.083545, 1.458704, 0.077508)",
        "(-0.084623, 1.469520, 0.074002)",
        "(-0.085476, 1.480389, 0.070928)",
        "(-0.086632, 1.490821, 0.068345)",
        "(-0.087953, 1.501186, 0.066605)",
        "(-0.088669, 1.506407, 0.066075)",
        "(-0.089996, 1.517130, 0.065730)",
        "(-0.091142, 1.528084, 0.066113)",
        "(-0.092466, 1.538772, 0.066611)",
        "(-0.093964, 1.549326, 0.067099)",
        "(-0.094837, 1.554543, 0.067654)",
        "(-0.096790, 1.564848, 0.069634)",
        "(-0.098840, 1.575059, 0.072440)",
        "(-0.100639, 1.585050, 0.075102)",
        "(-0.102338, 1.594572, 0.077134)",
        "(-0.103074, 1.599151, 0.078227)",
        "(-0.104629, 1.608068, 0.080661)",
        "(-0.106534, 1.616437, 0.083418)",
        "(-0.108299, 1.624726, 0.086621)",
        "(-0.110072, 1.632743, 0.089610)",
        "(-0.110856, 1.636629, 0.091264)",
        "(-0.112089, 1.644459, 0.095186)",
        "(-0.113324, 1.652081, 0.099704)",
        "(-0.114764, 1.659317, 0.104354)",
        "(-0.116265, 1.666146, 0.109344)",
        "(-0.116878, 1.669438, 0.112019)",
        "(-0.118068, 1.675673, 0.117698)",
        "(-0.119249, 1.681533, 0.123825)",
        "(-0.120557, 1.686784, 0.130368)",
        "(-0.121790, 1.691425, 0.137748)",
        "(-0.122280, 1.693593, 0.141657)",
        "(-0.123256, 1.697346, 0.149457)",
        "(-0.123894, 1.700521, 0.156845)",
        "(-0.124291, 1.702944, 0.164061)",
        "(-0.124683, 1.704534, 0.171531)",
        "(-0.124858, 1.705001, 0.175366)",
        "(-0.125237, 1.705469, 0.183134)",
        "(-0.125517, 1.705269, 0.190780)",
        "(-0.125600, 1.704409, 0.198198)",
        "(-0.125637, 1.702946, 0.205178)",
        "(-0.125642, 1.701982, 0.208528)",
        "(-0.125699, 1.699685, 0.215133)",
        "(-0.126023, 1.696909, 0.221063)",
        "(-0.126606, 1.693766, 0.225926)",
        "(-0.126990, 1.690423, 0.230185)",
        "(-0.127042, 1.688666, 0.232081)",
        "(-0.127146, 1.685077, 0.235294)",
        "(-0.127032, 1.681543, 0.237604)",
        "(-0.126038, 1.678312, 0.239588)",
        "(-0.124298, 1.675315, 0.240808)",
        "(-0.123223, 1.674076, 0.240903)",
        "(-0.121214, 1.671601, 0.239695)",
        "(-0.119191, 1.669578, 0.237194)",
        "(-0.115811, 1.668108, 0.234582)",
        "(-0.111908, 1.667075, 0.232378)",
        "(-0.109942, 1.666694, 0.231163)",
        "(-0.106089, 1.665972, 0.228200)",
        "(-0.102078, 1.665121, 0.225121)",
        "(-0.096985, 1.663654, 0.222041)",
        "(-0.091991, 1.662675, 0.218768)",
        "(-0.089818, 1.662037, 0.216995)",
        "(-0.085847, 1.660456, 0.213240)",
        "(-0.081585, 1.658833, 0.210132)",
        "(-0.077247, 1.657074, 0.207798)",
        "(-0.074810, 1.654004, 0.205760)",
        "(-0.074736, 1.651800, 0.204771)",
        "(-0.072177, 1.649796, 0.203512)",
        "(-0.069794, 1.647800, 0.203259)",
        "(-0.067714, 1.646334, 0.203788)",
        "(-0.065927, 1.645530, 0.205400)",
        "(-0.065161, 1.645560, 0.207036)",
        "(-0.063455, 1.646211, 0.211528)",
        "(-0.061255, 1.647453, 0.217712)",
        "(-0.058755, 1.648777, 0.225282)",
        "(-0.056383, 1.649878, 0.233126)",
        "(-0.055250, 1.650281, 0.237189)",
        "(-0.052678, 1.650876, 0.246064)",
        "(-0.049374, 1.651053, 0.255852)",
        "(-0.045508, 1.650537, 0.265931)",
        "(-0.041552, 1.649232, 0.275377)",
        "(-0.039683, 1.648235, 0.279520)",
        "(-0.036200, 1.645753, 0.286817)",
        "(-0.032970, 1.642563, 0.293211)",
        "(-0.030224, 1.638680, 0.299159)",
        "(-0.028310, 1.633786, 0.304251)",
        "(-0.027157, 1.631276, 0.306439)",
        "(-0.024714, 1.626004, 0.310431)",
        "(-0.022302, 1.620540, 0.313696)",
        "(-0.020634, 1.614523, 0.315418)",
        "(-0.019549, 1.607923, 0.316122)",
        "(-0.019026, 1.604468, 0.316308)",
        "(-0.018274, 1.597696, 0.316333)",
        "(-0.018246, 1.591008, 0.315253)",
        "(-0.018664, 1.584498, 0.313263)",
        "(-0.019018, 1.578443, 0.311221)",
        "(-0.019176, 1.575548, 0.310164)",
        "(-0.019188, 1.569912, 0.307708)",
        "(-0.019143, 1.564518, 0.304240)",
        "(-0.019168, 1.559448, 0.299985)",
        "(-0.019094, 1.554674, 0.295690)",
        "(-0.019072, 1.552344, 0.293649)",
        "(-0.019159, 1.547657, 0.289758)",
        "(-0.019228, 1.542855, 0.285788)",
        "(-0.019599, 1.538178, 0.281492)",
        "(-0.020415, 1.533677, 0.277124)",
        "(-0.020906, 1.531352, 0.274973)",
        "(-0.021682, 1.526737, 0.271093)",
        "(-0.022166, 1.522139, 0.267883)",
        "(-0.022584, 1.517540, 0.265146)",
        "(-0.023154, 1.512959, 0.262560)",
        "(-0.023544, 1.510772, 0.261343)",
        "(-0.024252, 1.506361, 0.259111)",
        "(-0.024772, 1.501514, 0.257127)",
        "(-0.025202, 1.496457, 0.255414)",
        "(-0.025520, 1.491447, 0.253709)",
        "(-0.025706, 1.488910, 0.252893)",
        "(-0.026064, 1.483733, 0.251485)",
        "(-0.026437, 1.478276, 0.250154)",
        "(-0.027006, 1.472722, 0.248140)",
        "(-0.027717, 1.467531, 0.245459)",
        "(-0.028006, 1.465070, 0.244149)",
        "(-0.028567, 1.460347, 0.241752)",
        "(-0.029112, 1.455713, 0.239035)",
        "(-0.029742, 1.451347, 0.235236)",
        "(-0.030922, 1.447696, 0.230252)",
        "(-0.031608, 1.446349, 0.227507)",
        "(-0.032718, 1.444623, 0.222341)",
        "(-0.033536, 1.443916, 0.217204)",
        "(-0.034135, 1.444362, 0.211743)",
        "(-0.034703, 1.446038, 0.205736)",
        "(-0.034973, 1.447404, 0.202590)",
        "(-0.035444, 1.450806, 0.196421)",
        "(-0.035782, 1.455000, 0.190326)",
        "(-0.035751, 1.460028, 0.184081)",
        "(-0.035176, 1.465616, 0.177679)",
        "(-0.034657, 1.468514, 0.174466)",
        "(-0.033440, 1.474162, 0.168010)",
        "(-0.031946, 1.479468, 0.161663)",
        "(-0.030260, 1.484281, 0.155582)",
        "(-0.028742, 1.488562, 0.149503)",
        "(-0.028130, 1.490591, 0.146427)",
        "(-0.026967, 1.494707, 0.140519)",
        "(-0.026401, 1.498785, 0.134911)",
        "(-0.026982, 1.502978, 0.128864)",
        "(-0.027993, 1.507603, 0.122293)",
        "(-0.028343, 1.510120, 0.119121)",
        "(-0.028803, 1.515283, 0.113009)",
        "(-0.029348, 1.520525, 0.106849)",
        "(-0.029787, 1.525857, 0.101150)",
        "(-0.030277, 1.531655, 0.096379)",
        "(-0.030290, 1.534897, 0.094440)",
        "(-0.030076, 1.541708, 0.091058)",
        "(-0.029684, 1.548943, 0.088542)",
        "(-0.029288, 1.556200, 0.086467)",
        "(-0.029060, 1.563613, 0.084765)",
        "(-0.029002, 1.567523, 0.084359)",
        "(-0.028914, 1.575930, 0.084529)",
        "(-0.028725, 1.584791, 0.085783)",
        "(-0.028576, 1.593488, 0.087752)",
        "(-0.028372, 1.601672, 0.089711)",
        "(-0.028235, 1.605502, 0.090552)",
        "(-0.028181, 1.612711, 0.091968)",
        "(-0.028315, 1.619247, 0.093837)",
        "(-0.028281, 1.625153, 0.096436)",
        "(-0.028064, 1.630311, 0.099211)",
        "(-0.027896, 1.632553, 0.100563)",
        "(-0.027562, 1.636571, 0.103357)",
        "(-0.027372, 1.639906, 0.106349)",
        "(-0.027064, 1.642761, 0.109990)",
        "(-0.026881, 1.645062, 0.113866)",
        "(-0.026829, 1.645915, 0.115802)",
        "(-0.026678, 1.647343, 0.119606)",
        "(-0.026443, 1.648195, 0.123154)",
        "(-0.026175, 1.648451, 0.126590)",
        "(-0.026134, 1.648324, 0.129768)",
        "(-0.026279, 1.648143, 0.131040)",
        "(-0.026873, 1.647608, 0.133335)",
        "(-0.027680, 1.646814, 0.135258)",
        "(-0.028423, 1.645835, 0.136449)",
        "(-0.029275, 1.644747, 0.136663)",
        "(-0.029755, 1.644129, 0.136372)",
        "(-0.030943, 1.642885, 0.135244)",
        "(-0.032099, 1.641898, 0.133693)",
        "(-0.033078, 1.641364, 0.131983)",
        "(-0.033834, 1.641336, 0.130224)",
        "(-0.033997, 1.641624, 0.129302)",
        "(-0.034208, 1.642452, 0.126946)",
        "(-0.034361, 1.643631, 0.124248)",
        "(-0.033919, 1.645446, 0.121828)",
        "(-0.033065, 1.647654, 0.119273)",
        "(-0.032540, 1.648929, 0.117877)",
        "(-0.031391, 1.651662, 0.115274)",
        "(-0.030234, 1.654673, 0.113006)",
        "(-0.029136, 1.657923, 0.111269)",
        "(-0.028093, 1.661362, 0.110082)",
        "(-0.027635, 1.663094, 0.109579)",
        "(-0.026908, 1.666479, 0.108706)",
        "(-0.026349, 1.669869, 0.108708)",
        "(-0.025781, 1.673069, 0.109710)",
        "(-0.025401, 1.675735, 0.111316)",
        "(-0.025327, 1.676761, 0.112259)",
        "(-0.025487, 1.678147, 0.114049)",
        "(-0.026299, 1.678481, 0.115667)",
        "(-0.027229, 1.678135, 0.117291)",
        "(-0.028096, 1.677209, 0.118773)",
        "(-0.028593, 1.676512, 0.119487)",
        "(-0.029719, 1.675050, 0.121203)",
        "(-0.030785, 1.673642, 0.123652)",
        "(-0.031810, 1.672301, 0.126502)",
        "(-0.033129, 1.670937, 0.129122)",
        "(-0.033885, 1.670265, 0.130354)",
        "(-0.035473, 1.669013, 0.133019)",
        "(-0.036962, 1.667937, 0.136432)",
        "(-0.038158, 1.666957, 0.140585)",
        "(-0.039044, 1.665988, 0.145259)",
        "(-0.039346, 1.665529, 0.147913)",
        "(-0.039957, 1.664520, 0.153773)",
        "(-0.040716, 1.663190, 0.160319)",
        "(-0.041736, 1.661439, 0.166979)",
        "(-0.042836, 1.659315, 0.173560)",
        "(-0.043336, 1.658078, 0.176610)",
        "(-0.044389, 1.655285, 0.182231)",
        "(-0.045679, 1.652167, 0.187231)",
        "(-0.047252, 1.648886, 0.191523)",
        "(-0.049176, 1.645656, 0.195138)",
        "(-0.050031, 1.644169, 0.196640)",
        "(-0.051513, 1.641514, 0.198990)",
        "(-0.052954, 1.639356, 0.200067)",
        "(-0.054342, 1.637948, 0.199806)",
        "(-0.055649, 1.637286, 0.198185)",
        "(-0.056110, 1.637294, 0.196745)",
        "(-0.056328, 1.637977, 0.193167)",
        "(-0.055676, 1.639611, 0.188751)",
        "(-0.054510, 1.641890, 0.183589)",
        "(-0.053202, 1.644428, 0.177858)",
        "(-0.052513, 1.645710, 0.174747)",
        "(-0.051201, 1.648302, 0.168361)",
        "(-0.050098, 1.650982, 0.161968)",
        "(-0.048960, 1.653855, 0.155951)",
        "(-0.047833, 1.656843, 0.150547)",
        "(-0.047368, 1.658332, 0.148051)",
        "(-0.046506, 1.661236, 0.143161)",
        "(-0.045737, 1.663954, 0.138709)",
        "(-0.044944, 1.666654, 0.135196)",
        "(-0.044520, 1.669284, 0.132421)",
        "(-0.044459, 1.670438, 0.131214)",
        "(-0.044454, 1.672545, 0.129186)",
        "(-0.044672, 1.674491, 0.127750)",
        "(-0.045186, 1.676088, 0.126569)",
        "(-0.045824, 1.677313, 0.125662)",
        "(-0.046069, 1.677925, 0.125503)",
        "(-0.046564, 1.679101, 0.125600)",
        "(-0.047264, 1.680104, 0.126031)",
        "(-0.048394, 1.680737, 0.126684)",
        "(-0.049704, 1.681216, 0.127554)",
        "(-0.050353, 1.681404, 0.128042)",
        "(-0.051694, 1.681655, 0.128862)",
        "(-0.053141, 1.681858, 0.129634)",
        "(-0.054649, 1.682111, 0.130468)",
        "(-0.056095, 1.682527, 0.131360)",
        "(-0.056730, 1.682782, 0.131631)",
        "(-0.057782, 1.683341, 0.131634)",
        "(-0.058506, 1.684030, 0.131352)",
        "(-0.059013, 1.684734, 0.130718)",
        "(-0.059763, 1.685329, 0.129530)",
        "(-0.060287, 1.685679, 0.128752)",
        "(-0.061418, 1.686404, 0.127127)",
        "(-0.062512, 1.687375, 0.125593)",
        "(-0.063480, 1.688787, 0.124146)",
        "(-0.064255, 1.690860, 0.123264)",
        "(-0.064549, 1.692326, 0.123413)",
        "(-0.064784, 1.695764, 0.124606)",
        "(-0.064757, 1.699495, 0.126417)",
        "(-0.064811, 1.703192, 0.128786)",
        "(-0.064720, 1.706815, 0.131998)",
        "(-0.064567, 1.708579, 0.133934)",
        "(-0.064248, 1.711879, 0.138308)",
        "(-0.063984, 1.714702, 0.143533)",
        "(-0.063840, 1.716849, 0.149511)",
        "(-0.063756, 1.718220, 0.155964)",
        "(-0.063741, 1.718639, 0.159359)",
        "(-0.063597, 1.719180, 0.166472)",
        "(-0.063310, 1.719217, 0.174078)",
        "(-0.063364, 1.718478, 0.181707)",
        "(-0.063554, 1.716870, 0.189302)",
        "(-0.063626, 1.715793, 0.193068)",
        "(-0.063879, 1.713112, 0.200365)",
        "(-0.064229, 1.709707, 0.207486)",
        "(-0.064655, 1.705785, 0.214646)",
        "(-0.065405, 1.701243, 0.221789)",
        "(-0.065973, 1.698698, 0.225239)",
        "(-0.067367, 1.693218, 0.231813)",
        "(-0.068801, 1.687374, 0.238148)",
        "(-0.070048, 1.681464, 0.244320)",
        "(-0.071368, 1.675346, 0.250120)",
        "(-0.072126, 1.672163, 0.252773)",
        "(-0.073727, 1.665649, 0.257776)",
        "(-0.075241, 1.658992, 0.262524)",
        "(-0.076705, 1.652280, 0.266989)",
        "(-0.078048, 1.645507, 0.271091)",
        "(-0.078704, 1.642104, 0.272961)",
        "(-0.079997, 1.635244, 0.276512)",
        "(-0.081222, 1.628337, 0.280001)",
        "(-0.082392, 1.621351, 0.283218)",
        "(-0.083492, 1.614163, 0.286009)",
        "(-0.083898, 1.610592, 0.287306)",
        "(-0.084451, 1.603479, 0.289840)",
        "(-0.084775, 1.596307, 0.292039)",
        "(-0.085042, 1.588737, 0.293923)",
        "(-0.085369, 1.580881, 0.295486)",
        "(-0.085467, 1.576924, 0.296195)",
        "(-0.086423, 1.568130, 0.297571)",
        "(-0.087658, 1.558474, 0.298841)",
        "(-0.087306, 1.549426, 0.299724)",
        "(-0.087187, 1.539676, 0.299835)",
        "(-0.087168, 1.534570, 0.299766)",
        "(-0.087016, 1.524397, 0.299882)",
        "(-0.086428, 1.513434, 0.300173)",
        "(-0.085686, 1.501781, 0.300121)",
        "(-0.084884, 1.489695, 0.299585)",
        "(-0.084431, 1.483558, 0.299148)",
        "(-0.083560, 1.471089, 0.298174)",
        "(-0.082619, 1.458526, 0.297153)",
        "(-0.081582, 1.446251, 0.295904)",
        "(-0.080583, 1.434367, 0.293775)",
        "(-0.080162, 1.428502, 0.292345)",
        "(-0.079218, 1.417090, 0.288990)",
        "(-0.078328, 1.406359, 0.285190)",
        "(-0.077717, 1.396348, 0.280984)",
        "(-0.077117, 1.387058, 0.276424)",
        "(-0.076703, 1.382850, 0.273948)",
        "(-0.075633, 1.375209, 0.268386)",
        "(-0.074579, 1.368435, 0.261843)",
        "(-0.073653, 1.362508, 0.254646)",
        "(-0.072830, 1.357444, 0.247375)",
        "(-0.072469, 1.355263, 0.243779)",
        "(-0.071712, 1.351399, 0.236236)",
        "(-0.070726, 1.348415, 0.228086)",
        "(-0.069690, 1.346364, 0.219309)",
        "(-0.069429, 1.344820, 0.210085)",
        "(-0.069200, 1.344449, 0.205470)",
        "(-0.068974, 1.344102, 0.196482)",
        "(-0.069121, 1.344410, 0.187822)",
        "(-0.069391, 1.345301, 0.179373)",
        "(-0.069578, 1.346969, 0.171118)",
        "(-0.069636, 1.348106, 0.167145)",
        "(-0.069954, 1.350518, 0.159335)",
        "(-0.070464, 1.353440, 0.151691)",
        "(-0.071118, 1.357180, 0.144670)",
        "(-0.071644, 1.361663, 0.138472)",
        "(-0.071885, 1.364146, 0.135513)",
        "(-0.072502, 1.369328, 0.129590)",
        "(-0.072921, 1.374865, 0.123634)",
        "(-0.073168, 1.380786, 0.117563)",
        "(-0.073367, 1.387348, 0.111702)",
        "(-0.073520, 1.390822, 0.109093)",
        "(-0.073966, 1.398064, 0.104343)",
        "(-0.074653, 1.405449, 0.099678)",
        "(-0.075338, 1.413361, 0.094480)",
        "(-0.075629, 1.422003, 0.089243)",
        "(-0.075668, 1.426540, 0.086784)",
        "(-0.075715, 1.435997, 0.082334)",
        "(-0.076026, 1.445807, 0.078052)",
        "(-0.076628, 1.455829, 0.073352)",
        "(-0.077139, 1.466452, 0.068549)",
        "(-0.077260, 1.471914, 0.066424)",
        "(-0.077429, 1.483024, 0.062664)",
        "(-0.077489, 1.494135, 0.059225)",
        "(-0.077753, 1.505030, 0.055724)",
        "(-0.078344, 1.515432, 0.052122)",
        "(-0.078704, 1.520499, 0.050486)",
        "(-0.078869, 1.530669, 0.047678)",
        "(-0.078606, 1.540655, 0.045113)",
        "(-0.078449, 1.550171, 0.042408)",
        "(-0.078582, 1.559152, 0.039909)",
        "(-0.078668, 1.563488, 0.038799)",
        "(-0.078889, 1.571956, 0.036774)",
        "(-0.079018, 1.580292, 0.035190)",
        "(-0.079076, 1.588537, 0.034020)",
        "(-0.079155, 1.596439, 0.033011)",
        "(-0.079252, 1.600186, 0.032522)",
        "(-0.079476, 1.607524, 0.031700)",
        "(-0.079731, 1.614662, 0.031189)",
        "(-0.080211, 1.621428, 0.030919)",
        "(-0.080709, 1.628132, 0.031214)",
        "(-0.080899, 1.631399, 0.031473)",
        "(-0.081467, 1.637556, 0.031780)",
        "(-0.082202, 1.643326, 0.031960)",
        "(-0.082959, 1.649002, 0.032413)",
        "(-0.083647, 1.654506, 0.033471)",
        "(-0.084025, 1.657260, 0.034213)",
        "(-0.084899, 1.662664, 0.036033)",
        "(-0.085891, 1.667931, 0.038556)",
        "(-0.086936, 1.673056, 0.041546)",
        "(-0.088232, 1.677886, 0.044954)",
        "(-0.088841, 1.680195, 0.046832)",
        "(-0.089862, 1.684654, 0.050571)",
        "(-0.090529, 1.689054, 0.054269)",
        "(-0.090982, 1.693251, 0.057921)",
        "(-0.091252, 1.697114, 0.061881)",
        "(-0.091276, 1.698958, 0.064117)",
        "(-0.091294, 1.702640, 0.068672)",
        "(-0.091337, 1.706068, 0.073335)",
        "(-0.091504, 1.709089, 0.077847)",
        "(-0.091453, 1.711854, 0.082303)",
        "(-0.091416, 1.713094, 0.084597)",
        "(-0.091425, 1.715274, 0.089185)",
        "(-0.091443, 1.717064, 0.093738)",
        "(-0.091659, 1.718526, 0.098339)",
        "(-0.092009, 1.719738, 0.103023)",
        "(-0.092259, 1.720200, 0.105411)",
        "(-0.092827, 1.721070, 0.110293)",
        "(-0.093524, 1.721628, 0.115346)",
        "(-0.094300, 1.721948, 0.120711)",
        "(-0.095090, 1.722026, 0.126104)",
        "(-0.095451, 1.721942, 0.128697)",
        "(-0.095923, 1.721549, 0.133589)",
        "(-0.096179, 1.720967, 0.138608)",
        "(-0.096436, 1.720217, 0.144022)",
        "(-0.096848, 1.719213, 0.149980)",
        "(-0.097050, 1.718613, 0.153147)",
        "(-0.097340, 1.717372, 0.159516)",
        "(-0.097710, 1.715832, 0.165884)",
        "(-0.098169, 1.713897, 0.172280)",
        "(-0.098568, 1.711782, 0.178904)",
        "(-0.098781, 1.710644, 0.182271)",
        "(-0.099207, 1.708171, 0.188910)",
        "(-0.099552, 1.705549, 0.195406)",
        "(-0.099738, 1.702795, 0.201793)",
        "(-0.099854, 1.699665, 0.208239)",
        "(-0.099965, 1.697855, 0.211459)",
        "(-0.100110, 1.694025, 0.217855)",
        "(-0.100141, 1.689963, 0.224058)",
        "(-0.100162, 1.685549, 0.230016)",
        "(-0.100163, 1.680740, 0.235798)",
        "(-0.100101, 1.678221, 0.238609)",
        "(-0.100040, 1.672929, 0.244065)",
        "(-0.100124, 1.667307, 0.249147)",
        "(-0.100316, 1.661345, 0.253803)",
        "(-0.100313, 1.655095, 0.258161)",
        "(-0.100176, 1.651839, 0.260397)",
        "(-0.099713, 1.645257, 0.264897)",
        "(-0.099625, 1.638291, 0.269030)",
        "(-0.099968, 1.630829, 0.272722)",
        "(-0.100140, 1.623189, 0.276103)",
        "(-0.100048, 1.619356, 0.277659)",
        "(-0.099727, 1.611740, 0.280357)",
        "(-0.099506, 1.603947, 0.282234)",
        "(-0.099467, 1.595876, 0.283334)",
        "(-0.099474, 1.587824, 0.284053)",
        "(-0.099488, 1.583887, 0.284263)",
        "(-0.099466, 1.576284, 0.284466)",
        "(-0.099296, 1.568961, 0.284194)",
        "(-0.099070, 1.561877, 0.283528)",
        "(-0.098979, 1.554917, 0.282234)",
        "(-0.099037, 1.551368, 0.281188)",
        "(-0.099311, 1.544269, 0.278735)",
        "(-0.099233, 1.537261, 0.275943)",
        "(-0.098990, 1.530419, 0.272595)",
        "(-0.098768, 1.523833, 0.269016)",
        "(-0.098448, 1.520364, 0.266838)",
        "(-0.097550, 1.513542, 0.262510)",
        "(-0.099183, 1.504627, 0.256988)",
        "(-0.099635, 1.496377, 0.250392)",
        "(-0.099009, 1.488731, 0.243858)",
        "(-0.098392, 1.484960, 0.240752)",
        "(-0.097167, 1.477490, 0.234957)",
        "(-0.096209, 1.469964, 0.228699)",
        "(-0.095427, 1.462395, 0.221856)",
        "(-0.094570, 1.454989, 0.214772)",
        "(-0.094088, 1.451429, 0.211272)",
        "(-0.092899, 1.444665, 0.204758)",
        "(-0.091702, 1.438067, 0.198670)",
        "(-0.090701, 1.431459, 0.192345)",
        "(-0.089810, 1.424927, 0.185492)",
        "(-0.089468, 1.421813, 0.181831)",
        "(-0.088848, 1.415820, 0.174502)",
        "(-0.088450, 1.410370, 0.167718)",
        "(-0.088005, 1.405713, 0.161679)"
    ],
    "leftHandPositions": [
        "(0.099902, 1.295379, -0.124601)",
        "(0.099453, 1.295837, -0.126636)",
        "(0.099214, 1.296123, -0.127755)",
        "(0.098752, 1.296827, -0.130150)",
        "(0.098290, 1.297688, -0.132905)",
        "(0.097939, 1.298649, -0.135714)",
        "(0.097706, 1.299696, -0.138552)",
        "(0.097654, 1.300243, -0.139882)",
        "(0.097598, 1.301284, -0.142365)",
        "(0.097693, 1.302224, -0.144589)",
        "(0.097945, 1.303092, -0.146601)",
        "(0.098330, 1.303840, -0.148307)",
        "(0.098563, 1.304124, -0.148917)",
        "(0.099015, 1.304507, -0.149653)",
        "(0.099463, 1.304621, -0.149744)",
        "(0.099764, 1.304506, -0.149188)",
        "(0.099748, 1.304277, -0.148056)",
        "(0.099712, 1.304214, -0.147436)",
        "(0.099643, 1.304238, -0.146172)",
        "(0.099498, 1.304564, -0.144278)",
        "(0.099270, 1.305186, -0.142312)",
        "(0.098957, 1.306177, -0.140338)",
        "(0.098738, 1.306733, -0.139448)",
        "(0.098066, 1.307838, -0.137829)",
        "(0.097171, 1.309080, -0.136500)",
        "(0.096296, 1.310503, -0.135310)",
        "(0.095606, 1.312124, -0.134248)",
        "(0.095348, 1.312970, -0.133683)",
        "(0.094839, 1.314620, -0.132649)",
        "(0.094522, 1.316248, -0.131954)",
        "(0.094390, 1.317778, -0.131453)",
        "(0.094398, 1.319257, -0.130859)",
        "(0.094494, 1.319994, -0.130484)",
        "(0.094851, 1.321528, -0.129779)",
        "(0.095410, 1.322979, -0.129226)",
        "(0.095871, 1.324393, -0.128619)",
        "(0.096164, 1.325832, -0.127768)",
        "(0.096256, 1.326596, -0.127268)",
        "(0.096423, 1.328156, -0.126170)",
        "(0.096664, 1.329727, -0.124841)",
        "(0.096984, 1.331384, -0.123443)",
        "(0.097508, 1.333122, -0.122134)",
        "(0.097797, 1.334003, -0.121525)",
        "(0.098365, 1.335772, -0.120320)",
        "(0.098915, 1.337607, -0.118923)",
        "(0.099362, 1.339656, -0.117393)",
        "(0.099371, 1.341997, -0.115837)",
        "(0.099106, 1.343324, -0.115123)",
        "(0.098498, 1.346452, -0.113808)",
        "(0.098189, 1.350413, -0.112293)",
        "(0.097959, 1.355107, -0.110436)",
        "(0.097784, 1.360335, -0.108314)",
        "(0.097693, 1.363248, -0.107196)",
        "(0.097171, 1.369263, -0.105003)",
        "(0.096315, 1.375597, -0.102903)",
        "(0.095137, 1.382266, -0.101152)",
        "(0.093444, 1.389099, -0.099565)",
        "(0.092532, 1.392551, -0.098782)",
        "(0.090835, 1.399459, -0.097342)",
        "(0.089127, 1.406331, -0.096087)",
        "(0.086390, 1.412868, -0.094806)",
        "(0.083207, 1.419467, -0.093992)",
        "(0.081592, 1.422741, -0.093802)",
        "(0.078369, 1.429176, -0.093720)",
        "(0.075049, 1.435457, -0.094122)",
        "(0.071803, 1.441424, -0.094330)",
        "(0.068534, 1.446877, -0.094142)",
        "(0.066869, 1.449373, -0.094088)",
        "(0.063326, 1.454047, -0.094340)",
        "(0.059511, 1.458119, -0.094900)",
        "(0.056525, 1.462241, -0.095328)",
        "(0.054898, 1.466361, -0.095155)",
        "(0.054144, 1.468316, -0.094852)",
        "(0.052659, 1.471896, -0.094242)",
        "(0.051336, 1.474984, -0.094268)",
        "(0.049614, 1.477449, -0.094532)",
        "(0.048325, 1.479758, -0.094426)",
        "(0.047951, 1.480834, -0.094290)",
        "(0.047334, 1.482799, -0.094092)",
        "(0.046623, 1.484271, -0.094015)",
        "(0.045596, 1.485569, -0.093836)",
        "(0.044248, 1.486684, -0.093591)",
        "(0.043609, 1.487278, -0.093506)",
        "(0.042709, 1.488633, -0.093499)",
        "(0.042349, 1.490065, -0.093505)",
        "(0.041661, 1.491397, -0.093273)",
        "(0.040707, 1.492756, -0.093114)",
        "(0.040267, 1.493460, -0.093048)",
        "(0.039443, 1.494927, -0.092866)",
        "(0.038672, 1.496426, -0.092674)",
        "(0.038015, 1.497912, -0.092234)",
        "(0.037332, 1.499347, -0.091603)",
        "(0.036890, 1.500095, -0.091436)",
        "(0.035883, 1.501466, -0.091077)",
        "(0.035023, 1.502825, -0.090627)",
        "(0.034447, 1.504292, -0.090355)",
        "(0.033985, 1.505629, -0.090131)",
        "(0.033710, 1.506308, -0.090051)",
        "(0.033001, 1.507569, -0.089999)",
        "(0.032297, 1.508818, -0.089889)",
        "(0.031739, 1.510014, -0.089696)",
        "(0.031403, 1.511196, -0.089479)",
        "(0.031381, 1.511782, -0.089378)",
        "(0.031223, 1.512808, -0.089075)",
        "(0.030714, 1.513649, -0.088730)",
        "(0.030045, 1.514307, -0.088134)",
        "(0.029589, 1.514546, -0.087539)",
        "(0.029290, 1.514758, -0.087099)",
        "(0.028398, 1.515348, -0.085444)",
        "(0.027947, 1.515596, -0.084065)",
        "(0.027379, 1.515777, -0.082920)",
        "(0.026674, 1.515927, -0.081921)",
        "(0.026377, 1.516015, -0.081412)",
        "(0.025919, 1.516190, -0.080413)",
        "(0.025600, 1.516448, -0.079503)",
        "(0.025276, 1.516731, -0.078430)",
        "(0.024714, 1.517145, -0.077129)",
        "(0.024448, 1.517432, -0.076559)",
        "(0.023888, 1.518031, -0.075619)",
        "(0.023268, 1.518789, -0.074934)",
        "(0.022898, 1.519660, -0.074533)",
        "(0.022463, 1.520669, -0.074052)",
        "(0.022219, 1.521231, -0.073766)",
        "(0.021677, 1.522418, -0.073243)",
        "(0.021338, 1.523711, -0.072899)",
        "(0.021198, 1.524964, -0.072590)",
        "(0.021003, 1.526124, -0.072198)",
        "(0.020949, 1.526701, -0.071978)",
        "(0.020875, 1.527703, -0.071657)",
        "(0.020834, 1.528541, -0.071438)",
        "(0.020784, 1.528956, -0.071318)",
        "(0.020750, 1.529375, -0.071131)",
        "(0.020769, 1.529614, -0.071032)",
        "(0.020828, 1.529956, -0.070814)",
        "(0.020930, 1.530193, -0.070601)",
        "(0.021027, 1.530354, -0.070380)",
        "(0.021065, 1.530448, -0.069998)",
        "(0.021055, 1.530485, -0.069695)",
        "(0.021078, 1.530565, -0.069310)",
        "(0.021005, 1.530806, -0.068808)",
        "(0.020456, 1.531472, -0.067430)",
        "(0.019610, 1.532520, -0.066147)",
        "(0.019226, 1.533232, -0.065707)",
        "(0.018701, 1.534928, -0.065041)",
        "(0.018428, 1.537010, -0.064138)",
        "(0.018106, 1.539314, -0.063124)",
        "(0.017561, 1.541743, -0.062094)",
        "(0.017205, 1.543039, -0.061491)",
        "(0.016403, 1.545648, -0.060071)",
        "(0.015449, 1.548486, -0.058495)",
        "(0.014930, 1.551492, -0.056941)",
        "(0.014411, 1.554690, -0.055244)",
        "(0.014120, 1.556398, -0.054343)",
        "(0.013651, 1.559932, -0.052723)",
        "(0.013386, 1.563649, -0.051401)",
        "(0.013062, 1.567523, -0.050266)",
        "(0.012553, 1.571547, -0.049537)",
        "(0.012272, 1.573632, -0.049293)",
        "(0.011674, 1.577898, -0.048984)",
        "(0.011046, 1.582331, -0.048877)",
        "(0.010573, 1.586848, -0.049186)",
        "(0.010365, 1.591358, -0.049639)",
        "(0.010194, 1.593605, -0.049938)",
        "(0.009761, 1.598051, -0.050722)",
        "(0.009307, 1.602386, -0.052044)",
        "(0.008724, 1.606672, -0.053913)",
        "(0.008255, 1.610874, -0.055860)",
        "(0.008080, 1.612934, -0.056923)",
        "(0.007642, 1.616962, -0.059278)",
        "(0.007101, 1.620805, -0.061764)",
        "(0.006123, 1.624481, -0.064544)",
        "(0.004986, 1.628005, -0.067838)",
        "(0.004502, 1.629735, -0.069626)",
        "(0.003393, 1.633098, -0.073102)",
        "(0.002437, 1.636334, -0.076446)",
        "(0.001632, 1.639449, -0.079886)",
        "(0.000708, 1.642406, -0.083251)",
        "(0.000256, 1.643851, -0.084970)",
        "(-0.000607, 1.646642, -0.088444)",
        "(-0.001317, 1.649365, -0.091854)",
        "(-0.002076, 1.651959, -0.095230)",
        "(-0.003061, 1.654463, -0.098679)",
        "(-0.003554, 1.655704, -0.100359)",
        "(-0.004369, 1.658145, -0.103347)",
        "(-0.005044, 1.660481, -0.106155)",
        "(-0.005771, 1.662768, -0.109339)",
        "(-0.006509, 1.664925, -0.112558)",
        "(-0.006967, 1.665955, -0.114159)",
        "(-0.007890, 1.667883, -0.117044)",
        "(-0.008574, 1.669677, -0.119648)",
        "(-0.009084, 1.671304, -0.122328)",
        "(-0.009683, 1.672738, -0.125245)",
        "(-0.010113, 1.673388, -0.126838)",
        "(-0.011201, 1.674544, -0.130393)",
        "(-0.012534, 1.675509, -0.134215)",
        "(-0.014187, 1.676257, -0.138324)",
        "(-0.015987, 1.676817, -0.142527)",
        "(-0.016912, 1.677022, -0.144619)",
        "(-0.018855, 1.677219, -0.149051)",
        "(-0.021015, 1.677172, -0.153773)",
        "(-0.023431, 1.676908, -0.158996)",
        "(-0.025843, 1.676437, -0.164345)",
        "(-0.026993, 1.676084, -0.166964)",
        "(-0.029242, 1.675287, -0.171984)",
        "(-0.031569, 1.674263, -0.176907)",
        "(-0.033663, 1.673109, -0.182271)",
        "(-0.035436, 1.671750, -0.188024)",
        "(-0.036262, 1.670970, -0.190759)",
        "(-0.037995, 1.669236, -0.196039)",
        "(-0.039503, 1.667225, -0.201520)",
        "(-0.040636, 1.664966, -0.207140)",
        "(-0.041586, 1.662447, -0.212615)",
        "(-0.041955, 1.661099, -0.215278)",
        "(-0.042622, 1.658152, -0.220703)",
        "(-0.043688, 1.654722, -0.226086)",
        "(-0.044705, 1.651065, -0.230992)",
        "(-0.045603, 1.647183, -0.235181)",
        "(-0.046050, 1.645171, -0.237059)",
        "(-0.046655, 1.640954, -0.240797)",
        "(-0.047198, 1.636433, -0.244710)",
        "(-0.048334, 1.631452, -0.248627)",
        "(-0.049555, 1.626148, -0.252432)",
        "(-0.050096, 1.623478, -0.254360)",
        "(-0.051493, 1.617883, -0.258149)",
        "(-0.053097, 1.612144, -0.261601)",
        "(-0.054546, 1.606277, -0.264644)",
        "(-0.055883, 1.600492, -0.267504)",
        "(-0.056540, 1.597654, -0.268780)",
        "(-0.057773, 1.592001, -0.271311)",
        "(-0.058855, 1.586344, -0.274006)",
        "(-0.060209, 1.580577, -0.276646)",
        "(-0.061668, 1.574830, -0.278987)",
        "(-0.062363, 1.572022, -0.280092)",
        "(-0.063772, 1.566497, -0.281980)",
        "(-0.065130, 1.560969, -0.283520)",
        "(-0.066378, 1.555538, -0.285002)",
        "(-0.067376, 1.550267, -0.286657)",
        "(-0.067826, 1.547663, -0.287451)",
        "(-0.068791, 1.542396, -0.288936)",
        "(-0.069595, 1.537111, -0.290381)",
        "(-0.070153, 1.531808, -0.291902)",
        "(-0.070501, 1.526592, -0.293830)",
        "(-0.070599, 1.524018, -0.294900)",
        "(-0.070604, 1.518833, -0.297176)",
        "(-0.070463, 1.513506, -0.299470)",
        "(-0.070154, 1.507706, -0.301741)",
        "(-0.069614, 1.501667, -0.303714)",
        "(-0.069288, 1.498549, -0.304553)",
        "(-0.068844, 1.492056, -0.305930)",
        "(-0.068365, 1.485133, -0.306699)",
        "(-0.067714, 1.477852, -0.307361)",
        "(-0.066980, 1.470211, -0.307659)",
        "(-0.066687, 1.466278, -0.307566)",
        "(-0.066153, 1.458407, -0.307205)",
        "(-0.065489, 1.450472, -0.306611)",
        "(-0.064567, 1.442431, -0.305753)",
        "(-0.063239, 1.434368, -0.304625)",
        "(-0.062575, 1.430385, -0.303843)",
        "(-0.061563, 1.422589, -0.301557)",
        "(-0.060775, 1.414831, -0.298514)",
        "(-0.059677, 1.407188, -0.295261)",
        "(-0.058694, 1.399764, -0.291859)",
        "(-0.058318, 1.396256, -0.290196)",
        "(-0.057626, 1.389412, -0.286559)",
        "(-0.057042, 1.382863, -0.282331)",
        "(-0.056609, 1.376779, -0.277447)",
        "(-0.056149, 1.371554, -0.271848)",
        "(-0.055939, 1.369183, -0.268826)",
        "(-0.055560, 1.364757, -0.262665)",
        "(-0.055177, 1.360805, -0.256298)",
        "(-0.054872, 1.357286, -0.249424)",
        "(-0.054347, 1.354496, -0.241871)",
        "(-0.053954, 1.353438, -0.237717)",
        "(-0.052968, 1.351756, -0.229422)",
        "(-0.051930, 1.350336, -0.220929)",
        "(-0.050867, 1.349129, -0.211990)",
        "(-0.049655, 1.348372, -0.202938)",
        "(-0.049009, 1.348206, -0.198388)",
        "(-0.047914, 1.348128, -0.189098)",
        "(-0.046932, 1.348297, -0.179807)",
        "(-0.045897, 1.348532, -0.171010)",
        "(-0.044613, 1.348964, -0.163100)",
        "(-0.043923, 1.349284, -0.159280)",
        "(-0.042595, 1.350219, -0.151141)",
        "(-0.040898, 1.351571, -0.142480)",
        "(-0.039271, 1.352835, -0.134688)",
        "(-0.037862, 1.354043, -0.127459)",
        "(-0.037180, 1.354623, -0.124040)",
        "(-0.035796, 1.355768, -0.117364)",
        "(-0.034335, 1.357063, -0.111065)",
        "(-0.032828, 1.358652, -0.104498)",
        "(-0.031306, 1.360551, -0.097489)",
        "(-0.030575, 1.361625, -0.094156)",
        "(-0.029057, 1.363934, -0.088199)",
        "(-0.027743, 1.366504, -0.082393)",
        "(-0.026705, 1.369472, -0.076376)",
        "(-0.025889, 1.372913, -0.070561)",
        "(-0.025455, 1.374904, -0.067674)",
        "(-0.024512, 1.379274, -0.061760)",
        "(-0.023668, 1.384297, -0.055916)",
        "(-0.023022, 1.390038, -0.050228)",
        "(-0.022500, 1.396756, -0.045035)",
        "(-0.022344, 1.400629, -0.042682)",
        "(-0.022280, 1.408589, -0.037937)",
        "(-0.022515, 1.417310, -0.033338)",
        "(-0.022806, 1.426661, -0.028761)",
        "(-0.022954, 1.436777, -0.024817)",
        "(-0.022937, 1.442100, -0.023195)",
        "(-0.022997, 1.452928, -0.020101)",
        "(-0.023268, 1.463975, -0.016918)",
        "(-0.023800, 1.475047, -0.014008)",
        "(-0.023897, 1.486293, -0.011860)",
        "(-0.023525, 1.492002, -0.011198)",
        "(-0.023061, 1.503133, -0.010068)",
        "(-0.022852, 1.513848, -0.008623)",
        "(-0.023305, 1.523791, -0.006787)",
        "(-0.024372, 1.533093, -0.005122)",
        "(-0.024355, 1.537710, -0.004734)",
        "(-0.023751, 1.546833, -0.004895)",
        "(-0.023837, 1.555091, -0.004779)",
        "(-0.024229, 1.562748, -0.004067)",
        "(-0.025002, 1.569566, -0.003377)",
        "(-0.025473, 1.572816, -0.003204)",
        "(-0.026095, 1.579108, -0.003400)",
        "(-0.026882, 1.585042, -0.004066)",
        "(-0.027730, 1.590703, -0.004474)",
        "(-0.028561, 1.596037, -0.004489)",
        "(-0.029026, 1.598557, -0.004570)",
        "(-0.029986, 1.603517, -0.005090)",
        "(-0.031100, 1.608200, -0.005244)",
        "(-0.031770, 1.612925, -0.005308)",
        "(-0.032262, 1.617654, -0.005983)",
        "(-0.032590, 1.620021, -0.006335)",
        "(-0.033460, 1.624622, -0.006784)",
        "(-0.034640, 1.629141, -0.007463)",
        "(-0.035845, 1.633710, -0.008815)",
        "(-0.036835, 1.638393, -0.010554)",
        "(-0.037080, 1.640778, -0.011487)",
        "(-0.037485, 1.645520, -0.013454)",
        "(-0.038311, 1.650274, -0.015792)",
        "(-0.039600, 1.654959, -0.018265)",
        "(-0.041392, 1.659588, -0.020985)",
        "(-0.042147, 1.661957, -0.022557)",
        "(-0.042663, 1.666939, -0.026049)",
        "(-0.042662, 1.671953, -0.029591)",
        "(-0.042823, 1.676732, -0.032902)",
        "(-0.043079, 1.681323, -0.036542)",
        "(-0.043301, 1.683516, -0.038636)",
        "(-0.043667, 1.687771, -0.043169)",
        "(-0.043842, 1.691803, -0.048097)",
        "(-0.043809, 1.695632, -0.053761)",
        "(-0.044253, 1.698943, -0.059793)",
        "(-0.044645, 1.700381, -0.062764)",
        "(-0.045447, 1.702987, -0.068661)",
        "(-0.046387, 1.705170, -0.074858)",
        "(-0.047545, 1.706856, -0.081662)",
        "(-0.048677, 1.708056, -0.088566)",
        "(-0.049286, 1.708422, -0.091785)",
        "(-0.050577, 1.708895, -0.098114)",
        "(-0.051816, 1.709059, -0.104596)",
        "(-0.053324, 1.708780, -0.110915)",
        "(-0.055059, 1.708087, -0.116901)",
        "(-0.055925, 1.707722, -0.119816)",
        "(-0.057566, 1.707006, -0.125705)",
        "(-0.059181, 1.706192, -0.131597)",
        "(-0.060886, 1.705313, -0.137500)",
        "(-0.062689, 1.704398, -0.143541)",
        "(-0.063620, 1.704001, -0.146685)",
        "(-0.065598, 1.703217, -0.153150)",
        "(-0.067409, 1.702527, -0.159463)",
        "(-0.068810, 1.702148, -0.165934)",
        "(-0.069894, 1.701926, -0.172597)",
        "(-0.070323, 1.701961, -0.175951)",
        "(-0.071411, 1.701919, -0.182710)",
        "(-0.072607, 1.701713, -0.189454)",
        "(-0.073838, 1.701617, -0.196475)",
        "(-0.074572, 1.701693, -0.203387)",
        "(-0.074913, 1.701799, -0.206913)",
        "(-0.075842, 1.701898, -0.214084)",
        "(-0.076591, 1.701679, -0.221139)",
        "(-0.077220, 1.701214, -0.228339)",
        "(-0.077492, 1.700374, -0.235364)",
        "(-0.077714, 1.699787, -0.238882)",
        "(-0.078465, 1.698296, -0.245900)",
        "(-0.079314, 1.696177, -0.252558)",
        "(-0.079877, 1.693416, -0.258964)",
        "(-0.080180, 1.690228, -0.264877)",
        "(-0.080354, 1.688483, -0.267520)",
        "(-0.080727, 1.684666, -0.272437)",
        "(-0.081039, 1.680317, -0.277035)",
        "(-0.081549, 1.675603, -0.281151)",
        "(-0.082163, 1.670153, -0.284513)",
        "(-0.082353, 1.667314, -0.286067)",
        "(-0.082654, 1.661390, -0.288773)",
        "(-0.083051, 1.655088, -0.290950)",
        "(-0.083264, 1.648324, -0.292608)",
        "(-0.083467, 1.640876, -0.293524)",
        "(-0.083836, 1.637105, -0.293834)",
        "(-0.085123, 1.629228, -0.293967)",
        "(-0.086374, 1.621191, -0.294266)",
        "(-0.086853, 1.613246, -0.294959)",
        "(-0.087517, 1.605344, -0.295762)",
        "(-0.088211, 1.601350, -0.296006)",
        "(-0.089700, 1.593374, -0.296233)",
        "(-0.090708, 1.585643, -0.296895)",
        "(-0.091670, 1.578148, -0.297795)",
        "(-0.092368, 1.570850, -0.298541)",
        "(-0.092434, 1.567450, -0.298993)",
        "(-0.092591, 1.560644, -0.299833)",
        "(-0.092859, 1.553930, -0.300287)",
        "(-0.093101, 1.547162, -0.300463)",
        "(-0.092776, 1.540485, -0.300586)",
        "(-0.092569, 1.537202, -0.300580)",
        "(-0.092397, 1.530494, -0.300005)",
        "(-0.091995, 1.523661, -0.298949)",
        "(-0.090951, 1.516713, -0.297888)",
        "(-0.090494, 1.509485, -0.296323)",
        "(-0.090458, 1.505800, -0.295331)",
        "(-0.089963, 1.498430, -0.293297)",
        "(-0.088707, 1.491100, -0.291702)",
        "(-0.087084, 1.483842, -0.289858)",
        "(-0.086177, 1.476570, -0.286596)",
        "(-0.085945, 1.472903, -0.284489)",
        "(-0.085166, 1.465497, -0.280563)",
        "(-0.083906, 1.457952, -0.276715)",
        "(-0.082725, 1.450482, -0.272212)",
        "(-0.081860, 1.443322, -0.266683)",
        "(-0.081353, 1.439865, -0.263662)",
        "(-0.079953, 1.432951, -0.257663)",
        "(-0.078488, 1.426107, -0.251484)",
        "(-0.077396, 1.419326, -0.244177)",
        "(-0.076622, 1.412779, -0.235797)",
        "(-0.076128, 1.409678, -0.231458)",
        "(-0.075084, 1.403791, -0.223036)",
        "(-0.074170, 1.398086, -0.214780)",
        "(-0.073073, 1.392632, -0.206615)",
        "(-0.072191, 1.387491, -0.198132)",
        "(-0.071937, 1.385098, -0.193881)",
        "(-0.071184, 1.380715, -0.185868)",
        "(-0.070095, 1.376724, -0.178714)",
        "(-0.068801, 1.373125, -0.171984)",
        "(-0.067484, 1.370066, -0.164780)",
        "(-0.066780, 1.368612, -0.160954)",
        "(-0.065094, 1.366037, -0.153445)",
        "(-0.063197, 1.363930, -0.146404)",
        "(-0.061463, 1.362226, -0.139404)",
        "(-0.059917, 1.360869, -0.132139)",
        "(-0.059102, 1.360344, -0.128459)",
        "(-0.057514, 1.359673, -0.121375)",
        "(-0.055846, 1.359578, -0.114421)",
        "(-0.054271, 1.359873, -0.107271)",
        "(-0.052706, 1.360851, -0.100010)",
        "(-0.051925, 1.361527, -0.096537)",
        "(-0.050241, 1.363433, -0.089719)",
        "(-0.048532, 1.365721, -0.082878)",
        "(-0.046968, 1.368178, -0.076006)",
        "(-0.045399, 1.370963, -0.069330)",
        "(-0.044643, 1.372447, -0.066034)",
        "(-0.043213, 1.375663, -0.059758)",
        "(-0.042015, 1.379088, -0.053998)",
        "(-0.041166, 1.382769, -0.048521)",
        "(-0.040768, 1.386715, -0.043505)",
        "(-0.040620, 1.388886, -0.041121)",
        "(-0.040397, 1.393485, -0.036393)",
        "(-0.040216, 1.398611, -0.031950)",
        "(-0.040031, 1.404195, -0.027571)",
        "(-0.039969, 1.410393, -0.023294)",
        "(-0.039929, 1.413820, -0.021529)",
        "(-0.040116, 1.420926, -0.018636)",
        "(-0.040586, 1.428380, -0.016226)",
        "(-0.041198, 1.436208, -0.014130)",
        "(-0.041851, 1.444336, -0.011971)",
        "(-0.042059, 1.448569, -0.010818)",
        "(-0.042189, 1.457262, -0.008801)",
        "(-0.042773, 1.465964, -0.007215)",
        "(-0.044018, 1.474598, -0.005700)",
        "(-0.045267, 1.483427, -0.004310)",
        "(-0.045632, 1.487972, -0.003782)",
        "(-0.046542, 1.496922, -0.002538)",
        "(-0.047528, 1.505817, -0.001208)",
        "(-0.048382, 1.514636, 0.000183)",
        "(-0.049701, 1.523278, 0.001585)",
        "(-0.050509, 1.527576, 0.002110)",
        "(-0.051658, 1.536439, 0.002605)",
        "(-0.052240, 1.545564, 0.003149)",
        "(-0.052803, 1.554715, 0.004160)",
        "(-0.053544, 1.563849, 0.005148)",
        "(-0.053735, 1.568505, 0.005442)",
        "(-0.053954, 1.578072, 0.005282)",
        "(-0.054387, 1.587743, 0.004923)",
        "(-0.054716, 1.597373, 0.004823)",
        "(-0.055081, 1.606795, 0.004861)",
        "(-0.055271, 1.611413, 0.004957)",
        "(-0.054989, 1.620767, 0.004716)",
        "(-0.054507, 1.629904, 0.004129)",
        "(-0.053974, 1.638776, 0.003501)",
        "(-0.053676, 1.647038, 0.002837)",
        "(-0.053608, 1.651024, 0.002491)",
        "(-0.053692, 1.658559, 0.001691)",
        "(-0.053951, 1.665576, 0.000392)",
        "(-0.053696, 1.672212, -0.001265)",
        "(-0.053258, 1.678317, -0.002679)",
        "(-0.053084, 1.681207, -0.003336)",
        "(-0.052766, 1.686622, -0.004988)",
        "(-0.052998, 1.691371, -0.006898)",
        "(-0.053762, 1.695585, -0.008899)",
        "(-0.053988, 1.699486, -0.011869)",
        "(-0.054103, 1.701339, -0.013598)",
        "(-0.054485, 1.704519, -0.016788)",
        "(-0.055039, 1.707140, -0.019554)",
        "(-0.055538, 1.709401, -0.022776)",
        "(-0.055933, 1.711427, -0.026929)",
        "(-0.056168, 1.712393, -0.029170)",
        "(-0.056695, 1.714217, -0.034078)",
        "(-0.057326, 1.715970, -0.039341)",
        "(-0.058301, 1.717385, -0.044894)",
        "(-0.059729, 1.718544, -0.050616)",
        "(-0.060458, 1.719106, -0.053622)",
        "(-0.061726, 1.720211, -0.060063)",
        "(-0.062758, 1.721284, -0.067244)",
        "(-0.063617, 1.722117, -0.074417)",
        "(-0.064597, 1.722584, -0.081008)",
        "(-0.065230, 1.722720, -0.084256)",
        "(-0.066575, 1.722794, -0.090747)",
        "(-0.067648, 1.722719, -0.097413)",
        "(-0.068581, 1.722604, -0.104422)",
        "(-0.069381, 1.722311, -0.110941)",
        "(-0.069790, 1.722117, -0.113960)",
        "(-0.070909, 1.721512, -0.119736)",
        "(-0.071998, 1.720798, -0.125596)",
        "(-0.072795, 1.720022, -0.131562)",
        "(-0.073585, 1.719156, -0.137587)",
        "(-0.074126, 1.718719, -0.140650)",
        "(-0.075245, 1.717664, -0.146642)",
        "(-0.076468, 1.716368, -0.152691)",
        "(-0.077903, 1.714851, -0.158543)",
        "(-0.078932, 1.713288, -0.163358)",
        "(-0.079537, 1.712350, -0.165684)",
        "(-0.081040, 1.710364, -0.170623)",
        "(-0.082114, 1.708439, -0.175763)",
        "(-0.083054, 1.706468, -0.181000)",
        "(-0.083740, 1.704271, -0.185946)",
        "(-0.083984, 1.703098, -0.188343)",
        "(-0.084548, 1.700459, -0.193182)",
        "(-0.085532, 1.697373, -0.198181)",
        "(-0.086387, 1.693962, -0.203392)",
        "(-0.087075, 1.690219, -0.209057)",
        "(-0.087490, 1.688198, -0.211862)",
        "(-0.088675, 1.683751, -0.217203)",
        "(-0.089622, 1.678846, -0.222382)",
        "(-0.090453, 1.673471, -0.227446)",
        "(-0.091695, 1.667604, -0.232407)",
        "(-0.092283, 1.664707, -0.234871)",
        "(-0.093362, 1.658688, -0.239768)",
        "(-0.094327, 1.652341, -0.244439)",
        "(-0.095224, 1.645622, -0.249042)",
        "(-0.096021, 1.638762, -0.253431)",
        "(-0.096449, 1.635262, -0.255446)",
        "(-0.097453, 1.628116, -0.259096)",
        "(-0.098441, 1.620819, -0.262543)",
        "(-0.099291, 1.613516, -0.265881)",
        "(-0.100008, 1.606135, -0.268911)",
        "(-0.100346, 1.602466, -0.270263)",
        "(-0.101119, 1.595200, -0.272383)",
        "(-0.101892, 1.588015, -0.273786)",
        "(-0.102402, 1.580982, -0.274530)",
        "(-0.102954, 1.573938, -0.274961)",
        "(-0.103247, 1.570417, -0.274990)",
        "(-0.103709, 1.563416, -0.274656)",
        "(-0.103949, 1.556802, -0.273574)",
        "(-0.104343, 1.550320, -0.271913)",
        "(-0.104426, 1.544077, -0.269725)",
        "(-0.104442, 1.540867, -0.268721)",
        "(-0.104670, 1.534611, -0.266670)",
        "(-0.105204, 1.528353, -0.264082)",
        "(-0.105373, 1.522290, -0.261064)",
        "(-0.104891, 1.516349, -0.257692)",
        "(-0.104661, 1.513443, -0.255968)",
        "(-0.104549, 1.507625, -0.251966)",
        "(-0.104569, 1.501706, -0.247677)",
        "(-0.103956, 1.495735, -0.243520)",
        "(-0.102827, 1.489850, -0.239537)",
        "(-0.102410, 1.486831, -0.237436)",
        "(-0.101705, 1.480583, -0.232810)",
        "(-0.100652, 1.474177, -0.228099)",
        "(-0.099651, 1.467622, -0.223385)",
        "(-0.098949, 1.460782, -0.218478)",
        "(-0.098578, 1.457293, -0.216107)",
        "(-0.097365, 1.450317, -0.211747)",
        "(-0.095799, 1.443278, -0.207465)",
        "(-0.094630, 1.436203, -0.202486)",
        "(-0.093929, 1.429085, -0.196954)",
        "(-0.093589, 1.425608, -0.194351)",
        "(-0.092767, 1.418930, -0.189809)",
        "(-0.092076, 1.412498, -0.185823)",
        "(-0.091133, 1.406411, -0.181968)",
        "(-0.090151, 1.400832, -0.177241)",
        "(-0.089811, 1.398159, -0.174538)",
        "(-0.089142, 1.393255, -0.168697)",
        "(-0.088234, 1.388864, -0.163290)",
        "(-0.087162, 1.384823, -0.158218)",
        "(-0.086322, 1.381191, -0.152610)",
        "(-0.086029, 1.379631, -0.149520)",
        "(-0.085271, 1.376911, -0.143171)",
        "(-0.084148, 1.374775, -0.136616)",
        "(-0.083037, 1.373106, -0.129593)",
        "(-0.081949, 1.371870, -0.122471)",
        "(-0.081265, 1.371448, -0.118977)",
        "(-0.079802, 1.371216, -0.112108)",
        "(-0.078409, 1.371570, -0.105255)",
        "(-0.076974, 1.372437, -0.098172)",
        "(-0.075649, 1.373554, -0.091094)",
        "(-0.075055, 1.374348, -0.087650)",
        "(-0.073735, 1.376459, -0.080493)",
        "(-0.072223, 1.378951, -0.073984)",
        "(-0.070403, 1.381928, -0.067770)",
        "(-0.068401, 1.385049, -0.061230)",
        "(-0.067493, 1.386531, -0.057848)",
        "(-0.065670, 1.389568, -0.051547)",
        "(-0.064031, 1.392543, -0.045730)",
        "(-0.062613, 1.395428, -0.039837)",
        "(-0.061305, 1.398348, -0.034229)",
        "(-0.060658, 1.399827, -0.031647)",
        "(-0.059299, 1.402938, -0.027016)",
        "(-0.057952, 1.406205, -0.022751)",
        "(-0.057024, 1.409501, -0.018658)",
        "(-0.056661, 1.412919, -0.014721)",
        "(-0.056544, 1.414879, -0.012920)",
        "(-0.056136, 1.419517, -0.009634)",
        "(-0.055944, 1.425021, -0.006473)",
        "(-0.056112, 1.431515, -0.003474)",
        "(-0.056469, 1.439218, -0.001180)",
        "(-0.056680, 1.443631, -0.000396)",
        "(-0.057276, 1.453076, 0.000885)",
        "(-0.057964, 1.463529, 0.002002)",
        "(-0.058433, 1.475078, 0.002798)",
        "(-0.058225, 1.487599, 0.003299)",
        "(-0.057957, 1.494113, 0.003463)",
        "(-0.057565, 1.506981, 0.003928)",
        "(-0.057172, 1.519843, 0.004484)",
        "(-0.057185, 1.532668, 0.004781)",
        "(-0.056781, 1.545531, 0.004713)",
        "(-0.056444, 1.551987, 0.004514)",
        "(-0.055606, 1.564647, 0.004213)",
        "(-0.054595, 1.577012, 0.004053)",
        "(-0.053507, 1.588892, 0.003656)",
        "(-0.052366, 1.600271, 0.002794)",
        "(-0.051835, 1.605656, 0.002354)",
        "(-0.050961, 1.615838, 0.001533)",
        "(-0.049622, 1.625428, 0.001308)",
        "(-0.047783, 1.634499, 0.000663)",
        "(-0.045727, 1.642938, -0.000794)",
        "(-0.044861, 1.646981, -0.001581)",
        "(-0.043099, 1.654603, -0.003087)",
        "(-0.041279, 1.661605, -0.004536)",
        "(-0.039420, 1.667971, -0.006153)",
        "(-0.037608, 1.673723, -0.008185)",
        "(-0.036807, 1.676371, -0.009434)",
        "(-0.035443, 1.681441, -0.012411)",
        "(-0.034299, 1.686010, -0.016342)",
        "(-0.033327, 1.689866, -0.020312)",
        "(-0.032643, 1.693153, -0.024047)",
        "(-0.032365, 1.694671, -0.025995)",
        "(-0.031421, 1.697406, -0.030252)",
        "(-0.030364, 1.699831, -0.034733)",
        "(-0.029584, 1.701925, -0.039214)",
        "(-0.028944, 1.703735, -0.043959)",
        "(-0.028682, 1.704636, -0.046358)",
        "(-0.028151, 1.706289, -0.051331)",
        "(-0.027338, 1.707783, -0.056974)",
        "(-0.026768, 1.708929, -0.062958)",
        "(-0.026397, 1.709676, -0.068557)",
        "(-0.026331, 1.709857, -0.071106)",
        "(-0.026243, 1.709918, -0.076235)",
        "(-0.026338, 1.709550, -0.081746)",
        "(-0.027227, 1.708762, -0.087544)",
        "(-0.028602, 1.707658, -0.093259)",
        "(-0.029226, 1.707068, -0.096045)",
        "(-0.030461, 1.705709, -0.101331)",
        "(-0.031248, 1.704129, -0.106060)",
        "(-0.031842, 1.702252, -0.111027)",
        "(-0.033032, 1.700029, -0.116229)",
        "(-0.033807, 1.698851, -0.118859)",
        "(-0.035529, 1.696287, -0.124098)",
        "(-0.037108, 1.693554, -0.129164)",
        "(-0.038435, 1.690638, -0.133987)",
        "(-0.039911, 1.687679, -0.138745)",
        "(-0.040682, 1.686261, -0.141076)",
        "(-0.042027, 1.683550, -0.145573)",
        "(-0.043099, 1.680836, -0.150046)",
        "(-0.044277, 1.678147, -0.154606)",
        "(-0.045754, 1.675540, -0.159253)",
        "(-0.046472, 1.674221, -0.161609)",
        "(-0.047927, 1.671518, -0.166241)",
        "(-0.049162, 1.668766, -0.170425)",
        "(-0.050350, 1.665899, -0.174115)",
        "(-0.052102, 1.662636, -0.177802)",
        "(-0.052870, 1.661057, -0.179736)",
        "(-0.054047, 1.657872, -0.183391)",
        "(-0.055333, 1.654678, -0.187019)",
        "(-0.056896, 1.651337, -0.190745)",
        "(-0.058674, 1.647826, -0.194111)",
        "(-0.059522, 1.645991, -0.195528)",
        "(-0.061180, 1.641979, -0.197984)",
        "(-0.062624, 1.637676, -0.200377)",
        "(-0.063840, 1.633152, -0.202688)",
        "(-0.065105, 1.628348, -0.204822)",
        "(-0.065825, 1.625915, -0.205777)",
        "(-0.067284, 1.620957, -0.207430)",
        "(-0.068876, 1.615733, -0.209131)",
        "(-0.070495, 1.610233, -0.211108)",
        "(-0.072021, 1.604547, -0.213225)",
        "(-0.072691, 1.601714, -0.214304)",
        "(-0.073893, 1.595992, -0.216368)",
        "(-0.075011, 1.590072, -0.218105)",
        "(-0.076113, 1.583845, -0.219679)",
        "(-0.077194, 1.577416, -0.221561)",
        "(-0.077606, 1.574167, -0.222579)",
        "(-0.078220, 1.567661, -0.224600)",
        "(-0.078862, 1.560949, -0.226376)",
        "(-0.079478, 1.554030, -0.227804)",
        "(-0.079844, 1.546827, -0.228907)",
        "(-0.080046, 1.543108, -0.229461)",
        "(-0.080264, 1.535507, -0.230502)",
        "(-0.079914, 1.527775, -0.231704)",
        "(-0.079556, 1.519784, -0.232969)",
        "(-0.079458, 1.511409, -0.233601)",
        "(-0.079295, 1.507152, -0.233575)",
        "(-0.078908, 1.498563, -0.233189)",
        "(-0.078457, 1.489769, -0.232769)",
        "(-0.077789, 1.480788, -0.232254)",
        "(-0.077241, 1.471587, -0.231140)",
        "(-0.077005, 1.467021, -0.230328)",
        "(-0.076561, 1.457919, -0.228022)",
        "(-0.075848, 1.448858, -0.224828)",
        "(-0.074917, 1.439867, -0.221339)",
        "(-0.074156, 1.431073, -0.217214)",
        "(-0.073848, 1.426725, -0.214867)",
        "(-0.073321, 1.418323, -0.209452)",
        "(-0.072838, 1.410530, -0.203434)",
        "(-0.072028, 1.403383, -0.197333)",
        "(-0.071093, 1.396749, -0.191102)",
        "(-0.070825, 1.393548, -0.187671)",
        "(-0.070703, 1.387763, -0.179939)",
        "(-0.070541, 1.382591, -0.172050)",
        "(-0.069834, 1.377988, -0.164540)",
        "(-0.069003, 1.374085, -0.156613)",
        "(-0.068760, 1.372315, -0.152482)",
        "(-0.068390, 1.369235, -0.144109)",
        "(-0.067715, 1.366682, -0.136013)",
        "(-0.066836, 1.364670, -0.128098)",
        "(-0.066031, 1.363154, -0.120043)",
        "(-0.065584, 1.362595, -0.116080)",
        "(-0.064640, 1.361930, -0.108229)",
        "(-0.063907, 1.361808, -0.100568)",
        "(-0.063315, 1.362197, -0.093807)",
        "(-0.062904, 1.363096, -0.087630)",
        "(-0.062735, 1.363720, -0.084487)",
        "(-0.062485, 1.365397, -0.078433)",
        "(-0.062257, 1.367630, -0.073108)",
        "(-0.062036, 1.370370, -0.068383)",
        "(-0.061948, 1.373654, -0.063815)",
        "(-0.061993, 1.375365, -0.061569)",
        "(-0.062292, 1.379153, -0.057195)",
        "(-0.062662, 1.383594, -0.052425)",
        "(-0.062936, 1.388896, -0.047950)",
        "(-0.063194, 1.394928, -0.044109)",
        "(-0.063404, 1.398072, -0.042263)",
        "(-0.063845, 1.404912, -0.038755)",
        "(-0.064140, 1.412411, -0.035434)",
        "(-0.064440, 1.420360, -0.032223)",
        "(-0.064553, 1.428834, -0.029488)",
        "(-0.064592, 1.433131, -0.028198)",
        "(-0.064523, 1.441973, -0.025716)",
        "(-0.064342, 1.450975, -0.023331)",
        "(-0.064302, 1.460028, -0.020902)",
        "(-0.064401, 1.469265, -0.018543)",
        "(-0.064338, 1.474278, -0.017347)",
        "(-0.063877, 1.483619, -0.015459)",
        "(-0.063418, 1.492887, -0.013440)",
        "(-0.062992, 1.502390, -0.011053)",
        "(-0.062393, 1.512025, -0.008898)",
        "(-0.062057, 1.516822, -0.007880)",
        "(-0.061333, 1.526245, -0.005899)",
        "(-0.060714, 1.535297, -0.004219)",
        "(-0.060056, 1.543911, -0.002856)",
        "(-0.059392, 1.552067, -0.001465)",
        "(-0.059037, 1.556012, -0.000800)",
        "(-0.058058, 1.563627, 0.000138)",
        "(-0.057006, 1.570832, 0.000915)",
        "(-0.055948, 1.577593, 0.001536)",
        "(-0.055027, 1.583911, 0.002182)",
        "(-0.054565, 1.587004, 0.002484)",
        "(-0.053363, 1.593108, 0.002330)",
        "(-0.052465, 1.598954, 0.001399)",
        "(-0.051828, 1.604648, 0.000152)",
        "(-0.051583, 1.610054, -0.001427)",
        "(-0.051576, 1.612662, -0.002287)",
        "(-0.051679, 1.617681, -0.004360)",
        "(-0.051241, 1.622679, -0.007173)",
        "(-0.050940, 1.627504, -0.010435)",
        "(-0.050667, 1.632084, -0.013983)",
        "(-0.050571, 1.634269, -0.015710)",
        "(-0.050658, 1.638357, -0.019065)",
        "(-0.050884, 1.642209, -0.022561)",
        "(-0.051071, 1.646023, -0.026529)",
        "(-0.051355, 1.649683, -0.031045)",
        "(-0.051471, 1.651490, -0.033302)",
        "(-0.051492, 1.654984, -0.037679)",
        "(-0.051562, 1.658211, -0.041915)",
        "(-0.051703, 1.661150, -0.046251)",
        "(-0.051676, 1.663882, -0.050886)",
        "(-0.051721, 1.665186, -0.053265)",
        "(-0.052110, 1.667585, -0.058149)",
        "(-0.052660, 1.669772, -0.063174)",
        "(-0.053126, 1.671833, -0.068101)",
        "(-0.053314, 1.673776, -0.072666)",
        "(-0.053335, 1.674741, -0.074857)",
        "(-0.053316, 1.676535, -0.079209)",
        "(-0.053411, 1.678287, -0.083323)",
        "(-0.053500, 1.679912, -0.087310)",
        "(-0.053808, 1.681408, -0.091633)",
        "(-0.054060, 1.682097, -0.093899)",
        "(-0.054637, 1.683297, -0.098489)",
        "(-0.055283, 1.684361, -0.102942)",
        "(-0.055840, 1.685207, -0.107593)",
        "(-0.056474, 1.685774, -0.113012)",
        "(-0.056866, 1.685961, -0.115857)",
        "(-0.057885, 1.686049, -0.121464)",
        "(-0.058984, 1.685922, -0.126662)",
        "(-0.060236, 1.685539, -0.131902)",
        "(-0.061709, 1.684825, -0.137760)",
        "(-0.062575, 1.684384, -0.140705)",
        "(-0.064621, 1.683385, -0.146167)",
        "(-0.066743, 1.682364, -0.151110)",
        "(-0.068594, 1.681298, -0.155829)",
        "(-0.070310, 1.680009, -0.160580)",
        "(-0.071207, 1.679325, -0.163036)",
        "(-0.073045, 1.677863, -0.168044)",
        "(-0.075044, 1.676389, -0.173079)",
        "(-0.076860, 1.674902, -0.178379)",
        "(-0.078255, 1.673301, -0.183786)",
        "(-0.078889, 1.672397, -0.186296)",
        "(-0.079967, 1.670484, -0.190807)",
        "(-0.080977, 1.668388, -0.195408)",
        "(-0.081963, 1.666036, -0.200437)",
        "(-0.082741, 1.663549, -0.205495)",
        "(-0.083132, 1.662236, -0.208085)",
        "(-0.083956, 1.659303, -0.213640)",
        "(-0.084713, 1.656081, -0.219322)",
        "(-0.085610, 1.652566, -0.224819)",
        "(-0.086440, 1.648637, -0.230236)",
        "(-0.086774, 1.646529, -0.232942)",
        "(-0.087199, 1.641931, -0.238232)",
        "(-0.087639, 1.636754, -0.243574)",
        "(-0.087874, 1.630916, -0.248824)",
        "(-0.088170, 1.624359, -0.253926)",
        "(-0.088349, 1.620874, -0.256394)",
        "(-0.088867, 1.613399, -0.260651)",
        "(-0.089601, 1.605507, -0.264292)",
        "(-0.089875, 1.597227, -0.267990)",
        "(-0.089667, 1.588813, -0.272143)",
        "(-0.089615, 1.584521, -0.274067)",
        "(-0.089661, 1.575846, -0.277206)",
        "(-0.089682, 1.566984, -0.279663)",
        "(-0.089594, 1.557857, -0.281400)",
        "(-0.089201, 1.548752, -0.282590)",
        "(-0.089172, 1.544147, -0.283061)",
        "(-0.089446, 1.534962, -0.283604)",
        "(-0.089507, 1.525939, -0.283646)",
        "(-0.089296, 1.516891, -0.283951)",
        "(-0.088767, 1.507956, -0.284216)",
        "(-0.088708, 1.503547, -0.283995)",
        "(-0.089240, 1.494930, -0.282436)",
        "(-0.089358, 1.486750, -0.280365)",
        "(-0.088537, 1.478912, -0.278678)",
        "(-0.087711, 1.471235, -0.276835)",
        "(-0.087518, 1.467459, -0.275511)",
        "(-0.087427, 1.460394, -0.272102)",
        "(-0.086972, 1.453758, -0.268731)",
        "(-0.086226, 1.447314, -0.265769)",
        "(-0.085650, 1.440994, -0.262258)",
        "(-0.085444, 1.437904, -0.260291)",
        "(-0.085085, 1.432092, -0.255688)",
        "(-0.084322, 1.426485, -0.251077)",
        "(-0.082884, 1.421315, -0.246040)",
        "(-0.081812, 1.416332, -0.240225)",
        "(-0.081370, 1.413955, -0.237078)",
        "(-0.080440, 1.409350, -0.230564)",
        "(-0.079358, 1.404784, -0.223927)",
        "(-0.078096, 1.400421, -0.216947)",
        "(-0.076921, 1.396318, -0.208832)",
        "(-0.076450, 1.394352, -0.204348)",
        "(-0.075645, 1.390859, -0.194480)",
        "(-0.074396, 1.387522, -0.185486)",
        "(-0.073097, 1.384336, -0.176870)",
        "(-0.072374, 1.381449, -0.167063)",
        "(-0.072104, 1.380301, -0.161804)",
        "(-0.071199, 1.378394, -0.151467)",
        "(-0.069880, 1.376993, -0.141815)",
        "(-0.068675, 1.375820, -0.132647)",
        "(-0.067931, 1.374946, -0.123157)",
        "(-0.067493, 1.374705, -0.118339)",
        "(-0.066590, 1.374667, -0.108819)",
        "(-0.065609, 1.375143, -0.099512)",
        "(-0.064621, 1.376024, -0.090842)",
        "(-0.063896, 1.377374, -0.082753)",
        "(-0.063549, 1.378185, -0.078757)",
        "(-0.062771, 1.380353, -0.070950)",
        "(-0.061791, 1.383163, -0.063644)",
        "(-0.060836, 1.386531, -0.056679)",
        "(-0.060383, 1.390183, -0.050108)",
        "(-0.060245, 1.392178, -0.047098)",
        "(-0.060137, 1.396777, -0.041688)",
        "(-0.060078, 1.402136, -0.036539)",
        "(-0.060133, 1.408235, -0.031616)",
        "(-0.060113, 1.415222, -0.027693)",
        "(-0.060150, 1.418888, -0.025879)",
        "(-0.060328, 1.426803, -0.022353)",
        "(-0.060519, 1.435454, -0.018955)",
        "(-0.060437, 1.444774, -0.016276)",
        "(-0.060091, 1.454689, -0.014395)",
        "(-0.059895, 1.459710, -0.013543)",
        "(-0.059546, 1.469803, -0.011961)",
        "(-0.059367, 1.479821, -0.010018)",
        "(-0.058761, 1.490000, -0.007989)",
        "(-0.057640, 1.500169, -0.006665)",
        "(-0.057185, 1.505150, -0.006163)",
        "(-0.056224, 1.514851, -0.005591)",
        "(-0.055451, 1.524147, -0.005043)",
        "(-0.055062, 1.532908, -0.004157)",
        "(-0.054597, 1.541405, -0.003447)",
        "(-0.054154, 1.545606, -0.003408)",
        "(-0.053143, 1.553813, -0.003779)",
        "(-0.052377, 1.561588, -0.003781)",
        "(-0.051712, 1.569013, -0.003575)",
        "(-0.051332, 1.575924, -0.003395)",
        "(-0.051027, 1.579333, -0.003544)",
        "(-0.050417, 1.585920, -0.004337)",
        "(-0.049937, 1.592308, -0.005720)",
        "(-0.049567, 1.598344, -0.006627)",
        "(-0.049417, 1.604129, -0.006979)",
        "(-0.049380, 1.606790, -0.007342)",
        "(-0.049141, 1.611989, -0.008931)",
        "(-0.048975, 1.617130, -0.011428)",
        "(-0.049286, 1.622342, -0.014023)",
        "(-0.049657, 1.627683, -0.016786)",
        "(-0.049900, 1.630305, -0.018167)",
        "(-0.050499, 1.635587, -0.021113)",
        "(-0.051090, 1.640907, -0.024436)",
        "(-0.052079, 1.646024, -0.027857)",
        "(-0.053408, 1.650950, -0.031585)",
        "(-0.054182, 1.653327, -0.033400)",
        "(-0.055692, 1.657974, -0.036790)",
        "(-0.056449, 1.662575, -0.040122)",
        "(-0.057119, 1.666962, -0.043588)",
        "(-0.058142, 1.671036, -0.047488)",
        "(-0.058763, 1.672992, -0.049580)",
        "(-0.060263, 1.676744, -0.054101)",
        "(-0.061757, 1.680384, -0.059153)",
        "(-0.062987, 1.683916, -0.065031)",
        "(-0.064086, 1.687273, -0.070951)",
        "(-0.064608, 1.688908, -0.073778)",
        "(-0.065689, 1.692093, -0.079663)",
        "(-0.066853, 1.695094, -0.086072)",
        "(-0.067963, 1.697938, -0.093049)",
        "(-0.069296, 1.700580, -0.100618)",
        "(-0.069969, 1.701843, -0.104497)",
        "(-0.071252, 1.704199, -0.112477)",
        "(-0.072670, 1.706084, -0.120684)",
        "(-0.074031, 1.707523, -0.128521)",
        "(-0.075244, 1.708564, -0.135772)",
        "(-0.075904, 1.708883, -0.139326)",
        "(-0.077064, 1.709105, -0.146836)",
        "(-0.078058, 1.708776, -0.154642)",
        "(-0.079321, 1.707867, -0.162479)",
        "(-0.080746, 1.706375, -0.170321)",
        "(-0.081519, 1.705515, -0.174212)",
        "(-0.083241, 1.703295, -0.181636)",
        "(-0.084638, 1.700490, -0.188749)",
        "(-0.085562, 1.697080, -0.195516)",
        "(-0.086565, 1.693046, -0.202083)",
        "(-0.087219, 1.690799, -0.205310)",
        "(-0.088813, 1.685878, -0.211484)",
        "(-0.090389, 1.680613, -0.217277)",
        "(-0.091411, 1.675083, -0.222807)",
        "(-0.092122, 1.669260, -0.227929)",
        "(-0.092549, 1.666296, -0.230413)",
        "(-0.093903, 1.660036, -0.235182)",
        "(-0.095551, 1.653468, -0.239674)",
        "(-0.097034, 1.646689, -0.244296)",
        "(-0.098493, 1.639898, -0.248991)",
        "(-0.099308, 1.636483, -0.251244)",
        "(-0.100850, 1.629689, -0.255523)",
        "(-0.102316, 1.622756, -0.259310)",
        "(-0.103661, 1.615829, -0.262244)",
        "(-0.104493, 1.609018, -0.264872)",
        "(-0.104932, 1.605544, -0.266135)",
        "(-0.106102, 1.598415, -0.268511)",
        "(-0.107346, 1.591073, -0.270876)",
        "(-0.108339, 1.583549, -0.273158)",
        "(-0.109195, 1.575896, -0.275042)",
        "(-0.109516, 1.572059, -0.275758)",
        "(-0.109973, 1.564292, -0.276752)",
        "(-0.110437, 1.556152, -0.277436)",
        "(-0.110649, 1.547739, -0.277890)",
        "(-0.110758, 1.539319, -0.277832)",
        "(-0.110934, 1.535060, -0.277450)",
        "(-0.111277, 1.526544, -0.275928)",
        "(-0.111494, 1.517942, -0.273938)",
        "(-0.111700, 1.509324, -0.271912)",
        "(-0.112039, 1.500942, -0.269641)",
        "(-0.112108, 1.496959, -0.268366)",
        "(-0.112039, 1.489353, -0.265490)",
        "(-0.111608, 1.482087, -0.262305)",
        "(-0.110808, 1.474885, -0.258894)",
        "(-0.110048, 1.468037, -0.254542)",
        "(-0.109646, 1.464803, -0.252058)",
        "(-0.108542, 1.458496, -0.246528)",
        "(-0.106708, 1.452391, -0.241003)",
        "(-0.104815, 1.446247, -0.235265)",
        "(-0.103331, 1.440072, -0.228519)",
        "(-0.102622, 1.437018, -0.224717)",
        "(-0.101085, 1.431219, -0.216276)",
        "(-0.099581, 1.425693, -0.207700)",
        "(-0.098518, 1.420280, -0.198858)",
        "(-0.097746, 1.415535, -0.189300)",
        "(-0.097385, 1.413455, -0.184475)",
        "(-0.096680, 1.409976, -0.174823)",
        "(-0.096082, 1.407167, -0.164896)",
        "(-0.095503, 1.405284, -0.154748)",
        "(-0.094744, 1.404318, -0.145131)",
        "(-0.094280, 1.404093, -0.140527)",
        "(-0.093273, 1.404260, -0.131568)",
        "(-0.092369, 1.404894, -0.122600)",
        "(-0.091488, 1.405982, -0.113720)",
        "(-0.090272, 1.407533, -0.105067)",
        "(-0.089571, 1.408417, -0.100896)",
        "(-0.088167, 1.410327, -0.092821)",
        "(-0.086826, 1.412437, -0.085092)",
        "(-0.085616, 1.414770, -0.077994)",
        "(-0.084509, 1.417270, -0.071336)",
        "(-0.083986, 1.418594, -0.068252)",
        "(-0.083012, 1.421397, -0.062818)",
        "(-0.082058, 1.424341, -0.057946)",
        "(-0.081031, 1.427562, -0.053131)",
        "(-0.079935, 1.431179, -0.048343)",
        "(-0.079378, 1.433121, -0.046122)",
        "(-0.078293, 1.437182, -0.042329)",
        "(-0.077571, 1.441305, -0.039345)",
        "(-0.077216, 1.445565, -0.036380)",
        "(-0.077119, 1.450359, -0.033120)",
        "(-0.076986, 1.453010, -0.031545)",
        "(-0.076565, 1.459007, -0.028615)",
        "(-0.076317, 1.465631, -0.025614)",
        "(-0.076301, 1.473320, -0.022886)",
        "(-0.076268, 1.481716, -0.020702)",
        "(-0.076124, 1.486228, -0.019818)",
        "(-0.075649, 1.495760, -0.018157)",
        "(-0.075263, 1.505891, -0.016419)",
        "(-0.074862, 1.516283, -0.015057)",
        "(-0.074134, 1.527104, -0.013771)",
        "(-0.073620, 1.532647, -0.013202)",
        "(-0.072474, 1.543846, -0.012383)",
        "(-0.071601, 1.554944, -0.011560)",
        "(-0.071410, 1.565580, -0.010184)",
        "(-0.070274, 1.576357, -0.009627)",
        "(-0.069404, 1.581733, -0.009970)",
        "(-0.068321, 1.592046, -0.010729)",
        "(-0.067296, 1.601921, -0.011010)",
        "(-0.066579, 1.611149, -0.011110)",
        "(-0.066044, 1.620028, -0.012111)",
        "(-0.065843, 1.624203, -0.012514)",
        "(-0.065047, 1.632045, -0.012943)",
        "(-0.063515, 1.639388, -0.013709)",
        "(-0.062281, 1.646029, -0.014170)",
        "(-0.061143, 1.652172, -0.014799)",
        "(-0.060752, 1.654992, -0.015228)",
        "(-0.060318, 1.660189, -0.016324)",
        "(-0.059962, 1.665018, -0.018227)",
        "(-0.060115, 1.669365, -0.020892)",
        "(-0.060449, 1.673406, -0.023768)",
        "(-0.060619, 1.675315, -0.025218)",
        "(-0.061019, 1.678853, -0.028267)",
        "(-0.061427, 1.682051, -0.031779)",
        "(-0.062177, 1.684956, -0.035539)",
        "(-0.063014, 1.687918, -0.039693)",
        "(-0.063422, 1.689433, -0.041991)",
        "(-0.064442, 1.692355, -0.046929)",
        "(-0.065628, 1.695098, -0.052041)",
        "(-0.066909, 1.697680, -0.057023)",
        "(-0.068232, 1.700195, -0.061859)",
        "(-0.068898, 1.701421, -0.064372)",
        "(-0.070172, 1.703856, -0.069644)",
        "(-0.071407, 1.706134, -0.075184)",
        "(-0.072927, 1.708293, -0.080807)",
        "(-0.074538, 1.710338, -0.086400)",
        "(-0.075292, 1.711352, -0.089079)",
        "(-0.076428, 1.713476, -0.094147)",
        "(-0.077474, 1.715222, -0.099594)",
        "(-0.078682, 1.716859, -0.105909)",
        "(-0.080027, 1.718350, -0.112120)",
        "(-0.080891, 1.719075, -0.115202)",
        "(-0.082706, 1.720307, -0.121709)",
        "(-0.084179, 1.721374, -0.128333)",
        "(-0.085914, 1.721746, -0.134573)",
        "(-0.087706, 1.721807, -0.140779)",
        "(-0.088492, 1.721733, -0.143933)",
        "(-0.090001, 1.721291, -0.150132)",
        "(-0.091333, 1.720502, -0.156327)",
        "(-0.092680, 1.719222, -0.162336)",
        "(-0.094339, 1.717388, -0.168206)",
        "(-0.095067, 1.716414, -0.171261)",
        "(-0.096513, 1.714273, -0.177435)",
        "(-0.098295, 1.711797, -0.183513)",
        "(-0.100140, 1.709050, -0.189658)",
        "(-0.102054, 1.706004, -0.195623)",
        "(-0.103037, 1.704406, -0.198576)",
        "(-0.104607, 1.701199, -0.204374)",
        "(-0.105881, 1.698143, -0.209943)",
        "(-0.107099, 1.694924, -0.215450)",
        "(-0.108499, 1.691471, -0.220611)",
        "(-0.109206, 1.689692, -0.223025)",
        "(-0.110638, 1.686067, -0.227604)",
        "(-0.111858, 1.682539, -0.232080)",
        "(-0.112893, 1.679066, -0.236581)",
        "(-0.113900, 1.675530, -0.241399)",
        "(-0.114416, 1.673689, -0.243810)",
        "(-0.115542, 1.669915, -0.248393)",
        "(-0.116672, 1.666087, -0.252458)",
        "(-0.117659, 1.662166, -0.256234)",
        "(-0.118334, 1.658139, -0.259818)",
        "(-0.118549, 1.656080, -0.261514)",
        "(-0.119209, 1.651720, -0.264536)",
        "(-0.119900, 1.647073, -0.267004)",
        "(-0.120224, 1.642007, -0.268823)",
        "(-0.120496, 1.636598, -0.270310)",
        "(-0.120844, 1.633701, -0.270787)",
        "(-0.121777, 1.627687, -0.271372)",
        "(-0.122651, 1.621273, -0.271771)",
        "(-0.123137, 1.614381, -0.272076)",
        "(-0.123632, 1.607200, -0.271874)",
        "(-0.124096, 1.603516, -0.271442)",
        "(-0.125314, 1.596142, -0.269982)",
        "(-0.126339, 1.588650, -0.268660)",
        "(-0.126855, 1.580992, -0.268067)",
        "(-0.127473, 1.573248, -0.267397)",
        "(-0.127954, 1.569381, -0.266738)",
        "(-0.128846, 1.561865, -0.264920)",
        "(-0.129237, 1.554520, -0.263211)",
        "(-0.129229, 1.547262, -0.261991)",
        "(-0.129417, 1.540193, -0.260755)",
        "(-0.129530, 1.536797, -0.260080)",
        "(-0.129606, 1.530338, -0.258705)",
        "(-0.129323, 1.524123, -0.257410)",
        "(-0.128620, 1.517950, -0.256101)",
        "(-0.128070, 1.511807, -0.254148)",
        "(-0.127949, 1.508820, -0.252828)",
        "(-0.127724, 1.503114, -0.249822)",
        "(-0.127260, 1.497477, -0.247035)",
        "(-0.126479, 1.491722, -0.244504)",
        "(-0.125746, 1.486000, -0.241675)",
        "(-0.125470, 1.483205, -0.240014)",
        "(-0.125016, 1.477716, -0.236173)",
        "(-0.124298, 1.472220, -0.232263)",
        "(-0.123422, 1.466696, -0.228319)",
        "(-0.122560, 1.461189, -0.224248)",
        "(-0.122045, 1.458426, -0.222174)",
        "(-0.120960, 1.452843, -0.217787)",
        "(-0.119978, 1.447196, -0.212731)",
        "(-0.118838, 1.441512, -0.207085)",
        "(-0.117567, 1.435833, -0.201219)",
        "(-0.116974, 1.432998, -0.198209)",
        "(-0.115634, 1.427350, -0.191979)",
        "(-0.114218, 1.421668, -0.185653)",
        "(-0.112940, 1.416074, -0.179100)",
        "(-0.111640, 1.410760, -0.172221)",
        "(-0.110937, 1.408208, -0.168593)",
        "(-0.109518, 1.403288, -0.161047)",
        "(-0.108350, 1.398724, -0.153345)",
        "(-0.107245, 1.394724, -0.145548)",
        "(-0.106022, 1.391178, -0.137358)",
        "(-0.105477, 1.389656, -0.132979)",
        "(-0.104563, 1.387395, -0.123682)",
        "(-0.103585, 1.385960, -0.114749)",
        "(-0.102546, 1.385318, -0.106534)",
        "(-0.101742, 1.385484, -0.098158)",
        "(-0.101328, 1.385835, -0.093951)",
        "(-0.100500, 1.387218, -0.085636)",
        "(-0.099726, 1.389460, -0.077499)",
        "(-0.099044, 1.392738, -0.070342)",
        "(-0.098417, 1.396604, -0.064107)",
        "(-0.098156, 1.398902, -0.061277)",
        "(-0.097738, 1.403914, -0.055736)",
        "(-0.097434, 1.409520, -0.050357)",
        "(-0.097499, 1.415682, -0.045188)",
        "(-0.097524, 1.422603, -0.040615)",
        "(-0.097544, 1.426281, -0.038514)",
        "(-0.097421, 1.434129, -0.034759)",
        "(-0.097406, 1.442389, -0.031344)",
        "(-0.097442, 1.450788, -0.027889)",
        "(-0.097510, 1.459429, -0.024482)",
        "(-0.097550, 1.463795, -0.022754)",
        "(-0.097501, 1.472862, -0.019728)",
        "(-0.097422, 1.482281, -0.017284)",
        "(-0.097420, 1.491973, -0.015216)",
        "(-0.097759, 1.501858, -0.013082)",
        "(-0.098051, 1.506943, -0.012111)",
        "(-0.098425, 1.517415, -0.010973)",
        "(-0.098388, 1.528294, -0.010905)",
        "(-0.098293, 1.539355, -0.010737)",
        "(-0.098161, 1.550426, -0.010141)",
        "(-0.098153, 1.555915, -0.009927)",
        "(-0.097830, 1.566952, -0.010250)",
        "(-0.096921, 1.578040, -0.011238)",
        "(-0.096025, 1.588813, -0.012514)",
        "(-0.095447, 1.599153, -0.013988)",
        "(-0.095337, 1.604140, -0.014731)",
        "(-0.095337, 1.613745, -0.016249)",
        "(-0.095194, 1.622987, -0.018583)",
        "(-0.094599, 1.632084, -0.021959)",
        "(-0.094123, 1.640943, -0.025274)",
        "(-0.093819, 1.645365, -0.026929)",
        "(-0.093282, 1.653918, -0.030290)",
        "(-0.092702, 1.662121, -0.034221)",
        "(-0.092165, 1.669710, -0.039129)",
        "(-0.092120, 1.676888, -0.044318)",
        "(-0.092431, 1.680170, -0.047163)",
        "(-0.093173, 1.686361, -0.053028)",
        "(-0.093600, 1.691948, -0.059147)",
        "(-0.093264, 1.697124, -0.065256)",
        "(-0.092877, 1.701822, -0.071286)",
        "(-0.092792, 1.704067, -0.074415)",
        "(-0.093048, 1.707979, -0.081068)",
        "(-0.093888, 1.711317, -0.087948)",
        "(-0.094172, 1.714398, -0.095486)",
        "(-0.094414, 1.717231, -0.103121)",
        "(-0.094496, 1.718581, -0.106923)",
        "(-0.094718, 1.720994, -0.114398)",
        "(-0.095300, 1.722965, -0.121665)",
        "(-0.096090, 1.724567, -0.128592)",
        "(-0.096509, 1.726032, -0.135659)",
        "(-0.096614, 1.726709, -0.139461)",
        "(-0.096800, 1.727848, -0.147131)",
        "(-0.096963, 1.728765, -0.154172)",
        "(-0.097392, 1.729354, -0.160672)",
        "(-0.097714, 1.729699, -0.167124)",
        "(-0.097727, 1.729851, -0.170383)",
        "(-0.097452, 1.730026, -0.177113)",
        "(-0.097228, 1.729851, -0.183648)",
        "(-0.097345, 1.728984, -0.190014)",
        "(-0.097398, 1.727567, -0.196290)",
        "(-0.097348, 1.726677, -0.199294)",
        "(-0.097381, 1.724430, -0.204837)",
        "(-0.097430, 1.721432, -0.210068)",
        "(-0.097677, 1.717448, -0.215048)",
        "(-0.098225, 1.712831, -0.219751)",
        "(-0.098657, 1.710350, -0.221969)",
        "(-0.099888, 1.704829, -0.225897)",
        "(-0.101154, 1.698945, -0.229442)",
        "(-0.102199, 1.692571, -0.232918)",
        "(-0.103020, 1.685852, -0.236741)",
        "(-0.103562, 1.682406, -0.238605)",
        "(-0.105032, 1.675413, -0.241970)",
        "(-0.106566, 1.668123, -0.244823)",
        "(-0.107617, 1.660416, -0.247593)",
        "(-0.108803, 1.652373, -0.250391)",
        "(-0.109670, 1.648265, -0.251613)",
        "(-0.111448, 1.639921, -0.253621)",
        "(-0.112495, 1.631307, -0.255588)",
        "(-0.113178, 1.622956, -0.257645)",
        "(-0.114202, 1.614277, -0.259168)",
        "(-0.114739, 1.609891, -0.259800)",
        "(-0.115878, 1.601054, -0.261066)",
        "(-0.117119, 1.592074, -0.262577)",
        "(-0.118145, 1.583040, -0.264581)",
        "(-0.119257, 1.574036, -0.266621)",
        "(-0.119850, 1.569605, -0.267532)",
        "(-0.121151, 1.560863, -0.269181)",
        "(-0.122077, 1.552208, -0.270840)",
        "(-0.122679, 1.543531, -0.272458)",
        "(-0.122875, 1.535226, -0.273519)",
        "(-0.123025, 1.531138, -0.273784)",
        "(-0.123181, 1.523069, -0.273911)",
        "(-0.122956, 1.514980, -0.273741)",
        "(-0.122485, 1.506874, -0.272990)",
        "(-0.121839, 1.498655, -0.271704)",
        "(-0.121574, 1.494534, -0.270746)",
        "(-0.121399, 1.486224, -0.267823)",
        "(-0.121165, 1.478025, -0.264199)",
        "(-0.120193, 1.470151, -0.260384)",
        "(-0.118848, 1.462477, -0.256131)",
        "(-0.118208, 1.458713, -0.253682)",
        "(-0.116829, 1.451528, -0.247977)",
        "(-0.115169, 1.444800, -0.241817)",
        "(-0.113176, 1.438479, -0.235364)",
        "(-0.110957, 1.432430, -0.228523)",
        "(-0.109821, 1.429471, -0.224925)",
        "(-0.107685, 1.423919, -0.217283)",
        "(-0.105596, 1.418949, -0.209153)",
        "(-0.103471, 1.414432, -0.200598)",
        "(-0.101096, 1.410489, -0.192197)",
        "(-0.100053, 1.408713, -0.187953)",
        "(-0.098187, 1.405682, -0.179109)",
        "(-0.096269, 1.403291, -0.169985)",
        "(-0.094350, 1.401582, -0.161059)",
        "(-0.092666, 1.400511, -0.152195)",
        "(-0.091914, 1.400164, -0.147695)",
        "(-0.090554, 1.400207, -0.138613)",
        "(-0.089274, 1.401327, -0.129647)",
        "(-0.088040, 1.403383, -0.121478)",
        "(-0.087063, 1.405890, -0.113768)",
        "(-0.086708, 1.407314, -0.109994)",
        "(-0.086206, 1.410692, -0.102707)",
        "(-0.085585, 1.414877, -0.095536)",
        "(-0.084866, 1.419868, -0.088427)",
        "(-0.084517, 1.425340, -0.081423)",
        "(-0.084461, 1.428257, -0.078111)",
        "(-0.084544, 1.434689, -0.071910)",
        "(-0.084750, 1.442047, -0.066181)",
        "(-0.084880, 1.450432, -0.060745)",
        "(-0.084863, 1.459549, -0.055190)",
        "(-0.084754, 1.464367, -0.052572)",
        "(-0.084625, 1.474420, -0.047766)",
        "(-0.084584, 1.484897, -0.043589)",
        "(-0.084192, 1.495825, -0.040055)",
        "(-0.083781, 1.506931, -0.036771)",
        "(-0.083482, 1.512576, -0.035270)",
        "(-0.082690, 1.523907, -0.032469)",
        "(-0.081780, 1.535138, -0.030117)",
        "(-0.080948, 1.546154, -0.027943)",
        "(-0.080375, 1.556824, -0.026179)",
        "(-0.080079, 1.562068, -0.025590)",
        "(-0.079536, 1.572364, -0.024979)",
        "(-0.078810, 1.582526, -0.024569)",
        "(-0.077723, 1.592485, -0.023928)",
        "(-0.076647, 1.602105, -0.023196)",
        "(-0.076108, 1.606824, -0.022956)",
        "(-0.075122, 1.616051, -0.022831)",
        "(-0.074038, 1.625081, -0.023242)",
        "(-0.073071, 1.633860, -0.024002)",
        "(-0.072070, 1.642323, -0.025170)",
        "(-0.071459, 1.646431, -0.025616)",
        "(-0.070099, 1.654547, -0.026541)",
        "(-0.068356, 1.662353, -0.028446)",
        "(-0.067065, 1.669655, -0.030951)",
        "(-0.065696, 1.676590, -0.034069)",
        "(-0.065124, 1.679877, -0.035840)",
        "(-0.064523, 1.685887, -0.040448)",
        "(-0.064280, 1.691329, -0.045905)",
        "(-0.064123, 1.696316, -0.051761)",
        "(-0.063866, 1.700868, -0.058081)",
        "(-0.063700, 1.703027, -0.061410)",
        "(-0.063597, 1.706900, -0.068202)",
        "(-0.063456, 1.710315, -0.075415)",
        "(-0.063503, 1.713313, -0.082842)",
        "(-0.063570, 1.716009, -0.090591)",
        "(-0.063564, 1.717263, -0.094697)",
        "(-0.063855, 1.719436, -0.103287)",
        "(-0.064502, 1.721230, -0.112002)",
        "(-0.065441, 1.722680, -0.120810)",
        "(-0.066018, 1.723927, -0.129817)",
        "(-0.066185, 1.724532, -0.134198)",
        "(-0.066493, 1.725444, -0.142419)",
        "(-0.067063, 1.725823, -0.151048)",
        "(-0.067844, 1.725583, -0.159982)",
        "(-0.068588, 1.725016, -0.168776)",
        "(-0.068844, 1.724670, -0.173200)",
        "(-0.069111, 1.723681, -0.181763)",
        "(-0.069377, 1.722201, -0.190001)",
        "(-0.070085, 1.720193, -0.197974)",
        "(-0.070721, 1.717933, -0.205423)",
        "(-0.071022, 1.716645, -0.209042)",
        "(-0.071666, 1.713712, -0.216023)",
        "(-0.072400, 1.710238, -0.222511)",
        "(-0.073344, 1.706274, -0.228599)",
        "(-0.074329, 1.701985, -0.234507)",
        "(-0.074824, 1.699654, -0.237306)",
        "(-0.076001, 1.694894, -0.242796)",
        "(-0.077185, 1.689824, -0.248065)",
        "(-0.078603, 1.684355, -0.253725)",
        "(-0.080109, 1.678582, -0.259355)",
        "(-0.080851, 1.675666, -0.261997)",
        "(-0.082443, 1.669697, -0.266552)",
        "(-0.083951, 1.663683, -0.270361)",
        "(-0.085329, 1.657500, -0.273791)",
        "(-0.086594, 1.651304, -0.277071)",
        "(-0.087171, 1.648265, -0.278621)",
        "(-0.088219, 1.642063, -0.281700)",
        "(-0.089379, 1.635578, -0.284632)",
        "(-0.090647, 1.628847, -0.287305)",
        "(-0.091848, 1.621873, -0.290003)",
        "(-0.092350, 1.618370, -0.291280)",
        "(-0.093092, 1.611306, -0.293418)",
        "(-0.093888, 1.604097, -0.294491)",
        "(-0.094603, 1.596583, -0.295154)",
        "(-0.095278, 1.588806, -0.295757)",
        "(-0.095771, 1.584886, -0.295909)",
        "(-0.096888, 1.577089, -0.295725)",
        "(-0.097508, 1.569298, -0.295264)",
        "(-0.097682, 1.561409, -0.294811)",
        "(-0.097873, 1.553521, -0.293961)",
        "(-0.098160, 1.549625, -0.293157)",
        "(-0.098693, 1.541939, -0.291045)",
        "(-0.098682, 1.534189, -0.289026)",
        "(-0.098478, 1.526160, -0.287040)",
        "(-0.098475, 1.517895, -0.284684)",
        "(-0.098640, 1.513754, -0.283220)",
        "(-0.098889, 1.505757, -0.279656)",
        "(-0.098503, 1.498089, -0.275861)",
        "(-0.097746, 1.490512, -0.271780)",
        "(-0.096969, 1.482779, -0.267024)",
        "(-0.096703, 1.478848, -0.264358)",
        "(-0.096365, 1.470954, -0.258615)",
        "(-0.096056, 1.463183, -0.252295)",
        "(-0.095341, 1.455545, -0.245569)",
        "(-0.094553, 1.447991, -0.238401)",
        "(-0.094216, 1.444290, -0.234582)",
        "(-0.093472, 1.437090, -0.226364)",
        "(-0.092463, 1.429955, -0.217954)",
        "(-0.091383, 1.422888, -0.209501)",
        "(-0.090381, 1.415955, -0.200825)",
        "(-0.089826, 1.412540, -0.196534)",
        "(-0.088762, 1.406022, -0.187407)",
        "(-0.087798, 1.400054, -0.177749)",
        "(-0.086899, 1.394583, -0.168036)",
        "(-0.086140, 1.389547, -0.158466)",
        "(-0.085801, 1.387183, -0.153873)",
        "(-0.085125, 1.383033, -0.145437)",
        "(-0.084518, 1.379799, -0.137547)",
        "(-0.084020, 1.377462, -0.129537)",
        "(-0.083479, 1.376266, -0.121947)",
        "(-0.083164, 1.375979, -0.118585)",
        "(-0.082466, 1.376176, -0.112167)",
        "(-0.081806, 1.377328, -0.105685)",
        "(-0.081116, 1.379476, -0.099281)",
        "(-0.080284, 1.382726, -0.093438)",
        "(-0.079816, 1.384612, -0.090790)",
        "(-0.079041, 1.388848, -0.085845)",
        "(-0.078482, 1.393628, -0.080884)",
        "(-0.077975, 1.399241, -0.075991)",
        "(-0.077342, 1.405385, -0.071505)",
        "(-0.077070, 1.408597, -0.069337)",
        "(-0.076619, 1.415386, -0.065233)",
        "(-0.076621, 1.422390, -0.061472)",
        "(-0.076933, 1.430115, -0.057769)",
        "(-0.077301, 1.438649, -0.054370)",
        "(-0.077474, 1.443131, -0.052848)",
        "(-0.077803, 1.452635, -0.050176)",
        "(-0.078288, 1.462761, -0.047937)",
        "(-0.078688, 1.473304, -0.046198)",
        "(-0.078857, 1.484299, -0.044605)",
        "(-0.078937, 1.489908, -0.043748)",
        "(-0.079030, 1.501337, -0.042452)",
        "(-0.079028, 1.512841, -0.041991)",
        "(-0.079277, 1.524260, -0.041726)",
        "(-0.079512, 1.535609, -0.041223)",
        "(-0.079594, 1.541281, -0.041052)",
        "(-0.079282, 1.552628, -0.041284)",
        "(-0.078782, 1.563742, -0.041987)",
        "(-0.078219, 1.574671, -0.042852)",
        "(-0.077780, 1.585214, -0.043788)",
        "(-0.077478, 1.590366, -0.044395)",
        "(-0.076661, 1.600356, -0.046065)",
        "(-0.075885, 1.610003, -0.047845)",
        "(-0.074805, 1.619320, -0.050125)",
        "(-0.073798, 1.628130, -0.052769)",
        "(-0.073302, 1.632351, -0.054104)",
        "(-0.072304, 1.640316, -0.056915)",
        "(-0.071259, 1.647810, -0.060016)",
        "(-0.069826, 1.654901, -0.064067)",
        "(-0.068807, 1.661521, -0.068261)",
        "(-0.068309, 1.664713, -0.070337)",
        "(-0.067354, 1.670793, -0.074225)",
        "(-0.066527, 1.676288, -0.078483)",
        "(-0.065514, 1.681446, -0.083554)",
        "(-0.064763, 1.686201, -0.089304)",
        "(-0.064455, 1.688416, -0.092367)",
        "(-0.063879, 1.692467, -0.098427)",
        "(-0.063603, 1.696070, -0.103964)",
        "(-0.063481, 1.699295, -0.109568)",
        "(-0.063363, 1.702235, -0.115371)",
        "(-0.063372, 1.703614, -0.118349)",
        "(-0.063574, 1.706087, -0.124477)",
        "(-0.064103, 1.708216, -0.130759)",
        "(-0.064856, 1.709902, -0.137462)",
        "(-0.065811, 1.711144, -0.144673)",
        "(-0.066329, 1.711634, -0.148285)",
        "(-0.067345, 1.712405, -0.155169)",
        "(-0.068149, 1.712937, -0.161964)",
        "(-0.068801, 1.712969, -0.168847)",
        "(-0.069837, 1.712505, -0.175341)",
        "(-0.070442, 1.712124, -0.178494)",
        "(-0.071548, 1.711139, -0.184485)",
        "(-0.072178, 1.709856, -0.190116)",
        "(-0.072630, 1.708430, -0.195051)",
        "(-0.073084, 1.706580, -0.199716)",
        "(-0.073349, 1.705472, -0.202118)",
        "(-0.073966, 1.702836, -0.207028)",
        "(-0.074889, 1.699844, -0.212086)",
        "(-0.075863, 1.696551, -0.217439)",
        "(-0.076982, 1.692719, -0.222768)",
        "(-0.077696, 1.690650, -0.225525)",
        "(-0.078932, 1.686187, -0.231245)",
        "(-0.079822, 1.681228, -0.237027)",
        "(-0.080651, 1.675627, -0.242981)",
        "(-0.081955, 1.669241, -0.248490)",
        "(-0.082680, 1.665861, -0.251107)",
        "(-0.084173, 1.658661, -0.256282)",
        "(-0.085650, 1.650540, -0.261816)",
        "(-0.086650, 1.641818, -0.267690)",
        "(-0.087854, 1.632462, -0.273153)",
        "(-0.088683, 1.627612, -0.275464)",
        "(-0.090527, 1.617507, -0.279482)",
        "(-0.091961, 1.606678, -0.283720)",
        "(-0.092890, 1.595496, -0.287977)",
        "(-0.093904, 1.583918, -0.291997)",
        "(-0.094520, 1.578023, -0.293819)",
        "(-0.096291, 1.566011, -0.296911)",
        "(-0.098336, 1.554067, -0.299281)",
        "(-0.099884, 1.542311, -0.301414)",
        "(-0.101050, 1.530813, -0.303326)",
        "(-0.101523, 1.525186, -0.304054)",
        "(-0.102635, 1.514145, -0.305169)",
        "(-0.103825, 1.503668, -0.305602)",
        "(-0.104956, 1.493661, -0.305278)",
        "(-0.105618, 1.484017, -0.304459)",
        "(-0.105743, 1.479349, -0.303931)",
        "(-0.105930, 1.470413, -0.302349)",
        "(-0.106331, 1.462276, -0.299629)",
        "(-0.106486, 1.454733, -0.296265)",
        "(-0.106282, 1.447517, -0.292418)",
        "(-0.106181, 1.443976, -0.290378)",
        "(-0.106148, 1.437129, -0.285656)",
        "(-0.106504, 1.430711, -0.279795)",
        "(-0.106453, 1.424785, -0.273177)",
        "(-0.106064, 1.419182, -0.266150)",
        "(-0.105857, 1.416480, -0.262565)",
        "(-0.105339, 1.411232, -0.255042)",
        "(-0.104463, 1.405926, -0.246761)",
        "(-0.103454, 1.400593, -0.237723)",
        "(-0.102580, 1.395445, -0.227080)",
        "(-0.102152, 1.392965, -0.221485)",
        "(-0.100753, 1.388541, -0.209315)",
        "(-0.098729, 1.384464, -0.197213)",
        "(-0.096902, 1.380823, -0.184870)",
        "(-0.095200, 1.377643, -0.172069)",
        "(-0.094390, 1.376134, -0.165724)",
        "(-0.092983, 1.373659, -0.153200)",
        "(-0.091686, 1.372092, -0.141504)",
        "(-0.090251, 1.371090, -0.130689)",
        "(-0.089145, 1.371116, -0.120520)",
        "(-0.088641, 1.371300, -0.115485)",
        "(-0.087921, 1.372554, -0.106426)",
        "(-0.087496, 1.374352, -0.098540)",
        "(-0.087292, 1.376931, -0.092137)",
        "(-0.087248, 1.380111, -0.086487)",
        "(-0.087253, 1.381975, -0.083983)",
        "(-0.087353, 1.386251, -0.079598)",
        "(-0.087803, 1.390973, -0.075678)",
        "(-0.088441, 1.396028, -0.071934)",
        "(-0.089028, 1.401534, -0.068619)",
        "(-0.089330, 1.404401, -0.066916)",
        "(-0.089838, 1.410536, -0.063081)",
        "(-0.090241, 1.417428, -0.058615)",
        "(-0.090724, 1.424864, -0.054249)",
        "(-0.091419, 1.432744, -0.050486)",
        "(-0.091883, 1.436843, -0.048801)",
        "(-0.092986, 1.445568, -0.045702)",
        "(-0.093930, 1.455129, -0.042819)",
        "(-0.094768, 1.465201, -0.039644)",
        "(-0.095463, 1.475693, -0.036732)",
        "(-0.095754, 1.481053, -0.035525)",
        "(-0.096187, 1.492004, -0.033586)",
        "(-0.096742, 1.503042, -0.031595)",
        "(-0.097107, 1.514288, -0.029787)",
        "(-0.097719, 1.525243, -0.028286)",
        "(-0.097964, 1.530686, -0.027683)",
        "(-0.097758, 1.541643, -0.026755)",
        "(-0.096954, 1.552638, -0.026418)",
        "(-0.096421, 1.563356, -0.026118)",
        "(-0.096136, 1.573527, -0.025994)",
        "(-0.096036, 1.578398, -0.026185)",
        "(-0.095454, 1.587858, -0.027739)",
        "(-0.095268, 1.596639, -0.030067)",
        "(-0.094977, 1.605018, -0.032577)",
        "(-0.093928, 1.613066, -0.035280)",
        "(-0.093375, 1.616875, -0.036570)",
        "(-0.092762, 1.623740, -0.039280)",
        "(-0.092576, 1.629756, -0.042622)",
        "(-0.092537, 1.635270, -0.046498)",
        "(-0.091560, 1.640529, -0.051396)",
        "(-0.090913, 1.643005, -0.054110)",
        "(-0.090188, 1.647403, -0.058853)",
        "(-0.089806, 1.651162, -0.062793)",
        "(-0.089924, 1.654287, -0.067020)",
        "(-0.090260, 1.656701, -0.071358)",
        "(-0.090385, 1.657868, -0.073863)",
        "(-0.090523, 1.660128, -0.079226)",
        "(-0.090935, 1.662388, -0.084553)",
        "(-0.091694, 1.664545, -0.089988)",
        "(-0.092592, 1.666612, -0.095362)",
        "(-0.093089, 1.667639, -0.098009)",
        "(-0.093811, 1.669520, -0.103450)",
        "(-0.094278, 1.671356, -0.109406)",
        "(-0.094971, 1.672919, -0.115717)",
        "(-0.096258, 1.673963, -0.122763)",
        "(-0.097031, 1.674341, -0.126421)",
        "(-0.098487, 1.674873, -0.133715)",
        "(-0.099738, 1.675126, -0.141214)",
        "(-0.100665, 1.675198, -0.148593)",
        "(-0.101649, 1.674995, -0.155680)",
        "(-0.102327, 1.674660, -0.159365)",
        "(-0.104050, 1.673315, -0.167248)",
        "(-0.106125, 1.671299, -0.175871)",
        "(-0.107696, 1.668960, -0.184326)",
        "(-0.109068, 1.666302, -0.192686)",
        "(-0.109801, 1.664802, -0.196728)",
        "(-0.111443, 1.661225, -0.204542)",
        "(-0.113460, 1.657034, -0.212236)",
        "(-0.115059, 1.652624, -0.219465)",
        "(-0.116160, 1.648042, -0.226239)",
        "(-0.116572, 1.645655, -0.229513)",
        "(-0.117261, 1.640572, -0.235793)",
        "(-0.118310, 1.634788, -0.242092)",
        "(-0.119866, 1.628413, -0.248382)",
        "(-0.121342, 1.621744, -0.254359)",
        "(-0.121974, 1.618325, -0.257367)",
        "(-0.122985, 1.611303, -0.263123)",
        "(-0.124120, 1.603609, -0.267689)",
        "(-0.125500, 1.595406, -0.271622)",
        "(-0.126835, 1.586989, -0.274637)",
        "(-0.127478, 1.582810, -0.275888)",
        "(-0.128344, 1.574513, -0.277922)",
        "(-0.128920, 1.565892, -0.279640)",
        "(-0.129641, 1.556866, -0.281056)",
        "(-0.130611, 1.547778, -0.281603)",
        "(-0.131138, 1.543273, -0.281598)",
        "(-0.132092, 1.534353, -0.281494)",
        "(-0.132934, 1.525549, -0.281174)",
        "(-0.133498, 1.516809, -0.280934)",
        "(-0.134044, 1.508157, -0.280905)",
        "(-0.134343, 1.503863, -0.280847)",
        "(-0.134953, 1.495340, -0.280518)",
        "(-0.135091, 1.486926, -0.279919)",
        "(-0.134799, 1.478485, -0.278948)",
        "(-0.134354, 1.470072, -0.277464)",
        "(-0.133984, 1.465960, -0.276532)",
        "(-0.132971, 1.457741, -0.274256)",
        "(-0.131920, 1.449334, -0.271520)",
        "(-0.130804, 1.440777, -0.268217)",
        "(-0.129584, 1.432054, -0.264352)",
        "(-0.129005, 1.427698, -0.262300)",
        "(-0.128119, 1.419238, -0.257188)",
        "(-0.127143, 1.411318, -0.251949)",
        "(-0.125839, 1.403425, -0.247229)",
        "(-0.124317, 1.395674, -0.242390)",
        "(-0.123708, 1.391896, -0.239525)",
        "(-0.122776, 1.384854, -0.233211)",
        "(-0.121721, 1.378546, -0.226786)",
        "(-0.120293, 1.372759, -0.220646)",
        "(-0.119278, 1.367315, -0.214106)",
        "(-0.118946, 1.364803, -0.210586)",
        "(-0.118287, 1.360319, -0.203089)",
        "(-0.117347, 1.356612, -0.195203)",
        "(-0.116448, 1.353543, -0.187059)",
        "(-0.115843, 1.351197, -0.178329)",
        "(-0.115553, 1.350348, -0.173843)",
        "(-0.114881, 1.349412, -0.164847)",
        "(-0.114157, 1.349386, -0.156498)",
        "(-0.113364, 1.350222, -0.148635)",
        "(-0.112625, 1.351600, -0.140691)",
        "(-0.112257, 1.352672, -0.136737)",
        "(-0.111458, 1.355103, -0.128971)",
        "(-0.110414, 1.358358, -0.121393)",
        "(-0.109463, 1.361892, -0.113707)",
        "(-0.108546, 1.365696, -0.106587)",
        "(-0.108104, 1.367611, -0.103180)",
        "(-0.107300, 1.371592, -0.096364)",
        "(-0.106532, 1.375906, -0.089490)",
        "(-0.105653, 1.380482, -0.082976)",
        "(-0.105064, 1.385056, -0.077023)",
        "(-0.104817, 1.387396, -0.074173)",
        "(-0.104431, 1.392323, -0.068629)",
        "(-0.104357, 1.397452, -0.063070)",
        "(-0.104263, 1.402889, -0.057806)",
        "(-0.104275, 1.408731, -0.052848)",
        "(-0.104379, 1.411755, -0.050487)",
        "(-0.104634, 1.418072, -0.046146)",
        "(-0.105063, 1.424709, -0.041957)",
        "(-0.105579, 1.431670, -0.037388)",
        "(-0.106043, 1.439124, -0.032810)",
        "(-0.106212, 1.442952, -0.030728)",
        "(-0.106417, 1.451075, -0.027414)",
        "(-0.106962, 1.459532, -0.024322)",
        "(-0.107496, 1.468462, -0.021519)",
        "(-0.107979, 1.477757, -0.019285)",
        "(-0.108200, 1.482506, -0.018410)",
        "(-0.108655, 1.492251, -0.017008)",
        "(-0.109293, 1.502182, -0.015763)",
        "(-0.109657, 1.512532, -0.014844)",
        "(-0.109484, 1.523247, -0.014487)",
        "(-0.109414, 1.528592, -0.014340)",
        "(-0.109214, 1.539414, -0.014422)",
        "(-0.109103, 1.550094, -0.014918)",
        "(-0.109267, 1.560405, -0.015961)",
        "(-0.109623, 1.570371, -0.017503)",
        "(-0.109869, 1.575142, -0.018740)",
        "(-0.110308, 1.584679, -0.021487)",
        "(-0.111202, 1.593512, -0.024577)",
        "(-0.112160, 1.602024, -0.027122)",
        "(-0.112793, 1.610185, -0.029851)",
        "(-0.113001, 1.614162, -0.031446)",
        "(-0.113307, 1.621819, -0.034844)",
        "(-0.113802, 1.628931, -0.038806)",
        "(-0.114982, 1.635199, -0.043391)",
        "(-0.116606, 1.640865, -0.048029)",
        "(-0.117611, 1.643343, -0.050408)",
        "(-0.119418, 1.648282, -0.054796)",
        "(-0.120044, 1.652970, -0.059106)",
        "(-0.121120, 1.657209, -0.063493)",
        "(-0.122352, 1.661009, -0.068183)",
        "(-0.123049, 1.662796, -0.070698)",
        "(-0.124700, 1.666095, -0.076000)",
        "(-0.126431, 1.669068, -0.081658)",
        "(-0.127686, 1.672029, -0.087054)",
        "(-0.128622, 1.674837, -0.092012)",
        "(-0.129072, 1.676188, -0.094385)",
        "(-0.130217, 1.678558, -0.098998)",
        "(-0.131511, 1.680680, -0.103712)",
        "(-0.132558, 1.682831, -0.108520)",
        "(-0.133248, 1.685020, -0.112930)",
        "(-0.133529, 1.686134, -0.115063)",
        "(-0.134112, 1.688168, -0.119204)",
        "(-0.134900, 1.689900, -0.123621)",
        "(-0.135655, 1.691548, -0.128373)",
        "(-0.136263, 1.692966, -0.134096)",
        "(-0.136552, 1.693558, -0.137390)",
        "(-0.137034, 1.694413, -0.144333)",
        "(-0.138240, 1.694939, -0.150737)",
        "(-0.139366, 1.695320, -0.157022)",
        "(-0.140210, 1.695422, -0.163745)",
        "(-0.140604, 1.695291, -0.167408)",
        "(-0.141433, 1.694622, -0.175143)",
        "(-0.142489, 1.693568, -0.182949)",
        "(-0.143639, 1.692138, -0.190834)",
        "(-0.144757, 1.690468, -0.199080)",
        "(-0.145276, 1.689568, -0.203306)",
        "(-0.146009, 1.687394, -0.212406)",
        "(-0.146603, 1.684560, -0.221687)",
        "(-0.147082, 1.681480, -0.230350)",
        "(-0.147924, 1.678121, -0.238452)",
        "(-0.148303, 1.676310, -0.242440)",
        "(-0.148662, 1.672582, -0.250587)",
        "(-0.148694, 1.668244, -0.258794)",
        "(-0.148719, 1.663378, -0.267134)",
        "(-0.148846, 1.657923, -0.274978)",
        "(-0.149141, 1.654949, -0.278797)",
        "(-0.149692, 1.648886, -0.286486)",
        "(-0.149785, 1.642308, -0.293893)",
        "(-0.149648, 1.635096, -0.300377)",
        "(-0.149760, 1.631095, -0.303449)",
        "(-0.150340, 1.622368, -0.308912)",
        "(-0.151280, 1.612948, -0.313703)",
        "(-0.151685, 1.603247, -0.318324)",
        "(-0.151588, 1.593001, -0.322533)",
        "(-0.151657, 1.582483, -0.325791)",
        "(-0.151761, 1.577084, -0.326948)",
        "(-0.152035, 1.566279, -0.328470)",
        "(-0.151805, 1.555504, -0.329134)",
        "(-0.150882, 1.544758, -0.329062)",
        "(-0.149819, 1.533713, -0.328129)",
        "(-0.149439, 1.527988, -0.327326)",
        "(-0.149311, 1.516373, -0.324870)",
        "(-0.148972, 1.504849, -0.321493)",
        "(-0.147773, 1.493354, -0.317876)",
        "(-0.147122, 1.487445, -0.315978)",
        "(-0.146192, 1.475188, -0.311531)",
        "(-0.146004, 1.462860, -0.306177)",
        "(-0.145914, 1.450986, -0.300531)",
        "(-0.144721, 1.439644, -0.295593)",
        "(-0.143021, 1.428377, -0.290969)",
        "(-0.142339, 1.422745, -0.288454)",
        "(-0.141571, 1.411925, -0.282749)",
        "(-0.140829, 1.401784, -0.276718)",
        "(-0.139176, 1.392169, -0.271231)",
        "(-0.137041, 1.383012, -0.265853)",
        "(-0.136176, 1.378660, -0.262861)",
        "(-0.134900, 1.370379, -0.256338)",
        "(-0.133289, 1.362876, -0.249891)",
        "(-0.131204, 1.355900, -0.243749)",
        "(-0.129510, 1.349323, -0.237333)",
        "(-0.128802, 1.346329, -0.233958)",
        "(-0.127252, 1.340920, -0.227263)",
        "(-0.125479, 1.336261, -0.220735)",
        "(-0.124068, 1.332029, -0.213690)",
        "(-0.122980, 1.328471, -0.205911)",
        "(-0.122428, 1.326981, -0.201850)",
        "(-0.121353, 1.324554, -0.193590)",
        "(-0.120376, 1.322968, -0.184867)",
        "(-0.119395, 1.322081, -0.175680)",
        "(-0.118379, 1.321904, -0.166032)",
        "(-0.117904, 1.322143, -0.161058)",
        "(-0.117024, 1.323001, -0.151156)",
        "(-0.116084, 1.324263, -0.141242)",
        "(-0.115223, 1.325971, -0.130966)",
        "(-0.114280, 1.328273, -0.120464)",
        "(-0.113716, 1.329717, -0.115324)",
        "(-0.112398, 1.332887, -0.105361)",
        "(-0.111084, 1.336301, -0.095565)",
        "(-0.109953, 1.339852, -0.085833)",
        "(-0.109453, 1.341743, -0.081115)",
        "(-0.108311, 1.345786, -0.072462)",
        "(-0.106933, 1.350200, -0.064875)",
        "(-0.105757, 1.354660, -0.057405)",
        "(-0.104635, 1.359170, -0.050035)",
        "(-0.103642, 1.363780, -0.042932)",
        "(-0.103180, 1.366099, -0.039591)",
        "(-0.102571, 1.370606, -0.033723)",
        "(-0.102617, 1.375182, -0.028628)",
        "(-0.103175, 1.380129, -0.023666)",
        "(-0.103580, 1.385836, -0.019446)",
        "(-0.103746, 1.388994, -0.017521)",
        "(-0.104350, 1.395341, -0.013464)",
        "(-0.105566, 1.402462, -0.009765)",
        "(-0.107024, 1.410276, -0.007586)",
        "(-0.108956, 1.418661, -0.006215)",
        "(-0.110053, 1.423136, -0.005503)",
        "(-0.112106, 1.432669, -0.004786)",
        "(-0.114201, 1.442914, -0.007190)",
        "(-0.116468, 1.453360, -0.010202)",
        "(-0.117368, 1.458845, -0.011216)",
        "(-0.118867, 1.470023, -0.012170)",
        "(-0.120203, 1.481204, -0.013486)",
        "(-0.121431, 1.492307, -0.015800)",
        "(-0.122822, 1.503181, -0.018357)",
        "(-0.124151, 1.513762, -0.020841)",
        "(-0.124562, 1.519071, -0.021871)",
        "(-0.124987, 1.529461, -0.023585)",
        "(-0.125024, 1.539500, -0.025694)",
        "(-0.124938, 1.549074, -0.028211)",
        "(-0.124935, 1.553688, -0.029484)",
        "(-0.124713, 1.562597, -0.032139)",
        "(-0.124576, 1.570993, -0.034573)",
        "(-0.124586, 1.578842, -0.036772)",
        "(-0.124368, 1.586375, -0.039390)",
        "(-0.123854, 1.593501, -0.042637)",
        "(-0.123765, 1.596865, -0.044238)",
        "(-0.123683, 1.603232, -0.047126)",
        "(-0.123393, 1.609287, -0.049714)",
        "(-0.122953, 1.614978, -0.052504)",
        "(-0.122434, 1.620299, -0.055687)",
        "(-0.122127, 1.622790, -0.057469)",
        "(-0.121686, 1.627623, -0.061319)",
        "(-0.121301, 1.632158, -0.065422)",
        "(-0.121005, 1.636346, -0.069152)",
        "(-0.120950, 1.640231, -0.072699)",
        "(-0.121057, 1.642083, -0.074569)",
        "(-0.121440, 1.645616, -0.078692)",
        "(-0.121456, 1.649166, -0.083589)",
        "(-0.121331, 1.652697, -0.088560)",
        "(-0.121092, 1.656172, -0.093067)",
        "(-0.121006, 1.657837, -0.095242)",
        "(-0.120980, 1.661037, -0.099644)",
        "(-0.121374, 1.663955, -0.104139)",
        "(-0.121915, 1.666796, -0.109163)",
        "(-0.122385, 1.669591, -0.114837)",
        "(-0.122611, 1.670959, -0.117730)",
        "(-0.123181, 1.673576, -0.123484)",
        "(-0.124155, 1.675981, -0.129199)",
        "(-0.125390, 1.678166, -0.135207)",
        "(-0.127198, 1.679983, -0.141537)",
        "(-0.128126, 1.680841, -0.144926)",
        "(-0.129845, 1.682413, -0.151922)",
        "(-0.131772, 1.683684, -0.158530)",
        "(-0.133784, 1.684563, -0.164730)",
        "(-0.135956, 1.684985, -0.171285)",
        "(-0.137028, 1.685083, -0.174666)",
        "(-0.139169, 1.684802, -0.181444)",
        "(-0.140994, 1.684323, -0.187984)",
        "(-0.142695, 1.683626, -0.194161)",
        "(-0.143569, 1.683128, -0.196917)",
        "(-0.145075, 1.682109, -0.202218)",
        "(-0.146323, 1.680875, -0.207593)",
        "(-0.147393, 1.679323, -0.213597)",
        "(-0.148414, 1.677549, -0.220068)",
        "(-0.149633, 1.675507, -0.226590)",
        "(-0.150252, 1.674302, -0.230014)",
        "(-0.151392, 1.671696, -0.236764)",
        "(-0.152301, 1.668843, -0.243368)",
        "(-0.153032, 1.665814, -0.249894)",
        "(-0.153799, 1.662540, -0.255952)",
        "(-0.154103, 1.660877, -0.258799)",
        "(-0.154734, 1.657496, -0.264091)",
        "(-0.155311, 1.653888, -0.269044)",
        "(-0.155745, 1.650012, -0.274006)",
        "(-0.155870, 1.645959, -0.278999)",
        "(-0.155908, 1.643805, -0.281595)",
        "(-0.155968, 1.638916, -0.287172)",
        "(-0.156105, 1.633143, -0.292840)",
        "(-0.156141, 1.626719, -0.297867)",
        "(-0.156068, 1.623280, -0.300163)",
        "(-0.155520, 1.615677, -0.304320)",
        "(-0.155132, 1.606947, -0.307733)",
        "(-0.154556, 1.597661, -0.310454)",
        "(-0.153122, 1.587979, -0.312824)",
        "(-0.152261, 1.582997, -0.313789)",
        "(-0.150372, 1.572716, -0.314543)",
        "(-0.148446, 1.562003, -0.314041)",
        "(-0.145872, 1.550811, -0.312985)",
        "(-0.143840, 1.539671, -0.310644)",
        "(-0.141866, 1.528776, -0.307372)",
        "(-0.140822, 1.523140, -0.305848)",
        "(-0.138443, 1.511567, -0.303131)",
        "(-0.136180, 1.499852, -0.299845)",
        "(-0.134155, 1.488639, -0.295083)",
        "(-0.132156, 1.478131, -0.289450)",
        "(-0.131093, 1.473137, -0.286754)",
        "(-0.128742, 1.463423, -0.282055)",
        "(-0.126358, 1.453880, -0.277994)",
        "(-0.123556, 1.444598, -0.274138)",
        "(-0.121021, 1.435666, -0.268891)",
        "(-0.120072, 1.432031, -0.265592)",
        "(-0.117482, 1.424979, -0.259465)",
        "(-0.114376, 1.417952, -0.254005)",
        "(-0.111232, 1.411079, -0.248476)",
        "(-0.108349, 1.404582, -0.242090)",
        "(-0.106868, 1.401517, -0.238661)",
        "(-0.103747, 1.395443, -0.232094)",
        "(-0.100572, 1.389456, -0.225829)",
        "(-0.097782, 1.383784, -0.218977)",
        "(-0.094841, 1.378633, -0.212033)",
        "(-0.093218, 1.376284, -0.208708)",
        "(-0.089610, 1.371984, -0.202201)",
        "(-0.085952, 1.367987, -0.195251)",
        "(-0.082747, 1.364465, -0.187019)",
        "(-0.079533, 1.361553, -0.178239)",
        "(-0.077776, 1.360306, -0.173934)",
        "(-0.074306, 1.357984, -0.164918)",
        "(-0.071265, 1.356155, -0.154806)",
        "(-0.068438, 1.354922, -0.144128)",
        "(-0.065588, 1.354292, -0.133815)",
        "(-0.064084, 1.354239, -0.128783)",
        "(-0.061280, 1.354570, -0.118508)",
        "(-0.058669, 1.355781, -0.107936)",
        "(-0.056230, 1.357484, -0.097880)",
        "(-0.054049, 1.359614, -0.088407)",
        "(-0.053169, 1.360871, -0.083875)",
        "(-0.051628, 1.363806, -0.075128)",
        "(-0.050449, 1.367311, -0.066568)",
        "(-0.049770, 1.371395, -0.058390)",
        "(-0.049400, 1.376097, -0.051125)",
        "(-0.049331, 1.378711, -0.047887)",
        "(-0.049674, 1.384204, -0.041919)",
        "(-0.050664, 1.390130, -0.037244)",
        "(-0.051928, 1.396436, -0.033305)",
        "(-0.053788, 1.402880, -0.029310)",
        "(-0.054829, 1.406215, -0.027505)",
        "(-0.056682, 1.413310, -0.024781)",
        "(-0.058762, 1.420733, -0.022371)",
        "(-0.060771, 1.428564, -0.019923)",
        "(-0.062831, 1.436619, -0.017686)",
        "(-0.063967, 1.440652, -0.016608)",
        "(-0.066365, 1.448879, -0.015057)",
        "(-0.068664, 1.457327, -0.014097)",
        "(-0.070611, 1.466247, -0.012567)",
        "(-0.072065, 1.475578, -0.011160)",
        "(-0.072787, 1.480278, -0.010816)",
        "(-0.074629, 1.489515, -0.010298)",
        "(-0.076819, 1.498711, -0.009871)",
        "(-0.078997, 1.507990, -0.009149)",
        "(-0.079902, 1.512722, -0.008780)",
        "(-0.081134, 1.522470, -0.008474)",
        "(-0.082657, 1.532110, -0.008233)",
        "(-0.084762, 1.541612, -0.008301)",
        "(-0.087450, 1.551010, -0.009038)",
        "(-0.090153, 1.560428, -0.009647)",
        "(-0.091199, 1.565241, -0.010022)",
        "(-0.092345, 1.575089, -0.011405)",
        "(-0.093050, 1.584873, -0.013224)",
        "(-0.094053, 1.594387, -0.015283)",
        "(-0.095541, 1.603316, -0.018199)",
        "(-0.096240, 1.607591, -0.019779)",
        "(-0.097267, 1.615949, -0.023018)",
        "(-0.097387, 1.623990, -0.027116)",
        "(-0.097653, 1.631339, -0.031651)",
        "(-0.098175, 1.638042, -0.036633)",
        "(-0.098671, 1.641015, -0.039302)",
        "(-0.100264, 1.646390, -0.045080)",
        "(-0.102380, 1.651053, -0.051895)",
        "(-0.104212, 1.655377, -0.059024)",
        "(-0.105719, 1.659462, -0.065918)",
        "(-0.106486, 1.661330, -0.069441)",
        "(-0.108219, 1.664661, -0.076668)",
        "(-0.110066, 1.667547, -0.084171)",
        "(-0.111940, 1.670137, -0.092356)",
        "(-0.114026, 1.672376, -0.101328)",
        "(-0.115092, 1.673352, -0.106005)",
        "(-0.117155, 1.675074, -0.115486)",
        "(-0.119019, 1.676586, -0.124719)",
        "(-0.120614, 1.677955, -0.133504)",
        "(-0.122039, 1.679250, -0.141869)",
        "(-0.122604, 1.679857, -0.146040)",
        "(-0.123247, 1.681178, -0.154845)",
        "(-0.123765, 1.682287, -0.163860)",
        "(-0.124616, 1.683031, -0.172824)",
        "(-0.125680, 1.683487, -0.181721)",
        "(-0.126194, 1.683560, -0.186211)",
        "(-0.127061, 1.683256, -0.195149)",
        "(-0.126888, 1.682829, -0.204034)",
        "(-0.126507, 1.681940, -0.212577)",
        "(-0.126334, 1.680212, -0.221206)",
        "(-0.126214, 1.679014, -0.225620)",
        "(-0.125794, 1.676158, -0.234251)",
        "(-0.125022, 1.672532, -0.242661)",
        "(-0.124145, 1.668279, -0.250677)",
        "(-0.123437, 1.663348, -0.258585)",
        "(-0.123303, 1.660616, -0.262473)",
        "(-0.123290, 1.654787, -0.269977)",
        "(-0.123106, 1.648494, -0.277121)",
        "(-0.122388, 1.641818, -0.283747)",
        "(-0.121625, 1.634629, -0.289976)",
        "(-0.121396, 1.630813, -0.292875)",
        "(-0.121027, 1.622903, -0.298389)",
        "(-0.120476, 1.614673, -0.303530)",
        "(-0.119677, 1.606232, -0.308053)",
        "(-0.118918, 1.597253, -0.311964)",
        "(-0.118655, 1.592602, -0.313825)",
        "(-0.117945, 1.583216, -0.317379)",
        "(-0.117504, 1.573639, -0.320255)",
        "(-0.116919, 1.563790, -0.322166)",
        "(-0.116439, 1.558797, -0.322745)",
        "(-0.115757, 1.548863, -0.323378)",
        "(-0.115926, 1.538892, -0.322506)",
        "(-0.115801, 1.528854, -0.321027)",
        "(-0.114904, 1.518638, -0.319062)",
        "(-0.113716, 1.508546, -0.316609)",
        "(-0.113195, 1.503641, -0.314776)",
        "(-0.112167, 1.493770, -0.310629)",
        "(-0.110872, 1.483964, -0.305389)",
        "(-0.109732, 1.474330, -0.299917)",
        "(-0.109154, 1.469583, -0.297043)",
        "(-0.107787, 1.460100, -0.291347)",
        "(-0.106182, 1.451004, -0.285008)",
        "(-0.104771, 1.442439, -0.278081)",
        "(-0.103380, 1.434586, -0.270341)",
        "(-0.101770, 1.427006, -0.262326)",
        "(-0.100807, 1.423389, -0.258358)",
        "(-0.099189, 1.416015, -0.250479)",
        "(-0.097663, 1.408888, -0.242351)",
        "(-0.095679, 1.402169, -0.233933)",
        "(-0.093350, 1.395888, -0.225232)",
        "(-0.092241, 1.392949, -0.220665)",
        "(-0.090074, 1.387309, -0.211312)",
        "(-0.087763, 1.381941, -0.202339)",
        "(-0.085621, 1.376894, -0.193722)",
        "(-0.083650, 1.372380, -0.184643)",
        "(-0.082595, 1.370422, -0.180006)",
        "(-0.080220, 1.366950, -0.171081)",
        "(-0.077713, 1.364211, -0.162583)",
        "(-0.075625, 1.361916, -0.153797)",
        "(-0.073809, 1.360075, -0.144687)",
        "(-0.072854, 1.359562, -0.140099)",
        "(-0.070834, 1.359221, -0.131205)",
        "(-0.068640, 1.359987, -0.122324)",
        "(-0.066741, 1.361800, -0.112682)",
        "(-0.065221, 1.364675, -0.103185)",
        "(-0.064598, 1.366494, -0.098773)",
        "(-0.063332, 1.370742, -0.090378)",
        "(-0.062049, 1.375903, -0.082486)",
        "(-0.060764, 1.381836, -0.075064)",
        "(-0.059623, 1.388251, -0.068196)",
        "(-0.059072, 1.391672, -0.065204)",
        "(-0.057965, 1.398646, -0.059815)",
        "(-0.057047, 1.405794, -0.054762)",
        "(-0.056264, 1.412967, -0.050156)",
        "(-0.055761, 1.420060, -0.045857)",
        "(-0.055547, 1.423692, -0.043803)",
        "(-0.055277, 1.431017, -0.039946)",
        "(-0.055322, 1.438336, -0.036455)",
        "(-0.055425, 1.445859, -0.033223)",
        "(-0.055639, 1.453528, -0.030369)",
        "(-0.055770, 1.457442, -0.029184)",
        "(-0.056146, 1.465367, -0.026730)",
        "(-0.056957, 1.473750, -0.024401)",
        "(-0.057832, 1.481869, -0.022717)",
        "(-0.058293, 1.485920, -0.021926)",
        "(-0.059456, 1.494336, -0.020484)",
        "(-0.060700, 1.503035, -0.019723)",
        "(-0.062152, 1.511818, -0.019455)",
        "(-0.063922, 1.520598, -0.019542)",
        "(-0.066075, 1.529470, -0.019484)",
        "(-0.067149, 1.534012, -0.019379)",
        "(-0.068858, 1.543184, -0.019640)",
        "(-0.069954, 1.552683, -0.020848)",
        "(-0.071284, 1.562284, -0.022395)",
        "(-0.072915, 1.571903, -0.024888)",
        "(-0.073866, 1.576622, -0.026344)",
        "(-0.076064, 1.585980, -0.029228)",
        "(-0.077617, 1.595494, -0.032702)",
        "(-0.078592, 1.605114, -0.036416)",
        "(-0.079302, 1.614684, -0.039819)",
        "(-0.079675, 1.619306, -0.041627)",
        "(-0.081059, 1.627988, -0.045675)",
        "(-0.082888, 1.636106, -0.050455)",
        "(-0.084385, 1.643719, -0.056612)",
        "(-0.085487, 1.651038, -0.062351)",
        "(-0.085771, 1.654536, -0.064934)",
        "(-0.086204, 1.661096, -0.070404)",
        "(-0.087130, 1.666727, -0.076356)",
        "(-0.088593, 1.671575, -0.082645)",
        "(-0.089977, 1.675808, -0.089932)",
        "(-0.090572, 1.677639, -0.094110)",
        "(-0.091736, 1.680982, -0.102742)",
        "(-0.092606, 1.683961, -0.110628)",
        "(-0.093392, 1.686509, -0.118449)",
        "(-0.094544, 1.688331, -0.126855)",
        "(-0.095296, 1.689025, -0.131095)",
        "(-0.096608, 1.690227, -0.139883)",
        "(-0.097793, 1.691020, -0.149237)",
        "(-0.099256, 1.691350, -0.158663)",
        "(-0.100895, 1.691146, -0.168049)",
        "(-0.101721, 1.690790, -0.172737)",
        "(-0.103157, 1.689862, -0.181741)",
        "(-0.104550, 1.688468, -0.190460)",
        "(-0.105873, 1.686395, -0.199320)",
        "(-0.106812, 1.683950, -0.207913)",
        "(-0.107257, 1.682577, -0.211985)",
        "(-0.108175, 1.679522, -0.219904)",
        "(-0.108882, 1.675822, -0.227884)",
        "(-0.109734, 1.671214, -0.236230)",
        "(-0.110951, 1.665915, -0.244757)",
        "(-0.111599, 1.663101, -0.248970)",
        "(-0.112800, 1.657255, -0.256923)",
        "(-0.113735, 1.651211, -0.264203)",
        "(-0.114706, 1.644761, -0.270690)",
        "(-0.115175, 1.641287, -0.273726)",
        "(-0.116079, 1.633937, -0.279667)",
        "(-0.116717, 1.626109, -0.285237)",
        "(-0.117164, 1.617898, -0.290350)",
        "(-0.117211, 1.609444, -0.294907)",
        "(-0.117183, 1.605129, -0.296901)",
        "(-0.116952, 1.596050, -0.300377)",
        "(-0.116923, 1.586312, -0.303342)",
        "(-0.116931, 1.576207, -0.305384)",
        "(-0.116344, 1.565964, -0.307165)",
        "(-0.115134, 1.555497, -0.308932)",
        "(-0.114694, 1.550119, -0.309626)",
        "(-0.114212, 1.539074, -0.310403)",
        "(-0.113761, 1.527617, -0.310591)",
        "(-0.112782, 1.516090, -0.310209)",
        "(-0.112171, 1.510404, -0.309514)",
        "(-0.110460, 1.499175, -0.307386)",
        "(-0.108451, 1.487949, -0.304744)",
        "(-0.106430, 1.476364, -0.301755)",
        "(-0.104706, 1.464631, -0.297701)",
        "(-0.103951, 1.458800, -0.295319)",
        "(-0.102007, 1.447380, -0.290384)",
        "(-0.099639, 1.436320, -0.285224)",
        "(-0.097461, 1.425490, -0.279182)",
        "(-0.095403, 1.415010, -0.272104)",
        "(-0.093173, 1.405308, -0.264716)",
        "(-0.092176, 1.400779, -0.261031)",
        "(-0.090386, 1.392108, -0.253561)",
        "(-0.088692, 1.384031, -0.245868)",
        "(-0.086866, 1.376432, -0.238310)",
        "(-0.086067, 1.373165, -0.234366)",
        "(-0.084315, 1.367274, -0.225865)",
        "(-0.082423, 1.362472, -0.216848)",
        "(-0.080465, 1.358622, -0.207630)",
        "(-0.078619, 1.355760, -0.197826)",
        "(-0.076889, 1.354017, -0.187213)",
        "(-0.076055, 1.353643, -0.181793)",
        "(-0.074267, 1.353609, -0.171250)",
        "(-0.072508, 1.354455, -0.160674)",
        "(-0.070993, 1.356203, -0.149930)",
        "(-0.069421, 1.359020, -0.139217)",
        "(-0.068432, 1.360877, -0.133926)",
        "(-0.066390, 1.364959, -0.123471)",
        "(-0.064497, 1.369403, -0.113334)",
        "(-0.062785, 1.373997, -0.103588)",
        "(-0.061137, 1.379022, -0.094234)",
        "(-0.060276, 1.381687, -0.089673)",
        "(-0.058320, 1.387421, -0.081319)",
        "(-0.056296, 1.393220, -0.073711)",
        "(-0.054468, 1.398823, -0.066953)",
        "(-0.053075, 1.404212, -0.060919)",
        "(-0.052386, 1.406865, -0.058211)",
        "(-0.051118, 1.412063, -0.053175)",
        "(-0.049939, 1.417111, -0.048511)",
        "(-0.049111, 1.421900, -0.044440)",
        "(-0.048580, 1.426393, -0.040946)",
        "(-0.048377, 1.428580, -0.039525)",
        "(-0.047902, 1.432987, -0.036896)",
        "(-0.047717, 1.437554, -0.034138)",
        "(-0.047709, 1.442492, -0.031377)",
        "(-0.047775, 1.445110, -0.030106)",
        "(-0.047912, 1.450995, -0.028004)",
        "(-0.048448, 1.457679, -0.026299)",
        "(-0.049569, 1.465006, -0.025042)",
        "(-0.050942, 1.472998, -0.024329)",
        "(-0.052457, 1.482108, -0.023827)",
        "(-0.053122, 1.486958, -0.023484)",
        "(-0.054254, 1.497316, -0.023081)",
        "(-0.055479, 1.508079, -0.023131)",
        "(-0.056669, 1.519185, -0.023914)",
        "(-0.057929, 1.530438, -0.025262)",
        "(-0.058567, 1.536058, -0.026079)",
        "(-0.059786, 1.547315, -0.027538)",
        "(-0.060963, 1.558547, -0.028310)",
        "(-0.061514, 1.569814, -0.029532)",
        "(-0.061832, 1.580955, -0.031856)",
        "(-0.062038, 1.586426, -0.033213)",
        "(-0.062729, 1.597196, -0.035977)",
        "(-0.063929, 1.607495, -0.038886)",
        "(-0.065411, 1.617220, -0.042311)",
        "(-0.066386, 1.626535, -0.047058)",
        "(-0.066653, 1.630986, -0.049861)",
        "(-0.066892, 1.639699, -0.055272)",
        "(-0.067099, 1.647856, -0.061063)",
        "(-0.067922, 1.654974, -0.067892)",
        "(-0.069302, 1.661205, -0.076001)",
        "(-0.070087, 1.663971, -0.080829)",
        "(-0.071814, 1.668895, -0.091420)",
        "(-0.072735, 1.673384, -0.101448)",
        "(-0.073085, 1.677296, -0.110779)",
        "(-0.073438, 1.680399, -0.120714)",
        "(-0.073773, 1.681540, -0.126209)",
        "(-0.074962, 1.683334, -0.137763)",
        "(-0.076471, 1.684468, -0.149743)",
        "(-0.077697, 1.684994, -0.162080)",
        "(-0.078050, 1.685150, -0.167887)",
        "(-0.078239, 1.685203, -0.178461)",
        "(-0.078114, 1.684545, -0.188655)",
        "(-0.078600, 1.682885, -0.199315)",
        "(-0.079451, 1.680615, -0.209885)",
        "(-0.079859, 1.679354, -0.215151)",
        "(-0.080492, 1.676383, -0.225765)",
        "(-0.081034, 1.672790, -0.235643)",
        "(-0.081700, 1.668713, -0.244835)",
        "(-0.082827, 1.663976, -0.253599)",
        "(-0.083996, 1.658643, -0.262039)",
        "(-0.084413, 1.655782, -0.266019)",
        "(-0.085156, 1.649964, -0.273118)",
        "(-0.085936, 1.643949, -0.279163)",
        "(-0.086995, 1.637470, -0.284753)",
        "(-0.087605, 1.634106, -0.287314)",
        "(-0.088839, 1.627069, -0.291960)",
        "(-0.090148, 1.620290, -0.295064)",
        "(-0.091097, 1.613333, -0.297981)",
        "(-0.092181, 1.606239, -0.300412)",
        "(-0.092950, 1.602620, -0.301355)",
        "(-0.094385, 1.595256, -0.303165)",
        "(-0.095388, 1.587798, -0.304923)",
        "(-0.096186, 1.580117, -0.306374)",
        "(-0.096776, 1.572137, -0.307425)",
        "(-0.097000, 1.568085, -0.307773)",
        "(-0.097800, 1.559764, -0.308051)",
        "(-0.098573, 1.551062, -0.307984)",
        "(-0.098753, 1.541870, -0.307912)",
        "(-0.098924, 1.532131, -0.307708)",
        "(-0.099058, 1.527083, -0.307376)",
        "(-0.099022, 1.516707, -0.306517)",
        "(-0.098407, 1.505920, -0.305287)",
        "(-0.097286, 1.494738, -0.303507)",
        "(-0.096375, 1.482830, -0.301180)",
        "(-0.095854, 1.476593, -0.299914)",
        "(-0.094920, 1.463758, -0.296994)",
        "(-0.094069, 1.450730, -0.293521)",
        "(-0.092830, 1.437517, -0.290092)",
        "(-0.091051, 1.423962, -0.286904)",
        "(-0.089975, 1.417045, -0.285167)",
        "(-0.088378, 1.403219, -0.280703)",
        "(-0.086829, 1.389954, -0.275306)",
        "(-0.084658, 1.376834, -0.269900)",
        "(-0.082463, 1.363816, -0.263908)",
        "(-0.081234, 1.351195, -0.256776)",
        "(-0.080666, 1.345195, -0.253091)",
        "(-0.079095, 1.333707, -0.246004)",
        "(-0.077110, 1.323041, -0.238928)",
        "(-0.075408, 1.313316, -0.230796)",
        "(-0.074253, 1.304979, -0.221118)",
        "(-0.073599, 1.301486, -0.216039)",
        "(-0.072135, 1.295551, -0.206182)",
        "(-0.071102, 1.290863, -0.196148)",
        "(-0.070556, 1.287527, -0.185777)",
        "(-0.070359, 1.286490, -0.180637)",
        "(-0.069733, 1.285475, -0.170595)",
        "(-0.068888, 1.286635, -0.160776)",
        "(-0.068086, 1.289063, -0.151326)",
        "(-0.067591, 1.292571, -0.142141)",
        "(-0.067341, 1.297096, -0.132911)",
        "(-0.067195, 1.299819, -0.128254)",
        "(-0.066756, 1.305982, -0.119010)",
        "(-0.066333, 1.312904, -0.109795)",
        "(-0.065823, 1.320451, -0.101368)",
        "(-0.065404, 1.328349, -0.093814)",
        "(-0.065254, 1.332426, -0.090307)",
        "(-0.064839, 1.340909, -0.083810)",
        "(-0.064528, 1.349596, -0.077723)",
        "(-0.064295, 1.358450, -0.071819)",
        "(-0.063981, 1.367498, -0.066739)",
        "(-0.063763, 1.372086, -0.064461)",
        "(-0.063344, 1.381301, -0.060037)",
        "(-0.062927, 1.390551, -0.056057)",
        "(-0.062631, 1.399843, -0.052495)",
        "(-0.062241, 1.409430, -0.049422)",
        "(-0.061943, 1.414392, -0.047992)",
        "(-0.061147, 1.424606, -0.045265)",
        "(-0.060405, 1.435010, -0.042680)",
        "(-0.059938, 1.445376, -0.040688)",
        "(-0.059847, 1.455723, -0.039375)",
        "(-0.059843, 1.460945, -0.039008)",
        "(-0.059857, 1.471492, -0.038569)",
        "(-0.059970, 1.482208, -0.038391)",
        "(-0.060196, 1.493127, -0.038533)",
        "(-0.060610, 1.504200, -0.039524)",
        "(-0.060838, 1.509794, -0.040444)",
        "(-0.061357, 1.521001, -0.042369)",
        "(-0.061806, 1.532227, -0.044751)",
        "(-0.062457, 1.543335, -0.047393)",
        "(-0.063146, 1.554436, -0.050123)",
        "(-0.063385, 1.559971, -0.051895)",
        "(-0.063705, 1.570948, -0.056085)",
        "(-0.064567, 1.581665, -0.060531)",
        "(-0.065940, 1.592199, -0.064735)",
        "(-0.067457, 1.602796, -0.068369)",
        "(-0.067984, 1.608159, -0.070254)",
        "(-0.067381, 1.619191, -0.075294)",
        "(-0.067236, 1.630056, -0.080117)",
        "(-0.067227, 1.640638, -0.085031)",
        "(-0.067889, 1.650680, -0.090635)",
        "(-0.069009, 1.655262, -0.093784)",
        "(-0.071042, 1.664065, -0.101166)",
        "(-0.071795, 1.672399, -0.109498)",
        "(-0.071969, 1.680404, -0.116482)",
        "(-0.071187, 1.687814, -0.123088)",
        "(-0.070783, 1.690992, -0.126675)",
        "(-0.070731, 1.696471, -0.134371)",
        "(-0.071068, 1.700903, -0.143033)",
        "(-0.070650, 1.704219, -0.153101)",
        "(-0.069831, 1.706674, -0.163748)",
        "(-0.069530, 1.707399, -0.169292)",
        "(-0.069399, 1.707914, -0.180473)",
        "(-0.070350, 1.707028, -0.191827)",
        "(-0.071910, 1.704982, -0.203304)",
        "(-0.073371, 1.701940, -0.214756)",
        "(-0.073840, 1.700117, -0.220063)",
        "(-0.074492, 1.696125, -0.229988)",
        "(-0.075197, 1.690812, -0.239197)",
        "(-0.076697, 1.684654, -0.248109)",
        "(-0.079003, 1.677774, -0.256017)",
        "(-0.080043, 1.674165, -0.259883)",
        "(-0.081963, 1.666608, -0.267573)",
        "(-0.083756, 1.658758, -0.274933)",
        "(-0.085869, 1.650586, -0.281751)",
        "(-0.087099, 1.646314, -0.285029)",
        "(-0.089807, 1.637673, -0.291457)",
        "(-0.092255, 1.629198, -0.297622)",
        "(-0.094403, 1.620860, -0.303270)",
        "(-0.096394, 1.612413, -0.308559)",
        "(-0.098089, 1.604052, -0.313410)",
        "(-0.099041, 1.599875, -0.315651)",
        "(-0.101149, 1.591479, -0.319539)",
        "(-0.102619, 1.582961, -0.323103)",
        "(-0.103049, 1.574407, -0.326130)",
        "(-0.103530, 1.565746, -0.328327)",
        "(-0.103780, 1.561350, -0.328828)",
        "(-0.104105, 1.552494, -0.329670)",
        "(-0.103982, 1.543538, -0.330046)",
        "(-0.103730, 1.534282, -0.329955)",
        "(-0.103697, 1.529496, -0.329751)",
        "(-0.103780, 1.519928, -0.329124)",
        "(-0.103921, 1.510308, -0.327867)",
        "(-0.103582, 1.500699, -0.326377)",
        "(-0.102482, 1.490942, -0.324569)",
        "(-0.101865, 1.485988, -0.323392)",
        "(-0.100917, 1.476163, -0.320592)",
        "(-0.099732, 1.466348, -0.317520)",
        "(-0.097681, 1.456229, -0.314529)",
        "(-0.095490, 1.445662, -0.310936)",
        "(-0.094631, 1.440315, -0.308666)",
        "(-0.093223, 1.429506, -0.303309)",
        "(-0.091542, 1.418623, -0.297556)",
        "(-0.089536, 1.407556, -0.292104)",
        "(-0.087380, 1.396467, -0.286408)",
        "(-0.086295, 1.391066, -0.283213)",
        "(-0.084378, 1.380598, -0.276540)",
        "(-0.082412, 1.370483, -0.269627)",
        "(-0.080439, 1.360642, -0.262908)",
        "(-0.078779, 1.351073, -0.256098)",
        "(-0.078025, 1.346467, -0.252532)",
        "(-0.076504, 1.337693, -0.244995)",
        "(-0.074963, 1.329816, -0.236916)",
        "(-0.073378, 1.322933, -0.228358)",
        "(-0.071927, 1.317049, -0.219249)",
        "(-0.071348, 1.314546, -0.214487)",
        "(-0.070379, 1.310341, -0.204915)",
        "(-0.069514, 1.307365, -0.195466)",
        "(-0.068894, 1.305681, -0.185951)",
        "(-0.068786, 1.305636, -0.175552)",
        "(-0.068794, 1.306450, -0.170003)",
        "(-0.068661, 1.309254, -0.158649)",
        "(-0.068613, 1.313563, -0.146979)",
        "(-0.068725, 1.319255, -0.135373)",
        "(-0.068811, 1.326450, -0.124050)",
        "(-0.068770, 1.330647, -0.118499)",
        "(-0.068635, 1.339810, -0.107528)",
        "(-0.068693, 1.349890, -0.096622)",
        "(-0.069094, 1.360535, -0.086554)",
        "(-0.069505, 1.372234, -0.077812)",
        "(-0.069582, 1.378035, -0.074091)",
        "(-0.069843, 1.389976, -0.066853)",
        "(-0.070186, 1.402324, -0.060287)",
        "(-0.070361, 1.414906, -0.054683)",
        "(-0.070671, 1.427457, -0.049804)",
        "(-0.070896, 1.433684, -0.047599)",
        "(-0.071501, 1.446061, -0.043498)",
        "(-0.071804, 1.458272, -0.040643)",
        "(-0.072061, 1.470096, -0.038611)",
        "(-0.072313, 1.481650, -0.036739)",
        "(-0.072420, 1.487248, -0.036032)",
        "(-0.072728, 1.498104, -0.035003)",
        "(-0.073207, 1.508364, -0.034702)",
        "(-0.073561, 1.518227, -0.035612)",
        "(-0.074369, 1.527526, -0.037075)",
        "(-0.074704, 1.532048, -0.037984)",
        "(-0.075423, 1.540860, -0.039830)",
        "(-0.076564, 1.549242, -0.041887)",
        "(-0.077749, 1.557343, -0.044768)",
        "(-0.078600, 1.565619, -0.048888)",
        "(-0.079052, 1.569767, -0.051369)",
        "(-0.080400, 1.577818, -0.056620)",
        "(-0.081976, 1.585664, -0.061903)",
        "(-0.083654, 1.593537, -0.066880)",
        "(-0.084842, 1.601509, -0.072759)",
        "(-0.085348, 1.605489, -0.076177)",
        "(-0.086295, 1.613343, -0.083708)",
        "(-0.087480, 1.620913, -0.092111)",
        "(-0.089046, 1.628059, -0.101525)",
        "(-0.090690, 1.634615, -0.111660)",
        "(-0.091643, 1.640849, -0.122797)",
        "(-0.091939, 1.643774, -0.128682)",
        "(-0.092508, 1.649161, -0.140418)",
        "(-0.093047, 1.653674, -0.152685)",
        "(-0.093621, 1.657411, -0.165546)",
        "(-0.093944, 1.658924, -0.172112)",
        "(-0.094287, 1.661527, -0.185166)",
        "(-0.094126, 1.663494, -0.197631)",
        "(-0.094012, 1.664758, -0.209300)",
        "(-0.093947, 1.665251, -0.220494)",
        "(-0.094014, 1.664963, -0.226137)",
        "(-0.094546, 1.663790, -0.237547)",
        "(-0.095331, 1.661920, -0.248507)",
        "(-0.096109, 1.659535, -0.258436)",
        "(-0.096583, 1.656739, -0.266823)",
        "(-0.096648, 1.655074, -0.270604)",
        "(-0.096665, 1.651483, -0.278188)",
        "(-0.096997, 1.647216, -0.285190)",
        "(-0.097645, 1.642563, -0.291280)",
        "(-0.098095, 1.637655, -0.296858)",
        "(-0.098230, 1.635125, -0.299540)",
        "(-0.098181, 1.629816, -0.304866)",
        "(-0.098061, 1.624126, -0.309868)",
        "(-0.098341, 1.617982, -0.314329)",
        "(-0.098790, 1.611267, -0.318415)",
        "(-0.099073, 1.607693, -0.320316)",
        "(-0.099477, 1.600268, -0.323726)",
        "(-0.099439, 1.592389, -0.327016)",
        "(-0.099214, 1.583961, -0.330102)",
        "(-0.099204, 1.574970, -0.332663)",
        "(-0.099327, 1.570295, -0.333764)",
        "(-0.099374, 1.560736, -0.335699)",
        "(-0.099246, 1.550754, -0.337353)",
        "(-0.098716, 1.540366, -0.338946)",
        "(-0.098496, 1.529572, -0.340187)",
        "(-0.098705, 1.524096, -0.340378)",
        "(-0.099126, 1.513240, -0.340081)",
        "(-0.099055, 1.502437, -0.339310)",
        "(-0.098188, 1.491775, -0.338600)",
        "(-0.097137, 1.481160, -0.337509)",
        "(-0.096596, 1.475843, -0.336520)",
        "(-0.095553, 1.465350, -0.333665)",
        "(-0.094419, 1.455216, -0.330039)",
        "(-0.093098, 1.444899, -0.326376)",
        "(-0.091422, 1.434221, -0.322764)",
        "(-0.090735, 1.428808, -0.320642)",
        "(-0.089672, 1.418218, -0.315323)",
        "(-0.088440, 1.408171, -0.309057)",
        "(-0.086764, 1.398441, -0.302322)",
        "(-0.085290, 1.388660, -0.295156)",
        "(-0.084813, 1.383783, -0.291334)",
        "(-0.084031, 1.374341, -0.283562)",
        "(-0.082841, 1.365564, -0.275890)",
        "(-0.081692, 1.357696, -0.267734)",
        "(-0.080709, 1.350529, -0.259058)",
        "(-0.080215, 1.347365, -0.254590)",
        "(-0.078933, 1.341330, -0.245733)",
        "(-0.077559, 1.336122, -0.236539)",
        "(-0.076468, 1.331682, -0.226893)",
        "(-0.075227, 1.328134, -0.217166)",
        "(-0.074431, 1.326794, -0.212323)",
        "(-0.072850, 1.324705, -0.202508)",
        "(-0.071506, 1.323599, -0.192196)",
        "(-0.070219, 1.323623, -0.181455)",
        "(-0.069076, 1.324661, -0.170712)",
        "(-0.068507, 1.325639, -0.165317)",
        "(-0.067366, 1.328614, -0.154335)",
        "(-0.066176, 1.332986, -0.143598)",
        "(-0.064994, 1.338479, -0.133119)",
        "(-0.063909, 1.345282, -0.122168)",
        "(-0.063474, 1.349177, -0.116575)",
        "(-0.062726, 1.357430, -0.105955)",
        "(-0.062304, 1.366768, -0.096421)",
        "(-0.061972, 1.376876, -0.087515)",
        "(-0.062116, 1.387991, -0.079215)",
        "(-0.062343, 1.393766, -0.075294)",
        "(-0.063123, 1.405757, -0.068058)",
        "(-0.063855, 1.418425, -0.061987)",
        "(-0.064494, 1.431659, -0.057190)",
        "(-0.065629, 1.445014, -0.053723)",
        "(-0.066282, 1.451641, -0.052599)",
        "(-0.067959, 1.464600, -0.050565)",
        "(-0.070462, 1.476913, -0.048642)",
        "(-0.073020, 1.488959, -0.047186)",
        "(-0.074696, 1.501051, -0.047332)",
        "(-0.075426, 1.507077, -0.047454)",
        "(-0.076902, 1.519001, -0.047712)",
        "(-0.078836, 1.530478, -0.048047)",
        "(-0.081750, 1.541081, -0.049028)",
        "(-0.084662, 1.551565, -0.051989)",
        "(-0.086227, 1.556539, -0.054376)",
        "(-0.088645, 1.566778, -0.058159)",
        "(-0.089979, 1.577074, -0.061371)",
        "(-0.091475, 1.586869, -0.064352)",
        "(-0.093227, 1.595818, -0.067556)",
        "(-0.094253, 1.599966, -0.069569)",
        "(-0.096524, 1.608007, -0.074963)",
        "(-0.098204, 1.615761, -0.081204)",
        "(-0.098991, 1.623674, -0.086005)",
        "(-0.099217, 1.631345, -0.089931)",
        "(-0.099304, 1.634934, -0.092053)",
        "(-0.099695, 1.641760, -0.096955)",
        "(-0.099739, 1.648311, -0.103205)",
        "(-0.099692, 1.654685, -0.110585)",
        "(-0.099754, 1.660777, -0.118342)",
        "(-0.099902, 1.663608, -0.122307)",
        "(-0.100311, 1.668820, -0.130150)",
        "(-0.100612, 1.673492, -0.138144)",
        "(-0.101047, 1.677692, -0.146288)",
        "(-0.101660, 1.681307, -0.154904)",
        "(-0.102090, 1.682731, -0.159649)",
        "(-0.102840, 1.685329, -0.169298)",
        "(-0.103629, 1.687316, -0.178614)",
        "(-0.104472, 1.688583, -0.187817)",
        "(-0.105158, 1.689033, -0.197038)",
        "(-0.105544, 1.688862, -0.201690)",
        "(-0.106100, 1.688227, -0.210738)",
        "(-0.106461, 1.686946, -0.219380)",
        "(-0.106871, 1.685026, -0.227718)",
        "(-0.107545, 1.682529, -0.235166)",
        "(-0.107756, 1.681075, -0.238678)",
        "(-0.107655, 1.677934, -0.245297)",
        "(-0.106994, 1.674469, -0.250431)",
        "(-0.106480, 1.670729, -0.253740)",
        "(-0.106390, 1.666965, -0.255483)",
        "(-0.106245, 1.665119, -0.255939)",
        "(-0.105528, 1.661505, -0.256662)",
        "(-0.105028, 1.657936, -0.256690)",
        "(-0.104438, 1.654350, -0.256307)",
        "(-0.103574, 1.650713, -0.255328)",
        "(-0.103091, 1.648932, -0.254324)",
        "(-0.102069, 1.645705, -0.251803)",
        "(-0.100715, 1.642874, -0.248838)",
        "(-0.098602, 1.640615, -0.246301)",
        "(-0.095902, 1.638707, -0.244141)",
        "(-0.094619, 1.637917, -0.242909)",
        "(-0.092257, 1.636435, -0.239992)",
        "(-0.089845, 1.635078, -0.237126)",
        "(-0.087092, 1.633532, -0.234703)",
        "(-0.084430, 1.631762, -0.232825)",
        "(-0.083331, 1.630730, -0.231751)",
        "(-0.081414, 1.628551, -0.229144)",
        "(-0.079470, 1.625988, -0.227077)",
        "(-0.077635, 1.623015, -0.225481)",
        "(-0.076684, 1.619649, -0.223567)",
        "(-0.076789, 1.617859, -0.222245)",
        "(-0.077359, 1.614310, -0.219801)",
        "(-0.077668, 1.611039, -0.218525)",
        "(-0.077146, 1.608364, -0.218038)",
        "(-0.076916, 1.606284, -0.217937)",
        "(-0.077048, 1.605460, -0.218166)",
        "(-0.076820, 1.604426, -0.219367)",
        "(-0.075556, 1.604170, -0.221489)",
        "(-0.073564, 1.604575, -0.224961)",
        "(-0.071061, 1.605429, -0.229491)",
        "(-0.069883, 1.605866, -0.231927)",
        "(-0.067697, 1.606559, -0.237097)",
        "(-0.065300, 1.606899, -0.242652)",
        "(-0.062598, 1.606746, -0.248372)",
        "(-0.059856, 1.606039, -0.254120)",
        "(-0.058493, 1.605522, -0.256906)",
        "(-0.056030, 1.604114, -0.261998)",
        "(-0.054145, 1.602234, -0.266619)",
        "(-0.052704, 1.599848, -0.270665)",
        "(-0.051495, 1.596917, -0.273721)",
        "(-0.050864, 1.595196, -0.274797)",
        "(-0.049325, 1.591488, -0.276367)",
        "(-0.047582, 1.587703, -0.277424)",
        "(-0.046974, 1.583353, -0.277523)",
        "(-0.046885, 1.578847, -0.277389)",
        "(-0.046831, 1.576502, -0.277323)",
        "(-0.046834, 1.571789, -0.276993)",
        "(-0.047264, 1.567469, -0.275790)",
        "(-0.048349, 1.563405, -0.273396)",
        "(-0.049386, 1.559786, -0.270706)",
        "(-0.049823, 1.558063, -0.269358)",
        "(-0.050325, 1.554776, -0.266748)",
        "(-0.050260, 1.551577, -0.263629)",
        "(-0.049968, 1.548410, -0.259428)",
        "(-0.049424, 1.545222, -0.254458)",
        "(-0.048974, 1.543517, -0.251911)",
        "(-0.047744, 1.539883, -0.247115)",
        "(-0.046625, 1.535845, -0.242245)",
        "(-0.046148, 1.531549, -0.236950)",
        "(-0.046241, 1.527115, -0.231542)",
        "(-0.046265, 1.524960, -0.229135)",
        "(-0.045889, 1.520890, -0.225209)",
        "(-0.045349, 1.516988, -0.222515)",
        "(-0.045079, 1.513016, -0.220682)",
        "(-0.045337, 1.508755, -0.219206)",
        "(-0.045561, 1.506587, -0.218581)",
        "(-0.045810, 1.502195, -0.217630)",
        "(-0.045663, 1.497667, -0.217273)",
        "(-0.045482, 1.492854, -0.217149)",
        "(-0.045684, 1.487617, -0.216939)",
        "(-0.045863, 1.484834, -0.216706)",
        "(-0.046049, 1.479155, -0.216162)",
        "(-0.045774, 1.473393, -0.215578)",
        "(-0.045139, 1.467688, -0.214262)",
        "(-0.044793, 1.462162, -0.212035)",
        "(-0.044738, 1.459431, -0.210724)",
        "(-0.044807, 1.454062, -0.208222)",
        "(-0.044599, 1.449059, -0.205420)",
        "(-0.043999, 1.444691, -0.201841)",
        "(-0.043200, 1.441266, -0.197005)",
        "(-0.042790, 1.439963, -0.194327)",
        "(-0.041945, 1.437896, -0.189229)",
        "(-0.041253, 1.436705, -0.184366)",
        "(-0.040895, 1.436654, -0.179266)",
        "(-0.041155, 1.438003, -0.173647)",
        "(-0.041161, 1.439462, -0.170638)",
        "(-0.040716, 1.443390, -0.164849)",
        "(-0.040425, 1.448440, -0.159470)",
        "(-0.039985, 1.454341, -0.154541)",
        "(-0.039201, 1.460812, -0.149868)",
        "(-0.038677, 1.464223, -0.147602)",
        "(-0.037072, 1.471221, -0.143033)",
        "(-0.034752, 1.478130, -0.138544)",
        "(-0.032201, 1.484487, -0.134212)",
        "(-0.029771, 1.489996, -0.130024)",
        "(-0.028747, 1.492524, -0.127925)",
        "(-0.027157, 1.497276, -0.123260)",
        "(-0.026222, 1.501537, -0.117847)",
        "(-0.025785, 1.505768, -0.112303)",
        "(-0.025853, 1.510096, -0.106563)",
        "(-0.025926, 1.512198, -0.103571)",
        "(-0.026202, 1.516376, -0.097753)",
        "(-0.026757, 1.520584, -0.092042)",
        "(-0.027176, 1.525078, -0.086273)",
        "(-0.027076, 1.530045, -0.080702)",
        "(-0.026758, 1.532741, -0.078147)",
        "(-0.026216, 1.538301, -0.073543)",
        "(-0.026052, 1.544228, -0.069742)",
        "(-0.026207, 1.550498, -0.066562)",
        "(-0.026608, 1.557144, -0.063974)",
        "(-0.026833, 1.560688, -0.062961)",
        "(-0.027364, 1.568449, -0.061553)",
        "(-0.028274, 1.576488, -0.060503)",
        "(-0.029582, 1.584734, -0.060618)",
        "(-0.030881, 1.592976, -0.061310)",
        "(-0.031590, 1.597032, -0.061784)",
        "(-0.033101, 1.604895, -0.062301)",
        "(-0.034833, 1.612244, -0.062797)",
        "(-0.035974, 1.619114, -0.064108)",
        "(-0.036864, 1.625237, -0.066203)",
        "(-0.037295, 1.627863, -0.067162)",
        "(-0.037831, 1.632280, -0.068683)",
        "(-0.038103, 1.635945, -0.070477)",
        "(-0.038596, 1.638493, -0.073152)",
        "(-0.039491, 1.640492, -0.076646)",
        "(-0.039952, 1.641155, -0.078921)",
        "(-0.040852, 1.642270, -0.083608)",
        "(-0.041840, 1.642811, -0.088777)",
        "(-0.042758, 1.642936, -0.093480)",
        "(-0.043792, 1.642478, -0.097578)",
        "(-0.044421, 1.642160, -0.099512)",
        "(-0.045862, 1.641207, -0.103042)",
        "(-0.047509, 1.639951, -0.106442)",
        "(-0.048996, 1.638461, -0.109788)",
        "(-0.050462, 1.636688, -0.112381)",
        "(-0.051275, 1.635697, -0.112790)",
        "(-0.052957, 1.633834, -0.112286)",
        "(-0.054404, 1.632235, -0.111275)",
        "(-0.055403, 1.631210, -0.110417)",
        "(-0.056240, 1.630869, -0.109503)",
        "(-0.056523, 1.631003, -0.108923)",
        "(-0.056785, 1.631614, -0.107309)",
        "(-0.056374, 1.632821, -0.105026)",
        "(-0.055545, 1.634483, -0.102122)",
        "(-0.054412, 1.636669, -0.099416)",
        "(-0.053838, 1.637938, -0.098275)",
        "(-0.052867, 1.640749, -0.096103)",
        "(-0.051971, 1.644025, -0.094171)",
        "(-0.050996, 1.647673, -0.092713)",
        "(-0.049720, 1.651571, -0.091336)",
        "(-0.049039, 1.653553, -0.090729)",
        "(-0.047785, 1.657417, -0.089818)",
        "(-0.046732, 1.661121, -0.089315)",
        "(-0.045837, 1.664438, -0.089481)",
        "(-0.045030, 1.667413, -0.090568)",
        "(-0.044675, 1.668707, -0.091431)",
        "(-0.044323, 1.670683, -0.093019)",
        "(-0.044677, 1.671854, -0.094589)",
        "(-0.045215, 1.672407, -0.096410)",
        "(-0.045983, 1.672277, -0.098230)",
        "(-0.046572, 1.671970, -0.099067)",
        "(-0.047947, 1.671255, -0.101012)",
        "(-0.049265, 1.670457, -0.103858)",
        "(-0.051035, 1.669347, -0.106793)",
        "(-0.053315, 1.667990, -0.109610)",
        "(-0.054602, 1.667280, -0.111040)",
        "(-0.057450, 1.665914, -0.114146)",
        "(-0.060581, 1.664722, -0.118128)",
        "(-0.063667, 1.663433, -0.122804)",
        "(-0.066596, 1.662048, -0.128068)",
        "(-0.067838, 1.661278, -0.130839)",
        "(-0.070084, 1.659668, -0.137007)",
        "(-0.072325, 1.657693, -0.143785)",
        "(-0.074315, 1.655621, -0.150807)",
        "(-0.076165, 1.653230, -0.157790)",
        "(-0.077163, 1.651886, -0.161130)",
        "(-0.079272, 1.649058, -0.167295)",
        "(-0.081290, 1.646110, -0.172720)",
        "(-0.082432, 1.643520, -0.177469)",
        "(-0.083104, 1.641386, -0.181136)",
        "(-0.083238, 1.640537, -0.182349)",
        "(-0.083464, 1.638920, -0.183682)",
        "(-0.083729, 1.637851, -0.183450)",
        "(-0.083700, 1.637451, -0.181842)",
        "(-0.083326, 1.637811, -0.178811)",
        "(-0.082985, 1.638267, -0.176759)",
        "(-0.082106, 1.639335, -0.171898)",
        "(-0.080770, 1.640679, -0.165939)",
        "(-0.079069, 1.642383, -0.159067)",
        "(-0.077078, 1.644191, -0.151711)",
        "(-0.076077, 1.645156, -0.148013)",
        "(-0.074338, 1.647148, -0.140885)",
        "(-0.073397, 1.649220, -0.134298)",
        "(-0.073103, 1.651321, -0.128516)",
        "(-0.073406, 1.653434, -0.123806)",
        "(-0.073593, 1.654562, -0.121839)",
        "(-0.073957, 1.656843, -0.118207)",
        "(-0.074667, 1.659103, -0.115127)",
        "(-0.075356, 1.661319, -0.112708)",
        "(-0.075929, 1.663366, -0.110685)",
        "(-0.076215, 1.664303, -0.109778)",
        "(-0.076516, 1.666212, -0.108056)",
        "(-0.076607, 1.668086, -0.106551)",
        "(-0.076791, 1.669779, -0.105373)",
        "(-0.077055, 1.671311, -0.104723)",
        "(-0.077227, 1.671968, -0.104707)",
        "(-0.077632, 1.672722, -0.104974)",
        "(-0.078191, 1.673847, -0.105340)",
        "(-0.078849, 1.674689, -0.105964)",
        "(-0.079617, 1.675591, -0.107258)",
        "(-0.079934, 1.675885, -0.107985)",
        "(-0.080934, 1.676301, -0.109313)",
        "(-0.082577, 1.676528, -0.110536)",
        "(-0.084106, 1.676962, -0.111927)",
        "(-0.085197, 1.677648, -0.113199)",
        "(-0.085521, 1.678066, -0.113589)",
        "(-0.086371, 1.678714, -0.114037)",
        "(-0.087233, 1.679427, -0.114416)",
        "(-0.088024, 1.680044, -0.114549)",
        "(-0.088916, 1.680592, -0.114120)",
        "(-0.089361, 1.680904, -0.113629)",
        "(-0.090138, 1.681578, -0.112395)",
        "(-0.090883, 1.682423, -0.110982)",
        "(-0.091678, 1.683733, -0.110194)",
        "(-0.092475, 1.685530, -0.110224)",
        "(-0.092855, 1.686660, -0.110705)",
        "(-0.093496, 1.689258, -0.112399)",
        "(-0.094070, 1.692191, -0.115116)",
        "(-0.094489, 1.695257, -0.118872)",
        "(-0.094650, 1.698323, -0.123489)",
        "(-0.094752, 1.699764, -0.126145)",
        "(-0.095103, 1.702287, -0.131968)",
        "(-0.095545, 1.704235, -0.138649)",
        "(-0.095835, 1.705458, -0.146221)",
        "(-0.095886, 1.706006, -0.154409)",
        "(-0.095742, 1.706030, -0.158689)",
        "(-0.095463, 1.705598, -0.167457)",
        "(-0.095425, 1.704237, -0.176345)",
        "(-0.095508, 1.702011, -0.185245)",
        "(-0.095716, 1.698941, -0.194076)",
        "(-0.095849, 1.697018, -0.198438)",
        "(-0.095780, 1.692824, -0.206852)",
        "(-0.095872, 1.687948, -0.214725)",
        "(-0.096322, 1.682517, -0.222130)",
        "(-0.096934, 1.676543, -0.229073)",
        "(-0.097361, 1.673345, -0.232325)",
        "(-0.098286, 1.666743, -0.238165)",
        "(-0.099665, 1.659900, -0.243215)",
        "(-0.100987, 1.653066, -0.247970)",
        "(-0.102455, 1.646272, -0.252457)",
        "(-0.103252, 1.642957, -0.254426)",
        "(-0.104842, 1.636358, -0.258080)",
        "(-0.106471, 1.629838, -0.261516)",
        "(-0.107841, 1.623586, -0.264672)",
        "(-0.108887, 1.617548, -0.267293)",
        "(-0.109488, 1.614586, -0.268510)",
        "(-0.110622, 1.608714, -0.270813)",
        "(-0.111822, 1.602808, -0.273126)",
        "(-0.113038, 1.596667, -0.275512)",
        "(-0.114121, 1.590292, -0.277837)",
        "(-0.114577, 1.587009, -0.278956)",
        "(-0.115445, 1.580335, -0.281115)",
        "(-0.116270, 1.573370, -0.283036)",
        "(-0.116929, 1.565987, -0.284859)",
        "(-0.117234, 1.558380, -0.286721)",
        "(-0.117387, 1.554460, -0.287528)",
        "(-0.117856, 1.546162, -0.288940)",
        "(-0.117862, 1.537450, -0.290604)",
        "(-0.117371, 1.528228, -0.292405)",
        "(-0.116753, 1.518482, -0.293993)",
        "(-0.116484, 1.513427, -0.294635)",
        "(-0.115995, 1.502805, -0.295580)",
        "(-0.115071, 1.491871, -0.296260)",
        "(-0.113506, 1.480505, -0.296702)",
        "(-0.111604, 1.468912, -0.296478)",
        "(-0.110644, 1.463060, -0.295962)",
        "(-0.109187, 1.451464, -0.294458)",
        "(-0.107899, 1.439950, -0.292514)",
        "(-0.106245, 1.428615, -0.290927)",
        "(-0.104147, 1.417645, -0.289094)",
        "(-0.103124, 1.412239, -0.287929)",
        "(-0.101044, 1.402014, -0.284001)",
        "(-0.099014, 1.392793, -0.279125)",
        "(-0.097111, 1.384552, -0.273712)",
        "(-0.095300, 1.376815, -0.268413)",
        "(-0.094378, 1.373246, -0.265664)",
        "(-0.092642, 1.366528, -0.259837)",
        "(-0.091166, 1.360843, -0.253181)",
        "(-0.089827, 1.356094, -0.245761)",
        "(-0.088415, 1.352218, -0.238114)",
        "(-0.087774, 1.350442, -0.234369)",
        "(-0.086771, 1.347392, -0.226833)",
        "(-0.085839, 1.344968, -0.219118)",
        "(-0.084883, 1.343480, -0.211144)",
        "(-0.084076, 1.342698, -0.202729)",
        "(-0.083742, 1.342620, -0.198318)",
        "(-0.083103, 1.342971, -0.189433)",
        "(-0.082511, 1.344109, -0.180680)",
        "(-0.082057, 1.345755, -0.172218)",
        "(-0.081759, 1.347882, -0.164109)",
        "(-0.081658, 1.349155, -0.160096)",
        "(-0.081562, 1.351970, -0.151926)",
        "(-0.081312, 1.355246, -0.143511)",
        "(-0.080979, 1.359105, -0.135357)",
        "(-0.080610, 1.363072, -0.128051)",
        "(-0.080523, 1.365138, -0.124636)",
        "(-0.080292, 1.369400, -0.117875)",
        "(-0.080358, 1.373666, -0.111201)",
        "(-0.080421, 1.378298, -0.104502)",
        "(-0.080359, 1.383406, -0.098310)",
        "(-0.080413, 1.386084, -0.095549)",
        "(-0.080671, 1.391645, -0.090102)",
        "(-0.081235, 1.397710, -0.084471)",
        "(-0.082012, 1.404399, -0.079015)",
        "(-0.082497, 1.411888, -0.074400)",
        "(-0.082610, 1.416008, -0.072286)",
        "(-0.082786, 1.424698, -0.068211)",
        "(-0.083037, 1.433800, -0.064889)",
        "(-0.083392, 1.443321, -0.061503)",
        "(-0.084293, 1.453053, -0.057478)",
        "(-0.084755, 1.458090, -0.055594)",
        "(-0.085171, 1.468523, -0.052802)",
        "(-0.085545, 1.479119, -0.050925)",
        "(-0.086271, 1.489710, -0.049026)",
        "(-0.087042, 1.500214, -0.046674)",
        "(-0.087505, 1.505345, -0.045374)",
        "(-0.087723, 1.515815, -0.043379)",
        "(-0.087607, 1.526226, -0.042070)",
        "(-0.087891, 1.536198, -0.040701)",
        "(-0.088331, 1.545605, -0.039384)",
        "(-0.088573, 1.550121, -0.038701)",
        "(-0.088899, 1.559206, -0.037569)",
        "(-0.089578, 1.567116, -0.036804)",
        "(-0.090107, 1.574778, -0.036392)",
        "(-0.090379, 1.582291, -0.035605)",
        "(-0.090343, 1.586008, -0.035114)",
        "(-0.090286, 1.593313, -0.034240)",
        "(-0.090440, 1.600256, -0.033466)",
        "(-0.090829, 1.606875, -0.033067)",
        "(-0.091447, 1.613209, -0.033237)",
        "(-0.091676, 1.616290, -0.033451)",
        "(-0.091944, 1.622482, -0.033594)",
        "(-0.092022, 1.628586, -0.033368)",
        "(-0.092513, 1.634437, -0.033288)",
        "(-0.093252, 1.640101, -0.033945)",
        "(-0.093565, 1.643017, -0.034630)",
        "(-0.093949, 1.648904, -0.036728)",
        "(-0.094503, 1.654773, -0.039124)",
        "(-0.095009, 1.660523, -0.041614)",
        "(-0.095510, 1.666064, -0.044646)",
        "(-0.095844, 1.668689, -0.046295)",
        "(-0.096625, 1.673742, -0.050051)",
        "(-0.097256, 1.678646, -0.054497)",
        "(-0.097504, 1.683497, -0.058789)",
        "(-0.097553, 1.688140, -0.062790)",
        "(-0.097641, 1.690273, -0.064884)",
        "(-0.097909, 1.694339, -0.069363)",
        "(-0.098503, 1.697908, -0.073862)",
        "(-0.099128, 1.701233, -0.078414)",
        "(-0.099524, 1.704329, -0.083145)",
        "(-0.099790, 1.705712, -0.085472)",
        "(-0.100284, 1.708239, -0.090080)",
        "(-0.100969, 1.710270, -0.094814)",
        "(-0.101874, 1.711812, -0.100027)",
        "(-0.103195, 1.712841, -0.105469)",
        "(-0.103810, 1.713197, -0.108192)",
        "(-0.104898, 1.713814, -0.113547)",
        "(-0.105799, 1.714171, -0.118735)",
        "(-0.106787, 1.714196, -0.123738)",
        "(-0.107914, 1.713895, -0.128494)",
        "(-0.108502, 1.713598, -0.131042)",
        "(-0.109680, 1.712759, -0.136544)",
        "(-0.110676, 1.711554, -0.142133)",
        "(-0.111444, 1.710164, -0.147854)",
        "(-0.112197, 1.708435, -0.153896)",
        "(-0.112744, 1.707400, -0.157033)",
        "(-0.113955, 1.705082, -0.163607)",
        "(-0.115346, 1.702247, -0.170743)",
        "(-0.116910, 1.698931, -0.178234)",
        "(-0.118052, 1.695686, -0.185754)",
        "(-0.118578, 1.694032, -0.189408)",
        "(-0.119534, 1.690724, -0.196371)",
        "(-0.120329, 1.687140, -0.203396)",
        "(-0.121344, 1.683267, -0.210561)",
        "(-0.122183, 1.679303, -0.217550)",
        "(-0.122393, 1.677364, -0.220975)",
        "(-0.122381, 1.673472, -0.227528)",
        "(-0.122397, 1.669305, -0.233425)",
        "(-0.122327, 1.664952, -0.238957)",
        "(-0.122238, 1.660336, -0.244663)",
        "(-0.122165, 1.657918, -0.247601)",
        "(-0.121970, 1.653008, -0.253358)",
        "(-0.122079, 1.647709, -0.258716)",
        "(-0.122314, 1.642230, -0.263533)",
        "(-0.122301, 1.636623, -0.268123)",
        "(-0.122172, 1.633825, -0.270433)",
        "(-0.121999, 1.628027, -0.274877)",
        "(-0.122070, 1.621854, -0.279008)",
        "(-0.122227, 1.615229, -0.282842)",
        "(-0.122248, 1.608243, -0.286130)",
        "(-0.122258, 1.604648, -0.287475)",
        "(-0.122128, 1.597423, -0.289655)",
        "(-0.122007, 1.590077, -0.291301)",
        "(-0.121612, 1.582472, -0.292894)",
        "(-0.121106, 1.574469, -0.294336)",
        "(-0.120935, 1.570378, -0.294740)",
        "(-0.120787, 1.562006, -0.294969)",
        "(-0.120490, 1.553494, -0.294705)",
        "(-0.119567, 1.544873, -0.293914)",
        "(-0.118672, 1.536157, -0.292593)",
        "(-0.118443, 1.531783, -0.291524)",
        "(-0.118112, 1.523020, -0.289019)",
        "(-0.117354, 1.514181, -0.286157)",
        "(-0.116157, 1.505098, -0.282949)",
        "(-0.114896, 1.495998, -0.279160)",
        "(-0.114359, 1.491446, -0.276864)",
        "(-0.113096, 1.482486, -0.271787)",
        "(-0.111311, 1.473457, -0.266445)",
        "(-0.109525, 1.464436, -0.260917)",
        "(-0.108322, 1.455606, -0.254786)",
        "(-0.107852, 1.451299, -0.251534)",
        "(-0.106715, 1.442682, -0.245046)",
        "(-0.105129, 1.434367, -0.238263)",
        "(-0.103402, 1.426536, -0.231189)",
        "(-0.101795, 1.419341, -0.223508)",
        "(-0.100961, 1.415905, -0.219475)",
        "(-0.099124, 1.409339, -0.211289)",
        "(-0.096998, 1.403079, -0.203327)",
        "(-0.095294, 1.397242, -0.194604)",
        "(-0.093894, 1.391963, -0.185255)",
        "(-0.093148, 1.389532, -0.180690)",
        "(-0.091572, 1.385044, -0.172043)",
        "(-0.090403, 1.381114, -0.163487)",
        "(-0.089419, 1.378009, -0.154987)"
    ],
    "rightHandRotations": [
        "(335.631400, 285.603300, 278.886800)",
        "(335.365200, 285.907100, 279.083800)",
        "(335.234200, 285.966700, 279.255600)",
        "(335.031300, 285.999800, 279.553800)",
        "(335.219700, 286.082200, 279.638900)",
        "(335.384900, 286.243600, 279.466300)",
        "(335.262600, 286.484300, 279.691700)",
        "(335.063700, 286.631100, 279.963700)",
        "(334.667800, 286.886400, 280.422600)",
        "(334.444200, 287.172500, 280.662400)",
        "(334.450300, 287.448300, 280.779600)",
        "(334.445300, 287.632000, 280.980800)",
        "(334.394300, 287.714500, 281.135400)",
        "(334.301200, 287.989000, 281.512800)",
        "(334.306500, 288.465600, 281.772100)",
        "(334.507100, 288.848600, 281.804100)",
        "(334.620000, 289.156200, 281.726500)",
        "(334.626700, 289.274200, 281.769200)",
        "(334.438200, 289.464400, 281.937100)",
        "(334.103200, 289.773700, 282.068400)",
        "(333.794600, 290.127600, 282.107500)",
        "(333.591700, 290.553200, 281.740300)",
        "(333.574800, 290.716100, 281.480000)",
        "(333.656100, 290.921500, 281.050400)",
        "(333.563200, 291.222400, 280.736400)",
        "(333.201800, 291.589800, 280.539300)",
        "(332.875300, 291.896800, 280.422200)",
        "(332.793200, 291.958900, 280.362900)",
        "(332.663000, 292.023800, 280.101100)",
        "(332.514900, 291.859500, 279.828600)",
        "(332.159200, 291.694400, 279.852700)",
        "(331.657300, 291.679100, 280.144400)",
        "(331.470300, 291.657700, 280.314600)",
        "(331.272200, 291.528300, 280.358700)",
        "(331.533700, 291.220600, 280.191700)",
        "(331.787900, 290.946700, 280.347600)",
        "(331.727800, 290.757200, 280.502000)",
        "(331.599000, 290.521400, 280.564900)",
        "(331.015900, 290.163900, 280.479700)",
        "(330.269000, 290.105800, 280.721500)",
        "(329.754700, 290.048600, 281.066200)",
        "(329.680800, 289.706900, 281.157300)",
        "(329.799000, 289.486700, 281.177500)",
        "(330.191000, 288.891900, 281.438800)",
        "(330.266800, 288.459800, 282.188900)",
        "(330.190500, 288.909500, 282.315400)",
        "(330.094600, 289.153900, 282.352400)",
        "(329.963700, 288.965500, 282.582600)",
        "(329.621200, 288.669300, 283.080900)",
        "(328.771700, 289.001200, 283.257100)",
        "(327.281600, 290.003000, 283.358400)",
        "(326.062000, 290.892800, 283.290300)",
        "(325.591600, 291.311800, 283.128100)",
        "(324.869800, 292.365900, 282.475900)",
        "(323.912900, 293.571000, 281.902100)",
        "(322.150100, 294.874700, 281.812300)",
        "(320.223000, 296.934300, 281.104300)",
        "(319.514600, 298.011200, 280.511900)",
        "(318.580000, 300.270400, 279.080500)",
        "(317.634600, 302.509200, 277.794500)",
        "(315.907700, 304.869800, 277.045600)",
        "(313.916200, 307.651300, 276.084500)",
        "(313.060900, 309.130400, 275.463700)",
        "(311.793300, 312.129300, 274.018700)",
        "(310.635300, 314.973800, 272.910800)",
        "(309.779500, 317.750300, 272.090300)",
        "(309.402300, 320.276600, 271.110600)",
        "(309.272900, 321.561400, 270.505400)",
        "(308.834400, 324.603100, 269.081800)",
        "(308.020100, 327.806500, 267.745700)",
        "(306.952600, 330.929400, 266.603000)",
        "(306.527200, 333.815400, 265.305200)",
        "(306.698300, 335.143600, 264.553400)",
        "(307.353700, 337.515300, 263.254200)",
        "(307.625800, 338.969100, 262.633200)",
        "(306.651400, 341.139000, 261.545300)",
        "(305.767300, 343.588100, 260.237200)",
        "(305.706100, 344.588100, 259.553300)",
        "(305.994700, 345.831200, 258.437600)",
        "(306.279600, 345.584400, 258.401400)",
        "(306.346100, 345.598800, 258.383500)",
        "(305.970800, 346.582600, 257.665300)",
        "(305.577200, 347.176400, 257.225000)",
        "(304.900600, 348.308000, 256.398500)",
        "(304.747700, 348.918200, 255.983500)",
        "(304.782500, 349.239900, 255.662000)",
        "(304.914600, 349.610000, 255.230600)",
        "(304.990900, 349.859800, 254.934200)",
        "(304.823300, 351.039600, 253.957400)",
        "(304.579300, 352.892500, 252.797300)",
        "(304.675000, 353.861400, 252.060600)",
        "(305.041500, 353.687600, 252.068000)",
        "(305.251900, 353.510400, 252.112700)",
        "(305.331700, 353.649900, 252.017900)",
        "(304.965300, 354.635200, 251.460300)",
        "(304.396200, 355.917000, 250.746500)",
        "(303.973400, 356.738400, 250.389500)",
        "(303.853200, 356.839900, 250.344200)",
        "(303.996000, 356.776900, 250.284500)",
        "(304.304000, 356.614300, 250.274600)",
        "(304.190200, 356.990600, 250.085400)",
        "(304.121700, 357.736500, 249.693500)",
        "(304.134500, 357.969200, 249.457400)",
        "(304.151700, 357.891700, 249.420900)",
        "(304.242000, 357.675100, 249.549800)",
        "(304.175200, 357.459500, 249.624300)",
        "(303.899300, 357.751100, 249.348600)",
        "(303.764400, 357.916900, 249.233900)",
        "(303.662000, 357.924200, 249.133700)",
        "(303.603500, 357.727700, 249.157400)",
        "(303.636200, 357.636700, 249.209100)",
        "(303.569300, 357.357600, 249.344900)",
        "(303.527700, 357.308700, 249.355800)",
        "(303.454500, 357.505500, 249.219500)",
        "(303.341600, 357.635300, 249.179700)",
        "(303.311100, 357.252500, 249.504100)",
        "(303.474700, 356.300000, 250.041800)",
        "(303.659200, 355.892500, 250.203200)",
        "(303.684600, 355.642100, 250.258200)",
        "(303.530100, 356.017800, 250.036700)",
        "(303.511400, 356.124300, 249.905600)",
        "(303.548400, 355.810500, 249.987100)",
        "(303.540400, 355.612300, 250.123300)",
        "(303.587400, 355.279400, 250.307500)",
        "(303.721300, 355.197100, 250.228100)",
        "(303.759100, 355.321600, 250.026600)",
        "(303.599200, 355.456600, 249.899200)",
        "(303.435100, 355.363100, 249.975100)",
        "(303.265600, 355.161300, 250.029400)",
        "(303.275500, 355.085300, 249.939400)",
        "(303.241000, 354.915400, 249.961200)",
        "(303.099100, 354.863400, 249.922600)",
        "(303.053300, 354.917000, 249.869300)",
        "(303.082100, 354.956400, 249.799800)",
        "(303.034100, 354.836600, 249.899000)",
        "(302.959500, 354.807900, 249.921900)",
        "(302.873500, 354.843400, 249.917400)",
        "(302.829100, 354.868000, 249.896200)",
        "(302.835400, 354.813800, 249.901100)",
        "(302.792300, 354.618700, 249.939000)",
        "(302.506700, 354.634300, 249.860000)",
        "(301.987100, 354.659200, 249.834000)",
        "(301.724300, 354.797500, 249.724100)",
        "(301.480100, 355.194400, 249.361600)",
        "(301.295800, 355.207200, 249.217100)",
        "(301.149700, 355.335900, 248.939500)",
        "(301.125800, 355.695100, 248.466000)",
        "(301.063300, 355.963400, 248.148100)",
        "(300.762400, 356.536300, 247.581800)",
        "(300.336100, 356.963600, 247.159100)",
        "(299.980200, 357.229900, 246.801900)",
        "(299.628700, 357.529500, 246.435600)",
        "(299.417400, 357.789000, 246.180300)",
        "(299.229400, 358.395200, 245.597600)",
        "(299.012200, 358.986100, 244.903800)",
        "(298.609400, 359.303800, 244.544000)",
        "(298.402900, 0.000251, 243.948700)",
        "(298.386900, 0.365483, 243.523900)",
        "(298.381300, 1.077515, 242.717300)",
        "(298.159100, 1.664876, 242.147400)",
        "(298.122400, 2.396546, 241.470000)",
        "(297.970800, 3.000384, 240.924100)",
        "(297.845000, 3.289016, 240.696700)",
        "(297.675600, 4.135520, 239.999900)",
        "(297.729900, 4.956294, 239.213000)",
        "(297.697400, 5.407760, 238.750900)",
        "(297.568300, 6.168663, 238.020500)",
        "(297.451700, 6.678349, 237.591600)",
        "(297.182200, 7.951875, 236.613400)",
        "(297.007600, 9.159364, 235.688100)",
        "(297.020800, 9.859362, 235.094500)",
        "(296.985600, 10.263710, 234.756600)",
        "(296.917000, 10.484870, 234.620300)",
        "(296.720100, 11.213960, 234.149800)",
        "(296.512500, 12.417750, 233.324700)",
        "(296.376800, 13.492270, 232.589900)",
        "(296.229000, 13.971610, 232.262400)",
        "(296.126100, 14.197910, 232.122300)",
        "(295.864700, 14.673740, 231.928900)",
        "(295.656200, 15.356590, 231.570300)",
        "(295.584900, 15.861710, 231.345600)",
        "(295.543600, 16.399810, 231.161300)",
        "(295.513800, 16.512810, 231.196500)",
        "(295.408700, 16.558690, 231.415400)",
        "(295.351500, 16.487290, 231.792400)",
        "(295.158300, 16.681900, 232.041300)",
        "(295.051100, 17.381160, 231.852500)",
        "(295.111500, 17.510000, 231.904200)",
        "(295.163100, 17.130610, 232.463700)",
        "(295.050800, 16.683640, 233.166400)",
        "(294.922600, 16.684320, 233.641400)",
        "(294.847500, 16.666510, 234.105300)",
        "(294.813900, 16.493540, 234.451900)",
        "(294.842800, 16.026420, 235.163200)",
        "(294.889700, 15.507890, 235.981100)",
        "(294.804300, 15.502980, 236.406200)",
        "(294.619800, 15.972210, 236.550000)",
        "(294.532100, 16.153680, 236.626700)",
        "(294.392700, 16.152760, 236.957200)",
        "(294.297200, 15.895780, 237.558300)",
        "(294.269200, 15.392340, 238.384300)",
        "(294.320600, 15.040540, 239.051700)",
        "(294.303700, 15.239580, 239.093700)",
        "(294.166500, 15.804740, 239.116000)",
        "(294.004900, 16.050350, 239.397300)",
        "(293.957500, 15.617290, 240.230800)",
        "(294.034900, 15.057120, 241.150500)",
        "(294.152200, 14.946440, 241.390100)",
        "(294.355300, 15.086680, 241.571800)",
        "(294.384700, 15.319300, 241.834400)",
        "(294.349600, 15.289650, 242.282300)",
        "(294.310100, 14.989020, 243.094900)",
        "(294.369100, 14.911960, 243.468900)",
        "(294.571700, 14.862820, 243.924000)",
        "(294.724500, 14.684080, 244.395400)",
        "(294.810200, 14.726140, 244.744600)",
        "(295.191700, 14.438750, 245.340500)",
        "(295.442500, 14.124020, 245.848500)",
        "(295.748400, 13.556510, 246.840800)",
        "(295.880400, 13.193140, 247.706200)",
        "(296.265700, 13.193630, 248.244100)",
        "(296.627100, 12.872390, 248.935900)",
        "(296.657100, 12.506510, 249.570300)",
        "(296.709000, 11.886220, 250.848300)",
        "(297.080000, 11.444750, 251.961100)",
        "(297.601200, 10.598210, 253.256100)",
        "(297.933400, 9.588897, 254.735400)",
        "(298.039700, 9.051613, 255.645900)",
        "(298.382400, 8.102270, 257.259900)",
        "(298.752100, 6.954197, 258.854700)",
        "(298.957900, 5.787968, 260.514200)",
        "(299.099900, 4.771765, 261.963400)",
        "(299.163400, 4.161206, 262.801200)",
        "(299.418300, 3.078420, 264.343500)",
        "(299.993000, 2.297425, 265.479200)",
        "(300.725200, 1.641526, 266.387100)",
        "(301.395400, 0.940534, 267.327300)",
        "(301.652400, 0.592365, 267.844500)",
        "(302.154600, 0.101053, 268.630900)",
        "(302.592700, 359.605900, 269.430500)",
        "(303.001800, 359.036200, 270.309400)",
        "(303.356100, 358.369600, 271.212600)",
        "(303.475900, 358.189800, 271.480900)",
        "(303.781000, 357.748800, 272.078000)",
        "(304.028100, 357.168000, 272.809000)",
        "(304.424600, 356.572100, 273.450700)",
        "(304.649500, 355.852200, 274.336500)",
        "(304.715100, 355.606600, 274.736000)",
        "(304.731800, 354.784100, 275.768200)",
        "(304.844100, 354.108500, 276.549400)",
        "(305.407600, 353.769200, 276.935200)",
        "(306.024200, 353.251600, 277.558300)",
        "(306.268200, 352.948600, 277.937800)",
        "(306.689400, 352.117200, 278.813400)",
        "(307.220900, 351.591000, 279.348800)",
        "(308.032000, 351.333900, 279.585300)",
        "(308.952200, 351.184700, 279.656500)",
        "(309.303600, 350.979700, 279.814400)",
        "(309.501300, 350.119300, 280.650700)",
        "(309.431100, 349.285100, 281.500200)",
        "(309.878300, 348.598000, 282.009000)",
        "(310.718600, 348.183200, 281.988300)",
        "(311.120900, 347.848600, 282.158100)",
        "(311.856500, 347.272600, 282.524100)",
        "(312.480100, 346.927800, 282.634300)",
        "(312.940000, 346.413900, 282.944300)",
        "(313.324400, 345.834000, 283.246200)",
        "(313.591500, 345.729700, 283.171900)",
        "(314.154500, 345.494300, 283.064400)",
        "(314.676400, 345.311400, 282.973300)",
        "(314.972700, 344.913100, 283.015500)",
        "(315.068300, 344.392100, 283.196200)",
        "(315.113100, 344.103300, 283.137800)",
        "(315.235000, 343.537300, 282.825100)",
        "(315.412900, 343.613100, 282.060100)",
        "(315.492200, 343.553800, 281.534400)",
        "(315.384300, 343.162400, 281.165100)",
        "(315.208000, 342.755600, 281.049400)",
        "(315.028000, 342.093500, 280.717400)",
        "(315.075700, 341.927700, 279.948100)",
        "(314.989100, 341.640400, 279.382800)",
        "(314.876700, 341.290900, 278.960400)",
        "(314.886400, 341.136300, 278.730600)",
        "(314.917800, 340.671000, 278.246100)",
        "(314.804200, 340.101700, 277.787300)",
        "(314.593800, 339.710200, 277.474000)",
        "(314.452100, 339.454400, 277.078700)",
        "(314.368700, 339.275700, 276.904700)",
        "(314.118800, 338.899500, 276.556300)",
        "(313.907100, 338.558300, 276.225000)",
        "(313.735400, 338.015000, 276.050100)",
        "(313.551900, 337.792400, 275.660800)",
        "(313.501600, 337.759400, 275.449400)",
        "(313.444900, 337.616000, 274.976400)",
        "(313.294400, 337.492900, 274.555300)",
        "(313.102400, 337.361600, 274.155200)",
        "(312.940000, 337.171800, 273.572200)",
        "(312.794500, 337.143600, 273.217700)",
        "(312.348200, 337.243700, 272.512300)",
        "(311.539100, 337.350700, 271.847700)",
        "(310.367100, 337.602600, 271.165100)",
        "(309.284700, 338.147100, 270.159100)",
        "(308.892300, 338.570700, 269.420200)",
        "(308.287600, 339.240100, 268.025400)",
        "(307.682300, 339.882500, 266.793500)",
        "(306.946300, 340.443800, 265.798000)",
        "(306.052500, 341.183800, 264.772600)",
        "(305.587800, 341.748400, 264.088800)",
        "(304.879300, 342.891100, 262.675000)",
        "(304.149900, 343.770000, 261.632600)",
        "(303.379700, 344.688400, 260.628500)",
        "(302.624800, 345.894300, 259.520400)",
        "(302.229400, 346.396400, 259.080200)",
        "(301.511400, 347.415600, 258.059900)",
        "(300.923600, 348.242100, 257.208800)",
        "(300.088700, 348.728000, 256.914200)",
        "(299.467400, 350.006000, 256.194800)",
        "(299.443200, 350.756500, 255.672700)",
        "(299.116500, 351.156600, 255.440300)",
        "(298.466900, 351.178300, 255.628100)",
        "(298.019300, 352.330800, 254.869600)",
        "(297.499600, 353.589400, 254.054100)",
        "(297.215300, 354.128100, 253.753500)",
        "(296.537300, 355.269800, 253.003500)",
        "(296.040700, 356.379700, 252.367000)",
        "(295.614300, 357.176500, 252.048200)",
        "(295.199500, 357.624900, 251.730700)",
        "(295.118700, 358.184400, 251.102100)",
        "(294.906500, 359.232100, 249.887800)",
        "(294.419900, 0.005254, 249.304900)",
        "(293.927000, 0.878627, 248.807000)",
        "(293.635100, 1.695475, 248.351200)",
        "(293.545100, 2.155351, 248.007500)",
        "(293.270800, 3.195697, 247.268500)",
        "(292.935400, 4.653633, 246.084600)",
        "(292.644800, 5.926180, 245.125400)",
        "(292.212300, 6.857703, 244.671200)",
        "(292.018600, 7.368042, 244.401000)",
        "(291.715600, 8.913571, 243.368900)",
        "(291.552900, 11.084530, 241.855500)",
        "(291.121400, 12.452250, 240.894500)",
        "(290.780800, 13.816330, 239.858500)",
        "(290.808400, 14.587870, 239.316900)",
        "(290.800900, 15.439780, 238.765900)",
        "(290.784700, 16.149760, 238.185200)",
        "(290.655900, 17.005950, 237.521600)",
        "(290.439100, 17.672660, 237.258800)",
        "(290.462300, 17.907140, 237.179700)",
        "(290.651300, 18.000590, 237.109800)",
        "(290.891900, 17.487570, 237.501200)",
        "(290.940000, 17.737040, 237.377600)",
        "(290.620500, 18.879530, 236.707700)",
        "(290.439000, 19.584980, 236.244400)",
        "(290.275800, 21.000050, 235.331300)",
        "(290.266000, 21.162420, 235.442900)",
        "(290.408000, 20.670310, 236.217500)",
        "(290.744000, 19.557030, 237.546200)",
        "(290.895500, 18.986300, 238.181000)",
        "(291.253900, 18.242960, 239.066600)",
        "(291.520400, 17.849490, 239.665500)",
        "(291.650100, 17.213350, 240.555100)",
        "(291.870100, 16.933240, 240.969900)",
        "(291.922600, 17.016750, 241.062400)",
        "(291.817600, 17.734670, 241.030000)",
        "(291.666600, 18.559160, 241.020600)",
        "(291.851900, 18.569430, 241.188900)",
        "(292.140200, 18.019620, 241.678600)",
        "(292.229500, 17.930810, 241.792100)",
        "(292.106200, 18.149300, 241.930100)",
        "(291.612400, 19.263460, 241.925800)",
        "(291.354600, 20.192450, 241.664900)",
        "(291.392900, 20.182680, 242.012000)",
        "(291.528700, 20.190790, 242.123500)",
        "(291.828700, 19.831420, 242.472200)",
        "(291.958100, 18.907600, 243.621600)",
        "(292.065200, 19.237170, 244.023900)",
        "(292.065500, 19.634830, 244.256000)",
        "(292.128400, 19.742670, 244.336100)",
        "(292.341300, 19.601120, 244.605500)",
        "(292.460200, 19.053770, 245.347600)",
        "(292.733500, 18.842610, 246.164500)",
        "(293.109300, 18.636760, 246.947600)",
        "(293.197000, 18.466080, 247.309100)",
        "(293.230300, 18.563590, 247.629500)",
        "(293.268000, 18.761240, 247.794300)",
        "(293.320400, 18.228760, 248.510200)",
        "(293.548200, 17.714830, 249.683800)",
        "(293.741600, 17.547840, 250.149300)",
        "(294.239400, 16.760100, 251.296600)",
        "(294.750200, 15.572420, 252.663700)",
        "(295.255300, 14.777470, 253.613600)",
        "(295.485200, 13.830190, 254.761100)",
        "(295.565700, 13.623770, 255.232900)",
        "(295.941300, 13.432440, 255.928800)",
        "(296.526400, 12.458380, 257.113700)",
        "(297.175500, 11.524350, 257.967900)",
        "(297.681700, 10.688530, 258.939000)",
        "(297.858800, 10.303910, 259.380200)",
        "(298.125500, 9.639204, 260.174200)",
        "(298.208700, 8.678326, 261.428800)",
        "(298.505800, 7.634592, 262.643600)",
        "(299.082600, 6.585093, 263.701700)",
        "(299.366800, 6.199892, 263.982800)",
        "(299.703600, 5.574111, 264.674500)",
        "(299.943200, 4.911485, 265.711200)",
        "(300.496700, 4.014272, 266.704800)",
        "(301.075000, 2.755204, 267.899400)",
        "(301.231400, 2.195998, 268.435800)",
        "(301.299000, 1.401617, 269.398300)",
        "(301.361300, 1.105516, 270.096200)",
        "(301.804200, 0.816537, 270.396100)",
        "(302.350600, 0.088885, 271.006800)",
        "(302.575000, 359.806900, 271.293800)",
        "(302.795000, 359.201900, 271.816500)",
        "(302.710200, 358.354600, 272.604200)",
        "(302.634400, 358.093800, 273.032000)",
        "(302.932300, 358.073800, 273.010000)",
        "(303.134000, 357.889300, 273.106600)",
        "(303.671700, 357.354000, 273.471500)",
        "(304.160400, 356.692500, 273.922100)",
        "(304.451900, 356.118300, 274.337700)",
        "(304.602100, 356.148200, 274.350500)",
        "(304.742500, 356.176600, 274.315400)",
        "(304.855300, 355.810300, 274.351600)",
        "(304.937500, 354.924900, 275.012200)",
        "(305.072600, 354.246400, 275.607500)",
        "(305.442600, 354.009600, 275.582400)",
        "(305.643600, 353.845900, 275.643500)",
        "(305.862200, 353.439500, 275.800300)",
        "(306.050900, 352.523400, 276.341500)",
        "(306.306500, 351.734700, 276.712100)",
        "(306.468700, 350.990300, 277.021800)",
        "(306.491600, 350.567600, 277.273200)",
        "(306.489400, 349.779400, 277.648600)",
        "(306.464800, 349.160200, 277.852400)",
        "(306.293700, 348.333500, 278.294600)",
        "(306.183900, 347.509400, 278.796100)",
        "(306.252100, 347.270900, 278.785300)",
        "(306.388700, 346.515700, 279.007600)",
        "(306.438700, 345.541000, 279.524400)",
        "(306.477300, 344.530800, 280.130500)",
        "(306.470900, 343.669500, 280.622200)",
        "(306.496600, 343.428100, 280.678000)",
        "(306.797700, 343.370600, 280.334700)",
        "(307.333500, 343.206800, 280.032200)",
        "(307.463300, 342.736900, 280.097000)",
        "(307.099500, 342.554200, 280.084700)",
        "(306.924100, 342.555800, 280.051200)",
        "(306.787400, 342.144100, 280.044500)",
        "(306.908100, 341.654700, 279.848200)",
        "(306.974900, 341.150000, 279.900500)",
        "(306.489700, 340.768000, 279.812600)",
        "(306.197900, 340.510700, 279.811600)",
        "(305.645500, 340.049800, 279.721000)",
        "(305.382600, 339.947900, 279.303700)",
        "(305.287200, 339.507900, 279.079700)",
        "(304.910600, 339.033000, 278.876800)",
        "(304.611100, 338.963100, 278.709500)",
        "(303.995500, 339.084300, 278.231100)",
        "(303.590300, 338.987700, 277.741600)",
        "(303.153100, 338.852600, 277.410200)",
        "(302.519000, 339.028500, 276.759900)",
        "(302.136000, 339.158100, 276.382400)",
        "(301.349100, 339.331800, 275.730700)",
        "(300.571600, 339.499800, 275.121000)",
        "(299.853400, 339.467700, 274.678600)",
        "(299.130900, 339.511300, 274.228500)",
        "(298.774500, 339.553100, 274.039100)",
        "(298.314900, 340.169200, 273.104200)",
        "(298.105300, 340.506900, 272.457300)",
        "(297.791900, 340.771000, 271.769800)",
        "(297.372000, 341.437800, 270.633300)",
        "(297.177300, 341.963500, 269.906800)",
        "(296.795800, 342.685600, 268.864700)",
        "(296.472600, 343.458500, 267.870200)",
        "(296.119800, 343.930400, 267.107100)",
        "(295.507600, 344.096000, 266.800500)",
        "(295.121600, 344.155500, 266.743200)",
        "(294.785100, 345.082600, 265.701800)",
        "(294.663800, 346.333500, 264.157000)",
        "(294.278300, 347.067400, 263.197400)",
        "(293.416000, 347.854500, 262.470600)",
        "(293.008300, 348.455700, 261.949600)",
        "(292.468900, 349.736900, 260.639800)",
        "(292.160400, 350.851100, 259.439300)",
        "(291.723000, 351.845600, 258.490900)",
        "(291.357800, 353.048900, 257.458400)",
        "(291.149000, 353.599400, 256.969100)",
        "(290.723200, 354.500700, 256.176900)",
        "(290.352800, 355.933700, 254.892500)",
        "(290.014100, 357.555000, 253.595400)",
        "(289.632600, 358.690300, 252.795100)",
        "(289.411800, 359.018400, 252.705000)",
        "(289.228300, 359.680900, 252.256500)",
        "(289.259100, 0.350421, 251.432200)",
        "(289.138100, 1.355260, 250.652000)",
        "(288.937800, 2.799663, 249.563200)",
        "(288.807700, 3.448708, 249.073900)",
        "(288.553600, 4.643143, 248.049500)",
        "(288.489100, 5.312572, 247.592800)",
        "(288.854100, 6.215575, 246.703300)",
        "(288.667500, 6.977641, 245.772400)",
        "(288.508300, 7.656594, 245.159500)",
        "(288.464900, 9.755493, 243.379700)",
        "(288.580300, 11.134150, 242.179800)",
        "(288.580900, 11.729430, 241.692100)",
        "(288.626900, 12.062050, 241.539700)",
        "(288.713900, 12.289350, 241.376500)",
        "(288.552000, 12.717040, 241.041300)",
        "(288.073900, 13.121520, 240.783300)",
        "(288.195600, 13.313960, 240.673000)",
        "(288.382200, 13.044730, 240.921900)",
        "(288.365200, 12.857570, 241.152600)",
        "(288.120700, 12.096560, 241.976700)",
        "(288.081400, 11.172960, 242.908500)",
        "(288.425000, 10.848880, 243.424600)",
        "(288.479600, 11.043390, 243.525800)",
        "(288.387600, 11.161160, 243.607200)",
        "(288.204600, 11.337470, 243.750200)",
        "(287.897200, 10.449320, 244.546000)",
        "(287.352100, 6.851949, 247.576300)",
        "(287.362600, 4.674264, 249.059700)",
        "(287.467200, 4.623769, 249.009000)",
        "(287.434600, 4.891480, 249.074800)",
        "(287.295800, 4.983124, 249.552200)",
        "(287.732500, 4.731355, 249.822100)",
        "(288.165600, 4.948112, 249.810700)",
        "(288.299100, 5.503823, 249.421700)",
        "(288.381700, 7.168937, 248.395300)",
        "(288.510600, 8.161951, 247.894200)",
        "(288.682300, 8.519335, 247.903400)",
        "(288.357200, 7.594078, 249.150300)",
        "(288.290300, 7.363244, 249.509300)",
        "(288.410500, 6.712451, 250.379600)",
        "(288.732500, 6.250388, 250.966000)",
        "(288.777300, 5.889812, 251.476100)",
        "(288.578900, 4.992422, 252.833000)",
        "(288.639800, 4.938645, 253.017300)",
        "(288.899100, 4.766536, 253.337700)",
        "(289.236400, 4.183593, 254.175800)",
        "(289.572700, 4.078910, 254.576100)",
        "(289.826600, 4.117386, 254.897600)",
        "(289.947200, 4.177462, 255.050000)",
        "(290.205600, 4.028121, 255.466000)",
        "(290.538500, 3.609552, 256.018300)",
        "(290.894400, 3.000284, 256.881200)",
        "(291.157500, 2.316879, 257.808300)",
        "(291.254200, 2.171213, 258.156400)",
        "(291.386700, 2.093024, 258.693800)",
        "(291.733000, 1.879978, 259.263300)",
        "(292.257600, 1.367639, 259.979200)",
        "(292.769100, 0.411052, 260.914500)",
        "(292.968000, 359.987600, 261.454800)",
        "(293.463600, 359.839500, 262.138500)",
        "(294.160900, 359.594600, 262.738900)",
        "(295.155700, 359.440600, 263.664900)",
        "(296.022700, 359.176200, 264.475600)",
        "(296.391900, 358.615800, 265.022200)",
        "(296.634500, 356.720600, 266.655700)",
        "(296.808100, 355.929400, 267.679700)",
        "(297.347000, 355.517100, 268.853200)",
        "(297.557600, 356.642200, 268.450000)",
        "(297.552400, 357.009000, 268.247700)",
        "(297.555400, 356.357800, 268.819100)",
        "(298.097100, 353.735000, 271.007100)",
        "(298.980600, 351.551700, 272.736000)",
        "(299.794400, 351.293300, 273.097000)",
        "(300.151500, 351.081500, 273.353500)",
        "(300.634400, 350.086800, 274.457500)",
        "(300.982400, 349.379900, 275.431600)",
        "(301.538800, 348.560800, 276.246500)",
        "(302.088100, 347.237900, 277.300200)",
        "(302.279500, 346.554800, 277.840100)",
        "(302.642500, 345.500300, 278.828500)",
        "(303.194700, 344.464600, 279.850300)",
        "(303.643300, 343.114300, 280.862600)",
        "(303.952000, 341.370200, 282.421900)",
        "(304.215000, 340.536800, 283.129800)",
        "(304.786000, 339.454400, 283.811700)",
        "(305.106500, 338.208500, 284.632800)",
        "(305.284500, 336.847900, 285.638400)",
        "(305.832900, 335.862500, 286.101100)",
        "(306.335000, 335.470600, 286.185500)",
        "(307.338300, 334.223400, 286.637500)",
        "(308.063500, 333.312600, 287.207500)",
        "(308.374300, 332.460600, 287.659600)",
        "(309.029800, 331.736800, 287.858600)",
        "(309.413700, 331.583600, 287.780200)",
        "(310.170100, 330.880200, 288.379800)",
        "(310.568100, 329.907000, 288.781500)",
        "(310.958900, 329.094700, 288.839300)",
        "(311.407300, 327.831100, 289.393700)",
        "(311.477600, 327.356600, 289.595800)",
        "(311.699700, 326.752800, 290.172500)",
        "(312.169900, 326.594500, 290.289400)",
        "(312.604900, 326.291100, 290.134200)",
        "(312.662700, 325.741100, 290.317400)",
        "(312.664300, 325.568600, 290.450000)",
        "(312.805000, 325.405200, 290.545700)",
        "(313.015300, 325.275500, 290.354300)",
        "(312.965300, 324.942000, 290.505900)",
        "(312.586200, 324.494600, 290.803600)",
        "(312.426900, 324.277300, 290.832500)",
        "(312.346300, 323.991700, 290.736100)",
        "(312.336400, 323.496100, 290.797000)",
        "(312.039400, 322.659100, 291.127500)",
        "(311.610800, 322.539800, 291.134200)",
        "(311.328900, 322.587500, 291.054700)",
        "(310.859000, 322.423500, 290.837300)",
        "(310.496900, 321.958700, 290.788200)",
        "(310.004500, 321.788600, 290.746600)",
        "(309.249900, 321.833700, 290.737000)",
        "(308.889800, 321.951700, 290.687300)",
        "(308.472500, 322.026000, 290.353400)",
        "(308.105000, 322.174400, 289.929800)",
        "(307.528500, 322.532800, 289.484600)",
        "(306.614000, 322.741400, 289.173500)",
        "(306.138100, 322.913500, 288.900600)",
        "(305.198500, 323.747500, 287.918700)",
        "(304.346200, 325.355500, 286.487700)",
        "(303.596000, 326.341500, 285.775100)",
        "(302.891700, 326.332400, 285.677000)",
        "(302.540600, 326.653300, 285.302900)",
        "(302.058400, 327.613900, 284.128600)",
        "(301.682000, 328.257700, 283.078000)",
        "(301.375400, 328.815600, 282.314600)",
        "(300.894300, 328.985000, 281.810100)",
        "(300.570600, 328.937300, 281.621600)",
        "(299.882800, 329.105300, 281.152400)",
        "(299.343100, 329.523700, 280.495000)",
        "(298.811000, 330.252900, 279.482100)",
        "(298.162000, 330.939200, 278.623100)",
        "(297.779600, 331.036000, 278.313800)",
        "(296.729700, 330.821700, 277.676300)",
        "(295.942900, 331.710900, 276.295200)",
        "(295.100300, 332.566200, 274.905600)",
        "(294.295900, 334.067200, 273.289800)",
        "(294.091600, 335.340900, 271.980000)",
        "(293.807800, 335.984600, 270.567900)",
        "(293.469500, 332.981300, 271.947300)",
        "(293.397000, 334.781900, 270.331500)",
        "(293.167200, 336.806500, 267.765700)",
        "(292.893900, 337.324000, 267.153300)",
        "(292.159200, 338.839800, 265.576400)",
        "(291.755200, 340.203800, 264.026500)",
        "(291.510400, 341.135200, 262.667300)",
        "(291.275100, 342.225300, 261.493800)",
        "(291.280300, 343.125500, 260.705400)",
        "(291.337300, 346.185900, 257.631200)",
        "(290.735200, 349.486900, 254.754000)",
        "(290.122700, 351.625400, 252.789700)",
        "(290.211800, 353.040400, 251.288200)",
        "(290.394700, 354.018300, 250.432500)",
        "(290.585600, 355.762300, 248.881400)",
        "(290.842300, 357.704700, 247.119100)",
        "(291.022200, 359.219500, 245.708400)",
        "(290.721900, 359.277500, 245.598200)",
        "(290.631700, 359.587300, 245.175900)",
        "(290.564600, 1.300639, 243.869200)",
        "(290.393600, 3.229664, 242.400000)",
        "(290.261900, 3.790732, 241.993700)",
        "(290.421400, 4.691032, 241.364800)",
        "(290.450000, 5.158394, 241.089800)",
        "(290.515200, 5.901142, 240.691100)",
        "(290.868500, 7.349360, 239.545400)",
        "(291.055300, 8.592907, 238.764300)",
        "(291.195300, 9.720888, 238.055900)",
        "(291.295100, 10.097580, 237.876200)",
        "(291.507700, 10.143320, 237.979300)",
        "(291.761600, 10.378400, 237.984500)",
        "(291.899700, 11.368610, 237.493600)",
        "(292.259100, 12.306280, 236.877200)",
        "(292.460000, 12.646930, 236.705100)",
        "(292.919600, 13.577350, 236.243300)",
        "(293.567300, 13.638110, 236.547600)",
        "(294.721300, 13.375380, 237.676500)",
        "(295.535700, 13.023030, 238.062500)",
        "(295.655800, 12.944150, 238.215400)",
        "(295.248300, 12.972200, 238.307600)",
        "(295.070300, 13.319020, 238.090600)",
        "(294.533200, 11.362730, 240.184000)",
        "(294.742000, 11.687180, 239.906400)",
        "(294.980800, 12.545660, 239.434400)",
        "(295.087200, 13.053650, 239.831700)",
        "(295.108100, 13.697740, 239.497200)",
        "(295.151300, 14.037430, 239.510100)",
        "(295.168300, 13.887880, 239.615600)",
        "(295.128300, 13.778020, 239.799700)",
        "(294.920700, 14.000910, 240.104500)",
        "(294.742100, 14.182810, 240.517600)",
        "(294.667800, 13.883870, 241.271500)",
        "(294.646900, 13.185260, 242.267500)",
        "(294.588900, 12.720470, 242.778000)",
        "(294.614600, 12.044630, 243.451800)",
        "(294.628100, 11.508130, 244.194900)",
        "(294.648100, 11.202410, 244.905300)",
        "(294.791300, 10.523900, 245.726900)",
        "(294.845000, 10.029040, 246.235600)",
        "(294.933000, 9.033717, 247.156700)",
        "(294.889100, 7.865709, 248.300100)",
        "(294.664900, 6.766126, 249.673700)",
        "(294.626400, 6.157264, 250.523100)",
        "(294.650400, 5.841769, 250.974800)",
        "(294.876400, 5.284747, 251.761100)",
        "(295.283800, 4.054849, 253.033500)",
        "(295.671900, 2.598828, 254.268900)",
        "(295.791300, 1.609389, 255.170200)",
        "(295.744600, 1.388483, 255.456000)",
        "(295.641600, 1.006675, 256.120800)",
        "(295.833700, 0.105233, 257.132800)",
        "(296.076200, 358.762500, 258.400900)",
        "(296.491500, 357.712400, 259.411300)",
        "(296.681100, 357.148100, 259.995400)",
        "(296.825000, 356.091500, 261.328500)",
        "(296.999000, 355.447300, 262.252500)",
        "(297.415400, 354.593400, 263.195100)",
        "(297.979400, 353.440500, 264.491100)",
        "(298.234500, 352.863600, 265.086100)",
        "(298.637800, 351.649400, 266.281500)",
        "(298.941800, 350.824400, 267.102100)",
        "(299.206400, 349.892300, 268.323600)",
        "(299.579500, 349.234700, 269.471600)",
        "(299.780100, 348.917100, 269.939000)",
        "(300.201900, 348.134500, 270.835400)",
        "(300.517200, 347.307200, 271.760400)",
        "(300.772500, 346.554000, 272.642800)",
        "(301.203700, 345.880300, 273.395700)",
        "(301.465600, 345.613900, 273.728700)",
        "(301.818900, 344.933100, 274.634000)",
        "(301.961100, 343.969000, 275.878600)",
        "(302.292700, 343.173600, 276.798600)",
        "(302.875500, 342.758100, 277.162200)",
        "(303.142300, 342.539100, 277.388600)",
        "(303.513500, 341.849700, 278.183600)",
        "(303.738500, 341.011100, 279.153400)",
        "(303.992400, 340.589400, 279.758000)",
        "(304.256500, 339.753300, 280.441000)",
        "(304.402600, 339.233200, 280.795400)",
        "(304.811600, 338.783600, 281.094400)",
        "(305.278800, 338.395400, 281.527600)",
        "(305.338800, 337.304400, 282.491900)",
        "(305.062300, 335.932300, 283.719800)",
        "(304.982300, 335.387600, 284.140400)",
        "(305.185300, 334.953100, 284.447000)",
        "(305.877600, 334.752000, 284.408100)",
        "(306.677500, 333.794400, 284.776100)",
        "(306.912800, 332.481100, 285.638800)",
        "(306.860400, 331.983600, 286.014400)",
        "(306.947000, 331.438700, 286.358900)",
        "(307.572500, 331.097900, 286.160500)",
        "(308.253500, 330.504400, 286.220300)",
        "(308.673300, 329.861200, 286.395400)",
        "(308.768400, 329.481000, 286.547800)",
        "(308.787300, 328.952500, 286.722200)",
        "(308.817900, 328.693600, 286.641100)",
        "(308.852600, 328.334900, 286.593300)",
        "(308.828100, 327.847500, 286.572900)",
        "(308.730400, 327.504900, 286.646700)",
        "(308.343600, 326.943000, 286.877000)",
        "(308.008300, 326.899700, 286.744900)",
        "(307.690100, 326.652300, 286.622600)",
        "(307.169100, 326.415100, 286.453900)",
        "(306.877900, 326.303800, 286.335600)",
        "(306.227700, 326.150700, 286.070100)",
        "(305.518700, 325.992900, 285.817700)",
        "(304.747700, 325.273900, 285.871200)",
        "(304.046400, 324.982100, 285.434600)",
        "(303.670200, 325.103000, 285.057900)",
        "(302.766100, 325.353100, 284.266700)",
        "(301.794900, 325.875300, 283.378500)",
        "(300.804500, 326.472800, 282.561100)",
        "(299.693300, 326.811800, 281.667100)",
        "(299.179400, 326.958900, 281.200600)",
        "(298.279100, 327.257400, 280.238400)",
        "(297.557300, 327.855000, 279.090500)",
        "(296.768200, 328.461100, 278.139400)",
        "(296.202400, 329.130600, 276.719000)",
        "(296.012600, 330.249900, 275.558400)",
        "(295.642200, 330.941600, 274.417000)",
        "(295.082500, 331.285600, 273.946100)",
        "(294.612000, 331.962600, 272.847900)",
        "(294.297000, 333.591100, 270.750300)",
        "(294.042300, 334.081400, 270.199900)",
        "(293.541200, 335.757500, 268.431100)",
        "(293.245000, 337.490400, 266.639600)",
        "(293.002200, 338.709500, 265.271300)",
        "(292.663800, 340.217300, 263.641800)",
        "(292.516400, 341.129200, 262.688500)",
        "(292.075400, 342.844800, 261.069900)",
        "(291.741200, 344.264700, 259.801900)",
        "(291.702400, 344.877800, 259.200200)",
        "(291.532000, 345.842500, 258.191600)",
        "(291.311200, 346.431500, 257.643900)",
        "(290.926100, 347.956500, 256.255600)",
        "(290.578800, 349.540200, 254.959500)",
        "(290.082600, 350.629300, 254.225100)",
        "(289.862100, 351.499700, 253.586800)",
        "(289.737200, 351.957300, 253.247500)",
        "(289.477700, 352.946300, 252.483000)",
        "(289.345300, 353.916700, 251.687800)",
        "(289.127000, 355.449600, 250.654800)",
        "(288.760700, 357.210700, 249.397800)",
        "(288.581900, 357.953500, 248.886700)",
        "(288.335700, 359.247800, 247.969300)",
        "(288.259300, 359.703600, 247.775300)",
        "(288.167700, 359.887800, 247.863300)",
        "(287.950700, 0.530004, 247.493200)",
        "(287.856800, 1.341975, 246.901400)",
        "(287.770200, 2.754407, 245.864600)",
        "(287.867300, 3.620661, 245.288800)",
        "(287.903400, 3.554626, 245.629800)",
        "(288.067000, 3.567983, 245.809500)",
        "(288.067400, 3.962349, 245.550700)",
        "(287.775100, 5.480083, 244.611300)",
        "(287.446600, 7.242615, 243.505000)",
        "(287.570800, 7.388208, 243.631400)",
        "(287.692800, 7.285679, 244.040200)",
        "(287.780000, 7.262439, 244.190900)",
        "(287.738400, 7.951038, 243.821800)",
        "(287.356800, 9.094094, 243.121400)",
        "(287.161100, 9.826290, 242.710800)",
        "(287.294300, 9.952624, 242.806300)",
        "(287.294600, 10.170880, 242.707000)",
        "(287.270300, 10.405350, 242.735200)",
        "(287.351700, 10.671560, 242.723100)",
        "(287.600300, 10.655350, 242.975700)",
        "(287.910500, 10.077690, 243.686600)",
        "(288.048900, 9.941747, 243.920200)",
        "(288.310300, 10.577300, 243.736000)",
        "(288.384500, 10.825870, 243.983900)",
        "(288.451700, 10.850620, 244.421800)",
        "(288.763100, 10.461930, 245.204800)",
        "(288.963200, 10.265770, 245.535000)",
        "(289.317300, 9.713527, 246.411500)",
        "(289.560000, 9.535516, 247.100600)",
        "(289.876500, 9.169393, 247.902800)",
        "(290.168900, 8.483703, 249.087000)",
        "(290.318200, 8.237124, 249.571200)",
        "(290.644200, 7.671709, 250.652500)",
        "(290.915900, 7.339932, 251.466200)",
        "(291.062200, 7.321688, 252.067100)",
        "(291.184300, 7.045482, 252.794100)",
        "(291.245500, 6.784056, 253.229200)",
        "(291.258200, 6.382504, 254.088900)",
        "(291.165300, 6.179641, 254.764800)",
        "(291.343400, 5.845847, 255.405100)",
        "(291.767300, 5.524640, 255.995500)",
        "(291.994900, 5.342469, 256.322800)",
        "(292.310200, 4.826452, 257.164600)",
        "(292.300100, 4.412046, 258.026800)",
        "(292.433200, 3.981625, 258.820200)",
        "(292.718400, 3.068342, 259.889300)",
        "(292.879900, 2.694869, 260.296000)",
        "(293.342600, 1.980092, 261.094700)",
        "(293.622900, 1.337149, 262.004200)",
        "(293.961400, 0.724094, 262.882100)",
        "(294.601000, 359.900300, 263.802800)",
        "(294.971700, 359.476300, 264.255700)",
        "(295.552600, 358.480500, 265.299300)",
        "(295.808200, 357.180800, 266.678500)",
        "(295.954100, 356.528900, 267.678100)",
        "(296.098300, 355.441700, 269.026100)",
        "(296.298000, 354.825300, 269.686300)",
        "(296.805400, 353.710000, 270.821800)",
        "(297.275500, 352.834000, 271.688000)",
        "(297.681200, 352.060100, 272.527700)",
        "(297.955400, 351.384300, 273.359700)",
        "(298.093100, 350.926500, 273.884700)",
        "(298.407600, 349.845700, 275.097500)",
        "(298.988700, 349.070300, 275.913700)",
        "(299.778600, 348.640600, 276.450800)",
        "(300.133400, 347.867600, 277.365900)",
        "(300.159700, 347.436900, 277.896100)",
        "(300.473000, 346.957500, 278.526800)",
        "(301.272800, 346.700500, 278.800900)",
        "(301.961700, 345.909800, 279.499100)",
        "(302.220800, 345.144400, 280.494900)",
        "(302.316300, 344.878100, 280.849500)",
        "(302.507900, 344.255200, 281.533400)",
        "(302.600900, 343.534400, 282.277500)",
        "(302.661600, 342.973400, 282.830400)",
        "(302.933600, 342.573100, 283.263700)",
        "(303.162400, 342.388400, 283.389700)",
        "(303.510900, 341.888000, 283.792700)",
        "(303.607300, 341.239700, 284.314200)",
        "(303.473700, 340.757700, 284.655800)",
        "(303.345100, 340.561400, 284.784400)",
        "(303.326000, 340.513100, 284.776200)",
        "(303.371800, 340.060400, 284.928800)",
        "(303.628900, 339.758000, 284.953300)",
        "(304.036100, 339.751800, 284.735300)",
        "(304.298600, 339.470500, 284.640900)",
        "(304.292300, 339.333400, 284.581300)",
        "(304.203400, 339.053800, 284.469400)",
        "(304.195500, 339.030900, 284.173200)",
        "(304.346300, 338.905600, 283.866700)",
        "(304.420900, 338.501500, 283.777100)",
        "(304.437900, 338.406900, 283.587200)",
        "(304.433700, 338.276700, 283.195700)",
        "(304.291100, 338.255000, 282.840300)",
        "(304.182900, 338.185900, 282.565700)",
        "(304.230400, 337.844100, 282.406800)",
        "(304.177000, 337.658700, 282.322400)",
        "(303.913200, 337.373600, 282.224700)",
        "(303.599000, 337.278400, 281.960700)",
        "(303.453700, 337.261700, 281.522700)",
        "(303.301100, 337.336600, 280.968800)",
        "(303.192300, 337.431900, 280.642700)",
        "(302.972000, 337.497300, 280.056800)",
        "(302.523400, 337.398300, 279.626200)",
        "(301.694200, 337.472700, 279.253600)",
        "(300.968800, 337.683100, 278.754700)",
        "(300.691800, 337.691700, 278.473600)",
        "(300.343300, 337.949500, 277.590900)",
        "(299.703600, 338.249500, 276.994500)",
        "(298.767300, 338.236600, 276.474400)",
        "(297.762200, 338.548500, 275.644100)",
        "(297.228100, 338.741500, 275.239900)",
        "(296.303000, 339.191300, 274.429500)",
        "(295.779400, 339.595000, 273.549700)",
        "(295.245100, 340.150800, 272.566000)",
        "(294.480300, 340.582500, 271.624700)",
        "(294.119400, 340.954200, 270.973300)",
        "(293.226300, 342.710400, 269.073000)",
        "(292.152600, 343.672400, 268.075700)",
        "(291.388900, 344.221900, 267.250500)",
        "(290.962200, 344.406900, 266.928000)",
        "(290.823000, 344.508200, 266.606100)",
        "(290.854600, 346.421400, 264.265300)",
        "(290.310300, 348.404300, 262.162200)",
        "(289.384300, 349.897200, 260.687800)",
        "(288.650000, 350.574000, 260.080800)",
        "(288.399800, 350.973200, 259.645800)",
        "(288.564800, 352.630500, 257.737800)",
        "(288.517600, 353.612000, 256.661900)",
        "(288.433400, 354.749000, 255.528200)",
        "(288.257800, 356.347500, 253.939600)",
        "(287.921200, 357.071800, 253.337800)",
        "(287.434500, 358.777100, 251.786000)",
        "(287.430900, 0.180322, 250.345800)",
        "(287.227500, 1.095717, 249.532700)",
        "(286.938400, 1.642929, 249.154800)",
        "(286.953400, 1.928296, 248.931100)",
        "(287.091200, 2.363428, 248.551400)",
        "(286.912100, 3.482815, 247.746400)",
        "(286.853100, 4.789524, 246.756800)",
        "(286.839800, 5.295318, 246.394500)",
        "(286.757500, 5.480956, 246.293100)",
        "(286.609700, 6.133084, 245.926100)",
        "(286.595300, 6.729258, 245.501200)",
        "(286.464000, 7.521586, 244.930000)",
        "(286.468000, 8.616676, 244.110800)",
        "(286.422500, 9.301833, 243.634500)",
        "(286.325500, 10.440770, 242.925500)",
        "(286.129500, 10.931000, 242.799700)",
        "(285.937600, 11.444010, 242.664500)",
        "(285.836700, 12.085500, 242.464600)",
        "(285.810200, 12.606110, 242.172300)",
        "(285.547400, 13.643320, 241.666600)",
        "(285.479800, 14.834960, 240.976300)",
        "(285.677900, 15.094050, 241.122100)",
        "(285.809000, 14.653790, 241.898400)",
        "(285.777600, 14.579520, 242.190600)",
        "(285.732000, 15.160730, 242.220600)",
        "(285.999200, 15.899840, 242.012500)",
        "(286.387000, 16.184280, 242.299400)",
        "(286.721000, 15.638740, 243.308500)",
        "(286.916300, 15.523150, 243.695100)",
        "(287.185300, 15.484730, 244.344600)",
        "(287.409200, 15.342640, 245.053300)",
        "(287.638500, 14.923260, 246.030500)",
        "(287.913400, 14.333750, 247.026600)",
        "(288.130900, 14.118790, 247.433300)",
        "(288.492400, 13.561810, 248.434300)",
        "(288.719800, 13.333670, 249.207800)",
        "(289.003700, 13.257040, 249.785000)",
        "(289.157100, 13.459140, 250.145400)",
        "(289.246500, 13.511190, 250.366100)",
        "(289.622900, 13.043860, 251.270700)",
        "(290.086200, 11.769340, 252.842900)",
        "(290.568000, 10.679540, 254.195500)",
        "(290.992400, 10.465020, 255.068100)",
        "(291.023600, 10.329980, 255.478000)",
        "(290.798000, 9.891056, 256.500300)",
        "(290.948000, 9.421256, 257.431700)",
        "(291.476200, 8.397022, 258.796000)",
        "(292.036700, 6.760690, 260.651800)",
        "(292.308300, 6.298591, 261.274700)",
        "(292.889500, 5.894716, 262.097100)",
        "(293.283600, 5.420482, 263.066200)",
        "(293.670200, 4.357158, 264.422000)",
        "(294.161200, 3.062707, 265.737600)",
        "(294.299900, 2.412767, 266.486000)",
        "(294.165800, 1.657228, 267.793600)",
        "(293.924800, 0.697676, 269.381000)",
        "(294.158200, 359.377800, 270.908600)",
        "(294.732300, 358.542500, 271.864200)",
        "(294.978300, 358.252300, 272.276100)",
        "(295.170700, 357.766300, 272.979500)",
        "(295.198300, 357.182000, 273.786300)",
        "(295.336200, 356.580200, 274.452000)",
        "(295.525500, 355.669100, 275.353100)",
        "(295.615900, 355.147700, 275.844200)",
        "(295.851700, 354.229300, 276.701200)",
        "(296.322200, 353.887000, 277.016400)",
        "(296.728500, 353.563500, 277.271500)",
        "(297.025300, 353.225000, 277.501700)",
        "(297.176100, 353.045600, 277.666300)",
        "(297.534300, 352.115600, 278.500200)",
        "(298.110700, 351.354300, 279.081900)",
        "(298.466400, 350.836200, 279.534600)",
        "(298.677200, 350.337100, 279.922800)",
        "(298.673300, 350.111700, 280.152100)",
        "(298.620200, 349.531700, 280.639200)",
        "(298.643700, 348.670900, 281.269300)",
        "(298.977500, 348.061800, 281.678800)",
        "(299.674100, 347.667500, 281.835400)",
        "(300.002700, 347.398800, 281.931400)",
        "(300.344500, 346.601000, 282.344200)",
        "(300.325400, 346.025700, 282.622200)",
        "(300.199500, 345.666100, 282.855400)",
        "(300.468500, 345.088300, 283.114000)",
        "(300.632100, 344.533900, 283.530200)",
        "(301.022600, 343.520900, 284.169600)",
        "(301.194200, 343.039100, 284.380600)",
        "(301.104800, 342.758900, 284.479200)",
        "(300.863400, 341.981400, 284.769000)",
        "(300.719500, 341.336500, 285.022900)",
        "(300.479900, 340.092200, 285.525700)",
        "(300.300800, 339.197700, 285.814300)",
        "(300.051500, 338.608600, 285.840900)",
        "(299.923500, 338.101700, 285.725800)",
        "(299.861000, 337.746100, 285.692400)",
        "(299.521800, 337.022300, 285.750200)",
        "(299.173900, 336.578500, 285.671200)",
        "(298.856900, 336.268700, 285.444600)",
        "(298.796500, 336.188500, 284.997000)",
        "(298.804700, 336.100100, 284.810200)",
        "(298.937200, 336.011100, 284.276900)",
        "(298.854700, 335.661000, 284.012200)",
        "(298.343600, 335.300800, 283.994900)",
        "(297.817700, 335.325200, 283.808200)",
        "(297.744900, 335.417500, 283.546100)",
        "(297.946500, 335.660800, 282.888200)",
        "(298.190800, 335.502800, 282.584200)",
        "(297.838100, 335.459700, 282.286600)",
        "(297.200300, 335.504000, 281.919800)",
        "(296.937400, 335.634600, 281.636400)",
        "(296.603700, 336.396500, 280.794600)",
        "(296.531400, 336.965100, 279.909300)",
        "(296.347600, 337.248400, 279.295300)",
        "(295.870000, 337.285200, 278.794700)",
        "(295.443500, 337.508900, 278.358600)",
        "(294.322900, 338.174100, 277.330200)",
        "(293.487900, 339.464800, 275.802900)",
        "(293.158400, 340.297400, 274.444800)",
        "(292.585100, 340.671700, 273.568000)",
        "(292.223200, 340.897700, 273.066800)",
        "(291.415600, 341.673200, 271.822400)",
        "(290.498400, 342.984500, 270.324200)",
        "(289.594000, 344.072100, 269.248700)",
        "(288.865400, 344.602100, 268.705700)",
        "(288.594200, 344.958900, 268.269500)",
        "(288.451600, 346.448400, 266.384900)",
        "(288.008100, 348.537800, 264.073900)",
        "(286.910000, 351.081700, 261.730600)",
        "(286.242000, 353.331400, 259.642700)",
        "(285.896600, 354.075100, 258.988600)",
        "(285.283400, 355.126300, 258.114000)",
        "(285.062800, 356.822300, 256.488900)",
        "(285.116400, 358.768800, 254.485400)",
        "(284.892700, 0.811276, 252.496800)",
        "(284.688000, 1.865596, 251.530000)",
        "(284.186300, 3.828856, 249.733700)",
        "(283.996900, 4.965021, 248.585300)",
        "(283.860300, 5.325773, 248.120100)",
        "(283.833100, 6.811996, 246.780600)",
        "(283.893800, 7.737722, 245.942500)",
        "(283.924900, 8.340631, 245.515700)",
        "(283.930500, 8.347974, 245.671800)",
        "(284.256000, 8.140677, 245.869100)",
        "(284.397000, 7.723617, 246.320400)",
        "(284.341400, 7.852490, 246.299400)",
        "(284.278900, 8.729753, 245.703400)",
        "(284.226500, 9.929625, 244.878300)",
        "(284.434100, 10.150120, 244.881900)",
        "(284.611100, 9.691714, 245.472000)",
        "(284.641500, 9.344179, 245.897200)",
        "(284.760600, 9.836093, 245.726800)",
        "(284.968300, 11.168680, 244.689800)",
        "(284.817200, 12.461920, 243.810900)",
        "(284.680900, 13.390360, 243.307600)",
        "(284.723400, 13.568030, 243.279400)",
        "(284.890100, 13.904570, 243.234600)",
        "(285.012000, 14.138650, 243.280600)",
        "(285.251900, 14.565280, 243.285700)",
        "(285.517500, 14.475360, 243.611700)",
        "(285.580000, 14.524580, 243.716400)",
        "(285.674600, 14.256050, 244.246200)",
        "(285.826200, 13.951300, 244.810000)",
        "(285.875500, 14.907480, 244.329400)",
        "(285.984600, 15.747230, 243.922000)",
        "(286.076400, 15.865250, 243.952500)",
        "(286.295600, 15.248310, 244.823700)",
        "(286.626200, 14.284900, 246.000200)",
        "(286.812600, 14.032360, 246.583200)",
        "(286.718900, 15.094290, 246.159100)",
        "(286.705700, 15.463910, 246.009600)",
        "(286.948600, 15.180850, 246.515600)",
        "(287.398000, 13.764130, 247.959100)",
        "(287.762500, 12.705240, 249.221200)",
        "(287.926600, 12.818210, 249.500200)",
        "(287.974700, 13.007030, 249.487500)",
        "(288.116600, 13.535360, 249.311100)",
        "(288.320600, 13.148940, 249.918700)",
        "(288.596400, 12.367100, 250.865700)",
        "(288.749000, 12.131020, 251.396500)",
        "(288.798100, 12.006720, 251.662400)",
        "(288.935300, 11.686580, 252.196600)",
        "(289.089100, 11.491750, 252.481300)",
        "(289.248600, 11.034770, 253.166500)",
        "(289.665800, 10.746060, 253.802100)",
        "(289.913500, 10.400900, 254.240800)",
        "(290.286900, 9.486175, 255.299300)",
        "(290.704600, 9.012803, 255.968900)",
        "(291.158900, 8.543811, 256.562600)",
        "(291.579300, 7.951981, 257.583000)",
        "(291.874500, 7.591670, 258.055900)",
        "(292.471400, 6.654475, 259.159500)",
        "(292.709300, 5.875936, 260.309100)",
        "(292.679500, 4.998851, 261.495800)",
        "(292.845100, 4.065770, 262.655200)",
        "(293.065800, 3.714670, 263.106000)",
        "(293.682100, 2.965422, 264.090600)",
        "(294.262800, 2.144100, 265.156800)",
        "(294.380500, 1.217318, 266.368900)",
        "(294.449700, 0.475633, 267.320300)",
        "(294.612500, 0.202608, 267.675000)",
        "(295.019000, 359.177700, 268.853100)",
        "(295.354300, 358.194400, 269.971200)",
        "(295.809400, 357.560800, 270.668600)",
        "(296.119800, 356.939500, 271.439300)",
        "(296.239700, 356.530000, 271.910400)",
        "(296.557900, 355.382800, 273.037700)",
        "(296.895700, 354.228500, 274.252000)",
        "(297.290900, 353.269500, 275.378400)",
        "(297.532800, 352.334000, 276.387400)",
        "(297.653600, 351.864700, 276.865000)",
        "(297.942100, 350.765700, 277.921500)",
        "(298.114300, 349.264300, 279.450800)",
        "(298.447700, 348.140700, 280.497300)",
        "(298.568400, 347.225900, 281.436900)",
        "(298.569600, 346.719500, 281.922900)",
        "(298.636400, 345.671300, 282.926600)",
        "(298.902000, 344.709400, 283.775900)",
        "(299.438200, 344.003800, 284.422200)",
        "(299.804900, 343.065200, 285.206000)",
        "(299.800200, 342.500500, 285.718000)",
        "(299.481100, 341.478900, 286.731800)",
        "(299.329800, 340.821100, 287.383200)",
        "(299.632300, 340.475500, 287.626200)",
        "(300.080500, 340.143700, 287.730800)",
        "(300.206500, 339.756000, 287.976800)",
        "(300.036600, 338.652000, 288.870600)",
        "(299.831200, 337.798500, 289.521600)",
        "(299.822200, 337.397200, 289.733500)",
        "(300.195900, 337.082900, 289.811000)",
        "(300.460900, 336.870800, 289.927600)",
        "(300.982900, 336.376200, 290.118900)",
        "(301.049900, 335.468100, 290.740600)",
        "(300.902700, 334.700000, 291.291700)",
        "(300.954600, 334.375800, 291.469700)",
        "(301.106700, 334.252000, 291.461600)",
        "(301.491000, 333.835600, 291.619400)",
        "(301.753900, 332.906100, 292.255100)",
        "(301.770500, 332.307300, 292.832000)",
        "(302.048400, 331.803700, 293.083600)",
        "(302.249300, 331.605600, 293.119100)",
        "(302.955500, 331.269800, 293.171500)",
        "(303.735400, 330.916600, 293.156500)",
        "(304.044700, 330.155500, 293.491800)",
        "(304.113900, 329.344600, 293.992900)",
        "(304.091600, 329.004900, 294.252100)",
        "(304.040300, 328.291500, 294.521600)",
        "(303.944200, 327.535500, 294.694100)",
        "(303.864300, 326.990300, 294.671700)",
        "(303.795000, 326.402800, 294.737900)",
        "(303.740600, 326.064400, 294.744700)",
        "(303.474400, 325.215900, 294.861600)",
        "(303.041000, 324.715100, 294.696000)",
        "(302.510400, 324.295200, 294.499000)",
        "(301.908300, 324.336200, 293.946900)",
        "(301.622700, 324.487900, 293.550600)",
        "(301.245300, 324.641600, 292.800500)",
        "(300.937500, 324.606000, 292.135700)",
        "(300.021400, 324.551300, 291.659100)",
        "(298.962400, 324.676400, 291.083500)",
        "(298.554600, 324.987700, 290.563400)",
        "(298.144300, 325.906300, 289.224800)",
        "(297.880800, 326.802400, 287.825200)",
        "(297.457000, 327.916900, 286.373900)",
        "(296.719200, 329.319000, 284.727400)",
        "(296.196500, 329.896600, 284.071500)",
        "(295.048900, 330.905200, 282.807800)",
        "(294.175300, 332.040100, 281.608400)",
        "(293.711800, 333.245800, 280.154200)",
        "(293.135800, 334.317400, 278.907900)",
        "(292.795600, 335.072400, 278.177600)",
        "(292.148800, 336.951000, 276.389100)",
        "(291.384800, 338.490300, 274.838600)",
        "(290.558800, 340.104000, 273.225200)",
        "(289.751500, 342.071100, 271.509700)",
        "(289.339100, 343.067900, 270.660700)",
        "(288.576200, 344.641400, 269.489400)",
        "(288.312700, 346.049600, 268.121700)",
        "(288.074100, 347.511000, 266.748200)",
        "(287.740400, 349.047300, 265.257300)",
        "(287.522100, 349.761900, 264.665800)",
        "(287.105300, 351.062700, 263.692000)",
        "(286.894300, 351.843200, 263.026000)",
        "(286.897700, 352.495700, 262.453300)",
        "(286.885000, 353.818700, 261.232100)",
        "(286.768600, 354.541500, 260.655700)",
        "(286.376900, 355.785900, 259.679300)",
        "(286.087200, 357.572100, 258.295700)",
        "(285.921100, 358.873400, 257.389800)",
        "(286.123600, 359.303400, 257.155600)",
        "(286.253800, 359.182300, 257.321500)",
        "(286.497900, 359.164700, 257.513200)",
        "(286.687700, 0.208037, 256.705900)",
        "(286.411900, 2.267840, 255.232600)",
        "(286.278700, 3.498829, 254.499700)",
        "(286.296400, 3.806781, 254.415500)",
        "(286.566200, 3.904057, 254.591900)",
        "(286.936300, 3.577650, 255.074300)",
        "(287.348100, 4.274207, 254.707600)",
        "(287.360100, 5.580212, 254.061600)",
        "(287.349100, 6.145128, 253.803000)",
        "(287.610300, 6.318913, 254.081400)",
        "(288.122100, 6.030793, 254.648800)",
        "(288.617000, 5.460249, 255.543400)",
        "(288.806300, 5.544788, 255.900500)",
        "(288.744800, 6.040669, 255.726700)",
        "(288.624500, 6.660607, 255.682700)",
        "(288.758000, 6.870499, 256.010700)",
        "(289.173500, 6.642527, 256.566100)",
        "(289.689700, 6.150455, 257.255400)",
        "(289.987400, 5.795423, 257.681200)",
        "(290.367900, 6.004644, 257.809600)",
        "(290.434100, 7.310620, 257.030300)",
        "(290.387900, 8.136189, 256.685100)",
        "(290.744000, 8.182172, 256.929900)",
        "(290.991000, 7.965398, 257.263000)",
        "(291.553400, 7.218401, 258.167400)",
        "(292.201800, 6.784775, 258.809100)",
        "(292.703700, 7.022519, 258.971700)",
        "(293.047200, 7.241827, 259.228400)",
        "(293.305400, 7.190761, 259.482300)",
        "(294.194200, 6.280548, 260.527100)",
        "(295.210100, 4.972790, 261.873800)",
        "(296.005000, 4.036197, 262.945000)",
        "(296.344000, 4.147459, 263.241300)",
        "(296.404400, 4.474957, 263.174700)",
        "(296.458200, 4.424571, 263.627700)",
        "(296.877400, 3.515301, 264.756000)",
        "(297.612000, 2.702027, 265.809200)",
        "(298.513600, 2.274316, 266.492600)",
        "(298.928500, 2.088122, 266.833600)",
        "(299.675100, 1.944540, 267.331800)",
        "(300.069700, 1.484585, 268.255600)",
        "(300.663900, 0.793216, 269.244800)",
        "(301.092400, 359.652300, 270.619000)",
        "(301.242600, 359.260400, 271.207600)",
        "(301.704600, 358.843700, 272.011100)",
        "(302.313800, 358.380400, 272.788500)",
        "(302.876200, 357.709000, 273.627700)",
        "(303.008200, 356.462300, 274.896400)",
        "(302.924500, 355.783900, 275.662700)",
        "(302.810900, 354.912000, 276.828400)",
        "(303.275400, 354.418100, 277.545800)",
        "(303.777600, 353.941200, 278.121300)",
        "(303.983900, 352.930200, 279.124700)",
        "(304.135600, 352.406300, 279.586400)",
        "(304.531500, 351.885400, 280.151100)",
        "(304.797000, 351.360900, 280.687400)",
        "(305.030000, 350.677600, 281.194500)",
        "(305.184600, 350.036200, 281.798100)",
        "(305.284600, 349.745100, 282.055500)",
        "(305.511000, 349.090900, 282.481600)",
        "(305.784100, 348.017700, 283.324900)",
        "(306.219200, 347.319600, 283.748800)",
        "(306.600700, 346.500100, 284.192600)",
        "(306.709900, 346.047800, 284.419400)",
        "(306.600000, 344.755800, 285.197000)",
        "(306.193200, 343.593400, 285.956000)",
        "(305.935200, 342.584600, 286.458600)",
        "(306.014900, 341.833200, 286.668100)",
        "(306.071700, 341.425400, 286.854900)",
        "(306.263700, 340.559100, 287.179600)",
        "(306.300000, 339.576800, 287.590500)",
        "(306.183600, 338.604300, 288.036500)",
        "(305.918800, 337.989200, 288.425800)",
        "(305.931200, 337.956700, 288.367700)",
        "(306.289000, 337.733800, 288.129900)",
        "(306.552100, 337.021100, 288.297400)",
        "(306.266300, 336.493400, 288.509100)",
        "(306.125600, 336.319200, 288.261400)",
        "(306.139500, 336.230000, 288.145400)",
        "(306.237200, 336.141300, 287.810400)",
        "(306.014300, 336.267200, 287.430600)",
        "(305.495800, 336.323400, 287.099000)",
        "(305.153700, 336.336100, 286.683000)",
        "(305.071700, 336.409600, 286.403800)",
        "(304.885300, 336.889300, 285.549200)",
        "(304.448000, 337.485600, 284.818100)",
        "(303.989700, 338.217700, 283.875900)",
[truncated: 527,808 more chars]
