# Supplementary material for: Playing the mirror game in virtual reality with an autonomous character
Source: Sci Rep. 2022 Dec 9;12:21329. doi: 10.1038/s41598-022-25197-z (PMC9734752; doi:10.1038/s41598-022-25197-z)
Supplement: Supplementary file 2 — Supplementary Information 1. [file 41598_2022_25197_MOESM2_ESM.zip › Data/Couple13/condition2_trial1_player1.json]

{
    "isFemale": false,
    "eyesLevel": 1.6730973720550538,
    "timestamps": [
        0.0,
        0.02001953125,
        0.0399169921875,
        0.0599365234375,
        0.0799560546875,
        0.0999755859375,
        0.1199951171875,
        0.1400146484375,
        0.159912109375,
        0.179931640625,
        0.199951171875,
        0.219970703125,
        0.239990234375,
        0.260009765625,
        0.2799072265625,
        0.2999267578125,
        0.3199462890625,
        0.3399658203125,
        0.3599853515625,
        0.3800048828125,
        0.39990234375,
        0.419921875,
        0.43994140625,
        0.4599609375,
        0.47998046875,
        0.5,
        0.52001953125,
        0.5399169921875,
        0.5599365234375,
        0.5799560546875,
        0.5999755859375,
        0.6199951171875,
        0.6400146484375,
        0.659912109375,
        0.679931640625,
        0.699951171875,
        0.719970703125,
        0.739990234375,
        0.760009765625,
        0.7799072265625,
        0.7999267578125,
        0.8199462890625,
        0.8399658203125,
        0.8599853515625,
        0.8800048828125,
        0.89990234375,
        0.919921875,
        0.93994140625,
        0.9599609375,
        0.97998046875,
        1.0,
        1.02001953125,
        1.0399169921875,
        1.0599365234375,
        1.0799560546875,
        1.0999755859375,
        1.1199951171875,
        1.1400146484375,
        1.159912109375,
        1.179931640625,
        1.199951171875,
        1.219970703125,
        1.239990234375,
        1.260009765625,
        1.2799072265625,
        1.2999267578125,
        1.3199462890625,
        1.3399658203125,
        1.3599853515625,
        1.3800048828125,
        1.39990234375,
        1.419921875,
        1.43994140625,
        1.4599609375,
        1.47998046875,
        1.5,
        1.52001953125,
        1.5399169921875,
        1.5599365234375,
        1.5799560546875,
        1.5999755859375,
        1.6199951171875,
        1.6400146484375,
        1.659912109375,
        1.679931640625,
        1.699951171875,
        1.719970703125,
        1.739990234375,
        1.760009765625,
        1.7799072265625,
        1.7999267578125,
        1.8199462890625,
        1.8399658203125,
        1.8599853515625,
        1.8800048828125,
        1.89990234375,
        1.919921875,
        1.93994140625,
        1.9599609375,
        1.97998046875,
        2.0,
        2.02001953125,
        2.0399169921875,
        2.0599365234375,
        2.0799560546875,
        2.0999755859375,
        2.1199951171875,
        2.1400146484375,
        2.159912109375,
        2.179931640625,
        2.199951171875,
        2.219970703125,
        2.239990234375,
        2.260009765625,
        2.2799072265625,
        2.2999267578125,
        2.3199462890625,
        2.3399658203125,
        2.3599853515625,
        2.3800048828125,
        2.39990234375,
        2.419921875,
        2.43994140625,
        2.4599609375,
        2.47998046875,
        2.5,
        2.52001953125,
        2.5399169921875,
        2.5599365234375,
        2.5799560546875,
        2.5999755859375,
        2.6199951171875,
        2.6400146484375,
        2.659912109375,
        2.679931640625,
        2.699951171875,
        2.719970703125,
        2.739990234375,
        2.760009765625,
        2.7799072265625,
        2.7999267578125,
        2.8199462890625,
        2.8399658203125,
        2.8599853515625,
        2.8800048828125,
        2.89990234375,
        2.919921875,
        2.93994140625,
        2.9599609375,
        2.97998046875,
        3.0,
        3.02001953125,
        3.0399169921875,
        3.0599365234375,
        3.0799560546875,
        3.0999755859375,
        3.1199951171875,
        3.1400146484375,
        3.159912109375,
        3.179931640625,
        3.199951171875,
        3.219970703125,
        3.239990234375,
        3.260009765625,
        3.2799072265625,
        3.2999267578125,
        3.3199462890625,
        3.3399658203125,
        3.3599853515625,
        3.3800048828125,
        3.39990234375,
        3.419921875,
        3.43994140625,
        3.4599609375,
        3.47998046875,
        3.5,
        3.52001953125,
        3.5399169921875,
        3.5599365234375,
        3.5799560546875,
        3.5999755859375,
        3.6199951171875,
        3.6400146484375,
        3.659912109375,
        3.679931640625,
        3.699951171875,
        3.719970703125,
        3.739990234375,
        3.760009765625,
        3.7799072265625,
        3.7999267578125,
        3.8199462890625,
        3.8399658203125,
        3.8599853515625,
        3.8800048828125,
        3.89990234375,
        3.919921875,
        3.93994140625,
        3.9599609375,
        3.97998046875,
        4.0,
        4.02001953125,
        4.0399169921875,
        4.0599365234375,
        4.0799560546875,
        4.0999755859375,
        4.1199951171875,
        4.1400146484375,
        4.159912109375,
        4.179931640625,
        4.199951171875,
        4.219970703125,
        4.239990234375,
        4.260009765625,
        4.2799072265625,
        4.2999267578125,
        4.3199462890625,
        4.3399658203125,
        4.3599853515625,
        4.3800048828125,
        4.39990234375,
        4.419921875,
        4.43994140625,
        4.4599609375,
        4.47998046875,
        4.5,
        4.52001953125,
        4.5399169921875,
        4.5599365234375,
        4.5799560546875,
        4.5999755859375,
        4.6199951171875,
        4.6400146484375,
        4.659912109375,
        4.679931640625,
        4.699951171875,
        4.719970703125,
        4.739990234375,
        4.760009765625,
        4.7799072265625,
        4.7999267578125,
        4.8199462890625,
        4.8399658203125,
        4.8599853515625,
        4.8800048828125,
        4.89990234375,
        4.919921875,
        4.93994140625,
        4.9599609375,
        4.97998046875,
        5.0,
        5.02001953125,
        5.0399169921875,
        5.0599365234375,
        5.0799560546875,
        5.0999755859375,
        5.1199951171875,
        5.1400146484375,
        5.159912109375,
        5.179931640625,
        5.199951171875,
        5.219970703125,
        5.239990234375,
        5.260009765625,
        5.2799072265625,
        5.2999267578125,
        5.3199462890625,
        5.3399658203125,
        5.3599853515625,
        5.3800048828125,
        5.39990234375,
        5.419921875,
        5.43994140625,
        5.4599609375,
        5.47998046875,
        5.5,
        5.52001953125,
        5.5399169921875,
        5.5599365234375,
        5.5799560546875,
        5.5999755859375,
        5.6199951171875,
        5.6400146484375,
        5.659912109375,
        5.679931640625,
        5.699951171875,
        5.719970703125,
        5.739990234375,
        5.760009765625,
        5.7799072265625,
        5.7999267578125,
        5.8199462890625,
        5.8399658203125,
        5.8599853515625,
        5.8800048828125,
        5.89990234375,
        5.919921875,
        5.93994140625,
        5.9599609375,
        5.97998046875,
        6.0,
        6.02001953125,
        6.0399169921875,
        6.0599365234375,
        6.0799560546875,
        6.0999755859375,
        6.1199951171875,
        6.1400146484375,
        6.159912109375,
        6.179931640625,
        6.199951171875,
        6.219970703125,
        6.239990234375,
        6.260009765625,
        6.2799072265625,
        6.2999267578125,
        6.3199462890625,
        6.3399658203125,
        6.3599853515625,
        6.3800048828125,
        6.39990234375,
        6.419921875,
        6.43994140625,
        6.4599609375,
        6.47998046875,
        6.5,
        6.52001953125,
        6.5399169921875,
        6.5599365234375,
        6.5799560546875,
        6.5999755859375,
        6.6199951171875,
        6.6400146484375,
        6.659912109375,
        6.679931640625,
        6.699951171875,
        6.719970703125,
        6.739990234375,
        6.760009765625,
        6.7799072265625,
        6.7999267578125,
        6.8199462890625,
        6.8399658203125,
        6.8599853515625,
        6.8800048828125,
        6.89990234375,
        6.919921875,
        6.93994140625,
        6.9599609375,
        6.97998046875,
        7.0,
        7.02001953125,
        7.0399169921875,
        7.0599365234375,
        7.0799560546875,
        7.0999755859375,
        7.1199951171875,
        7.1400146484375,
        7.159912109375,
        7.179931640625,
        7.199951171875,
        7.219970703125,
        7.239990234375,
        7.260009765625,
        7.2799072265625,
        7.2999267578125,
        7.3199462890625,
        7.3399658203125,
        7.3599853515625,
        7.3800048828125,
        7.39990234375,
        7.419921875,
        7.43994140625,
        7.4599609375,
        7.47998046875,
        7.5,
        7.52001953125,
        7.5399169921875,
        7.5599365234375,
        7.5799560546875,
        7.5999755859375,
        7.6199951171875,
        7.6400146484375,
        7.659912109375,
        7.679931640625,
        7.699951171875,
        7.719970703125,
        7.739990234375,
        7.760009765625,
        7.7799072265625,
        7.7999267578125,
        7.8199462890625,
        7.8399658203125,
        7.8599853515625,
        7.8800048828125,
        7.89990234375,
        7.919921875,
        7.93994140625,
        7.9599609375,
        7.97998046875,
        8.0,
        8.02001953125,
        8.0399169921875,
        8.0599365234375,
        8.0799560546875,
        8.0999755859375,
        8.1199951171875,
        8.1400146484375,
        8.159912109375,
        8.179931640625,
        8.199951171875,
        8.219970703125,
        8.239990234375,
        8.260009765625,
        8.2799072265625,
        8.2999267578125,
        8.3199462890625,
        8.3399658203125,
        8.3599853515625,
        8.3800048828125,
        8.39990234375,
        8.419921875,
        8.43994140625,
        8.4599609375,
        8.47998046875,
        8.5,
        8.52001953125,
        8.5399169921875,
        8.5599365234375,
        8.5799560546875,
        8.5999755859375,
        8.6199951171875,
        8.6400146484375,
        8.659912109375,
        8.679931640625,
        8.699951171875,
        8.719970703125,
        8.739990234375,
        8.760009765625,
        8.7799072265625,
        8.7999267578125,
        8.8199462890625,
        8.8399658203125,
        8.8599853515625,
        8.8800048828125,
        8.89990234375,
        8.919921875,
        8.93994140625,
        8.9599609375,
        8.97998046875,
        9.0,
        9.02001953125,
        9.0399169921875,
        9.0599365234375,
        9.0799560546875,
        9.0999755859375,
        9.1199951171875,
        9.1400146484375,
        9.159912109375,
        9.179931640625,
        9.199951171875,
        9.219970703125,
        9.239990234375,
        9.260009765625,
        9.2799072265625,
        9.2999267578125,
        9.3199462890625,
        9.3399658203125,
        9.3599853515625,
        9.3800048828125,
        9.39990234375,
        9.419921875,
        9.43994140625,
        9.4599609375,
        9.47998046875,
        9.5,
        9.52001953125,
        9.5399169921875,
        9.5599365234375,
        9.5799560546875,
        9.5999755859375,
        9.6199951171875,
        9.6400146484375,
        9.659912109375,
        9.679931640625,
        9.699951171875,
        9.719970703125,
        9.739990234375,
        9.760009765625,
        9.7799072265625,
        9.7999267578125,
        9.8199462890625,
        9.8399658203125,
        9.8599853515625,
        9.8800048828125,
        9.89990234375,
        9.919921875,
        9.93994140625,
        9.9599609375,
        9.97998046875,
        10.0,
        10.02001953125,
        10.0399169921875,
        10.0599365234375,
        10.0799560546875,
        10.0999755859375,
        10.1199951171875,
        10.1400146484375,
        10.159912109375,
        10.179931640625,
        10.199951171875,
        10.219970703125,
        10.239990234375,
        10.260009765625,
        10.2799072265625,
        10.2999267578125,
        10.3199462890625,
        10.3399658203125,
        10.3599853515625,
        10.3800048828125,
        10.39990234375,
        10.419921875,
        10.43994140625,
        10.4599609375,
        10.47998046875,
        10.5,
        10.52001953125,
        10.5399169921875,
        10.5599365234375,
        10.5799560546875,
        10.5999755859375,
        10.6199951171875,
        10.6400146484375,
        10.659912109375,
        10.679931640625,
        10.699951171875,
        10.719970703125,
        10.739990234375,
        10.760009765625,
        10.7799072265625,
        10.7999267578125,
        10.8199462890625,
        10.8399658203125,
        10.8599853515625,
        10.8800048828125,
        10.89990234375,
        10.919921875,
        10.93994140625,
        10.9599609375,
        10.97998046875,
        11.0,
        11.02001953125,
        11.0399169921875,
        11.0599365234375,
        11.0799560546875,
        11.0999755859375,
        11.1199951171875,
        11.1400146484375,
        11.159912109375,
        11.179931640625,
        11.199951171875,
        11.219970703125,
        11.239990234375,
        11.260009765625,
        11.2799072265625,
        11.2999267578125,
        11.3199462890625,
        11.3399658203125,
        11.3599853515625,
        11.3800048828125,
        11.39990234375,
        11.419921875,
        11.43994140625,
        11.4599609375,
        11.47998046875,
        11.5,
        11.52001953125,
        11.5399169921875,
        11.5599365234375,
        11.5799560546875,
        11.5999755859375,
        11.6199951171875,
        11.6400146484375,
        11.659912109375,
        11.679931640625,
        11.699951171875,
        11.719970703125,
        11.739990234375,
        11.760009765625,
        11.7799072265625,
        11.7999267578125,
        11.8199462890625,
        11.8399658203125,
        11.8599853515625,
        11.8800048828125,
        11.89990234375,
        11.919921875,
        11.93994140625,
        11.9599609375,
        11.97998046875,
        12.0,
        12.02001953125,
        12.0399169921875,
        12.0599365234375,
        12.0799560546875,
        12.0999755859375,
        12.1199951171875,
        12.1400146484375,
        12.159912109375,
        12.179931640625,
        12.199951171875,
        12.219970703125,
        12.239990234375,
        12.260009765625,
        12.2799072265625,
        12.2999267578125,
        12.3199462890625,
        12.3399658203125,
        12.3599853515625,
        12.3800048828125,
        12.39990234375,
        12.419921875,
        12.43994140625,
        12.4599609375,
        12.47998046875,
        12.5,
        12.52001953125,
        12.5399169921875,
        12.5599365234375,
        12.5799560546875,
        12.5999755859375,
        12.6199951171875,
        12.6400146484375,
        12.659912109375,
        12.679931640625,
        12.699951171875,
        12.719970703125,
        12.739990234375,
        12.760009765625,
        12.7799072265625,
        12.7999267578125,
        12.8199462890625,
        12.8399658203125,
        12.8599853515625,
        12.8800048828125,
        12.89990234375,
        12.919921875,
        12.93994140625,
        12.9599609375,
        12.97998046875,
        13.0,
        13.02001953125,
        13.0399169921875,
        13.0599365234375,
        13.0799560546875,
        13.0999755859375,
        13.1199951171875,
        13.1400146484375,
        13.159912109375,
        13.179931640625,
        13.199951171875,
        13.219970703125,
        13.239990234375,
        13.260009765625,
        13.2799072265625,
        13.2999267578125,
        13.3199462890625,
        13.3399658203125,
        13.3599853515625,
        13.3800048828125,
        13.39990234375,
        13.419921875,
        13.43994140625,
        13.4599609375,
        13.47998046875,
        13.5,
        13.52001953125,
        13.5399169921875,
        13.5599365234375,
        13.5799560546875,
        13.5999755859375,
        13.6199951171875,
        13.6400146484375,
        13.659912109375,
        13.679931640625,
        13.699951171875,
        13.719970703125,
        13.739990234375,
        13.760009765625,
        13.7799072265625,
        13.7999267578125,
        13.8199462890625,
        13.8399658203125,
        13.8599853515625,
        13.8800048828125,
        13.89990234375,
        13.919921875,
        13.93994140625,
        13.9599609375,
        13.97998046875,
        14.0,
        14.02001953125,
        14.0399169921875,
        14.0599365234375,
        14.0799560546875,
        14.0999755859375,
        14.1199951171875,
        14.1400146484375,
        14.159912109375,
        14.179931640625,
        14.199951171875,
        14.219970703125,
        14.239990234375,
        14.260009765625,
        14.2799072265625,
        14.2999267578125,
        14.3199462890625,
        14.3399658203125,
        14.3599853515625,
        14.3800048828125,
        14.39990234375,
        14.419921875,
        14.43994140625,
        14.4599609375,
        14.47998046875,
        14.5,
        14.52001953125,
        14.5399169921875,
        14.5599365234375,
        14.5799560546875,
        14.5999755859375,
        14.6199951171875,
        14.6400146484375,
        14.659912109375,
        14.679931640625,
        14.699951171875,
        14.719970703125,
        14.739990234375,
        14.760009765625,
        14.7799072265625,
        14.7999267578125,
        14.8199462890625,
        14.8399658203125,
        14.8599853515625,
        14.8800048828125,
        14.89990234375,
        14.919921875,
        14.93994140625,
        14.9599609375,
        14.97998046875,
        15.0,
        15.02001953125,
        15.0399169921875,
        15.0599365234375,
        15.0799560546875,
        15.0999755859375,
        15.1199951171875,
        15.1400146484375,
        15.159912109375,
        15.179931640625,
        15.199951171875,
        15.219970703125,
        15.239990234375,
        15.260009765625,
        15.2799072265625,
        15.2999267578125,
        15.3199462890625,
        15.3399658203125,
        15.3599853515625,
        15.3800048828125,
        15.39990234375,
        15.419921875,
        15.43994140625,
        15.4599609375,
        15.47998046875,
        15.5,
        15.52001953125,
        15.5399169921875,
        15.5599365234375,
        15.5799560546875,
        15.5999755859375,
        15.6199951171875,
        15.6400146484375,
        15.659912109375,
        15.679931640625,
        15.699951171875,
        15.719970703125,
        15.739990234375,
        15.760009765625,
        15.7799072265625,
        15.7999267578125,
        15.8199462890625,
        15.8399658203125,
        15.8599853515625,
        15.8800048828125,
        15.89990234375,
        15.919921875,
        15.93994140625,
        15.9599609375,
        15.97998046875,
        16.0,
        16.02001953125,
        16.0399169921875,
        16.0599365234375,
        16.0799560546875,
        16.0999755859375,
        16.1199951171875,
        16.1400146484375,
        16.159912109375,
        16.179931640625,
        16.199951171875,
        16.219970703125,
        16.239990234375,
        16.260009765625,
        16.2799072265625,
        16.2999267578125,
        16.3199462890625,
        16.3399658203125,
        16.3599853515625,
        16.3800048828125,
        16.39990234375,
        16.419921875,
        16.43994140625,
        16.4599609375,
        16.47998046875,
        16.5,
        16.52001953125,
        16.5399169921875,
        16.5599365234375,
        16.5799560546875,
        16.5999755859375,
        16.6199951171875,
        16.6400146484375,
        16.659912109375,
        16.679931640625,
        16.699951171875,
        16.719970703125,
        16.739990234375,
        16.760009765625,
        16.7799072265625,
        16.7999267578125,
        16.8199462890625,
        16.8399658203125,
        16.8599853515625,
        16.8800048828125,
        16.89990234375,
        16.919921875,
        16.93994140625,
        16.9599609375,
        16.97998046875,
        17.0,
        17.02001953125,
        17.0399169921875,
        17.0599365234375,
        17.0799560546875,
        17.0999755859375,
        17.1199951171875,
        17.1400146484375,
        17.159912109375,
        17.179931640625,
        17.199951171875,
        17.219970703125,
        17.239990234375,
        17.260009765625,
        17.2799072265625,
        17.2999267578125,
        17.3199462890625,
        17.3399658203125,
        17.3599853515625,
        17.3800048828125,
        17.39990234375,
        17.419921875,
        17.43994140625,
        17.4599609375,
        17.47998046875,
        17.5,
        17.52001953125,
        17.5399169921875,
        17.5599365234375,
        17.5799560546875,
        17.5999755859375,
        17.6199951171875,
        17.6400146484375,
        17.659912109375,
        17.679931640625,
        17.699951171875,
        17.719970703125,
        17.739990234375,
        17.760009765625,
        17.7799072265625,
        17.7999267578125,
        17.8199462890625,
        17.8399658203125,
        17.8599853515625,
        17.8800048828125,
        17.89990234375,
        17.919921875,
        17.93994140625,
        17.9599609375,
        17.97998046875,
        18.0,
        18.02001953125,
        18.0399169921875,
        18.0599365234375,
        18.0799560546875,
        18.0999755859375,
        18.1199951171875,
        18.1400146484375,
        18.159912109375,
        18.179931640625,
        18.199951171875,
        18.219970703125,
        18.239990234375,
        18.260009765625,
        18.2799072265625,
        18.2999267578125,
        18.3199462890625,
        18.3399658203125,
        18.3599853515625,
        18.3800048828125,
        18.39990234375,
        18.419921875,
        18.43994140625,
        18.4599609375,
        18.47998046875,
        18.5,
        18.52001953125,
        18.5399169921875,
        18.5599365234375,
        18.5799560546875,
        18.5999755859375,
        18.6199951171875,
        18.6400146484375,
        18.659912109375,
        18.679931640625,
        18.699951171875,
        18.719970703125,
        18.739990234375,
        18.760009765625,
        18.7799072265625,
        18.7999267578125,
        18.8199462890625,
        18.8399658203125,
        18.8599853515625,
        18.8800048828125,
        18.89990234375,
        18.919921875,
        18.93994140625,
        18.9599609375,
        18.97998046875,
        19.0,
        19.02001953125,
        19.0399169921875,
        19.0599365234375,
        19.0799560546875,
        19.0999755859375,
        19.1199951171875,
        19.1400146484375,
        19.159912109375,
        19.179931640625,
        19.199951171875,
        19.219970703125,
        19.239990234375,
        19.260009765625,
        19.2799072265625,
        19.2999267578125,
        19.3199462890625,
        19.3399658203125,
        19.3599853515625,
        19.3800048828125,
        19.39990234375,
        19.419921875,
        19.43994140625,
        19.4599609375,
        19.47998046875,
        19.5,
        19.52001953125,
        19.5399169921875,
        19.5599365234375,
        19.5799560546875,
        19.5999755859375,
        19.6199951171875,
        19.6400146484375,
        19.659912109375,
        19.679931640625,
        19.699951171875,
        19.719970703125,
        19.739990234375,
        19.760009765625,
        19.7799072265625,
        19.7999267578125,
        19.8199462890625,
        19.8399658203125,
        19.8599853515625,
        19.8800048828125,
        19.89990234375,
        19.919921875,
        19.93994140625,
        19.9599609375,
        19.97998046875,
        20.0,
        20.02001953125,
        20.0399169921875,
        20.0599365234375,
        20.0799560546875,
        20.0999755859375,
        20.1199951171875,
        20.1400146484375,
        20.159912109375,
        20.179931640625,
        20.199951171875,
        20.219970703125,
        20.239990234375,
        20.260009765625,
        20.2799072265625,
        20.2999267578125,
        20.3199462890625,
        20.3399658203125,
        20.3599853515625,
        20.3800048828125,
        20.39990234375,
        20.419921875,
        20.43994140625,
        20.4599609375,
        20.47998046875,
        20.5,
        20.52001953125,
        20.5399169921875,
        20.5599365234375,
        20.5799560546875,
        20.5999755859375,
        20.6199951171875,
        20.6400146484375,
        20.659912109375,
        20.679931640625,
        20.699951171875,
        20.719970703125,
        20.739990234375,
        20.760009765625,
        20.7799072265625,
        20.7999267578125,
        20.8199462890625,
        20.8399658203125,
        20.8599853515625,
        20.8800048828125,
        20.89990234375,
        20.919921875,
        20.93994140625,
        20.9599609375,
        20.97998046875,
        21.0,
        21.02001953125,
        21.0399169921875,
        21.0599365234375,
        21.0799560546875,
        21.0999755859375,
        21.1199951171875,
        21.1400146484375,
        21.159912109375,
        21.179931640625,
        21.199951171875,
        21.219970703125,
        21.239990234375,
        21.260009765625,
        21.2799072265625,
        21.2999267578125,
        21.3199462890625,
        21.3399658203125,
        21.3599853515625,
        21.3800048828125,
        21.39990234375,
        21.419921875,
        21.43994140625,
        21.4599609375,
        21.47998046875,
        21.5,
        21.52001953125,
        21.5399169921875,
        21.5599365234375,
        21.5799560546875,
        21.5999755859375,
        21.6199951171875,
        21.6400146484375,
        21.659912109375,
        21.679931640625,
        21.699951171875,
        21.719970703125,
        21.739990234375,
        21.760009765625,
        21.7799072265625,
        21.7999267578125,
        21.8199462890625,
        21.8399658203125,
        21.8599853515625,
        21.8800048828125,
        21.89990234375,
        21.919921875,
        21.93994140625,
        21.9599609375,
        21.97998046875,
        22.0,
        22.02001953125,
        22.0399169921875,
        22.0599365234375,
        22.0799560546875,
        22.0999755859375,
        22.1199951171875,
        22.1400146484375,
        22.159912109375,
        22.179931640625,
        22.199951171875,
        22.219970703125,
        22.239990234375,
        22.260009765625,
        22.2799072265625,
        22.2999267578125,
        22.3199462890625,
        22.3399658203125,
        22.3599853515625,
        22.3800048828125,
        22.39990234375,
        22.419921875,
        22.43994140625,
        22.4599609375,
        22.47998046875,
        22.5,
        22.52001953125,
        22.5399169921875,
        22.5599365234375,
        22.5799560546875,
        22.5999755859375,
        22.6199951171875,
        22.6400146484375,
        22.659912109375,
        22.679931640625,
        22.699951171875,
        22.719970703125,
        22.739990234375,
        22.760009765625,
        22.7799072265625,
        22.7999267578125,
        22.8199462890625,
        22.8399658203125,
        22.8599853515625,
        22.8800048828125,
        22.89990234375,
        22.919921875,
        22.93994140625,
        22.9599609375,
        22.97998046875,
        23.0,
        23.02001953125,
        23.0399169921875,
        23.0599365234375,
        23.0799560546875,
        23.0999755859375,
        23.1199951171875,
        23.1400146484375,
        23.159912109375,
        23.179931640625,
        23.199951171875,
        23.219970703125,
        23.239990234375,
        23.260009765625,
        23.2799072265625,
        23.2999267578125,
        23.3199462890625,
        23.3399658203125,
        23.3599853515625,
        23.3800048828125,
        23.39990234375,
        23.419921875,
        23.43994140625,
        23.4599609375,
        23.47998046875,
        23.5,
        23.52001953125,
        23.5399169921875,
        23.5599365234375,
        23.5799560546875,
        23.5999755859375,
        23.6199951171875,
        23.6400146484375,
        23.659912109375,
        23.679931640625,
        23.699951171875,
        23.719970703125,
        23.739990234375,
        23.760009765625,
        23.7799072265625,
        23.7999267578125,
        23.8199462890625,
        23.8399658203125,
        23.8599853515625,
        23.8800048828125,
        23.89990234375,
        23.919921875,
        23.93994140625,
        23.9599609375,
        23.97998046875,
        24.0,
        24.02001953125,
        24.0399169921875,
        24.0599365234375,
        24.0799560546875,
        24.0999755859375,
        24.1199951171875,
        24.1400146484375,
        24.159912109375,
        24.179931640625,
        24.199951171875,
        24.219970703125,
        24.239990234375,
        24.260009765625,
        24.2799072265625,
        24.2999267578125,
        24.3199462890625,
        24.3399658203125,
        24.3599853515625,
        24.3800048828125,
        24.39990234375,
        24.419921875,
        24.43994140625,
        24.4599609375,
        24.47998046875,
        24.5,
        24.52001953125,
        24.5399169921875,
        24.5599365234375,
        24.5799560546875,
        24.5999755859375,
        24.6199951171875,
        24.6400146484375,
        24.659912109375,
        24.679931640625,
        24.699951171875,
        24.719970703125,
        24.739990234375,
        24.760009765625,
        24.7799072265625,
        24.7999267578125,
        24.8199462890625,
        24.8399658203125,
        24.8599853515625,
        24.8800048828125,
        24.89990234375,
        24.919921875,
        24.93994140625,
        24.9599609375,
        24.97998046875,
        25.0,
        25.02001953125,
        25.0399169921875,
        25.0599365234375,
        25.0799560546875,
        25.0999755859375,
        25.1199951171875,
        25.1400146484375,
        25.159912109375,
        25.179931640625,
        25.199951171875,
        25.219970703125,
        25.239990234375,
        25.260009765625,
        25.2799072265625,
        25.2999267578125,
        25.3199462890625,
        25.3399658203125,
        25.3599853515625,
        25.3800048828125,
        25.39990234375,
        25.419921875,
        25.43994140625,
        25.4599609375,
        25.47998046875,
        25.5,
        25.52001953125,
        25.5399169921875,
        25.5599365234375,
        25.5799560546875,
        25.5999755859375,
        25.6199951171875,
        25.6400146484375,
        25.659912109375,
        25.679931640625,
        25.699951171875,
        25.719970703125,
        25.739990234375,
        25.760009765625,
        25.7799072265625,
        25.7999267578125,
        25.8199462890625,
        25.8399658203125,
        25.8599853515625,
        25.8800048828125,
        25.89990234375,
        25.919921875,
        25.93994140625,
        25.9599609375,
        25.97998046875,
        26.0,
        26.02001953125,
        26.0399169921875,
        26.0599365234375,
        26.0799560546875,
        26.0999755859375,
        26.1199951171875,
        26.1400146484375,
        26.159912109375,
        26.179931640625,
        26.199951171875,
        26.219970703125,
        26.239990234375,
        26.260009765625,
        26.2799072265625,
        26.2999267578125,
        26.3199462890625,
        26.3399658203125,
        26.3599853515625,
        26.3800048828125,
        26.39990234375,
        26.419921875,
        26.43994140625,
        26.4599609375,
        26.47998046875,
        26.5,
        26.52001953125,
        26.5399169921875,
        26.5599365234375,
        26.5799560546875,
        26.5999755859375,
        26.6199951171875,
        26.6400146484375,
        26.659912109375,
        26.679931640625,
        26.699951171875,
        26.719970703125,
        26.739990234375,
        26.760009765625,
        26.7799072265625,
        26.7999267578125,
        26.8199462890625,
        26.8399658203125,
        26.8599853515625,
        26.8800048828125,
        26.89990234375,
        26.919921875,
        26.93994140625,
        26.9599609375,
        26.97998046875,
        27.0,
        27.02001953125,
        27.0399169921875,
        27.0599365234375,
        27.0799560546875,
        27.0999755859375,
        27.1199951171875,
        27.1400146484375,
        27.159912109375,
        27.179931640625,
        27.199951171875,
        27.219970703125,
        27.239990234375,
        27.260009765625,
        27.2799072265625,
        27.2999267578125,
        27.3199462890625,
        27.3399658203125,
        27.3599853515625,
        27.3800048828125,
        27.39990234375,
        27.419921875,
        27.43994140625,
        27.4599609375,
        27.47998046875,
        27.5,
        27.52001953125,
        27.5399169921875,
        27.5599365234375,
        27.5799560546875,
        27.5999755859375,
        27.6199951171875,
        27.6400146484375,
        27.659912109375,
        27.679931640625,
        27.699951171875,
        27.719970703125,
        27.739990234375,
        27.760009765625,
        27.7799072265625,
        27.7999267578125,
        27.8199462890625,
        27.8399658203125,
        27.8599853515625,
        27.8800048828125,
        27.89990234375,
        27.919921875,
        27.93994140625,
        27.9599609375,
        27.97998046875,
        28.0,
        28.02001953125,
        28.0399169921875,
        28.0599365234375,
        28.0799560546875,
        28.0999755859375,
        28.1199951171875,
        28.1400146484375,
        28.159912109375,
        28.179931640625,
        28.199951171875,
        28.219970703125,
        28.239990234375,
        28.260009765625,
        28.2799072265625,
        28.2999267578125,
        28.3199462890625,
        28.3399658203125,
        28.3599853515625,
        28.3800048828125,
        28.39990234375,
        28.419921875,
        28.43994140625,
        28.4599609375,
        28.47998046875,
        28.5,
        28.52001953125,
        28.5399169921875,
        28.5599365234375,
        28.5799560546875,
        28.5999755859375,
        28.6199951171875,
        28.6400146484375,
        28.659912109375,
        28.679931640625,
        28.699951171875,
        28.719970703125,
        28.739990234375,
        28.760009765625,
        28.7799072265625,
        28.7999267578125,
        28.8199462890625,
        28.8399658203125,
        28.8599853515625,
        28.8800048828125,
        28.89990234375,
        28.919921875,
        28.93994140625,
        28.9599609375,
        28.97998046875,
        29.0,
        29.02001953125,
        29.0399169921875,
        29.0599365234375,
        29.0799560546875,
        29.0999755859375,
        29.1199951171875,
        29.1400146484375,
        29.159912109375,
        29.179931640625,
        29.199951171875,
        29.219970703125,
        29.239990234375,
        29.260009765625,
        29.2799072265625,
        29.2999267578125,
        29.3199462890625,
        29.3399658203125,
        29.3599853515625,
        29.3800048828125,
        29.39990234375,
        29.419921875,
        29.43994140625,
        29.4599609375,
        29.47998046875,
        29.5,
        29.52001953125,
        29.5399169921875,
        29.5599365234375,
        29.5799560546875,
        29.5999755859375,
        29.6199951171875,
        29.6400146484375,
        29.659912109375,
        29.679931640625,
        29.699951171875,
        29.719970703125,
        29.739990234375,
        29.760009765625,
        29.7799072265625,
        29.7999267578125,
        29.8199462890625,
        29.8399658203125,
        29.8599853515625,
        29.8800048828125,
        29.89990234375,
        29.919921875,
        29.93994140625,
        29.9599609375,
        29.97998046875,
        30.0,
        30.02001953125,
        30.0399169921875,
        30.0599365234375,
        30.0799560546875,
        30.0999755859375,
        30.1199951171875,
        30.1400146484375,
        30.159912109375,
        30.179931640625,
        30.199951171875,
        30.219970703125,
        30.239990234375,
        30.260009765625,
        30.2799072265625,
        30.2999267578125,
        30.3199462890625,
        30.3399658203125,
        30.3599853515625,
        30.3800048828125,
        30.39990234375,
        30.419921875,
        30.43994140625,
        30.4599609375,
        30.47998046875,
        30.5,
        30.52001953125,
        30.5399169921875,
        30.5599365234375,
        30.5799560546875,
        30.5999755859375,
        30.6199951171875,
        30.6400146484375,
        30.659912109375,
        30.679931640625,
        30.699951171875,
        30.719970703125,
        30.739990234375,
        30.760009765625,
        30.7799072265625,
        30.7999267578125,
        30.8199462890625,
        30.8399658203125,
        30.8599853515625,
        30.8800048828125,
        30.89990234375,
        30.919921875,
        30.93994140625,
        30.9599609375,
        30.97998046875,
        31.0,
        31.02001953125,
        31.0399169921875,
        31.0599365234375,
        31.0799560546875,
        31.0999755859375,
        31.1199951171875,
        31.1400146484375,
        31.159912109375,
        31.179931640625,
        31.199951171875,
        31.219970703125,
        31.239990234375,
        31.260009765625,
        31.2799072265625,
        31.2999267578125,
        31.3199462890625,
        31.3399658203125,
        31.3599853515625,
        31.3800048828125,
        31.39990234375,
        31.419921875,
        31.43994140625,
        31.4599609375,
        31.47998046875,
        31.5,
        31.52001953125,
        31.5399169921875,
        31.5599365234375,
        31.5799560546875,
        31.5999755859375,
        31.6199951171875,
        31.6400146484375,
        31.659912109375,
        31.679931640625,
        31.699951171875,
        31.719970703125,
        31.739990234375,
        31.760009765625,
        31.7799072265625,
        31.7999267578125,
        31.8199462890625,
        31.8399658203125,
        31.8599853515625,
        31.8800048828125,
        31.89990234375,
        31.919921875,
        31.93994140625,
        31.9599609375,
        31.97998046875,
        32.0,
        32.02001953125,
        32.0399169921875,
        32.0599365234375,
        32.0799560546875,
        32.0999755859375,
        32.1199951171875,
        32.1400146484375,
        32.159912109375,
        32.179931640625,
        32.199951171875,
        32.219970703125,
        32.239990234375,
        32.260009765625,
        32.2799072265625,
        32.2999267578125,
        32.3199462890625,
        32.3399658203125,
        32.3599853515625,
        32.3800048828125,
        32.39990234375,
        32.419921875,
        32.43994140625,
        32.4599609375,
        32.47998046875,
        32.5,
        32.52001953125,
        32.5399169921875,
        32.5599365234375,
        32.5799560546875,
        32.5999755859375,
        32.6199951171875,
        32.6400146484375,
        32.659912109375,
        32.679931640625,
        32.699951171875,
        32.719970703125,
        32.739990234375,
        32.760009765625,
        32.7799072265625,
        32.7999267578125,
        32.8199462890625,
        32.8399658203125,
        32.8599853515625,
        32.8800048828125,
        32.89990234375,
        32.919921875,
        32.93994140625,
        32.9599609375,
        32.97998046875,
        33.0,
        33.02001953125,
        33.0399169921875,
        33.0599365234375,
        33.0799560546875,
        33.0999755859375,
        33.1199951171875,
        33.1400146484375,
        33.159912109375,
        33.179931640625,
        33.199951171875,
        33.219970703125,
        33.239990234375,
        33.260009765625,
        33.2799072265625,
        33.2999267578125,
        33.3199462890625,
        33.3399658203125,
        33.3599853515625,
        33.3800048828125,
        33.39990234375,
        33.419921875,
        33.43994140625,
        33.4599609375,
        33.47998046875,
        33.5,
        33.52001953125,
        33.5399169921875,
        33.5599365234375,
        33.5799560546875,
        33.5999755859375,
        33.6199951171875,
        33.6400146484375,
        33.659912109375,
        33.679931640625,
        33.699951171875,
        33.719970703125,
        33.739990234375,
        33.760009765625,
        33.7799072265625,
        33.7999267578125,
        33.8199462890625,
        33.8399658203125,
        33.8599853515625,
        33.8800048828125,
        33.89990234375,
        33.919921875,
        33.93994140625,
        33.9599609375,
        33.97998046875,
        34.0,
        34.02001953125,
        34.0399169921875,
        34.0599365234375,
        34.0799560546875,
        34.0999755859375,
        34.1199951171875,
        34.1400146484375,
        34.159912109375,
        34.179931640625,
        34.199951171875,
        34.219970703125,
        34.239990234375,
        34.260009765625,
        34.2799072265625,
        34.2999267578125,
        34.3199462890625,
        34.3399658203125,
        34.3599853515625,
        34.3800048828125,
        34.39990234375,
        34.419921875,
        34.43994140625,
        34.4599609375,
        34.47998046875,
        34.5,
        34.52001953125,
        34.5399169921875,
        34.5599365234375,
        34.5799560546875,
        34.5999755859375,
        34.6199951171875,
        34.6400146484375,
        34.659912109375,
        34.679931640625,
        34.699951171875,
        34.719970703125,
        34.739990234375,
        34.760009765625,
        34.7799072265625,
        34.7999267578125,
        34.8199462890625,
        34.8399658203125,
        34.8599853515625,
        34.8800048828125,
        34.89990234375,
        34.919921875,
        34.93994140625,
        34.9599609375,
        34.97998046875,
        35.0,
        35.02001953125,
        35.0399169921875,
        35.0599365234375,
        35.0799560546875,
        35.0999755859375,
        35.1199951171875,
        35.1400146484375,
        35.159912109375,
        35.179931640625,
        35.199951171875,
        35.219970703125,
        35.239990234375,
        35.260009765625,
        35.2799072265625,
        35.2999267578125,
        35.3199462890625,
        35.3399658203125,
        35.3599853515625,
        35.3800048828125,
        35.39990234375,
        35.419921875,
        35.43994140625,
        35.4599609375,
        35.47998046875,
        35.5,
        35.52001953125,
        35.5399169921875,
        35.5599365234375,
        35.5799560546875,
        35.5999755859375,
        35.6199951171875,
        35.6400146484375,
        35.659912109375,
        35.679931640625,
        35.699951171875,
        35.719970703125,
        35.739990234375,
        35.760009765625,
        35.7799072265625,
        35.7999267578125,
        35.8199462890625,
        35.8399658203125,
        35.8599853515625,
        35.8800048828125,
        35.89990234375,
        35.919921875,
        35.93994140625,
        35.9599609375,
        35.97998046875,
        36.0,
        36.02001953125,
        36.0399169921875,
        36.0599365234375,
        36.0799560546875,
        36.0999755859375,
        36.1199951171875,
        36.1400146484375,
        36.159912109375,
        36.179931640625,
        36.199951171875,
        36.219970703125,
        36.239990234375,
        36.260009765625,
        36.2799072265625,
        36.2999267578125,
        36.3199462890625,
        36.3399658203125,
        36.3599853515625,
        36.3800048828125,
        36.39990234375,
        36.419921875,
        36.43994140625,
        36.4599609375,
        36.47998046875,
        36.5,
        36.52001953125,
        36.5399169921875,
        36.5599365234375,
        36.5799560546875,
        36.5999755859375,
        36.6199951171875,
        36.6400146484375,
        36.659912109375,
        36.679931640625,
        36.699951171875,
        36.719970703125,
        36.739990234375,
        36.760009765625,
        36.7799072265625,
        36.7999267578125,
        36.8199462890625,
        36.8399658203125,
        36.8599853515625,
        36.8800048828125,
        36.89990234375,
        36.919921875,
        36.93994140625,
        36.9599609375,
        36.97998046875,
        37.0,
        37.02001953125,
        37.0399169921875,
        37.0599365234375,
        37.0799560546875,
        37.0999755859375,
        37.1199951171875,
        37.1400146484375,
        37.159912109375,
        37.179931640625,
        37.199951171875,
        37.219970703125,
        37.239990234375,
        37.260009765625,
        37.2799072265625,
        37.2999267578125,
        37.3199462890625,
        37.3399658203125,
        37.3599853515625,
        37.3800048828125,
        37.39990234375,
        37.419921875,
        37.43994140625,
        37.4599609375,
        37.47998046875,
        37.5,
        37.52001953125,
        37.5399169921875,
        37.5599365234375,
        37.5799560546875,
        37.5999755859375,
        37.6199951171875,
        37.6400146484375,
        37.659912109375,
        37.679931640625,
        37.699951171875,
        37.719970703125,
        37.739990234375,
        37.760009765625,
        37.7799072265625,
        37.7999267578125,
        37.8199462890625,
        37.8399658203125,
        37.8599853515625,
        37.8800048828125,
        37.89990234375,
        37.919921875,
        37.93994140625,
        37.9599609375,
        37.97998046875,
        38.0,
        38.02001953125,
        38.0399169921875,
        38.0599365234375,
        38.0799560546875,
        38.0999755859375,
        38.1199951171875,
        38.1400146484375,
        38.159912109375,
        38.179931640625,
        38.199951171875,
        38.219970703125,
        38.239990234375,
        38.260009765625,
        38.2799072265625,
        38.2999267578125,
        38.3199462890625,
        38.3399658203125,
        38.3599853515625,
        38.3800048828125,
        38.39990234375,
        38.419921875,
        38.43994140625,
        38.4599609375,
        38.47998046875,
        38.5,
        38.52001953125,
        38.5399169921875,
        38.5599365234375,
        38.5799560546875,
        38.5999755859375,
        38.6199951171875,
        38.6400146484375,
        38.659912109375,
        38.679931640625,
        38.699951171875,
        38.719970703125,
        38.739990234375,
        38.760009765625,
        38.7799072265625,
        38.7999267578125,
        38.8199462890625,
        38.8399658203125,
        38.8599853515625,
        38.8800048828125,
        38.89990234375,
        38.919921875,
        38.93994140625,
        38.9599609375,
        38.97998046875,
        39.0,
        39.02001953125,
        39.0399169921875,
        39.0599365234375,
        39.0799560546875,
        39.0999755859375,
        39.1199951171875,
        39.1400146484375,
        39.159912109375,
        39.179931640625,
        39.199951171875,
        39.219970703125,
        39.239990234375,
        39.260009765625,
        39.2799072265625,
        39.2999267578125,
        39.3199462890625,
        39.3399658203125,
        39.3599853515625,
        39.3800048828125,
        39.39990234375,
        39.419921875,
        39.43994140625,
        39.4599609375,
        39.47998046875,
        39.5,
        39.52001953125,
        39.5399169921875,
        39.5599365234375,
        39.5799560546875,
        39.5999755859375,
        39.6199951171875,
        39.6400146484375,
        39.659912109375,
        39.679931640625,
        39.699951171875,
        39.719970703125,
        39.739990234375,
        39.760009765625,
        39.7799072265625,
        39.7999267578125,
        39.8199462890625,
        39.8399658203125,
        39.8599853515625,
        39.8800048828125,
        39.89990234375,
        39.919921875,
        39.93994140625,
        39.9599609375,
        39.97998046875,
        40.0,
        40.02001953125,
        40.0399169921875,
        40.0599365234375,
        40.0799560546875,
        40.0999755859375,
        40.1199951171875,
        40.1400146484375,
        40.159912109375,
        40.179931640625,
        40.199951171875,
        40.219970703125,
        40.239990234375,
        40.260009765625,
        40.2799072265625,
        40.2999267578125,
        40.3199462890625,
        40.3399658203125,
        40.3599853515625,
        40.3800048828125,
        40.39990234375,
        40.419921875,
        40.43994140625,
        40.4599609375,
        40.47998046875,
        40.5,
        40.52001953125,
        40.5399169921875,
        40.5599365234375,
        40.5799560546875,
        40.5999755859375,
        40.6199951171875,
        40.6400146484375,
        40.659912109375,
        40.679931640625,
        40.699951171875,
        40.719970703125,
        40.739990234375,
        40.760009765625,
        40.7799072265625,
        40.7999267578125,
        40.8199462890625,
        40.8399658203125,
        40.8599853515625,
        40.8800048828125,
        40.89990234375,
        40.919921875,
        40.93994140625,
        40.9599609375,
        40.97998046875,
        41.0,
        41.02001953125,
        41.0399169921875,
        41.0599365234375,
        41.0799560546875,
        41.0999755859375,
        41.1199951171875,
        41.1400146484375,
        41.159912109375,
        41.179931640625,
        41.199951171875,
        41.219970703125,
        41.239990234375,
        41.260009765625,
        41.2799072265625,
        41.2999267578125,
        41.3199462890625,
        41.3399658203125,
        41.3599853515625,
        41.3800048828125,
        41.39990234375,
        41.419921875,
        41.43994140625,
        41.4599609375,
        41.47998046875,
        41.5,
        41.52001953125,
        41.5399169921875,
        41.5599365234375,
        41.5799560546875,
        41.5999755859375,
        41.6199951171875,
        41.6400146484375,
        41.659912109375,
        41.679931640625,
        41.699951171875,
        41.719970703125,
        41.739990234375,
        41.760009765625,
        41.7799072265625,
        41.7999267578125,
        41.8199462890625,
        41.8399658203125,
        41.8599853515625,
        41.8800048828125,
        41.89990234375,
        41.919921875,
        41.93994140625,
        41.9599609375,
        41.97998046875,
        42.0,
        42.02001953125,
        42.0399169921875,
        42.0599365234375,
        42.0799560546875,
        42.0999755859375,
        42.1199951171875,
        42.1400146484375,
        42.159912109375,
        42.179931640625,
        42.199951171875,
        42.219970703125,
        42.239990234375,
        42.260009765625,
        42.2799072265625,
        42.2999267578125,
        42.3199462890625,
        42.3399658203125,
        42.3599853515625,
        42.3800048828125,
        42.39990234375,
        42.419921875,
        42.43994140625,
        42.4599609375,
        42.47998046875,
        42.5,
        42.52001953125,
        42.5399169921875,
        42.5599365234375,
        42.5799560546875,
        42.5999755859375,
        42.6199951171875,
        42.6400146484375,
        42.659912109375,
        42.679931640625,
        42.699951171875,
        42.719970703125,
        42.739990234375,
        42.760009765625,
        42.7799072265625,
        42.7999267578125,
        42.8199462890625,
        42.8399658203125,
        42.8599853515625,
        42.8800048828125,
        42.89990234375,
        42.919921875,
        42.93994140625,
        42.9599609375,
        42.97998046875,
        43.0,
        43.02001953125,
        43.0399169921875,
        43.0599365234375,
        43.0799560546875,
        43.0999755859375,
        43.1199951171875,
        43.1400146484375,
        43.159912109375,
        43.179931640625,
        43.199951171875,
        43.219970703125,
        43.239990234375,
        43.260009765625,
        43.2799072265625,
        43.2999267578125,
        43.3199462890625,
        43.3399658203125,
        43.3599853515625,
        43.3800048828125,
        43.39990234375,
        43.419921875,
        43.43994140625,
        43.4599609375,
        43.47998046875,
        43.5,
        43.52001953125,
        43.5399169921875,
        43.5599365234375,
        43.5799560546875,
        43.5999755859375,
        43.6199951171875,
        43.6400146484375,
        43.659912109375,
        43.679931640625,
        43.699951171875,
        43.719970703125,
        43.739990234375,
        43.760009765625,
        43.7799072265625,
        43.7999267578125,
        43.8199462890625,
        43.8399658203125,
        43.8599853515625,
        43.8800048828125,
        43.89990234375,
        43.919921875,
        43.93994140625,
        43.9599609375,
        43.97998046875,
        44.0,
        44.02001953125,
        44.0399169921875,
        44.0599365234375,
        44.0799560546875,
        44.0999755859375,
        44.1199951171875,
        44.1400146484375,
        44.159912109375,
        44.179931640625,
        44.199951171875,
        44.219970703125,
        44.239990234375,
        44.260009765625,
        44.2799072265625,
        44.2999267578125,
        44.3199462890625,
        44.3399658203125,
        44.3599853515625,
        44.3800048828125,
        44.39990234375,
        44.419921875,
        44.43994140625,
        44.4599609375,
        44.47998046875,
        44.5,
        44.52001953125,
        44.5399169921875,
        44.5599365234375,
        44.5799560546875,
        44.5999755859375,
        44.6199951171875,
        44.6400146484375,
        44.659912109375,
        44.679931640625,
        44.699951171875,
        44.719970703125,
        44.739990234375,
        44.760009765625,
        44.7799072265625,
        44.7999267578125,
        44.8199462890625,
        44.8399658203125,
        44.8599853515625,
        44.8800048828125,
        44.89990234375,
        44.919921875,
        44.93994140625,
        44.9599609375,
        44.97998046875,
        45.0,
        45.02001953125,
        45.0399169921875,
        45.0599365234375,
        45.0799560546875,
        45.0999755859375,
        45.1199951171875,
        45.1400146484375,
        45.159912109375,
        45.179931640625,
        45.199951171875,
        45.219970703125,
        45.239990234375,
        45.260009765625,
        45.2799072265625,
        45.2999267578125,
        45.3199462890625,
        45.3399658203125,
        45.3599853515625,
        45.3800048828125,
        45.39990234375,
        45.419921875,
        45.43994140625,
        45.4599609375,
        45.47998046875,
        45.5,
        45.52001953125,
        45.5399169921875,
        45.5599365234375,
        45.5799560546875,
        45.5999755859375,
        45.6199951171875,
        45.6400146484375,
        45.659912109375,
        45.679931640625,
        45.699951171875,
        45.719970703125,
        45.739990234375,
        45.760009765625,
        45.7799072265625,
        45.7999267578125,
        45.8199462890625,
        45.8399658203125,
        45.8599853515625,
        45.8800048828125,
        45.89990234375,
        45.919921875,
        45.93994140625,
        45.9599609375,
        45.97998046875,
        46.0,
        46.02001953125,
        46.0399169921875,
        46.0599365234375,
        46.0799560546875,
        46.0999755859375,
        46.1199951171875,
        46.1400146484375,
        46.159912109375,
        46.179931640625,
        46.199951171875,
        46.219970703125,
        46.239990234375,
        46.260009765625,
        46.2799072265625,
        46.2999267578125,
        46.3199462890625,
        46.3399658203125,
        46.3599853515625,
        46.3800048828125,
        46.39990234375,
        46.419921875,
        46.43994140625,
        46.4599609375,
        46.47998046875,
        46.5,
        46.52001953125,
        46.5399169921875,
        46.5599365234375,
        46.5799560546875,
        46.5999755859375,
        46.6199951171875,
        46.6400146484375,
        46.659912109375,
        46.679931640625,
        46.699951171875,
        46.719970703125,
        46.739990234375,
        46.760009765625,
        46.7799072265625,
        46.7999267578125,
        46.8199462890625,
        46.8399658203125,
        46.8599853515625,
        46.8800048828125,
        46.89990234375,
        46.919921875,
        46.93994140625,
        46.9599609375,
        46.97998046875,
        47.0,
        47.02001953125,
        47.0399169921875,
        47.0599365234375,
        47.0799560546875,
        47.0999755859375,
        47.1199951171875,
        47.1400146484375,
        47.159912109375,
        47.179931640625,
        47.199951171875,
        47.219970703125,
        47.239990234375,
        47.260009765625,
        47.2799072265625,
        47.2999267578125,
        47.3199462890625,
        47.3399658203125,
        47.3599853515625,
        47.3800048828125,
        47.39990234375,
        47.419921875,
        47.43994140625,
        47.4599609375,
        47.47998046875,
        47.5,
        47.52001953125,
        47.5399169921875,
        47.5599365234375,
        47.5799560546875,
        47.5999755859375,
        47.6199951171875,
        47.6400146484375,
        47.659912109375,
        47.679931640625,
        47.699951171875,
        47.719970703125,
        47.739990234375,
        47.760009765625,
        47.7799072265625,
        47.7999267578125,
        47.8199462890625,
        47.8399658203125,
        47.8599853515625,
        47.8800048828125,
        47.89990234375,
        47.919921875,
        47.93994140625,
        47.9599609375,
        47.97998046875,
        48.0,
        48.02001953125,
        48.0399169921875,
        48.0599365234375,
        48.0799560546875,
        48.0999755859375,
        48.1199951171875,
        48.1400146484375,
        48.159912109375,
        48.179931640625,
        48.199951171875,
        48.219970703125,
        48.239990234375,
        48.260009765625,
        48.2799072265625,
        48.2999267578125,
        48.3199462890625,
        48.3399658203125,
        48.3599853515625,
        48.3800048828125,
        48.39990234375,
        48.419921875,
        48.43994140625,
        48.4599609375,
        48.47998046875,
        48.5,
        48.52001953125,
        48.5399169921875,
        48.5599365234375,
        48.5799560546875,
        48.5999755859375,
        48.6199951171875,
        48.6400146484375,
        48.659912109375,
        48.679931640625,
        48.699951171875,
        48.719970703125,
        48.739990234375,
        48.760009765625,
        48.7799072265625,
        48.7999267578125,
        48.8199462890625,
        48.8399658203125,
        48.8599853515625,
        48.8800048828125,
        48.89990234375,
        48.919921875,
        48.93994140625,
        48.9599609375,
        48.97998046875,
        49.0,
        49.02001953125,
        49.0399169921875,
        49.0599365234375,
        49.0799560546875,
        49.0999755859375,
        49.1199951171875,
        49.1400146484375,
        49.159912109375,
        49.179931640625,
        49.199951171875,
        49.219970703125,
        49.239990234375,
        49.260009765625,
        49.2799072265625,
        49.2999267578125,
        49.3199462890625,
        49.3399658203125,
        49.3599853515625,
        49.3800048828125,
        49.39990234375,
        49.419921875,
        49.43994140625,
        49.4599609375,
        49.47998046875,
        49.5,
        49.52001953125,
        49.5399169921875,
        49.5599365234375,
        49.5799560546875,
        49.5999755859375,
        49.6199951171875,
        49.6400146484375,
        49.659912109375,
        49.679931640625,
        49.699951171875,
        49.719970703125,
        49.739990234375,
        49.760009765625,
        49.7799072265625,
        49.7999267578125,
        49.8199462890625,
        49.8399658203125,
        49.8599853515625,
        49.8800048828125,
        49.89990234375,
        49.919921875,
        49.93994140625,
        49.9599609375,
        49.97998046875,
        50.0,
        50.02001953125,
        50.0399169921875,
        50.0599365234375,
        50.0799560546875,
        50.0999755859375,
        50.1199951171875,
        50.1400146484375,
        50.159912109375,
        50.179931640625,
        50.199951171875,
        50.219970703125,
        50.239990234375,
        50.260009765625,
        50.2799072265625,
        50.2999267578125,
        50.3199462890625,
        50.3399658203125,
        50.3599853515625,
        50.3800048828125,
        50.39990234375,
        50.419921875,
        50.43994140625,
        50.4599609375,
        50.47998046875,
        50.5,
        50.52001953125,
        50.5399169921875,
        50.5599365234375,
        50.5799560546875,
        50.5999755859375,
        50.6199951171875,
        50.6400146484375,
        50.659912109375,
        50.679931640625,
        50.699951171875,
        50.719970703125,
        50.739990234375,
        50.760009765625,
        50.7799072265625,
        50.7999267578125,
        50.8199462890625,
        50.8399658203125,
        50.8599853515625,
        50.8800048828125,
        50.89990234375,
        50.919921875,
        50.93994140625,
        50.9599609375,
        50.97998046875,
        51.0,
        51.02001953125,
        51.0399169921875,
        51.0599365234375,
        51.0799560546875,
        51.0999755859375,
        51.1199951171875,
        51.1400146484375,
        51.159912109375,
        51.179931640625,
        51.199951171875,
        51.219970703125,
        51.239990234375,
        51.260009765625,
        51.2799072265625,
        51.2999267578125,
        51.3199462890625,
        51.3399658203125,
        51.3599853515625,
        51.3800048828125,
        51.39990234375,
        51.419921875,
        51.43994140625,
        51.4599609375,
        51.47998046875,
        51.5,
        51.52001953125,
        51.5399169921875,
        51.5599365234375,
        51.5799560546875,
        51.5999755859375,
        51.6199951171875,
        51.6400146484375,
        51.659912109375,
        51.679931640625,
        51.699951171875,
        51.719970703125,
        51.739990234375,
        51.760009765625,
        51.7799072265625,
        51.7999267578125,
        51.8199462890625,
        51.8399658203125,
        51.8599853515625,
        51.8800048828125,
        51.89990234375,
        51.919921875,
        51.93994140625,
        51.9599609375,
        51.97998046875,
        52.0,
        52.02001953125,
        52.0399169921875,
        52.0599365234375,
        52.0799560546875,
        52.0999755859375,
        52.1199951171875,
        52.1400146484375,
        52.159912109375,
        52.179931640625,
        52.199951171875,
        52.219970703125,
        52.239990234375,
        52.260009765625,
        52.2799072265625,
        52.2999267578125,
        52.3199462890625,
        52.3399658203125,
        52.3599853515625,
        52.3800048828125,
        52.39990234375,
        52.419921875,
        52.43994140625,
        52.4599609375,
        52.47998046875,
        52.5,
        52.52001953125,
        52.5399169921875,
        52.5599365234375,
        52.5799560546875,
        52.5999755859375,
        52.6199951171875,
        52.6400146484375,
        52.659912109375,
        52.679931640625,
        52.699951171875,
        52.719970703125,
        52.739990234375,
        52.760009765625,
        52.7799072265625,
        52.7999267578125,
        52.8199462890625,
        52.8399658203125,
        52.8599853515625,
        52.8800048828125,
        52.89990234375,
        52.919921875,
        52.93994140625,
        52.9599609375,
        52.97998046875,
        53.0,
        53.02001953125,
        53.0399169921875,
        53.0599365234375,
        53.0799560546875,
        53.0999755859375,
        53.1199951171875,
        53.1400146484375,
        53.159912109375,
        53.179931640625,
        53.199951171875,
        53.219970703125,
        53.239990234375,
        53.260009765625,
        53.2799072265625,
        53.2999267578125,
        53.3199462890625,
        53.3399658203125,
        53.3599853515625,
        53.3800048828125,
        53.39990234375,
        53.419921875,
        53.43994140625,
        53.4599609375,
        53.47998046875,
        53.5,
        53.52001953125,
        53.5399169921875,
        53.5599365234375,
        53.5799560546875,
        53.5999755859375,
        53.6199951171875,
        53.6400146484375,
        53.659912109375,
        53.679931640625,
        53.699951171875,
        53.719970703125,
        53.739990234375,
        53.760009765625,
        53.7799072265625,
        53.7999267578125,
        53.8199462890625,
        53.8399658203125,
        53.8599853515625,
        53.8800048828125,
        53.89990234375,
        53.919921875,
        53.93994140625,
        53.9599609375,
        53.97998046875,
        54.0,
        54.02001953125,
        54.0399169921875,
        54.0599365234375,
        54.0799560546875,
        54.0999755859375,
        54.1199951171875,
        54.1400146484375,
        54.159912109375,
        54.179931640625,
        54.199951171875,
        54.219970703125,
        54.239990234375,
        54.260009765625,
        54.2799072265625,
        54.2999267578125,
        54.3199462890625,
        54.3399658203125,
        54.3599853515625,
        54.3800048828125,
        54.39990234375,
        54.419921875,
        54.43994140625,
        54.4599609375,
        54.47998046875,
        54.5,
        54.52001953125,
        54.5399169921875,
        54.5599365234375,
        54.5799560546875,
        54.5999755859375,
        54.6199951171875,
        54.6400146484375,
        54.659912109375,
        54.679931640625,
        54.699951171875,
        54.719970703125,
        54.739990234375,
        54.760009765625,
        54.7799072265625,
        54.7999267578125,
        54.8199462890625,
        54.8399658203125,
        54.8599853515625,
        54.8800048828125,
        54.89990234375,
        54.919921875,
        54.93994140625,
        54.9599609375,
        54.97998046875,
        55.0,
        55.02001953125,
        55.0399169921875,
        55.0599365234375,
        55.0799560546875,
        55.0999755859375,
        55.1199951171875,
        55.1400146484375,
        55.159912109375,
        55.179931640625,
        55.199951171875,
        55.219970703125,
        55.239990234375,
        55.260009765625,
        55.2799072265625,
        55.2999267578125,
        55.3199462890625,
        55.3399658203125,
        55.3599853515625,
        55.3800048828125,
        55.39990234375,
        55.419921875,
        55.43994140625,
        55.4599609375,
        55.47998046875,
        55.5,
        55.52001953125,
        55.5399169921875,
        55.5599365234375,
        55.5799560546875,
        55.5999755859375,
        55.6199951171875,
        55.6400146484375,
        55.659912109375,
        55.679931640625,
        55.699951171875,
        55.719970703125,
        55.739990234375,
        55.760009765625,
        55.7799072265625,
        55.7999267578125,
        55.8199462890625,
        55.8399658203125,
        55.8599853515625,
        55.8800048828125,
        55.89990234375,
        55.919921875,
        55.93994140625,
        55.9599609375,
        55.97998046875,
        56.0,
        56.02001953125,
        56.0399169921875,
        56.0599365234375,
        56.0799560546875,
        56.0999755859375,
        56.1199951171875,
        56.1400146484375,
        56.159912109375,
        56.179931640625,
        56.199951171875,
        56.219970703125,
        56.239990234375,
        56.260009765625,
        56.2799072265625,
        56.2999267578125,
        56.3199462890625,
        56.3399658203125,
        56.3599853515625,
        56.3800048828125,
        56.39990234375,
        56.419921875,
        56.43994140625,
        56.4599609375,
        56.47998046875,
        56.5,
        56.52001953125,
        56.5399169921875,
        56.5599365234375,
        56.5799560546875,
        56.5999755859375,
        56.6199951171875,
        56.6400146484375,
        56.659912109375,
        56.679931640625,
        56.699951171875,
        56.719970703125,
        56.739990234375,
        56.760009765625,
        56.7799072265625,
        56.7999267578125,
        56.8199462890625,
        56.8399658203125,
        56.8599853515625,
        56.8800048828125,
        56.89990234375,
        56.919921875,
        56.93994140625,
        56.9599609375,
        56.97998046875,
        57.0,
        57.02001953125,
        57.0399169921875,
        57.0599365234375,
        57.0799560546875,
        57.0999755859375,
        57.1199951171875,
        57.1400146484375,
        57.159912109375,
        57.179931640625,
        57.199951171875,
        57.219970703125,
        57.239990234375,
        57.260009765625,
        57.2799072265625,
        57.2999267578125,
        57.3199462890625,
        57.3399658203125,
        57.3599853515625,
        57.3800048828125,
        57.39990234375,
        57.419921875,
        57.43994140625,
        57.4599609375,
        57.47998046875,
        57.5,
        57.52001953125,
        57.5399169921875,
        57.5599365234375,
        57.5799560546875,
        57.5999755859375,
        57.6199951171875,
        57.6400146484375,
        57.659912109375,
        57.679931640625,
        57.699951171875,
        57.719970703125,
        57.739990234375,
        57.760009765625,
        57.7799072265625,
        57.7999267578125,
        57.8199462890625,
        57.8399658203125,
        57.8599853515625,
        57.8800048828125,
        57.89990234375,
        57.919921875,
        57.93994140625,
        57.9599609375,
        57.97998046875,
        58.0,
        58.02001953125,
        58.0399169921875,
        58.0599365234375,
        58.0799560546875,
        58.0999755859375,
        58.1199951171875,
        58.1400146484375,
        58.159912109375,
        58.179931640625,
        58.199951171875,
        58.219970703125,
        58.239990234375,
        58.260009765625,
        58.2799072265625,
        58.2999267578125,
        58.3199462890625,
        58.3399658203125,
        58.3599853515625,
        58.3800048828125,
        58.39990234375,
        58.419921875,
        58.43994140625,
        58.4599609375,
        58.47998046875,
        58.5,
        58.52001953125,
        58.5399169921875,
        58.5599365234375,
        58.5799560546875,
        58.5999755859375,
        58.6199951171875,
        58.6400146484375,
        58.659912109375,
        58.679931640625,
        58.699951171875,
        58.719970703125,
        58.739990234375,
        58.760009765625,
        58.7799072265625,
        58.7999267578125,
        58.8199462890625,
        58.8399658203125,
        58.8599853515625,
        58.8800048828125,
        58.89990234375,
        58.919921875,
        58.93994140625,
        58.9599609375,
        58.97998046875,
        59.0,
        59.02001953125,
        59.0399169921875,
        59.0599365234375,
        59.0799560546875,
        59.0999755859375,
        59.1199951171875,
        59.1400146484375,
        59.159912109375,
        59.179931640625,
        59.199951171875,
        59.219970703125,
        59.239990234375,
        59.260009765625,
        59.2799072265625,
        59.2999267578125,
        59.3199462890625,
        59.3399658203125,
        59.3599853515625,
        59.3800048828125,
        59.39990234375,
        59.419921875,
        59.43994140625,
        59.4599609375,
        59.47998046875,
        59.5,
        59.52001953125,
        59.5399169921875,
        59.5599365234375,
        59.5799560546875,
        59.5999755859375,
        59.6199951171875,
        59.6400146484375,
        59.659912109375,
        59.679931640625,
        59.699951171875,
        59.719970703125,
        59.739990234375,
        59.760009765625,
        59.7799072265625,
        59.7999267578125,
        59.8199462890625,
        59.8399658203125,
        59.8599853515625,
        59.8800048828125,
        59.89990234375,
        59.919921875,
        59.93994140625,
        59.9599609375,
        59.97998046875
    ],
    "rightHandPositions": [
        "(-0.280000, 1.532831, -0.071348)",
        "(-0.280000, 1.469445, -0.054048)",
        "(-0.280000, 1.473330, -0.052750)",
        "(-0.280000, 1.477190, -0.051750)",
        "(-0.280000, 1.481082, -0.051048)",
        "(-0.280000, 1.484966, -0.050661)",
        "(-0.280000, 1.488815, -0.050590)",
        "(-0.280000, 1.492626, -0.050839)",
        "(-0.280000, 1.496375, -0.051400)",
        "(-0.280000, 1.500029, -0.052255)",
        "(-0.280000, 1.503616, -0.053393)",
        "(-0.280000, 1.507100, -0.054782)",
        "(-0.280000, 1.510489, -0.056391)",
        "(-0.280000, 1.513788, -0.058179)",
        "(-0.280000, 1.516992, -0.060105)",
        "(-0.280000, 1.520070, -0.062186)",
        "(-0.280000, 1.523026, -0.064471)",
        "(-0.280000, 1.525808, -0.066962)",
        "(-0.280000, 1.528387, -0.069662)",
        "(-0.280000, 1.530737, -0.072565)",
        "(-0.280000, 1.532834, -0.075658)",
        "(-0.280000, 1.534654, -0.078901)",
        "(-0.280000, 1.536205, -0.082310)",
        "(-0.280000, 1.537462, -0.085828)",
        "(-0.280000, 1.538441, -0.089446)",
        "(-0.280000, 1.539138, -0.093123)",
        "(-0.280000, 1.539559, -0.096819)",
        "(-0.280000, 1.539730, -0.100525)",
        "(-0.280000, 1.539666, -0.104180)",
        "(-0.280000, 1.539384, -0.107796)",
        "(-0.280000, 1.538920, -0.111348)",
        "(-0.280000, 1.538297, -0.114809)",
        "(-0.280000, 1.537541, -0.118155)",
        "(-0.280000, 1.536691, -0.121397)",
        "(-0.280000, 1.535780, -0.124502)",
        "(-0.280000, 1.534826, -0.127506)",
        "(-0.280000, 1.533862, -0.130383)",
        "(-0.280000, 1.532919, -0.133162)",
        "(-0.280000, 1.532018, -0.135844)",
        "(-0.280000, 1.531182, -0.138431)",
        "(-0.280000, 1.530431, -0.140947)",
        "(-0.280000, 1.529771, -0.143430)",
        "(-0.280000, 1.529217, -0.145876)",
        "(-0.280000, 1.528772, -0.148325)",
        "(-0.280000, 1.528437, -0.150789)",
        "(-0.280000, 1.528212, -0.153279)",
        "(-0.280000, 1.528085, -0.155820)",
        "(-0.280000, 1.528045, -0.158452)",
        "(-0.280000, 1.528081, -0.161165)",
        "(-0.280000, 1.528168, -0.163994)",
        "(-0.280000, 1.528288, -0.166940)",
        "(-0.280000, 1.528422, -0.170001)",
        "(-0.280000, 1.528536, -0.173201)",
        "(-0.280000, 1.528607, -0.176511)",
        "(-0.280000, 1.528617, -0.179959)",
        "(-0.280000, 1.528525, -0.183538)",
        "(-0.280000, 1.528313, -0.187230)",
        "(-0.280000, 1.527964, -0.191012)",
        "(-0.280000, 1.527441, -0.194890)",
        "(-0.280000, 1.526735, -0.198813)",
        "(-0.280000, 1.525833, -0.202802)",
        "(-0.280000, 1.524705, -0.206834)",
        "(-0.280000, 1.523349, -0.210881)",
        "(-0.280000, 1.521772, -0.214919)",
        "(-0.280000, 1.519951, -0.218959)",
        "(-0.280000, 1.517929, -0.222986)",
        "(-0.280000, 1.515145, -0.226041)",
        "(-0.280000, 1.511620, -0.227880)",
        "(-0.280000, 1.508024, -0.229575)",
        "(-0.280000, 1.504378, -0.231120)",
        "(-0.280000, 1.500658, -0.232523)",
        "(-0.280000, 1.496908, -0.233768)",
        "(-0.280000, 1.493102, -0.234865)",
        "(-0.280000, 1.489241, -0.235813)",
        "(-0.280000, 1.485345, -0.236605)",
        "(-0.280000, 1.481436, -0.237238)",
        "(-0.280000, 1.477489, -0.237715)",
        "(-0.280000, 1.473526, -0.238034)",
        "(-0.280000, 1.469593, -0.238193)",
        "(-0.280000, 1.465618, -0.238195)",
        "(-0.280000, 1.461645, -0.238038)",
        "(-0.280000, 1.457697, -0.237723)",
        "(-0.280000, 1.453750, -0.237248)",
        "(-0.280000, 1.449825, -0.236616)",
        "(-0.280000, 1.445967, -0.235835)",
        "(-0.280000, 1.442105, -0.234891)",
        "(-0.280000, 1.438284, -0.233793)",
        "(-0.280000, 1.434510, -0.232543)",
        "(-0.280000, 1.430804, -0.231148)",
        "(-0.280000, 1.427142, -0.229600)",
        "(-0.280000, 1.423566, -0.227917)",
        "(-0.280000, 1.420053, -0.226089)",
        "(-0.280000, 1.416603, -0.224114)",
        "(-0.280000, 1.413235, -0.222002)",
        "(-0.280000, 1.409966, -0.219765)",
        "(-0.280000, 1.406778, -0.217391)",
        "(-0.280000, 1.403705, -0.214906)",
        "(-0.280000, 1.400728, -0.212294)",
        "(-0.280000, 1.397847, -0.209555)",
        "(-0.280000, 1.395077, -0.206703)",
        "(-0.280000, 1.392434, -0.203753)",
        "(-0.280000, 1.389902, -0.200688)",
        "(-0.280000, 1.387495, -0.197525)",
        "(-0.280000, 1.385238, -0.194299)",
        "(-0.280000, 1.383091, -0.190954)",
        "(-0.280000, 1.381080, -0.187524)",
        "(-0.280000, 1.379214, -0.184031)",
        "(-0.280000, 1.377484, -0.180451)",
        "(-0.280000, 1.375898, -0.176806)",
        "(-0.280000, 1.374473, -0.173136)",
        "(-0.280000, 1.373183, -0.169376)",
        "(-0.280000, 1.373250, -0.165233)",
        "(-0.280000, 1.374570, -0.160908)",
        "(-0.280000, 1.376032, -0.156726)",
        "(-0.280000, 1.377677, -0.152696)",
        "(-0.280000, 1.379529, -0.148859)",
        "(-0.280000, 1.381633, -0.145151)",
        "(-0.280000, 1.383990, -0.141624)",
        "(-0.280000, 1.386600, -0.138309)",
        "(-0.280000, 1.389452, -0.135201)",
        "(-0.280000, 1.392524, -0.132329)",
        "(-0.280000, 1.395764, -0.129735)",
        "(-0.280000, 1.399181, -0.127375)",
        "(-0.280000, 1.402712, -0.125283)",
        "(-0.280000, 1.406310, -0.123468)",
        "(-0.280000, 1.409934, -0.121904)",
        "(-0.280000, 1.413535, -0.120589)",
        "(-0.280000, 1.417065, -0.119512)",
        "(-0.280000, 1.420466, -0.118636)",
        "(-0.280000, 1.423739, -0.117931)",
        "(-0.280000, 1.426823, -0.117373)",
        "(-0.280000, 1.429698, -0.116912)",
        "(-0.280000, 1.432336, -0.116513)",
        "(-0.280000, 1.434720, -0.116140)",
        "(-0.280000, 1.436834, -0.115742)",
        "(-0.280000, 1.438701, -0.115276)",
        "(-0.280000, 1.440309, -0.114709)",
        "(-0.280000, 1.441679, -0.113994)",
        "(-0.280000, 1.442825, -0.113101)",
        "(-0.280000, 1.443771, -0.112004)",
        "(-0.280000, 1.444549, -0.110681)",
        "(-0.280000, 1.445201, -0.109102)",
        "(-0.280000, 1.445756, -0.107266)",
        "(-0.280000, 1.446263, -0.105162)",
        "(-0.280000, 1.446761, -0.102797)",
        "(-0.280000, 1.447285, -0.100185)",
        "(-0.280000, 1.447886, -0.097355)",
        "(-0.280000, 1.448604, -0.094300)",
        "(-0.280000, 1.449465, -0.091071)",
        "(-0.280000, 1.450515, -0.087698)",
        "(-0.280000, 1.451777, -0.084224)",
        "(-0.280000, 1.453271, -0.080694)",
        "(-0.280000, 1.455006, -0.077155)",
        "(-0.280000, 1.456996, -0.073672)",
        "(-0.280000, 1.459261, -0.070250)",
        "(-0.280000, 1.461777, -0.066956)",
        "(-0.280000, 1.464558, -0.063830)",
        "(-0.280000, 1.467581, -0.060906)",
        "(-0.280000, 1.470816, -0.058214)",
        "(-0.280000, 1.474249, -0.055788)",
        "(-0.280000, 1.477889, -0.053610)",
        "(-0.280000, 1.481684, -0.051691)",
        "(-0.280000, 1.485646, -0.050025)",
        "(-0.280000, 1.489753, -0.048586)",
        "(-0.280000, 1.493990, -0.047331)",
        "(-0.280000, 1.498362, -0.046241)",
        "(-0.280000, 1.502508, -0.046368)",
        "(-0.280000, 1.506185, -0.047839)",
        "(-0.280000, 1.509815, -0.049461)",
        "(-0.280000, 1.513376, -0.051228)",
        "(-0.280000, 1.516851, -0.053129)",
        "(-0.280000, 1.520239, -0.055163)",
        "(-0.280000, 1.523563, -0.057343)",
        "(-0.280000, 1.526785, -0.059646)",
        "(-0.280000, 1.529924, -0.062086)",
        "(-0.280000, 1.532963, -0.064649)",
        "(-0.280000, 1.535886, -0.067322)",
        "(-0.280000, 1.538710, -0.070120)",
        "(-0.280000, 1.541403, -0.073011)",
        "(-0.280000, 1.543985, -0.076014)",
        "(-0.280000, 1.546454, -0.079130)",
        "(-0.280000, 1.548796, -0.082343)",
        "(-0.280000, 1.550999, -0.085634)",
        "(-0.280000, 1.553077, -0.089024)",
        "(-0.280000, 1.555005, -0.092473)",
        "(-0.280000, 1.556798, -0.096004)",
        "(-0.280000, 1.558455, -0.099618)",
        "(-0.280000, 1.559966, -0.103295)",
        "(-0.280000, 1.561323, -0.107016)",
        "(-0.280000, 1.562535, -0.110803)",
        "(-0.280000, 1.563587, -0.114611)",
        "(-0.280000, 1.564489, -0.118468)",
        "(-0.280000, 1.565239, -0.122372)",
        "(-0.280000, 1.565832, -0.126303)",
        "(-0.280000, 1.566265, -0.130240)",
        "(-0.280000, 1.566541, -0.134206)",
        "(-0.280000, 1.566658, -0.138156)",
        "(-0.280000, 1.566617, -0.142116)",
        "(-0.280000, 1.566416, -0.146086)",
        "(-0.280000, 1.566057, -0.150046)",
        "(-0.280000, 1.565541, -0.153972)",
        "(-0.280000, 1.564866, -0.157890)",
        "(-0.280000, 1.564035, -0.161778)",
        "(-0.280000, 1.563058, -0.165591)",
        "(-0.280000, 1.561919, -0.169400)",
        "(-0.280000, 1.560628, -0.173161)",
        "(-0.280000, 1.559194, -0.176852)",
        "(-0.280000, 1.557606, -0.180497)",
        "(-0.280000, 1.555874, -0.184075)",
        "(-0.280000, 1.554018, -0.187547)",
        "(-0.280000, 1.552006, -0.190976)",
        "(-0.280000, 1.548820, -0.193624)",
        "(-0.280000, 1.544679, -0.195441)",
        "(-0.280000, 1.540553, -0.197057)",
        "(-0.280000, 1.536432, -0.198441)",
        "(-0.280000, 1.532356, -0.199574)",
        "(-0.280000, 1.528272, -0.200501)",
        "(-0.280000, 1.524233, -0.201212)",
        "(-0.280000, 1.520265, -0.201715)",
        "(-0.280000, 1.516366, -0.202043)",
        "(-0.280000, 1.512560, -0.202209)",
        "(-0.280000, 1.508895, -0.202229)",
        "(-0.280000, 1.505315, -0.202141)",
        "(-0.280000, 1.501861, -0.201965)",
        "(-0.280000, 1.498548, -0.201721)",
        "(-0.280000, 1.495358, -0.201447)",
        "(-0.280000, 1.492297, -0.201163)",
        "(-0.280000, 1.489371, -0.200892)",
        "(-0.280000, 1.486567, -0.200664)",
        "(-0.280000, 1.483848, -0.200494)",
        "(-0.280000, 1.481227, -0.200399)",
        "(-0.280000, 1.478667, -0.200398)",
        "(-0.280000, 1.476159, -0.200499)",
        "(-0.280000, 1.473691, -0.200709)",
        "(-0.280000, 1.471238, -0.201028)",
        "(-0.280000, 1.468758, -0.201459)",
        "(-0.280000, 1.466254, -0.201993)",
        "(-0.280000, 1.463689, -0.202619)",
        "(-0.280000, 1.461053, -0.203324)",
        "(-0.280000, 1.458339, -0.204090)",
        "(-0.280000, 1.455534, -0.204888)",
        "(-0.280000, 1.452602, -0.205704)",
        "(-0.280000, 1.449565, -0.206508)",
        "(-0.280000, 1.446400, -0.207268)",
        "(-0.280000, 1.443119, -0.207954)",
        "(-0.280000, 1.439739, -0.208541)",
        "(-0.280000, 1.436273, -0.208987)",
        "(-0.280000, 1.432702, -0.209274)",
        "(-0.280000, 1.429067, -0.209369)",
        "(-0.280000, 1.425400, -0.209256)",
        "(-0.280000, 1.421708, -0.208899)",
        "(-0.280000, 1.418028, -0.208286)",
        "(-0.280000, 1.414401, -0.207412)",
        "(-0.280000, 1.410857, -0.206260)",
        "(-0.280000, 1.407396, -0.204821)",
        "(-0.280000, 1.404078, -0.203112)",
        "(-0.280000, 1.400910, -0.201121)",
        "(-0.280000, 1.397927, -0.198870)",
        "(-0.280000, 1.395154, -0.196389)",
        "(-0.280000, 1.392601, -0.193695)",
        "(-0.280000, 1.390252, -0.190793)",
        "(-0.280000, 1.388124, -0.187740)",
        "(-0.280000, 1.386186, -0.184543)",
        "(-0.280000, 1.384422, -0.181247)",
        "(-0.280000, 1.382797, -0.177895)",
        "(-0.280000, 1.381265, -0.174508)",
        "(-0.280000, 1.379778, -0.171068)",
        "(-0.280000, 1.378319, -0.167616)",
        "(-0.280000, 1.376855, -0.164122)",
        "(-0.280000, 1.375378, -0.160592)",
        "(-0.280000, 1.373881, -0.157028)",
        "(-0.280000, 1.372367, -0.153411)",
        "(-0.280000, 1.370825, -0.149696)",
        "(-0.280000, 1.369278, -0.145906)",
        "(-0.280000, 1.368490, -0.141977)",
        "(-0.280000, 1.368454, -0.138001)",
        "(-0.280000, 1.368578, -0.134042)",
        "(-0.280000, 1.368860, -0.130077)",
        "(-0.280000, 1.369299, -0.126150)",
        "(-0.280000, 1.369895, -0.122234)",
        "(-0.280000, 1.370650, -0.118331)",
        "(-0.280000, 1.371561, -0.114461)",
        "(-0.280000, 1.372623, -0.110646)",
        "(-0.280000, 1.373841, -0.106861)",
        "(-0.280000, 1.375201, -0.103151)",
        "(-0.280000, 1.376711, -0.099490)",
        "(-0.280000, 1.378373, -0.095878)",
        "(-0.280000, 1.380178, -0.092336)",
        "(-0.280000, 1.382117, -0.088883)",
        "(-0.280000, 1.384200, -0.085496)",
        "(-0.280000, 1.386403, -0.082216)",
        "(-0.280000, 1.388741, -0.079019)",
        "(-0.280000, 1.391214, -0.075907)",
        "(-0.280000, 1.393811, -0.072896)",
        "(-0.280000, 1.396515, -0.070002)",
        "(-0.280000, 1.399344, -0.067209)",
        "(-0.280000, 1.402264, -0.064547)",
        "(-0.280000, 1.405295, -0.061998)",
        "(-0.280000, 1.408438, -0.059562)",
        "(-0.280000, 1.411676, -0.057255)",
        "(-0.280000, 1.414991, -0.055088)",
        "(-0.280000, 1.418403, -0.053048)",
        "(-0.280000, 1.421894, -0.051146)",
        "(-0.280000, 1.425423, -0.049402)",
        "(-0.280000, 1.429054, -0.047784)",
        "(-0.280000, 1.432748, -0.046313)",
        "(-0.280000, 1.436483, -0.044997)",
        "(-0.280000, 1.440283, -0.043826)",
        "(-0.280000, 1.444126, -0.042809)",
        "(-0.280000, 1.447969, -0.041955)",
        "(-0.280000, 1.451881, -0.041247)",
        "(-0.280000, 1.455974, -0.042005)",
        "(-0.280000, 1.460043, -0.043905)",
        "(-0.280000, 1.463956, -0.045973)",
        "(-0.280000, 1.467691, -0.048207)",
        "(-0.280000, 1.471204, -0.050618)",
        "(-0.280000, 1.474553, -0.053257)",
        "(-0.280000, 1.477684, -0.056120)",
        "(-0.280000, 1.480566, -0.059201)",
        "(-0.280000, 1.483209, -0.062489)",
        "(-0.280000, 1.485584, -0.065959)",
        "(-0.280000, 1.487659, -0.069554)",
        "(-0.280000, 1.489476, -0.073288)",
        "(-0.280000, 1.491011, -0.077094)",
        "(-0.280000, 1.492262, -0.080925)",
        "(-0.280000, 1.493261, -0.084743)",
        "(-0.280000, 1.494017, -0.088502)",
        "(-0.280000, 1.494549, -0.092154)",
        "(-0.280000, 1.494901, -0.095649)",
        "(-0.280000, 1.495105, -0.098990)",
        "(-0.280000, 1.495190, -0.102124)",
        "(-0.280000, 1.495212, -0.105035)",
        "(-0.280000, 1.495208, -0.107703)",
        "(-0.280000, 1.495217, -0.110116)",
        "(-0.280000, 1.495291, -0.112266)",
        "(-0.280000, 1.495470, -0.114182)",
        "(-0.280000, 1.495788, -0.115857)",
        "(-0.280000, 1.496288, -0.117319)",
        "(-0.280000, 1.496997, -0.118587)",
        "(-0.280000, 1.497939, -0.119687)",
        "(-0.280000, 1.499129, -0.120657)",
        "(-0.280000, 1.500592, -0.121540)",
        "(-0.280000, 1.502323, -0.122365)",
        "(-0.280000, 1.504327, -0.123184)",
        "(-0.280000, 1.506589, -0.124034)",
        "(-0.280000, 1.509092, -0.124946)",
        "(-0.280000, 1.511799, -0.125968)",
        "(-0.280000, 1.514710, -0.127138)",
        "(-0.280000, 1.517772, -0.128477)",
        "(-0.280000, 1.520948, -0.130025)",
        "(-0.280000, 1.524192, -0.131797)",
        "(-0.280000, 1.527455, -0.133798)",
        "(-0.280000, 1.530692, -0.136056)",
        "(-0.280000, 1.533835, -0.138549)",
        "(-0.280000, 1.536876, -0.141295)",
        "(-0.280000, 1.539751, -0.144290)",
        "(-0.280000, 1.542422, -0.147511)",
        "(-0.280000, 1.544858, -0.150929)",
        "(-0.280000, 1.547028, -0.154545)",
        "(-0.280000, 1.548908, -0.158305)",
        "(-0.280000, 1.550516, -0.162220)",
        "(-0.280000, 1.551835, -0.166274)",
        "(-0.280000, 1.552884, -0.170442)",
        "(-0.280000, 1.553692, -0.174706)",
        "(-0.280000, 1.554279, -0.179093)",
        "(-0.280000, 1.554646, -0.183554)",
        "(-0.280000, 1.553960, -0.187650)",
        "(-0.280000, 1.551944, -0.191076)",
        "(-0.280000, 1.549792, -0.194419)",
        "(-0.280000, 1.547516, -0.197661)",
        "(-0.280000, 1.545103, -0.200821)",
        "(-0.280000, 1.542582, -0.203863)",
        "(-0.280000, 1.539935, -0.206809)",
        "(-0.280000, 1.537161, -0.209657)",
        "(-0.280000, 1.534275, -0.212392)",
        "(-0.280000, 1.531294, -0.214999)",
        "(-0.280000, 1.528199, -0.217495)",
        "(-0.280000, 1.525006, -0.219864)",
        "(-0.280000, 1.521754, -0.222081)",
        "(-0.280000, 1.518383, -0.224188)",
        "(-0.280000, 1.514929, -0.226159)",
        "(-0.280000, 1.511414, -0.227982)",
        "(-0.280000, 1.507814, -0.229669)",
        "(-0.280000, 1.504149, -0.231211)",
        "(-0.280000, 1.500463, -0.232592)",
        "(-0.280000, 1.496687, -0.233836)",
        "(-0.280000, 1.492864, -0.234928)",
        "(-0.280000, 1.489016, -0.235863)",
        "(-0.280000, 1.485118, -0.236646)",
        "(-0.280000, 1.481192, -0.237272)",
        "(-0.280000, 1.477283, -0.237736)",
        "(-0.280000, 1.473319, -0.238047)",
        "(-0.280000, 1.469347, -0.238198)",
        "(-0.280000, 1.465386, -0.238191)",
        "(-0.280000, 1.461414, -0.238024)",
        "(-0.280000, 1.457451, -0.237698)",
        "(-0.280000, 1.453544, -0.237219)",
        "(-0.280000, 1.449621, -0.236578)",
        "(-0.280000, 1.445726, -0.235780)",
        "(-0.280000, 1.441881, -0.234831)",
        "(-0.280000, 1.438062, -0.233724)",
        "(-0.280000, 1.434291, -0.232465)",
        "(-0.280000, 1.430588, -0.231062)",
        "(-0.280000, 1.427192, -0.228979)",
        "(-0.280000, 1.424157, -0.226210)",
        "(-0.280000, 1.421218, -0.223484)",
        "(-0.280000, 1.418331, -0.220796)",
        "(-0.280000, 1.415493, -0.218150)",
        "(-0.280000, 1.412704, -0.215550)",
        "(-0.280000, 1.409949, -0.212984)",
        "(-0.280000, 1.407204, -0.210412)",
        "(-0.280000, 1.404502, -0.207836)",
        "(-0.280000, 1.401837, -0.205210)",
        "(-0.280000, 1.399245, -0.202516)",
        "(-0.280000, 1.396766, -0.199736)",
        "(-0.280000, 1.394405, -0.196866)",
        "(-0.280000, 1.392148, -0.193885)",
        "(-0.280000, 1.390020, -0.190829)",
        "(-0.280000, 1.388007, -0.187677)",
        "(-0.280000, 1.386123, -0.184448)",
        "(-0.280000, 1.384377, -0.181158)",
        "(-0.280000, 1.382767, -0.177809)",
        "(-0.280000, 1.381283, -0.174377)",
        "(-0.280000, 1.379943, -0.170902)",
        "(-0.280000, 1.378738, -0.167363)",
        "(-0.280000, 1.377676, -0.163778)",
        "(-0.280000, 1.376762, -0.160167)",
        "(-0.280000, 1.375991, -0.156509)",
        "(-0.280000, 1.375370, -0.152845)",
        "(-0.280000, 1.374894, -0.149150)",
        "(-0.280000, 1.374566, -0.145426)",
        "(-0.280000, 1.374388, -0.141691)",
        "(-0.280000, 1.374359, -0.137967)",
        "(-0.280000, 1.374479, -0.134230)",
        "(-0.280000, 1.374748, -0.130523)",
        "(-0.280000, 1.375165, -0.126822)",
        "(-0.280000, 1.375732, -0.123127)",
        "(-0.280000, 1.376447, -0.119457)",
        "(-0.280000, 1.377305, -0.115832)",
        "(-0.280000, 1.378311, -0.112231)",
        "(-0.280000, 1.379453, -0.108695)",
        "(-0.280000, 1.380738, -0.105199)",
        "(-0.280000, 1.382168, -0.101745)",
        "(-0.280000, 1.383736, -0.098350)",
        "(-0.280000, 1.385431, -0.095034)",
        "(-0.280000, 1.387265, -0.091775)",
        "(-0.280000, 1.389215, -0.088612)",
        "(-0.280000, 1.391295, -0.085523)",
        "(-0.280000, 1.393506, -0.082507)",
        "(-0.280000, 1.395835, -0.079583)",
        "(-0.280000, 1.398271, -0.076765)",
        "(-0.280000, 1.400827, -0.074036)",
        "(-0.280000, 1.403491, -0.071412)",
        "(-0.280000, 1.406229, -0.068921)",
        "(-0.280000, 1.409094, -0.066518)",
        "(-0.280000, 1.412052, -0.064232)",
        "(-0.280000, 1.415088, -0.062074)",
        "(-0.280000, 1.418220, -0.060032)",
        "(-0.280000, 1.421431, -0.058117)",
        "(-0.280000, 1.424683, -0.056349)",
        "(-0.280000, 1.428037, -0.054696)",
        "(-0.280000, 1.431454, -0.053179)",
        "(-0.280000, 1.434916, -0.051805)",
        "(-0.280000, 1.438444, -0.050566)",
        "(-0.280000, 1.442019, -0.049470)",
        "(-0.280000, 1.445598, -0.048527)",
        "(-0.280000, 1.449249, -0.047719)",
        "(-0.280000, 1.452929, -0.047058)",
        "(-0.280000, 1.456618, -0.046547)",
        "(-0.280000, 1.460340, -0.046183)",
        "(-0.280000, 1.464072, -0.045969)",
        "(-0.280000, 1.467774, -0.045904)",
        "(-0.280000, 1.471512, -0.045988)",
        "(-0.280000, 1.475243, -0.046221)",
        "(-0.280000, 1.478948, -0.046603)",
        "(-0.280000, 1.482649, -0.047134)",
        "(-0.280000, 1.486326, -0.047813)",
        "(-0.280000, 1.489958, -0.048636)",
        "(-0.280000, 1.493547, -0.049601)",
        "(-0.280000, 1.497116, -0.050716)",
        "(-0.280000, 1.500624, -0.051967)",
        "(-0.280000, 1.504092, -0.053364)",
        "(-0.280000, 1.507502, -0.054898)",
        "(-0.280000, 1.510835, -0.056561)",
        "(-0.280000, 1.514091, -0.058352)",
        "(-0.280000, 1.517280, -0.060276)",
        "(-0.280000, 1.520402, -0.062334)",
        "(-0.280000, 1.523438, -0.064515)",
        "(-0.280000, 1.526374, -0.066807)",
        "(-0.280000, 1.529227, -0.069225)",
        "(-0.280000, 1.531963, -0.071739)",
        "(-0.280000, 1.534603, -0.074366)",
        "(-0.280000, 1.537146, -0.077107)",
        "(-0.280000, 1.539577, -0.079948)",
        "(-0.280000, 1.541883, -0.082873)",
        "(-0.280000, 1.544079, -0.085899)",
        "(-0.280000, 1.546139, -0.088992)",
        "(-0.280000, 1.548078, -0.092172)",
        "(-0.280000, 1.549896, -0.095439)",
        "(-0.280000, 1.551581, -0.098777)",
        "(-0.280000, 1.553126, -0.102166)",
        "(-0.280000, 1.554538, -0.105628)",
        "(-0.280000, 1.555811, -0.109143)",
        "(-0.280000, 1.556931, -0.112672)",
        "(-0.280000, 1.557920, -0.116278)",
        "(-0.280000, 1.558763, -0.119920)",
        "(-0.280000, 1.559456, -0.123580)",
        "(-0.280000, 1.560005, -0.127278)",
        "(-0.280000, 1.560405, -0.130996)",
        "(-0.280000, 1.560654, -0.134689)",
        "(-0.280000, 1.560756, -0.138427)",
        "(-0.280000, 1.560709, -0.142165)",
        "(-0.280000, 1.560512, -0.145885)",
        "(-0.280000, 1.560166, -0.149607)",
        "(-0.280000, 1.559661, -0.153312)",
        "(-0.280000, 1.558968, -0.156947)",
        "(-0.280000, 1.558038, -0.160566)",
        "(-0.280000, 1.556849, -0.164106)",
        "(-0.280000, 1.555393, -0.167529)",
        "(-0.280000, 1.553655, -0.170835)",
        "(-0.280000, 1.551643, -0.173985)",
        "(-0.280000, 1.549389, -0.176925)",
        "(-0.280000, 1.546871, -0.179698)",
        "(-0.280000, 1.544130, -0.182256)",
        "(-0.280000, 1.541201, -0.184574)",
        "(-0.280000, 1.538099, -0.186670)",
        "(-0.280000, 1.534864, -0.188528)",
        "(-0.280000, 1.531536, -0.190140)",
        "(-0.280000, 1.528152, -0.191527)",
        "(-0.280000, 1.524712, -0.192707)",
        "(-0.280000, 1.521274, -0.193677)",
        "(-0.280000, 1.517848, -0.194473)",
        "(-0.280000, 1.514468, -0.195109)",
        "(-0.280000, 1.511162, -0.195604)",
        "(-0.280000, 1.507950, -0.195995)",
        "(-0.280000, 1.504814, -0.196306)",
        "(-0.280000, 1.501789, -0.196559)",
        "(-0.280000, 1.498864, -0.196792)",
        "(-0.280000, 1.496045, -0.197025)",
        "(-0.280000, 1.493337, -0.197280)",
        "(-0.280000, 1.490730, -0.197586)",
        "(-0.280000, 1.488188, -0.197961)",
        "(-0.280000, 1.485722, -0.198419)",
        "(-0.280000, 1.483297, -0.198979)",
        "(-0.280000, 1.480901, -0.199646)",
        "(-0.280000, 1.478524, -0.200424)",
        "(-0.280000, 1.476140, -0.201312)",
        "(-0.280000, 1.473707, -0.202316)",
        "(-0.280000, 1.471229, -0.203422)",
        "(-0.280000, 1.468665, -0.204621)",
        "(-0.280000, 1.466007, -0.205896)",
        "(-0.280000, 1.463248, -0.207229)",
        "(-0.280000, 1.460354, -0.208599)",
        "(-0.280000, 1.457342, -0.209973)",
        "(-0.280000, 1.454179, -0.211346)",
        "(-0.280000, 1.450855, -0.212677)",
        "(-0.280000, 1.447380, -0.213942)",
        "(-0.280000, 1.443768, -0.215117)",
        "(-0.280000, 1.439999, -0.216170)",
        "(-0.280000, 1.436117, -0.217073)",
        "(-0.280000, 1.432096, -0.217821)",
        "(-0.280000, 1.427946, -0.218379)",
        "(-0.280000, 1.423693, -0.218734)",
        "(-0.280000, 1.419360, -0.218883)",
        "(-0.280000, 1.414939, -0.218793)",
        "(-0.280000, 1.410508, -0.218435)",
        "(-0.280000, 1.406524, -0.217193)",
        "(-0.280000, 1.403441, -0.214682)",
        "(-0.280000, 1.400461, -0.212050)",
        "(-0.280000, 1.397601, -0.209311)",
        "(-0.280000, 1.394841, -0.206449)",
        "(-0.280000, 1.392214, -0.203497)",
        "(-0.280000, 1.389702, -0.200435)",
        "(-0.280000, 1.387305, -0.197263)",
        "(-0.280000, 1.385037, -0.193998)",
        "(-0.280000, 1.382910, -0.190657)",
        "(-0.280000, 1.380910, -0.187221)",
        "(-0.280000, 1.379050, -0.183707)",
        "(-0.280000, 1.377349, -0.180157)",
        "(-0.280000, 1.375775, -0.176506)",
        "(-0.280000, 1.374349, -0.172795)",
        "(-0.280000, 1.373078, -0.169044)",
        "(-0.280000, 1.371953, -0.165230)",
        "(-0.280000, 1.370986, -0.161390)",
        "(-0.280000, 1.370174, -0.157523)",
        "(-0.280000, 1.369517, -0.153602)",
        "(-0.280000, 1.370926, -0.149468)",
        "(-0.280000, 1.372560, -0.145452)",
        "(-0.280000, 1.374385, -0.141584)",
        "(-0.280000, 1.376363, -0.137886)",
        "(-0.280000, 1.378446, -0.134357)",
        "(-0.280000, 1.380621, -0.130966)",
        "(-0.280000, 1.382840, -0.127743)",
        "(-0.280000, 1.385070, -0.124654)",
        "(-0.280000, 1.387281, -0.121696)",
        "(-0.280000, 1.389439, -0.118866)",
        "(-0.280000, 1.391515, -0.116132)",
        "(-0.280000, 1.393509, -0.113451)",
        "(-0.280000, 1.395389, -0.110825)",
        "(-0.280000, 1.397153, -0.108204)",
        "(-0.280000, 1.398790, -0.105572)",
        "(-0.280000, 1.400295, -0.102911)",
        "(-0.280000, 1.401684, -0.100173)",
        "(-0.280000, 1.402955, -0.097362)",
        "(-0.280000, 1.404132, -0.094433)",
        "(-0.280000, 1.405242, -0.091363)",
        "(-0.280000, 1.406304, -0.088151)",
        "(-0.280000, 1.407339, -0.084798)",
        "(-0.280000, 1.408397, -0.081284)",
        "(-0.280000, 1.409499, -0.077648)",
        "(-0.280000, 1.410686, -0.073869)",
        "(-0.280000, 1.412009, -0.069974)",
        "(-0.280000, 1.413498, -0.066005)",
        "(-0.280000, 1.415177, -0.062013)",
        "(-0.280000, 1.417095, -0.058019)",
        "(-0.280000, 1.419214, -0.054041)",
        "(-0.280000, 1.422070, -0.051054)",
        "(-0.280000, 1.425639, -0.049301)",
        "(-0.280000, 1.429274, -0.047692)",
        "(-0.280000, 1.432957, -0.046235)",
        "(-0.280000, 1.436710, -0.044922)",
        "(-0.280000, 1.440489, -0.043767)",
        "(-0.280000, 1.444320, -0.042762)",
        "(-0.280000, 1.448203, -0.041908)",
        "(-0.280000, 1.452117, -0.041210)",
        "(-0.280000, 1.456041, -0.040671)",
        "(-0.280000, 1.459998, -0.040289)",
        "(-0.280000, 1.463968, -0.040065)",
        "(-0.280000, 1.467903, -0.040001)",
        "(-0.280000, 1.471878, -0.040094)",
        "(-0.280000, 1.475846, -0.040347)",
        "(-0.280000, 1.479785, -0.040757)",
        "(-0.280000, 1.483720, -0.041327)",
        "(-0.280000, 1.487629, -0.042054)",
        "(-0.280000, 1.491467, -0.042928)",
        "(-0.280000, 1.495305, -0.043964)",
        "(-0.280000, 1.499099, -0.045154)",
        "(-0.280000, 1.502828, -0.046489)",
        "(-0.280000, 1.506514, -0.047978)",
        "(-0.280000, 1.510138, -0.049614)",
        "(-0.280000, 1.513658, -0.051376)",
        "(-0.280000, 1.517139, -0.053295)",
        "(-0.280000, 1.520541, -0.055353)",
        "(-0.280000, 1.523845, -0.057537)",
        "(-0.280000, 1.527072, -0.059860)",
        "(-0.280000, 1.530202, -0.062311)",
        "(-0.280000, 1.533202, -0.064860)",
        "(-0.280000, 1.536127, -0.067552)",
        "(-0.280000, 1.538932, -0.070349)",
        "(-0.280000, 1.541632, -0.073267)",
        "(-0.280000, 1.544213, -0.076291)",
        "(-0.280000, 1.546661, -0.079404)",
        "(-0.280000, 1.548993, -0.082625)",
        "(-0.280000, 1.551179, -0.085917)",
        "(-0.280000, 1.553238, -0.089300)",
        "(-0.280000, 1.555166, -0.092777)",
        "(-0.280000, 1.556954, -0.096328)",
        "(-0.280000, 1.558592, -0.099934)",
        "(-0.280000, 1.560090, -0.103617)",
        "(-0.280000, 1.561431, -0.107334)",
        "(-0.280000, 1.562626, -0.111110)",
        "(-0.280000, 1.562460, -0.115250)",
        "(-0.280000, 1.561040, -0.119557)",
        "(-0.280000, 1.559475, -0.123689)",
        "(-0.280000, 1.557734, -0.127678)",
        "(-0.280000, 1.555791, -0.131483)",
        "(-0.280000, 1.553598, -0.135127)",
        "(-0.280000, 1.551157, -0.138596)",
        "(-0.280000, 1.548467, -0.141860)",
        "(-0.280000, 1.545542, -0.144887)",
        "(-0.280000, 1.542403, -0.147684)",
        "(-0.280000, 1.539099, -0.150210)",
        "(-0.280000, 1.535628, -0.152477)",
        "(-0.280000, 1.532049, -0.154484)",
        "(-0.280000, 1.528405, -0.156221)",
        "(-0.280000, 1.524747, -0.157688)",
        "(-0.280000, 1.521116, -0.158917)",
        "(-0.280000, 1.517558, -0.159917)",
        "(-0.280000, 1.514139, -0.160703)",
        "(-0.280000, 1.510851, -0.161330)",
        "(-0.280000, 1.507750, -0.161820)",
        "(-0.280000, 1.504869, -0.162206)",
        "(-0.280000, 1.502222, -0.162541)",
        "(-0.280000, 1.499826, -0.162861)",
        "(-0.280000, 1.497706, -0.163204)",
        "(-0.280000, 1.495829, -0.163625)",
        "(-0.280000, 1.494203, -0.164157)",
        "(-0.280000, 1.492821, -0.164835)",
        "(-0.280000, 1.491653, -0.165700)",
        "(-0.280000, 1.490678, -0.166777)",
        "(-0.280000, 1.489872, -0.168078)",
        "(-0.280000, 1.489182, -0.169641)",
        "(-0.280000, 1.488578, -0.171467)",
        "(-0.280000, 1.488026, -0.173555)",
        "(-0.280000, 1.487471, -0.175907)",
        "(-0.280000, 1.486878, -0.178509)",
        "(-0.280000, 1.486215, -0.181320)",
        "(-0.280000, 1.485424, -0.184357)",
        "(-0.280000, 1.484478, -0.187567)",
        "(-0.280000, 1.483354, -0.190911)",
        "(-0.280000, 1.482010, -0.194354)",
        "(-0.280000, 1.480440, -0.197845)",
        "(-0.280000, 1.478611, -0.201344)",
        "(-0.280000, 1.476538, -0.204778)",
        "(-0.280000, 1.474201, -0.208143)",
        "(-0.280000, 1.471596, -0.211376)",
        "(-0.280000, 1.468740, -0.214435)",
        "(-0.280000, 1.465661, -0.217285)",
        "(-0.280000, 1.462349, -0.219898)",
        "(-0.280000, 1.458859, -0.222241)",
        "(-0.280000, 1.455181, -0.224333)",
        "(-0.280000, 1.451327, -0.226158)",
        "(-0.280000, 1.447325, -0.227728)",
        "(-0.280000, 1.443199, -0.229072)",
        "(-0.280000, 1.438919, -0.230220)",
        "(-0.280000, 1.434522, -0.231205)",
        "(-0.280000, 1.430394, -0.230984)",
        "(-0.280000, 1.426739, -0.229419)",
        "(-0.280000, 1.423149, -0.227710)",
        "(-0.280000, 1.419645, -0.225865)",
        "(-0.280000, 1.416204, -0.223873)",
        "(-0.280000, 1.412865, -0.221759)",
        "(-0.280000, 1.409607, -0.219508)",
        "(-0.280000, 1.406429, -0.217119)",
        "(-0.280000, 1.403349, -0.214604)",
        "(-0.280000, 1.400384, -0.211979)",
        "(-0.280000, 1.397515, -0.209226)",
        "(-0.280000, 1.394759, -0.206360)",
        "(-0.280000, 1.392146, -0.203416)",
        "(-0.280000, 1.389627, -0.200340)",
        "(-0.280000, 1.387234, -0.197165)",
        "(-0.280000, 1.384978, -0.193910)",
        "(-0.280000, 1.382847, -0.190553)",
        "(-0.280000, 1.380852, -0.187115)",
        "(-0.280000, 1.379014, -0.183634)",
        "(-0.280000, 1.377299, -0.180047)",
        "(-0.280000, 1.375730, -0.176394)",
        "(-0.280000, 1.374313, -0.172695)",
        "(-0.280000, 1.373041, -0.168928)",
        "(-0.280000, 1.371921, -0.165113)",
        "(-0.280000, 1.370964, -0.161295)",
        "(-0.280000, 1.370152, -0.157403)",
        "(-0.280000, 1.369496, -0.153482)",
        "(-0.280000, 1.369000, -0.149552)",
        "(-0.280000, 1.368660, -0.145591)",
        "(-0.280000, 1.368480, -0.141635)",
        "(-0.280000, 1.368458, -0.137683)",
        "(-0.280000, 1.368595, -0.133709)",
        "(-0.280000, 1.368890, -0.129760)",
        "(-0.280000, 1.369344, -0.125810)",
        "(-0.280000, 1.369956, -0.121882)",
        "(-0.280000, 1.370723, -0.117996)",
        "(-0.280000, 1.371647, -0.114129)",
        "(-0.280000, 1.372719, -0.110326)",
        "(-0.280000, 1.373945, -0.106559)",
        "(-0.280000, 1.375326, -0.102831)",
        "(-0.280000, 1.376855, -0.099161)",
        "(-0.280000, 1.378523, -0.095569)",
        "(-0.280000, 1.380341, -0.092033)",
        "(-0.280000, 1.382287, -0.088594)",
        "(-0.280000, 1.384374, -0.085227)",
        "(-0.280000, 1.387623, -0.082655)",
        "(-0.280000, 1.391815, -0.080926)",
        "(-0.280000, 1.395969, -0.079422)",
        "(-0.280000, 1.400123, -0.078138)",
        "(-0.280000, 1.404235, -0.077092)",
        "(-0.280000, 1.408330, -0.076274)",
        "(-0.280000, 1.412385, -0.075660)",
        "(-0.280000, 1.416374, -0.075244)",
        "(-0.280000, 1.420270, -0.075018)",
        "(-0.280000, 1.424078, -0.074943)",
        "(-0.280000, 1.427754, -0.075005)",
        "(-0.280000, 1.431321, -0.075184)",
        "(-0.280000, 1.434770, -0.075444)",
        "(-0.280000, 1.438086, -0.075763)",
        "(-0.280000, 1.441259, -0.076118)",
        "(-0.280000, 1.444311, -0.076475)",
        "(-0.280000, 1.447240, -0.076813)",
        "(-0.280000, 1.450028, -0.077111)",
        "(-0.280000, 1.452742, -0.077346)",
        "(-0.280000, 1.455370, -0.077503)",
        "(-0.280000, 1.457919, -0.077567)",
        "(-0.280000, 1.460430, -0.077526)",
        "(-0.280000, 1.462912, -0.077375)",
        "(-0.280000, 1.465362, -0.077116)",
        "(-0.280000, 1.467852, -0.076745)",
        "(-0.280000, 1.470368, -0.076271)",
        "(-0.280000, 1.472948, -0.075706)",
        "(-0.280000, 1.475600, -0.075065)",
        "(-0.280000, 1.478331, -0.074365)",
        "(-0.280000, 1.481155, -0.073635)",
        "(-0.280000, 1.484106, -0.072889)",
        "(-0.280000, 1.487162, -0.072158)",
        "(-0.280000, 1.490345, -0.071475)",
        "(-0.280000, 1.493641, -0.070868)",
        "(-0.280000, 1.497034, -0.070363)",
        "(-0.280000, 1.500510, -0.070000)",
        "(-0.280000, 1.504087, -0.069800)",
        "(-0.280000, 1.507713, -0.069785)",
        "(-0.280000, 1.511386, -0.069993)",
        "(-0.280000, 1.515069, -0.070439)",
        "(-0.280000, 1.518723, -0.071133)",
        "(-0.280000, 1.522339, -0.072102)",
        "(-0.280000, 1.525853, -0.073338)",
        "(-0.280000, 1.529269, -0.074851)",
        "(-0.280000, 1.532555, -0.076649)",
        "(-0.280000, 1.535674, -0.078716)",
        "(-0.280000, 1.538594, -0.081027)",
        "(-0.280000, 1.541315, -0.083585)",
        "(-0.280000, 1.543802, -0.086340)",
        "(-0.280000, 1.546074, -0.089286)",
        "(-0.280000, 1.548135, -0.092402)",
        "(-0.280000, 1.549995, -0.095645)",
        "(-0.280000, 1.551674, -0.098969)",
        "(-0.280000, 1.553216, -0.102376)",
        "(-0.280000, 1.554612, -0.105820)",
        "(-0.280000, 1.555872, -0.109325)",
        "(-0.280000, 1.556996, -0.112891)",
        "(-0.280000, 1.557975, -0.116499)",
        "(-0.280000, 1.558806, -0.120130)",
        "(-0.280000, 1.559494, -0.123805)",
        "(-0.280000, 1.560031, -0.127483)",
        "(-0.280000, 1.560422, -0.131187)",
        "(-0.280000, 1.560665, -0.134918)",
        "(-0.280000, 1.560758, -0.138641)",
        "(-0.280000, 1.560701, -0.142380)",
        "(-0.280000, 1.560495, -0.146113)",
        "(-0.280000, 1.560141, -0.149821)",
        "(-0.280000, 1.559640, -0.153503)",
        "(-0.280000, 1.558989, -0.157185)",
        "(-0.280000, 1.558194, -0.160824)",
        "(-0.280000, 1.557250, -0.164442)",
        "(-0.280000, 1.556161, -0.168019)",
        "(-0.280000, 1.554935, -0.171536)",
        "(-0.280000, 1.553573, -0.174994)",
        "(-0.280000, 1.552065, -0.178415)",
        "(-0.280000, 1.550426, -0.181760)",
        "(-0.280000, 1.548649, -0.185050)",
        "(-0.280000, 1.546741, -0.188265)",
        "(-0.280000, 1.544714, -0.191390)",
        "(-0.280000, 1.542568, -0.194424)",
        "(-0.280000, 1.540289, -0.197389)",
        "(-0.280000, 1.537902, -0.200248)",
        "(-0.280000, 1.535393, -0.203020)",
        "(-0.280000, 1.532775, -0.205690)",
        "(-0.280000, 1.530063, -0.208243)",
        "(-0.280000, 1.527257, -0.210679)",
        "(-0.280000, 1.524339, -0.213016)",
        "(-0.280000, 1.521340, -0.215226)",
        "(-0.280000, 1.518244, -0.217322)",
        "(-0.280000, 1.515066, -0.219292)",
        "(-0.280000, 1.511824, -0.221127)",
        "(-0.280000, 1.508499, -0.222836)",
        "(-0.280000, 1.505129, -0.224402)",
        "(-0.280000, 1.501691, -0.225835)",
        "(-0.280000, 1.498185, -0.227134)",
        "(-0.280000, 1.494629, -0.228292)",
        "(-0.280000, 1.491044, -0.229302)",
        "(-0.280000, 1.487408, -0.230172)",
        "(-0.280000, 1.483776, -0.230889)",
        "(-0.280000, 1.480082, -0.231465)",
        "(-0.280000, 1.476367, -0.231893)",
        "(-0.280000, 1.472653, -0.232171)",
        "(-0.280000, 1.468916, -0.232301)",
        "(-0.280000, 1.465177, -0.232272)",
        "(-0.280000, 1.461483, -0.232047)",
        "(-0.280000, 1.457776, -0.231584)",
        "(-0.280000, 1.454113, -0.230855)",
        "(-0.280000, 1.450533, -0.229845)",
        "(-0.280000, 1.447033, -0.228542)",
        "(-0.280000, 1.443652, -0.226947)",
        "(-0.280000, 1.440449, -0.225085)",
        "(-0.280000, 1.437378, -0.222940)",
        "(-0.280000, 1.434493, -0.220547)",
        "(-0.280000, 1.431821, -0.217936)",
        "(-0.280000, 1.429348, -0.215126)",
        "(-0.280000, 1.427094, -0.212153)",
        "(-0.280000, 1.425071, -0.209057)",
        "(-0.280000, 1.423265, -0.205877)",
        "(-0.280000, 1.421657, -0.202615)",
        "(-0.280000, 1.420258, -0.199327)",
        "(-0.280000, 1.419033, -0.196031)",
        "(-0.280000, 1.417971, -0.192759)",
        "(-0.280000, 1.417061, -0.189543)",
        "(-0.280000, 1.416265, -0.186406)",
        "(-0.280000, 1.415557, -0.183335)",
        "(-0.280000, 1.414922, -0.180367)",
        "(-0.280000, 1.414319, -0.177495)",
        "(-0.280000, 1.413729, -0.174728)",
        "(-0.280000, 1.413132, -0.172075)",
        "(-0.280000, 1.412497, -0.169528)",
        "(-0.280000, 1.411806, -0.167063)",
        "(-0.280000, 1.411034, -0.164667)",
        "(-0.280000, 1.410171, -0.162332)",
        "(-0.280000, 1.409208, -0.160050)",
        "(-0.280000, 1.408130, -0.157782)",
        "(-0.280000, 1.406946, -0.155530)",
        "(-0.280000, 1.405644, -0.153254)",
        "(-0.280000, 1.404229, -0.150927)",
        "(-0.280000, 1.402714, -0.148536)",
        "(-0.280000, 1.401113, -0.146072)",
        "(-0.280000, 1.399438, -0.143494)",
        "(-0.280000, 1.397712, -0.140798)",
        "(-0.280000, 1.395965, -0.137996)",
        "(-0.280000, 1.394203, -0.135021)",
        "(-0.280000, 1.392460, -0.131894)",
        "(-0.280000, 1.390761, -0.128620)",
        "(-0.280000, 1.389138, -0.125174)",
        "(-0.280000, 1.387615, -0.121569)",
        "(-0.280000, 1.386223, -0.117846)",
        "(-0.280000, 1.384972, -0.113940)",
        "(-0.280000, 1.383892, -0.109895)",
        "(-0.280000, 1.382994, -0.105734)",
        "(-0.280000, 1.382301, -0.101442)",
        "(-0.280000, 1.381821, -0.097042)",
        "(-0.280000, 1.381555, -0.092586)",
        "(-0.280000, 1.382346, -0.088495)",
        "(-0.280000, 1.384444, -0.085118)",
        "(-0.280000, 1.386668, -0.081841)",
        "(-0.280000, 1.389030, -0.078642)",
        "(-0.280000, 1.391508, -0.075553)",
        "(-0.280000, 1.394103, -0.072572)",
        "(-0.280000, 1.396830, -0.069679)",
        "(-0.280000, 1.399661, -0.066909)",
        "(-0.280000, 1.402611, -0.064244)",
        "(-0.280000, 1.405666, -0.061699)",
        "(-0.280000, 1.408808, -0.059288)",
        "(-0.280000, 1.412057, -0.056996)",
        "(-0.280000, 1.415375, -0.054849)",
        "(-0.280000, 1.418783, -0.052832)",
        "(-0.280000, 1.422283, -0.050945)",
        "(-0.280000, 1.425855, -0.049200)",
        "(-0.280000, 1.429481, -0.047606)",
        "(-0.280000, 1.433181, -0.046152)",
        "(-0.280000, 1.436914, -0.044856)",
        "(-0.280000, 1.440705, -0.043707)",
        "(-0.280000, 1.444553, -0.042706)",
        "(-0.280000, 1.448438, -0.041861)",
        "(-0.280000, 1.452338, -0.041175)",
        "(-0.280000, 1.456279, -0.040644)",
        "(-0.280000, 1.460213, -0.040272)",
        "(-0.280000, 1.464168, -0.040058)",
        "(-0.280000, 1.468143, -0.040002)",
        "(-0.280000, 1.472118, -0.040105)",
        "(-0.280000, 1.476070, -0.040366)",
        "(-0.280000, 1.480023, -0.040787)",
        "(-0.280000, 1.483933, -0.041363)",
        "(-0.280000, 1.487825, -0.042095)",
        "(-0.280000, 1.491700, -0.042986)",
        "(-0.280000, 1.495521, -0.044028)",
        "(-0.280000, 1.499312, -0.045226)",
        "(-0.280000, 1.503052, -0.046575)",
        "(-0.280000, 1.506721, -0.048067)",
        "(-0.280000, 1.510066, -0.050231)",
        "(-0.280000, 1.513033, -0.053073)",
        "(-0.280000, 1.515906, -0.055868)",
        "(-0.280000, 1.518728, -0.058625)",
        "(-0.280000, 1.521502, -0.061338)",
        "(-0.280000, 1.524228, -0.064004)",
        "(-0.280000, 1.526921, -0.066636)",
        "(-0.280000, 1.529603, -0.069274)",
        "(-0.280000, 1.532242, -0.071914)",
        "(-0.280000, 1.534844, -0.074603)",
        "(-0.280000, 1.537370, -0.077359)",
        "(-0.280000, 1.539788, -0.080193)",
        "(-0.280000, 1.542125, -0.083085)",
        "(-0.280000, 1.544432, -0.086038)",
        "(-0.280000, 1.546715, -0.089010)",
        "(-0.280000, 1.549012, -0.092023)",
        "(-0.280000, 1.551332, -0.095066)",
        "(-0.280000, 1.553680, -0.098137)",
        "(-0.280000, 1.556058, -0.101255)",
        "(-0.280000, 1.558487, -0.104462)",
        "(-0.280000, 1.560940, -0.107739)",
        "(-0.280000, 1.562694, -0.111343)",
        "(-0.280000, 1.563731, -0.115182)",
        "(-0.280000, 1.564610, -0.119043)",
        "(-0.280000, 1.565337, -0.122952)",
        "(-0.280000, 1.565901, -0.126848)",
        "(-0.280000, 1.566314, -0.130802)",
        "(-0.280000, 1.566568, -0.134770)",
        "(-0.280000, 1.566662, -0.138730)",
        "(-0.280000, 1.566597, -0.142705)",
        "(-0.280000, 1.566373, -0.146675)",
        "(-0.280000, 1.565995, -0.150593)",
        "(-0.280000, 1.565455, -0.154532)",
        "(-0.280000, 1.564757, -0.158446)",
        "(-0.280000, 1.563907, -0.162315)",
        "(-0.280000, 1.562899, -0.166161)",
        "(-0.280000, 1.561737, -0.169963)",
        "(-0.280000, 1.560437, -0.173679)",
        "(-0.280000, 1.558976, -0.177376)",
        "(-0.280000, 1.557367, -0.181012)",
        "(-0.280000, 1.555621, -0.184567)",
        "(-0.280000, 1.553727, -0.188063)",
        "(-0.280000, 1.551694, -0.191480)",
        "(-0.280000, 1.549548, -0.194780)",
        "(-0.280000, 1.547249, -0.198024)",
        "(-0.280000, 1.544822, -0.201173)",
        "(-0.280000, 1.542280, -0.204210)",
        "(-0.280000, 1.539609, -0.207155)",
        "(-0.280000, 1.536821, -0.209990)",
        "(-0.280000, 1.533934, -0.212701)",
        "(-0.280000, 1.530947, -0.215289)",
        "(-0.280000, 1.527853, -0.217761)",
        "(-0.280000, 1.524650, -0.220116)",
        "(-0.280000, 1.521354, -0.222341)",
        "(-0.280000, 1.517986, -0.224424)",
        "(-0.280000, 1.514523, -0.226378)",
        "(-0.280000, 1.511007, -0.228181)",
        "(-0.280000, 1.507413, -0.229846)",
        "(-0.280000, 1.503261, -0.230146)",
        "(-0.280000, 1.498830, -0.229339)",
        "(-0.280000, 1.494536, -0.228320)",
        "(-0.280000, 1.490360, -0.227109)",
        "(-0.280000, 1.486350, -0.225722)",
        "(-0.280000, 1.482480, -0.224154)",
        "(-0.280000, 1.478755, -0.222438)",
        "(-0.280000, 1.475194, -0.220591)",
        "(-0.280000, 1.471815, -0.218638)",
        "(-0.280000, 1.468593, -0.216607)",
        "(-0.280000, 1.465557, -0.214535)",
        "(-0.280000, 1.462676, -0.212423)",
        "(-0.280000, 1.459938, -0.210310)",
        "(-0.280000, 1.457343, -0.208221)",
        "(-0.280000, 1.454888, -0.206180)",
        "(-0.280000, 1.452535, -0.204203)",
        "(-0.280000, 1.450284, -0.202313)",
        "(-0.280000, 1.448109, -0.200528)",
        "(-0.280000, 1.445972, -0.198840)",
        "(-0.280000, 1.443872, -0.197268)",
        "(-0.280000, 1.441768, -0.195809)",
        "(-0.280000, 1.439649, -0.194463)",
        "(-0.280000, 1.437501, -0.193229)",
        "(-0.280000, 1.435303, -0.192094)",
        "(-0.280000, 1.433019, -0.191034)",
        "(-0.280000, 1.430658, -0.190047)",
        "(-0.280000, 1.428192, -0.189100)",
        "(-0.280000, 1.425624, -0.188177)",
        "(-0.280000, 1.422958, -0.187261)",
        "(-0.280000, 1.420197, -0.186318)",
        "(-0.280000, 1.417323, -0.185318)",
        "(-0.280000, 1.414368, -0.184248)",
        "(-0.280000, 1.411334, -0.183069)",
        "(-0.280000, 1.408247, -0.181763)",
        "(-0.280000, 1.405136, -0.180320)",
        "(-0.280000, 1.402032, -0.178712)",
        "(-0.280000, 1.398934, -0.176912)",
        "(-0.280000, 1.395898, -0.174931)",
        "(-0.280000, 1.392944, -0.172737)",
        "(-0.280000, 1.390113, -0.170339)",
        "(-0.280000, 1.387442, -0.167751)",
        "(-0.280000, 1.384954, -0.164954)",
        "(-0.280000, 1.382702, -0.162002)",
        "(-0.280000, 1.380677, -0.158847)",
        "(-0.280000, 1.378922, -0.155538)",
        "(-0.280000, 1.377455, -0.152111)",
        "(-0.280000, 1.376284, -0.148561)",
        "(-0.280000, 1.375418, -0.144928)",
        "(-0.280000, 1.374856, -0.141274)",
        "(-0.280000, 1.374578, -0.137549)",
        "(-0.280000, 1.374569, -0.133813)",
        "(-0.280000, 1.374797, -0.130096)",
        "(-0.280000, 1.375224, -0.126382)",
        "(-0.280000, 1.375801, -0.122687)",
        "(-0.280000, 1.376469, -0.119044)",
        "(-0.280000, 1.377206, -0.115370)",
        "(-0.280000, 1.377978, -0.111688)",
        "(-0.280000, 1.378762, -0.107996)",
        "(-0.280000, 1.379559, -0.104253)",
        "(-0.280000, 1.380365, -0.100457)",
        "(-0.280000, 1.381175, -0.096635)",
        "(-0.280000, 1.382024, -0.092704)",
        "(-0.280000, 1.382920, -0.088694)",
        "(-0.280000, 1.384503, -0.085028)",
        "(-0.280000, 1.386739, -0.081741)",
        "(-0.280000, 1.389095, -0.078557)",
        "(-0.280000, 1.391587, -0.075459)",
        "(-0.280000, 1.394185, -0.072481)",
        "(-0.280000, 1.396906, -0.069603)",
        "(-0.280000, 1.399750, -0.066825)",
        "(-0.280000, 1.402704, -0.064164)",
        "(-0.280000, 1.405750, -0.061632)",
        "(-0.280000, 1.408908, -0.059216)",
        "(-0.280000, 1.412139, -0.056941)",
        "(-0.280000, 1.415466, -0.054792)",
        "(-0.280000, 1.418890, -0.052771)",
        "(-0.280000, 1.422392, -0.050889)",
        "(-0.280000, 1.425953, -0.049155)",
        "(-0.280000, 1.429594, -0.047558)",
        "(-0.280000, 1.433274, -0.046118)",
        "(-0.280000, 1.437017, -0.044822)",
        "(-0.280000, 1.440823, -0.043673)",
        "(-0.280000, 1.444673, -0.042678)",
        "(-0.280000, 1.448544, -0.041841)",
        "(-0.280000, 1.452461, -0.041156)",
        "(-0.280000, 1.456378, -0.040632)",
        "(-0.280000, 1.460321, -0.040264)",
        "(-0.280000, 1.464291, -0.040054)",
        "(-0.280000, 1.468252, -0.040002)",
        "(-0.280000, 1.472226, -0.040110)",
        "(-0.280000, 1.476193, -0.040377)",
        "(-0.280000, 1.480131, -0.040801)",
        "(-0.280000, 1.484040, -0.041381)",
        "(-0.280000, 1.487947, -0.042120)",
        "(-0.280000, 1.491805, -0.043013)",
        "(-0.280000, 1.495640, -0.044063)",
        "(-0.280000, 1.499430, -0.045266)",
        "(-0.280000, 1.503154, -0.046614)",
        "(-0.280000, 1.506813, -0.048107)",
        "(-0.280000, 1.510431, -0.049755)",
        "(-0.280000, 1.513351, -0.052702)",
        "(-0.280000, 1.515626, -0.056589)",
        "(-0.280000, 1.517663, -0.060519)",
        "(-0.280000, 1.519458, -0.064461)",
        "(-0.280000, 1.521053, -0.068361)",
        "(-0.280000, 1.522490, -0.072216)",
        "(-0.280000, 1.523788, -0.075959)",
        "(-0.280000, 1.525003, -0.079584)",
        "(-0.280000, 1.526163, -0.083066)",
        "(-0.280000, 1.527295, -0.086387)",
        "(-0.280000, 1.528444, -0.089549)",
        "(-0.280000, 1.529635, -0.092576)",
        "(-0.280000, 1.530904, -0.095480)",
        "(-0.280000, 1.532264, -0.098270)",
        "(-0.280000, 1.533726, -0.100956)",
        "(-0.280000, 1.535314, -0.103583)",
        "(-0.280000, 1.537027, -0.106166)",
        "(-0.280000, 1.538850, -0.108708)",
        "(-0.280000, 1.540810, -0.111289)",
        "(-0.280000, 1.542881, -0.113911)",
        "(-0.280000, 1.545045, -0.116587)",
        "(-0.280000, 1.547289, -0.119366)",
        "(-0.280000, 1.549584, -0.122258)",
        "(-0.280000, 1.551888, -0.125249)",
        "(-0.280000, 1.554202, -0.128418)",
        "(-0.280000, 1.556475, -0.131743)",
        "(-0.280000, 1.558673, -0.135218)",
        "(-0.280000, 1.560759, -0.138870)",
        "(-0.280000, 1.562695, -0.142684)",
        "(-0.280000, 1.564436, -0.146611)",
        "(-0.280000, 1.565966, -0.150716)",
        "(-0.280000, 1.565438, -0.154641)",
        "(-0.280000, 1.564736, -0.158555)",
        "(-0.280000, 1.563877, -0.162437)",
        "(-0.280000, 1.562868, -0.166267)",
        "(-0.280000, 1.561710, -0.170045)",
        "(-0.280000, 1.560393, -0.173797)",
        "(-0.280000, 1.558933, -0.177478)",
        "(-0.280000, 1.557320, -0.181113)",
        "(-0.280000, 1.555563, -0.184679)",
        "(-0.280000, 1.553672, -0.188159)",
        "(-0.280000, 1.551636, -0.191574)",
        "(-0.280000, 1.549477, -0.194884)",
        "(-0.280000, 1.547183, -0.198113)",
        "(-0.280000, 1.544752, -0.201259)",
        "(-0.280000, 1.542197, -0.204306)",
        "(-0.280000, 1.539533, -0.207236)",
        "(-0.280000, 1.536742, -0.210068)",
        "(-0.280000, 1.533858, -0.212770)",
        "(-0.280000, 1.530862, -0.215360)",
        "(-0.280000, 1.526912, -0.216739)",
        "(-0.280000, 1.522478, -0.217221)",
        "(-0.280000, 1.518062, -0.217440)",
        "(-0.280000, 1.513718, -0.217433)",
        "(-0.280000, 1.509521, -0.217248)",
        "(-0.280000, 1.505417, -0.216945)",
        "(-0.280000, 1.501462, -0.216567)",
        "(-0.280000, 1.497673, -0.216154)",
        "(-0.280000, 1.494025, -0.215755)",
        "(-0.280000, 1.490522, -0.215402)",
        "(-0.280000, 1.487182, -0.215122)",
        "(-0.280000, 1.483922, -0.214944)",
        "(-0.280000, 1.480753, -0.214885)",
        "(-0.280000, 1.477662, -0.214954)",
        "(-0.280000, 1.474599, -0.215163)",
        "(-0.280000, 1.471549, -0.215510)",
        "(-0.280000, 1.468498, -0.215988)",
        "(-0.280000, 1.465415, -0.216583)",
        "(-0.280000, 1.462251, -0.217287)",
        "(-0.280000, 1.459017, -0.218076)",
        "(-0.280000, 1.455670, -0.218923)",
        "(-0.280000, 1.452208, -0.219802)",
        "(-0.280000, 1.448634, -0.220683)",
        "(-0.280000, 1.444942, -0.221525)",
        "(-0.280000, 1.441110, -0.222309)",
        "(-0.280000, 1.437139, -0.222987)",
        "(-0.280000, 1.433051, -0.223528)",
        "(-0.280000, 1.428874, -0.223905)",
        "(-0.280000, 1.424600, -0.224073)",
        "(-0.280000, 1.420292, -0.224009)",
        "(-0.280000, 1.415936, -0.223693)",
        "(-0.280000, 1.412577, -0.221567)",
        "(-0.280000, 1.409314, -0.219295)",
        "(-0.280000, 1.406156, -0.216904)",
        "(-0.280000, 1.403085, -0.214379)",
        "(-0.280000, 1.400136, -0.211749)",
        "(-0.280000, 1.397287, -0.208997)",
        "(-0.280000, 1.394540, -0.206122)",
        "(-0.280000, 1.391911, -0.203140)",
        "(-0.280000, 1.389413, -0.200066)",
        "(-0.280000, 1.387031, -0.196883)",
        "(-0.280000, 1.384778, -0.193607)",
        "(-0.280000, 1.382679, -0.190276)",
        "(-0.280000, 1.380695, -0.186831)",
        "(-0.280000, 1.378858, -0.183322)",
        "(-0.280000, 1.377156, -0.179729)",
        "(-0.280000, 1.375599, -0.176070)",
        "(-0.280000, 1.374196, -0.172367)",
        "(-0.280000, 1.372944, -0.168618)",
        "(-0.280000, 1.371836, -0.164800)",
        "(-0.280000, 1.372235, -0.160650)",
        "(-0.280000, 1.373645, -0.156404)",
        "(-0.280000, 1.375290, -0.152300)",
        "(-0.280000, 1.377119, -0.148369)",
        "(-0.280000, 1.379096, -0.144615)",
        "(-0.280000, 1.381230, -0.141012)",
        "(-0.280000, 1.383489, -0.137602)",
        "(-0.280000, 1.385852, -0.134361)",
        "(-0.280000, 1.388293, -0.131303)",
        "(-0.280000, 1.390787, -0.128437)",
        "(-0.280000, 1.393293, -0.125748)",
        "(-0.280000, 1.395815, -0.123219)",
        "(-0.280000, 1.398317, -0.120831)",
        "(-0.280000, 1.400774, -0.118581)",
        "(-0.280000, 1.403163, -0.116462)",
        "(-0.280000, 1.405472, -0.114434)",
        "(-0.280000, 1.407685, -0.112485)",
        "(-0.280000, 1.409773, -0.110614)",
        "(-0.280000, 1.411765, -0.108755)",
        "(-0.280000, 1.413640, -0.106908)",
        "(-0.280000, 1.415395, -0.105058)",
        "(-0.280000, 1.417046, -0.103166)",
        "(-0.280000, 1.418596, -0.101221)",
        "(-0.280000, 1.420044, -0.099227)",
        "(-0.280000, 1.421436, -0.097129)",
        "(-0.280000, 1.422775, -0.094937)",
        "(-0.280000, 1.424076, -0.092649)",
        "(-0.280000, 1.425376, -0.090250)",
        "(-0.280000, 1.426693, -0.087746)",
        "(-0.280000, 1.428034, -0.085166)",
        "(-0.280000, 1.429456, -0.082475)",
        "(-0.280000, 1.430959, -0.079716)",
        "(-0.280000, 1.432583, -0.076895)",
        "(-0.280000, 1.434340, -0.074040)",
        "(-0.280000, 1.436236, -0.071182)",
        "(-0.280000, 1.438295, -0.068357)",
        "(-0.280000, 1.440541, -0.065566)",
        "(-0.280000, 1.442958, -0.062863)",
        "(-0.280000, 1.445573, -0.060274)",
        "(-0.280000, 1.448370, -0.057838)",
        "(-0.280000, 1.451332, -0.055588)",
        "(-0.280000, 1.454473, -0.053551)",
        "(-0.280000, 1.457745, -0.051769)",
        "(-0.280000, 1.461156, -0.050245)",
        "(-0.280000, 1.464692, -0.049009)",
        "(-0.280000, 1.468315, -0.048076)",
        "(-0.280000, 1.471987, -0.047455)",
        "(-0.280000, 1.475709, -0.047147)",
        "(-0.280000, 1.479421, -0.047144)",
        "(-0.280000, 1.483130, -0.047430)",
        "(-0.280000, 1.486825, -0.047985)",
        "(-0.280000, 1.490465, -0.048772)",
        "(-0.280000, 1.494072, -0.049755)",
        "(-0.280000, 1.497635, -0.050891)",
        "(-0.280000, 1.501114, -0.052155)",
        "(-0.280000, 1.504575, -0.053571)",
        "(-0.280000, 1.507976, -0.055125)",
        "(-0.280000, 1.511299, -0.056807)",
        "(-0.280000, 1.514565, -0.058627)",
        "(-0.280000, 1.517756, -0.060578)",
        "(-0.280000, 1.520834, -0.062633)",
        "(-0.280000, 1.523859, -0.064832)",
        "(-0.280000, 1.526793, -0.067150)",
        "(-0.280000, 1.529621, -0.069574)",
        "(-0.280000, 1.532360, -0.072120)",
        "(-0.280000, 1.534994, -0.074773)",
        "(-0.280000, 1.537511, -0.077519)",
        "(-0.280000, 1.539911, -0.080357)",
        "(-0.280000, 1.542200, -0.083295)",
        "(-0.280000, 1.544379, -0.086334)",
        "(-0.280000, 1.546434, -0.089458)",
        "(-0.280000, 1.548355, -0.092649)",
        "(-0.280000, 1.550153, -0.095927)",
        "(-0.280000, 1.551809, -0.099254)",
        "(-0.280000, 1.553334, -0.102653)",
        "(-0.280000, 1.554727, -0.106123)",
        "(-0.280000, 1.555980, -0.109646)",
        "(-0.280000, 1.557087, -0.113202)",
        "(-0.280000, 1.558054, -0.116814)",
        "(-0.280000, 1.558870, -0.120440)",
        "(-0.280000, 1.559543, -0.124103)",
        "(-0.280000, 1.560071, -0.127805)",
        "(-0.280000, 1.560450, -0.131525)",
        "(-0.280000, 1.560679, -0.135243)",
        "(-0.280000, 1.560759, -0.138981)",
        "(-0.280000, 1.560690, -0.142682)",
        "(-0.280000, 1.560472, -0.146415)",
        "(-0.280000, 1.560104, -0.150136)",
        "(-0.280000, 1.559590, -0.153825)",
        "(-0.280000, 1.558925, -0.157505)",
        "(-0.280000, 1.558114, -0.161155)",
        "(-0.280000, 1.557160, -0.164756)",
        "(-0.280000, 1.556067, -0.168308)",
        "(-0.280000, 1.554824, -0.171834)",
        "(-0.280000, 1.553447, -0.175295)",
        "(-0.280000, 1.551926, -0.178711)",
        "(-0.280000, 1.550270, -0.182064)",
        "(-0.280000, 1.548487, -0.185334)",
        "(-0.280000, 1.546580, -0.188524)",
        "(-0.280000, 1.544534, -0.191654)",
        "(-0.280000, 1.542373, -0.194688)",
        "(-0.280000, 1.540084, -0.197644)",
        "(-0.280000, 1.537687, -0.200495)",
        "(-0.280000, 1.535162, -0.203253)",
        "(-0.280000, 1.532511, -0.205856)",
        "(-0.280000, 1.529695, -0.208290)",
        "(-0.280000, 1.526701, -0.210522)",
        "(-0.280000, 1.523543, -0.212514)",
        "(-0.280000, 1.520242, -0.214233)",
        "(-0.280000, 1.516794, -0.215676)",
        "(-0.280000, 1.513254, -0.216816)",
        "(-0.280000, 1.509617, -0.217653)",
        "(-0.280000, 1.505907, -0.218194)",
        "(-0.280000, 1.502166, -0.218436)",
        "(-0.280000, 1.498435, -0.218386)",
        "(-0.280000, 1.494718, -0.218069)",
        "(-0.280000, 1.491051, -0.217502)",
        "(-0.280000, 1.487492, -0.216711)",
        "(-0.280000, 1.483993, -0.215721)",
        "(-0.280000, 1.480603, -0.214561)",
        "(-0.280000, 1.477345, -0.213262)",
        "(-0.280000, 1.474204, -0.211859)",
        "(-0.280000, 1.471206, -0.210382)",
        "(-0.280000, 1.468343, -0.208873)",
        "(-0.280000, 1.465588, -0.207342)",
        "(-0.280000, 1.462958, -0.205827)",
        "(-0.280000, 1.460421, -0.204352)",
        "(-0.280000, 1.457971, -0.202937)",
        "(-0.280000, 1.455601, -0.201604)",
        "(-0.280000, 1.453284, -0.200370)",
        "(-0.280000, 1.450981, -0.199230)",
        "(-0.280000, 1.448693, -0.198202)",
        "(-0.280000, 1.446381, -0.197280)",
        "(-0.280000, 1.444032, -0.196463)",
        "(-0.280000, 1.441635, -0.195748)",
        "(-0.280000, 1.439170, -0.195120)",
        "(-0.280000, 1.436607, -0.194563)",
        "(-0.280000, 1.433931, -0.194056)",
        "(-0.280000, 1.431141, -0.193580)",
        "(-0.280000, 1.428238, -0.193119)",
        "(-0.280000, 1.425203, -0.192637)",
        "(-0.280000, 1.422044, -0.192114)",
        "(-0.280000, 1.418793, -0.191534)",
        "(-0.280000, 1.415404, -0.190852)",
        "(-0.280000, 1.411913, -0.190052)",
        "(-0.280000, 1.408345, -0.189121)",
        "(-0.280000, 1.404698, -0.188019)",
        "(-0.280000, 1.401001, -0.186736)",
        "(-0.280000, 1.397303, -0.185278)",
        "(-0.280000, 1.393565, -0.183591)",
        "(-0.280000, 1.389837, -0.181684)",
        "(-0.280000, 1.386145, -0.179565)",
        "(-0.280000, 1.382494, -0.177205)",
        "(-0.280000, 1.378918, -0.174627)",
        "(-0.280000, 1.375479, -0.171808)",
        "(-0.280000, 1.372908, -0.168503)",
        "(-0.280000, 1.371809, -0.164697)",
        "(-0.280000, 1.370860, -0.160836)",
        "(-0.280000, 1.370066, -0.156940)",
        "(-0.280000, 1.369431, -0.153031)",
        "(-0.280000, 1.368954, -0.149108)",
        "(-0.280000, 1.368632, -0.145145)",
        "(-0.280000, 1.368470, -0.141188)",
        "(-0.280000, 1.368466, -0.137211)",
        "(-0.280000, 1.368622, -0.133238)",
        "(-0.280000, 1.368935, -0.129290)",
        "(-0.280000, 1.369409, -0.125342)",
        "(-0.280000, 1.370035, -0.121440)",
        "(-0.280000, 1.370819, -0.117558)",
        "(-0.280000, 1.371761, -0.113695)",
        "(-0.280000, 1.372853, -0.109888)",
        "(-0.280000, 1.374102, -0.106113)",
        "(-0.280000, 1.375500, -0.102391)",
        "(-0.280000, 1.377031, -0.098764)",
        "(-0.280000, 1.378725, -0.095167)",
        "(-0.280000, 1.382245, -0.092559)",
        "(-0.280000, 1.385868, -0.090203)",
        "(-0.280000, 1.389572, -0.088063)",
        "(-0.280000, 1.393313, -0.086140)",
        "(-0.280000, 1.397027, -0.084436)",
        "(-0.280000, 1.400747, -0.082889)",
        "(-0.280000, 1.404415, -0.081495)",
        "(-0.280000, 1.408000, -0.080236)",
        "(-0.280000, 1.411502, -0.079065)",
        "(-0.280000, 1.414898, -0.077959)",
        "(-0.280000, 1.418152, -0.076903)",
        "(-0.280000, 1.421318, -0.075836)",
        "(-0.280000, 1.424360, -0.074749)",
        "(-0.280000, 1.427302, -0.073600)",
        "(-0.280000, 1.430148, -0.072369)",
        "(-0.280000, 1.432901, -0.071039)",
        "(-0.280000, 1.435603, -0.069581)",
        "(-0.280000, 1.438248, -0.067995)",
        "(-0.280000, 1.440885, -0.066258)",
        "(-0.280000, 1.443546, -0.064368)",
        "(-0.280000, 1.446249, -0.062333)",
        "(-0.280000, 1.449011, -0.060167)",
        "(-0.280000, 1.451882, -0.057882)",
        "(-0.280000, 1.454860, -0.055522)",
        "(-0.280000, 1.457988, -0.053092)",
        "(-0.280000, 1.461295, -0.050645)",
        "(-0.280000, 1.464780, -0.048232)",
        "(-0.280000, 1.468435, -0.045908)",
        "(-0.280000, 1.472286, -0.043735)",
        "(-0.280000, 1.476268, -0.041786)",
        "(-0.280000, 1.480345, -0.040829)",
        "(-0.280000, 1.484276, -0.041421)",
        "(-0.280000, 1.488166, -0.042167)",
        "(-0.280000, 1.492038, -0.043072)",
        "(-0.280000, 1.495870, -0.044131)",
        "(-0.280000, 1.499620, -0.045330)",
        "(-0.280000, 1.503355, -0.046692)",
        "(-0.280000, 1.507033, -0.048202)",
        "(-0.280000, 1.510634, -0.049852)",
        "(-0.280000, 1.514179, -0.051652)",
        "(-0.280000, 1.517650, -0.053593)",
        "(-0.280000, 1.521027, -0.055662)",
        "(-0.280000, 1.524311, -0.057860)",
        "(-0.280000, 1.527512, -0.060193)",
        "(-0.280000, 1.530629, -0.062661)",
        "(-0.280000, 1.533645, -0.065253)",
        "(-0.280000, 1.536543, -0.067953)",
        "(-0.280000, 1.539341, -0.070777)",
        "(-0.280000, 1.542008, -0.073693)",
        "(-0.280000, 1.544560, -0.076722)",
        "(-0.280000, 1.545460, -0.081010)",
        "(-0.280000, 1.546098, -0.085298)",
        "(-0.280000, 1.546489, -0.089545)",
        "(-0.280000, 1.546675, -0.093747)",
        "(-0.280000, 1.546679, -0.097846)",
        "(-0.280000, 1.546527, -0.101860)",
        "(-0.280000, 1.546263, -0.105775)",
        "(-0.280000, 1.545915, -0.109570)",
        "(-0.280000, 1.545513, -0.113229)",
        "(-0.280000, 1.545100, -0.116776)",
        "(-0.280000, 1.544702, -0.120174)",
        "(-0.280000, 1.544350, -0.123497)",
        "(-0.280000, 1.544070, -0.126726)",
        "(-0.280000, 1.543884, -0.129868)",
        "(-0.280000, 1.543815, -0.132968)",
        "(-0.280000, 1.543875, -0.136037)",
        "(-0.280000, 1.544073, -0.139088)",
        "(-0.280000, 1.544410, -0.142155)",
        "(-0.280000, 1.544887, -0.145288)",
        "(-0.280000, 1.545495, -0.148483)",
        "(-0.280000, 1.546216, -0.151789)",
        "(-0.280000, 1.547029, -0.155214)",
        "(-0.280000, 1.547909, -0.158765)",
        "(-0.280000, 1.548811, -0.162456)",
        "(-0.280000, 1.549713, -0.166313)",
        "(-0.280000, 1.550557, -0.170340)",
        "(-0.280000, 1.551295, -0.174514)",
        "(-0.280000, 1.551882, -0.178805)",
        "(-0.280000, 1.552257, -0.183216)",
        "(-0.280000, 1.552408, -0.187689)",
        "(-0.280000, 1.551527, -0.191748)",
        "(-0.280000, 1.549348, -0.195073)",
        "(-0.280000, 1.547037, -0.198309)",
        "(-0.280000, 1.544608, -0.201438)",
        "(-0.280000, 1.542046, -0.204478)",
        "(-0.280000, 1.539381, -0.207396)",
        "(-0.280000, 1.536595, -0.210211)",
        "(-0.280000, 1.533687, -0.212923)",
        "(-0.280000, 1.530685, -0.215507)",
        "(-0.280000, 1.527570, -0.217977)",
        "(-0.280000, 1.524358, -0.220321)",
        "(-0.280000, 1.521068, -0.222526)",
        "(-0.280000, 1.517699, -0.224593)",
        "(-0.280000, 1.514230, -0.226536)",
        "(-0.280000, 1.510699, -0.228331)",
        "(-0.280000, 1.507086, -0.229989)",
        "(-0.280000, 1.503409, -0.231502)",
        "(-0.280000, 1.499688, -0.232861)",
        "(-0.280000, 1.495925, -0.234067)",
        "(-0.280000, 1.492093, -0.235129)",
        "(-0.280000, 1.488237, -0.236033)",
        "(-0.280000, 1.484332, -0.236784)",
        "(-0.280000, 1.480401, -0.237378)",
        "(-0.280000, 1.476464, -0.237813)",
        "(-0.280000, 1.472522, -0.238090)",
        "(-0.280000, 1.468563, -0.238209)",
        "(-0.280000, 1.464587, -0.238170)",
        "(-0.280000, 1.460616, -0.237971)",
        "(-0.280000, 1.456671, -0.237615)",
        "(-0.280000, 1.452729, -0.237099)",
        "(-0.280000, 1.448834, -0.236430)",
        "(-0.280000, 1.444960, -0.235604)",
        "(-0.280000, 1.441108, -0.234620)",
        "(-0.280000, 1.437298, -0.233483)",
        "(-0.280000, 1.433551, -0.232198)",
        "(-0.280000, 1.429845, -0.230760)",
        "(-0.280000, 1.426199, -0.229173)",
        "(-0.280000, 1.422921, -0.226936)",
        "(-0.280000, 1.420022, -0.224024)",
        "(-0.280000, 1.417217, -0.221160)",
        "(-0.280000, 1.414462, -0.218336)",
        "(-0.280000, 1.411754, -0.215556)",
        "(-0.280000, 1.409093, -0.212826)",
        "(-0.280000, 1.406464, -0.210130)",
        "(-0.280000, 1.403846, -0.207428)",
        "(-0.280000, 1.401271, -0.204725)",
        "(-0.280000, 1.398735, -0.201975)",
        "(-0.280000, 1.396275, -0.199158)",
        "(-0.280000, 1.393933, -0.196262)",
        "(-0.280000, 1.391713, -0.193281)",
        "(-0.280000, 1.389601, -0.190195)",
        "(-0.280000, 1.387622, -0.187040)",
        "(-0.280000, 1.385763, -0.183795)",
        "(-0.280000, 1.384043, -0.180491)",
        "(-0.280000, 1.382450, -0.177108)",
        "(-0.280000, 1.381003, -0.173685)",
        "(-0.280000, 1.379691, -0.170199)",
        "(-0.280000, 1.378514, -0.166650)",
        "(-0.280000, 1.377481, -0.163056)",
        "(-0.280000, 1.376596, -0.159438)",
        "(-0.280000, 1.375854, -0.155773)",
        "(-0.280000, 1.375259, -0.152081)",
        "(-0.280000, 1.374817, -0.148406)",
        "(-0.280000, 1.374518, -0.144679)",
        "(-0.280000, 1.374370, -0.140942)",
        "(-0.280000, 1.374371, -0.137218)",
        "(-0.280000, 1.374522, -0.133481)",
        "(-0.280000, 1.374821, -0.129769)",
        "(-0.280000, 1.375267, -0.126079)",
        "(-0.280000, 1.375864, -0.122387)",
        "(-0.280000, 1.376605, -0.118737)",
        "(-0.280000, 1.377495, -0.115105)",
        "(-0.280000, 1.378530, -0.111512)",
        "(-0.280000, 1.379704, -0.107977)",
        "(-0.280000, 1.381015, -0.104500)",
        "(-0.280000, 1.382473, -0.101056)",
        "(-0.280000, 1.384061, -0.097687)",
        "(-0.280000, 1.385790, -0.094371)",
        "(-0.280000, 1.387650, -0.091127)",
        "(-0.280000, 1.389631, -0.087973)",
        "(-0.280000, 1.391731, -0.084907)",
        "(-0.280000, 1.393957, -0.081921)",
        "(-0.280000, 1.396311, -0.079015)",
        "(-0.280000, 1.398778, -0.076205)",
        "(-0.280000, 1.401347, -0.073508)",
        "(-0.280000, 1.404031, -0.070905)",
        "(-0.280000, 1.406818, -0.068411)",
        "(-0.280000, 1.409673, -0.066055)",
        "(-0.280000, 1.412650, -0.063792)",
        "(-0.280000, 1.415715, -0.061651)",
        "(-0.280000, 1.418852, -0.059641)",
        "(-0.280000, 1.422078, -0.057751)",
        "(-0.280000, 1.425378, -0.055993)",
        "(-0.280000, 1.428712, -0.054383)",
        "(-0.280000, 1.432142, -0.052894)",
        "(-0.280000, 1.435615, -0.051547)",
        "(-0.280000, 1.439153, -0.050337)",
        "(-0.280000, 1.442736, -0.049269)",
        "(-0.280000, 1.446344, -0.048340)",
        "(-0.280000, 1.449968, -0.047511)",
        "(-0.280000, 1.453635, -0.046735)",
        "(-0.280000, 1.457308, -0.045989)",
        "(-0.280000, 1.461023, -0.045248)",
        "(-0.280000, 1.464777, -0.044500)",
        "(-0.280000, 1.468567, -0.043739)",
        "(-0.280000, 1.472413, -0.042972)",
        "(-0.280000, 1.476360, -0.042198)",
        "(-0.280000, 1.480382, -0.041434)",
        "(-0.280000, 1.484390, -0.041440)",
        "(-0.280000, 1.488279, -0.042191)",
        "(-0.280000, 1.492150, -0.043100)",
        "(-0.280000, 1.495981, -0.044164)",
        "(-0.280000, 1.499729, -0.045368)",
        "(-0.280000, 1.503463, -0.046734)",
        "(-0.280000, 1.507140, -0.048248)",
        "(-0.280000, 1.510738, -0.049903)",
        "(-0.280000, 1.514282, -0.051707)",
        "(-0.280000, 1.517750, -0.053651)",
        "(-0.280000, 1.521104, -0.055712)",
        "(-0.280000, 1.524406, -0.057927)",
        "(-0.280000, 1.527617, -0.060273)",
        "(-0.280000, 1.530719, -0.062736)",
        "(-0.280000, 1.533731, -0.065331)",
        "(-0.280000, 1.536626, -0.068034)",
        "(-0.280000, 1.539405, -0.070844)",
        "(-0.280000, 1.542085, -0.073781)",
        "(-0.280000, 1.544636, -0.076811)",
        "(-0.280000, 1.547073, -0.079953)",
        "(-0.280000, 1.549381, -0.083190)",
        "(-0.280000, 1.551550, -0.086504)",
        "(-0.280000, 1.553581, -0.089895)",
        "(-0.280000, 1.555485, -0.093385)",
        "(-0.280000, 1.557242, -0.096935)",
        "(-0.280000, 1.558861, -0.100566)",
        "(-0.280000, 1.560334, -0.104260)",
        "(-0.280000, 1.561652, -0.107994)",
        "(-0.280000, 1.562824, -0.111794)",
        "(-0.280000, 1.563834, -0.115599)",
        "(-0.280000, 1.564700, -0.119480)",
        "(-0.280000, 1.565409, -0.123392)",
        "(-0.280000, 1.565958, -0.127314)",
        "(-0.280000, 1.566352, -0.131271)",
        "(-0.280000, 1.566587, -0.135240)",
        "(-0.280000, 1.566662, -0.139176)",
        "(-0.280000, 1.566580, -0.143151)",
        "(-0.280000, 1.565026, -0.147014)",
        "(-0.280000, 1.562356, -0.150625)",
        "(-0.280000, 1.559553, -0.154051)",
        "(-0.280000, 1.556640, -0.157272)",
        "(-0.280000, 1.553691, -0.160266)",
        "(-0.280000, 1.550719, -0.163111)",
        "(-0.280000, 1.547793, -0.165783)",
        "(-0.280000, 1.544945, -0.168333)",
        "(-0.280000, 1.542205, -0.170775)",
        "(-0.280000, 1.539602, -0.173129)",
        "(-0.280000, 1.537153, -0.175434)",
        "(-0.280000, 1.534838, -0.177736)",
        "(-0.280000, 1.532678, -0.180039)",
        "(-0.280000, 1.530653, -0.182392)",
        "(-0.280000, 1.528757, -0.184807)",
        "(-0.280000, 1.526980, -0.187295)",
        "(-0.280000, 1.525284, -0.189890)",
        "(-0.280000, 1.523670, -0.192570)",
        "(-0.280000, 1.522074, -0.195391)",
        "(-0.280000, 1.520485, -0.198330)",
        "(-0.280000, 1.518883, -0.201375)",
        "(-0.280000, 1.517218, -0.204535)",
        "(-0.280000, 1.515469, -0.207787)",
        "(-0.280000, 1.513632, -0.211086)",
        "(-0.280000, 1.511637, -0.214464)",
        "(-0.280000, 1.509481, -0.217868)",
        "(-0.280000, 1.507159, -0.221260)",
        "(-0.280000, 1.504629, -0.224620)",
        "(-0.280000, 1.501891, -0.227907)",
        "(-0.280000, 1.498973, -0.231059)",
        "(-0.280000, 1.495807, -0.234087)",
        "(-0.280000, 1.491993, -0.235154)",
        "(-0.280000, 1.488121, -0.236057)",
        "(-0.280000, 1.484215, -0.236804)",
        "(-0.280000, 1.480298, -0.237392)",
        "(-0.280000, 1.476370, -0.237822)",
        "(-0.280000, 1.472403, -0.238096)",
        "(-0.280000, 1.468444, -0.238210)",
        "(-0.280000, 1.464468, -0.238166)",
        "(-0.280000, 1.460497, -0.237963)",
        "(-0.280000, 1.456553, -0.237602)",
        "(-0.280000, 1.452611, -0.237081)",
        "(-0.280000, 1.448717, -0.236408)",
        "(-0.280000, 1.444844, -0.235577)",
        "(-0.280000, 1.440993, -0.234588)",
        "(-0.280000, 1.437199, -0.233451)",
        "(-0.280000, 1.433439, -0.232157)",
        "(-0.280000, 1.429734, -0.230714)",
        "(-0.280000, 1.426126, -0.229140)",
        "(-0.280000, 1.422548, -0.227405)",
        "(-0.280000, 1.419719, -0.224323)",
        "(-0.280000, 1.417524, -0.220440)",
        "(-0.280000, 1.415576, -0.216471)",
        "(-0.280000, 1.413870, -0.212471)",
        "(-0.280000, 1.412416, -0.208498)",
        "(-0.280000, 1.411169, -0.204500)",
        "(-0.280000, 1.410149, -0.200539)",
        "(-0.280000, 1.409323, -0.196614)",
        "(-0.280000, 1.408687, -0.192753)",
        "(-0.280000, 1.408227, -0.188982)",
        "(-0.280000, 1.407909, -0.185319)",
        "(-0.280000, 1.407712, -0.181743)",
        "(-0.280000, 1.407620, -0.178296)",
        "(-0.280000, 1.407595, -0.174964)",
        "(-0.280000, 1.407615, -0.171762)",
        "(-0.280000, 1.407660, -0.168698)",
        "(-0.280000, 1.407694, -0.165749)",
        "(-0.280000, 1.407698, -0.162936)",
        "(-0.280000, 1.407655, -0.160222)",
        "(-0.280000, 1.407539, -0.157592)",
        "(-0.280000, 1.407340, -0.155049)",
        "(-0.280000, 1.407040, -0.152556)",
        "(-0.280000, 1.406633, -0.150103)",
        "(-0.280000, 1.406122, -0.147692)",
        "(-0.280000, 1.405496, -0.145253)",
        "(-0.280000, 1.404764, -0.142790)",
        "(-0.280000, 1.403937, -0.140292)",
        "(-0.280000, 1.403025, -0.137720)",
        "(-0.280000, 1.402047, -0.135065)",
        "(-0.280000, 1.401028, -0.132342)",
        "(-0.280000, 1.399982, -0.129484)",
        "(-0.280000, 1.398939, -0.126520)",
        "(-0.280000, 1.397931, -0.123424)",
        "(-0.280000, 1.396987, -0.120208)",
        "(-0.280000, 1.396135, -0.116885)",
        "(-0.280000, 1.395415, -0.113465)",
        "(-0.280000, 1.394846, -0.109927)",
        "(-0.280000, 1.394457, -0.106322)",
        "(-0.280000, 1.394285, -0.102647)",
        "(-0.280000, 1.394349, -0.098937)",
        "(-0.280000, 1.394661, -0.095231)",
        "(-0.280000, 1.395252, -0.091535)",
        "(-0.280000, 1.396119, -0.087911)",
        "(-0.280000, 1.397271, -0.084357)",
        "(-0.280000, 1.398721, -0.080903)",
        "(-0.280000, 1.400445, -0.077597)",
        "(-0.280000, 1.402452, -0.074444)",
        "(-0.280000, 1.404716, -0.071473)",
        "(-0.280000, 1.407188, -0.068724)",
        "(-0.280000, 1.409895, -0.066151)",
        "(-0.280000, 1.412782, -0.063778)",
        "(-0.280000, 1.415804, -0.061602)",
        "(-0.280000, 1.418950, -0.059581)",
        "(-0.280000, 1.422179, -0.057695)",
        "(-0.280000, 1.425448, -0.055958)",
        "(-0.280000, 1.428817, -0.054335)",
        "(-0.280000, 1.432235, -0.052855)",
        "(-0.280000, 1.435723, -0.051508)",
        "(-0.280000, 1.439263, -0.050302)",
        "(-0.280000, 1.442833, -0.049242)",
        "(-0.280000, 1.446436, -0.048328)",
        "(-0.280000, 1.450094, -0.047554)",
        "(-0.280000, 1.453766, -0.046929)",
        "(-0.280000, 1.457475, -0.046450)",
        "(-0.280000, 1.461200, -0.046121)",
        "(-0.280000, 1.464920, -0.045941)",
        "(-0.280000, 1.468659, -0.045910)",
        "(-0.280000, 1.472374, -0.046028)",
        "(-0.280000, 1.476089, -0.046295)",
        "(-0.280000, 1.479805, -0.046712)",
        "(-0.280000, 1.483487, -0.047275)",
        "(-0.280000, 1.487158, -0.047988)",
        "(-0.280000, 1.490797, -0.048848)",
        "(-0.280000, 1.494363, -0.049842)",
        "(-0.280000, 1.497922, -0.050989)",
        "(-0.280000, 1.501433, -0.052278)",
        "(-0.280000, 1.504875, -0.053701)",
        "(-0.280000, 1.508271, -0.055267)",
        "(-0.280000, 1.511601, -0.056968)",
        "(-0.280000, 1.514828, -0.058782)",
        "(-0.280000, 1.518012, -0.060743)",
        "(-0.280000, 1.521103, -0.062821)",
        "(-0.280000, 1.524120, -0.065030)",
        "(-0.280000, 1.527046, -0.067359)",
        "(-0.280000, 1.529865, -0.069793)",
        "(-0.280000, 1.532579, -0.072333)",
        "(-0.280000, 1.535205, -0.074995)",
        "(-0.280000, 1.537713, -0.077749)",
        "(-0.280000, 1.540118, -0.080612)",
        "(-0.280000, 1.542405, -0.083570)",
        "(-0.280000, 1.544565, -0.086605)",
        "(-0.280000, 1.546609, -0.089736)",
        "(-0.280000, 1.548514, -0.092928)",
        "(-0.280000, 1.550295, -0.096199)",
        "(-0.280000, 1.551949, -0.099553)",
        "(-0.280000, 1.553462, -0.102956)",
        "(-0.280000, 1.554843, -0.106431)",
        "(-0.280000, 1.556084, -0.109959)",
        "(-0.280000, 1.557171, -0.113498)",
        "(-0.280000, 1.558127, -0.117113)",
        "(-0.280000, 1.558936, -0.120764)",
        "(-0.280000, 1.559596, -0.124429)",
        "(-0.280000, 1.560111, -0.128133)",
        "(-0.280000, 1.560468, -0.131855)",
        "(-0.280000, 1.560625, -0.135553)",
        "(-0.280000, 1.560547, -0.139289)",
        "(-0.280000, 1.560201, -0.142993)",
        "(-0.280000, 1.559566, -0.146673)",
        "(-0.280000, 1.558631, -0.150289)",
        "(-0.280000, 1.557396, -0.153802)",
        "(-0.280000, 1.555872, -0.157195)",
        "(-0.280000, 1.554055, -0.160471)",
        "(-0.280000, 1.551976, -0.163575)",
        "(-0.280000, 1.549651, -0.166516)",
        "(-0.280000, 1.547111, -0.169266)",
        "(-0.280000, 1.544392, -0.171803)",
        "(-0.280000, 1.541515, -0.174147)",
        "(-0.280000, 1.538545, -0.176260)",
        "(-0.280000, 1.535466, -0.178197)",
        "(-0.280000, 1.532334, -0.179938)",
        "(-0.280000, 1.529188, -0.181488)",
        "(-0.280000, 1.526043, -0.182882)",
        "(-0.280000, 1.522931, -0.184128)",
        "(-0.280000, 1.519901, -0.185236)",
        "(-0.280000, 1.516919, -0.186257)",
        "(-0.280000, 1.514025, -0.187203)",
        "(-0.280000, 1.511238, -0.188093)",
        "(-0.280000, 1.508547, -0.188965)",
        "(-0.280000, 1.505969, -0.189833)",
        "(-0.280000, 1.503501, -0.190728)",
        "(-0.280000, 1.501112, -0.191675)",
        "(-0.280000, 1.498817, -0.192686)",
        "(-0.280000, 1.496584, -0.193786)",
        "(-0.280000, 1.494404, -0.194984)",
        "(-0.280000, 1.492268, -0.196285)",
        "(-0.280000, 1.490151, -0.197696)",
        "(-0.280000, 1.488012, -0.199230)",
        "(-0.280000, 1.485852, -0.200874)",
        "(-0.280000, 1.483631, -0.202628)",
        "(-0.280000, 1.481335, -0.204477)",
        "(-0.280000, 1.478954, -0.206407)",
        "(-0.280000, 1.476450, -0.208403)",
        "(-0.280000, 1.473843, -0.210429)",
        "(-0.280000, 1.471067, -0.212490)",
        "(-0.280000, 1.468135, -0.214546)",
        "(-0.280000, 1.465054, -0.216573)",
        "(-0.280000, 1.461794, -0.218544)",
        "(-0.280000, 1.458366, -0.220431)",
        "(-0.280000, 1.454806, -0.222201)",
        "(-0.280000, 1.451050, -0.223847)",
        "(-0.280000, 1.447138, -0.225340)",
        "(-0.280000, 1.443092, -0.226663)",
        "(-0.280000, 1.438893, -0.227794)",
        "(-0.280000, 1.434580, -0.228732)",
        "(-0.280000, 1.430162, -0.229451)",
        "(-0.280000, 1.426010, -0.229086)",
        "(-0.280000, 1.422449, -0.227355)",
        "(-0.280000, 1.418945, -0.225474)",
        "(-0.280000, 1.415520, -0.223455)",
        "(-0.280000, 1.412191, -0.221308)",
        "(-0.280000, 1.408958, -0.219036)",
        "(-0.280000, 1.405799, -0.216621)",
        "(-0.280000, 1.402751, -0.214091)",
        "(-0.280000, 1.399795, -0.211432)",
        "(-0.280000, 1.396960, -0.208666)",
        "(-0.280000, 1.394226, -0.205779)",
        "(-0.280000, 1.391611, -0.202784)",
        "(-0.280000, 1.389142, -0.199717)",
        "(-0.280000, 1.386774, -0.196523)",
        "(-0.280000, 1.384536, -0.193237)",
        "(-0.280000, 1.382439, -0.189876)",
        "(-0.280000, 1.380471, -0.186421)",
        "(-0.280000, 1.378644, -0.182890)",
        "(-0.280000, 1.376975, -0.179325)",
        "(-0.280000, 1.375435, -0.175659)",
        "(-0.280000, 1.374048, -0.171949)",
        "(-0.280000, 1.372806, -0.168171)",
        "(-0.280000, 1.371716, -0.164347)",
        "(-0.280000, 1.370784, -0.160498)",
        "(-0.280000, 1.370008, -0.156623)",
        "(-0.280000, 1.369384, -0.152696)",
        "(-0.280000, 1.368919, -0.148762)",
        "(-0.280000, 1.368612, -0.144798)",
        "(-0.280000, 1.368463, -0.140825)",
        "(-0.280000, 1.368474, -0.136864)",
        "(-0.280000, 1.368642, -0.132915)",
        "(-0.280000, 1.368968, -0.128968)",
        "(-0.280000, 1.369454, -0.125022)",
        "(-0.280000, 1.370098, -0.121098)",
        "(-0.280000, 1.370896, -0.117218)",
        "(-0.280000, 1.371851, -0.113359)",
        "(-0.280000, 1.372961, -0.109540)",
        "(-0.280000, 1.374763, -0.106004)",
        "(-0.280000, 1.377283, -0.102759)",
        "(-0.280000, 1.379773, -0.099599)",
        "(-0.280000, 1.382218, -0.096520)",
        "(-0.280000, 1.384631, -0.093481)",
        "(-0.280000, 1.387001, -0.090494)",
        "(-0.280000, 1.389340, -0.087544)",
        "(-0.280000, 1.391688, -0.084603)",
        "(-0.280000, 1.394041, -0.081705)",
        "(-0.280000, 1.396447, -0.078840)",
        "(-0.280000, 1.398928, -0.076042)",
        "(-0.280000, 1.401509, -0.073356)",
        "(-0.280000, 1.404222, -0.070817)",
        "(-0.280000, 1.407107, -0.068443)",
        "(-0.280000, 1.410143, -0.066292)",
        "(-0.280000, 1.413348, -0.064376)",
        "(-0.280000, 1.416689, -0.062737)",
        "(-0.280000, 1.420171, -0.061378)",
        "(-0.280000, 1.423737, -0.060323)",
        "(-0.280000, 1.427394, -0.059573)",
        "(-0.280000, 1.431115, -0.059122)",
        "(-0.280000, 1.434861, -0.058969)",
        "(-0.280000, 1.438590, -0.059109)",
        "(-0.280000, 1.442299, -0.059515)",
        "(-0.280000, 1.445951, -0.060170)",
        "(-0.280000, 1.449490, -0.061046)",
        "(-0.280000, 1.452965, -0.062121)",
        "(-0.280000, 1.456314, -0.063363)",
        "(-0.280000, 1.459552, -0.064739)",
        "(-0.280000, 1.462658, -0.066217)",
        "(-0.280000, 1.465620, -0.067765)",
        "(-0.280000, 1.468446, -0.069342)",
        "(-0.280000, 1.471164, -0.070939)",
        "(-0.280000, 1.473756, -0.072517)",
        "(-0.280000, 1.476257, -0.074053)",
        "(-0.280000, 1.478672, -0.075526)",
        "(-0.280000, 1.481010, -0.076916)",
        "(-0.280000, 1.483297, -0.078206)",
        "(-0.280000, 1.485563, -0.079398)",
        "(-0.280000, 1.487834, -0.080484)",
        "(-0.280000, 1.490124, -0.081461)",
        "(-0.280000, 1.492444, -0.082330)",
        "(-0.280000, 1.494831, -0.083107)",
        "(-0.280000, 1.497281, -0.083794)",
        "(-0.280000, 1.499830, -0.084412)",
        "(-0.280000, 1.502493, -0.084984)",
        "(-0.280000, 1.505271, -0.085527)",
        "(-0.280000, 1.508161, -0.086058)",
        "(-0.280000, 1.511185, -0.086613)",
        "(-0.280000, 1.514322, -0.087205)",
        "(-0.280000, 1.517566, -0.087870)",
        "(-0.280000, 1.520938, -0.088634)",
        "(-0.280000, 1.524401, -0.089509)",
        "(-0.280000, 1.527954, -0.090534)",
        "(-0.280000, 1.531572, -0.091724)",
        "(-0.280000, 1.535230, -0.093085)",
        "(-0.280000, 1.538899, -0.094643)",
        "(-0.280000, 1.542596, -0.096420)",
        "(-0.280000, 1.546270, -0.098403)",
        "(-0.280000, 1.549917, -0.100623)",
        "(-0.280000, 1.553505, -0.103057)",
        "(-0.280000, 1.557023, -0.105735)",
        "(-0.280000, 1.560393, -0.108636)",
        "(-0.280000, 1.562880, -0.111987)",
        "(-0.280000, 1.563891, -0.115833)",
        "(-0.280000, 1.564747, -0.119716)",
        "(-0.280000, 1.565444, -0.123615)",
        "(-0.280000, 1.565987, -0.127554)",
        "(-0.280000, 1.566369, -0.131488)",
        "(-0.280000, 1.566595, -0.135442)",
        "(-0.280000, 1.566662, -0.139418)",
        "(-0.280000, 1.566570, -0.143377)",
        "(-0.280000, 1.566319, -0.147346)",
        "(-0.280000, 1.565910, -0.151301)",
        "(-0.280000, 1.565344, -0.155221)",
        "(-0.280000, 1.564624, -0.159107)",
        "(-0.280000, 1.563743, -0.162984)",
        "(-0.280000, 1.562712, -0.166809)",
        "(-0.280000, 1.561525, -0.170603)",
        "(-0.280000, 1.560186, -0.174347)",
        "(-0.280000, 1.558704, -0.178020)",
        "(-0.280000, 1.557080, -0.181624)",
        "(-0.280000, 1.555307, -0.185165)",
        "(-0.280000, 1.551725, -0.187688)",
        "(-0.280000, 1.548038, -0.189969)",
        "(-0.280000, 1.544292, -0.192007)",
        "(-0.280000, 1.540505, -0.193841)",
        "(-0.280000, 1.536742, -0.195465)",
        "(-0.280000, 1.532995, -0.196913)",
        "(-0.280000, 1.529295, -0.198218)",
        "(-0.280000, 1.525671, -0.199400)",
        "(-0.280000, 1.522152, -0.200478)",
        "(-0.280000, 1.518730, -0.201501)",
        "(-0.280000, 1.515452, -0.202479)",
        "(-0.280000, 1.512260, -0.203470)",
        "(-0.280000, 1.509183, -0.204490)",
        "(-0.280000, 1.506224, -0.205562)",
        "(-0.280000, 1.503350, -0.206724)",
        "(-0.280000, 1.500554, -0.207993)",
        "(-0.280000, 1.497829, -0.209381)",
        "(-0.280000, 1.495146, -0.210903)",
        "(-0.280000, 1.492457, -0.212580)",
        "(-0.280000, 1.489762, -0.214402)",
        "(-0.280000, 1.487011, -0.216371)",
        "(-0.280000, 1.484198, -0.218470)",
        "(-0.280000, 1.481272, -0.220686)",
        "(-0.280000, 1.478239, -0.222974)",
        "(-0.280000, 1.475053, -0.225327)",
        "(-0.280000, 1.471688, -0.227694)",
        "(-0.280000, 1.468146, -0.230023)",
        "(-0.280000, 1.464436, -0.232259)",
        "(-0.280000, 1.460534, -0.234338)",
        "(-0.280000, 1.456491, -0.236190)",
        "(-0.280000, 1.452407, -0.237050)",
        "(-0.280000, 1.448491, -0.236364)",
        "(-0.280000, 1.444620, -0.235524)",
        "(-0.280000, 1.440771, -0.234527)",
        "(-0.280000, 1.436965, -0.233375)",
        "(-0.280000, 1.433245, -0.232086)",
        "(-0.280000, 1.429543, -0.230635)",
        "(-0.280000, 1.425902, -0.229037)",
        "(-0.280000, 1.422343, -0.227300)",
        "(-0.280000, 1.418841, -0.225416)",
        "(-0.280000, 1.415431, -0.223400)",
        "(-0.280000, 1.412092, -0.221242)",
        "(-0.280000, 1.408862, -0.218965)",
        "(-0.280000, 1.405718, -0.216556)",
        "(-0.280000, 1.402661, -0.214013)",
        "(-0.280000, 1.399708, -0.211350)",
        "(-0.280000, 1.396876, -0.208581)",
        "(-0.280000, 1.394146, -0.205690)",
        "(-0.280000, 1.391550, -0.202710)",
        "(-0.280000, 1.389071, -0.199621)",
        "(-0.280000, 1.388274, -0.195313)",
        "(-0.280000, 1.387748, -0.191023)",
        "(-0.280000, 1.387452, -0.186755)",
        "(-0.280000, 1.387366, -0.182549)",
        "(-0.280000, 1.387467, -0.178465)",
        "(-0.280000, 1.387710, -0.174443)",
        "(-0.280000, 1.388068, -0.170535)",
        "(-0.280000, 1.388512, -0.166761)",
        "(-0.280000, 1.388997, -0.163101)",
        "(-0.280000, 1.389495, -0.159564)",
        "(-0.280000, 1.389975, -0.156177)",
        "(-0.280000, 1.390407, -0.152863)",
        "(-0.280000, 1.390766, -0.149653)",
        "(-0.280000, 1.391026, -0.146505)",
        "(-0.280000, 1.391170, -0.143408)",
        "(-0.280000, 1.391184, -0.140350)",
        "(-0.280000, 1.391060, -0.137282)",
        "(-0.280000, 1.390797, -0.134208)",
        "(-0.280000, 1.390394, -0.131077)",
        "(-0.280000, 1.389865, -0.127856)",
        "(-0.280000, 1.389223, -0.124533)",
        "(-0.280000, 1.388490, -0.121101)",
        "(-0.280000, 1.387699, -0.117518)",
        "(-0.280000, 1.386882, -0.113819)",
        "(-0.280000, 1.386077, -0.109929)",
        "(-0.280000, 1.385331, -0.105883)",
        "(-0.280000, 1.384688, -0.101705)",
        "(-0.280000, 1.384210, -0.097387)",
        "(-0.280000, 1.383934, -0.092965)",
        "(-0.280000, 1.383834, -0.088472)",
        "(-0.280000, 1.384878, -0.084457)",
        "(-0.280000, 1.387127, -0.081197)",
        "(-0.280000, 1.389515, -0.078017)",
        "(-0.280000, 1.392029, -0.074936)",
        "(-0.280000, 1.394653, -0.071969)",
        "(-0.280000, 1.397388, -0.069116)",
        "(-0.280000, 1.400252, -0.066358)",
        "(-0.280000, 1.403212, -0.063727)",
        "(-0.280000, 1.406288, -0.061206)",
        "(-0.280000, 1.409462, -0.058811)",
        "(-0.280000, 1.412717, -0.056554)",
        "(-0.280000, 1.416072, -0.054421)",
        "(-0.280000, 1.419476, -0.052443)",
        "(-0.280000, 1.422991, -0.050585)",
        "(-0.280000, 1.426578, -0.048868)",
        "(-0.280000, 1.430216, -0.047303)",
        "(-0.280000, 1.433929, -0.045879)",
        "(-0.280000, 1.437696, -0.044605)",
        "(-0.280000, 1.441472, -0.043494)",
        "(-0.280000, 1.445329, -0.042525)",
        "(-0.280000, 1.449221, -0.041711)",
        "(-0.280000, 1.453127, -0.041056)",
        "(-0.280000, 1.457072, -0.040556)",
        "(-0.280000, 1.461018, -0.040216)",
        "(-0.280000, 1.464966, -0.040034)",
        "(-0.280000, 1.468942, -0.040010)",
        "(-0.280000, 1.472901, -0.040144)",
        "(-0.280000, 1.476866, -0.040438)",
        "(-0.280000, 1.480816, -0.040891)",
        "(-0.280000, 1.484730, -0.041500)",
        "(-0.280000, 1.488608, -0.042262)",
        "(-0.280000, 1.492461, -0.043180)",
        "(-0.280000, 1.496289, -0.044257)",
        "(-0.280000, 1.500071, -0.045486)",
        "(-0.280000, 1.503785, -0.046860)",
        "(-0.280000, 1.507457, -0.048387)",
        "(-0.280000, 1.511064, -0.050061)",
        "(-0.280000, 1.514566, -0.051859)",
        "(-0.280000, 1.518028, -0.053815)",
        "(-0.280000, 1.521408, -0.055908)",
        "(-0.280000, 1.524690, -0.058126)",
        "(-0.280000, 1.527892, -0.060483)",
        "(-0.280000, 1.530985, -0.062957)",
        "(-0.280000, 1.533971, -0.065547)",
        "(-0.280000, 1.536868, -0.068270)",
        "(-0.280000, 1.538734, -0.071954)",
        "(-0.280000, 1.539598, -0.076406)",
        "(-0.280000, 1.540258, -0.080788)",
        "(-0.280000, 1.540692, -0.085097)",
        "(-0.280000, 1.540949, -0.089303)",
        "(-0.280000, 1.541072, -0.093416)",
        "(-0.280000, 1.541097, -0.097378)",
        "(-0.280000, 1.541083, -0.101201)",
        "(-0.280000, 1.541058, -0.104860)",
        "(-0.280000, 1.541068, -0.108381)",
        "(-0.280000, 1.541140, -0.111744)",
        "(-0.280000, 1.541295, -0.114993)",
        "(-0.280000, 1.541564, -0.118152)",
        "(-0.280000, 1.541955, -0.121231)",
        "(-0.280000, 1.542477, -0.124244)",
        "(-0.280000, 1.543136, -0.127242)",
        "(-0.280000, 1.543927, -0.130228)",
        "(-0.280000, 1.544838, -0.133233)",
        "(-0.280000, 1.545864, -0.136307)",
        "(-0.280000, 1.546983, -0.139443)",
        "(-0.280000, 1.548172, -0.142685)",
        "(-0.280000, 1.549403, -0.146038)",
        "(-0.280000, 1.550649, -0.149501)",
        "(-0.280000, 1.551868, -0.153088)",
        "(-0.280000, 1.553040, -0.156832)",
        "(-0.280000, 1.554128, -0.160698)",
        "(-0.280000, 1.555088, -0.164708)",
        "(-0.280000, 1.555894, -0.168824)",
        "(-0.280000, 1.556503, -0.173058)",
        "(-0.280000, 1.556884, -0.177351)",
        "(-0.280000, 1.557020, -0.181716)",
        "(-0.280000, 1.555251, -0.185277)",
        "(-0.280000, 1.553329, -0.188758)",
        "(-0.280000, 1.551276, -0.192145)",
        "(-0.280000, 1.549081, -0.195461)",
        "(-0.280000, 1.546770, -0.198667)",
        "(-0.280000, 1.544327, -0.201784)",
        "(-0.280000, 1.541751, -0.204813)",
        "(-0.280000, 1.539066, -0.207725)",
        "(-0.280000, 1.536256, -0.210539)",
        "(-0.280000, 1.533335, -0.213237)",
        "(-0.280000, 1.530321, -0.215806)",
        "(-0.280000, 1.527213, -0.218248)",
        "(-0.280000, 1.523990, -0.220577)",
        "(-0.280000, 1.520690, -0.222767)",
        "(-0.280000, 1.517291, -0.224831)",
        "(-0.280000, 1.513826, -0.226750)",
        "(-0.280000, 1.510273, -0.228535)",
        "(-0.280000, 1.506674, -0.230167)",
        "(-0.280000, 1.503004, -0.231658)",
        "(-0.280000, 1.498821, -0.231695)",
        "(-0.280000, 1.494452, -0.230731)",
        "(-0.280000, 1.490214, -0.229515)",
        "(-0.280000, 1.486101, -0.228104)",
        "(-0.280000, 1.482162, -0.226526)",
        "(-0.280000, 1.478372, -0.224774)",
        "(-0.280000, 1.474733, -0.222880)",
        "(-0.280000, 1.471278, -0.220864)",
        "(-0.280000, 1.467984, -0.218751)",
        "(-0.280000, 1.464863, -0.216567)",
        "(-0.280000, 1.461942, -0.214352)",
        "(-0.280000, 1.459154, -0.212104)",
        "(-0.280000, 1.456520, -0.209861)",
        "(-0.280000, 1.454040, -0.207652)",
        "(-0.280000, 1.451675, -0.205492)",
        "(-0.280000, 1.449429, -0.203408)",
        "(-0.280000, 1.447261, -0.201408)",
        "(-0.280000, 1.445175, -0.199521)",
        "(-0.280000, 1.443130, -0.197735)",
        "(-0.280000, 1.441099, -0.196061)",
        "(-0.280000, 1.439068, -0.194502)",
        "(-0.280000, 1.437024, -0.193060)",
        "(-0.280000, 1.434929, -0.191718)",
        "(-0.280000, 1.432788, -0.190479)",
        "(-0.280000, 1.430566, -0.189316)",
        "(-0.280000, 1.428247, -0.188210)",
        "(-0.280000, 1.425837, -0.187152)",
        "(-0.280000, 1.423316, -0.186107)",
        "(-0.280000, 1.420689, -0.185056)",
        "(-0.280000, 1.417984, -0.183989)",
        "(-0.280000, 1.415161, -0.182852)",
        "(-0.280000, 1.412255, -0.181633)",
        "(-0.280000, 1.409287, -0.180317)",
        "(-0.280000, 1.406266, -0.178865)",
        "(-0.280000, 1.403228, -0.177274)",
        "(-0.280000, 1.400205, -0.175518)",
        "(-0.280000, 1.397197, -0.173571)",
        "(-0.280000, 1.394259, -0.171446)",
        "(-0.280000, 1.391414, -0.169113)",
        "(-0.280000, 1.388701, -0.166581)",
        "(-0.280000, 1.386158, -0.163868)",
        "(-0.280000, 1.383808, -0.160954)",
        "(-0.280000, 1.381697, -0.157883)",
        "(-0.280000, 1.379829, -0.154647)",
        "(-0.280000, 1.378234, -0.151257)",
        "(-0.280000, 1.376934, -0.147764)",
        "(-0.280000, 1.375935, -0.144161)",
        "(-0.280000, 1.375244, -0.140490)",
        "(-0.280000, 1.374859, -0.136813)",
        "(-0.280000, 1.374760, -0.133080)",
        "(-0.280000, 1.374931, -0.129347)",
        "(-0.280000, 1.375338, -0.125645)",
        "(-0.280000, 1.375944, -0.121955)",
        "(-0.280000, 1.376693, -0.118306)",
        "(-0.280000, 1.377540, -0.114685)",
        "(-0.280000, 1.378453, -0.111050)",
        "(-0.280000, 1.379396, -0.107423)",
        "(-0.280000, 1.380362, -0.103759)",
        "(-0.280000, 1.381338, -0.100058)",
        "(-0.280000, 1.382319, -0.096319)",
        "(-0.280000, 1.383319, -0.092527)",
        "(-0.280000, 1.384357, -0.088640)",
        "(-0.280000, 1.385436, -0.084691)",
        "(-0.280000, 1.387203, -0.081093)",
        "(-0.280000, 1.389585, -0.077928)",
        "(-0.280000, 1.392102, -0.074850)",
        "(-0.280000, 1.394740, -0.071875)",
        "(-0.280000, 1.397467, -0.069036)",
        "(-0.280000, 1.400335, -0.066281)",
        "(-0.280000, 1.403310, -0.063643)",
        "(-0.280000, 1.406377, -0.061137)",
        "(-0.280000, 1.409554, -0.058745)",
        "(-0.280000, 1.412811, -0.056492)",
        "(-0.280000, 1.416149, -0.054375)",
        "(-0.280000, 1.419589, -0.052381)",
        "(-0.280000, 1.423092, -0.050534)",
        "(-0.280000, 1.426681, -0.048821)",
        "(-0.280000, 1.430336, -0.047254)",
        "(-0.280000, 1.434036, -0.045841)",
        "(-0.280000, 1.437781, -0.044578)",
        "(-0.280000, 1.441582, -0.043464)",
        "(-0.280000, 1.445439, -0.042499)",
        "(-0.280000, 1.449333, -0.041690)",
        "(-0.280000, 1.453240, -0.041039)",
        "(-0.280000, 1.457185, -0.040544)",
        "(-0.280000, 1.461123, -0.040209)",
        "(-0.280000, 1.465080, -0.040031)",
        "(-0.280000, 1.469056, -0.040011)",
        "(-0.280000, 1.473030, -0.040151)",
        "(-0.280000, 1.476980, -0.040449)",
        "(-0.280000, 1.480930, -0.040907)",
        "(-0.280000, 1.484843, -0.041519)",
        "(-0.280000, 1.488720, -0.042286)",
        "(-0.280000, 1.492587, -0.043213)",
        "(-0.280000, 1.496398, -0.044290)",
        "(-0.280000, 1.500179, -0.045523)",
        "(-0.280000, 1.503906, -0.046907)",
        "(-0.280000, 1.507561, -0.048433)",
        "(-0.280000, 1.511145, -0.050101)",
        "(-0.280000, 1.514666, -0.051913)",
        "(-0.280000, 1.517454, -0.055006)",
        "(-0.280000, 1.519540, -0.058998)",
        "(-0.280000, 1.521374, -0.063012)",
        "(-0.280000, 1.522984, -0.067051)",
        "(-0.280000, 1.524353, -0.071068)",
        "(-0.280000, 1.525494, -0.075085)",
        "(-0.280000, 1.526428, -0.079079)",
        "(-0.280000, 1.527159, -0.083023)",
        "(-0.280000, 1.527694, -0.086889)",
        "(-0.280000, 1.528070, -0.090680)",
        "(-0.280000, 1.528293, -0.094339)",
        "(-0.280000, 1.528404, -0.097919)",
        "(-0.280000, 1.528419, -0.101378)",
        "(-0.280000, 1.528359, -0.104699)",
        "(-0.280000, 1.528262, -0.107901)",
        "(-0.280000, 1.528148, -0.110972)",
        "(-0.280000, 1.528039, -0.113909)",
        "(-0.280000, 1.527967, -0.116722)",
        "(-0.280000, 1.527945, -0.119437)",
        "(-0.280000, 1.527998, -0.122069)",
        "(-0.280000, 1.528139, -0.124625)",
        "(-0.280000, 1.528376, -0.127115)",
        "(-0.280000, 1.528724, -0.129578)",
        "(-0.280000, 1.529178, -0.132010)",
        "(-0.280000, 1.529745, -0.134453)",
        "(-0.280000, 1.530417, -0.136933)",
        "(-0.280000, 1.531184, -0.139450)",
        "(-0.280000, 1.532034, -0.142044)",
        "(-0.280000, 1.532948, -0.144721)",
        "(-0.280000, 1.533901, -0.147469)",
        "(-0.280000, 1.534878, -0.150351)",
        "(-0.280000, 1.535847, -0.153350)",
        "(-0.280000, 1.536782, -0.156459)",
        "(-0.280000, 1.537649, -0.159697)",
        "(-0.280000, 1.538418, -0.163050)",
        "(-0.280000, 1.539059, -0.166476)",
        "(-0.280000, 1.539542, -0.170026)",
        "(-0.280000, 1.539844, -0.173640)",
        "(-0.280000, 1.539928, -0.177318)",
        "(-0.280000, 1.539775, -0.181025)",
        "(-0.280000, 1.539374, -0.184723)",
        "(-0.280000, 1.538694, -0.188405)",
        "(-0.280000, 1.537740, -0.192006)",
        "(-0.280000, 1.536502, -0.195532)",
        "(-0.280000, 1.534970, -0.198950)",
        "(-0.280000, 1.533167, -0.202213)",
        "(-0.280000, 1.531085, -0.205318)",
        "(-0.280000, 1.528750, -0.208233)",
        "(-0.280000, 1.526212, -0.210922)",
        "(-0.280000, 1.523444, -0.213429)",
        "(-0.280000, 1.520500, -0.215732)",
        "(-0.280000, 1.517427, -0.217835)",
        "(-0.280000, 1.514233, -0.219780)",
        "(-0.280000, 1.510969, -0.221573)",
        "(-0.280000, 1.507622, -0.223187)",
        "(-0.280000, 1.504159, -0.224592)",
        "(-0.280000, 1.500620, -0.225739)",
        "(-0.280000, 1.496989, -0.226611)",
        "(-0.280000, 1.493297, -0.227182)",
        "(-0.280000, 1.489582, -0.227436)",
        "(-0.280000, 1.485863, -0.227378)",
        "(-0.280000, 1.482149, -0.227003)",
        "(-0.280000, 1.478462, -0.226323)",
        "(-0.280000, 1.474842, -0.225350)",
        "(-0.280000, 1.471325, -0.224104)",
        "(-0.280000, 1.467906, -0.222610)",
        "(-0.280000, 1.464615, -0.220895)",
        "(-0.280000, 1.461499, -0.219002)",
        "(-0.280000, 1.458503, -0.216939)",
        "(-0.280000, 1.455665, -0.214752)",
        "(-0.280000, 1.452998, -0.212475)",
        "(-0.280000, 1.450474, -0.210137)",
        "(-0.280000, 1.448109, -0.207775)",
        "(-0.280000, 1.445883, -0.205426)",
        "(-0.280000, 1.443765, -0.203091)",
        "(-0.280000, 1.441762, -0.200811)",
        "(-0.280000, 1.439833, -0.198599)",
        "(-0.280000, 1.437968, -0.196472)",
        "(-0.280000, 1.436151, -0.194448)",
        "(-0.280000, 1.434354, -0.192534)",
        "(-0.280000, 1.432547, -0.190720)",
        "(-0.280000, 1.430703, -0.189006)",
        "(-0.280000, 1.428810, -0.187389)",
        "(-0.280000, 1.426855, -0.185867)",
        "(-0.280000, 1.424807, -0.184414)",
        "(-0.280000, 1.422674, -0.183026)",
        "(-0.280000, 1.420426, -0.181676)",
        "(-0.280000, 1.418056, -0.180335)",
        "(-0.280000, 1.415573, -0.178995)",
        "(-0.280000, 1.412966, -0.177618)",
        "(-0.280000, 1.410246, -0.176186)",
        "(-0.280000, 1.407428, -0.174684)",
        "(-0.280000, 1.404531, -0.173081)",
        "(-0.280000, 1.401540, -0.171345)",
        "(-0.280000, 1.398497, -0.169477)",
        "(-0.280000, 1.395412, -0.167437)",
        "(-0.280000, 1.392317, -0.165233)",
        "(-0.280000, 1.389228, -0.162831)",
        "(-0.280000, 1.386191, -0.160248)",
        "(-0.280000, 1.383197, -0.157462)",
        "(-0.280000, 1.380279, -0.154459)",
        "(-0.280000, 1.377461, -0.151252)",
        "(-0.280000, 1.374763, -0.147858)",
        "(-0.280000, 1.372187, -0.144253)",
        "(-0.280000, 1.369722, -0.140479)",
        "(-0.280000, 1.368481, -0.136536)",
        "(-0.280000, 1.368664, -0.132564)",
        "(-0.280000, 1.369005, -0.128618)",
        "(-0.280000, 1.369505, -0.124673)",
        "(-0.280000, 1.370163, -0.120751)",
        "(-0.280000, 1.370969, -0.116898)",
        "(-0.280000, 1.371937, -0.113041)",
        "(-0.280000, 1.373060, -0.109226)",
        "(-0.280000, 1.374329, -0.105475)",
        "(-0.280000, 1.375754, -0.101762)",
        "(-0.280000, 1.377319, -0.098124)",
        "(-0.280000, 1.379036, -0.094537)",
        "(-0.280000, 1.380883, -0.091043)",
        "(-0.280000, 1.382873, -0.087618)",
        "(-0.280000, 1.385006, -0.084263)",
        "(-0.280000, 1.387273, -0.080995)",
        "(-0.280000, 1.389659, -0.077834)",
        "(-0.280000, 1.392180, -0.074758)",
        "(-0.280000, 1.394795, -0.071816)",
        "(-0.280000, 1.397553, -0.068951)",
        "(-0.280000, 1.400423, -0.066200)",
        "(-0.280000, 1.403390, -0.063575)",
        "(-0.280000, 1.406472, -0.061062)",
        "(-0.280000, 1.409652, -0.058675)",
        "(-0.280000, 1.412892, -0.056439)",
        "(-0.280000, 1.416252, -0.054312)",
        "(-0.280000, 1.419681, -0.052330)",
        "(-0.280000, 1.423200, -0.050479)",
        "(-0.280000, 1.426791, -0.048771)",
        "(-0.280000, 1.430433, -0.047215)",
        "(-0.280000, 1.434127, -0.045808)",
        "(-0.280000, 1.437896, -0.044542)",
        "(-0.280000, 1.441699, -0.043432)",
        "(-0.280000, 1.445557, -0.042472)",
        "(-0.280000, 1.449436, -0.041670)",
        "(-0.280000, 1.453359, -0.041022)",
        "(-0.280000, 1.457306, -0.040531)",
        "(-0.280000, 1.461228, -0.040202)",
        "(-0.280000, 1.465201, -0.040028)",
        "(-0.280000, 1.469177, -0.040013)",
        "(-0.280000, 1.473136, -0.040157)",
        "(-0.280000, 1.477100, -0.040461)",
        "(-0.280000, 1.481050, -0.040923)",
        "(-0.280000, 1.484939, -0.041536)",
        "(-0.280000, 1.488839, -0.042312)",
        "(-0.280000, 1.492372, -0.044449)",
        "(-0.280000, 1.495463, -0.047768)",
        "(-0.280000, 1.498343, -0.051136)",
        "(-0.280000, 1.500990, -0.054570)",
        "(-0.280000, 1.503412, -0.058054)",
        "(-0.280000, 1.505628, -0.061607)",
        "(-0.280000, 1.507614, -0.065184)",
        "(-0.280000, 1.509403, -0.068774)",
        "(-0.280000, 1.510982, -0.072343)",
        "(-0.280000, 1.512388, -0.075883)",
        "(-0.280000, 1.513620, -0.079347)",
        "(-0.280000, 1.514704, -0.082750)",
        "(-0.280000, 1.515671, -0.086071)",
        "(-0.280000, 1.516536, -0.089289)",
        "(-0.280000, 1.517317, -0.092385)",
        "(-0.280000, 1.518053, -0.095369)",
        "(-0.280000, 1.518758, -0.098223)",
        "(-0.280000, 1.519463, -0.100946)",
        "(-0.280000, 1.520195, -0.103571)",
        "(-0.280000, 1.520966, -0.106078)",
        "(-0.280000, 1.521805, -0.108497)",
        "(-0.280000, 1.522724, -0.110833)",
        "(-0.280000, 1.523732, -0.113096)",
        "(-0.280000, 1.524839, -0.115309)",
        "(-0.280000, 1.526056, -0.117502)",
        "(-0.280000, 1.527386, -0.119701)",
        "(-0.280000, 1.528820, -0.121919)",
        "(-0.280000, 1.530348, -0.124169)",
        "(-0.280000, 1.531965, -0.126491)",
        "(-0.280000, 1.533639, -0.128880)",
        "(-0.280000, 1.535370, -0.131371)",
        "(-0.280000, 1.537128, -0.133987)",
        "(-0.280000, 1.538884, -0.136718)",
        "(-0.280000, 1.540609, -0.139592)",
        "(-0.280000, 1.542271, -0.142604)",
        "(-0.280000, 1.543832, -0.145721)",
        "(-0.280000, 1.545274, -0.149000)",
        "(-0.280000, 1.546558, -0.152403)",
        "(-0.280000, 1.547653, -0.155904)",
        "(-0.280000, 1.548528, -0.159510)",
        "(-0.280000, 1.549160, -0.163175)",
        "(-0.280000, 1.549521, -0.166901)",
        "(-0.280000, 1.549596, -0.170627)",
        "(-0.280000, 1.549378, -0.174356)",
        "(-0.280000, 1.548846, -0.178065)",
        "(-0.280000, 1.548005, -0.181711)",
        "(-0.280000, 1.546865, -0.185256)",
        "(-0.280000, 1.545424, -0.188702)",
        "(-0.280000, 1.543725, -0.191986)",
        "(-0.280000, 1.541754, -0.195159)",
        "(-0.280000, 1.539559, -0.198183)",
        "(-0.280000, 1.537184, -0.201052)",
        "(-0.280000, 1.534649, -0.203801)",
        "(-0.280000, 1.531994, -0.206434)",
        "(-0.280000, 1.529232, -0.208897)",
        "(-0.280000, 1.526290, -0.211202)",
        "(-0.280000, 1.523204, -0.213280)",
        "(-0.280000, 1.519953, -0.215118)",
        "(-0.280000, 1.516562, -0.216684)",
        "(-0.280000, 1.513060, -0.217952)",
        "(-0.280000, 1.509470, -0.218921)",
        "(-0.280000, 1.505783, -0.219589)",
        "(-0.280000, 1.502064, -0.219945)",
        "(-0.280000, 1.498316, -0.220007)",
        "(-0.280000, 1.494579, -0.219782)",
        "(-0.280000, 1.490893, -0.219283)",
        "(-0.280000, 1.487257, -0.218541)",
        "(-0.280000, 1.483741, -0.217580)",
        "(-0.280000, 1.480292, -0.216422)",
        "(-0.280000, 1.476962, -0.215101)",
        "(-0.280000, 1.473770, -0.213646)",
        "(-0.280000, 1.470700, -0.212094)",
        "(-0.280000, 1.467765, -0.210475)",
        "(-0.280000, 1.464989, -0.208830)",
        "(-0.280000, 1.462310, -0.207169)",
        "(-0.280000, 1.459756, -0.205529)",
        "(-0.280000, 1.457292, -0.203933)",
        "(-0.280000, 1.454913, -0.202403)",
        "(-0.280000, 1.452609, -0.200957)",
        "(-0.280000, 1.450354, -0.199612)",
        "(-0.280000, 1.448108, -0.198363)",
        "(-0.280000, 1.445873, -0.197226)",
        "(-0.280000, 1.443607, -0.196194)",
        "(-0.280000, 1.441309, -0.195269)",
        "(-0.280000, 1.438940, -0.194436)",
        "(-0.280000, 1.436508, -0.193689)",
        "(-0.280000, 1.433975, -0.193010)",
        "(-0.280000, 1.431326, -0.192374)",
        "(-0.280000, 1.428562, -0.191764)",
        "(-0.280000, 1.425685, -0.191164)",
        "(-0.280000, 1.422676, -0.190537)",
        "(-0.280000, 1.419553, -0.189869)",
        "(-0.280000, 1.416326, -0.189127)",
        "(-0.280000, 1.412973, -0.188282)",
        "(-0.280000, 1.409533, -0.187324)",
        "(-0.280000, 1.406006, -0.186212)",
        "(-0.280000, 1.402416, -0.184936)",
        "(-0.280000, 1.398792, -0.183488)",
        "(-0.280000, 1.395162, -0.181841)",
        "(-0.280000, 1.391515, -0.179988)",
        "(-0.280000, 1.387883, -0.177905)",
        "(-0.280000, 1.384291, -0.175598)",
        "(-0.280000, 1.380763, -0.173078)",
        "(-0.280000, 1.377310, -0.170316)",
        "(-0.280000, 1.374011, -0.167335)",
        "(-0.280000, 1.371605, -0.163924)",
        "(-0.280000, 1.370687, -0.160055)",
        "(-0.280000, 1.369928, -0.156168)",
        "(-0.280000, 1.369322, -0.152237)",
        "(-0.280000, 1.368874, -0.148286)",
        "(-0.280000, 1.368587, -0.144360)",
        "(-0.280000, 1.368456, -0.140386)",
        "(-0.280000, 1.368485, -0.136409)",
        "(-0.280000, 1.368672, -0.132453)",
        "(-0.280000, 1.369018, -0.128491)",
        "(-0.280000, 1.369521, -0.124563)",
        "(-0.280000, 1.370183, -0.120642)",
        "(-0.280000, 1.370997, -0.116774)",
        "(-0.280000, 1.371967, -0.112934)",
        "(-0.280000, 1.373094, -0.109120)",
        "(-0.280000, 1.374373, -0.105355)",
        "(-0.280000, 1.375796, -0.101659)",
        "(-0.280000, 1.377372, -0.098008)",
        "(-0.280000, 1.379075, -0.094459)",
        "(-0.280000, 1.380940, -0.090947)",
        "(-0.280000, 1.384582, -0.088511)",
        "(-0.280000, 1.388314, -0.086331)",
        "(-0.280000, 1.392117, -0.084372)",
        "(-0.280000, 1.395947, -0.082630)",
        "(-0.280000, 1.399738, -0.081107)",
        "(-0.280000, 1.403529, -0.079740)",
        "(-0.280000, 1.407250, -0.078533)",
        "(-0.280000, 1.410901, -0.077439)",
        "(-0.280000, 1.414455, -0.076437)",
        "(-0.280000, 1.417891, -0.075505)",
        "(-0.280000, 1.421202, -0.074598)",
        "(-0.280000, 1.424417, -0.073685)",
        "(-0.280000, 1.427507, -0.072745)",
        "(-0.280000, 1.430502, -0.071739)",
        "(-0.280000, 1.433393, -0.070651)",
        "(-0.280000, 1.436218, -0.069450)",
        "(-0.280000, 1.438986, -0.068123)",
        "(-0.280000, 1.441694, -0.066670)",
        "(-0.280000, 1.444423, -0.065058)",
        "(-0.280000, 1.447173, -0.063298)",
        "(-0.280000, 1.449959, -0.061399)",
        "(-0.280000, 1.452834, -0.059365)",
        "(-0.280000, 1.455799, -0.057223)",
        "(-0.280000, 1.458887, -0.055009)",
        "(-0.280000, 1.462142, -0.052731)",
        "(-0.280000, 1.465550, -0.050447)",
        "(-0.280000, 1.469147, -0.048204)",
        "(-0.280000, 1.472924, -0.046058)",
        "(-0.280000, 1.476860, -0.044072)",
        "(-0.280000, 1.480947, -0.042318)",
        "(-0.280000, 1.485050, -0.041556)",
        "(-0.280000, 1.488949, -0.042337)",
        "(-0.280000, 1.492814, -0.043273)",
        "(-0.280000, 1.496623, -0.044359)",
        "(-0.280000, 1.500400, -0.045601)",
        "(-0.280000, 1.504103, -0.046985)",
        "(-0.280000, 1.507754, -0.048519)",
        "(-0.280000, 1.511356, -0.050204)",
        "(-0.280000, 1.514873, -0.052025)",
        "(-0.280000, 1.518329, -0.053994)",
        "(-0.280000, 1.521702, -0.056099)",
        "(-0.280000, 1.524976, -0.058329)",
        "(-0.280000, 1.528151, -0.060682)",
        "(-0.280000, 1.531248, -0.063176)",
        "(-0.280000, 1.534231, -0.065782)",
        "(-0.280000, 1.537119, -0.068516)",
        "(-0.280000, 1.539884, -0.071352)",
        "(-0.280000, 1.542544, -0.074308)",
        "(-0.280000, 1.545068, -0.077349)",
        "(-0.280000, 1.547471, -0.080498)",
        "(-0.280000, 1.548164, -0.084824)",
        "(-0.280000, 1.548595, -0.089138)",
        "(-0.280000, 1.548781, -0.093399)",
        "(-0.280000, 1.548765, -0.097606)",
        "(-0.280000, 1.548567, -0.101687)",
        "(-0.280000, 1.548227, -0.105702)",
        "(-0.280000, 1.547775, -0.109600)",
        "(-0.280000, 1.547241, -0.113362)",
        "(-0.280000, 1.546668, -0.117010)",
        "(-0.280000, 1.546082, -0.120522)",
        "(-0.280000, 1.545524, -0.123909)",
        "(-0.280000, 1.545012, -0.127211)",
        "(-0.280000, 1.544576, -0.130411)",
        "(-0.280000, 1.544241, -0.133553)",
        "(-0.280000, 1.544022, -0.136646)",
        "(-0.280000, 1.543934, -0.139703)",
        "(-0.280000, 1.543985, -0.142773)",
        "(-0.280000, 1.544175, -0.145840)",
        "(-0.280000, 1.544501, -0.148992)",
        "(-0.280000, 1.544953, -0.152226)",
        "(-0.280000, 1.545516, -0.155550)",
        "(-0.280000, 1.546164, -0.159011)",
        "(-0.280000, 1.546869, -0.162613)",
        "(-0.280000, 1.547597, -0.166330)",
        "(-0.280000, 1.548307, -0.170239)",
        "(-0.280000, 1.548961, -0.174289)",
        "(-0.280000, 1.549498, -0.178494)",
        "(-0.280000, 1.549871, -0.182822)",
        "(-0.280000, 1.550048, -0.187237)",
        "(-0.280000, 1.550032, -0.191745)",
        "(-0.280000, 1.548892, -0.195733)",
        "(-0.280000, 1.546565, -0.198938)",
        "(-0.280000, 1.544101, -0.202059)",
        "(-0.280000, 1.541525, -0.205068)",
        "(-0.280000, 1.538819, -0.207982)",
        "(-0.280000, 1.536016, -0.210769)",
        "(-0.280000, 1.533098, -0.213447)",
        "(-0.280000, 1.530063, -0.216016)",
        "(-0.280000, 1.526927, -0.218462)",
        "(-0.280000, 1.523709, -0.220771)",
        "(-0.280000, 1.520388, -0.222958)",
        "(-0.280000, 1.516996, -0.225002)",
        "(-0.280000, 1.513531, -0.226905)",
        "(-0.280000, 1.509972, -0.228679)",
        "(-0.280000, 1.506359, -0.230302)",
        "(-0.280000, 1.502670, -0.231785)",
        "(-0.280000, 1.498924, -0.233119)",
        "(-0.280000, 1.495142, -0.234298)",
        "(-0.280000, 1.491325, -0.235322)",
        "(-0.280000, 1.487461, -0.236195)",
        "(-0.280000, 1.483551, -0.236915)",
        "(-0.280000, 1.479614, -0.237478)",
        "(-0.280000, 1.475674, -0.237881)",
        "(-0.280000, 1.471705, -0.238128)",
        "(-0.280000, 1.467754, -0.238214)",
        "(-0.280000, 1.463793, -0.238143)",
        "(-0.280000, 1.459823, -0.237912)",
        "(-0.280000, 1.455882, -0.237525)",
        "(-0.280000, 1.451943, -0.236977)",
        "(-0.280000, 1.448030, -0.236272)",
        "(-0.280000, 1.444186, -0.235420)",
        "(-0.280000, 1.440341, -0.234405)",
        "(-0.280000, 1.436540, -0.233236)",
        "(-0.280000, 1.432804, -0.231922)",
        "(-0.280000, 1.429109, -0.230453)",
        "(-0.280000, 1.425489, -0.228844)",
        "(-0.280000, 1.421923, -0.227084)",
        "(-0.280000, 1.418452, -0.225195)",
        "(-0.280000, 1.415051, -0.223164)",
        "(-0.280000, 1.411721, -0.220990)",
        "(-0.280000, 1.408482, -0.218684)",
        "(-0.280000, 1.405349, -0.216261)",
        "(-0.280000, 1.402304, -0.213703)",
        "(-0.280000, 1.399393, -0.211053)",
        "(-0.280000, 1.396562, -0.208260)",
        "(-0.280000, 1.394775, -0.204521)",
        "(-0.280000, 1.394028, -0.200061)",
        "(-0.280000, 1.393473, -0.195665)",
        "(-0.280000, 1.393158, -0.191336)",
        "(-0.280000, 1.393098, -0.187063)",
        "(-0.280000, 1.393328, -0.182805)",
        "(-0.280000, 1.393872, -0.178608)",
        "(-0.280000, 1.394726, -0.174465)",
        "(-0.280000, 1.395893, -0.170411)",
        "(-0.280000, 1.397368, -0.166482)",
        "(-0.280000, 1.399109, -0.162705)",
        "(-0.280000, 1.401119, -0.159080)",
        "(-0.280000, 1.403347, -0.155633)",
        "(-0.280000, 1.405757, -0.152394)",
        "(-0.280000, 1.408306, -0.149388)",
        "(-0.280000, 1.410944, -0.146605)",
        "(-0.280000, 1.413622, -0.144059)",
        "(-0.280000, 1.416278, -0.141767)",
        "(-0.280000, 1.418893, -0.139677)",
        "(-0.280000, 1.421406, -0.137803)",
        "(-0.280000, 1.423773, -0.136108)",
        "(-0.280000, 1.425958, -0.134575)",
        "(-0.280000, 1.427925, -0.133179)",
        "(-0.280000, 1.429641, -0.131880)",
        "(-0.280000, 1.431105, -0.130631)",
        "(-0.280000, 1.432292, -0.129406)",
        "(-0.280000, 1.433199, -0.128156)",
        "(-0.280000, 1.433826, -0.126850)",
        "(-0.280000, 1.434186, -0.125442)",
        "(-0.280000, 1.434293, -0.123910)",
        "(-0.280000, 1.434171, -0.122211)",
        "(-0.280000, 1.433852, -0.120314)",
        "(-0.280000, 1.433368, -0.118204)",
        "(-0.280000, 1.432757, -0.115871)",
        "(-0.280000, 1.432067, -0.113293)",
        "(-0.280000, 1.431339, -0.110497)",
        "(-0.280000, 1.430621, -0.107443)",
        "(-0.280000, 1.429958, -0.104162)",
        "(-0.280000, 1.429390, -0.100680)",
        "(-0.280000, 1.428972, -0.097007)",
        "(-0.280000, 1.428737, -0.093180)",
        "(-0.280000, 1.428712, -0.089239)",
        "(-0.280000, 1.428942, -0.085234)",
        "(-0.280000, 1.429437, -0.081167)",
        "(-0.280000, 1.430231, -0.077091)",
        "(-0.280000, 1.431328, -0.073052)",
        "(-0.280000, 1.432721, -0.069093)",
        "(-0.280000, 1.434429, -0.065236)",
        "(-0.280000, 1.436409, -0.061540)",
        "(-0.280000, 1.438697, -0.057966)",
        "(-0.280000, 1.441254, -0.054553)",
        "(-0.280000, 1.444046, -0.051300)",
        "(-0.280000, 1.447081, -0.048180)",
        "(-0.280000, 1.450333, -0.045184)",
        "(-0.280000, 1.453763, -0.042375)",
        "(-0.280000, 1.457513, -0.040510)",
        "(-0.280000, 1.461461, -0.040188)",
        "(-0.280000, 1.465434, -0.040023)",
        "(-0.280000, 1.469411, -0.040017)",
        "(-0.280000, 1.473368, -0.040171)",
        "(-0.280000, 1.477309, -0.040481)",
        "(-0.280000, 1.481257, -0.040952)",
        "(-0.280000, 1.485168, -0.041578)",
        "(-0.280000, 1.489067, -0.042363)",
        "(-0.280000, 1.492915, -0.043299)",
        "(-0.280000, 1.496738, -0.044394)",
        "(-0.280000, 1.500514, -0.045641)",
        "(-0.280000, 1.504200, -0.047024)",
        "(-0.280000, 1.507865, -0.048568)",
        "(-0.280000, 1.511464, -0.050258)",
        "(-0.280000, 1.514979, -0.052083)",
        "(-0.280000, 1.518432, -0.054056)",
        "(-0.280000, 1.521790, -0.056156)",
        "(-0.280000, 1.525054, -0.058385)",
        "(-0.280000, 1.528244, -0.060759)",
        "(-0.280000, 1.530090, -0.064717)",
        "(-0.280000, 1.531693, -0.068746)",
        "(-0.280000, 1.533056, -0.072801)",
        "(-0.280000, 1.534189, -0.076839)",
        "(-0.280000, 1.535132, -0.080828)",
        "(-0.280000, 1.535903, -0.084770)",
        "(-0.280000, 1.536542, -0.088642)",
        "(-0.280000, 1.537073, -0.092417)",
        "(-0.280000, 1.537519, -0.096070)",
        "(-0.280000, 1.537929, -0.099619)",
        "(-0.280000, 1.538319, -0.103017)",
        "(-0.280000, 1.538738, -0.106333)",
        "(-0.280000, 1.539205, -0.109541)",
        "(-0.280000, 1.539743, -0.112642)",
        "(-0.280000, 1.540385, -0.115676)",
        "(-0.280000, 1.541146, -0.118650)",
        "(-0.280000, 1.542037, -0.121575)",
        "(-0.280000, 1.543067, -0.124484)",
        "(-0.280000, 1.544247, -0.127413)",
        "(-0.280000, 1.545572, -0.130396)",
        "(-0.280000, 1.547030, -0.133449)",
        "(-0.280000, 1.548606, -0.136586)",
        "(-0.280000, 1.550276, -0.139854)",
        "(-0.280000, 1.551998, -0.143240)",
        "(-0.280000, 1.553759, -0.146789)",
        "(-0.280000, 1.555501, -0.150516)",
        "(-0.280000, 1.557178, -0.154397)",
        "(-0.280000, 1.558729, -0.158454)",
        "(-0.280000, 1.560112, -0.162664)",
        "(-0.280000, 1.561342, -0.166987)",
        "(-0.280000, 1.561345, -0.171136)",
        "(-0.280000, 1.559984, -0.174872)",
        "(-0.280000, 1.558481, -0.178537)",
        "(-0.280000, 1.556826, -0.182153)",
        "(-0.280000, 1.555035, -0.185685)",
        "(-0.280000, 1.553108, -0.189136)",
        "(-0.280000, 1.551032, -0.192528)",
        "(-0.280000, 1.548831, -0.195821)",
        "(-0.280000, 1.546491, -0.199036)",
        "(-0.280000, 1.544033, -0.202142)",
        "(-0.280000, 1.541443, -0.205159)",
        "(-0.280000, 1.538733, -0.208070)",
        "(-0.280000, 1.535939, -0.210843)",
        "(-0.280000, 1.533006, -0.213528)",
        "(-0.280000, 1.529968, -0.216094)",
        "(-0.280000, 1.526842, -0.218526)",
        "(-0.280000, 1.523608, -0.220841)",
        "(-0.280000, 1.520297, -0.223015)",
        "(-0.280000, 1.516910, -0.225051)",
        "(-0.280000, 1.513422, -0.226962)",
        "(-0.280000, 1.509875, -0.228725)",
        "(-0.280000, 1.506246, -0.230350)",
        "(-0.280000, 1.502554, -0.231829)",
        "(-0.280000, 1.498822, -0.233153)",
        "(-0.280000, 1.495047, -0.234325)",
        "(-0.280000, 1.491220, -0.235348)",
        "(-0.280000, 1.487340, -0.236219)",
        "(-0.280000, 1.483429, -0.236935)",
        "(-0.280000, 1.479507, -0.237491)",
        "(-0.280000, 1.475551, -0.237891)",
        "(-0.280000, 1.471606, -0.238132)",
        "(-0.280000, 1.467646, -0.238214)",
        "(-0.280000, 1.463670, -0.238138)",
        "(-0.280000, 1.459716, -0.237904)",
        "(-0.280000, 1.455759, -0.237510)",
        "(-0.280000, 1.451821, -0.236957)",
        "(-0.280000, 1.447923, -0.236251)",
        "(-0.280000, 1.444066, -0.235391)",
        "(-0.280000, 1.440237, -0.234375)",
        "(-0.280000, 1.436437, -0.233202)",
        "(-0.280000, 1.432688, -0.231878)",
        "(-0.280000, 1.429009, -0.230411)",
        "(-0.280000, 1.425377, -0.228791)",
        "(-0.280000, 1.421834, -0.227038)",
        "(-0.280000, 1.418357, -0.225141)",
        "(-0.280000, 1.415609, -0.222039)",
        "(-0.280000, 1.413663, -0.217957)",
        "(-0.280000, 1.411918, -0.213883)",
        "(-0.280000, 1.410406, -0.209807)",
        "(-0.280000, 1.409145, -0.205768)",
        "(-0.280000, 1.408091, -0.201715)",
        "(-0.280000, 1.407253, -0.197699)",
        "(-0.280000, 1.406626, -0.193748)",
        "(-0.280000, 1.406176, -0.189861)",
        "(-0.280000, 1.405898, -0.186072)",
        "(-0.280000, 1.405756, -0.182398)",
        "(-0.280000, 1.405731, -0.178816)",
        "(-0.280000, 1.405805, -0.175368)",
        "(-0.280000, 1.405940, -0.172039)",
        "(-0.280000, 1.406118, -0.168851)",
        "(-0.280000, 1.406306, -0.165783)",
        "(-0.280000, 1.406481, -0.162839)",
        "(-0.280000, 1.406624, -0.160039)",
        "(-0.280000, 1.406709, -0.157315)",
        "(-0.280000, 1.406719, -0.154683)",
        "(-0.280000, 1.406642, -0.152133)",
        "(-0.280000, 1.406462, -0.149629)",
        "(-0.280000, 1.406176, -0.147168)",
        "(-0.280000, 1.405780, -0.144725)",
        "(-0.280000, 1.405272, -0.142259)",
        "(-0.280000, 1.404660, -0.139774)",
        "(-0.280000, 1.403953, -0.137229)",
        "(-0.280000, 1.403166, -0.134615)",
        "(-0.280000, 1.402316, -0.131927)",
        "(-0.280000, 1.401431, -0.129147)",
        "(-0.280000, 1.400522, -0.126252)",
        "(-0.280000, 1.399625, -0.123230)",
        "(-0.280000, 1.398767, -0.120090)",
        "(-0.280000, 1.397976, -0.116842)",
        "(-0.280000, 1.397288, -0.113471)",
        "(-0.280000, 1.396729, -0.110031)",
        "(-0.280000, 1.396331, -0.106470)",
        "(-0.280000, 1.396122, -0.102839)",
        "(-0.280000, 1.396121, -0.099171)",
        "(-0.280000, 1.396362, -0.095468)",
        "(-0.280000, 1.396860, -0.091770)",
        "(-0.280000, 1.397620, -0.088117)",
        "(-0.280000, 1.398661, -0.084539)",
        "(-0.280000, 1.399982, -0.081044)",
        "(-0.280000, 1.401596, -0.077663)",
        "(-0.280000, 1.403488, -0.074434)",
        "(-0.280000, 1.405634, -0.071391)",
        "(-0.280000, 1.408038, -0.068532)",
        "(-0.280000, 1.410652, -0.065896)",
        "(-0.280000, 1.413468, -0.063464)",
        "(-0.280000, 1.416466, -0.061233)",
        "(-0.280000, 1.419588, -0.059204)",
        "(-0.280000, 1.422828, -0.057337)",
        "(-0.280000, 1.426141, -0.055600)",
        "(-0.280000, 1.429466, -0.053969)",
        "(-0.280000, 1.432858, -0.052375)",
        "(-0.280000, 1.436263, -0.050808)",
        "(-0.280000, 1.439710, -0.049236)",
        "(-0.280000, 1.443194, -0.047648)",
        "(-0.280000, 1.446709, -0.046040)",
        "(-0.280000, 1.450278, -0.044413)",
        "(-0.280000, 1.453943, -0.042756)",
        "(-0.280000, 1.457684, -0.041091)",
        "(-0.280000, 1.461588, -0.040180)",
        "(-0.280000, 1.465545, -0.040020)",
        "(-0.280000, 1.469522, -0.040020)",
        "(-0.280000, 1.473496, -0.040178)",
        "(-0.280000, 1.477420, -0.040492)",
        "(-0.280000, 1.481368, -0.040967)",
        "(-0.280000, 1.485294, -0.041600)",
        "(-0.280000, 1.489176, -0.042387)",
        "(-0.280000, 1.493039, -0.043332)",
        "(-0.280000, 1.496845, -0.044427)",
        "(-0.280000, 1.500597, -0.045670)",
        "(-0.280000, 1.504319, -0.047071)",
        "(-0.280000, 1.507967, -0.048613)",
        "(-0.280000, 1.511565, -0.050307)",
        "(-0.280000, 1.515078, -0.052137)",
        "(-0.280000, 1.518528, -0.054113)",
        "(-0.280000, 1.521877, -0.056213)",
        "(-0.280000, 1.525146, -0.058450)",
        "(-0.280000, 1.528335, -0.060825)",
        "(-0.280000, 1.531427, -0.063327)",
        "(-0.280000, 1.534404, -0.065939)",
        "(-0.280000, 1.537285, -0.068680)",
        "(-0.280000, 1.540027, -0.071505)",
        "(-0.280000, 1.542681, -0.074466)",
        "(-0.280000, 1.545213, -0.077532)",
        "(-0.280000, 1.547612, -0.080684)",
        "(-0.280000, 1.549891, -0.083943)",
        "(-0.280000, 1.552038, -0.087291)",
        "(-0.280000, 1.554041, -0.090708)",
        "(-0.280000, 1.555902, -0.094195)",
        "(-0.280000, 1.557626, -0.097761)",
        "(-0.280000, 1.559212, -0.101407)",
        "(-0.280000, 1.560651, -0.105115)",
        "(-0.280000, 1.561934, -0.108862)",
        "(-0.280000, 1.563072, -0.112672)",
        "(-0.280000, 1.564046, -0.116486)",
        "(-0.280000, 1.564876, -0.120375)",
        "(-0.280000, 1.564247, -0.124491)",
        "(-0.280000, 1.562476, -0.128618)",
        "(-0.280000, 1.560531, -0.132595)",
        "(-0.280000, 1.558433, -0.136398)",
        "(-0.280000, 1.556247, -0.139988)",
        "(-0.280000, 1.554005, -0.143438)",
        "(-0.280000, 1.551769, -0.146709)",
        "(-0.280000, 1.549579, -0.149843)",
        "(-0.280000, 1.547472, -0.152848)",
        "(-0.280000, 1.545477, -0.155736)",
        "(-0.280000, 1.543620, -0.158540)",
        "(-0.280000, 1.541896, -0.161299)",
        "(-0.280000, 1.540317, -0.164048)",
        "(-0.280000, 1.538885, -0.166802)",
        "(-0.280000, 1.537597, -0.169576)",
        "(-0.280000, 1.536431, -0.172416)",
        "(-0.280000, 1.535374, -0.175331)",
        "(-0.280000, 1.534416, -0.178309)",
        "(-0.280000, 1.533508, -0.181420)",
        "(-0.280000, 1.532641, -0.184635)",
        "(-0.280000, 1.531770, -0.187977)",
        "(-0.280000, 1.530872, -0.191434)",
        "(-0.280000, 1.529923, -0.194991)",
        "(-0.280000, 1.528881, -0.198632)",
        "(-0.280000, 1.527711, -0.202378)",
        "(-0.280000, 1.526402, -0.206175)",
        "(-0.280000, 1.524906, -0.210018)",
        "(-0.280000, 1.523224, -0.213860)",
        "(-0.280000, 1.521311, -0.217686)",
        "(-0.280000, 1.519179, -0.221431)",
        "(-0.280000, 1.516803, -0.225096)",
        "(-0.280000, 1.513321, -0.227015)",
        "(-0.280000, 1.509771, -0.228773)",
        "(-0.280000, 1.506140, -0.230395)",
        "(-0.280000, 1.502447, -0.231869)",
        "(-0.280000, 1.498736, -0.233182)",
        "(-0.280000, 1.494936, -0.234357)",
        "(-0.280000, 1.491093, -0.235379)",
        "(-0.280000, 1.487228, -0.236242)",
        "(-0.280000, 1.483315, -0.236953)",
        "(-0.280000, 1.479393, -0.237505)",
        "(-0.280000, 1.475436, -0.237901)",
        "(-0.280000, 1.471490, -0.238136)",
        "(-0.280000, 1.467530, -0.238214)",
        "(-0.280000, 1.463555, -0.238134)",
        "(-0.280000, 1.459601, -0.237895)",
        "(-0.280000, 1.455644, -0.237496)",
        "(-0.280000, 1.451707, -0.236939)",
        "(-0.280000, 1.447834, -0.236232)",
        "(-0.280000, 1.443953, -0.235363)",
        "(-0.280000, 1.440494, -0.233010)",
        "(-0.280000, 1.437468, -0.229733)",
        "(-0.280000, 1.434663, -0.226314)",
        "(-0.280000, 1.432100, -0.222817)",
        "(-0.280000, 1.429761, -0.219276)",
        "(-0.280000, 1.427632, -0.215670)",
        "(-0.280000, 1.425732, -0.212047)",
        "(-0.280000, 1.424030, -0.208415)",
        "(-0.280000, 1.422526, -0.204802)",
        "(-0.280000, 1.421216, -0.201236)",
        "(-0.280000, 1.420067, -0.197743)",
        "(-0.280000, 1.419066, -0.194315)",
        "(-0.280000, 1.418179, -0.190971)",
        "(-0.280000, 1.417391, -0.187734)",
        "(-0.280000, 1.416685, -0.184620)",
        "(-0.280000, 1.416020, -0.181619)",
        "(-0.280000, 1.415385, -0.178749)",
        "(-0.280000, 1.414745, -0.176009)",
        "(-0.280000, 1.414076, -0.173368)",
        "(-0.280000, 1.413366, -0.170843)",
        "(-0.280000, 1.412585, -0.168404)",
        "(-0.280000, 1.411722, -0.166046)",
        "(-0.280000, 1.410769, -0.163759)",
        "(-0.280000, 1.409716, -0.161520)",
        "(-0.280000, 1.408551, -0.159299)",
        "(-0.280000, 1.407275, -0.157069)",
        "(-0.280000, 1.405895, -0.154816)",
        "(-0.280000, 1.404421, -0.152530)",
        "(-0.280000, 1.402861, -0.150170)",
        "(-0.280000, 1.401246, -0.147752)",
        "(-0.280000, 1.399574, -0.145209)",
        "(-0.280000, 1.397879, -0.142551)",
        "(-0.280000, 1.396190, -0.139779)",
        "(-0.280000, 1.394535, -0.136864)",
        "(-0.280000, 1.392945, -0.133813)",
        "(-0.280000, 1.391460, -0.130660)",
        "(-0.280000, 1.390097, -0.127346)",
        "(-0.280000, 1.388894, -0.123925)",
        "(-0.280000, 1.387885, -0.120387)",
        "(-0.280000, 1.387098, -0.116761)",
        "(-0.280000, 1.386553, -0.113081)",
        "(-0.280000, 1.386282, -0.109347)",
        "(-0.280000, 1.386292, -0.105634)",
        "(-0.280000, 1.386606, -0.101897)",
        "(-0.280000, 1.387226, -0.098203)",
        "(-0.280000, 1.388148, -0.094590)",
        "(-0.280000, 1.389380, -0.091061)",
        "(-0.280000, 1.390904, -0.087650)",
        "(-0.280000, 1.392682, -0.084408)",
        "(-0.280000, 1.394729, -0.081283)",
        "(-0.280000, 1.396986, -0.078324)",
        "(-0.280000, 1.399440, -0.075503)",
        "(-0.280000, 1.402040, -0.072815)",
        "(-0.280000, 1.404741, -0.070250)",
        "(-0.280000, 1.407537, -0.067800)",
        "(-0.280000, 1.410434, -0.065459)",
        "(-0.280000, 1.413434, -0.063227)",
        "(-0.280000, 1.416522, -0.061117)",
        "(-0.280000, 1.419679, -0.059140)",
        "(-0.280000, 1.422926, -0.057283)",
        "(-0.280000, 1.426224, -0.055569)",
        "(-0.280000, 1.429595, -0.053984)",
        "(-0.280000, 1.433040, -0.052530)",
        "(-0.280000, 1.436527, -0.051220)",
        "(-0.280000, 1.440078, -0.050046)",
        "(-0.280000, 1.443673, -0.049015)",
        "(-0.280000, 1.447292, -0.048133)",
        "(-0.280000, 1.450936, -0.047397)",
        "(-0.280000, 1.454613, -0.046806)",
        "(-0.280000, 1.458327, -0.046362)",
        "(-0.280000, 1.462055, -0.046066)",
        "(-0.280000, 1.465777, -0.045921)",
        "(-0.280000, 1.469517, -0.045924)",
        "(-0.280000, 1.473231, -0.046077)",
        "(-0.280000, 1.476943, -0.046378)",
        "(-0.280000, 1.480656, -0.046829)",
        "(-0.280000, 1.484333, -0.047426)",
        "(-0.280000, 1.487997, -0.048173)",
        "(-0.280000, 1.491629, -0.049066)",
        "(-0.280000, 1.495186, -0.050093)",
        "(-0.280000, 1.498734, -0.051273)",
        "(-0.280000, 1.502219, -0.052589)",
        "(-0.280000, 1.505662, -0.054050)",
        "(-0.280000, 1.509044, -0.055647)",
        "(-0.280000, 1.512345, -0.057371)",
        "(-0.280000, 1.515569, -0.059222)",
        "(-0.280000, 1.518735, -0.061213)",
        "(-0.280000, 1.521807, -0.063320)",
        "(-0.280000, 1.524803, -0.065557)"
    ],
    "leftHandPositions": [
        "(-0.280000, 1.544066, 0.071181)",
        "(-0.280000, 1.470916, 0.054241)",
        "(-0.280000, 1.475584, 0.053120)",
        "(-0.280000, 1.480451, 0.052320)",
        "(-0.280000, 1.485521, 0.051861)",
        "(-0.280000, 1.490698, 0.051768)",
        "(-0.280000, 1.495915, 0.052048)",
        "(-0.280000, 1.501144, 0.052708)",
        "(-0.280000, 1.506358, 0.053747)",
        "(-0.280000, 1.511500, 0.055147)",
        "(-0.280000, 1.516613, 0.056910)",
        "(-0.280000, 1.521610, 0.058988)",
        "(-0.280000, 1.526485, 0.061343)",
        "(-0.280000, 1.531241, 0.063934)",
        "(-0.280000, 1.535880, 0.066727)",
        "(-0.280000, 1.540385, 0.069747)",
        "(-0.280000, 1.544737, 0.073033)",
        "(-0.280000, 1.548875, 0.076580)",
        "(-0.280000, 1.552766, 0.080389)",
        "(-0.280000, 1.556382, 0.084453)",
        "(-0.280000, 1.559699, 0.088756)",
        "(-0.280000, 1.562681, 0.093250)",
        "(-0.280000, 1.565351, 0.097963)",
        "(-0.280000, 1.567683, 0.102838)",
        "(-0.280000, 1.569673, 0.107846)",
        "(-0.280000, 1.571325, 0.112951)",
        "(-0.280000, 1.572649, 0.118123)",
        "(-0.280000, 1.573658, 0.123329)",
        "(-0.280000, 1.574365, 0.128508)",
        "(-0.280000, 1.574803, 0.133696)",
        "(-0.280000, 1.574991, 0.138838)",
        "(-0.280000, 1.574956, 0.143914)",
        "(-0.280000, 1.574726, 0.148907)",
        "(-0.280000, 1.574333, 0.153806)",
        "(-0.280000, 1.573810, 0.158574)",
        "(-0.280000, 1.573179, 0.163266)",
        "(-0.280000, 1.572473, 0.167854)",
        "(-0.280000, 1.571717, 0.172342)",
        "(-0.280000, 1.570935, 0.176738)",
        "(-0.280000, 1.570149, 0.181055)",
        "(-0.280000, 1.569380, 0.185279)",
        "(-0.280000, 1.568633, 0.189480)",
        "(-0.280000, 1.567921, 0.193648)",
        "(-0.280000, 1.567252, 0.197802)",
        "(-0.280000, 1.566624, 0.201961)",
        "(-0.280000, 1.566037, 0.206143)",
        "(-0.280000, 1.565485, 0.210340)",
        "(-0.280000, 1.564952, 0.214619)",
        "(-0.280000, 1.564425, 0.218969)",
        "(-0.280000, 1.563889, 0.223402)",
        "(-0.280000, 1.563321, 0.227924)",
        "(-0.280000, 1.562700, 0.232543)",
        "(-0.280000, 1.562002, 0.237261)",
        "(-0.280000, 1.561207, 0.242045)",
        "(-0.280000, 1.560280, 0.246950)",
        "(-0.280000, 1.559201, 0.251938)",
        "(-0.280000, 1.557945, 0.256998)",
        "(-0.280000, 1.556491, 0.262115)",
        "(-0.280000, 1.554818, 0.267273)",
        "(-0.280000, 1.552921, 0.272421)",
        "(-0.280000, 1.550761, 0.277603)",
        "(-0.280000, 1.548338, 0.282768)",
        "(-0.280000, 1.545644, 0.287895)",
        "(-0.280000, 1.542675, 0.292968)",
        "(-0.280000, 1.539433, 0.297976)",
        "(-0.280000, 1.535962, 0.302910)",
        "(-0.280000, 1.531672, 0.306825)",
        "(-0.280000, 1.526622, 0.309455)",
        "(-0.280000, 1.521470, 0.311880)",
        "(-0.280000, 1.516226, 0.314098)",
        "(-0.280000, 1.510897, 0.316103)",
        "(-0.280000, 1.505525, 0.317883)",
        "(-0.280000, 1.500054, 0.319457)",
        "(-0.280000, 1.494523, 0.320810)",
        "(-0.280000, 1.488943, 0.321941)",
        "(-0.280000, 1.483321, 0.322848)",
        "(-0.280000, 1.477668, 0.323528)",
        "(-0.280000, 1.471993, 0.323982)",
        "(-0.280000, 1.466338, 0.324207)",
        "(-0.280000, 1.460644, 0.324206)",
        "(-0.280000, 1.454955, 0.323977)",
        "(-0.280000, 1.449280, 0.323520)",
        "(-0.280000, 1.443627, 0.322836)",
        "(-0.280000, 1.438006, 0.321927)",
        "(-0.280000, 1.432460, 0.320800)",
        "(-0.280000, 1.426930, 0.319445)",
        "(-0.280000, 1.421459, 0.317870)",
        "(-0.280000, 1.416055, 0.316076)",
        "(-0.280000, 1.410727, 0.314068)",
        "(-0.280000, 1.405484, 0.311847)",
        "(-0.280000, 1.400365, 0.309434)",
        "(-0.280000, 1.395316, 0.306802)",
        "(-0.280000, 1.390377, 0.303971)",
        "(-0.280000, 1.385554, 0.300943)",
        "(-0.280000, 1.380857, 0.297725)",
        "(-0.280000, 1.376293, 0.294321)",
        "(-0.280000, 1.371895, 0.290760)",
        "(-0.280000, 1.367617, 0.287003)",
        "(-0.280000, 1.363492, 0.283077)",
        "(-0.280000, 1.359528, 0.278990)",
        "(-0.280000, 1.355732, 0.274747)",
        "(-0.280000, 1.352108, 0.270355)",
        "(-0.280000, 1.348663, 0.265822)",
        "(-0.280000, 1.345421, 0.261183)",
        "(-0.280000, 1.342349, 0.256389)",
        "(-0.280000, 1.339471, 0.251476)",
        "(-0.280000, 1.336793, 0.246452)",
        "(-0.280000, 1.334317, 0.241324)",
        "(-0.280000, 1.332049, 0.236102)",
        "(-0.280000, 1.330004, 0.230825)",
        "(-0.280000, 1.328161, 0.225438)",
        "(-0.280000, 1.327739, 0.219649)",
        "(-0.280000, 1.328633, 0.213645)",
        "(-0.280000, 1.329740, 0.207783)",
        "(-0.280000, 1.331097, 0.202061)",
        "(-0.280000, 1.332730, 0.196518)",
        "(-0.280000, 1.334682, 0.191098)",
        "(-0.280000, 1.336956, 0.185856)",
        "(-0.280000, 1.339552, 0.180811)",
        "(-0.280000, 1.342458, 0.175986)",
        "(-0.280000, 1.345653, 0.171402)",
        "(-0.280000, 1.349085, 0.167100)",
        "(-0.280000, 1.352761, 0.163042)",
        "(-0.280000, 1.356619, 0.159264)",
        "(-0.280000, 1.360614, 0.155767)",
        "(-0.280000, 1.364699, 0.152548)",
        "(-0.280000, 1.368827, 0.149597)",
        "(-0.280000, 1.372952, 0.146899)",
        "(-0.280000, 1.377005, 0.144444)",
        "(-0.280000, 1.380996, 0.142177)",
        "(-0.280000, 1.384865, 0.140081)",
        "(-0.280000, 1.388581, 0.138121)",
        "(-0.280000, 1.392121, 0.136258)",
        "(-0.280000, 1.395467, 0.134452)",
        "(-0.280000, 1.398591, 0.132673)",
        "(-0.280000, 1.401528, 0.130861)",
        "(-0.280000, 1.404264, 0.128986)",
        "(-0.280000, 1.406808, 0.127013)",
        "(-0.280000, 1.409180, 0.124911)",
        "(-0.280000, 1.411401, 0.122651)",
        "(-0.280000, 1.413489, 0.120227)",
        "(-0.280000, 1.415503, 0.117593)",
        "(-0.280000, 1.417464, 0.114754)",
        "(-0.280000, 1.419413, 0.111708)",
        "(-0.280000, 1.421389, 0.108459)",
        "(-0.280000, 1.423432, 0.105020)",
        "(-0.280000, 1.425567, 0.101432)",
        "(-0.280000, 1.427858, 0.097677)",
        "(-0.280000, 1.430327, 0.093808)",
        "(-0.280000, 1.433002, 0.089863)",
        "(-0.280000, 1.435909, 0.085882)",
        "(-0.280000, 1.439069, 0.081911)",
        "(-0.280000, 1.442493, 0.077997)",
        "(-0.280000, 1.446168, 0.074210)",
        "(-0.280000, 1.450138, 0.070551)",
        "(-0.280000, 1.454378, 0.067088)",
        "(-0.280000, 1.458877, 0.063861)",
        "(-0.280000, 1.463620, 0.060906)",
        "(-0.280000, 1.468588, 0.058252)",
        "(-0.280000, 1.473728, 0.055933)",
        "(-0.280000, 1.479079, 0.053929)",
        "(-0.280000, 1.484591, 0.052256)",
        "(-0.280000, 1.490245, 0.050902)",
        "(-0.280000, 1.496029, 0.049841)",
        "(-0.280000, 1.501940, 0.049037)",
        "(-0.280000, 1.507945, 0.048456)",
        "(-0.280000, 1.513710, 0.049160)",
        "(-0.280000, 1.518995, 0.051277)",
        "(-0.280000, 1.524192, 0.053604)",
        "(-0.280000, 1.529291, 0.056138)",
        "(-0.280000, 1.534284, 0.058874)",
        "(-0.280000, 1.539135, 0.061789)",
        "(-0.280000, 1.543894, 0.064915)",
        "(-0.280000, 1.548524, 0.068228)",
        "(-0.280000, 1.553017, 0.071725)",
        "(-0.280000, 1.557368, 0.075399)",
        "(-0.280000, 1.561567, 0.079244)",
        "(-0.280000, 1.565609, 0.083254)",
        "(-0.280000, 1.569464, 0.087397)",
        "(-0.280000, 1.573173, 0.091717)",
        "(-0.280000, 1.576706, 0.096182)",
        "(-0.280000, 1.580058, 0.100785)",
        "(-0.280000, 1.583222, 0.105518)",
        "(-0.280000, 1.586194, 0.110375)",
        "(-0.280000, 1.588953, 0.115316)",
        "(-0.280000, 1.591528, 0.120394)",
        "(-0.280000, 1.593898, 0.125571)",
        "(-0.280000, 1.596058, 0.130839)",
        "(-0.280000, 1.598006, 0.136190)",
        "(-0.280000, 1.599738, 0.141614)",
        "(-0.280000, 1.601242, 0.147069)",
        "(-0.280000, 1.602535, 0.152614)",
        "(-0.280000, 1.603606, 0.158206)",
        "(-0.280000, 1.604451, 0.163837)",
        "(-0.280000, 1.605070, 0.169497)",
        "(-0.280000, 1.605462, 0.175177)",
        "(-0.280000, 1.605626, 0.180834)",
        "(-0.280000, 1.605563, 0.186528)",
        "(-0.280000, 1.605272, 0.192214)",
        "(-0.280000, 1.604754, 0.197884)",
        "(-0.280000, 1.604009, 0.203529)",
        "(-0.280000, 1.603039, 0.209139)",
        "(-0.280000, 1.601844, 0.214707)",
        "(-0.280000, 1.600437, 0.220188)",
        "(-0.280000, 1.598803, 0.225642)",
        "(-0.280000, 1.596951, 0.231026)",
        "(-0.280000, 1.594884, 0.236332)",
        "(-0.280000, 1.592607, 0.241550)",
        "(-0.280000, 1.590123, 0.246674)",
        "(-0.280000, 1.587453, 0.251663)",
        "(-0.280000, 1.584567, 0.256572)",
        "(-0.280000, 1.580450, 0.260664)",
        "(-0.280000, 1.575313, 0.263897)",
        "(-0.280000, 1.570145, 0.266877)",
        "(-0.280000, 1.564926, 0.269581)",
        "(-0.280000, 1.559699, 0.271994)",
        "(-0.280000, 1.554417, 0.274149)",
        "(-0.280000, 1.549130, 0.276041)",
        "(-0.280000, 1.543859, 0.277682)",
        "(-0.280000, 1.538622, 0.279087)",
        "(-0.280000, 1.533436, 0.280276)",
        "(-0.280000, 1.528350, 0.281264)",
        "(-0.280000, 1.523312, 0.282086)",
        "(-0.280000, 1.518365, 0.282760)",
        "(-0.280000, 1.513517, 0.283312)",
        "(-0.280000, 1.508770, 0.283766)",
        "(-0.280000, 1.504125, 0.284149)",
        "(-0.280000, 1.499579, 0.284483)",
        "(-0.280000, 1.495152, 0.284789)",
        "(-0.280000, 1.490780, 0.285091)",
        "(-0.280000, 1.486479, 0.285404)",
        "(-0.280000, 1.482233, 0.285741)",
        "(-0.280000, 1.478026, 0.286112)",
        "(-0.280000, 1.473840, 0.286524)",
        "(-0.280000, 1.469682, 0.286977)",
        "(-0.280000, 1.465483, 0.287472)",
        "(-0.280000, 1.461250, 0.288002)",
        "(-0.280000, 1.456966, 0.288556)",
        "(-0.280000, 1.452615, 0.289119)",
        "(-0.280000, 1.448184, 0.289674)",
        "(-0.280000, 1.443691, 0.290195)",
        "(-0.280000, 1.439074, 0.290665)",
        "(-0.280000, 1.434356, 0.291054)",
        "(-0.280000, 1.429538, 0.291333)",
        "(-0.280000, 1.424626, 0.291473)",
        "(-0.280000, 1.419627, 0.291446)",
        "(-0.280000, 1.414587, 0.291222)",
        "(-0.280000, 1.409462, 0.290771)",
        "(-0.280000, 1.404303, 0.290068)",
        "(-0.280000, 1.399136, 0.289090)",
        "(-0.280000, 1.393989, 0.287815)",
        "(-0.280000, 1.388892, 0.286227)",
        "(-0.280000, 1.383878, 0.284313)",
        "(-0.280000, 1.379010, 0.282083)",
        "(-0.280000, 1.374259, 0.279506)",
        "(-0.280000, 1.369689, 0.276599)",
        "(-0.280000, 1.365328, 0.273371)",
        "(-0.280000, 1.361201, 0.269837)",
        "(-0.280000, 1.357328, 0.266016)",
        "(-0.280000, 1.353745, 0.261960)",
        "(-0.280000, 1.350415, 0.257647)",
        "(-0.280000, 1.347355, 0.253132)",
        "(-0.280000, 1.344553, 0.248450)",
        "(-0.280000, 1.341984, 0.243636)",
        "(-0.280000, 1.339609, 0.238722)",
        "(-0.280000, 1.337401, 0.233766)",
        "(-0.280000, 1.335296, 0.228723)",
        "(-0.280000, 1.333280, 0.223630)",
        "(-0.280000, 1.331330, 0.218488)",
        "(-0.280000, 1.329432, 0.213291)",
        "(-0.280000, 1.327579, 0.208031)",
        "(-0.280000, 1.325781, 0.202730)",
        "(-0.280000, 1.324021, 0.197310)",
        "(-0.280000, 1.322323, 0.191792)",
        "(-0.280000, 1.321454, 0.186146)",
        "(-0.280000, 1.321407, 0.180452)",
        "(-0.280000, 1.321587, 0.174761)",
        "(-0.280000, 1.321996, 0.169082)",
        "(-0.280000, 1.322627, 0.163458)",
        "(-0.280000, 1.323488, 0.157830)",
        "(-0.280000, 1.324573, 0.152241)",
        "(-0.280000, 1.325881, 0.146699)",
        "(-0.280000, 1.327410, 0.141214)",
        "(-0.280000, 1.329158, 0.135796)",
        "(-0.280000, 1.331109, 0.130483)",
        "(-0.280000, 1.333283, 0.125221)",
        "(-0.280000, 1.335667, 0.120050)",
        "(-0.280000, 1.338255, 0.114979)",
        "(-0.280000, 1.341045, 0.110015)",
        "(-0.280000, 1.344032, 0.105168)",
        "(-0.280000, 1.347190, 0.100472)",
        "(-0.280000, 1.350554, 0.095878)",
        "(-0.280000, 1.354099, 0.091422)",
        "(-0.280000, 1.357819, 0.087112)",
        "(-0.280000, 1.361710, 0.082955)",
        "(-0.280000, 1.365763, 0.078957)",
        "(-0.280000, 1.369948, 0.075147)",
        "(-0.280000, 1.374308, 0.071485)",
        "(-0.280000, 1.378811, 0.068000)",
        "(-0.280000, 1.383450, 0.064699)",
        "(-0.280000, 1.388218, 0.061586)",
        "(-0.280000, 1.393106, 0.058667)",
        "(-0.280000, 1.398107, 0.055946)",
        "(-0.280000, 1.403182, 0.053442)",
        "(-0.280000, 1.408385, 0.051128)",
        "(-0.280000, 1.413676, 0.049025)",
        "(-0.280000, 1.419047, 0.047136)",
        "(-0.280000, 1.424490, 0.045463)",
        "(-0.280000, 1.429995, 0.044009)",
        "(-0.280000, 1.435520, 0.042784)",
        "(-0.280000, 1.441123, 0.041775)",
        "(-0.280000, 1.446918, 0.042298)",
        "(-0.280000, 1.452711, 0.044031)",
        "(-0.280000, 1.458338, 0.046002)",
        "(-0.280000, 1.463790, 0.048207)",
        "(-0.280000, 1.469023, 0.050658)",
        "(-0.280000, 1.474085, 0.053406)",
        "(-0.280000, 1.478924, 0.056446)",
        "(-0.280000, 1.483519, 0.059773)",
        "(-0.280000, 1.487850, 0.063374)",
        "(-0.280000, 1.491900, 0.067225)",
        "(-0.280000, 1.495634, 0.071267)",
        "(-0.280000, 1.499091, 0.075513)",
        "(-0.280000, 1.502243, 0.079897)",
        "(-0.280000, 1.505097, 0.084374)",
        "(-0.280000, 1.507662, 0.088898)",
        "(-0.280000, 1.509956, 0.093424)",
        "(-0.280000, 1.512001, 0.097909)",
        "(-0.280000, 1.513815, 0.102287)",
        "(-0.280000, 1.515454, 0.106575)",
        "(-0.280000, 1.516942, 0.110716)",
        "(-0.280000, 1.518319, 0.114685)",
        "(-0.280000, 1.519626, 0.118465)",
        "(-0.280000, 1.520906, 0.122046)",
        "(-0.280000, 1.522193, 0.125402)",
        "(-0.280000, 1.523541, 0.128580)",
        "(-0.280000, 1.524981, 0.131567)",
        "(-0.280000, 1.526547, 0.134380)",
        "(-0.280000, 1.528267, 0.137041)",
        "(-0.280000, 1.530166, 0.139579)",
        "(-0.280000, 1.532247, 0.142009)",
        "(-0.280000, 1.534547, 0.144397)",
        "(-0.280000, 1.537057, 0.146765)",
        "(-0.280000, 1.539775, 0.149151)",
        "(-0.280000, 1.542688, 0.151594)",
        "(-0.280000, 1.545779, 0.154133)",
        "(-0.280000, 1.549004, 0.156786)",
        "(-0.280000, 1.552370, 0.159618)",
        "(-0.280000, 1.555822, 0.162642)",
        "(-0.280000, 1.559318, 0.165882)",
        "(-0.280000, 1.562814, 0.169357)",
        "(-0.280000, 1.566262, 0.173079)",
        "(-0.280000, 1.569614, 0.177056)",
        "(-0.280000, 1.572803, 0.181260)",
        "(-0.280000, 1.575821, 0.185737)",
        "(-0.280000, 1.578605, 0.190451)",
        "(-0.280000, 1.581115, 0.195386)",
        "(-0.280000, 1.583320, 0.200521)",
        "(-0.280000, 1.585194, 0.205832)",
        "(-0.280000, 1.586711, 0.211263)",
        "(-0.280000, 1.587884, 0.216856)",
        "(-0.280000, 1.588705, 0.222557)",
        "(-0.280000, 1.589190, 0.228350)",
        "(-0.280000, 1.589366, 0.234228)",
        "(-0.280000, 1.589261, 0.240190)",
        "(-0.280000, 1.588878, 0.246187)",
        "(-0.280000, 1.587370, 0.251809)",
        "(-0.280000, 1.584479, 0.256715)",
        "(-0.280000, 1.581394, 0.261500)",
        "(-0.280000, 1.578120, 0.266158)",
        "(-0.280000, 1.574661, 0.270681)",
        "(-0.280000, 1.571047, 0.275036)",
        "(-0.280000, 1.567239, 0.279269)",
        "(-0.280000, 1.563264, 0.283346)",
        "(-0.280000, 1.559130, 0.287260)",
        "(-0.280000, 1.554841, 0.291006)",
        "(-0.280000, 1.550406, 0.294577)",
        "(-0.280000, 1.545832, 0.297967)",
        "(-0.280000, 1.541154, 0.301152)",
        "(-0.280000, 1.536324, 0.304167)",
        "(-0.280000, 1.531377, 0.306985)",
        "(-0.280000, 1.526321, 0.309603)",
        "(-0.280000, 1.521164, 0.312017)",
        "(-0.280000, 1.515914, 0.314222)",
        "(-0.280000, 1.510613, 0.316203)",
        "(-0.280000, 1.505205, 0.317982)",
        "(-0.280000, 1.499729, 0.319543)",
        "(-0.280000, 1.494195, 0.320883)",
        "(-0.280000, 1.488612, 0.322001)",
        "(-0.280000, 1.482989, 0.322894)",
        "(-0.280000, 1.477369, 0.323558)",
        "(-0.280000, 1.471692, 0.323999)",
        "(-0.280000, 1.466002, 0.324213)",
        "(-0.280000, 1.460309, 0.324198)",
        "(-0.280000, 1.454620, 0.323956)",
        "(-0.280000, 1.448946, 0.323486)",
        "(-0.280000, 1.443329, 0.322794)",
        "(-0.280000, 1.437710, 0.321872)",
        "(-0.280000, 1.432133, 0.320727)",
        "(-0.280000, 1.426606, 0.319358)",
        "(-0.280000, 1.421138, 0.317770)",
        "(-0.280000, 1.415739, 0.315964)",
        "(-0.280000, 1.410416, 0.313942)",
        "(-0.280000, 1.405450, 0.311188)",
        "(-0.280000, 1.400865, 0.307681)",
        "(-0.280000, 1.396392, 0.304149)",
        "(-0.280000, 1.392018, 0.300600)",
        "(-0.280000, 1.387729, 0.297036)",
        "(-0.280000, 1.383514, 0.293452)",
        "(-0.280000, 1.379394, 0.289860)",
        "(-0.280000, 1.375317, 0.286202)",
        "(-0.280000, 1.371318, 0.282477)",
        "(-0.280000, 1.367413, 0.278663)",
        "(-0.280000, 1.363629, 0.274730)",
        "(-0.280000, 1.359999, 0.270655)",
        "(-0.280000, 1.356557, 0.266463)",
        "(-0.280000, 1.353264, 0.262111)",
        "(-0.280000, 1.350148, 0.257631)",
        "(-0.280000, 1.347214, 0.253029)",
        "(-0.280000, 1.344467, 0.248314)",
        "(-0.280000, 1.341911, 0.243492)",
        "(-0.280000, 1.339564, 0.238602)",
        "(-0.280000, 1.337401, 0.233592)",
        "(-0.280000, 1.335440, 0.228499)",
        "(-0.280000, 1.333685, 0.223332)",
        "(-0.280000, 1.332139, 0.218098)",
        "(-0.280000, 1.330803, 0.212807)",
        "(-0.280000, 1.329680, 0.207467)",
        "(-0.280000, 1.328777, 0.202118)",
        "(-0.280000, 1.328084, 0.196705)",
        "(-0.280000, 1.327608, 0.191269)",
        "(-0.280000, 1.327351, 0.185818)",
        "(-0.280000, 1.327312, 0.180360)",
        "(-0.280000, 1.327492, 0.174906)",
        "(-0.280000, 1.327886, 0.169496)",
        "(-0.280000, 1.328501, 0.164074)",
        "(-0.280000, 1.329332, 0.158680)",
        "(-0.280000, 1.330378, 0.153324)",
        "(-0.280000, 1.331639, 0.148015)",
        "(-0.280000, 1.333110, 0.142760)",
        "(-0.280000, 1.334781, 0.137599)",
        "(-0.280000, 1.336667, 0.132478)",
        "(-0.280000, 1.338757, 0.127437)",
        "(-0.280000, 1.341048, 0.122484)",
        "(-0.280000, 1.343535, 0.117626)",
        "(-0.280000, 1.346214, 0.112872)",
        "(-0.280000, 1.349064, 0.108257)",
        "(-0.280000, 1.352115, 0.103732)",
        "(-0.280000, 1.355344, 0.099332)",
        "(-0.280000, 1.358747, 0.095066)",
        "(-0.280000, 1.362318, 0.090939)",
        "(-0.280000, 1.366051, 0.086959)",
        "(-0.280000, 1.369941, 0.083131)",
        "(-0.280000, 1.373956, 0.079485)",
        "(-0.280000, 1.378139, 0.075980)",
        "(-0.280000, 1.382459, 0.072645)",
        "(-0.280000, 1.386909, 0.069486)",
        "(-0.280000, 1.391482, 0.066508)",
        "(-0.280000, 1.396171, 0.063715)",
        "(-0.280000, 1.400938, 0.061128)",
        "(-0.280000, 1.405834, 0.058719)",
        "(-0.280000, 1.410823, 0.056507)",
        "(-0.280000, 1.415897, 0.054498)",
        "(-0.280000, 1.421047, 0.052693)",
        "(-0.280000, 1.426266, 0.051095)",
        "(-0.280000, 1.431512, 0.049716)",
        "(-0.280000, 1.436841, 0.048541)",
        "(-0.280000, 1.442213, 0.047579)",
        "(-0.280000, 1.447619, 0.046834)",
        "(-0.280000, 1.453050, 0.046306)",
        "(-0.280000, 1.458499, 0.045996)",
        "(-0.280000, 1.463922, 0.045904)",
        "(-0.280000, 1.469378, 0.046030)",
        "(-0.280000, 1.474824, 0.046374)",
        "(-0.280000, 1.480253, 0.046936)",
        "(-0.280000, 1.485654, 0.047715)",
        "(-0.280000, 1.491020, 0.048710)",
        "(-0.280000, 1.496341, 0.049918)",
        "(-0.280000, 1.501578, 0.051330)",
        "(-0.280000, 1.506787, 0.052960)",
        "(-0.280000, 1.511926, 0.054797)",
        "(-0.280000, 1.516987, 0.056838)",
        "(-0.280000, 1.521962, 0.059081)",
        "(-0.280000, 1.526843, 0.061520)",
        "(-0.280000, 1.531594, 0.064137)",
        "(-0.280000, 1.536265, 0.066959)",
        "(-0.280000, 1.540820, 0.069966)",
        "(-0.280000, 1.545250, 0.073152)",
        "(-0.280000, 1.549549, 0.076514)",
        "(-0.280000, 1.553710, 0.080045)",
        "(-0.280000, 1.557703, 0.083716)",
        "(-0.280000, 1.561568, 0.087568)",
        "(-0.280000, 1.565277, 0.091572)",
        "(-0.280000, 1.568822, 0.095721)",
        "(-0.280000, 1.572199, 0.100008)",
        "(-0.280000, 1.575400, 0.104428)",
        "(-0.280000, 1.578404, 0.108944)",
        "(-0.280000, 1.581243, 0.113604)",
        "(-0.280000, 1.583893, 0.118375)",
        "(-0.280000, 1.586350, 0.123248)",
        "(-0.280000, 1.588609, 0.128216)",
        "(-0.280000, 1.590668, 0.133270)",
        "(-0.280000, 1.592523, 0.138402)",
        "(-0.280000, 1.594161, 0.143573)",
        "(-0.280000, 1.595600, 0.148837)",
        "(-0.280000, 1.596827, 0.154155)",
        "(-0.280000, 1.597840, 0.159517)",
        "(-0.280000, 1.598637, 0.164916)",
        "(-0.280000, 1.599218, 0.170342)",
        "(-0.280000, 1.599579, 0.175754)",
        "(-0.280000, 1.599725, 0.181209)",
        "(-0.280000, 1.599652, 0.186666)",
        "(-0.280000, 1.599360, 0.192116)",
        "(-0.280000, 1.598851, 0.197549)",
        "(-0.280000, 1.598116, 0.202956)",
        "(-0.280000, 1.597123, 0.208288)",
        "(-0.280000, 1.595826, 0.213585)",
        "(-0.280000, 1.594204, 0.218788)",
        "(-0.280000, 1.592244, 0.223868)",
        "(-0.280000, 1.589942, 0.228796)",
        "(-0.280000, 1.587301, 0.233545)",
        "(-0.280000, 1.584352, 0.238061)",
        "(-0.280000, 1.581080, 0.242377)",
        "(-0.280000, 1.577523, 0.246446)",
        "(-0.280000, 1.573711, 0.250254)",
        "(-0.280000, 1.569675, 0.253791)",
        "(-0.280000, 1.565448, 0.257051)",
        "(-0.280000, 1.561065, 0.260036)",
        "(-0.280000, 1.556589, 0.262735)",
        "(-0.280000, 1.551996, 0.265189)",
        "(-0.280000, 1.547348, 0.267394)",
        "(-0.280000, 1.542671, 0.269369)",
        "(-0.280000, 1.537995, 0.271133)",
        "(-0.280000, 1.533339, 0.272709)",
        "(-0.280000, 1.528753, 0.274114)",
        "(-0.280000, 1.524194, 0.275390)",
        "(-0.280000, 1.519701, 0.276555)",
        "(-0.280000, 1.515280, 0.277635)",
        "(-0.280000, 1.510933, 0.278656)",
        "(-0.280000, 1.506657, 0.279640)",
        "(-0.280000, 1.502473, 0.280605)",
        "(-0.280000, 1.498319, 0.281579)",
        "(-0.280000, 1.494210, 0.282574)",
        "(-0.280000, 1.490129, 0.283602)",
        "(-0.280000, 1.486061, 0.284670)",
        "(-0.280000, 1.481988, 0.285784)",
        "(-0.280000, 1.477915, 0.286937)",
        "(-0.280000, 1.473773, 0.288140)",
        "(-0.280000, 1.469569, 0.289376)",
        "(-0.280000, 1.465286, 0.290636)",
        "(-0.280000, 1.460907, 0.291903)",
        "(-0.280000, 1.456419, 0.293159)",
        "(-0.280000, 1.451811, 0.294383)",
        "(-0.280000, 1.447102, 0.295545)",
        "(-0.280000, 1.442230, 0.296633)",
        "(-0.280000, 1.437222, 0.297614)",
        "(-0.280000, 1.432078, 0.298462)",
        "(-0.280000, 1.426803, 0.299150)",
        "(-0.280000, 1.421404, 0.299653)",
        "(-0.280000, 1.415925, 0.299946)",
        "(-0.280000, 1.410311, 0.300011)",
        "(-0.280000, 1.404609, 0.299828)",
        "(-0.280000, 1.398834, 0.299381)",
        "(-0.280000, 1.393001, 0.298660)",
        "(-0.280000, 1.387129, 0.297648)",
        "(-0.280000, 1.381292, 0.296318)",
        "(-0.280000, 1.375923, 0.294033)",
        "(-0.280000, 1.371510, 0.290435)",
        "(-0.280000, 1.367245, 0.286662)",
        "(-0.280000, 1.363135, 0.282722)",
        "(-0.280000, 1.359186, 0.278621)",
        "(-0.280000, 1.355427, 0.274391)",
        "(-0.280000, 1.351817, 0.269987)",
        "(-0.280000, 1.348387, 0.265442)",
        "(-0.280000, 1.345142, 0.260764)",
        "(-0.280000, 1.342087, 0.255959)",
        "(-0.280000, 1.339226, 0.251036)",
        "(-0.280000, 1.336565, 0.246002)",
        "(-0.280000, 1.334123, 0.240898)",
        "(-0.280000, 1.331872, 0.235668)",
        "(-0.280000, 1.329833, 0.230352)",
        "(-0.280000, 1.328008, 0.224958)",
        "(-0.280000, 1.326401, 0.219496)",
        "(-0.280000, 1.325013, 0.213974)",
        "(-0.280000, 1.323855, 0.208434)",
        "(-0.280000, 1.322916, 0.202819)",
        "(-0.280000, 1.324110, 0.196967)",
        "(-0.280000, 1.325598, 0.191240)",
        "(-0.280000, 1.327346, 0.185657)",
        "(-0.280000, 1.329317, 0.180228)",
        "(-0.280000, 1.331460, 0.174992)",
        "(-0.280000, 1.333764, 0.169889)",
        "(-0.280000, 1.336182, 0.164947)",
        "(-0.280000, 1.338679, 0.160161)",
        "(-0.280000, 1.341223, 0.155518)",
        "(-0.280000, 1.343785, 0.151005)",
        "(-0.280000, 1.346324, 0.146628)",
        "(-0.280000, 1.348851, 0.142313)",
        "(-0.280000, 1.351334, 0.138065)",
        "(-0.280000, 1.353759, 0.133858)",
        "(-0.280000, 1.356122, 0.129667)",
        "(-0.280000, 1.358419, 0.125466)",
        "(-0.280000, 1.360655, 0.121233)",
        "(-0.280000, 1.362827, 0.116970)",
        "(-0.280000, 1.364976, 0.112607)",
        "(-0.280000, 1.367107, 0.108154)",
        "(-0.280000, 1.369244, 0.103600)",
        "(-0.280000, 1.371416, 0.098939)",
        "(-0.280000, 1.373653, 0.094174)",
        "(-0.280000, 1.375976, 0.089342)",
        "(-0.280000, 1.378449, 0.084401)",
        "(-0.280000, 1.381094, 0.079404)",
        "(-0.280000, 1.383946, 0.074388)",
        "(-0.280000, 1.387042, 0.069396)",
        "(-0.280000, 1.390403, 0.064466)",
        "(-0.280000, 1.393992, 0.059618)",
        "(-0.280000, 1.398375, 0.055807)",
        "(-0.280000, 1.403487, 0.053300)",
        "(-0.280000, 1.408695, 0.050998)",
        "(-0.280000, 1.413991, 0.048908)",
        "(-0.280000, 1.419366, 0.047031)",
        "(-0.280000, 1.424779, 0.045381)",
        "(-0.280000, 1.430288, 0.043939)",
        "(-0.280000, 1.435849, 0.042719)",
        "(-0.280000, 1.441455, 0.041722)",
        "(-0.280000, 1.447096, 0.040951)",
        "(-0.280000, 1.452764, 0.040407)",
        "(-0.280000, 1.458449, 0.040090)",
        "(-0.280000, 1.464108, 0.040001)",
        "(-0.280000, 1.469800, 0.040139)",
        "(-0.280000, 1.475482, 0.040505)",
        "(-0.280000, 1.481145, 0.041098)",
        "(-0.280000, 1.486779, 0.041917)",
        "(-0.280000, 1.492376, 0.042962)",
        "(-0.280000, 1.497893, 0.044221)",
        "(-0.280000, 1.503389, 0.045709)",
        "(-0.280000, 1.508821, 0.047415)",
        "(-0.280000, 1.514181, 0.049338)",
        "(-0.280000, 1.519459, 0.051474)",
        "(-0.280000, 1.524647, 0.053820)",
        "(-0.280000, 1.529706, 0.056356)",
        "(-0.280000, 1.534690, 0.059108)",
        "(-0.280000, 1.539561, 0.062058)",
        "(-0.280000, 1.544309, 0.065200)",
        "(-0.280000, 1.548927, 0.068530)",
        "(-0.280000, 1.553408, 0.072043)",
        "(-0.280000, 1.557719, 0.075709)",
        "(-0.280000, 1.561906, 0.079568)",
        "(-0.280000, 1.565935, 0.083591)",
        "(-0.280000, 1.569799, 0.087773)",
        "(-0.280000, 1.573493, 0.092106)",
        "(-0.280000, 1.577010, 0.096584)",
        "(-0.280000, 1.580345, 0.101198)",
        "(-0.280000, 1.583474, 0.105914)",
        "(-0.280000, 1.586430, 0.110780)",
        "(-0.280000, 1.589189, 0.115761)",
        "(-0.280000, 1.591746, 0.120848)",
        "(-0.280000, 1.594097, 0.126034)",
        "(-0.280000, 1.596239, 0.131309)",
        "(-0.280000, 1.598157, 0.136634)",
        "(-0.280000, 1.599870, 0.142063)",
        "(-0.280000, 1.600153, 0.147862)",
        "(-0.280000, 1.599115, 0.153842)",
        "(-0.280000, 1.597867, 0.159676)",
        "(-0.280000, 1.596372, 0.165364)",
        "(-0.280000, 1.594607, 0.170866)",
        "(-0.280000, 1.592525, 0.176237)",
        "(-0.280000, 1.590125, 0.181423)",
        "(-0.280000, 1.587409, 0.186404)",
        "(-0.280000, 1.584388, 0.191157)",
        "(-0.280000, 1.581084, 0.195664)",
        "(-0.280000, 1.577549, 0.199882)",
        "(-0.280000, 1.573777, 0.203850)",
        "(-0.280000, 1.569829, 0.207535)",
        "(-0.280000, 1.565751, 0.210934)",
        "(-0.280000, 1.561590, 0.214054)",
        "(-0.280000, 1.557392, 0.216905)",
        "(-0.280000, 1.553204, 0.219503)",
        "(-0.280000, 1.549093, 0.221860)",
        "(-0.280000, 1.545048, 0.224030)",
        "(-0.280000, 1.541130, 0.226032)",
        "(-0.280000, 1.537368, 0.227903)",
        "(-0.280000, 1.533784, 0.229680)",
        "(-0.280000, 1.530396, 0.231405)",
        "(-0.280000, 1.527230, 0.233108)",
        "(-0.280000, 1.524250, 0.234850)",
        "(-0.280000, 1.521470, 0.236658)",
        "(-0.280000, 1.518879, 0.238569)",
        "(-0.280000, 1.516458, 0.240613)",
        "(-0.280000, 1.514182, 0.242819)",
        "(-0.280000, 1.512036, 0.245193)",
        "(-0.280000, 1.509960, 0.247777)",
        "(-0.280000, 1.507931, 0.250568)",
        "(-0.280000, 1.505910, 0.253567)",
        "(-0.280000, 1.503856, 0.256767)",
        "(-0.280000, 1.501732, 0.260156)",
        "(-0.280000, 1.499510, 0.263692)",
        "(-0.280000, 1.497129, 0.267391)",
        "(-0.280000, 1.494569, 0.271199)",
        "(-0.280000, 1.491799, 0.275079)",
        "(-0.280000, 1.488797, 0.278989)",
        "(-0.280000, 1.485543, 0.282882)",
        "(-0.280000, 1.482026, 0.286713)",
        "(-0.280000, 1.478261, 0.290410)",
        "(-0.280000, 1.474204, 0.293973)",
        "(-0.280000, 1.469882, 0.297333)",
        "(-0.280000, 1.465307, 0.300451)",
        "(-0.280000, 1.460494, 0.303291)",
        "(-0.280000, 1.455463, 0.305824)",
        "(-0.280000, 1.450270, 0.308020)",
        "(-0.280000, 1.444872, 0.309894)",
        "(-0.280000, 1.439321, 0.311434)",
        "(-0.280000, 1.433637, 0.312652)",
        "(-0.280000, 1.427828, 0.313573)",
        "(-0.280000, 1.421899, 0.314236)",
        "(-0.280000, 1.415883, 0.314672)",
        "(-0.280000, 1.410136, 0.313830)",
        "(-0.280000, 1.404903, 0.311586)",
        "(-0.280000, 1.399764, 0.309134)",
        "(-0.280000, 1.394728, 0.306479)",
        "(-0.280000, 1.389802, 0.303624)",
        "(-0.280000, 1.385023, 0.300593)",
        "(-0.280000, 1.380340, 0.297353)",
        "(-0.280000, 1.375791, 0.293929)",
        "(-0.280000, 1.371382, 0.290326)",
        "(-0.280000, 1.367122, 0.286548)",
        "(-0.280000, 1.363016, 0.282604)",
        "(-0.280000, 1.359072, 0.278497)",
        "(-0.280000, 1.355318, 0.274263)",
        "(-0.280000, 1.351713, 0.269855)",
        "(-0.280000, 1.348289, 0.265306)",
        "(-0.280000, 1.345049, 0.260624)",
        "(-0.280000, 1.341999, 0.255816)",
        "(-0.280000, 1.339145, 0.250889)",
        "(-0.280000, 1.336506, 0.245883)",
        "(-0.280000, 1.334053, 0.240745)",
        "(-0.280000, 1.331809, 0.235512)",
        "(-0.280000, 1.329776, 0.230194)",
        "(-0.280000, 1.327957, 0.224798)",
        "(-0.280000, 1.326356, 0.219334)",
        "(-0.280000, 1.324983, 0.213844)",
        "(-0.280000, 1.323824, 0.208269)",
        "(-0.280000, 1.322888, 0.202653)",
        "(-0.280000, 1.322179, 0.197004)",
        "(-0.280000, 1.321696, 0.191330)",
        "(-0.280000, 1.321441, 0.185642)",
        "(-0.280000, 1.321413, 0.179983)",
        "(-0.280000, 1.321612, 0.174293)",
        "(-0.280000, 1.322040, 0.168615)",
        "(-0.280000, 1.322694, 0.162959)",
        "(-0.280000, 1.323575, 0.157334)",
        "(-0.280000, 1.324680, 0.151748)",
        "(-0.280000, 1.326007, 0.146212)",
        "(-0.280000, 1.327546, 0.140766)",
        "(-0.280000, 1.329311, 0.135352)",
        "(-0.280000, 1.331292, 0.130014)",
        "(-0.280000, 1.333486, 0.124760)",
        "(-0.280000, 1.335887, 0.119598)",
        "(-0.280000, 1.338494, 0.114535)",
        "(-0.280000, 1.341284, 0.109612)",
        "(-0.280000, 1.344286, 0.104774)",
        "(-0.280000, 1.348501, 0.100782)",
        "(-0.280000, 1.353714, 0.097673)",
        "(-0.280000, 1.358953, 0.094819)",
        "(-0.280000, 1.364234, 0.092241)",
        "(-0.280000, 1.369518, 0.089954)",
        "(-0.280000, 1.374851, 0.087926)",
        "(-0.280000, 1.380181, 0.086162)",
        "(-0.280000, 1.385491, 0.084648)",
        "(-0.280000, 1.390760, 0.083369)",
        "(-0.280000, 1.395972, 0.082306)",
        "(-0.280000, 1.401082, 0.081440)",
        "(-0.280000, 1.406137, 0.080740)",
        "(-0.280000, 1.411099, 0.080185)",
        "(-0.280000, 1.415959, 0.079750)",
        "(-0.280000, 1.420716, 0.079410)",
        "(-0.280000, 1.425368, 0.079139)",
        "(-0.280000, 1.429921, 0.078914)",
        "(-0.280000, 1.434354, 0.078714)",
        "(-0.280000, 1.438732, 0.078518)",
        "(-0.280000, 1.443040, 0.078309)",
        "(-0.280000, 1.447293, 0.078074)",
        "(-0.280000, 1.451507, 0.077804)",
        "(-0.280000, 1.455702, 0.077492)",
        "(-0.280000, 1.459869, 0.077140)",
        "(-0.280000, 1.464079, 0.076746)",
        "(-0.280000, 1.468323, 0.076318)",
        "(-0.280000, 1.472620, 0.075867)",
        "(-0.280000, 1.476983, 0.075408)",
        "(-0.280000, 1.481426, 0.074961)",
        "(-0.280000, 1.485930, 0.074548)",
        "(-0.280000, 1.490558, 0.074189)",
        "(-0.280000, 1.495283, 0.073914)",
        "(-0.280000, 1.500106, 0.073750)",
        "(-0.280000, 1.505021, 0.073728)",
        "(-0.280000, 1.510017, 0.073876)",
        "(-0.280000, 1.515050, 0.074221)",
        "(-0.280000, 1.520163, 0.074794)",
        "(-0.280000, 1.525304, 0.075621)",
        "(-0.280000, 1.530446, 0.076724)",
        "(-0.280000, 1.535561, 0.078122)",
        "(-0.280000, 1.540618, 0.079832)",
        "(-0.280000, 1.545584, 0.081865)",
        "(-0.280000, 1.550398, 0.084212)",
        "(-0.280000, 1.555085, 0.086903)",
        "(-0.280000, 1.559584, 0.089919)",
        "(-0.280000, 1.563866, 0.093251)",
        "(-0.280000, 1.567907, 0.096883)",
        "(-0.280000, 1.571687, 0.100796)",
        "(-0.280000, 1.575171, 0.104937)",
        "(-0.280000, 1.578397, 0.109329)",
        "(-0.280000, 1.581347, 0.113916)",
        "(-0.280000, 1.584036, 0.118664)",
        "(-0.280000, 1.586489, 0.123539)",
        "(-0.280000, 1.588736, 0.128511)",
        "(-0.280000, 1.590771, 0.133539)",
        "(-0.280000, 1.592615, 0.138676)",
        "(-0.280000, 1.594251, 0.143882)",
        "(-0.280000, 1.595678, 0.149149)",
        "(-0.280000, 1.596893, 0.154470)",
        "(-0.280000, 1.597893, 0.159834)",
        "(-0.280000, 1.598674, 0.165202)",
        "(-0.280000, 1.599243, 0.170630)",
        "(-0.280000, 1.599594, 0.176075)",
        "(-0.280000, 1.599727, 0.181531)",
        "(-0.280000, 1.599641, 0.186988)",
        "(-0.280000, 1.599337, 0.192436)",
        "(-0.280000, 1.598814, 0.197869)",
        "(-0.280000, 1.598080, 0.203243)",
        "(-0.280000, 1.597126, 0.208616)",
        "(-0.280000, 1.595957, 0.213947)",
        "(-0.280000, 1.594576, 0.219226)",
        "(-0.280000, 1.592984, 0.224446)",
        "(-0.280000, 1.591185, 0.229598)",
        "(-0.280000, 1.589193, 0.234643)",
        "(-0.280000, 1.586988, 0.239636)",
        "(-0.280000, 1.584585, 0.244535)",
        "(-0.280000, 1.581988, 0.249335)",
        "(-0.280000, 1.579200, 0.254026)",
        "(-0.280000, 1.576227, 0.258603)",
        "(-0.280000, 1.573093, 0.263029)",
        "(-0.280000, 1.569764, 0.267354)",
        "(-0.280000, 1.566264, 0.271541)",
        "(-0.280000, 1.562600, 0.275585)",
        "(-0.280000, 1.558776, 0.279479)",
        "(-0.280000, 1.554800, 0.283217)",
        "(-0.280000, 1.550703, 0.286771)",
        "(-0.280000, 1.546441, 0.290179)",
        "(-0.280000, 1.542046, 0.293414)",
        "(-0.280000, 1.537524, 0.296471)",
        "(-0.280000, 1.532884, 0.299343)",
        "(-0.280000, 1.528133, 0.302028)",
        "(-0.280000, 1.523278, 0.304520)",
        "(-0.280000, 1.518358, 0.306802)",
        "(-0.280000, 1.513319, 0.308899)",
        "(-0.280000, 1.508201, 0.310792)",
        "(-0.280000, 1.503011, 0.312479)",
        "(-0.280000, 1.497757, 0.313957)",
        "(-0.280000, 1.492449, 0.315222)",
        "(-0.280000, 1.487127, 0.316269)",
        "(-0.280000, 1.481734, 0.317107)",
        "(-0.280000, 1.476313, 0.317728)",
        "(-0.280000, 1.470870, 0.318132)",
        "(-0.280000, 1.465416, 0.318318)",
        "(-0.280000, 1.459959, 0.318276)",
        "(-0.280000, 1.454545, 0.317969)",
        "(-0.280000, 1.449126, 0.317356)",
        "(-0.280000, 1.443759, 0.316409)",
        "(-0.280000, 1.438471, 0.315111)",
        "(-0.280000, 1.433290, 0.313454)",
        "(-0.280000, 1.428244, 0.311438)",
        "(-0.280000, 1.423390, 0.309088)",
        "(-0.280000, 1.418693, 0.306391)",
        "(-0.280000, 1.414204, 0.303380)",
        "(-0.280000, 1.409943, 0.300083)",
        "(-0.280000, 1.405921, 0.296530)",
        "(-0.280000, 1.402149, 0.292752)",
        "(-0.280000, 1.398631, 0.288784)",
        "(-0.280000, 1.395386, 0.284687)",
        "(-0.280000, 1.392368, 0.280444)",
        "(-0.280000, 1.389589, 0.276113)",
        "(-0.280000, 1.387036, 0.271726)",
        "(-0.280000, 1.384691, 0.267312)",
        "(-0.280000, 1.382536, 0.262895)",
        "(-0.280000, 1.380560, 0.258524)",
        "(-0.280000, 1.378714, 0.254165)",
        "(-0.280000, 1.376987, 0.249856)",
        "(-0.280000, 1.375354, 0.245608)",
        "(-0.280000, 1.373789, 0.241426)",
        "(-0.280000, 1.372268, 0.237310)",
        "(-0.280000, 1.370780, 0.233283)",
        "(-0.280000, 1.369285, 0.229287)",
        "(-0.280000, 1.367776, 0.225337)",
        "(-0.280000, 1.366238, 0.221420)",
        "(-0.280000, 1.364661, 0.217521)",
        "(-0.280000, 1.363037, 0.213622)",
        "(-0.280000, 1.361376, 0.209729)",
        "(-0.280000, 1.359657, 0.205774)",
        "(-0.280000, 1.357896, 0.201762)",
        "(-0.280000, 1.356102, 0.197673)",
        "(-0.280000, 1.354288, 0.193491)",
        "(-0.280000, 1.352472, 0.189199)",
        "(-0.280000, 1.350672, 0.184784)",
        "(-0.280000, 1.348921, 0.180261)",
        "(-0.280000, 1.347222, 0.175567)",
        "(-0.280000, 1.345612, 0.170724)",
        "(-0.280000, 1.344117, 0.165730)",
        "(-0.280000, 1.342764, 0.160585)",
        "(-0.280000, 1.341578, 0.155294)",
        "(-0.280000, 1.340591, 0.149897)",
        "(-0.280000, 1.339812, 0.144336)",
        "(-0.280000, 1.339269, 0.138658)",
        "(-0.280000, 1.338978, 0.132873)",
        "(-0.280000, 1.338952, 0.126995)",
        "(-0.280000, 1.339200, 0.121038)",
        "(-0.280000, 1.339727, 0.115052)",
        "(-0.280000, 1.341370, 0.109467)",
        "(-0.280000, 1.344378, 0.104633)",
        "(-0.280000, 1.347577, 0.099923)",
        "(-0.280000, 1.350962, 0.095345)",
        "(-0.280000, 1.354529, 0.090906)",
        "(-0.280000, 1.358246, 0.086640)",
        "(-0.280000, 1.362155, 0.082500)",
        "(-0.280000, 1.366227, 0.078520)",
        "(-0.280000, 1.370455, 0.074706)",
        "(-0.280000, 1.374832, 0.071064)",
        "(-0.280000, 1.379351, 0.067601)",
        "(-0.280000, 1.384006, 0.064322)",
        "(-0.280000, 1.388759, 0.061250)",
        "(-0.280000, 1.393660, 0.058353)",
        "(-0.280000, 1.398674, 0.055654)",
        "(-0.280000, 1.403791, 0.053158)",
        "(-0.280000, 1.409005, 0.050869)",
        "(-0.280000, 1.414306, 0.048791)",
        "(-0.280000, 1.419653, 0.046938)",
        "(-0.280000, 1.425103, 0.045289)",
        "(-0.280000, 1.430614, 0.043861)",
        "(-0.280000, 1.436179, 0.042654)",
        "(-0.280000, 1.441787, 0.041671)",
        "(-0.280000, 1.447430, 0.040913)",
        "(-0.280000, 1.453064, 0.040385)",
        "(-0.280000, 1.458750, 0.040080)",
        "(-0.280000, 1.464443, 0.040003)",
        "(-0.280000, 1.470135, 0.040154)",
        "(-0.280000, 1.475816, 0.040533)",
        "(-0.280000, 1.481478, 0.041140)",
        "(-0.280000, 1.487076, 0.041967)",
        "(-0.280000, 1.492671, 0.043023)",
        "(-0.280000, 1.498219, 0.044303)",
        "(-0.280000, 1.503712, 0.045803)",
        "(-0.280000, 1.509140, 0.047523)",
        "(-0.280000, 1.514494, 0.049458)",
        "(-0.280000, 1.519767, 0.051607)",
        "(-0.280000, 1.524665, 0.054480)",
        "(-0.280000, 1.529165, 0.058096)",
        "(-0.280000, 1.533551, 0.061735)",
        "(-0.280000, 1.537838, 0.065388)",
        "(-0.280000, 1.542041, 0.069054)",
        "(-0.280000, 1.546168, 0.072738)",
        "(-0.280000, 1.550201, 0.076428)",
        "(-0.280000, 1.554188, 0.080184)",
        "(-0.280000, 1.558097, 0.084003)",
        "(-0.280000, 1.561909, 0.087910)",
        "(-0.280000, 1.565597, 0.091933)",
        "(-0.280000, 1.569135, 0.096089)",
        "(-0.280000, 1.572522, 0.100328)",
        "(-0.280000, 1.575830, 0.104677)",
        "(-0.280000, 1.579066, 0.109097)",
        "(-0.280000, 1.582250, 0.113581)",
        "(-0.280000, 1.585397, 0.118131)",
        "(-0.280000, 1.588517, 0.122753)",
        "(-0.280000, 1.591595, 0.127430)",
        "(-0.280000, 1.594665, 0.132230)",
        "(-0.280000, 1.597699, 0.137141)",
        "(-0.280000, 1.599965, 0.142386)",
        "(-0.280000, 1.601447, 0.147883)",
        "(-0.280000, 1.602707, 0.153436)",
        "(-0.280000, 1.603744, 0.159034)",
        "(-0.280000, 1.604552, 0.164635)",
        "(-0.280000, 1.605139, 0.170299)",
        "(-0.280000, 1.605499, 0.175981)",
        "(-0.280000, 1.605631, 0.181674)",
        "(-0.280000, 1.605535, 0.187367)",
        "(-0.280000, 1.605210, 0.193051)",
        "(-0.280000, 1.604663, 0.198684)",
        "(-0.280000, 1.603886, 0.204324)",
        "(-0.280000, 1.602884, 0.209929)",
        "(-0.280000, 1.601658, 0.215489)",
        "(-0.280000, 1.600210, 0.220996)",
        "(-0.280000, 1.598543, 0.226440)",
        "(-0.280000, 1.596671, 0.231781)",
        "(-0.280000, 1.594575, 0.237075)",
        "(-0.280000, 1.592269, 0.242281)",
        "(-0.280000, 1.589755, 0.247390)",
        "(-0.280000, 1.587040, 0.252394)",
        "(-0.280000, 1.584125, 0.257285)",
        "(-0.280000, 1.581037, 0.262028)",
        "(-0.280000, 1.577742, 0.266671)",
        "(-0.280000, 1.574263, 0.271179)",
        "(-0.280000, 1.570607, 0.275543)",
        "(-0.280000, 1.566779, 0.279758)",
        "(-0.280000, 1.562785, 0.283816)",
        "(-0.280000, 1.558632, 0.287711)",
        "(-0.280000, 1.554352, 0.291414)",
        "(-0.280000, 1.549901, 0.294965)",
        "(-0.280000, 1.545312, 0.298335)",
        "(-0.280000, 1.540591, 0.301518)",
        "(-0.280000, 1.535746, 0.304509)",
        "(-0.280000, 1.530786, 0.307305)",
        "(-0.280000, 1.525749, 0.309883)",
        "(-0.280000, 1.520581, 0.312274)",
        "(-0.280000, 1.514842, 0.313229)",
        "(-0.280000, 1.508799, 0.313014)",
        "(-0.280000, 1.502857, 0.312526)",
        "(-0.280000, 1.497027, 0.311775)",
        "(-0.280000, 1.491357, 0.310780)",
        "(-0.280000, 1.485788, 0.309542)",
        "(-0.280000, 1.480365, 0.308085)",
        "(-0.280000, 1.475098, 0.306430)",
        "(-0.280000, 1.469993, 0.304601)",
        "(-0.280000, 1.465055, 0.302624)",
        "(-0.280000, 1.460311, 0.300538)",
        "(-0.280000, 1.455703, 0.298343)",
        "(-0.280000, 1.451254, 0.296079)",
        "(-0.280000, 1.446955, 0.293770)",
        "(-0.280000, 1.442795, 0.291439)",
        "(-0.280000, 1.438759, 0.289107)",
        "(-0.280000, 1.434833, 0.286792)",
        "(-0.280000, 1.431020, 0.284522)",
        "(-0.280000, 1.427255, 0.282279)",
        "(-0.280000, 1.423542, 0.280085)",
        "(-0.280000, 1.419861, 0.277943)",
        "(-0.280000, 1.416192, 0.275851)",
        "(-0.280000, 1.412517, 0.273805)",
        "(-0.280000, 1.408842, 0.271808)",
        "(-0.280000, 1.405109, 0.269823)",
        "(-0.280000, 1.401328, 0.267847)",
        "(-0.280000, 1.397492, 0.265861)",
        "(-0.280000, 1.393595, 0.263845)",
        "(-0.280000, 1.389638, 0.261777)",
        "(-0.280000, 1.385648, 0.259645)",
        "(-0.280000, 1.381586, 0.257401)",
        "(-0.280000, 1.377487, 0.255032)",
        "(-0.280000, 1.373369, 0.252517)",
        "(-0.280000, 1.369251, 0.249834)",
        "(-0.280000, 1.365159, 0.246963)",
        "(-0.280000, 1.361145, 0.243908)",
        "(-0.280000, 1.357189, 0.240618)",
        "(-0.280000, 1.353350, 0.237101)",
        "(-0.280000, 1.349661, 0.233353)",
        "(-0.280000, 1.346157, 0.229372)",
        "(-0.280000, 1.342874, 0.225164)",
        "(-0.280000, 1.339843, 0.220735)",
        "(-0.280000, 1.337112, 0.216128)",
        "(-0.280000, 1.334677, 0.211304)",
        "(-0.280000, 1.332577, 0.206311)",
        "(-0.280000, 1.330831, 0.201173)",
        "(-0.280000, 1.329453, 0.195917)",
        "(-0.280000, 1.328447, 0.190571)",
        "(-0.280000, 1.327814, 0.185196)",
        "(-0.280000, 1.327534, 0.179754)",
        "(-0.280000, 1.327592, 0.174300)",
        "(-0.280000, 1.327956, 0.168857)",
        "(-0.280000, 1.328588, 0.163436)",
        "(-0.280000, 1.329436, 0.158045)",
        "(-0.280000, 1.330444, 0.152714)",
        "(-0.280000, 1.331588, 0.147370)",
        "(-0.280000, 1.332833, 0.142036)",
        "(-0.280000, 1.334160, 0.136699)",
        "(-0.280000, 1.335561, 0.131347)",
        "(-0.280000, 1.337034, 0.125968)",
        "(-0.280000, 1.338577, 0.120586)",
        "(-0.280000, 1.340218, 0.115130)",
        "(-0.280000, 1.341967, 0.109628)",
        "(-0.280000, 1.344469, 0.104492)",
        "(-0.280000, 1.347674, 0.099786)",
        "(-0.280000, 1.351065, 0.095212)",
        "(-0.280000, 1.354636, 0.090778)",
        "(-0.280000, 1.358359, 0.086515)",
        "(-0.280000, 1.362273, 0.082380)",
        "(-0.280000, 1.366349, 0.078405)",
        "(-0.280000, 1.370582, 0.074596)",
        "(-0.280000, 1.374963, 0.070960)",
        "(-0.280000, 1.379487, 0.067502)",
        "(-0.280000, 1.384116, 0.064247)",
        "(-0.280000, 1.388901, 0.061162)",
        "(-0.280000, 1.393806, 0.058270)",
        "(-0.280000, 1.398823, 0.055577)",
        "(-0.280000, 1.403944, 0.053088)",
        "(-0.280000, 1.409160, 0.050805)",
        "(-0.280000, 1.414431, 0.048745)",
        "(-0.280000, 1.419812, 0.046886)",
        "(-0.280000, 1.425264, 0.045244)",
        "(-0.280000, 1.430778, 0.043822)",
        "(-0.280000, 1.436343, 0.042622)",
        "(-0.280000, 1.441953, 0.041645)",
        "(-0.280000, 1.447562, 0.040898)",
        "(-0.280000, 1.453232, 0.040372)",
        "(-0.280000, 1.458918, 0.040074)",
        "(-0.280000, 1.464611, 0.040004)",
        "(-0.280000, 1.470303, 0.040162)",
        "(-0.280000, 1.475984, 0.040548)",
        "(-0.280000, 1.481644, 0.041161)",
        "(-0.280000, 1.487242, 0.041995)",
        "(-0.280000, 1.492835, 0.043058)",
        "(-0.280000, 1.498382, 0.044344)",
        "(-0.280000, 1.503873, 0.045851)",
        "(-0.280000, 1.509299, 0.047577)",
        "(-0.280000, 1.514651, 0.049519)",
        "(-0.280000, 1.519889, 0.051660)",
        "(-0.280000, 1.525070, 0.054023)",
        "(-0.280000, 1.529534, 0.057754)",
        "(-0.280000, 1.533307, 0.062478)",
        "(-0.280000, 1.536809, 0.067304)",
        "(-0.280000, 1.540043, 0.072208)",
        "(-0.280000, 1.543017, 0.077113)",
        "(-0.280000, 1.545801, 0.082034)",
        "(-0.280000, 1.548412, 0.086904)",
        "(-0.280000, 1.550884, 0.091699)",
        "(-0.280000, 1.553254, 0.096400)",
        "(-0.280000, 1.555555, 0.100998)",
        "(-0.280000, 1.557805, 0.105464)",
        "(-0.280000, 1.560059, 0.109856)",
        "(-0.280000, 1.562329, 0.114158)",
        "(-0.280000, 1.564633, 0.118385)",
        "(-0.280000, 1.566987, 0.122554)",
        "(-0.280000, 1.569400, 0.126688)",
        "(-0.280000, 1.571879, 0.130812)",
        "(-0.280000, 1.574405, 0.134924)",
        "(-0.280000, 1.577005, 0.139101)",
        "(-0.280000, 1.579651, 0.143343)",
        "(-0.280000, 1.582328, 0.147673)",
        "(-0.280000, 1.585015, 0.152114)",
        "(-0.280000, 1.587688, 0.156684)",
        "(-0.280000, 1.590301, 0.161369)",
        "(-0.280000, 1.592857, 0.166240)",
        "(-0.280000, 1.595303, 0.171276)",
        "(-0.280000, 1.597606, 0.176481)",
        "(-0.280000, 1.599728, 0.181853)",
        "(-0.280000, 1.601631, 0.187386)",
        "(-0.280000, 1.603270, 0.193033)",
        "(-0.280000, 1.604628, 0.198849)",
        "(-0.280000, 1.603859, 0.204490)",
        "(-0.280000, 1.602851, 0.210094)",
        "(-0.280000, 1.601618, 0.215653)",
        "(-0.280000, 1.600164, 0.221158)",
        "(-0.280000, 1.598501, 0.226567)",
        "(-0.280000, 1.596613, 0.231938)",
        "(-0.280000, 1.594510, 0.237230)",
        "(-0.280000, 1.592198, 0.242433)",
        "(-0.280000, 1.589678, 0.247539)",
        "(-0.280000, 1.586957, 0.252540)",
        "(-0.280000, 1.584037, 0.257428)",
        "(-0.280000, 1.580943, 0.262166)",
        "(-0.280000, 1.577642, 0.266806)",
        "(-0.280000, 1.574158, 0.271309)",
        "(-0.280000, 1.570497, 0.275670)",
        "(-0.280000, 1.566664, 0.279880)",
        "(-0.280000, 1.562665, 0.283933)",
        "(-0.280000, 1.558533, 0.287800)",
        "(-0.280000, 1.554223, 0.291521)",
        "(-0.280000, 1.548929, 0.293968)",
        "(-0.280000, 1.543096, 0.295470)",
        "(-0.280000, 1.537254, 0.296645)",
        "(-0.280000, 1.531448, 0.297537)",
        "(-0.280000, 1.525749, 0.298192)",
        "(-0.280000, 1.520116, 0.298669)",
        "(-0.280000, 1.514600, 0.299008)",
        "(-0.280000, 1.509211, 0.299253)",
        "(-0.280000, 1.503950, 0.299445)",
        "(-0.280000, 1.498811, 0.299616)",
        "(-0.280000, 1.493814, 0.299797)",
        "(-0.280000, 1.488881, 0.300012)",
        "(-0.280000, 1.484025, 0.300278)",
        "(-0.280000, 1.479223, 0.300608)",
        "(-0.280000, 1.474451, 0.301007)",
        "(-0.280000, 1.469687, 0.301475)",
        "(-0.280000, 1.464905, 0.302006)",
        "(-0.280000, 1.460114, 0.302585)",
        "(-0.280000, 1.455233, 0.303204)",
        "(-0.280000, 1.450273, 0.303838)",
        "(-0.280000, 1.445221, 0.304463)",
        "(-0.280000, 1.440064, 0.305052)",
        "(-0.280000, 1.434796, 0.305573)",
        "(-0.280000, 1.429447, 0.305992)",
        "(-0.280000, 1.423954, 0.306281)",
        "(-0.280000, 1.418356, 0.306402)",
        "(-0.280000, 1.412666, 0.306322)",
        "(-0.280000, 1.406899, 0.306008)",
        "(-0.280000, 1.401076, 0.305428)",
        "(-0.280000, 1.395260, 0.304560)",
        "(-0.280000, 1.389409, 0.303367)",
        "(-0.280000, 1.384603, 0.300314)",
        "(-0.280000, 1.379932, 0.297058)",
        "(-0.280000, 1.375395, 0.293618)",
        "(-0.280000, 1.371000, 0.289999)",
        "(-0.280000, 1.366778, 0.286230)",
        "(-0.280000, 1.362685, 0.282271)",
        "(-0.280000, 1.358754, 0.278152)",
        "(-0.280000, 1.354992, 0.273879)",
        "(-0.280000, 1.351403, 0.269458)",
        "(-0.280000, 1.347995, 0.264897)",
        "(-0.280000, 1.344772, 0.260204)",
        "(-0.280000, 1.341757, 0.255415)",
        "(-0.280000, 1.338919, 0.250479)",
        "(-0.280000, 1.336280, 0.245433)",
        "(-0.280000, 1.333846, 0.240286)",
        "(-0.280000, 1.331620, 0.235045)",
        "(-0.280000, 1.329606, 0.229719)",
        "(-0.280000, 1.327817, 0.224350)",
        "(-0.280000, 1.326234, 0.218881)",
        "(-0.280000, 1.326221, 0.213049)",
        "(-0.280000, 1.327290, 0.207121)",
        "(-0.280000, 1.328661, 0.201322)",
        "(-0.280000, 1.330283, 0.195673)",
        "(-0.280000, 1.332123, 0.190218)",
        "(-0.280000, 1.334188, 0.184899)",
        "(-0.280000, 1.336447, 0.179759)",
        "(-0.280000, 1.338877, 0.174802)",
        "(-0.280000, 1.341456, 0.170032)",
        "(-0.280000, 1.344156, 0.165448)",
        "(-0.280000, 1.346934, 0.161074)",
        "(-0.280000, 1.349799, 0.156850)",
        "(-0.280000, 1.352709, 0.152793)",
        "(-0.280000, 1.355641, 0.148892)",
        "(-0.280000, 1.358573, 0.145131)",
        "(-0.280000, 1.361488, 0.141495)",
        "(-0.280000, 1.364369, 0.137963)",
        "(-0.280000, 1.367189, 0.134536)",
        "(-0.280000, 1.369974, 0.131153)",
        "(-0.280000, 1.372704, 0.127814)",
        "(-0.280000, 1.375377, 0.124498)",
        "(-0.280000, 1.377999, 0.121187)",
        "(-0.280000, 1.380576, 0.117863)",
        "(-0.280000, 1.383105, 0.114532)",
        "(-0.280000, 1.385630, 0.111141)",
        "(-0.280000, 1.388155, 0.107702)",
        "(-0.280000, 1.390697, 0.104209)",
        "(-0.280000, 1.393278, 0.100661)",
        "(-0.280000, 1.395921, 0.097062)",
        "(-0.280000, 1.398630, 0.093440)",
        "(-0.280000, 1.401462, 0.089763)",
        "(-0.280000, 1.404422, 0.086068)",
        "(-0.280000, 1.407530, 0.082377)",
        "(-0.280000, 1.410804, 0.078712)",
        "(-0.280000, 1.414260, 0.075100)",
        "(-0.280000, 1.417886, 0.071593)",
        "(-0.280000, 1.421736, 0.068179)",
        "(-0.280000, 1.425792, 0.064915)",
        "(-0.280000, 1.430054, 0.061834)",
        "(-0.280000, 1.434517, 0.058972)",
        "(-0.280000, 1.439174, 0.056361)",
        "(-0.280000, 1.444009, 0.054034)",
        "(-0.280000, 1.448975, 0.052030)",
        "(-0.280000, 1.454112, 0.050350)",
        "(-0.280000, 1.459365, 0.049028)",
        "(-0.280000, 1.464707, 0.048078)",
        "(-0.280000, 1.470111, 0.047509)",
        "(-0.280000, 1.475547, 0.047322)",
        "(-0.280000, 1.480956, 0.047507)",
        "(-0.280000, 1.486379, 0.048052)",
        "(-0.280000, 1.491761, 0.048932)",
        "(-0.280000, 1.497087, 0.050115)",
        "(-0.280000, 1.502350, 0.051557)",
        "(-0.280000, 1.507549, 0.053218)",
        "(-0.280000, 1.512646, 0.055073)",
        "(-0.280000, 1.517695, 0.057143)",
        "(-0.280000, 1.522658, 0.059413)",
        "(-0.280000, 1.527525, 0.061881)",
        "(-0.280000, 1.532290, 0.064542)",
        "(-0.280000, 1.536945, 0.067391)",
        "(-0.280000, 1.541454, 0.070405)",
        "(-0.280000, 1.545866, 0.073617)",
        "(-0.280000, 1.550146, 0.077003)",
        "(-0.280000, 1.554287, 0.080557)",
        "(-0.280000, 1.558282, 0.084274)",
        "(-0.280000, 1.562125, 0.088149)",
        "(-0.280000, 1.565810, 0.092174)",
        "(-0.280000, 1.569310, 0.096318)",
        "(-0.280000, 1.572662, 0.100625)",
        "(-0.280000, 1.575838, 0.105062)",
        "(-0.280000, 1.578835, 0.109624)",
        "(-0.280000, 1.581646, 0.114301)",
        "(-0.280000, 1.584268, 0.119087)",
        "(-0.280000, 1.586681, 0.123945)",
        "(-0.280000, 1.588913, 0.128925)",
        "(-0.280000, 1.590943, 0.133991)",
        "(-0.280000, 1.592768, 0.139133)",
        "(-0.280000, 1.594386, 0.144345)",
        "(-0.280000, 1.595794, 0.149618)",
        "(-0.280000, 1.596983, 0.154910)",
        "(-0.280000, 1.597966, 0.160278)",
        "(-0.280000, 1.598733, 0.165681)",
        "(-0.280000, 1.599283, 0.171111)",
        "(-0.280000, 1.599614, 0.176558)",
        "(-0.280000, 1.599728, 0.182014)",
        "(-0.280000, 1.599624, 0.187437)",
        "(-0.280000, 1.599302, 0.192885)",
        "(-0.280000, 1.598761, 0.198315)",
        "(-0.280000, 1.598004, 0.203720)",
        "(-0.280000, 1.597031, 0.209089)",
        "(-0.280000, 1.595843, 0.214416)",
        "(-0.280000, 1.594443, 0.219691)",
        "(-0.280000, 1.592844, 0.224873)",
        "(-0.280000, 1.591027, 0.230019)",
        "(-0.280000, 1.589006, 0.235089)",
        "(-0.280000, 1.586784, 0.240073)",
        "(-0.280000, 1.584363, 0.244964)",
        "(-0.280000, 1.581749, 0.249754)",
        "(-0.280000, 1.578962, 0.254408)",
        "(-0.280000, 1.575974, 0.258974)",
        "(-0.280000, 1.572805, 0.263417)",
        "(-0.280000, 1.569461, 0.267730)",
        "(-0.280000, 1.565947, 0.271905)",
        "(-0.280000, 1.562262, 0.275930)",
        "(-0.280000, 1.558409, 0.279746)",
        "(-0.280000, 1.554325, 0.283360)",
        "(-0.280000, 1.550027, 0.286712)",
        "(-0.280000, 1.545522, 0.289770)",
        "(-0.280000, 1.540822, 0.292509)",
        "(-0.280000, 1.535946, 0.294907)",
        "(-0.280000, 1.530951, 0.296938)",
        "(-0.280000, 1.525802, 0.298621)",
        "(-0.280000, 1.520561, 0.299939)",
        "(-0.280000, 1.515258, 0.300896)",
        "(-0.280000, 1.509926, 0.301503)",
        "(-0.280000, 1.504595, 0.301775)",
        "(-0.280000, 1.499292, 0.301732)",
        "(-0.280000, 1.494076, 0.301399)",
        "(-0.280000, 1.488904, 0.300799)",
        "(-0.280000, 1.483827, 0.299963)",
        "(-0.280000, 1.478858, 0.298922)",
        "(-0.280000, 1.474010, 0.297707)",
        "(-0.280000, 1.469286, 0.296350)",
        "(-0.280000, 1.464717, 0.294891)",
        "(-0.280000, 1.460243, 0.293343)",
        "(-0.280000, 1.455886, 0.291741)",
        "(-0.280000, 1.451638, 0.290110)",
        "(-0.280000, 1.447484, 0.288472)",
        "(-0.280000, 1.443409, 0.286845)",
        "(-0.280000, 1.439421, 0.285253)",
        "(-0.280000, 1.435452, 0.283688)",
        "(-0.280000, 1.431508, 0.282164)",
        "(-0.280000, 1.427569, 0.280684)",
        "(-0.280000, 1.423617, 0.279245)",
        "(-0.280000, 1.419634, 0.277839)",
        "(-0.280000, 1.415630, 0.276466)",
        "(-0.280000, 1.411541, 0.275095)",
        "(-0.280000, 1.407382, 0.273716)",
        "(-0.280000, 1.403144, 0.272311)",
        "(-0.280000, 1.398824, 0.270858)",
        "(-0.280000, 1.394420, 0.269333)",
        "(-0.280000, 1.389935, 0.267713)",
        "(-0.280000, 1.385403, 0.265985)",
        "(-0.280000, 1.380780, 0.264104)",
        "(-0.280000, 1.376105, 0.262057)",
        "(-0.280000, 1.371394, 0.259823)",
        "(-0.280000, 1.366667, 0.257383)",
        "(-0.280000, 1.361943, 0.254720)",
        "(-0.280000, 1.357274, 0.251840)",
        "(-0.280000, 1.352623, 0.248695)",
        "(-0.280000, 1.348041, 0.245296)",
        "(-0.280000, 1.343550, 0.241639)",
        "(-0.280000, 1.339167, 0.237722)",
        "(-0.280000, 1.334917, 0.233546)",
        "(-0.280000, 1.330878, 0.229127)",
        "(-0.280000, 1.327767, 0.224190)",
        "(-0.280000, 1.326191, 0.218719)",
        "(-0.280000, 1.324835, 0.213189)",
        "(-0.280000, 1.323702, 0.207609)",
        "(-0.280000, 1.322793, 0.201988)",
        "(-0.280000, 1.322113, 0.196370)",
        "(-0.280000, 1.321656, 0.190695)",
        "(-0.280000, 1.321426, 0.185006)",
        "(-0.280000, 1.321425, 0.179312)",
        "(-0.280000, 1.321651, 0.173622)",
        "(-0.280000, 1.322105, 0.167947)",
        "(-0.280000, 1.322786, 0.162294)",
        "(-0.280000, 1.323687, 0.156707)",
        "(-0.280000, 1.324817, 0.151126)",
        "(-0.280000, 1.326170, 0.145596)",
        "(-0.280000, 1.327743, 0.140124)",
        "(-0.280000, 1.329534, 0.134719)",
        "(-0.280000, 1.331540, 0.129390)",
        "(-0.280000, 1.333744, 0.124178)",
        "(-0.280000, 1.336172, 0.119028)",
        "(-0.280000, 1.340487, 0.114898)",
        "(-0.280000, 1.344973, 0.111041)",
        "(-0.280000, 1.349591, 0.107448)",
        "(-0.280000, 1.354303, 0.104109)",
        "(-0.280000, 1.359047, 0.101027)",
        "(-0.280000, 1.363848, 0.098145)",
        "(-0.280000, 1.368651, 0.095462)",
        "(-0.280000, 1.373429, 0.092950)",
        "(-0.280000, 1.378165, 0.090584)",
        "(-0.280000, 1.382842, 0.088334)",
        "(-0.280000, 1.387423, 0.086184)",
        "(-0.280000, 1.391958, 0.084078)",
        "(-0.280000, 1.396419, 0.082001)",
        "(-0.280000, 1.400809, 0.079926)",
        "(-0.280000, 1.405138, 0.077827)",
        "(-0.280000, 1.409419, 0.075684)",
        "(-0.280000, 1.413669, 0.073479)",
        "(-0.280000, 1.417882, 0.071213)",
        "(-0.280000, 1.422134, 0.068852)",
        "(-0.280000, 1.426422, 0.066406)",
        "(-0.280000, 1.430773, 0.063881)",
        "(-0.280000, 1.435213, 0.061288)",
        "(-0.280000, 1.439767, 0.058646)",
        "(-0.280000, 1.444430, 0.055999)",
        "(-0.280000, 1.449277, 0.053346)",
        "(-0.280000, 1.454296, 0.050747)",
        "(-0.280000, 1.459499, 0.048250)",
        "(-0.280000, 1.464887, 0.045910)",
        "(-0.280000, 1.470457, 0.043792)",
        "(-0.280000, 1.476158, 0.041966)",
        "(-0.280000, 1.481943, 0.041200)",
        "(-0.280000, 1.487573, 0.042051)",
        "(-0.280000, 1.493164, 0.043127)",
        "(-0.280000, 1.498707, 0.044426)",
        "(-0.280000, 1.504194, 0.045947)",
        "(-0.280000, 1.509583, 0.047674)",
        "(-0.280000, 1.514932, 0.049627)",
        "(-0.280000, 1.520198, 0.051793)",
        "(-0.280000, 1.525372, 0.054168)",
        "(-0.280000, 1.530448, 0.056749)",
        "(-0.280000, 1.535416, 0.059531)",
        "(-0.280000, 1.540268, 0.062509)",
        "(-0.280000, 1.544969, 0.065660)",
        "(-0.280000, 1.549569, 0.069016)",
        "(-0.280000, 1.554030, 0.072554)",
        "(-0.280000, 1.558346, 0.076267)",
        "(-0.280000, 1.562510, 0.080151)",
        "(-0.280000, 1.566515, 0.084198)",
        "(-0.280000, 1.570332, 0.088376)",
        "(-0.280000, 1.573998, 0.092732)",
        "(-0.280000, 1.575949, 0.098377)",
        "(-0.280000, 1.577583, 0.104064)",
        "(-0.280000, 1.578920, 0.109760)",
        "(-0.280000, 1.579987, 0.115436)",
        "(-0.280000, 1.580808, 0.121033)",
        "(-0.280000, 1.581422, 0.126599)",
        "(-0.280000, 1.581856, 0.132083)",
        "(-0.280000, 1.582144, 0.137474)",
        "(-0.280000, 1.582317, 0.142765)",
        "(-0.280000, 1.582409, 0.147954)",
        "(-0.280000, 1.582451, 0.153014)",
        "(-0.280000, 1.582472, 0.158014)",
        "(-0.280000, 1.582498, 0.162935)",
        "(-0.280000, 1.582551, 0.167791)",
        "(-0.280000, 1.582651, 0.172601)",
        "(-0.280000, 1.582812, 0.177385)",
        "(-0.280000, 1.583042, 0.182168)",
        "(-0.280000, 1.583342, 0.186942)",
        "(-0.280000, 1.583714, 0.191791)",
        "(-0.280000, 1.584146, 0.196709)",
        "(-0.280000, 1.584625, 0.201717)",
        "(-0.280000, 1.585127, 0.206834)",
        "(-0.280000, 1.585627, 0.212075)",
        "(-0.280000, 1.586087, 0.217417)",
        "(-0.280000, 1.586474, 0.222929)",
        "(-0.280000, 1.586741, 0.228575)",
        "(-0.280000, 1.586838, 0.234345)",
        "(-0.280000, 1.586715, 0.240218)",
        "(-0.280000, 1.586323, 0.246168)",
        "(-0.280000, 1.585653, 0.252139)",
        "(-0.280000, 1.583877, 0.257683)",
        "(-0.280000, 1.580753, 0.262444)",
        "(-0.280000, 1.577442, 0.267075)",
        "(-0.280000, 1.573947, 0.271571)",
        "(-0.280000, 1.570275, 0.275922)",
        "(-0.280000, 1.566456, 0.280098)",
        "(-0.280000, 1.562449, 0.284143)",
        "(-0.280000, 1.558283, 0.288024)",
        "(-0.280000, 1.553964, 0.291735)",
        "(-0.280000, 1.549501, 0.295270)",
        "(-0.280000, 1.544899, 0.298624)",
        "(-0.280000, 1.540167, 0.301790)",
        "(-0.280000, 1.535342, 0.304747)",
        "(-0.280000, 1.530373, 0.307526)",
        "(-0.280000, 1.525295, 0.310103)",
        "(-0.280000, 1.520119, 0.312475)",
        "(-0.280000, 1.514852, 0.314638)",
        "(-0.280000, 1.509503, 0.316588)",
        "(-0.280000, 1.504113, 0.318312)",
        "(-0.280000, 1.498625, 0.319829)",
        "(-0.280000, 1.493080, 0.321125)",
        "(-0.280000, 1.487489, 0.322198)",
        "(-0.280000, 1.481858, 0.323046)",
        "(-0.280000, 1.476199, 0.323667)",
        "(-0.280000, 1.470553, 0.324060)",
        "(-0.280000, 1.464862, 0.324228)",
        "(-0.280000, 1.459168, 0.324168)",
        "(-0.280000, 1.453482, 0.323880)",
        "(-0.280000, 1.447811, 0.323364)",
        "(-0.280000, 1.442166, 0.322622)",
        "(-0.280000, 1.436589, 0.321661)",
        "(-0.280000, 1.431021, 0.320470)",
        "(-0.280000, 1.425506, 0.319058)",
        "(-0.280000, 1.420051, 0.317425)",
        "(-0.280000, 1.414666, 0.315576)",
        "(-0.280000, 1.409359, 0.313512)",
        "(-0.280000, 1.404140, 0.311237)",
        "(-0.280000, 1.399313, 0.308248)",
        "(-0.280000, 1.394901, 0.304524)",
        "(-0.280000, 1.390603, 0.300781)",
        "(-0.280000, 1.386405, 0.297026)",
        "(-0.280000, 1.382292, 0.293260)",
        "(-0.280000, 1.378254, 0.289477)",
        "(-0.280000, 1.374311, 0.285692)",
        "(-0.280000, 1.370416, 0.281841)",
        "(-0.280000, 1.366600, 0.277929)",
        "(-0.280000, 1.362882, 0.273931)",
        "(-0.280000, 1.359292, 0.269821)",
        "(-0.280000, 1.355863, 0.265576)",
        "(-0.280000, 1.352625, 0.261224)",
        "(-0.280000, 1.349546, 0.256719)",
        "(-0.280000, 1.346649, 0.252094)",
        "(-0.280000, 1.343940, 0.247356)",
        "(-0.280000, 1.341423, 0.242514)",
        "(-0.280000, 1.339101, 0.237575)",
        "(-0.280000, 1.336992, 0.232578)",
        "(-0.280000, 1.335072, 0.227470)",
        "(-0.280000, 1.333359, 0.222289)",
        "(-0.280000, 1.331854, 0.217043)",
        "(-0.280000, 1.330561, 0.211741)",
        "(-0.280000, 1.329481, 0.206392)",
        "(-0.280000, 1.328616, 0.201003)",
        "(-0.280000, 1.327971, 0.195618)",
        "(-0.280000, 1.327539, 0.190178)",
        "(-0.280000, 1.327325, 0.184725)",
        "(-0.280000, 1.327330, 0.179267)",
        "(-0.280000, 1.327554, 0.173815)",
        "(-0.280000, 1.327995, 0.168375)",
        "(-0.280000, 1.328650, 0.162991)",
        "(-0.280000, 1.329524, 0.157604)",
        "(-0.280000, 1.330614, 0.152257)",
        "(-0.280000, 1.331917, 0.146957)",
        "(-0.280000, 1.333431, 0.141714)",
        "(-0.280000, 1.335153, 0.136536)",
        "(-0.280000, 1.337070, 0.131462)",
        "(-0.280000, 1.339200, 0.126438)",
        "(-0.280000, 1.341530, 0.121503)",
        "(-0.280000, 1.344056, 0.116665)",
        "(-0.280000, 1.346774, 0.111933)",
        "(-0.280000, 1.349679, 0.107313)",
        "(-0.280000, 1.352747, 0.102840)",
        "(-0.280000, 1.356012, 0.098467)",
        "(-0.280000, 1.359449, 0.094228)",
        "(-0.280000, 1.363053, 0.090130)",
        "(-0.280000, 1.366818, 0.086180)",
        "(-0.280000, 1.370738, 0.082384)",
        "(-0.280000, 1.374808, 0.078747)",
        "(-0.280000, 1.378993, 0.075298)",
        "(-0.280000, 1.383340, 0.071998)",
        "(-0.280000, 1.387815, 0.068875)",
        "(-0.280000, 1.392412, 0.065934)",
        "(-0.280000, 1.397123, 0.063179)",
        "(-0.280000, 1.401940, 0.060615)",
        "(-0.280000, 1.406827, 0.058260)",
        "(-0.280000, 1.411833, 0.056088)",
        "(-0.280000, 1.416923, 0.054119)",
        "(-0.280000, 1.422087, 0.052356)",
        "(-0.280000, 1.427318, 0.050801)",
        "(-0.280000, 1.432606, 0.049448)",
        "(-0.280000, 1.437901, 0.048266)",
        "(-0.280000, 1.443262, 0.047204)",
        "(-0.280000, 1.448653, 0.046237)",
        "(-0.280000, 1.454080, 0.045346)",
        "(-0.280000, 1.459550, 0.044516)",
        "(-0.280000, 1.465073, 0.043743)",
        "(-0.280000, 1.470626, 0.043031)",
        "(-0.280000, 1.476287, 0.042382)",
        "(-0.280000, 1.482031, 0.041812)",
        "(-0.280000, 1.487738, 0.042080)",
        "(-0.280000, 1.493328, 0.043162)",
        "(-0.280000, 1.498870, 0.044468)",
        "(-0.280000, 1.504355, 0.045995)",
        "(-0.280000, 1.509742, 0.047729)",
        "(-0.280000, 1.515088, 0.049688)",
        "(-0.280000, 1.520351, 0.051860)",
        "(-0.280000, 1.525523, 0.054242)",
        "(-0.280000, 1.530596, 0.056828)",
        "(-0.280000, 1.535560, 0.059616)",
        "(-0.280000, 1.540380, 0.062581)",
        "(-0.280000, 1.545107, 0.065756)",
        "(-0.280000, 1.549702, 0.069118)",
        "(-0.280000, 1.554160, 0.072661)",
        "(-0.280000, 1.558471, 0.076379)",
        "(-0.280000, 1.562630, 0.080268)",
        "(-0.280000, 1.566607, 0.084295)",
        "(-0.280000, 1.570442, 0.088503)",
        "(-0.280000, 1.574106, 0.092861)",
        "(-0.280000, 1.577593, 0.097362)",
        "(-0.280000, 1.580896, 0.102000)",
        "(-0.280000, 1.584011, 0.106766)",
        "(-0.280000, 1.586915, 0.111623)",
        "(-0.280000, 1.589640, 0.116623)",
        "(-0.280000, 1.592162, 0.121727)",
        "(-0.280000, 1.594478, 0.126929)",
        "(-0.280000, 1.596584, 0.132219)",
        "(-0.280000, 1.598476, 0.137589)",
        "(-0.280000, 1.600151, 0.143031)",
        "(-0.280000, 1.601599, 0.148502)",
        "(-0.280000, 1.602834, 0.154060)",
        "(-0.280000, 1.603846, 0.159663)",
        "(-0.280000, 1.604633, 0.165302)",
        "(-0.280000, 1.605193, 0.170968)",
        "(-0.280000, 1.605526, 0.176652)",
        "(-0.280000, 1.605631, 0.182310)",
        "(-0.280000, 1.605510, 0.188003)",
        "(-0.280000, 1.603848, 0.193579)",
        "(-0.280000, 1.601001, 0.198913)",
        "(-0.280000, 1.597953, 0.204037)",
        "(-0.280000, 1.594727, 0.208947)",
        "(-0.280000, 1.591398, 0.213618)",
        "(-0.280000, 1.587980, 0.218121)",
        "(-0.280000, 1.584538, 0.222445)",
        "(-0.280000, 1.581112, 0.226612)",
        "(-0.280000, 1.577731, 0.230648)",
        "(-0.280000, 1.574418, 0.234579)",
        "(-0.280000, 1.571206, 0.238412)",
        "(-0.280000, 1.568063, 0.242219)",
        "(-0.280000, 1.565009, 0.246005)",
        "(-0.280000, 1.562038, 0.249792)",
        "(-0.280000, 1.559139, 0.253603)",
        "(-0.280000, 1.556296, 0.257455)",
        "(-0.280000, 1.553489, 0.261362)",
        "(-0.280000, 1.550711, 0.265308)",
        "(-0.280000, 1.547902, 0.269348)",
        "(-0.280000, 1.545053, 0.273456)",
        "(-0.280000, 1.542134, 0.277627)",
        "(-0.280000, 1.539118, 0.281851)",
        "(-0.280000, 1.535977, 0.286113)",
        "(-0.280000, 1.532707, 0.290366)",
        "(-0.280000, 1.529243, 0.294639)",
        "(-0.280000, 1.525585, 0.298878)",
        "(-0.280000, 1.521715, 0.303051)",
        "(-0.280000, 1.517620, 0.307124)",
        "(-0.280000, 1.513291, 0.311060)",
        "(-0.280000, 1.508752, 0.314799)",
        "(-0.280000, 1.503948, 0.318346)",
        "(-0.280000, 1.498462, 0.319871)",
        "(-0.280000, 1.492916, 0.321160)",
        "(-0.280000, 1.487323, 0.322226)",
        "(-0.280000, 1.481692, 0.323067)",
        "(-0.280000, 1.476066, 0.323679)",
        "(-0.280000, 1.470385, 0.324068)",
        "(-0.280000, 1.464694, 0.324230)",
        "(-0.280000, 1.459000, 0.324163)",
        "(-0.280000, 1.453314, 0.323868)",
        "(-0.280000, 1.447645, 0.323346)",
        "(-0.280000, 1.442000, 0.322597)",
        "(-0.280000, 1.436425, 0.321629)",
        "(-0.280000, 1.430858, 0.320432)",
        "(-0.280000, 1.425344, 0.319013)",
        "(-0.280000, 1.419891, 0.317374)",
        "(-0.280000, 1.414508, 0.315518)",
        "(-0.280000, 1.409204, 0.313448)",
        "(-0.280000, 1.404019, 0.311182)",
        "(-0.280000, 1.398897, 0.308695)",
        "(-0.280000, 1.394556, 0.304799)",
        "(-0.280000, 1.390869, 0.300036)",
        "(-0.280000, 1.387480, 0.295135)",
        "(-0.280000, 1.384370, 0.290148)",
        "(-0.280000, 1.381551, 0.285128)",
        "(-0.280000, 1.378983, 0.280033)",
        "(-0.280000, 1.376678, 0.274914)",
        "(-0.280000, 1.374624, 0.269789)",
        "(-0.280000, 1.372807, 0.264680)",
        "(-0.280000, 1.371211, 0.259605)",
        "(-0.280000, 1.369823, 0.254613)",
        "(-0.280000, 1.368604, 0.249656)",
        "(-0.280000, 1.367539, 0.244779)",
        "(-0.280000, 1.366605, 0.239989)",
        "(-0.280000, 1.365775, 0.235293)",
        "(-0.280000, 1.365026, 0.230694)",
        "(-0.280000, 1.364332, 0.226188)",
        "(-0.280000, 1.363675, 0.221800)",
        "(-0.280000, 1.363028, 0.217465)",
        "(-0.280000, 1.362375, 0.213202)",
        "(-0.280000, 1.361702, 0.208996)",
        "(-0.280000, 1.360998, 0.204832)",
        "(-0.280000, 1.360255, 0.200692)",
        "(-0.280000, 1.359475, 0.196584)",
        "(-0.280000, 1.358648, 0.192437)",
        "(-0.280000, 1.357783, 0.188260)",
        "(-0.280000, 1.356892, 0.184033)",
        "(-0.280000, 1.355985, 0.179740)",
        "(-0.280000, 1.355081, 0.175367)",
        "(-0.280000, 1.354205, 0.170930)",
        "(-0.280000, 1.353370, 0.166364)",
        "(-0.280000, 1.352608, 0.161692)",
        "(-0.280000, 1.351948, 0.156912)",
        "(-0.280000, 1.351418, 0.152026)",
        "(-0.280000, 1.351049, 0.147041)",
        "(-0.280000, 1.350873, 0.141999)",
        "(-0.280000, 1.350915, 0.136854)",
        "(-0.280000, 1.351207, 0.131656)",
        "(-0.280000, 1.351772, 0.126427)",
        "(-0.280000, 1.352635, 0.121195)",
        "(-0.280000, 1.353814, 0.115989)",
        "(-0.280000, 1.355323, 0.110839)",
        "(-0.280000, 1.357160, 0.105809)",
        "(-0.280000, 1.359352, 0.100869)",
        "(-0.280000, 1.361888, 0.096082)",
        "(-0.280000, 1.364760, 0.091478)",
        "(-0.280000, 1.367955, 0.087084)",
        "(-0.280000, 1.371457, 0.082921)",
        "(-0.280000, 1.375216, 0.079028)",
        "(-0.280000, 1.379252, 0.075365)",
        "(-0.280000, 1.383509, 0.071957)",
        "(-0.280000, 1.387954, 0.068793)",
        "(-0.280000, 1.392549, 0.065850)",
        "(-0.280000, 1.397264, 0.063100)",
        "(-0.280000, 1.402054, 0.060557)",
        "(-0.280000, 1.406973, 0.058193)",
        "(-0.280000, 1.411982, 0.056028)",
        "(-0.280000, 1.417074, 0.054065)",
        "(-0.280000, 1.422241, 0.052307)",
        "(-0.280000, 1.427474, 0.050758)",
        "(-0.280000, 1.432732, 0.049427)",
        "(-0.280000, 1.438071, 0.048301)",
        "(-0.280000, 1.443452, 0.047389)",
        "(-0.280000, 1.448865, 0.046694)",
        "(-0.280000, 1.454301, 0.046215)",
        "(-0.280000, 1.459752, 0.045956)",
        "(-0.280000, 1.465209, 0.045914)",
        "(-0.280000, 1.470631, 0.046090)",
        "(-0.280000, 1.476074, 0.046484)",
        "(-0.280000, 1.481496, 0.047096)",
        "(-0.280000, 1.486890, 0.047924)",
        "(-0.280000, 1.492247, 0.048968)",
        "(-0.280000, 1.497557, 0.050226)",
        "(-0.280000, 1.502781, 0.051686)",
        "(-0.280000, 1.507974, 0.053364)",
        "(-0.280000, 1.513096, 0.055248)",
        "(-0.280000, 1.518138, 0.057336)",
        "(-0.280000, 1.523092, 0.059624)",
        "(-0.280000, 1.527951, 0.062109)",
        "(-0.280000, 1.532678, 0.064769)",
        "(-0.280000, 1.537323, 0.067634)",
        "(-0.280000, 1.541849, 0.070682)",
        "(-0.280000, 1.546250, 0.073909)",
        "(-0.280000, 1.550518, 0.077310)",
        "(-0.280000, 1.554646, 0.080879)",
        "(-0.280000, 1.558604, 0.084588)",
        "(-0.280000, 1.562435, 0.088475)",
        "(-0.280000, 1.566106, 0.092512)",
        "(-0.280000, 1.569613, 0.096694)",
        "(-0.280000, 1.572950, 0.101012)",
        "(-0.280000, 1.576111, 0.105461)",
        "(-0.280000, 1.579091, 0.110033)",
        "(-0.280000, 1.581869, 0.114691)",
        "(-0.280000, 1.584475, 0.119486)",
        "(-0.280000, 1.586887, 0.124382)",
        "(-0.280000, 1.589100, 0.129370)",
        "(-0.280000, 1.591112, 0.134442)",
        "(-0.280000, 1.592920, 0.139592)",
        "(-0.280000, 1.594510, 0.144777)",
        "(-0.280000, 1.595901, 0.150055)",
        "(-0.280000, 1.597079, 0.155383)",
        "(-0.280000, 1.598042, 0.160755)",
        "(-0.280000, 1.598790, 0.166160)",
        "(-0.280000, 1.599312, 0.171593)",
        "(-0.280000, 1.599566, 0.177009)",
        "(-0.280000, 1.599516, 0.182463)",
        "(-0.280000, 1.599128, 0.187899)",
        "(-0.280000, 1.598383, 0.193293)",
        "(-0.280000, 1.597270, 0.198618)",
        "(-0.280000, 1.595786, 0.203844)",
        "(-0.280000, 1.593950, 0.208915)",
        "(-0.280000, 1.591752, 0.213866)",
        "(-0.280000, 1.589221, 0.218641)",
        "(-0.280000, 1.586382, 0.223221)",
        "(-0.280000, 1.583262, 0.227587)",
        "(-0.280000, 1.579894, 0.231729)",
        "(-0.280000, 1.576311, 0.235638)",
        "(-0.280000, 1.572571, 0.239289)",
        "(-0.280000, 1.568662, 0.242729)",
        "(-0.280000, 1.564642, 0.245941)",
        "(-0.280000, 1.560542, 0.248933)",
        "(-0.280000, 1.556393, 0.251721)",
        "(-0.280000, 1.552222, 0.254321)",
        "(-0.280000, 1.548079, 0.256738)",
        "(-0.280000, 1.543933, 0.259024)",
        "(-0.280000, 1.539826, 0.261187)",
        "(-0.280000, 1.535770, 0.263250)",
        "(-0.280000, 1.531772, 0.265239)",
        "(-0.280000, 1.527835, 0.267176)",
        "(-0.280000, 1.523983, 0.269072)",
        "(-0.280000, 1.520162, 0.270972)",
        "(-0.280000, 1.516389, 0.272881)",
        "(-0.280000, 1.512653, 0.274815)",
        "(-0.280000, 1.508937, 0.276786)",
        "(-0.280000, 1.505227, 0.278803)",
        "(-0.280000, 1.501526, 0.280858)",
        "(-0.280000, 1.497769, 0.282976)",
        "(-0.280000, 1.493960, 0.285143)",
        "(-0.280000, 1.490079, 0.287349)",
        "(-0.280000, 1.486107, 0.289585)",
        "(-0.280000, 1.482025, 0.291835)",
        "(-0.280000, 1.477819, 0.294081)",
        "(-0.280000, 1.473501, 0.296290)",
        "(-0.280000, 1.469008, 0.298464)",
        "(-0.280000, 1.464357, 0.300566)",
        "(-0.280000, 1.459544, 0.302569)",
        "(-0.280000, 1.454567, 0.304446)",
        "(-0.280000, 1.449426, 0.306171)",
        "(-0.280000, 1.444160, 0.307711)",
        "(-0.280000, 1.438710, 0.309059)",
        "(-0.280000, 1.433117, 0.310186)",
        "(-0.280000, 1.427393, 0.311073)",
        "(-0.280000, 1.421550, 0.311706)",
        "(-0.280000, 1.415599, 0.312074)",
        "(-0.280000, 1.409591, 0.312168)",
        "(-0.280000, 1.403866, 0.311111)",
        "(-0.280000, 1.398747, 0.308619)",
        "(-0.280000, 1.393732, 0.305923)",
        "(-0.280000, 1.388829, 0.303028)",
        "(-0.280000, 1.384045, 0.299939)",
        "(-0.280000, 1.379418, 0.296682)",
        "(-0.280000, 1.374896, 0.293222)",
        "(-0.280000, 1.370517, 0.289583)",
        "(-0.280000, 1.366287, 0.285772)",
        "(-0.280000, 1.362213, 0.281794)",
        "(-0.280000, 1.358302, 0.277656)",
        "(-0.280000, 1.354559, 0.273365)",
        "(-0.280000, 1.351013, 0.268955)",
        "(-0.280000, 1.347625, 0.264379)",
        "(-0.280000, 1.344423, 0.259671)",
        "(-0.280000, 1.341412, 0.254838)",
        "(-0.280000, 1.338597, 0.249889)",
        "(-0.280000, 1.335983, 0.244831)",
        "(-0.280000, 1.333587, 0.239704)",
        "(-0.280000, 1.331384, 0.234453)",
        "(-0.280000, 1.329394, 0.229119)",
        "(-0.280000, 1.327619, 0.223709)",
        "(-0.280000, 1.326062, 0.218232)",
        "(-0.280000, 1.324726, 0.212697)",
        "(-0.280000, 1.323619, 0.207147)",
        "(-0.280000, 1.322728, 0.201524)",
        "(-0.280000, 1.322064, 0.195869)",
        "(-0.280000, 1.321627, 0.190192)",
        "(-0.280000, 1.321417, 0.184502)",
        "(-0.280000, 1.321435, 0.178808)",
        "(-0.280000, 1.321680, 0.173154)",
        "(-0.280000, 1.322153, 0.167480)",
        "(-0.280000, 1.322852, 0.161830)",
        "(-0.280000, 1.323778, 0.156212)",
        "(-0.280000, 1.324928, 0.150635)",
        "(-0.280000, 1.326300, 0.145109)",
        "(-0.280000, 1.327893, 0.139643)",
        "(-0.280000, 1.330244, 0.134475)",
        "(-0.280000, 1.333377, 0.129625)",
        "(-0.280000, 1.336543, 0.124887)",
        "(-0.280000, 1.339733, 0.120245)",
        "(-0.280000, 1.342946, 0.115686)",
        "(-0.280000, 1.346185, 0.111201)",
        "(-0.280000, 1.349438, 0.106808)",
        "(-0.280000, 1.352762, 0.102455)",
        "(-0.280000, 1.356157, 0.098172)",
        "(-0.280000, 1.359650, 0.093977)",
        "(-0.280000, 1.363270, 0.089893)",
        "(-0.280000, 1.367051, 0.085958)",
        "(-0.280000, 1.370995, 0.082236)",
        "(-0.280000, 1.375165, 0.078721)",
        "(-0.280000, 1.379541, 0.075473)",
        "(-0.280000, 1.384118, 0.072523)",
        "(-0.280000, 1.388883, 0.069899)",
        "(-0.280000, 1.393815, 0.067619)",
        "(-0.280000, 1.398858, 0.065708)",
        "(-0.280000, 1.404046, 0.064150)",
        "(-0.280000, 1.409317, 0.062958)",
        "(-0.280000, 1.414641, 0.062129)",
        "(-0.280000, 1.419986, 0.061650)",
        "(-0.280000, 1.425322, 0.061506)",
        "(-0.280000, 1.430622, 0.061677)",
        "(-0.280000, 1.435829, 0.062136)",
        "(-0.280000, 1.440986, 0.062860)",
        "(-0.280000, 1.446041, 0.063817)",
        "(-0.280000, 1.450983, 0.064978)",
        "(-0.280000, 1.455801, 0.066309)",
        "(-0.280000, 1.460490, 0.067779)",
        "(-0.280000, 1.465023, 0.069347)",
        "(-0.280000, 1.469459, 0.071003)",
        "(-0.280000, 1.473776, 0.072709)",
        "(-0.280000, 1.477984, 0.074442)",
        "(-0.280000, 1.482097, 0.076179)",
        "(-0.280000, 1.486132, 0.077903)",
        "(-0.280000, 1.490080, 0.079590)",
        "(-0.280000, 1.494010, 0.081251)",
        "(-0.280000, 1.497917, 0.082869)",
        "(-0.280000, 1.501819, 0.084443)",
        "(-0.280000, 1.505735, 0.085977)",
        "(-0.280000, 1.509683, 0.087478)",
        "(-0.280000, 1.513653, 0.088947)",
        "(-0.280000, 1.517708, 0.090416)",
        "(-0.280000, 1.521832, 0.091895)",
        "(-0.280000, 1.526035, 0.093401)",
        "(-0.280000, 1.530319, 0.094958)",
        "(-0.280000, 1.534686, 0.096588)",
        "(-0.280000, 1.539130, 0.098315)",
        "(-0.280000, 1.543619, 0.100152)",
        "(-0.280000, 1.548196, 0.102144)",
        "(-0.280000, 1.552820, 0.104302)",
        "(-0.280000, 1.557476, 0.106649)",
        "(-0.280000, 1.562143, 0.109202)",
        "(-0.280000, 1.566801, 0.111977)",
        "(-0.280000, 1.571400, 0.114970)",
        "(-0.280000, 1.575974, 0.118225)",
        "(-0.280000, 1.580473, 0.121733)",
        "(-0.280000, 1.584875, 0.125498)",
        "(-0.280000, 1.589162, 0.129518)",
        "(-0.280000, 1.593311, 0.133796)",
        "(-0.280000, 1.597243, 0.138310)",
        "(-0.280000, 1.600233, 0.143321)",
        "(-0.280000, 1.601678, 0.148828)",
        "(-0.280000, 1.602900, 0.154389)",
        "(-0.280000, 1.603899, 0.159995)",
        "(-0.280000, 1.604673, 0.165636)",
        "(-0.280000, 1.605217, 0.171269)",
        "(-0.280000, 1.605538, 0.176953)",
        "(-0.280000, 1.605631, 0.182646)",
        "(-0.280000, 1.605495, 0.188338)",
        "(-0.280000, 1.605132, 0.194021)",
        "(-0.280000, 1.604542, 0.199684)",
        "(-0.280000, 1.603725, 0.205319)",
        "(-0.280000, 1.602690, 0.210882)",
        "(-0.280000, 1.601426, 0.216434)",
        "(-0.280000, 1.599941, 0.221931)",
        "(-0.280000, 1.598237, 0.227363)",
        "(-0.280000, 1.596316, 0.232724)",
        "(-0.280000, 1.594182, 0.238002)",
        "(-0.280000, 1.591854, 0.243160)",
        "(-0.280000, 1.589303, 0.248251)",
        "(-0.280000, 1.584890, 0.252275)",
        "(-0.280000, 1.580312, 0.256024)",
        "(-0.280000, 1.575610, 0.259505)",
        "(-0.280000, 1.570818, 0.262729)",
        "(-0.280000, 1.566002, 0.265696)",
        "(-0.280000, 1.561132, 0.268461)",
        "(-0.280000, 1.556267, 0.271029)",
        "(-0.280000, 1.551429, 0.273424)",
        "(-0.280000, 1.546638, 0.275676)",
        "(-0.280000, 1.541908, 0.277813)",
        "(-0.280000, 1.537277, 0.279852)",
        "(-0.280000, 1.532692, 0.281848)",
        "(-0.280000, 1.528183, 0.283818)",
        "(-0.280000, 1.523744, 0.285787)",
        "(-0.280000, 1.519366, 0.287781)",
        "(-0.280000, 1.515035, 0.289820)",
        "(-0.280000, 1.510733, 0.291923)",
        "(-0.280000, 1.506466, 0.294086)",
        "(-0.280000, 1.502159, 0.296345)",
        "(-0.280000, 1.497813, 0.298687)",
        "(-0.280000, 1.493403, 0.301107)",
        "(-0.280000, 1.488902, 0.303592)",
        "(-0.280000, 1.484285, 0.306124)",
        "(-0.280000, 1.479561, 0.308658)",
        "(-0.280000, 1.474651, 0.311193)",
        "(-0.280000, 1.469571, 0.313671)",
        "(-0.280000, 1.464309, 0.316043)",
        "(-0.280000, 1.458866, 0.318252)",
        "(-0.280000, 1.453248, 0.320236)",
        "(-0.280000, 1.447504, 0.321925)",
        "(-0.280000, 1.441703, 0.322551)",
        "(-0.280000, 1.436095, 0.321565)",
        "(-0.280000, 1.430531, 0.320354)",
        "(-0.280000, 1.425021, 0.318922)",
        "(-0.280000, 1.419572, 0.317270)",
        "(-0.280000, 1.414226, 0.315414)",
        "(-0.280000, 1.408926, 0.313333)",
        "(-0.280000, 1.403714, 0.311041)",
        "(-0.280000, 1.398598, 0.308542)",
        "(-0.280000, 1.393586, 0.305840)",
        "(-0.280000, 1.388686, 0.302940)",
        "(-0.280000, 1.383906, 0.299846)",
        "(-0.280000, 1.379282, 0.296583)",
        "(-0.280000, 1.374765, 0.293117)",
        "(-0.280000, 1.370390, 0.289473)",
        "(-0.280000, 1.366165, 0.285657)",
        "(-0.280000, 1.362095, 0.281674)",
        "(-0.280000, 1.358189, 0.277532)",
        "(-0.280000, 1.354474, 0.273263)",
        "(-0.280000, 1.350913, 0.268820)",
        "(-0.280000, 1.349098, 0.263130)",
        "(-0.280000, 1.347602, 0.257406)",
        "(-0.280000, 1.346402, 0.251679)",
        "(-0.280000, 1.345472, 0.245979)",
        "(-0.280000, 1.344786, 0.240364)",
        "(-0.280000, 1.344306, 0.234785)",
        "(-0.280000, 1.344003, 0.229292)",
        "(-0.280000, 1.343846, 0.223896)",
        "(-0.280000, 1.343799, 0.218602)",
        "(-0.280000, 1.343832, 0.213412)",
        "(-0.280000, 1.343912, 0.208352)",
        "(-0.280000, 1.344011, 0.203353)",
        "(-0.280000, 1.344104, 0.198434)",
        "(-0.280000, 1.344167, 0.193578)",
        "(-0.280000, 1.344183, 0.188767)",
        "(-0.280000, 1.344137, 0.183980)",
        "(-0.280000, 1.344023, 0.179193)",
        "(-0.280000, 1.343837, 0.174413)",
        "(-0.280000, 1.343582, 0.169556)",
        "(-0.280000, 1.343268, 0.164629)",
        "(-0.280000, 1.342910, 0.159611)",
        "(-0.280000, 1.342530, 0.154483)",
        "(-0.280000, 1.342157, 0.149232)",
        "(-0.280000, 1.341826, 0.143881)",
        "(-0.280000, 1.341571, 0.138361)",
        "(-0.280000, 1.341440, 0.132710)",
        "(-0.280000, 1.341481, 0.126939)",
        "(-0.280000, 1.341746, 0.121071)",
        "(-0.280000, 1.342273, 0.115128)",
        "(-0.280000, 1.343038, 0.109145)",
        "(-0.280000, 1.345003, 0.103679)",
        "(-0.280000, 1.348240, 0.098995)",
        "(-0.280000, 1.351662, 0.094445)",
        "(-0.280000, 1.355264, 0.090035)",
        "(-0.280000, 1.359039, 0.085772)",
        "(-0.280000, 1.362958, 0.081689)",
        "(-0.280000, 1.367061, 0.077742)",
        "(-0.280000, 1.371320, 0.073962)",
        "(-0.280000, 1.375726, 0.070356)",
        "(-0.280000, 1.380273, 0.066930)",
        "(-0.280000, 1.384954, 0.063688)",
        "(-0.280000, 1.389761, 0.060636)",
        "(-0.280000, 1.394655, 0.057796)",
        "(-0.280000, 1.399691, 0.055138)",
        "(-0.280000, 1.404828, 0.052683)",
        "(-0.280000, 1.410060, 0.050436)",
        "(-0.280000, 1.415377, 0.048401)",
        "(-0.280000, 1.420772, 0.046580)",
        "(-0.280000, 1.426202, 0.044986)",
        "(-0.280000, 1.431725, 0.043601)",
        "(-0.280000, 1.437299, 0.042439)",
        "(-0.280000, 1.442915, 0.041501)",
        "(-0.280000, 1.448564, 0.040789)",
        "(-0.280000, 1.454237, 0.040303)",
        "(-0.280000, 1.459890, 0.040046)",
        "(-0.280000, 1.465584, 0.040015)",
        "(-0.280000, 1.471274, 0.040212)",
        "(-0.280000, 1.476952, 0.040637)",
        "(-0.280000, 1.482609, 0.041289)",
        "(-0.280000, 1.488234, 0.042166)",
        "(-0.280000, 1.493786, 0.043262)",
        "(-0.280000, 1.499324, 0.044586)",
        "(-0.280000, 1.504804, 0.046130)",
        "(-0.280000, 1.510218, 0.047893)",
        "(-0.280000, 1.515557, 0.049872)",
        "(-0.280000, 1.520813, 0.052063)",
        "(-0.280000, 1.525976, 0.054462)",
        "(-0.280000, 1.531009, 0.057050)",
        "(-0.280000, 1.535964, 0.059854)",
        "(-0.280000, 1.540804, 0.062854)",
        "(-0.280000, 1.545519, 0.066046)",
        "(-0.280000, 1.550102, 0.069424)",
        "(-0.280000, 1.554547, 0.072983)",
        "(-0.280000, 1.558820, 0.076693)",
        "(-0.280000, 1.562966, 0.080595)",
        "(-0.280000, 1.566043, 0.085518)",
        "(-0.280000, 1.568056, 0.091244)",
        "(-0.280000, 1.569815, 0.096945)",
        "(-0.280000, 1.571301, 0.102628)",
        "(-0.280000, 1.572542, 0.108228)",
        "(-0.280000, 1.573597, 0.113783)",
        "(-0.280000, 1.574504, 0.119234)",
        "(-0.280000, 1.575305, 0.124569)",
        "(-0.280000, 1.576038, 0.129782)",
        "(-0.280000, 1.576740, 0.134876)",
        "(-0.280000, 1.577436, 0.139827)",
        "(-0.280000, 1.578159, 0.144711)",
        "(-0.280000, 1.578926, 0.149514)",
        "(-0.280000, 1.579749, 0.154257)",
        "(-0.280000, 1.580639, 0.158961)",
        "(-0.280000, 1.581596, 0.163652)",
        "(-0.280000, 1.582618, 0.168353)",
        "(-0.280000, 1.583689, 0.173059)",
        "(-0.280000, 1.584808, 0.177850)",
        "(-0.280000, 1.585951, 0.182718)",
        "(-0.280000, 1.587095, 0.187679)",
        "(-0.280000, 1.588213, 0.192747)",
        "(-0.280000, 1.589275, 0.197933)",
        "(-0.280000, 1.590245, 0.203210)",
        "(-0.280000, 1.591099, 0.208644)",
        "(-0.280000, 1.591798, 0.214199)",
        "(-0.280000, 1.592306, 0.219868)",
        "(-0.280000, 1.592589, 0.225636)",
        "(-0.280000, 1.592613, 0.231487)",
        "(-0.280000, 1.592350, 0.237362)",
        "(-0.280000, 1.591769, 0.243306)",
        "(-0.280000, 1.589228, 0.248401)",
        "(-0.280000, 1.586472, 0.253383)",
        "(-0.280000, 1.583518, 0.258251)",
        "(-0.280000, 1.580372, 0.262997)",
        "(-0.280000, 1.577060, 0.267585)",
        "(-0.280000, 1.573545, 0.272065)",
        "(-0.280000, 1.569854, 0.276400)",
        "(-0.280000, 1.565992, 0.280584)",
        "(-0.280000, 1.561966, 0.284610)",
        "(-0.280000, 1.557781, 0.288471)",
        "(-0.280000, 1.553445, 0.292161)",
        "(-0.280000, 1.548993, 0.295655)",
        "(-0.280000, 1.544377, 0.298987)",
        "(-0.280000, 1.539630, 0.302133)",
        "(-0.280000, 1.534762, 0.305085)",
        "(-0.280000, 1.529779, 0.307840)",
        "(-0.280000, 1.524690, 0.310394)",
        "(-0.280000, 1.519535, 0.312728)",
        "(-0.280000, 1.514258, 0.314867)",
        "(-0.280000, 1.508458, 0.315482)",
        "(-0.280000, 1.502452, 0.315031)",
        "(-0.280000, 1.496542, 0.314266)",
        "(-0.280000, 1.490756, 0.313236)",
        "(-0.280000, 1.485140, 0.311970)",
        "(-0.280000, 1.479636, 0.310465)",
        "(-0.280000, 1.474290, 0.308749)",
        "(-0.280000, 1.469109, 0.306843)",
        "(-0.280000, 1.464098, 0.304771)",
        "(-0.280000, 1.459260, 0.302559)",
        "(-0.280000, 1.454622, 0.300247)",
        "(-0.280000, 1.450125, 0.297834)",
        "(-0.280000, 1.445789, 0.295358)",
        "(-0.280000, 1.441606, 0.292845)",
        "(-0.280000, 1.437563, 0.290317)",
        "(-0.280000, 1.433645, 0.287794)",
        "(-0.280000, 1.429834, 0.285292)",
        "(-0.280000, 1.426135, 0.282841)",
        "(-0.280000, 1.422482, 0.280420)",
        "(-0.280000, 1.418879, 0.278050)",
        "(-0.280000, 1.415304, 0.275733)",
        "(-0.280000, 1.411740, 0.273468)",
        "(-0.280000, 1.408168, 0.271248)",
        "(-0.280000, 1.404594, 0.269076)",
        "(-0.280000, 1.400960, 0.266914)",
        "(-0.280000, 1.397279, 0.264759)",
        "(-0.280000, 1.393542, 0.262591)",
        "(-0.280000, 1.389747, 0.260390)",
        "(-0.280000, 1.385893, 0.258133)",
        "(-0.280000, 1.382011, 0.255812)",
        "(-0.280000, 1.378061, 0.253375)",
        "(-0.280000, 1.374081, 0.250812)",
        "(-0.280000, 1.370088, 0.248102)",
        "(-0.280000, 1.366105, 0.245224)",
        "(-0.280000, 1.362155, 0.242160)",
        "(-0.280000, 1.358293, 0.238915)",
        "(-0.280000, 1.354500, 0.235439)",
        "(-0.280000, 1.350834, 0.231741)",
        "(-0.280000, 1.347330, 0.227820)",
        "(-0.280000, 1.344021, 0.223676)",
        "(-0.280000, 1.340944, 0.219314)",
        "(-0.280000, 1.338129, 0.214745)",
        "(-0.280000, 1.335624, 0.210012)",
        "(-0.280000, 1.333422, 0.205076)",
        "(-0.280000, 1.331565, 0.199988)",
        "(-0.280000, 1.330069, 0.194772)",
        "(-0.280000, 1.328945, 0.189456)",
        "(-0.280000, 1.328197, 0.184068)",
        "(-0.280000, 1.327823, 0.178669)",
        "(-0.280000, 1.327805, 0.173219)",
        "(-0.280000, 1.328125, 0.167775)",
        "(-0.280000, 1.328750, 0.162355)",
        "(-0.280000, 1.329642, 0.156971)",
        "(-0.280000, 1.330748, 0.151627)",
        "(-0.280000, 1.332012, 0.146351)",
        "(-0.280000, 1.333411, 0.141068)",
        "(-0.280000, 1.334911, 0.135800)",
        "(-0.280000, 1.336493, 0.130533)",
        "(-0.280000, 1.338150, 0.125254)",
        "(-0.280000, 1.339880, 0.119952)",
        "(-0.280000, 1.341679, 0.114651)",
        "(-0.280000, 1.343581, 0.109280)",
        "(-0.280000, 1.345592, 0.103869)",
        "(-0.280000, 1.348339, 0.098859)",
        "(-0.280000, 1.351766, 0.094312)",
        "(-0.280000, 1.355373, 0.089907)",
        "(-0.280000, 1.359153, 0.085649)",
        "(-0.280000, 1.363077, 0.081571)",
        "(-0.280000, 1.367185, 0.077628)",
        "(-0.280000, 1.371447, 0.073854)",
        "(-0.280000, 1.375858, 0.070253)",
        "(-0.280000, 1.380409, 0.066831)",
        "(-0.280000, 1.385094, 0.063595)",
        "(-0.280000, 1.389874, 0.060567)",
        "(-0.280000, 1.394802, 0.057715)",
        "(-0.280000, 1.399841, 0.055062)",
        "(-0.280000, 1.404981, 0.052614)",
        "(-0.280000, 1.410215, 0.050373)",
        "(-0.280000, 1.415535, 0.048344)",
        "(-0.280000, 1.420899, 0.046540)",
        "(-0.280000, 1.426364, 0.044942)",
        "(-0.280000, 1.431889, 0.043564)",
        "(-0.280000, 1.437464, 0.042408)",
        "(-0.280000, 1.443081, 0.041477)",
        "(-0.280000, 1.448731, 0.040771)",
        "(-0.280000, 1.454370, 0.040294)",
        "(-0.280000, 1.460058, 0.040042)",
        "(-0.280000, 1.465752, 0.040018)",
        "(-0.280000, 1.471442, 0.040221)",
        "(-0.280000, 1.477119, 0.040653)",
        "(-0.280000, 1.482775, 0.041311)",
        "(-0.280000, 1.488400, 0.042196)",
        "(-0.280000, 1.493950, 0.043297)",
        "(-0.280000, 1.499487, 0.044628)",
        "(-0.280000, 1.504965, 0.046179)",
        "(-0.280000, 1.510377, 0.047949)",
        "(-0.280000, 1.515713, 0.049933)",
        "(-0.280000, 1.520966, 0.052130)",
        "(-0.280000, 1.526096, 0.054521)",
        "(-0.280000, 1.531157, 0.057130)",
        "(-0.280000, 1.535436, 0.061072)",
        "(-0.280000, 1.538978, 0.065972)",
        "(-0.280000, 1.542244, 0.070960)",
        "(-0.280000, 1.545233, 0.076021)",
        "(-0.280000, 1.547931, 0.081107)",
        "(-0.280000, 1.550375, 0.086262)",
        "(-0.280000, 1.552557, 0.091436)",
        "(-0.280000, 1.554487, 0.096608)",
        "(-0.280000, 1.556180, 0.101760)",
        "(-0.280000, 1.557654, 0.106871)",
        "(-0.280000, 1.558922, 0.111895)",
        "(-0.280000, 1.560021, 0.116880)",
        "(-0.280000, 1.560968, 0.121782)",
        "(-0.280000, 1.561787, 0.126592)",
        "(-0.280000, 1.562503, 0.131307)",
        "(-0.280000, 1.563142, 0.135923)",
        "(-0.280000, 1.563728, 0.140444)",
        "(-0.280000, 1.564278, 0.144847)",
        "(-0.280000, 1.564822, 0.149195)",
        "(-0.280000, 1.565372, 0.153473)",
        "(-0.280000, 1.565943, 0.157694)",
        "(-0.280000, 1.566547, 0.161874)",
        "(-0.280000, 1.567190, 0.166030)",
        "(-0.280000, 1.567871, 0.170157)",
        "(-0.280000, 1.568599, 0.174322)",
        "(-0.280000, 1.569362, 0.178519)",
        "(-0.280000, 1.570152, 0.182766)",
        "(-0.280000, 1.570955, 0.187079)",
        "(-0.280000, 1.571754, 0.191473)",
        "(-0.280000, 1.572523, 0.195930)",
        "(-0.280000, 1.573248, 0.200514)",
        "(-0.280000, 1.573897, 0.205203)",
        "(-0.280000, 1.574442, 0.209998)",
        "(-0.280000, 1.574855, 0.214895)",
        "(-0.280000, 1.575103, 0.219888)",
        "(-0.280000, 1.575159, 0.224932)",
        "(-0.280000, 1.574992, 0.230075)",
        "(-0.280000, 1.574576, 0.235265)",
        "(-0.280000, 1.573885, 0.240478)",
        "(-0.280000, 1.572896, 0.245688)",
        "(-0.280000, 1.571593, 0.250864)",
        "(-0.280000, 1.569960, 0.255976)",
        "(-0.280000, 1.568002, 0.260961)",
        "(-0.280000, 1.565692, 0.265847)",
        "(-0.280000, 1.563043, 0.270571)",
        "(-0.280000, 1.560061, 0.275104)",
        "(-0.280000, 1.556760, 0.279421)",
        "(-0.280000, 1.553160, 0.283498)",
        "(-0.280000, 1.549308, 0.287300)",
        "(-0.280000, 1.545186, 0.290865)",
        "(-0.280000, 1.540847, 0.294169)",
        "(-0.280000, 1.536328, 0.297226)",
        "(-0.280000, 1.531663, 0.300058)",
        "(-0.280000, 1.526880, 0.302685)",
        "(-0.280000, 1.522005, 0.305061)",
        "(-0.280000, 1.516976, 0.307171)",
        "(-0.280000, 1.511830, 0.308964)",
        "(-0.280000, 1.506581, 0.310413)",
        "(-0.280000, 1.501250, 0.311496)",
        "(-0.280000, 1.495862, 0.312200)",
        "(-0.280000, 1.490479, 0.312518)",
        "(-0.280000, 1.485063, 0.312457)",
        "(-0.280000, 1.479676, 0.312021)",
        "(-0.280000, 1.474347, 0.311224)",
        "(-0.280000, 1.469103, 0.310086)",
        "(-0.280000, 1.463967, 0.308630)",
        "(-0.280000, 1.458959, 0.306885)",
        "(-0.280000, 1.454126, 0.304893)",
        "(-0.280000, 1.449421, 0.302663)",
        "(-0.280000, 1.444882, 0.300240)",
        "(-0.280000, 1.440512, 0.297658)",
        "(-0.280000, 1.436311, 0.294949)",
        "(-0.280000, 1.432274, 0.292147)",
        "(-0.280000, 1.428415, 0.289297)",
        "(-0.280000, 1.424676, 0.286393)",
        "(-0.280000, 1.421066, 0.283476)",
        "(-0.280000, 1.417566, 0.280566)",
        "(-0.280000, 1.414159, 0.277680)",
        "(-0.280000, 1.410823, 0.274830)",
        "(-0.280000, 1.407558, 0.272042)",
        "(-0.280000, 1.404302, 0.269284)",
        "(-0.280000, 1.401057, 0.266574)",
        "(-0.280000, 1.397803, 0.263906)",
        "(-0.280000, 1.394523, 0.261273)",
        "(-0.280000, 1.391203, 0.258663)",
        "(-0.280000, 1.387852, 0.256076)",
        "(-0.280000, 1.384421, 0.253463)",
        "(-0.280000, 1.380925, 0.250821)",
        "(-0.280000, 1.377364, 0.248129)",
        "(-0.280000, 1.373740, 0.245365)",
        "(-0.280000, 1.370059, 0.242506)",
        "(-0.280000, 1.366332, 0.239531)",
        "(-0.280000, 1.362597, 0.236438)",
        "(-0.280000, 1.358823, 0.233171)",
        "(-0.280000, 1.355053, 0.229730)",
        "(-0.280000, 1.351310, 0.226101)",
        "(-0.280000, 1.347618, 0.222272)",
        "(-0.280000, 1.344000, 0.218232)",
        "(-0.280000, 1.340504, 0.214004)",
        "(-0.280000, 1.337110, 0.209531)",
        "(-0.280000, 1.333864, 0.204840)",
        "(-0.280000, 1.330786, 0.199934)",
        "(-0.280000, 1.327894, 0.194817)",
        "(-0.280000, 1.325194, 0.189497)",
        "(-0.280000, 1.322674, 0.184016)",
        "(-0.280000, 1.321447, 0.178339)",
        "(-0.280000, 1.321712, 0.172652)",
        "(-0.280000, 1.322205, 0.166979)",
        "(-0.280000, 1.322925, 0.161331)",
        "(-0.280000, 1.323871, 0.155716)",
        "(-0.280000, 1.325032, 0.150178)",
        "(-0.280000, 1.326423, 0.144657)",
        "(-0.280000, 1.328033, 0.139195)",
        "(-0.280000, 1.329862, 0.133803)",
        "(-0.280000, 1.331904, 0.128488)",
        "(-0.280000, 1.334158, 0.123259)",
        "(-0.280000, 1.336619, 0.118125)",
        "(-0.280000, 1.339268, 0.113124)",
        "(-0.280000, 1.342131, 0.108202)",
        "(-0.280000, 1.345189, 0.103400)",
        "(-0.280000, 1.348437, 0.098723)",
        "(-0.280000, 1.351870, 0.094181)",
        "(-0.280000, 1.355482, 0.089779)",
        "(-0.280000, 1.359244, 0.085551)",
        "(-0.280000, 1.363195, 0.081452)",
        "(-0.280000, 1.367308, 0.077515)",
        "(-0.280000, 1.371575, 0.073745)",
        "(-0.280000, 1.375990, 0.070149)",
        "(-0.280000, 1.380545, 0.066733)",
        "(-0.280000, 1.385205, 0.063522)",
        "(-0.280000, 1.390018, 0.060480)",
        "(-0.280000, 1.394949, 0.057634)",
        "(-0.280000, 1.399991, 0.054987)",
        "(-0.280000, 1.405134, 0.052545)",
        "(-0.280000, 1.410371, 0.050310)",
        "(-0.280000, 1.415661, 0.048299)",
        "(-0.280000, 1.421059, 0.046489)",
        "(-0.280000, 1.426526, 0.044898)",
        "(-0.280000, 1.432052, 0.043526)",
        "(-0.280000, 1.437629, 0.042377)",
        "(-0.280000, 1.443247, 0.041453)",
        "(-0.280000, 1.448898, 0.040754)",
        "(-0.280000, 1.454537, 0.040284)",
        "(-0.280000, 1.460226, 0.040038)",
        "(-0.280000, 1.465920, 0.040020)",
        "(-0.280000, 1.471610, 0.040231)",
        "(-0.280000, 1.477286, 0.040669)",
        "(-0.280000, 1.482941, 0.041334)",
        "(-0.280000, 1.488531, 0.042219)",
        "(-0.280000, 1.494114, 0.043333)",
        "(-0.280000, 1.499331, 0.045880)",
        "(-0.280000, 1.504071, 0.049671)",
        "(-0.280000, 1.508582, 0.053575)",
        "(-0.280000, 1.512849, 0.057617)",
        "(-0.280000, 1.516844, 0.061763)",
        "(-0.280000, 1.520614, 0.066045)",
        "(-0.280000, 1.524136, 0.070418)",
        "(-0.280000, 1.527416, 0.074859)",
        "(-0.280000, 1.530462, 0.079344)",
        "(-0.280000, 1.533287, 0.083852)",
        "(-0.280000, 1.535890, 0.088333)",
        "(-0.280000, 1.538320, 0.092822)",
        "(-0.280000, 1.540580, 0.097273)",
        "(-0.280000, 1.542692, 0.101672)",
        "(-0.280000, 1.544680, 0.106007)",
        "(-0.280000, 1.546565, 0.110269)",
        "(-0.280000, 1.548373, 0.114454)",
        "(-0.280000, 1.550115, 0.118535)",
        "(-0.280000, 1.551835, 0.122565)",
        "(-0.280000, 1.553542, 0.126526)",
        "(-0.280000, 1.555254, 0.130426)",
        "(-0.280000, 1.556986, 0.134278)",
        "(-0.280000, 1.558749, 0.138097)",
        "(-0.280000, 1.560541, 0.141876)",
        "(-0.280000, 1.562387, 0.145679)",
        "(-0.280000, 1.564277, 0.149504)",
        "(-0.280000, 1.566206, 0.153369)",
        "(-0.280000, 1.568166, 0.157295)",
        "(-0.280000, 1.570144, 0.161298)",
        "(-0.280000, 1.572111, 0.165371)",
        "(-0.280000, 1.574070, 0.169578)",
        "(-0.280000, 1.575986, 0.173907)",
        "(-0.280000, 1.577831, 0.178366)",
        "(-0.280000, 1.579576, 0.182961)",
        "(-0.280000, 1.581190, 0.187691)",
        "(-0.280000, 1.582633, 0.192526)",
        "(-0.280000, 1.583889, 0.197515)",
        "(-0.280000, 1.584919, 0.202619)",
        "(-0.280000, 1.585690, 0.207821)",
        "(-0.280000, 1.586175, 0.213101)",
        "(-0.280000, 1.586348, 0.218437)",
        "(-0.280000, 1.586186, 0.223801)",
        "(-0.280000, 1.585677, 0.229132)",
        "(-0.280000, 1.584802, 0.234465)",
        "(-0.280000, 1.583556, 0.239736)",
        "(-0.280000, 1.581938, 0.244915)",
        "(-0.280000, 1.579954, 0.249974)",
        "(-0.280000, 1.577616, 0.254885)",
        "(-0.280000, 1.574961, 0.259601)",
        "(-0.280000, 1.571979, 0.264163)",
        "(-0.280000, 1.568719, 0.268535)",
        "(-0.280000, 1.565216, 0.272718)",
        "(-0.280000, 1.561512, 0.276725)",
        "(-0.280000, 1.557637, 0.280568)",
        "(-0.280000, 1.553606, 0.284195)",
        "(-0.280000, 1.549352, 0.287608)",
        "(-0.280000, 1.544899, 0.290750)",
        "(-0.280000, 1.540252, 0.293588)",
        "(-0.280000, 1.535426, 0.296098)",
        "(-0.280000, 1.530440, 0.298258)",
        "(-0.280000, 1.525353, 0.300048)",
        "(-0.280000, 1.520129, 0.301481)",
        "(-0.280000, 1.514830, 0.302545)",
        "(-0.280000, 1.509488, 0.303247)",
        "(-0.280000, 1.504133, 0.303597)",
        "(-0.280000, 1.498795, 0.303612)",
        "(-0.280000, 1.493501, 0.303313)",
        "(-0.280000, 1.488306, 0.302730)",
        "(-0.280000, 1.483169, 0.301882)",
        "(-0.280000, 1.478138, 0.300803)",
        "(-0.280000, 1.473226, 0.299524)",
        "(-0.280000, 1.468441, 0.298078)",
        "(-0.280000, 1.463788, 0.296495)",
        "(-0.280000, 1.459294, 0.294819)",
        "(-0.280000, 1.454900, 0.293057)",
        "(-0.280000, 1.450625, 0.291247)",
        "(-0.280000, 1.446460, 0.289414)",
        "(-0.280000, 1.442389, 0.287578)",
        "(-0.280000, 1.438398, 0.285757)",
        "(-0.280000, 1.434491, 0.283976)",
        "(-0.280000, 1.430601, 0.282221)",
        "(-0.280000, 1.426735, 0.280510)",
        "(-0.280000, 1.422872, 0.278842)",
        "(-0.280000, 1.418994, 0.277214)",
        "(-0.280000, 1.415083, 0.275619)",
        "(-0.280000, 1.411150, 0.274055)",
        "(-0.280000, 1.407132, 0.272489)",
        "(-0.280000, 1.403043, 0.270912)",
        "(-0.280000, 1.398878, 0.269304)",
        "(-0.280000, 1.394633, 0.267645)",
        "(-0.280000, 1.390307, 0.265911)",
        "(-0.280000, 1.385905, 0.264077)",
        "(-0.280000, 1.381462, 0.262133)",
        "(-0.280000, 1.376934, 0.260032)",
        "(-0.280000, 1.372363, 0.257763)",
        "(-0.280000, 1.367765, 0.255305)",
        "(-0.280000, 1.363161, 0.252640)",
        "(-0.280000, 1.358571, 0.249754)",
        "(-0.280000, 1.354045, 0.246652)",
        "(-0.280000, 1.349550, 0.243287)",
        "(-0.280000, 1.345137, 0.239672)",
        "(-0.280000, 1.340827, 0.235803)",
        "(-0.280000, 1.336637, 0.231680)",
        "(-0.280000, 1.332593, 0.227304)",
        "(-0.280000, 1.328771, 0.222697)",
        "(-0.280000, 1.325902, 0.217616)",
        "(-0.280000, 1.324590, 0.212075)",
        "(-0.280000, 1.323502, 0.206486)",
        "(-0.280000, 1.322638, 0.200858)",
        "(-0.280000, 1.322000, 0.195200)",
        "(-0.280000, 1.321592, 0.189556)",
        "(-0.280000, 1.321408, 0.183865)",
        "(-0.280000, 1.321452, 0.178172)",
        "(-0.280000, 1.321724, 0.172484)",
        "(-0.280000, 1.322223, 0.166812)",
        "(-0.280000, 1.322950, 0.161165)",
        "(-0.280000, 1.323902, 0.155551)",
        "(-0.280000, 1.325070, 0.150014)",
        "(-0.280000, 1.326467, 0.144495)",
        "(-0.280000, 1.328084, 0.139035)",
        "(-0.280000, 1.329919, 0.133645)",
        "(-0.280000, 1.331967, 0.128333)",
        "(-0.280000, 1.334228, 0.123107)",
        "(-0.280000, 1.336679, 0.118006)",
        "(-0.280000, 1.339352, 0.112979)",
        "(-0.280000, 1.343861, 0.109062)",
        "(-0.280000, 1.348527, 0.105424)",
        "(-0.280000, 1.353312, 0.102057)",
        "(-0.280000, 1.358180, 0.098949)",
        "(-0.280000, 1.363066, 0.096098)",
        "(-0.280000, 1.368001, 0.093451)",
        "(-0.280000, 1.372926, 0.091001)",
        "(-0.280000, 1.377820, 0.088723)",
        "(-0.280000, 1.382664, 0.086587)",
        "(-0.280000, 1.387444, 0.084565)",
        "(-0.280000, 1.392123, 0.082637)",
        "(-0.280000, 1.396754, 0.080752)",
        "(-0.280000, 1.401309, 0.078891)",
        "(-0.280000, 1.405794, 0.077029)",
        "(-0.280000, 1.410219, 0.075141)",
        "(-0.280000, 1.414598, 0.073207)",
        "(-0.280000, 1.418949, 0.071208)",
        "(-0.280000, 1.423267, 0.069148)",
        "(-0.280000, 1.427627, 0.066993)",
        "(-0.280000, 1.432028, 0.064756)",
        "(-0.280000, 1.436495, 0.062443)",
        "(-0.280000, 1.441055, 0.060067)",
        "(-0.280000, 1.445731, 0.057647)",
        "(-0.280000, 1.450515, 0.055227)",
        "(-0.280000, 1.455484, 0.052811)",
        "(-0.280000, 1.460623, 0.050456)",
        "(-0.280000, 1.465939, 0.048212)",
        "(-0.280000, 1.471434, 0.046134)",
        "(-0.280000, 1.477099, 0.044285)",
        "(-0.280000, 1.482881, 0.042735)",
        "(-0.280000, 1.488696, 0.042249)",
        "(-0.280000, 1.494278, 0.043370)",
        "(-0.280000, 1.499811, 0.044713)",
        "(-0.280000, 1.505286, 0.046278)",
        "(-0.280000, 1.510694, 0.048060)",
        "(-0.280000, 1.515993, 0.050044)",
        "(-0.280000, 1.521242, 0.052252)",
        "(-0.280000, 1.526397, 0.054669)",
        "(-0.280000, 1.531452, 0.057290)",
        "(-0.280000, 1.536397, 0.060112)",
        "(-0.280000, 1.541226, 0.063129)",
        "(-0.280000, 1.545930, 0.066337)",
        "(-0.280000, 1.550474, 0.069710)",
        "(-0.280000, 1.554906, 0.073284)",
        "(-0.280000, 1.559193, 0.077032)",
        "(-0.280000, 1.563325, 0.080949)",
        "(-0.280000, 1.567297, 0.085028)",
        "(-0.280000, 1.571103, 0.089263)",
        "(-0.280000, 1.574715, 0.093620)",
        "(-0.280000, 1.578168, 0.098147)",
        "(-0.280000, 1.579845, 0.103879)",
        "(-0.280000, 1.581203, 0.109638)",
        "(-0.280000, 1.582265, 0.115391)",
        "(-0.280000, 1.583058, 0.121112)",
        "(-0.280000, 1.583609, 0.126742)",
        "(-0.280000, 1.583955, 0.132331)",
        "(-0.280000, 1.584125, 0.137830)",
        "(-0.280000, 1.584153, 0.143228)",
        "(-0.280000, 1.584072, 0.148522)",
        "(-0.280000, 1.583914, 0.153709)",
        "(-0.280000, 1.583713, 0.158766)",
        "(-0.280000, 1.583493, 0.163761)",
        "(-0.280000, 1.583282, 0.168677)",
        "(-0.280000, 1.583103, 0.173530)",
        "(-0.280000, 1.582971, 0.178339)",
        "(-0.280000, 1.582901, 0.183126)",
        "(-0.280000, 1.582901, 0.187914)",
        "(-0.280000, 1.582971, 0.192697)",
        "(-0.280000, 1.583109, 0.197559)",
        "(-0.280000, 1.583305, 0.202492)",
        "(-0.280000, 1.583542, 0.207517)",
        "(-0.280000, 1.583799, 0.212652)",
        "(-0.280000, 1.584046, 0.217911)",
        "(-0.280000, 1.584248, 0.223269)",
        "(-0.280000, 1.584370, 0.228793)",
        "(-0.280000, 1.584365, 0.234445)",
        "(-0.280000, 1.584185, 0.240214)",
        "(-0.280000, 1.583779, 0.246074)",
        "(-0.280000, 1.583110, 0.252002)",
        "(-0.280000, 1.582201, 0.257966)",
        "(-0.280000, 1.580105, 0.263382)",
        "(-0.280000, 1.576756, 0.267987)",
        "(-0.280000, 1.573226, 0.272454)",
        "(-0.280000, 1.569519, 0.276776)",
        "(-0.280000, 1.565642, 0.280946)",
        "(-0.280000, 1.561627, 0.284934)",
        "(-0.280000, 1.557430, 0.288781)",
        "(-0.280000, 1.553082, 0.292458)",
        "(-0.280000, 1.548590, 0.295957)",
        "(-0.280000, 1.543962, 0.299273)",
        "(-0.280000, 1.539204, 0.302402)",
        "(-0.280000, 1.534326, 0.305337)",
        "(-0.280000, 1.529364, 0.308058)",
        "(-0.280000, 1.524266, 0.310595)",
        "(-0.280000, 1.519071, 0.312925)",
        "(-0.280000, 1.513787, 0.315046)",
        "(-0.280000, 1.508422, 0.316953)",
        "(-0.280000, 1.502985, 0.318643)",
        "(-0.280000, 1.497518, 0.320107)",
        "(-0.280000, 1.491964, 0.321358)",
        "(-0.280000, 1.486364, 0.322386)",
        "(-0.280000, 1.480727, 0.323188)",
        "(-0.280000, 1.475062, 0.323765)",
        "(-0.280000, 1.469379, 0.324114)",
        "(-0.280000, 1.463721, 0.324234)",
        "(-0.280000, 1.458028, 0.324129)",
        "(-0.280000, 1.452344, 0.323795)",
        "(-0.280000, 1.446678, 0.323234)",
        "(-0.280000, 1.441039, 0.322446)",
        "(-0.280000, 1.435436, 0.321433)",
        "(-0.280000, 1.429912, 0.320205)",
        "(-0.280000, 1.424408, 0.318748)",
        "(-0.280000, 1.418966, 0.317072)",
        "(-0.280000, 1.413596, 0.315179)",
        "(-0.280000, 1.408306, 0.313073)",
        "(-0.280000, 1.403105, 0.310757)",
        "(-0.280000, 1.398001, 0.308234)",
        "(-0.280000, 1.393032, 0.305526)",
        "(-0.280000, 1.388145, 0.302603)",
        "(-0.280000, 1.383380, 0.299488)",
        "(-0.280000, 1.378743, 0.296183)",
        "(-0.280000, 1.374241, 0.292696)",
        "(-0.280000, 1.369884, 0.289032)",
        "(-0.280000, 1.365702, 0.285219)",
        "(-0.280000, 1.361650, 0.281219)",
        "(-0.280000, 1.358693, 0.276224)",
        "(-0.280000, 1.356817, 0.270451)",
        "(-0.280000, 1.355196, 0.264709)",
        "(-0.280000, 1.353861, 0.258982)",
        "(-0.280000, 1.352852, 0.253292)",
        "(-0.280000, 1.352185, 0.247571)",
        "(-0.280000, 1.351885, 0.241864)",
        "(-0.280000, 1.351960, 0.236191)",
        "(-0.280000, 1.352412, 0.230577)",
        "(-0.280000, 1.353229, 0.225049)",
        "(-0.280000, 1.354384, 0.219669)",
        "(-0.280000, 1.355866, 0.214398)",
        "(-0.280000, 1.357636, 0.209296)",
        "(-0.280000, 1.359654, 0.204385)",
        "(-0.280000, 1.361876, 0.199683)",
        "(-0.280000, 1.364257, 0.195202)",
        "(-0.280000, 1.366747, 0.190948)",
        "(-0.280000, 1.369281, 0.186945)",
        "(-0.280000, 1.371844, 0.183136)",
        "(-0.280000, 1.374373, 0.179536)",
        "(-0.280000, 1.376827, 0.176125)",
        "(-0.280000, 1.379165, 0.172880)",
        "(-0.280000, 1.381356, 0.169772)",
        "(-0.280000, 1.383360, 0.166787)",
        "(-0.280000, 1.385182, 0.163856)",
        "(-0.280000, 1.386795, 0.160958)",
        "(-0.280000, 1.388194, 0.158059)",
        "(-0.280000, 1.389380, 0.155120)",
        "(-0.280000, 1.390361, 0.152107)",
        "(-0.280000, 1.391150, 0.149006)",
        "(-0.280000, 1.391779, 0.145751)",
        "(-0.280000, 1.392270, 0.142335)",
        "(-0.280000, 1.392657, 0.138740)",
        "(-0.280000, 1.392977, 0.134951)",
        "(-0.280000, 1.393273, 0.130962)",
        "(-0.280000, 1.393586, 0.126798)",
        "(-0.280000, 1.393964, 0.122415)",
        "(-0.280000, 1.394450, 0.117852)",
        "(-0.280000, 1.395086, 0.113128)",
        "(-0.280000, 1.395915, 0.108269)",
        "(-0.280000, 1.396974, 0.103306)",
        "(-0.280000, 1.398295, 0.098276)",
        "(-0.280000, 1.399897, 0.093249)",
        "(-0.280000, 1.401821, 0.088203)",
        "(-0.280000, 1.404073, 0.083213)",
        "(-0.280000, 1.406662, 0.078320)",
        "(-0.280000, 1.409592, 0.073561)",
        "(-0.280000, 1.412856, 0.068971)",
        "(-0.280000, 1.416423, 0.064604)",
        "(-0.280000, 1.420321, 0.060426)",
        "(-0.280000, 1.424510, 0.056472)",
        "(-0.280000, 1.428968, 0.052740)",
        "(-0.280000, 1.433673, 0.049212)",
        "(-0.280000, 1.438610, 0.045875)",
        "(-0.280000, 1.443741, 0.042792)",
        "(-0.280000, 1.449197, 0.040723)",
        "(-0.280000, 1.454873, 0.040263)",
        "(-0.280000, 1.460562, 0.040031)",
        "(-0.280000, 1.466255, 0.040026)",
        "(-0.280000, 1.471945, 0.040250)",
        "(-0.280000, 1.477586, 0.040698)",
        "(-0.280000, 1.483239, 0.041376)",
        "(-0.280000, 1.488861, 0.042279)",
        "(-0.280000, 1.494442, 0.043406)",
        "(-0.280000, 1.499974, 0.044756)",
        "(-0.280000, 1.505446, 0.046327)",
        "(-0.280000, 1.510852, 0.048116)",
        "(-0.280000, 1.516149, 0.050106)",
        "(-0.280000, 1.521395, 0.052321)",
        "(-0.280000, 1.526548, 0.054743)",
        "(-0.280000, 1.531599, 0.057370)",
        "(-0.280000, 1.536541, 0.060198)",
        "(-0.280000, 1.541366, 0.063221)",
        "(-0.280000, 1.546038, 0.066415)",
        "(-0.280000, 1.550605, 0.069815)",
        "(-0.280000, 1.553796, 0.074864)",
        "(-0.280000, 1.556688, 0.080026)",
        "(-0.280000, 1.559294, 0.085264)",
        "(-0.280000, 1.561631, 0.090545)",
        "(-0.280000, 1.563711, 0.095806)",
        "(-0.280000, 1.565583, 0.101084)",
        "(-0.280000, 1.567261, 0.106323)",
        "(-0.280000, 1.568775, 0.111505)",
        "(-0.280000, 1.570155, 0.116615)",
        "(-0.280000, 1.571433, 0.121646)",
        "(-0.280000, 1.572632, 0.126562)",
        "(-0.280000, 1.573796, 0.131425)",
        "(-0.280000, 1.574948, 0.136209)",
        "(-0.280000, 1.576112, 0.140923)",
        "(-0.280000, 1.577310, 0.145583)",
        "(-0.280000, 1.578561, 0.150204)",
        "(-0.280000, 1.579880, 0.154806)",
        "(-0.280000, 1.581265, 0.159386)",
        "(-0.280000, 1.582737, 0.164021)",
        "(-0.280000, 1.584283, 0.168709)",
        "(-0.280000, 1.585896, 0.173475)",
        "(-0.280000, 1.587556, 0.178341)",
        "(-0.280000, 1.589242, 0.183328)",
        "(-0.280000, 1.590913, 0.188423)",
        "(-0.280000, 1.592551, 0.193699)",
        "(-0.280000, 1.594103, 0.199135)",
        "(-0.280000, 1.595519, 0.204730)",
        "(-0.280000, 1.596743, 0.210475)",
        "(-0.280000, 1.597733, 0.216358)",
        "(-0.280000, 1.598501, 0.222341)",
        "(-0.280000, 1.597978, 0.228126)",
        "(-0.280000, 1.596027, 0.233475)",
        "(-0.280000, 1.593864, 0.238742)",
        "(-0.280000, 1.591491, 0.243917)",
        "(-0.280000, 1.588913, 0.248994)",
        "(-0.280000, 1.586151, 0.253933)",
        "(-0.280000, 1.583176, 0.258788)",
        "(-0.280000, 1.580009, 0.263520)",
        "(-0.280000, 1.576655, 0.268121)",
        "(-0.280000, 1.573119, 0.272584)",
        "(-0.280000, 1.569407, 0.276901)",
        "(-0.280000, 1.565526, 0.281067)",
        "(-0.280000, 1.561505, 0.285050)",
        "(-0.280000, 1.557304, 0.288892)",
        "(-0.280000, 1.552951, 0.292563)",
        "(-0.280000, 1.548455, 0.296057)",
        "(-0.280000, 1.543823, 0.299368)",
        "(-0.280000, 1.539062, 0.302491)",
        "(-0.280000, 1.534210, 0.305403)",
        "(-0.280000, 1.529215, 0.308136)",
        "(-0.280000, 1.524114, 0.310667)",
        "(-0.280000, 1.518917, 0.312991)",
        "(-0.280000, 1.513630, 0.315105)",
        "(-0.280000, 1.508263, 0.317006)",
        "(-0.280000, 1.502857, 0.318680)",
        "(-0.280000, 1.497355, 0.320147)",
        "(-0.280000, 1.491799, 0.321391)",
        "(-0.280000, 1.486198, 0.322413)",
        "(-0.280000, 1.480560, 0.323209)",
        "(-0.280000, 1.474895, 0.323778)",
        "(-0.280000, 1.469246, 0.324119)",
        "(-0.280000, 1.463553, 0.324235)",
        "(-0.280000, 1.457861, 0.324122)",
        "(-0.280000, 1.452177, 0.323782)",
        "(-0.280000, 1.446512, 0.323214)",
        "(-0.280000, 1.440874, 0.322420)",
        "(-0.280000, 1.435272, 0.321400)",
        "(-0.280000, 1.429749, 0.320165)",
        "(-0.280000, 1.424246, 0.318702)",
        "(-0.280000, 1.418807, 0.317019)",
        "(-0.280000, 1.413439, 0.315120)",
        "(-0.280000, 1.408152, 0.313008)",
        "(-0.280000, 1.402953, 0.310685)",
        "(-0.280000, 1.397883, 0.308172)",
        "(-0.280000, 1.392886, 0.305442)",
        "(-0.280000, 1.388667, 0.301455)",
        "(-0.280000, 1.385275, 0.296422)",
        "(-0.280000, 1.382135, 0.291349)",
        "(-0.280000, 1.379268, 0.286218)",
        "(-0.280000, 1.376693, 0.281069)",
        "(-0.280000, 1.374373, 0.275857)",
        "(-0.280000, 1.372317, 0.270632)",
        "(-0.280000, 1.370512, 0.265414)",
        "(-0.280000, 1.368943, 0.260224)",
        "(-0.280000, 1.367593, 0.255078)",
        "(-0.280000, 1.366446, 0.250025)",
        "(-0.280000, 1.365467, 0.245016)",
        "(-0.280000, 1.364638, 0.240092)",
        "(-0.280000, 1.363935, 0.235264)",
        "(-0.280000, 1.363332, 0.230533)",
        "(-0.280000, 1.362804, 0.225903)",
        "(-0.280000, 1.362328, 0.221369)",
        "(-0.280000, 1.361883, 0.216954)",
        "(-0.280000, 1.361445, 0.212594)",
        "(-0.280000, 1.360998, 0.208304)",
        "(-0.280000, 1.360528, 0.204071)",
        "(-0.280000, 1.360025, 0.199878)",
        "(-0.280000, 1.359482, 0.195707)",
        "(-0.280000, 1.358900, 0.191565)",
        "(-0.280000, 1.358273, 0.187384)",
        "(-0.280000, 1.357610, 0.183170)",
        "(-0.280000, 1.356923, 0.178905)",
        "(-0.280000, 1.356223, 0.174573)",
        "(-0.280000, 1.355531, 0.170162)",
        "(-0.280000, 1.354869, 0.165688)",
        "(-0.280000, 1.354255, 0.161087)",
        "(-0.280000, 1.353719, 0.156384)",
        "(-0.280000, 1.353288, 0.151577)",
        "(-0.280000, 1.352994, 0.146672)",
        "(-0.280000, 1.352866, 0.141675)",
        "(-0.280000, 1.352931, 0.136630)",
        "(-0.280000, 1.353221, 0.131493)",
        "(-0.280000, 1.353762, 0.126315)",
        "(-0.280000, 1.354579, 0.121120)",
        "(-0.280000, 1.355692, 0.115935)",
        "(-0.280000, 1.357120, 0.110791)",
        "(-0.280000, 1.358875, 0.105720)",
        "(-0.280000, 1.360952, 0.100784)",
        "(-0.280000, 1.363379, 0.095955)",
        "(-0.280000, 1.366141, 0.091296)",
        "(-0.280000, 1.369231, 0.086836)",
        "(-0.280000, 1.372634, 0.082600)",
        "(-0.280000, 1.376332, 0.078610)",
        "(-0.280000, 1.380274, 0.074902)",
        "(-0.280000, 1.384481, 0.071438)",
        "(-0.280000, 1.388898, 0.068238)",
        "(-0.280000, 1.393489, 0.065291)",
        "(-0.280000, 1.398221, 0.062572)",
        "(-0.280000, 1.403058, 0.060045)",
        "(-0.280000, 1.407943, 0.057683)",
        "(-0.280000, 1.412917, 0.055421)",
        "(-0.280000, 1.417945, 0.053247)",
        "(-0.280000, 1.423023, 0.051137)",
        "(-0.280000, 1.428158, 0.049077)",
        "(-0.280000, 1.433357, 0.047060)",
        "(-0.280000, 1.438600, 0.045096)",
        "(-0.280000, 1.443962, 0.043168)",
        "(-0.280000, 1.449424, 0.041298)",
        "(-0.280000, 1.455040, 0.040253)",
        "(-0.280000, 1.460729, 0.040027)",
        "(-0.280000, 1.466423, 0.040030)",
        "(-0.280000, 1.472112, 0.040260)",
        "(-0.280000, 1.477753, 0.040715)",
        "(-0.280000, 1.483406, 0.041399)",
        "(-0.280000, 1.489026, 0.042309)",
        "(-0.280000, 1.494606, 0.043443)",
        "(-0.280000, 1.500136, 0.044799)",
        "(-0.280000, 1.505607, 0.046377)",
        "(-0.280000, 1.510978, 0.048160)",
        "(-0.280000, 1.516305, 0.050169)",
        "(-0.280000, 1.521548, 0.052389)",
        "(-0.280000, 1.526698, 0.054818)",
        "(-0.280000, 1.531747, 0.057451)",
        "(-0.280000, 1.536685, 0.060284)",
        "(-0.280000, 1.541478, 0.063294)",
        "(-0.280000, 1.546175, 0.066512)",
        "(-0.280000, 1.550739, 0.069916)",
        "(-0.280000, 1.555163, 0.073500)",
        "(-0.280000, 1.559441, 0.077258)",
        "(-0.280000, 1.563564, 0.081185)",
        "(-0.280000, 1.567503, 0.085248)",
        "(-0.280000, 1.571300, 0.089491)",
        "(-0.280000, 1.574923, 0.093883)",
        "(-0.280000, 1.578368, 0.098416)",
        "(-0.280000, 1.581629, 0.103084)",
        "(-0.280000, 1.584700, 0.107879)",
        "(-0.280000, 1.587576, 0.112792)",
        "(-0.280000, 1.590238, 0.117787)",
        "(-0.280000, 1.592713, 0.122914)",
        "(-0.280000, 1.594981, 0.128137)",
        "(-0.280000, 1.597037, 0.133446)",
        "(-0.280000, 1.598880, 0.138834)",
        "(-0.280000, 1.600505, 0.144291)",
        "(-0.280000, 1.601902, 0.149775)",
        "(-0.280000, 1.603087, 0.155344)",
        "(-0.280000, 1.602745, 0.161152)",
        "(-0.280000, 1.601195, 0.166996)",
        "(-0.280000, 1.599401, 0.172682)",
        "(-0.280000, 1.597385, 0.178200)",
        "(-0.280000, 1.595213, 0.183509)",
        "(-0.280000, 1.592916, 0.188675)",
        "(-0.280000, 1.590556, 0.193672)",
        "(-0.280000, 1.588175, 0.198512)",
        "(-0.280000, 1.585807, 0.203215)",
        "(-0.280000, 1.583482, 0.207800)",
        "(-0.280000, 1.581233, 0.212266)",
        "(-0.280000, 1.579044, 0.216692)",
        "(-0.280000, 1.576938, 0.221076)",
        "(-0.280000, 1.574913, 0.225443)",
        "(-0.280000, 1.572964, 0.229816)",
        "(-0.280000, 1.571078, 0.234217)",
        "(-0.280000, 1.569239, 0.238662)",
        "(-0.280000, 1.567438, 0.243140)",
        "(-0.280000, 1.565629, 0.247715)",
        "(-0.280000, 1.563795, 0.252367)",
        "(-0.280000, 1.561909, 0.257095)",
        "(-0.280000, 1.559940, 0.261897)",
        "(-0.280000, 1.557858, 0.266765)",
        "(-0.280000, 1.555648, 0.271654)",
        "(-0.280000, 1.553255, 0.276606)",
        "(-0.280000, 1.550664, 0.281570)",
        "(-0.280000, 1.547852, 0.286518)",
        "(-0.280000, 1.544798, 0.291420)",
        "(-0.280000, 1.541485, 0.296243)",
        "(-0.280000, 1.537922, 0.300921)",
        "(-0.280000, 1.534057, 0.305474)",
        "(-0.280000, 1.529066, 0.308214)",
        "(-0.280000, 1.523963, 0.310738)",
        "(-0.280000, 1.518762, 0.313056)",
        "(-0.280000, 1.513473, 0.315164)",
        "(-0.280000, 1.508136, 0.317048)",
        "(-0.280000, 1.502696, 0.318727)",
        "(-0.280000, 1.497192, 0.320187)",
        "(-0.280000, 1.491635, 0.321425)",
        "(-0.280000, 1.486032, 0.322439)",
        "(-0.280000, 1.480393, 0.323229)",
        "(-0.280000, 1.474727, 0.323792)",
        "(-0.280000, 1.469078, 0.324126)",
        "(-0.280000, 1.463385, 0.324235)",
        "(-0.280000, 1.457693, 0.324115)",
        "(-0.280000, 1.452010, 0.323768)",
        "(-0.280000, 1.446345, 0.323194)",
        "(-0.280000, 1.440708, 0.322393)",
        "(-0.280000, 1.435141, 0.321374)",
        "(-0.280000, 1.429586, 0.320125)",
        "(-0.280000, 1.424469, 0.317327)",
        "(-0.280000, 1.419790, 0.313534)",
        "(-0.280000, 1.415369, 0.309539)",
        "(-0.280000, 1.411200, 0.305395)",
        "(-0.280000, 1.407306, 0.301155)",
        "(-0.280000, 1.403640, 0.296783)",
        "(-0.280000, 1.400224, 0.292327)",
        "(-0.280000, 1.397052, 0.287808)",
        "(-0.280000, 1.394114, 0.283251)",
        "(-0.280000, 1.391399, 0.278676)",
        "(-0.280000, 1.388905, 0.274134)",
        "(-0.280000, 1.386583, 0.269588)",
        "(-0.280000, 1.384431, 0.265084)",
        "(-0.280000, 1.382425, 0.260635)",
        "(-0.280000, 1.380542, 0.256254)",
        "(-0.280000, 1.378760, 0.251948)",
        "(-0.280000, 1.377053, 0.247721)",
        "(-0.280000, 1.375409, 0.243599)",
        "(-0.280000, 1.373787, 0.239528)",
        "(-0.280000, 1.372176, 0.235528)",
        "(-0.280000, 1.370558, 0.231588)",
        "(-0.280000, 1.368920, 0.227695)",
        "(-0.280000, 1.367249, 0.223835)",
        "(-0.280000, 1.365548, 0.220014)",
        "(-0.280000, 1.363794, 0.216167)",
        "(-0.280000, 1.361997, 0.212298)",
        "(-0.280000, 1.360161, 0.208388)",
        "(-0.280000, 1.358296, 0.204417)",
        "(-0.280000, 1.356415, 0.200367)",
        "(-0.280000, 1.354546, 0.196248)",
        "(-0.280000, 1.352689, 0.191994)",
        "(-0.280000, 1.350878, 0.187621)",
        "(-0.280000, 1.349140, 0.183119)",
        "(-0.280000, 1.347506, 0.178484)",
        "(-0.280000, 1.346006, 0.173715)",
        "(-0.280000, 1.344680, 0.168848)",
        "(-0.280000, 1.343544, 0.163830)",
        "(-0.280000, 1.342638, 0.158703)",
        "(-0.280000, 1.341992, 0.153484)",
        "(-0.280000, 1.341634, 0.148193)",
        "(-0.280000, 1.341590, 0.142855)",
        "(-0.280000, 1.341880, 0.137496)",
        "(-0.280000, 1.342517, 0.132179)",
        "(-0.280000, 1.343520, 0.126869)",
        "(-0.280000, 1.344892, 0.121629)",
        "(-0.280000, 1.346634, 0.116490)",
        "(-0.280000, 1.348739, 0.111481)",
        "(-0.280000, 1.351195, 0.106627)",
        "(-0.280000, 1.353963, 0.101976)",
        "(-0.280000, 1.357053, 0.097487)",
        "(-0.280000, 1.360418, 0.093195)",
        "(-0.280000, 1.364020, 0.089097)",
        "(-0.280000, 1.367820, 0.085180)",
        "(-0.280000, 1.371779, 0.081425)",
        "(-0.280000, 1.375861, 0.077853)",
        "(-0.280000, 1.380108, 0.074425)",
        "(-0.280000, 1.384488, 0.071171)",
        "(-0.280000, 1.388996, 0.068095)",
        "(-0.280000, 1.393623, 0.065201)",
        "(-0.280000, 1.398362, 0.062495)",
        "(-0.280000, 1.403176, 0.059996)",
        "(-0.280000, 1.408116, 0.057678)",
        "(-0.280000, 1.413145, 0.055558)",
        "(-0.280000, 1.418255, 0.053642)",
        "(-0.280000, 1.423438, 0.051933)",
        "(-0.280000, 1.428684, 0.050432)",
        "(-0.280000, 1.433987, 0.049142)",
        "(-0.280000, 1.439305, 0.048072)",
        "(-0.280000, 1.444693, 0.047210)",
        "(-0.280000, 1.450112, 0.046564)",
        "(-0.280000, 1.455553, 0.046136)",
        "(-0.280000, 1.461006, 0.045927)",
        "(-0.280000, 1.466463, 0.045936)",
        "(-0.280000, 1.471883, 0.046161)",
        "(-0.280000, 1.477322, 0.046605)",
        "(-0.280000, 1.482739, 0.047267)",
        "(-0.280000, 1.488125, 0.048145)",
        "(-0.280000, 1.493472, 0.049239)",
        "(-0.280000, 1.498770, 0.050545)",
        "(-0.280000, 1.503980, 0.052053)",
        "(-0.280000, 1.509158, 0.053778)",
        "(-0.280000, 1.514262, 0.055710)",
        "(-0.280000, 1.519284, 0.057844)",
        "(-0.280000, 1.524217, 0.060178)",
        "(-0.280000, 1.529053, 0.062707)",
        "(-0.280000, 1.533755, 0.065411)",
        "(-0.280000, 1.538374, 0.068318)",
        "(-0.280000, 1.542872, 0.071408)",
        "(-0.280000, 1.547243, 0.074676)"
    ],
    "rightHandRotations": [
        "(290.000000, 70.000000, 0.000000)",
        "(290.000000, 70.000000, 0.000000)",
        "(290.000000, 70.000000, 0.000000)",
        "(290.000000, 70.000000, 0.000000)",
        "(290.000000, 70.000000, 0.000000)",
        "(290.000000, 70.000000, 0.000000)",
        "(290.000000, 70.000000, 0.000000)",
        "(290.000000, 70.000000, 0.000000)",
        "(290.000000, 70.000000, 0.000000)",
        "(290.000000, 70.000000, 0.000000)",
        "(290.000000, 70.000000, 0.000000)",
        "(290.000000, 70.000000, 0.000000)",
        "(290.000000, 70.000000, 0.000000)",
        "(290.000000, 70.000000, 0.000000)",
        "(290.000000, 70.000000, 0.000000)",
        "(290.000000, 70.000000, 0.000000)",
        "(290.000000, 70.000000, 0.000000)",
        "(290.000000, 70.000000, 0.000000)",
        "(290.000000, 70.000000, 0.000000)",
        "(290.000000, 70.000000, 0.000000)",
        "(290.000000, 70.000000, 0.000000)",
        "(290.000000, 70.000000, 0.000000)",
        "(290.000000, 70.000000, 0.000000)",
        "(290.000000, 70.000000, 0.000000)",
        "(290.000000, 70.000000, 0.000000)",
        "(290.000000, 70.000000, 0.000000)",
        "(290.000000, 70.000000, 0.000000)",
        "(290.000000, 70.000000, 0.000000)",
        "(290.000000, 70.000000, 0.000000)",
        "(290.000000, 70.000000, 0.000000)",
        "(290.000000, 70.000000, 0.000000)",
        "(290.000000, 70.000000, 0.000000)",
        "(290.000000, 70.000000, 0.000000)",
        "(290.000000, 70.000000, 0.000000)",
        "(290.000000, 70.000000, 0.000000)",
        "(290.000000, 70.000000, 0.000000)",
        "(290.000000, 70.000000, 0.000000)",
        "(290.000000, 70.000000, 0.000000)",
        "(290.000000, 70.000000, 0.000000)",
        "(290.000000, 70.000000, 0.000000)",
        "(290.000000, 70.000000, 0.000000)",
        "(290.000000, 70.000000, 0.000000)",
        "(290.000000, 70.000000, 0.000000)",
        "(290.000000, 70.000000, 0.000000)",
        "(290.000000, 70.000000, 0.000000)",
        "(290.000000, 70.000000, 0.000000)",
        "(290.000000, 70.000000, 0.000000)",
        "(290.000000, 70.000000, 0.000000)",
        "(290.000000, 70.000000, 0.000000)",
        "(290.000000, 70.000000, 0.000000)",
        "(290.000000, 70.000000, 0.000000)",
        "(290.000000, 70.000000, 0.000000)",
        "(290.000000, 70.000000, 0.000000)",
        "(290.000000, 70.000000, 0.000000)",
        "(290.000000, 70.000000, 0.000000)",
        "(290.000000, 70.000000, 0.000000)",
        "(290.000000, 70.000000, 0.000000)",
        "(290.000000, 70.000000, 0.000000)",
        "(290.000000, 70.000000, 0.000000)",
        "(290.000000, 70.000000, 0.000000)",
        "(290.000000, 70.000000, 0.000000)",
        "(290.000000, 70.000000, 0.000000)",
        "(290.000000, 70.000000, 0.000000)",
        "(290.000000, 70.000000, 0.000000)",
        "(290.000000, 70.000000, 0.000000)",
        "(290.000000, 70.000000, 0.000000)",
        "(290.000000, 70.000000, 0.000000)",
        "(290.000000, 70.000000, 0.000000)",
        "(290.000000, 70.000000, 0.000000)",
        "(290.000000, 70.000000, 0.000000)",
        "(290.000000, 70.000000, 0.000000)",
        "(290.000000, 70.000000, 0.000000)",
        "(290.000000, 70.000000, 0.000000)",
        "(290.000000, 70.000000, 0.000000)",
        "(290.000000, 70.000000, 0.000000)",
        "(290.000000, 70.000000, 0.000000)",
        "(290.000000, 70.000000, 0.000000)",
        "(290.000000, 70.000000, 0.000000)",
        "(290.000000, 70.000000, 0.000000)",
        "(290.000000, 70.000000, 0.000000)",
        "(290.000000, 70.000000, 0.000000)",
        "(290.000000, 70.000000, 0.000000)",
        "(290.000000, 70.000000, 0.000000)",
        "(290.000000, 70.000000, 0.000000)",
        "(290.000000, 70.000000, 0.000000)",
        "(290.000000, 70.000000, 0.000000)",
        "(290.000000, 70.000000, 0.000000)",
        "(290.000000, 70.000000, 0.000000)",
        "(290.000000, 70.000000, 0.000000)",
        "(290.000000, 70.000000, 0.000000)",
        "(290.000000, 70.000000, 0.000000)",
        "(290.000000, 70.000000, 0.000000)",
        "(290.000000, 70.000000, 0.000000)",
        "(290.000000, 70.000000, 0.000000)",
        "(290.000000, 70.000000, 0.000000)",
        "(290.000000, 70.000000, 0.000000)",
        "(290.000000, 70.000000, 0.000000)",
        "(290.000000, 70.000000, 0.000000)",
        "(290.000000, 70.000000, 0.000000)",
        "(290.000000, 70.000000, 0.000000)",
        "(290.000000, 70.000000, 0.000000)",
        "(290.000000, 70.000000, 0.000000)",
        "(290.000000, 70.000000, 0.000000)",
        "(290.000000, 70.000000, 0.000000)",
        "(290.000000, 70.000000, 0.000000)",
        "(290.000000, 70.000000, 0.000000)",
        "(290.000000, 70.000000, 0.000000)",
        "(290.000000, 70.000000, 0.000000)",
        "(290.000000, 70.000000, 0.000000)",
        "(290.000000, 70.000000, 0.000000)",
        "(290.000000, 70.000000, 0.000000)",
        "(290.000000, 70.000000, 0.000000)",
        "(290.000000, 70.000000, 0.000000)",
        "(290.000000, 70.000000, 0.000000)",
        "(290.000000, 70.000000, 0.000000)",
        "(290.000000, 70.000000, 0.000000)",
        "(290.000000, 70.000000, 0.000000)",
        "(290.000000, 70.000000, 0.000000)",
        "(290.000000, 70.000000, 0.000000)",
        "(290.000000, 70.000000, 0.000000)",
        "(290.000000, 70.000000, 0.000000)",
        "(290.000000, 70.000000, 0.000000)",
        "(290.000000, 70.000000, 0.000000)",
        "(290.000000, 70.000000, 0.000000)",
        "(290.000000, 70.000000, 0.000000)",
        "(290.000000, 70.000000, 0.000000)",
        "(290.000000, 70.000000, 0.000000)",
        "(290.000000, 70.000000, 0.000000)",
        "(290.000000, 70.000000, 0.000000)",
        "(290.000000, 70.000000, 0.000000)",
        "(290.000000, 70.000000, 0.000000)",
        "(290.000000, 70.000000, 0.000000)",
        "(290.000000, 70.000000, 0.000000)",
        "(290.000000, 70.000000, 0.000000)",
        "(290.000000, 70.000000, 0.000000)",
        "(290.000000, 70.000000, 0.000000)",
        "(290.000000, 70.000000, 0.000000)",
        "(290.000000, 70.000000, 0.000000)",
        "(290.000000, 70.000000, 0.000000)",
        "(290.000000, 70.000000, 0.000000)",
        "(290.000000, 70.000000, 0.000000)",
        "(290.000000, 70.000000, 0.000000)",
        "(290.000000, 70.000000, 0.000000)",
        "(290.000000, 70.000000, 0.000000)",
        "(290.000000, 70.000000, 0.000000)",
        "(290.000000, 70.000000, 0.000000)",
        "(290.000000, 70.000000, 0.000000)",
        "(290.000000, 70.000000, 0.000000)",
        "(290.000000, 70.000000, 0.000000)",
        "(290.000000, 70.000000, 0.000000)",
        "(290.000000, 70.000000, 0.000000)",
        "(290.000000, 70.000000, 0.000000)",
        "(290.000000, 70.000000, 0.000000)",
        "(290.000000, 70.000000, 0.000000)",
        "(290.000000, 70.000000, 0.000000)",
        "(290.000000, 70.000000, 0.000000)",
        "(290.000000, 70.000000, 0.000000)",
        "(290.000000, 70.000000, 0.000000)",
        "(290.000000, 70.000000, 0.000000)",
        "(290.000000, 70.000000, 0.000000)",
        "(290.000000, 70.000000, 0.000000)",
        "(290.000000, 70.000000, 0.000000)",
        "(290.000000, 70.000000, 0.000000)",
        "(290.000000, 70.000000, 0.000000)",
        "(290.000000, 70.000000, 0.000000)",
        "(290.000000, 70.000000, 0.000000)",
        "(290.000000, 70.000000, 0.000000)",
        "(290.000000, 70.000000, 0.000000)",
        "(290.000000, 70.000000, 0.000000)",
        "(290.000000, 70.000000, 0.000000)",
        "(290.000000, 70.000000, 0.000000)",
        "(290.000000, 70.000000, 0.000000)",
        "(290.000000, 70.000000, 0.000000)",
        "(290.000000, 70.000000, 0.000000)",
        "(290.000000, 70.000000, 0.000000)",
        "(290.000000, 70.000000, 0.000000)",
        "(290.000000, 70.000000, 0.000000)",
        "(290.000000, 70.000000, 0.000000)",
        "(290.000000, 70.000000, 0.000000)",
        "(290.000000, 70.000000, 0.000000)",
        "(290.000000, 70.000000, 0.000000)",
        "(290.000000, 70.000000, 0.000000)",
        "(290.000000, 70.000000, 0.000000)",
        "(290.000000, 70.000000, 0.000000)",
        "(290.000000, 70.000000, 0.000000)",
        "(290.000000, 70.000000, 0.000000)",
        "(290.000000, 70.000000, 0.000000)",
        "(290.000000, 70.000000, 0.000000)",
        "(290.000000, 70.000000, 0.000000)",
        "(290.000000, 70.000000, 0.000000)",
        "(290.000000, 70.000000, 0.000000)",
        "(290.000000, 70.000000, 0.000000)",
        "(290.000000, 70.000000, 0.000000)",
        "(290.000000, 70.000000, 0.000000)",
        "(290.000000, 70.000000, 0.000000)",
        "(290.000000, 70.000000, 0.000000)",
        "(290.000000, 70.000000, 0.000000)",
        "(290.000000, 70.000000, 0.000000)",
        "(290.000000, 70.000000, 0.000000)",
        "(290.000000, 70.000000, 0.000000)",
        "(290.000000, 70.000000, 0.000000)",
        "(290.000000, 70.000000, 0.000000)",
        "(290.000000, 70.000000, 0.000000)",
        "(290.000000, 70.000000, 0.000000)",
        "(290.000000, 70.000000, 0.000000)",
        "(290.000000, 70.000000, 0.000000)",
        "(290.000000, 70.000000, 0.000000)",
        "(290.000000, 70.000000, 0.000000)",
        "(290.000000, 70.000000, 0.000000)",
        "(290.000000, 70.000000, 0.000000)",
        "(290.000000, 70.000000, 0.000000)",
        "(290.000000, 70.000000, 0.000000)",
        "(290.000000, 70.000000, 0.000000)",
        "(290.000000, 70.000000, 0.000000)",
        "(290.000000, 70.000000, 0.000000)",
        "(290.000000, 70.000000, 0.000000)",
        "(290.000000, 70.000000, 0.000000)",
        "(290.000000, 70.000000, 0.000000)",
        "(290.000000, 70.000000, 0.000000)",
        "(290.000000, 70.000000, 0.000000)",
        "(290.000000, 70.000000, 0.000000)",
        "(290.000000, 70.000000, 0.000000)",
        "(290.000000, 70.000000, 0.000000)",
        "(290.000000, 70.000000, 0.000000)",
        "(290.000000, 70.000000, 0.000000)",
        "(290.000000, 70.000000, 0.000000)",
        "(290.000000, 70.000000, 0.000000)",
        "(290.000000, 70.000000, 0.000000)",
        "(290.000000, 70.000000, 0.000000)",
        "(290.000000, 70.000000, 0.000000)",
        "(290.000000, 70.000000, 0.000000)",
        "(290.000000, 70.000000, 0.000000)",
        "(290.000000, 70.000000, 0.000000)",
        "(290.000000, 70.000000, 0.000000)",
        "(290.000000, 70.000000, 0.000000)",
        "(290.000000, 70.000000, 0.000000)",
        "(290.000000, 70.000000, 0.000000)",
        "(290.000000, 70.000000, 0.000000)",
        "(290.000000, 70.000000, 0.000000)",
        "(290.000000, 70.000000, 0.000000)",
        "(290.000000, 70.000000, 0.000000)",
        "(290.000000, 70.000000, 0.000000)",
        "(290.000000, 70.000000, 0.000000)",
        "(290.000000, 70.000000, 0.000000)",
        "(290.000000, 70.000000, 0.000000)",
        "(290.000000, 70.000000, 0.000000)",
        "(290.000000, 70.000000, 0.000000)",
        "(290.000000, 70.000000, 0.000000)",
        "(290.000000, 70.000000, 0.000000)",
        "(290.000000, 70.000000, 0.000000)",
        "(290.000000, 70.000000, 0.000000)",
        "(290.000000, 70.000000, 0.000000)",
        "(290.000000, 70.000000, 0.000000)",
        "(290.000000, 70.000000, 0.000000)",
        "(290.000000, 70.000000, 0.000000)",
        "(290.000000, 70.000000, 0.000000)",
        "(290.000000, 70.000000, 0.000000)",
        "(290.000000, 70.000000, 0.000000)",
        "(290.000000, 70.000000, 0.000000)",
        "(290.000000, 70.000000, 0.000000)",
        "(290.000000, 70.000000, 0.000000)",
        "(290.000000, 70.000000, 0.000000)",
        "(290.000000, 70.000000, 0.000000)",
        "(290.000000, 70.000000, 0.000000)",
        "(290.000000, 70.000000, 0.000000)",
        "(290.000000, 70.000000, 0.000000)",
        "(290.000000, 70.000000, 0.000000)",
        "(290.000000, 70.000000, 0.000000)",
        "(290.000000, 70.000000, 0.000000)",
        "(290.000000, 70.000000, 0.000000)",
        "(290.000000, 70.000000, 0.000000)",
        "(290.000000, 70.000000, 0.000000)",
        "(290.000000, 70.000000, 0.000000)",
        "(290.000000, 70.000000, 0.000000)",
        "(290.000000, 70.000000, 0.000000)",
        "(290.000000, 70.000000, 0.000000)",
        "(290.000000, 70.000000, 0.000000)",
        "(290.000000, 70.000000, 0.000000)",
        "(290.000000, 70.000000, 0.000000)",
        "(290.000000, 70.000000, 0.000000)",
        "(290.000000, 70.000000, 0.000000)",
        "(290.000000, 70.000000, 0.000000)",
        "(290.000000, 70.000000, 0.000000)",
        "(290.000000, 70.000000, 0.000000)",
        "(290.000000, 70.000000, 0.000000)",
        "(290.000000, 70.000000, 0.000000)",
        "(290.000000, 70.000000, 0.000000)",
        "(290.000000, 70.000000, 0.000000)",
        "(290.000000, 70.000000, 0.000000)",
        "(290.000000, 70.000000, 0.000000)",
        "(290.000000, 70.000000, 0.000000)",
        "(290.000000, 70.000000, 0.000000)",
        "(290.000000, 70.000000, 0.000000)",
        "(290.000000, 70.000000, 0.000000)",
        "(290.000000, 70.000000, 0.000000)",
        "(290.000000, 70.000000, 0.000000)",
        "(290.000000, 70.000000, 0.000000)",
        "(290.000000, 70.000000, 0.000000)",
        "(290.000000, 70.000000, 0.000000)",
        "(290.000000, 70.000000, 0.000000)",
        "(290.000000, 70.000000, 0.000000)",
        "(290.000000, 70.000000, 0.000000)",
        "(290.000000, 70.000000, 0.000000)",
        "(290.000000, 70.000000, 0.000000)",
        "(290.000000, 70.000000, 0.000000)",
        "(290.000000, 70.000000, 0.000000)",
        "(290.000000, 70.000000, 0.000000)",
        "(290.000000, 70.000000, 0.000000)",
        "(290.000000, 70.000000, 0.000000)",
        "(290.000000, 70.000000, 0.000000)",
        "(290.000000, 70.000000, 0.000000)",
        "(290.000000, 70.000000, 0.000000)",
        "(290.000000, 70.000000, 0.000000)",
        "(290.000000, 70.000000, 0.000000)",
        "(290.000000, 70.000000, 0.000000)",
        "(290.000000, 70.000000, 0.000000)",
        "(290.000000, 70.000000, 0.000000)",
        "(290.000000, 70.000000, 0.000000)",
        "(290.000000, 70.000000, 0.000000)",
        "(290.000000, 70.000000, 0.000000)",
        "(290.000000, 70.000000, 0.000000)",
        "(290.000000, 70.000000, 0.000000)",
        "(290.000000, 70.000000, 0.000000)",
        "(290.000000, 70.000000, 0.000000)",
        "(290.000000, 70.000000, 0.000000)",
        "(290.000000, 70.000000, 0.000000)",
        "(290.000000, 70.000000, 0.000000)",
        "(290.000000, 70.000000, 0.000000)",
        "(290.000000, 70.000000, 0.000000)",
        "(290.000000, 70.000000, 0.000000)",
        "(290.000000, 70.000000, 0.000000)",
        "(290.000000, 70.000000, 0.000000)",
        "(290.000000, 70.000000, 0.000000)",
        "(290.000000, 70.000000, 0.000000)",
        "(290.000000, 70.000000, 0.000000)",
        "(290.000000, 70.000000, 0.000000)",
        "(290.000000, 70.000000, 0.000000)",
        "(290.000000, 70.000000, 0.000000)",
        "(290.000000, 70.000000, 0.000000)",
        "(290.000000, 70.000000, 0.000000)",
        "(290.000000, 70.000000, 0.000000)",
        "(290.000000, 70.000000, 0.000000)",
        "(290.000000, 70.000000, 0.000000)",
        "(290.000000, 70.000000, 0.000000)",
        "(290.000000, 70.000000, 0.000000)",
        "(290.000000, 70.000000, 0.000000)",
        "(290.000000, 70.000000, 0.000000)",
        "(290.000000, 70.000000, 0.000000)",
        "(290.000000, 70.000000, 0.000000)",
        "(290.000000, 70.000000, 0.000000)",
        "(290.000000, 70.000000, 0.000000)",
        "(290.000000, 70.000000, 0.000000)",
        "(290.000000, 70.000000, 0.000000)",
        "(290.000000, 70.000000, 0.000000)",
        "(290.000000, 70.000000, 0.000000)",
        "(290.000000, 70.000000, 0.000000)",
        "(290.000000, 70.000000, 0.000000)",
        "(290.000000, 70.000000, 0.000000)",
        "(290.000000, 70.000000, 0.000000)",
        "(290.000000, 70.000000, 0.000000)",
        "(290.000000, 70.000000, 0.000000)",
        "(290.000000, 70.000000, 0.000000)",
        "(290.000000, 70.000000, 0.000000)",
        "(290.000000, 70.000000, 0.000000)",
        "(290.000000, 70.000000, 0.000000)",
        "(290.000000, 70.000000, 0.000000)",
        "(290.000000, 70.000000, 0.000000)",
        "(290.000000, 70.000000, 0.000000)",
        "(290.000000, 70.000000, 0.000000)",
        "(290.000000, 70.000000, 0.000000)",
        "(290.000000, 70.000000, 0.000000)",
        "(290.000000, 70.000000, 0.000000)",
        "(290.000000, 70.000000, 0.000000)",
        "(290.000000, 70.000000, 0.000000)",
        "(290.000000, 70.000000, 0.000000)",
        "(290.000000, 70.000000, 0.000000)",
        "(290.000000, 70.000000, 0.000000)",
        "(290.000000, 70.000000, 0.000000)",
        "(290.000000, 70.000000, 0.000000)",
        "(290.000000, 70.000000, 0.000000)",
        "(290.000000, 70.000000, 0.000000)",
        "(290.000000, 70.000000, 0.000000)",
        "(290.000000, 70.000000, 0.000000)",
        "(290.000000, 70.000000, 0.000000)",
        "(290.000000, 70.000000, 0.000000)",
        "(290.000000, 70.000000, 0.000000)",
        "(290.000000, 70.000000, 0.000000)",
        "(290.000000, 70.000000, 0.000000)",
        "(290.000000, 70.000000, 0.000000)",
        "(290.000000, 70.000000, 0.000000)",
        "(290.000000, 70.000000, 0.000000)",
        "(290.000000, 70.000000, 0.000000)",
        "(290.000000, 70.000000, 0.000000)",
        "(290.000000, 70.000000, 0.000000)",
        "(290.000000, 70.000000, 0.000000)",
        "(290.000000, 70.000000, 0.000000)",
        "(290.000000, 70.000000, 0.000000)",
        "(290.000000, 70.000000, 0.000000)",
        "(290.000000, 70.000000, 0.000000)",
        "(290.000000, 70.000000, 0.000000)",
        "(290.000000, 70.000000, 0.000000)",
        "(290.000000, 70.000000, 0.000000)",
        "(290.000000, 70.000000, 0.000000)",
        "(290.000000, 70.000000, 0.000000)",
        "(290.000000, 70.000000, 0.000000)",
        "(290.000000, 70.000000, 0.000000)",
        "(290.000000, 70.000000, 0.000000)",
        "(290.000000, 70.000000, 0.000000)",
        "(290.000000, 70.000000, 0.000000)",
        "(290.000000, 70.000000, 0.000000)",
        "(290.000000, 70.000000, 0.000000)",
        "(290.000000, 70.000000, 0.000000)",
        "(290.000000, 70.000000, 0.000000)",
        "(290.000000, 70.000000, 0.000000)",
        "(290.000000, 70.000000, 0.000000)",
        "(290.000000, 70.000000, 0.000000)",
        "(290.000000, 70.000000, 0.000000)",
        "(290.000000, 70.000000, 0.000000)",
        "(290.000000, 70.000000, 0.000000)",
        "(290.000000, 70.000000, 0.000000)",
        "(290.000000, 70.000000, 0.000000)",
        "(290.000000, 70.000000, 0.000000)",
        "(290.000000, 70.000000, 0.000000)",
        "(290.000000, 70.000000, 0.000000)",
        "(290.000000, 70.000000, 0.000000)",
        "(290.000000, 70.000000, 0.000000)",
        "(290.000000, 70.000000, 0.000000)",
        "(290.000000, 70.000000, 0.000000)",
        "(290.000000, 70.000000, 0.000000)",
        "(290.000000, 70.000000, 0.000000)",
        "(290.000000, 70.000000, 0.000000)",
        "(290.000000, 70.000000, 0.000000)",
        "(290.000000, 70.000000, 0.000000)",
        "(290.000000, 70.000000, 0.000000)",
        "(290.000000, 70.000000, 0.000000)",
        "(290.000000, 70.000000, 0.000000)",
        "(290.000000, 70.000000, 0.000000)",
        "(290.000000, 70.000000, 0.000000)",
        "(290.000000, 70.000000, 0.000000)",
        "(290.000000, 70.000000, 0.000000)",
        "(290.000000, 70.000000, 0.000000)",
        "(290.000000, 70.000000, 0.000000)",
        "(290.000000, 70.000000, 0.000000)",
        "(290.000000, 70.000000, 0.000000)",
        "(290.000000, 70.000000, 0.000000)",
        "(290.000000, 70.000000, 0.000000)",
        "(290.000000, 70.000000, 0.000000)",
        "(290.000000, 70.000000, 0.000000)",
        "(290.000000, 70.000000, 0.000000)",
        "(290.000000, 70.000000, 0.000000)",
        "(290.000000, 70.000000, 0.000000)",
        "(290.000000, 70.000000, 0.000000)",
        "(290.000000, 70.000000, 0.000000)",
        "(290.000000, 70.000000, 0.000000)",
        "(290.000000, 70.000000, 0.000000)",
        "(290.000000, 70.000000, 0.000000)",
        "(290.000000, 70.000000, 0.000000)",
        "(290.000000, 70.000000, 0.000000)",
        "(290.000000, 70.000000, 0.000000)",
        "(290.000000, 70.000000, 0.000000)",
        "(290.000000, 70.000000, 0.000000)",
        "(290.000000, 70.000000, 0.000000)",
        "(290.000000, 70.000000, 0.000000)",
        "(290.000000, 70.000000, 0.000000)",
        "(290.000000, 70.000000, 0.000000)",
        "(290.000000, 70.000000, 0.000000)",
        "(290.000000, 70.000000, 0.000000)",
        "(290.000000, 70.000000, 0.000000)",
        "(290.000000, 70.000000, 0.000000)",
        "(290.000000, 70.000000, 0.000000)",
        "(290.000000, 70.000000, 0.000000)",
        "(290.000000, 70.000000, 0.000000)",
        "(290.000000, 70.000000, 0.000000)",
        "(290.000000, 70.000000, 0.000000)",
        "(290.000000, 70.000000, 0.000000)",
        "(290.000000, 70.000000, 0.000000)",
        "(290.000000, 70.000000, 0.000000)",
        "(290.000000, 70.000000, 0.000000)",
        "(290.000000, 70.000000, 0.000000)",
        "(290.000000, 70.000000, 0.000000)",
        "(290.000000, 70.000000, 0.000000)",
        "(290.000000, 70.000000, 0.000000)",
        "(290.000000, 70.000000, 0.000000)",
        "(290.000000, 70.000000, 0.000000)",
        "(290.000000, 70.000000, 0.000000)",
        "(290.000000, 70.000000, 0.000000)",
        "(290.000000, 70.000000, 0.000000)",
        "(290.000000, 70.000000, 0.000000)",
        "(290.000000, 70.000000, 0.000000)",
        "(290.000000, 70.000000, 0.000000)",
        "(290.000000, 70.000000, 0.000000)",
        "(290.000000, 70.000000, 0.000000)",
        "(290.000000, 70.000000, 0.000000)",
        "(290.000000, 70.000000, 0.000000)",
        "(290.000000, 70.000000, 0.000000)",
        "(290.000000, 70.000000, 0.000000)",
        "(290.000000, 70.000000, 0.000000)",
        "(290.000000, 70.000000, 0.000000)",
        "(290.000000, 70.000000, 0.000000)",
        "(290.000000, 70.000000, 0.000000)",
        "(290.000000, 70.000000, 0.000000)",
        "(290.000000, 70.000000, 0.000000)",
        "(290.000000, 70.000000, 0.000000)",
        "(290.000000, 70.000000, 0.000000)",
        "(290.000000, 70.000000, 0.000000)",
        "(290.000000, 70.000000, 0.000000)",
        "(290.000000, 70.000000, 0.000000)",
        "(290.000000, 70.000000, 0.000000)",
        "(290.000000, 70.000000, 0.000000)",
        "(290.000000, 70.000000, 0.000000)",
        "(290.000000, 70.000000, 0.000000)",
        "(290.000000, 70.000000, 0.000000)",
        "(290.000000, 70.000000, 0.000000)",
        "(290.000000, 70.000000, 0.000000)",
        "(290.000000, 70.000000, 0.000000)",
        "(290.000000, 70.000000, 0.000000)",
        "(290.000000, 70.000000, 0.000000)",
        "(290.000000, 70.000000, 0.000000)",
        "(290.000000, 70.000000, 0.000000)",
        "(290.000000, 70.000000, 0.000000)",
        "(290.000000, 70.000000, 0.000000)",
        "(290.000000, 70.000000, 0.000000)",
        "(290.000000, 70.000000, 0.000000)",
        "(290.000000, 70.000000, 0.000000)",
        "(290.000000, 70.000000, 0.000000)",
        "(290.000000, 70.000000, 0.000000)",
        "(290.000000, 70.000000, 0.000000)",
        "(290.000000, 70.000000, 0.000000)",
        "(290.000000, 70.000000, 0.000000)",
        "(290.000000, 70.000000, 0.000000)",
        "(290.000000, 70.000000, 0.000000)",
        "(290.000000, 70.000000, 0.000000)",
        "(290.000000, 70.000000, 0.000000)",
        "(290.000000, 70.000000, 0.000000)",
        "(290.000000, 70.000000, 0.000000)",
        "(290.000000, 70.000000, 0.000000)",
        "(290.000000, 70.000000, 0.000000)",
        "(290.000000, 70.000000, 0.000000)",
        "(290.000000, 70.000000, 0.000000)",
        "(290.000000, 70.000000, 0.000000)",
        "(290.000000, 70.000000, 0.000000)",
        "(290.000000, 70.000000, 0.000000)",
        "(290.000000, 70.000000, 0.000000)",
        "(290.000000, 70.000000, 0.000000)",
        "(290.000000, 70.000000, 0.000000)",
        "(290.000000, 70.000000, 0.000000)",
        "(290.000000, 70.000000, 0.000000)",
        "(290.000000, 70.000000, 0.000000)",
        "(290.000000, 70.000000, 0.000000)",
        "(290.000000, 70.000000, 0.000000)",
        "(290.000000, 70.000000, 0.000000)",
        "(290.000000, 70.000000, 0.000000)",
        "(290.000000, 70.000000, 0.000000)",
        "(290.000000, 70.000000, 0.000000)",
        "(290.000000, 70.000000, 0.000000)",
        "(290.000000, 70.000000, 0.000000)",
        "(290.000000, 70.000000, 0.000000)",
        "(290.000000, 70.000000, 0.000000)",
        "(290.000000, 70.000000, 0.000000)",
        "(290.000000, 70.000000, 0.000000)",
        "(290.000000, 70.000000, 0.000000)",
        "(290.000000, 70.000000, 0.000000)",
        "(290.000000, 70.000000, 0.000000)",
        "(290.000000, 70.000000, 0.000000)",
        "(290.000000, 70.000000, 0.000000)",
        "(290.000000, 70.000000, 0.000000)",
        "(290.000000, 70.000000, 0.000000)",
        "(290.000000, 70.000000, 0.000000)",
        "(290.000000, 70.000000, 0.000000)",
        "(290.000000, 70.000000, 0.000000)",
        "(290.000000, 70.000000, 0.000000)",
        "(290.000000, 70.000000, 0.000000)",
        "(290.000000, 70.000000, 0.000000)",
        "(290.000000, 70.000000, 0.000000)",
        "(290.000000, 70.000000, 0.000000)",
        "(290.000000, 70.000000, 0.000000)",
        "(290.000000, 70.000000, 0.000000)",
        "(290.000000, 70.000000, 0.000000)",
        "(290.000000, 70.000000, 0.000000)",
        "(290.000000, 70.000000, 0.000000)",
        "(290.000000, 70.000000, 0.000000)",
        "(290.000000, 70.000000, 0.000000)",
        "(290.000000, 70.000000, 0.000000)",
        "(290.000000, 70.000000, 0.000000)",
        "(290.000000, 70.000000, 0.000000)",
        "(290.000000, 70.000000, 0.000000)",
        "(290.000000, 70.000000, 0.000000)",
        "(290.000000, 70.000000, 0.000000)",
        "(290.000000, 70.000000, 0.000000)",
        "(290.000000, 70.000000, 0.000000)",
        "(290.000000, 70.000000, 0.000000)",
        "(290.000000, 70.000000, 0.000000)",
        "(290.000000, 70.000000, 0.000000)",
        "(290.000000, 70.000000, 0.000000)",
        "(290.000000, 70.000000, 0.000000)",
        "(290.000000, 70.000000, 0.000000)",
        "(290.000000, 70.000000, 0.000000)",
        "(290.000000, 70.000000, 0.000000)",
        "(290.000000, 70.000000, 0.000000)",
        "(290.000000, 70.000000, 0.000000)",
        "(290.000000, 70.000000, 0.000000)",
        "(290.000000, 70.000000, 0.000000)",
        "(290.000000, 70.000000, 0.000000)",
        "(290.000000, 70.000000, 0.000000)",
        "(290.000000, 70.000000, 0.000000)",
        "(290.000000, 70.000000, 0.000000)",
        "(290.000000, 70.000000, 0.000000)",
        "(290.000000, 70.000000, 0.000000)",
        "(290.000000, 70.000000, 0.000000)",
        "(290.000000, 70.000000, 0.000000)",
        "(290.000000, 70.000000, 0.000000)",
        "(290.000000, 70.000000, 0.000000)",
        "(290.000000, 70.000000, 0.000000)",
        "(290.000000, 70.000000, 0.000000)",
        "(290.000000, 70.000000, 0.000000)",
        "(290.000000, 70.000000, 0.000000)",
        "(290.000000, 70.000000, 0.000000)",
        "(290.000000, 70.000000, 0.000000)",
        "(290.000000, 70.000000, 0.000000)",
        "(290.000000, 70.000000, 0.000000)",
        "(290.000000, 70.000000, 0.000000)",
        "(290.000000, 70.000000, 0.000000)",
        "(290.000000, 70.000000, 0.000000)",
        "(290.000000, 70.000000, 0.000000)",
        "(290.000000, 70.000000, 0.000000)",
        "(290.000000, 70.000000, 0.000000)",
        "(290.000000, 70.000000, 0.000000)",
        "(290.000000, 70.000000, 0.000000)",
        "(290.000000, 70.000000, 0.000000)",
        "(290.000000, 70.000000, 0.000000)",
        "(290.000000, 70.000000, 0.000000)",
        "(290.000000, 70.000000, 0.000000)",
        "(290.000000, 70.000000, 0.000000)",
        "(290.000000, 70.000000, 0.000000)",
        "(290.000000, 70.000000, 0.000000)",
        "(290.000000, 70.000000, 0.000000)",
        "(290.000000, 70.000000, 0.000000)",
        "(290.000000, 70.000000, 0.000000)",
        "(290.000000, 70.000000, 0.000000)",
        "(290.000000, 70.000000, 0.000000)",
        "(290.000000, 70.000000, 0.000000)",
        "(290.000000, 70.000000, 0.000000)",
        "(290.000000, 70.000000, 0.000000)",
        "(290.000000, 70.000000, 0.000000)",
        "(290.000000, 70.000000, 0.000000)",
        "(290.000000, 70.000000, 0.000000)",
        "(290.000000, 70.000000, 0.000000)",
        "(290.000000, 70.000000, 0.000000)",
        "(290.000000, 70.000000, 0.000000)",
        "(290.000000, 70.000000, 0.000000)",
        "(290.000000, 70.000000, 0.000000)",
        "(290.000000, 70.000000, 0.000000)",
        "(290.000000, 70.000000, 0.000000)",
        "(290.000000, 70.000000, 0.000000)",
        "(290.000000, 70.000000, 0.000000)",
        "(290.000000, 70.000000, 0.000000)",
        "(290.000000, 70.000000, 0.000000)",
        "(290.000000, 70.000000, 0.000000)",
        "(290.000000, 70.000000, 0.000000)",
        "(290.000000, 70.000000, 0.000000)",
        "(290.000000, 70.000000, 0.000000)",
        "(290.000000, 70.000000, 0.000000)",
        "(290.000000, 70.000000, 0.000000)",
        "(290.000000, 70.000000, 0.000000)",
        "(290.000000, 70.000000, 0.000000)",
        "(290.000000, 70.000000, 0.000000)",
        "(290.000000, 70.000000, 0.000000)",
        "(290.000000, 70.000000, 0.000000)",
        "(290.000000, 70.000000, 0.000000)",
        "(290.000000, 70.000000, 0.000000)",
        "(290.000000, 70.000000, 0.000000)",
        "(290.000000, 70.000000, 0.000000)",
        "(290.000000, 70.000000, 0.000000)",
        "(290.000000, 70.000000, 0.000000)",
        "(290.000000, 70.000000, 0.000000)",
        "(290.000000, 70.000000, 0.000000)",
        "(290.000000, 70.000000, 0.000000)",
        "(290.000000, 70.000000, 0.000000)",
        "(290.000000, 70.000000, 0.000000)",
        "(290.000000, 70.000000, 0.000000)",
        "(290.000000, 70.000000, 0.000000)",
        "(290.000000, 70.000000, 0.000000)",
        "(290.000000, 70.000000, 0.000000)",
        "(290.000000, 70.000000, 0.000000)",
        "(290.000000, 70.000000, 0.000000)",
        "(290.000000, 70.000000, 0.000000)",
        "(290.000000, 70.000000, 0.000000)",
        "(290.000000, 70.000000, 0.000000)",
        "(290.000000, 70.000000, 0.000000)",
        "(290.000000, 70.000000, 0.000000)",
        "(290.000000, 70.000000, 0.000000)",
        "(290.000000, 70.000000, 0.000000)",
        "(290.000000, 70.000000, 0.000000)",
        "(290.000000, 70.000000, 0.000000)",
        "(290.000000, 70.000000, 0.000000)",
        "(290.000000, 70.000000, 0.000000)",
        "(290.000000, 70.000000, 0.000000)",
        "(290.000000, 70.000000, 0.000000)",
        "(290.000000, 70.000000, 0.000000)",
        "(290.000000, 70.000000, 0.000000)",
        "(290.000000, 70.000000, 0.000000)",
        "(290.000000, 70.000000, 0.000000)",
        "(290.000000, 70.000000, 0.000000)",
        "(290.000000, 70.000000, 0.000000)",
        "(290.000000, 70.000000, 0.000000)",
        "(290.000000, 70.000000, 0.000000)",
        "(290.000000, 70.000000, 0.000000)",
        "(290.000000, 70.000000, 0.000000)",
        "(290.000000, 70.000000, 0.000000)",
        "(290.000000, 70.000000, 0.000000)",
        "(290.000000, 70.000000, 0.000000)",
        "(290.000000, 70.000000, 0.000000)",
        "(290.000000, 70.000000, 0.000000)",
        "(290.000000, 70.000000, 0.000000)",
        "(290.000000, 70.000000, 0.000000)",
        "(290.000000, 70.000000, 0.000000)",
        "(290.000000, 70.000000, 0.000000)",
        "(290.000000, 70.000000, 0.000000)",
        "(290.000000, 70.000000, 0.000000)",
        "(290.000000, 70.000000, 0.000000)",
        "(290.000000, 70.000000, 0.000000)",
        "(290.000000, 70.000000, 0.000000)",
        "(290.000000, 70.000000, 0.000000)",
        "(290.000000, 70.000000, 0.000000)",
        "(290.000000, 70.000000, 0.000000)",
        "(290.000000, 70.000000, 0.000000)",
        "(290.000000, 70.000000, 0.000000)",
        "(290.000000, 70.000000, 0.000000)",
        "(290.000000, 70.000000, 0.000000)",
        "(290.000000, 70.000000, 0.000000)",
        "(290.000000, 70.000000, 0.000000)",
        "(290.000000, 70.000000, 0.000000)",
        "(290.000000, 70.000000, 0.000000)",
        "(290.000000, 70.000000, 0.000000)",
        "(290.000000, 70.000000, 0.000000)",
        "(290.000000, 70.000000, 0.000000)",
        "(290.000000, 70.000000, 0.000000)",
        "(290.000000, 70.000000, 0.000000)",
        "(290.000000, 70.000000, 0.000000)",
        "(290.000000, 70.000000, 0.000000)",
        "(290.000000, 70.000000, 0.000000)",
        "(290.000000, 70.000000, 0.000000)",
        "(290.000000, 70.000000, 0.000000)",
        "(290.000000, 70.000000, 0.000000)",
        "(290.000000, 70.000000, 0.000000)",
        "(290.000000, 70.000000, 0.000000)",
        "(290.000000, 70.000000, 0.000000)",
        "(290.000000, 70.000000, 0.000000)",
        "(290.000000, 70.000000, 0.000000)",
        "(290.000000, 70.000000, 0.000000)",
        "(290.000000, 70.000000, 0.000000)",
        "(290.000000, 70.000000, 0.000000)",
        "(290.000000, 70.000000, 0.000000)",
        "(290.000000, 70.000000, 0.000000)",
        "(290.000000, 70.000000, 0.000000)",
        "(290.000000, 70.000000, 0.000000)",
        "(290.000000, 70.000000, 0.000000)",
        "(290.000000, 70.000000, 0.000000)",
        "(290.000000, 70.000000, 0.000000)",
        "(290.000000, 70.000000, 0.000000)",
        "(290.000000, 70.000000, 0.000000)",
        "(290.000000, 70.000000, 0.000000)",
        "(290.000000, 70.000000, 0.000000)",
        "(290.000000, 70.000000, 0.000000)",
        "(290.000000, 70.000000, 0.000000)",
        "(290.000000, 70.000000, 0.000000)",
        "(290.000000, 70.000000, 0.000000)",
        "(290.000000, 70.000000, 0.000000)",
        "(290.000000, 70.000000, 0.000000)",
        "(290.000000, 70.000000, 0.000000)",
        "(290.000000, 70.000000, 0.000000)",
        "(290.000000, 70.000000, 0.000000)",
        "(290.000000, 70.000000, 0.000000)",
        "(290.000000, 70.000000, 0.000000)",
        "(290.000000, 70.000000, 0.000000)",
        "(290.000000, 70.000000, 0.000000)",
        "(290.000000, 70.000000, 0.000000)",
        "(290.000000, 70.000000, 0.000000)",
        "(290.000000, 70.000000, 0.000000)",
        "(290.000000, 70.000000, 0.000000)",
        "(290.000000, 70.000000, 0.000000)",
        "(290.000000, 70.000000, 0.000000)",
        "(290.000000, 70.000000, 0.000000)",
        "(290.000000, 70.000000, 0.000000)",
        "(290.000000, 70.000000, 0.000000)",
        "(290.000000, 70.000000, 0.000000)",
        "(290.000000, 70.000000, 0.000000)",
        "(290.000000, 70.000000, 0.000000)",
        "(290.000000, 70.000000, 0.000000)",
        "(290.000000, 70.000000, 0.000000)",
        "(290.000000, 70.000000, 0.000000)",
        "(290.000000, 70.000000, 0.000000)",
        "(290.000000, 70.000000, 0.000000)",
        "(290.000000, 70.000000, 0.000000)",
        "(290.000000, 70.000000, 0.000000)",
        "(290.000000, 70.000000, 0.000000)",
        "(290.000000, 70.000000, 0.000000)",
        "(290.000000, 70.000000, 0.000000)",
        "(290.000000, 70.000000, 0.000000)",
        "(290.000000, 70.000000, 0.000000)",
        "(290.000000, 70.000000, 0.000000)",
        "(290.000000, 70.000000, 0.000000)",
        "(290.000000, 70.000000, 0.000000)",
        "(290.000000, 70.000000, 0.000000)",
        "(290.000000, 70.000000, 0.000000)",
        "(290.000000, 70.000000, 0.000000)",
        "(290.000000, 70.000000, 0.000000)",
        "(290.000000, 70.000000, 0.000000)",
        "(290.000000, 70.000000, 0.000000)",
        "(290.000000, 70.000000, 0.000000)",
        "(290.000000, 70.000000, 0.000000)",
        "(290.000000, 70.000000, 0.000000)",
        "(290.000000, 70.000000, 0.000000)",
        "(290.000000, 70.000000, 0.000000)",
        "(290.000000, 70.000000, 0.000000)",
        "(290.000000, 70.000000, 0.000000)",
        "(290.000000, 70.000000, 0.000000)",
        "(290.000000, 70.000000, 0.000000)",
        "(290.000000, 70.000000, 0.000000)",
        "(290.000000, 70.000000, 0.000000)",
        "(290.000000, 70.000000, 0.000000)",
        "(290.000000, 70.000000, 0.000000)",
        "(290.000000, 70.000000, 0.000000)",
        "(290.000000, 70.000000, 0.000000)",
        "(290.000000, 70.000000, 0.000000)",
        "(290.000000, 70.000000, 0.000000)",
        "(290.000000, 70.000000, 0.000000)",
        "(290.000000, 70.000000, 0.000000)",
        "(290.000000, 70.000000, 0.000000)",
        "(290.000000, 70.000000, 0.000000)",
        "(290.000000, 70.000000, 0.000000)",
        "(290.000000, 70.000000, 0.000000)",
        "(290.000000, 70.000000, 0.000000)",
        "(290.000000, 70.000000, 0.000000)",
        "(290.000000, 70.000000, 0.000000)",
        "(290.000000, 70.000000, 0.000000)",
        "(290.000000, 70.000000, 0.000000)",
        "(290.000000, 70.000000, 0.000000)",
        "(290.000000, 70.000000, 0.000000)",
        "(290.000000, 70.000000, 0.000000)",
        "(290.000000, 70.000000, 0.000000)",
        "(290.000000, 70.000000, 0.000000)",
        "(290.000000, 70.000000, 0.000000)",
        "(290.000000, 70.000000, 0.000000)",
        "(290.000000, 70.000000, 0.000000)",
        "(290.000000, 70.000000, 0.000000)",
        "(290.000000, 70.000000, 0.000000)",
        "(290.000000, 70.000000, 0.000000)",
        "(290.000000, 70.000000, 0.000000)",
        "(290.000000, 70.000000, 0.000000)",
        "(290.000000, 70.000000, 0.000000)",
        "(290.000000, 70.000000, 0.000000)",
        "(290.000000, 70.000000, 0.000000)",
        "(290.000000, 70.000000, 0.000000)",
        "(290.000000, 70.000000, 0.000000)",
        "(290.000000, 70.000000, 0.000000)",
        "(290.000000, 70.000000, 0.000000)",
        "(290.000000, 70.000000, 0.000000)",
        "(290.000000, 70.000000, 0.000000)",
        "(290.000000, 70.000000, 0.000000)",
        "(290.000000, 70.000000, 0.000000)",
        "(290.000000, 70.000000, 0.000000)",
        "(290.000000, 70.000000, 0.000000)",
        "(290.000000, 70.000000, 0.000000)",
        "(290.000000, 70.000000, 0.000000)",
        "(290.000000, 70.000000, 0.000000)",
        "(290.000000, 70.000000, 0.000000)",
        "(290.000000, 70.000000, 0.000000)",
        "(290.000000, 70.000000, 0.000000)",
        "(290.000000, 70.000000, 0.000000)",
        "(290.000000, 70.000000, 0.000000)",
        "(290.000000, 70.000000, 0.000000)",
        "(290.000000, 70.000000, 0.000000)",
        "(290.000000, 70.000000, 0.000000)",
        "(290.000000, 70.000000, 0.000000)",
        "(290.000000, 70.000000, 0.000000)",
        "(290.000000, 70.000000, 0.000000)",
        "(290.000000, 70.000000, 0.000000)",
        "(290.000000, 70.000000, 0.000000)",
        "(290.000000, 70.000000, 0.000000)",
        "(290.000000, 70.000000, 0.000000)",
        "(290.000000, 70.000000, 0.000000)",
        "(290.000000, 70.000000, 0.000000)",
        "(290.000000, 70.000000, 0.000000)",
        "(290.000000, 70.000000, 0.000000)",
        "(290.000000, 70.000000, 0.000000)",
        "(290.000000, 70.000000, 0.000000)",
        "(290.000000, 70.000000, 0.000000)",
        "(290.000000, 70.000000, 0.000000)",
        "(290.000000, 70.000000, 0.000000)",
        "(290.000000, 70.000000, 0.000000)",
        "(290.000000, 70.000000, 0.000000)",
        "(290.000000, 70.000000, 0.000000)",
        "(290.000000, 70.000000, 0.000000)",
        "(290.000000, 70.000000, 0.000000)",
        "(290.000000, 70.000000, 0.000000)",
        "(290.000000, 70.000000, 0.000000)",
        "(290.000000, 70.000000, 0.000000)",
        "(290.000000, 70.000000, 0.000000)",
        "(290.000000, 70.000000, 0.000000)",
        "(290.000000, 70.000000, 0.000000)",
        "(290.000000, 70.000000, 0.000000)",
        "(290.000000, 70.000000, 0.000000)",
        "(290.000000, 70.000000, 0.000000)",
        "(290.000000, 70.000000, 0.000000)",
        "(290.000000, 70.000000, 0.000000)",
        "(290.000000, 70.000000, 0.000000)",
        "(290.000000, 70.000000, 0.000000)",
        "(290.000000, 70.000000, 0.000000)",
        "(290.000000, 70.000000, 0.000000)",
        "(290.000000, 70.000000, 0.000000)",
        "(290.000000, 70.000000, 0.000000)",
        "(290.000000, 70.000000, 0.000000)",
        "(290.000000, 70.000000, 0.000000)",
        "(290.000000, 70.000000, 0.000000)",
        "(290.000000, 70.000000, 0.000000)",
        "(290.000000, 70.000000, 0.000000)",
        "(290.000000, 70.000000, 0.000000)",
        "(290.000000, 70.000000, 0.000000)",
        "(290.000000, 70.000000, 0.000000)",
        "(290.000000, 70.000000, 0.000000)",
        "(290.000000, 70.000000, 0.000000)",
        "(290.000000, 70.000000, 0.000000)",
        "(290.000000, 70.000000, 0.000000)",
        "(290.000000, 70.000000, 0.000000)",
        "(290.000000, 70.000000, 0.000000)",
        "(290.000000, 70.000000, 0.000000)",
        "(290.000000, 70.000000, 0.000000)",
        "(290.000000, 70.000000, 0.000000)",
        "(290.000000, 70.000000, 0.000000)",
        "(290.000000, 70.000000, 0.000000)",
        "(290.000000, 70.000000, 0.000000)",
        "(290.000000, 70.000000, 0.000000)",
        "(290.000000, 70.000000, 0.000000)",
        "(290.000000, 70.000000, 0.000000)",
        "(290.000000, 70.000000, 0.000000)",
        "(290.000000, 70.000000, 0.000000)",
        "(290.000000, 70.000000, 0.000000)",
        "(290.000000, 70.000000, 0.000000)",
        "(290.000000, 70.000000, 0.000000)",
        "(290.000000, 70.000000, 0.000000)",
        "(290.000000, 70.000000, 0.000000)",
        "(290.000000, 70.000000, 0.000000)",
        "(290.000000, 70.000000, 0.000000)",
        "(290.000000, 70.000000, 0.000000)",
        "(290.000000, 70.000000, 0.000000)",
        "(290.000000, 70.000000, 0.000000)",
        "(290.000000, 70.000000, 0.000000)",
        "(290.000000, 70.000000, 0.000000)",
        "(290.000000, 70.000000, 0.000000)",
        "(290.000000, 70.000000, 0.000000)",
        "(290.000000, 70.000000, 0.000000)",
        "(290.000000, 70.000000, 0.000000)",
        "(290.000000, 70.000000, 0.000000)",
        "(290.000000, 70.000000, 0.000000)",
        "(290.000000, 70.000000, 0.000000)",
        "(290.000000, 70.000000, 0.000000)",
        "(290.000000, 70.000000, 0.000000)",
        "(290.000000, 70.000000, 0.000000)",
        "(290.000000, 70.000000, 0.000000)",
        "(290.000000, 70.000000, 0.000000)",
        "(290.000000, 70.000000, 0.000000)",
        "(290.000000, 70.000000, 0.000000)",
        "(290.000000, 70.000000, 0.000000)",
        "(290.000000, 70.000000, 0.000000)",
        "(290.000000, 70.000000, 0.000000)",
        "(290.000000, 70.000000, 0.000000)",
        "(290.000000, 70.000000, 0.000000)",
        "(290.000000, 70.000000, 0.000000)",
        "(290.000000, 70.000000, 0.000000)",
        "(290.000000, 70.000000, 0.000000)",
        "(290.000000, 70.000000, 0.000000)",
        "(290.000000, 70.000000, 0.000000)",
        "(290.000000, 70.000000, 0.000000)",
        "(290.000000, 70.000000, 0.000000)",
        "(290.000000, 70.000000, 0.000000)",
        "(290.000000, 70.000000, 0.000000)",
        "(290.000000, 70.000000, 0.000000)",
        "(290.000000, 70.000000, 0.000000)",
        "(290.000000, 70.000000, 0.000000)",
        "(290.000000, 70.000000, 0.000000)",
        "(290.000000, 70.000000, 0.000000)",
        "(290.000000, 70.000000, 0.000000)",
        "(290.000000, 70.000000, 0.000000)",
        "(290.000000, 70.000000, 0.000000)",
        "(290.000000, 70.000000, 0.000000)",
        "(290.000000, 70.000000, 0.000000)",
        "(290.000000, 70.000000, 0.000000)",
        "(290.000000, 70.000000, 0.000000)",
        "(290.000000, 70.000000, 0.000000)",
        "(290.000000, 70.000000, 0.000000)",
        "(290.000000, 70.000000, 0.000000)",
        "(290.000000, 70.000000, 0.000000)",
        "(290.000000, 70.000000, 0.000000)",
        "(290.000000, 70.000000, 0.000000)",
        "(290.000000, 70.000000, 0.000000)",
        "(290.000000, 70.000000, 0.000000)",
        "(290.000000, 70.000000, 0.000000)",
        "(290.000000, 70.000000, 0.000000)",
        "(290.000000, 70.000000, 0.000000)",
        "(290.000000, 70.000000, 0.000000)",
        "(290.000000, 70.000000, 0.000000)",
        "(290.000000, 70.000000, 0.000000)",
        "(290.000000, 70.000000, 0.000000)",
        "(290.000000, 70.000000, 0.000000)",
        "(290.000000, 70.000000, 0.000000)",
        "(290.000000, 70.000000, 0.000000)",
        "(290.000000, 70.000000, 0.000000)",
        "(290.000000, 70.000000, 0.000000)",
        "(290.000000, 70.000000, 0.000000)",
        "(290.000000, 70.000000, 0.000000)",
        "(290.000000, 70.000000, 0.000000)",
        "(290.000000, 70.000000, 0.000000)",
        "(290.000000, 70.000000, 0.000000)",
        "(290.000000, 70.000000, 0.000000)",
        "(290.000000, 70.000000, 0.000000)",
        "(290.000000, 70.000000, 0.000000)",
        "(290.000000, 70.000000, 0.000000)",
        "(290.000000, 70.000000, 0.000000)",
        "(290.000000, 70.000000, 0.000000)",
        "(290.000000, 70.000000, 0.000000)",
        "(290.000000, 70.000000, 0.000000)",
        "(290.000000, 70.000000, 0.000000)",
        "(290.000000, 70.000000, 0.000000)",
        "(290.000000, 70.000000, 0.000000)",
        "(290.000000, 70.000000, 0.000000)",
        "(290.000000, 70.000000, 0.000000)",
        "(290.000000, 70.000000, 0.000000)",
        "(290.000000, 70.000000, 0.000000)",
        "(290.000000, 70.000000, 0.000000)",
        "(290.000000, 70.000000, 0.000000)",
        "(290.000000, 70.000000, 0.000000)",
        "(290.000000, 70.000000, 0.000000)",
        "(290.000000, 70.000000, 0.000000)",
        "(290.000000, 70.000000, 0.000000)",
        "(290.000000, 70.000000, 0.000000)",
        "(290.000000, 70.000000, 0.000000)",
        "(290.000000, 70.000000, 0.000000)",
        "(290.000000, 70.000000, 0.000000)",
        "(290.000000, 70.000000, 0.000000)",
        "(290.000000, 70.000000, 0.000000)",
        "(290.000000, 70.000000, 0.000000)",
        "(290.000000, 70.000000, 0.000000)",
        "(290.000000, 70.000000, 0.000000)",
        "(290.000000, 70.000000, 0.000000)",
        "(290.000000, 70.000000, 0.000000)",
        "(290.000000, 70.000000, 0.000000)",
        "(290.000000, 70.000000, 0.000000)",
        "(290.000000, 70.000000, 0.000000)",
        "(290.000000, 70.000000, 0.000000)",
        "(290.000000, 70.000000, 0.000000)",
        "(290.000000, 70.000000, 0.000000)",
        "(290.000000, 70.000000, 0.000000)",
        "(290.000000, 70.000000, 0.000000)",
        "(290.000000, 70.000000, 0.000000)",
        "(290.000000, 70.000000, 0.000000)",
        "(290.000000, 70.000000, 0.000000)",
        "(290.000000, 70.000000, 0.000000)",
        "(290.000000, 70.000000, 0.000000)",
        "(290.000000, 70.000000, 0.000000)",
        "(290.000000, 70.000000, 0.000000)",
        "(290.000000, 70.000000, 0.000000)",
        "(290.000000, 70.000000, 0.000000)",
        "(290.000000, 70.000000, 0.000000)",
        "(290.000000, 70.000000, 0.000000)",
        "(290.000000, 70.000000, 0.000000)",
        "(290.000000, 70.000000, 0.000000)",
        "(290.000000, 70.000000, 0.000000)",
        "(290.000000, 70.000000, 0.000000)",
        "(290.000000, 70.000000, 0.000000)",
        "(290.000000, 70.000000, 0.000000)",
        "(290.000000, 70.000000, 0.000000)",
        "(290.000000, 70.000000, 0.000000)",
        "(290.000000, 70.000000, 0.000000)",
        "(290.000000, 70.000000, 0.000000)",
        "(290.000000, 70.000000, 0.000000)",
        "(290.000000, 70.000000, 0.000000)",
        "(290.000000, 70.000000, 0.000000)",
        "(290.000000, 70.000000, 0.000000)",
        "(290.000000, 70.000000, 0.000000)",
        "(290.000000, 70.000000, 0.000000)",
        "(290.000000, 70.000000, 0.000000)",
        "(290.000000, 70.000000, 0.000000)",
        "(290.000000, 70.000000, 0.000000)",
        "(290.000000, 70.000000, 0.000000)",
        "(290.000000, 70.000000, 0.000000)",
        "(290.000000, 70.000000, 0.000000)",
        "(290.000000, 70.000000, 0.000000)",
        "(290.000000, 70.000000, 0.000000)",
        "(290.000000, 70.000000, 0.000000)",
        "(290.000000, 70.000000, 0.000000)",
        "(290.000000, 70.000000, 0.000000)",
        "(290.000000, 70.000000, 0.000000)",
        "(290.000000, 70.000000, 0.000000)",
        "(290.000000, 70.000000, 0.000000)",
        "(290.000000, 70.000000, 0.000000)",
        "(290.000000, 70.000000, 0.000000)",
        "(290.000000, 70.000000, 0.000000)",
        "(290.000000, 70.000000, 0.000000)",
        "(290.000000, 70.000000, 0.000000)",
        "(290.000000, 70.000000, 0.000000)",
        "(290.000000, 70.000000, 0.000000)",
        "(290.000000, 70.000000, 0.000000)",
        "(290.000000, 70.000000, 0.000000)",
        "(290.000000, 70.000000, 0.000000)",
        "(290.000000, 70.000000, 0.000000)",
        "(290.000000, 70.000000, 0.000000)",
        "(290.000000, 70.000000, 0.000000)",
        "(290.000000, 70.000000, 0.000000)",
        "(290.000000, 70.000000, 0.000000)",
        "(290.000000, 70.000000, 0.000000)",
        "(290.000000, 70.000000, 0.000000)",
        "(290.000000, 70.000000, 0.000000)",
        "(290.000000, 70.000000, 0.000000)",
        "(290.000000, 70.000000, 0.000000)",
        "(290.000000, 70.000000, 0.000000)",
        "(290.000000, 70.000000, 0.000000)",
        "(290.000000, 70.000000, 0.000000)",
        "(290.000000, 70.000000, 0.000000)",
        "(290.000000, 70.000000, 0.000000)",
        "(290.000000, 70.000000, 0.000000)",
        "(290.000000, 70.000000, 0.000000)",
        "(290.000000, 70.000000, 0.000000)",
        "(290.000000, 70.000000, 0.000000)",
        "(290.000000, 70.000000, 0.000000)",
        "(290.000000, 70.000000, 0.000000)",
        "(290.000000, 70.000000, 0.000000)",
        "(290.000000, 70.000000, 0.000000)",
        "(290.000000, 70.000000, 0.000000)",
        "(290.000000, 70.000000, 0.000000)",
        "(290.000000, 70.000000, 0.000000)",
        "(290.000000, 70.000000, 0.000000)",
        "(290.000000, 70.000000, 0.000000)",
        "(290.000000, 70.000000, 0.000000)",
        "(290.000000, 70.000000, 0.000000)",
        "(290.000000, 70.000000, 0.000000)",
        "(290.000000, 70.000000, 0.000000)",
        "(290.000000, 70.000000, 0.000000)",
        "(290.000000, 70.000000, 0.000000)",
        "(290.000000, 70.000000, 0.000000)",
        "(290.000000, 70.000000, 0.000000)",
        "(290.000000, 70.000000, 0.000000)",
        "(290.000000, 70.000000, 0.000000)",
        "(290.000000, 70.000000, 0.000000)",
        "(290.000000, 70.000000, 0.000000)",
        "(290.000000, 70.000000, 0.000000)",
        "(290.000000, 70.000000, 0.000000)",
        "(290.000000, 70.000000, 0.000000)",
        "(290.000000, 70.000000, 0.000000)",
        "(290.000000, 70.000000, 0.000000)",
        "(290.000000, 70.000000, 0.000000)",
        "(290.000000, 70.000000, 0.000000)",
        "(290.000000, 70.000000, 0.000000)",
        "(290.000000, 70.000000, 0.000000)",
        "(290.000000, 70.000000, 0.000000)",
        "(290.000000, 70.000000, 0.000000)",
        "(290.000000, 70.000000, 0.000000)",
        "(290.000000, 70.000000, 0.000000)",
        "(290.000000, 70.000000, 0.000000)",
        "(290.000000, 70.000000, 0.000000)",
        "(290.000000, 70.000000, 0.000000)",
        "(290.000000, 70.000000, 0.000000)",
        "(290.000000, 70.000000, 0.000000)",
        "(290.000000, 70.000000, 0.000000)",
        "(290.000000, 70.000000, 0.000000)",
        "(290.000000, 70.000000, 0.000000)",
        "(290.000000, 70.000000, 0.000000)",
        "(290.000000, 70.000000, 0.000000)",
        "(290.000000, 70.000000, 0.000000)",
        "(290.000000, 70.000000, 0.000000)",
        "(290.000000, 70.000000, 0.000000)",
        "(290.000000, 70.000000, 0.000000)",
        "(290.000000, 70.000000, 0.000000)",
        "(290.000000, 70.000000, 0.000000)",
        "(290.000000, 70.000000, 0.000000)",
        "(290.000000, 70.000000, 0.000000)",
        "(290.000000, 70.000000, 0.000000)",
        "(290.000000, 70.000000, 0.000000)",
        "(290.000000, 70.000000, 0.000000)",
        "(290.000000, 70.000000, 0.000000)",
        "(290.000000, 70.000000, 0.000000)",
        "(290.000000, 70.000000, 0.000000)",
        "(290.000000, 70.000000, 0.000000)",
        "(290.000000, 70.000000, 0.000000)",
        "(290.000000, 70.000000, 0.000000)",
        "(290.000000, 70.000000, 0.000000)",
        "(290.000000, 70.000000, 0.000000)",
        "(290.000000, 70.000000, 0.000000)",
        "(290.000000, 70.000000, 0.000000)",
        "(290.000000, 70.000000, 0.000000)",
        "(290.000000, 70.000000, 0.000000)",
        "(290.000000, 70.000000, 0.000000)",
        "(290.000000, 70.000000, 0.000000)",
        "(290.000000, 70.000000, 0.000000)",
        "(290.000000, 70.000000, 0.000000)",
        "(290.000000, 70.000000, 0.000000)",
        "(290.000000, 70.000000, 0.000000)",
        "(290.000000, 70.000000, 0.000000)",
        "(290.000000, 70.000000, 0.000000)",
        "(290.000000, 70.000000, 0.000000)",
        "(290.000000, 70.000000, 0.000000)",
        "(290.000000, 70.000000, 0.000000)",
        "(290.000000, 70.000000, 0.000000)",
        "(290.000000, 70.000000, 0.000000)",
        "(290.000000, 70.000000, 0.000000)",
        "(290.000000, 70.000000, 0.000000)",
        "(290.000000, 70.000000, 0.000000)",
        "(290.000000, 70.000000, 0.000000)",
        "(290.000000, 70.000000, 0.000000)",
        "(290.000000, 70.000000, 0.000000)",
        "(290.000000, 70.000000, 0.000000)",
        "(290.000000, 70.000000, 0.000000)",
        "(290.000000, 70.000000, 0.000000)",
        "(290.000000, 70.000000, 0.000000)",
        "(290.000000, 70.000000, 0.000000)",
        "(290.000000, 70.000000, 0.000000)",
        "(290.000000, 70.000000, 0.000000)",
        "(290.000000, 70.000000, 0.000000)",
        "(290.000000, 70.000000, 0.000000)",
        "(290.000000, 70.000000, 0.000000)",
        "(290.000000, 70.000000, 0.000000)",
        "(290.000000, 70.000000, 0.000000)",
        "(290.000000, 70.000000, 0.000000)",
        "(290.000000, 70.000000, 0.000000)",
        "(290.000000, 70.000000, 0.000000)",
        "(290.000000, 70.000000, 0.000000)",
        "(290.000000, 70.000000, 0.000000)",
        "(290.000000, 70.000000, 0.000000)",
        "(290.000000, 70.000000, 0.000000)",
        "(290.000000, 70.000000, 0.000000)",
        "(290.000000, 70.000000, 0.000000)",
        "(290.000000, 70.000000, 0.000000)",
        "(290.000000, 70.000000, 0.000000)",
        "(290.000000, 70.000000, 0.000000)",
        "(290.000000, 70.000000, 0.000000)",
        "(290.000000, 70.000000, 0.000000)",
        "(290.000000, 70.000000, 0.000000)",
        "(290.000000, 70.000000, 0.000000)",
        "(290.000000, 70.000000, 0.000000)",
        "(290.000000, 70.000000, 0.000000)",
        "(290.000000, 70.000000, 0.000000)",
        "(290.000000, 70.000000, 0.000000)",
        "(290.000000, 70.000000, 0.000000)",
        "(290.000000, 70.000000, 0.000000)",
        "(290.000000, 70.000000, 0.000000)",
        "(290.000000, 70.000000, 0.000000)",
        "(290.000000, 70.000000, 0.000000)",
        "(290.000000, 70.000000, 0.000000)",
        "(290.000000, 70.000000, 0.000000)",
        "(290.000000, 70.000000, 0.000000)",
        "(290.000000, 70.000000, 0.000000)",
        "(290.000000, 70.000000, 0.000000)",
        "(290.000000, 70.000000, 0.000000)",
        "(290.000000, 70.000000, 0.000000)",
        "(290.000000, 70.000000, 0.000000)",
        "(290.000000, 70.000000, 0.000000)",
        "(290.000000, 70.000000, 0.000000)",
        "(290.000000, 70.000000, 0.000000)",
        "(290.000000, 70.000000, 0.000000)",
        "(290.000000, 70.000000, 0.000000)",
        "(290.000000, 70.000000, 0.000000)",
        "(290.000000, 70.000000, 0.000000)",
        "(290.000000, 70.000000, 0.000000)",
        "(290.000000, 70.000000, 0.000000)",
        "(290.000000, 70.000000, 0.000000)",
        "(290.000000, 70.000000, 0.000000)",
        "(290.000000, 70.000000, 0.000000)",
        "(290.000000, 70.000000, 0.000000)",
        "(290.000000, 70.000000, 0.000000)",
        "(290.000000, 70.000000, 0.000000)",
        "(290.000000, 70.000000, 0.000000)",
        "(290.000000, 70.000000, 0.000000)",
        "(290.000000, 70.000000, 0.000000)",
        "(290.000000, 70.000000, 0.000000)",
        "(290.000000, 70.000000, 0.000000)",
        "(290.000000, 70.000000, 0.000000)",
        "(290.000000, 70.000000, 0.000000)",
        "(290.000000, 70.000000, 0.000000)",
        "(290.000000, 70.000000, 0.000000)",
        "(290.000000, 70.000000, 0.000000)",
        "(290.000000, 70.000000, 0.000000)",
        "(290.000000, 70.000000, 0.000000)",
        "(290.000000, 70.000000, 0.000000)",
        "(290.000000, 70.000000, 0.000000)",
        "(290.000000, 70.000000, 0.000000)",
        "(290.000000, 70.000000, 0.000000)",
        "(290.000000, 70.000000, 0.000000)",
        "(290.000000, 70.000000, 0.000000)",
        "(290.000000, 70.000000, 0.000000)",
        "(290.000000, 70.000000, 0.000000)",
        "(290.000000, 70.000000, 0.000000)",
        "(290.000000, 70.000000, 0.000000)",
        "(290.000000, 70.000000, 0.000000)",
        "(290.000000, 70.000000, 0.000000)",
        "(290.000000, 70.000000, 0.000000)",
        "(290.000000, 70.000000, 0.000000)",
        "(290.000000, 70.000000, 0.000000)",
        "(290.000000, 70.000000, 0.000000)",
        "(290.000000, 70.000000, 0.000000)",
        "(290.000000, 70.000000, 0.000000)",
        "(290.000000, 70.000000, 0.000000)",
        "(290.000000, 70.000000, 0.000000)",
        "(290.000000, 70.000000, 0.000000)",
        "(290.000000, 70.000000, 0.000000)",
        "(290.000000, 70.000000, 0.000000)",
        "(290.000000, 70.000000, 0.000000)",
        "(290.000000, 70.000000, 0.000000)",
        "(290.000000, 70.000000, 0.000000)",
        "(290.000000, 70.000000, 0.000000)",
        "(290.000000, 70.000000, 0.000000)",
        "(290.000000, 70.000000, 0.000000)",
        "(290.000000, 70.000000, 0.000000)",
        "(290.000000, 70.000000, 0.000000)",
        "(290.000000, 70.000000, 0.000000)",
        "(290.000000, 70.000000, 0.000000)",
        "(290.000000, 70.000000, 0.000000)",
        "(290.000000, 70.000000, 0.000000)",
        "(290.000000, 70.000000, 0.000000)",
        "(290.000000, 70.000000, 0.000000)",
        "(290.000000, 70.000000, 0.000000)",
        "(290.000000, 70.000000, 0.000000)",
        "(290.000000, 70.000000, 0.000000)",
        "(290.000000, 70.000000, 0.000000)",
        "(290.000000, 70.000000, 0.000000)",
        "(290.000000, 70.000000, 0.000000)",
        "(290.000000, 70.000000, 0.000000)",
        "(290.000000, 70.000000, 0.000000)",
        "(290.000000, 70.000000, 0.000000)",
        "(290.000000, 70.000000, 0.000000)",
        "(290.000000, 70.000000, 0.000000)",
        "(290.000000, 70.000000, 0.000000)",
        "(290.000000, 70.000000, 0.000000)",
        "(290.000000, 70.000000, 0.000000)",
        "(290.000000, 70.000000, 0.000000)",
        "(290.000000, 70.000000, 0.000000)",
        "(290.000000, 70.000000, 0.000000)",
        "(290.000000, 70.000000, 0.000000)",
        "(290.000000, 70.000000, 0.000000)",
        "(290.000000, 70.000000, 0.000000)",
        "(290.000000, 70.000000, 0.000000)",
        "(290.000000, 70.000000, 0.000000)",
        "(290.000000, 70.000000, 0.000000)",
        "(290.000000, 70.000000, 0.000000)",
        "(290.000000, 70.000000, 0.000000)",
        "(290.000000, 70.000000, 0.000000)",
        "(290.000000, 70.000000, 0.000000)",
        "(290.000000, 70.000000, 0.000000)",
        "(290.000000, 70.000000, 0.000000)",
        "(290.000000, 70.000000, 0.000000)",
        "(290.000000, 70.000000, 0.000000)",
        "(290.000000, 70.000000, 0.000000)",
        "(290.000000, 70.000000, 0.000000)",
        "(290.000000, 70.000000, 0.000000)",
        "(290.000000, 70.000000, 0.000000)",
        "(290.000000, 70.000000, 0.000000)",
        "(290.000000, 70.000000, 0.000000)",
        "(290.000000, 70.000000, 0.000000)",
        "(290.000000, 70.000000, 0.000000)",
        "(290.000000, 70.000000, 0.000000)",
        "(290.000000, 70.000000, 0.000000)",
        "(290.000000, 70.000000, 0.000000)",
        "(290.000000, 70.000000, 0.000000)",
        "(290.000000, 70.000000, 0.000000)",
        "(290.000000, 70.000000, 0.000000)",
        "(290.000000, 70.000000, 0.000000)",
        "(290.000000, 70.000000, 0.000000)",
        "(290.000000, 70.000000, 0.000000)",
        "(290.000000, 70.000000, 0.000000)",
        "(290.000000, 70.000000, 0.000000)",
        "(290.000000, 70.000000, 0.000000)",
        "(290.000000, 70.000000, 0.000000)",
        "(290.000000, 70.000000, 0.000000)",
        "(290.000000, 70.000000, 0.000000)",
        "(290.000000, 70.000000, 0.000000)",
        "(290.000000, 70.000000, 0.000000)",
        "(290.000000, 70.000000, 0.000000)",
        "(290.000000, 70.000000, 0.000000)",
        "(290.000000, 70.000000, 0.000000)",
        "(290.000000, 70.000000, 0.000000)",
        "(290.000000, 70.000000, 0.000000)",
        "(290.000000, 70.000000, 0.000000)",
        "(290.000000, 70.000000, 0.000000)",
        "(290.000000, 70.000000, 0.000000)",
        "(290.000000, 70.000000, 0.000000)",
        "(290.000000, 70.000000, 0.000000)",
        "(290.000000, 70.000000, 0.000000)",
        "(290.000000, 70.000000, 0.000000)",
        "(290.000000, 70.000000, 0.000000)",
        "(290.000000, 70.000000, 0.000000)",
        "(290.000000, 70.000000, 0.000000)",
        "(290.000000, 70.000000, 0.000000)",
        "(290.000000, 70.000000, 0.000000)",
        "(290.000000, 70.000000, 0.000000)",
        "(290.000000, 70.000000, 0.000000)",
        "(290.000000, 70.000000, 0.000000)",
        "(290.000000, 70.000000, 0.000000)",
        "(290.000000, 70.000000, 0.000000)",
        "(290.000000, 70.000000, 0.000000)",
        "(290.000000, 70.000000, 0.000000)",
        "(290.000000, 70.000000, 0.000000)",
        "(290.000000, 70.000000, 0.000000)",
        "(290.000000, 70.000000, 0.000000)",
        "(290.000000, 70.000000, 0.000000)",
        "(290.000000, 70.000000, 0.000000)",
        "(290.000000, 70.000000, 0.000000)",
        "(290.000000, 70.000000, 0.000000)",
        "(290.000000, 70.000000, 0.000000)",
        "(290.000000, 70.000000, 0.000000)",
        "(290.000000, 70.000000, 0.000000)",
        "(290.000000, 70.000000, 0.000000)",
        "(290.000000, 70.000000, 0.000000)",
        "(290.000000, 70.000000, 0.000000)",
        "(290.000000, 70.000000, 0.000000)",
        "(290.000000, 70.000000, 0.000000)",
        "(290.000000, 70.000000, 0.000000)",
        "(290.000000, 70.000000, 0.000000)",
        "(290.000000, 70.000000, 0.000000)",
        "(290.000000, 70.000000, 0.000000)",
        "(290.000000, 70.000000, 0.000000)",
        "(290.000000, 70.000000, 0.000000)",
        "(290.000000, 70.000000, 0.000000)",
        "(290.000000, 70.000000, 0.000000)",
        "(290.000000, 70.000000, 0.000000)",
        "(290.000000, 70.000000, 0.000000)",
        "(290.000000, 70.000000, 0.000000)",
        "(290.000000, 70.000000, 0.000000)",
        "(290.000000, 70.000000, 0.000000)",
        "(290.000000, 70.000000, 0.000000)",
        "(290.000000, 70.000000, 0.000000)",
        "(290.000000, 70.000000, 0.000000)",
        "(290.000000, 70.000000, 0.000000)",
        "(290.000000, 70.000000, 0.000000)",
        "(290.000000, 70.000000, 0.000000)",
        "(290.000000, 70.000000, 0.000000)",
        "(290.000000, 70.000000, 0.000000)",
        "(290.000000, 70.000000, 0.000000)",
        "(290.000000, 70.000000, 0.000000)",
        "(290.000000, 70.000000, 0.000000)",
        "(290.000000, 70.000000, 0.000000)",
        "(290.000000, 70.000000, 0.000000)",
        "(290.000000, 70.000000, 0.000000)",
        "(290.000000, 70.000000, 0.000000)",
        "(290.000000, 70.000000, 0.000000)",
        "(290.000000, 70.000000, 0.000000)",
        "(290.000000, 70.000000, 0.000000)",
        "(290.000000, 70.000000, 0.000000)",
        "(290.000000, 70.000000, 0.000000)",
        "(290.000000, 70.000000, 0.000000)",
        "(290.000000, 70.000000, 0.000000)",
        "(290.000000, 70.000000, 0.000000)",
[truncated: 246,883 more chars]
