# Supplementary material for: Playing the mirror game in virtual reality with an autonomous character
Source: Sci Rep. 2022 Dec 9;12:21329. doi: 10.1038/s41598-022-25197-z (PMC9734752; doi:10.1038/s41598-022-25197-z)
Supplement: Supplementary file 2 — Supplementary Information 1. [file 41598_2022_25197_MOESM2_ESM.zip › Data/Couple13/condition2_trial1_player2.json]

{
    "isFemale": false,
    "eyesLevel": 1.666309118270874,
    "timestamps": [
        0.0,
        0.02001953125,
        0.0399169921875,
        0.0599365234375,
        0.0799560546875,
        0.0999755859375,
        0.1199951171875,
        0.1400146484375,
        0.159912109375,
        0.179931640625,
        0.199951171875,
        0.219970703125,
        0.239990234375,
        0.260009765625,
        0.2799072265625,
        0.2999267578125,
        0.3199462890625,
        0.3399658203125,
        0.3599853515625,
        0.3800048828125,
        0.39990234375,
        0.419921875,
        0.43994140625,
        0.4599609375,
        0.47998046875,
        0.5,
        0.52001953125,
        0.5399169921875,
        0.5599365234375,
        0.5799560546875,
        0.5999755859375,
        0.6199951171875,
        0.6400146484375,
        0.659912109375,
        0.679931640625,
        0.699951171875,
        0.719970703125,
        0.739990234375,
        0.760009765625,
        0.7799072265625,
        0.7999267578125,
        0.8199462890625,
        0.8399658203125,
        0.8599853515625,
        0.8800048828125,
        0.89990234375,
        0.919921875,
        0.93994140625,
        0.9599609375,
        0.97998046875,
        1.0,
        1.02001953125,
        1.0399169921875,
        1.0599365234375,
        1.0799560546875,
        1.0999755859375,
        1.1199951171875,
        1.1400146484375,
        1.159912109375,
        1.179931640625,
        1.199951171875,
        1.219970703125,
        1.239990234375,
        1.260009765625,
        1.2799072265625,
        1.2999267578125,
        1.3199462890625,
        1.3399658203125,
        1.3599853515625,
        1.3800048828125,
        1.39990234375,
        1.419921875,
        1.43994140625,
        1.4599609375,
        1.47998046875,
        1.5,
        1.52001953125,
        1.5399169921875,
        1.5599365234375,
        1.5799560546875,
        1.5999755859375,
        1.6199951171875,
        1.6400146484375,
        1.659912109375,
        1.679931640625,
        1.699951171875,
        1.719970703125,
        1.739990234375,
        1.760009765625,
        1.7799072265625,
        1.7999267578125,
        1.8199462890625,
        1.8399658203125,
        1.8599853515625,
        1.8800048828125,
        1.89990234375,
        1.919921875,
        1.93994140625,
        1.9599609375,
        1.97998046875,
        2.0,
        2.02001953125,
        2.0399169921875,
        2.0599365234375,
        2.0799560546875,
        2.0999755859375,
        2.1199951171875,
        2.1400146484375,
        2.159912109375,
        2.179931640625,
        2.199951171875,
        2.219970703125,
        2.239990234375,
        2.260009765625,
        2.2799072265625,
        2.2999267578125,
        2.3199462890625,
        2.3399658203125,
        2.3599853515625,
        2.3800048828125,
        2.39990234375,
        2.419921875,
        2.43994140625,
        2.4599609375,
        2.47998046875,
        2.5,
        2.52001953125,
        2.5399169921875,
        2.5599365234375,
        2.5799560546875,
        2.5999755859375,
        2.6199951171875,
        2.6400146484375,
        2.659912109375,
        2.679931640625,
        2.699951171875,
        2.719970703125,
        2.739990234375,
        2.760009765625,
        2.7799072265625,
        2.7999267578125,
        2.8199462890625,
        2.8399658203125,
        2.8599853515625,
        2.8800048828125,
        2.89990234375,
        2.919921875,
        2.93994140625,
        2.9599609375,
        2.97998046875,
        3.0,
        3.02001953125,
        3.0399169921875,
        3.0599365234375,
        3.0799560546875,
        3.0999755859375,
        3.1199951171875,
        3.1400146484375,
        3.159912109375,
        3.179931640625,
        3.199951171875,
        3.219970703125,
        3.239990234375,
        3.260009765625,
        3.2799072265625,
        3.2999267578125,
        3.3199462890625,
        3.3399658203125,
        3.3599853515625,
        3.3800048828125,
        3.39990234375,
        3.419921875,
        3.43994140625,
        3.4599609375,
        3.47998046875,
        3.5,
        3.52001953125,
        3.5399169921875,
        3.5599365234375,
        3.5799560546875,
        3.5999755859375,
        3.6199951171875,
        3.6400146484375,
        3.659912109375,
        3.679931640625,
        3.699951171875,
        3.719970703125,
        3.739990234375,
        3.760009765625,
        3.7799072265625,
        3.7999267578125,
        3.8199462890625,
        3.8399658203125,
        3.8599853515625,
        3.8800048828125,
        3.89990234375,
        3.919921875,
        3.93994140625,
        3.9599609375,
        3.97998046875,
        4.0,
        4.02001953125,
        4.0399169921875,
        4.0599365234375,
        4.0799560546875,
        4.0999755859375,
        4.1199951171875,
        4.1400146484375,
        4.159912109375,
        4.179931640625,
        4.199951171875,
        4.219970703125,
        4.239990234375,
        4.260009765625,
        4.2799072265625,
        4.2999267578125,
        4.3199462890625,
        4.3399658203125,
        4.3599853515625,
        4.3800048828125,
        4.39990234375,
        4.419921875,
        4.43994140625,
        4.4599609375,
        4.47998046875,
        4.5,
        4.52001953125,
        4.5399169921875,
        4.5599365234375,
        4.5799560546875,
        4.5999755859375,
        4.6199951171875,
        4.6400146484375,
        4.659912109375,
        4.679931640625,
        4.699951171875,
        4.719970703125,
        4.739990234375,
        4.760009765625,
        4.7799072265625,
        4.7999267578125,
        4.8199462890625,
        4.8399658203125,
        4.8599853515625,
        4.8800048828125,
        4.89990234375,
        4.919921875,
        4.93994140625,
        4.9599609375,
        4.97998046875,
        5.0,
        5.02001953125,
        5.0399169921875,
        5.0599365234375,
        5.0799560546875,
        5.0999755859375,
        5.1199951171875,
        5.1400146484375,
        5.159912109375,
        5.179931640625,
        5.199951171875,
        5.219970703125,
        5.239990234375,
        5.260009765625,
        5.2799072265625,
        5.2999267578125,
        5.3199462890625,
        5.3399658203125,
        5.3599853515625,
        5.3800048828125,
        5.39990234375,
        5.419921875,
        5.43994140625,
        5.4599609375,
        5.47998046875,
        5.5,
        5.52001953125,
        5.5399169921875,
        5.5599365234375,
        5.5799560546875,
        5.5999755859375,
        5.6199951171875,
        5.6400146484375,
        5.659912109375,
        5.679931640625,
        5.699951171875,
        5.719970703125,
        5.739990234375,
        5.760009765625,
        5.7799072265625,
        5.7999267578125,
        5.8199462890625,
        5.8399658203125,
        5.8599853515625,
        5.8800048828125,
        5.89990234375,
        5.919921875,
        5.93994140625,
        5.9599609375,
        5.97998046875,
        6.0,
        6.02001953125,
        6.0399169921875,
        6.0599365234375,
        6.0799560546875,
        6.0999755859375,
        6.1199951171875,
        6.1400146484375,
        6.159912109375,
        6.179931640625,
        6.199951171875,
        6.219970703125,
        6.239990234375,
        6.260009765625,
        6.2799072265625,
        6.2999267578125,
        6.3199462890625,
        6.3399658203125,
        6.3599853515625,
        6.3800048828125,
        6.39990234375,
        6.419921875,
        6.43994140625,
        6.4599609375,
        6.47998046875,
        6.5,
        6.52001953125,
        6.5399169921875,
        6.5599365234375,
        6.5799560546875,
        6.5999755859375,
        6.6199951171875,
        6.6400146484375,
        6.659912109375,
        6.679931640625,
        6.699951171875,
        6.719970703125,
        6.739990234375,
        6.760009765625,
        6.7799072265625,
        6.7999267578125,
        6.8199462890625,
        6.8399658203125,
        6.8599853515625,
        6.8800048828125,
        6.89990234375,
        6.919921875,
        6.93994140625,
        6.9599609375,
        6.97998046875,
        7.0,
        7.02001953125,
        7.0399169921875,
        7.0599365234375,
        7.0799560546875,
        7.0999755859375,
        7.1199951171875,
        7.1400146484375,
        7.159912109375,
        7.179931640625,
        7.199951171875,
        7.219970703125,
        7.239990234375,
        7.260009765625,
        7.2799072265625,
        7.2999267578125,
        7.3199462890625,
        7.3399658203125,
        7.3599853515625,
        7.3800048828125,
        7.39990234375,
        7.419921875,
        7.43994140625,
        7.4599609375,
        7.47998046875,
        7.5,
        7.52001953125,
        7.5399169921875,
        7.5599365234375,
        7.5799560546875,
        7.5999755859375,
        7.6199951171875,
        7.6400146484375,
        7.659912109375,
        7.679931640625,
        7.699951171875,
        7.719970703125,
        7.739990234375,
        7.760009765625,
        7.7799072265625,
        7.7999267578125,
        7.8199462890625,
        7.8399658203125,
        7.8599853515625,
        7.8800048828125,
        7.89990234375,
        7.919921875,
        7.93994140625,
        7.9599609375,
        7.97998046875,
        8.0,
        8.02001953125,
        8.0399169921875,
        8.0599365234375,
        8.0799560546875,
        8.0999755859375,
        8.1199951171875,
        8.1400146484375,
        8.159912109375,
        8.179931640625,
        8.199951171875,
        8.219970703125,
        8.239990234375,
        8.260009765625,
        8.2799072265625,
        8.2999267578125,
        8.3199462890625,
        8.3399658203125,
        8.3599853515625,
        8.3800048828125,
        8.39990234375,
        8.419921875,
        8.43994140625,
        8.4599609375,
        8.47998046875,
        8.5,
        8.52001953125,
        8.5399169921875,
        8.5599365234375,
        8.5799560546875,
        8.5999755859375,
        8.6199951171875,
        8.6400146484375,
        8.659912109375,
        8.679931640625,
        8.699951171875,
        8.719970703125,
        8.739990234375,
        8.760009765625,
        8.7799072265625,
        8.7999267578125,
        8.8199462890625,
        8.8399658203125,
        8.8599853515625,
        8.8800048828125,
        8.89990234375,
        8.919921875,
        8.93994140625,
        8.9599609375,
        8.97998046875,
        9.0,
        9.02001953125,
        9.0399169921875,
        9.0599365234375,
        9.0799560546875,
        9.0999755859375,
        9.1199951171875,
        9.1400146484375,
        9.159912109375,
        9.179931640625,
        9.199951171875,
        9.219970703125,
        9.239990234375,
        9.260009765625,
        9.2799072265625,
        9.2999267578125,
        9.3199462890625,
        9.3399658203125,
        9.3599853515625,
        9.3800048828125,
        9.39990234375,
        9.419921875,
        9.43994140625,
        9.4599609375,
        9.47998046875,
        9.5,
        9.52001953125,
        9.5399169921875,
        9.5599365234375,
        9.5799560546875,
        9.5999755859375,
        9.6199951171875,
        9.6400146484375,
        9.659912109375,
        9.679931640625,
        9.699951171875,
        9.719970703125,
        9.739990234375,
        9.760009765625,
        9.7799072265625,
        9.7999267578125,
        9.8199462890625,
        9.8399658203125,
        9.8599853515625,
        9.8800048828125,
        9.89990234375,
        9.919921875,
        9.93994140625,
        9.9599609375,
        9.97998046875,
        10.0,
        10.02001953125,
        10.0399169921875,
        10.0599365234375,
        10.0799560546875,
        10.0999755859375,
        10.1199951171875,
        10.1400146484375,
        10.159912109375,
        10.179931640625,
        10.199951171875,
        10.219970703125,
        10.239990234375,
        10.260009765625,
        10.2799072265625,
        10.2999267578125,
        10.3199462890625,
        10.3399658203125,
        10.3599853515625,
        10.3800048828125,
        10.39990234375,
        10.419921875,
        10.43994140625,
        10.4599609375,
        10.47998046875,
        10.5,
        10.52001953125,
        10.5399169921875,
        10.5599365234375,
        10.5799560546875,
        10.5999755859375,
        10.6199951171875,
        10.6400146484375,
        10.659912109375,
        10.679931640625,
        10.699951171875,
        10.719970703125,
        10.739990234375,
        10.760009765625,
        10.7799072265625,
        10.7999267578125,
        10.8199462890625,
        10.8399658203125,
        10.8599853515625,
        10.8800048828125,
        10.89990234375,
        10.919921875,
        10.93994140625,
        10.9599609375,
        10.97998046875,
        11.0,
        11.02001953125,
        11.0399169921875,
        11.0599365234375,
        11.0799560546875,
        11.0999755859375,
        11.1199951171875,
        11.1400146484375,
        11.159912109375,
        11.179931640625,
        11.199951171875,
        11.219970703125,
        11.239990234375,
        11.260009765625,
        11.2799072265625,
        11.2999267578125,
        11.3199462890625,
        11.3399658203125,
        11.3599853515625,
        11.3800048828125,
        11.39990234375,
        11.419921875,
        11.43994140625,
        11.4599609375,
        11.47998046875,
        11.5,
        11.52001953125,
        11.5399169921875,
        11.5599365234375,
        11.5799560546875,
        11.5999755859375,
        11.6199951171875,
        11.6400146484375,
        11.659912109375,
        11.679931640625,
        11.699951171875,
        11.719970703125,
        11.739990234375,
        11.760009765625,
        11.7799072265625,
        11.7999267578125,
        11.8199462890625,
        11.8399658203125,
        11.8599853515625,
        11.8800048828125,
        11.89990234375,
        11.919921875,
        11.93994140625,
        11.9599609375,
        11.97998046875,
        12.0,
        12.02001953125,
        12.0399169921875,
        12.0599365234375,
        12.0799560546875,
        12.0999755859375,
        12.1199951171875,
        12.1400146484375,
        12.159912109375,
        12.179931640625,
        12.199951171875,
        12.219970703125,
        12.239990234375,
        12.260009765625,
        12.2799072265625,
        12.2999267578125,
        12.3199462890625,
        12.3399658203125,
        12.3599853515625,
        12.3800048828125,
        12.39990234375,
        12.419921875,
        12.43994140625,
        12.4599609375,
        12.47998046875,
        12.5,
        12.52001953125,
        12.5399169921875,
        12.5599365234375,
        12.5799560546875,
        12.5999755859375,
        12.6199951171875,
        12.6400146484375,
        12.659912109375,
        12.679931640625,
        12.699951171875,
        12.719970703125,
        12.739990234375,
        12.760009765625,
        12.7799072265625,
        12.7999267578125,
        12.8199462890625,
        12.8399658203125,
        12.8599853515625,
        12.8800048828125,
        12.89990234375,
        12.919921875,
        12.93994140625,
        12.9599609375,
        12.97998046875,
        13.0,
        13.02001953125,
        13.0399169921875,
        13.0599365234375,
        13.0799560546875,
        13.0999755859375,
        13.1199951171875,
        13.1400146484375,
        13.159912109375,
        13.179931640625,
        13.199951171875,
        13.219970703125,
        13.239990234375,
        13.260009765625,
        13.2799072265625,
        13.2999267578125,
        13.3199462890625,
        13.3399658203125,
        13.3599853515625,
        13.3800048828125,
        13.39990234375,
        13.419921875,
        13.43994140625,
        13.4599609375,
        13.47998046875,
        13.5,
        13.52001953125,
        13.5399169921875,
        13.5599365234375,
        13.5799560546875,
        13.5999755859375,
        13.6199951171875,
        13.6400146484375,
        13.659912109375,
        13.679931640625,
        13.699951171875,
        13.719970703125,
        13.739990234375,
        13.760009765625,
        13.7799072265625,
        13.7999267578125,
        13.8199462890625,
        13.8399658203125,
        13.8599853515625,
        13.8800048828125,
        13.89990234375,
        13.919921875,
        13.93994140625,
        13.9599609375,
        13.97998046875,
        14.0,
        14.02001953125,
        14.0399169921875,
        14.0599365234375,
        14.0799560546875,
        14.0999755859375,
        14.1199951171875,
        14.1400146484375,
        14.159912109375,
        14.179931640625,
        14.199951171875,
        14.219970703125,
        14.239990234375,
        14.260009765625,
        14.2799072265625,
        14.2999267578125,
        14.3199462890625,
        14.3399658203125,
        14.3599853515625,
        14.3800048828125,
        14.39990234375,
        14.419921875,
        14.43994140625,
        14.4599609375,
        14.47998046875,
        14.5,
        14.52001953125,
        14.5399169921875,
        14.5599365234375,
        14.5799560546875,
        14.5999755859375,
        14.6199951171875,
        14.6400146484375,
        14.659912109375,
        14.679931640625,
        14.699951171875,
        14.719970703125,
        14.739990234375,
        14.760009765625,
        14.7799072265625,
        14.7999267578125,
        14.8199462890625,
        14.8399658203125,
        14.8599853515625,
        14.8800048828125,
        14.89990234375,
        14.919921875,
        14.93994140625,
        14.9599609375,
        14.97998046875,
        15.0,
        15.02001953125,
        15.0399169921875,
        15.0599365234375,
        15.0799560546875,
        15.0999755859375,
        15.1199951171875,
        15.1400146484375,
        15.159912109375,
        15.179931640625,
        15.199951171875,
        15.219970703125,
        15.239990234375,
        15.260009765625,
        15.2799072265625,
        15.2999267578125,
        15.3199462890625,
        15.3399658203125,
        15.3599853515625,
        15.3800048828125,
        15.39990234375,
        15.419921875,
        15.43994140625,
        15.4599609375,
        15.47998046875,
        15.5,
        15.52001953125,
        15.5399169921875,
        15.5599365234375,
        15.5799560546875,
        15.5999755859375,
        15.6199951171875,
        15.6400146484375,
        15.659912109375,
        15.679931640625,
        15.699951171875,
        15.719970703125,
        15.739990234375,
        15.760009765625,
        15.7799072265625,
        15.7999267578125,
        15.8199462890625,
        15.8399658203125,
        15.8599853515625,
        15.8800048828125,
        15.89990234375,
        15.919921875,
        15.93994140625,
        15.9599609375,
        15.97998046875,
        16.0,
        16.02001953125,
        16.0399169921875,
        16.0599365234375,
        16.0799560546875,
        16.0999755859375,
        16.1199951171875,
        16.1400146484375,
        16.159912109375,
        16.179931640625,
        16.199951171875,
        16.219970703125,
        16.239990234375,
        16.260009765625,
        16.2799072265625,
        16.2999267578125,
        16.3199462890625,
        16.3399658203125,
        16.3599853515625,
        16.3800048828125,
        16.39990234375,
        16.419921875,
        16.43994140625,
        16.4599609375,
        16.47998046875,
        16.5,
        16.52001953125,
        16.5399169921875,
        16.5599365234375,
        16.5799560546875,
        16.5999755859375,
        16.6199951171875,
        16.6400146484375,
        16.659912109375,
        16.679931640625,
        16.699951171875,
        16.719970703125,
        16.739990234375,
        16.760009765625,
        16.7799072265625,
        16.7999267578125,
        16.8199462890625,
        16.8399658203125,
        16.8599853515625,
        16.8800048828125,
        16.89990234375,
        16.919921875,
        16.93994140625,
        16.9599609375,
        16.97998046875,
        17.0,
        17.02001953125,
        17.0399169921875,
        17.0599365234375,
        17.0799560546875,
        17.0999755859375,
        17.1199951171875,
        17.1400146484375,
        17.159912109375,
        17.179931640625,
        17.199951171875,
        17.219970703125,
        17.239990234375,
        17.260009765625,
        17.2799072265625,
        17.2999267578125,
        17.3199462890625,
        17.3399658203125,
        17.3599853515625,
        17.3800048828125,
        17.39990234375,
        17.419921875,
        17.43994140625,
        17.4599609375,
        17.47998046875,
        17.5,
        17.52001953125,
        17.5399169921875,
        17.5599365234375,
        17.5799560546875,
        17.5999755859375,
        17.6199951171875,
        17.6400146484375,
        17.659912109375,
        17.679931640625,
        17.699951171875,
        17.719970703125,
        17.739990234375,
        17.760009765625,
        17.7799072265625,
        17.7999267578125,
        17.8199462890625,
        17.8399658203125,
        17.8599853515625,
        17.8800048828125,
        17.89990234375,
        17.919921875,
        17.93994140625,
        17.9599609375,
        17.97998046875,
        18.0,
        18.02001953125,
        18.0399169921875,
        18.0599365234375,
        18.0799560546875,
        18.0999755859375,
        18.1199951171875,
        18.1400146484375,
        18.159912109375,
        18.179931640625,
        18.199951171875,
        18.219970703125,
        18.239990234375,
        18.260009765625,
        18.2799072265625,
        18.2999267578125,
        18.3199462890625,
        18.3399658203125,
        18.3599853515625,
        18.3800048828125,
        18.39990234375,
        18.419921875,
        18.43994140625,
        18.4599609375,
        18.47998046875,
        18.5,
        18.52001953125,
        18.5399169921875,
        18.5599365234375,
        18.5799560546875,
        18.5999755859375,
        18.6199951171875,
        18.6400146484375,
        18.659912109375,
        18.679931640625,
        18.699951171875,
        18.719970703125,
        18.739990234375,
        18.760009765625,
        18.7799072265625,
        18.7999267578125,
        18.8199462890625,
        18.8399658203125,
        18.8599853515625,
        18.8800048828125,
        18.89990234375,
        18.919921875,
        18.93994140625,
        18.9599609375,
        18.97998046875,
        19.0,
        19.02001953125,
        19.0399169921875,
        19.0599365234375,
        19.0799560546875,
        19.0999755859375,
        19.1199951171875,
        19.1400146484375,
        19.159912109375,
        19.179931640625,
        19.199951171875,
        19.219970703125,
        19.239990234375,
        19.260009765625,
        19.2799072265625,
        19.2999267578125,
        19.3199462890625,
        19.3399658203125,
        19.3599853515625,
        19.3800048828125,
        19.39990234375,
        19.419921875,
        19.43994140625,
        19.4599609375,
        19.47998046875,
        19.5,
        19.52001953125,
        19.5399169921875,
        19.5599365234375,
        19.5799560546875,
        19.5999755859375,
        19.6199951171875,
        19.6400146484375,
        19.659912109375,
        19.679931640625,
        19.699951171875,
        19.719970703125,
        19.739990234375,
        19.760009765625,
        19.7799072265625,
        19.7999267578125,
        19.8199462890625,
        19.8399658203125,
        19.8599853515625,
        19.8800048828125,
        19.89990234375,
        19.919921875,
        19.93994140625,
        19.9599609375,
        19.97998046875,
        20.0,
        20.02001953125,
        20.0399169921875,
        20.0599365234375,
        20.0799560546875,
        20.0999755859375,
        20.1199951171875,
        20.1400146484375,
        20.159912109375,
        20.179931640625,
        20.199951171875,
        20.219970703125,
        20.239990234375,
        20.260009765625,
        20.2799072265625,
        20.2999267578125,
        20.3199462890625,
        20.3399658203125,
        20.3599853515625,
        20.3800048828125,
        20.39990234375,
        20.419921875,
        20.43994140625,
        20.4599609375,
        20.47998046875,
        20.5,
        20.52001953125,
        20.5399169921875,
        20.5599365234375,
        20.5799560546875,
        20.5999755859375,
        20.6199951171875,
        20.6400146484375,
        20.659912109375,
        20.679931640625,
        20.699951171875,
        20.719970703125,
        20.739990234375,
        20.760009765625,
        20.7799072265625,
        20.7999267578125,
        20.8199462890625,
        20.8399658203125,
        20.8599853515625,
        20.8800048828125,
        20.89990234375,
        20.919921875,
        20.93994140625,
        20.9599609375,
        20.97998046875,
        21.0,
        21.02001953125,
        21.0399169921875,
        21.0599365234375,
        21.0799560546875,
        21.0999755859375,
        21.1199951171875,
        21.1400146484375,
        21.159912109375,
        21.179931640625,
        21.199951171875,
        21.219970703125,
        21.239990234375,
        21.260009765625,
        21.2799072265625,
        21.2999267578125,
        21.3199462890625,
        21.3399658203125,
        21.3599853515625,
        21.3800048828125,
        21.39990234375,
        21.419921875,
        21.43994140625,
        21.4599609375,
        21.47998046875,
        21.5,
        21.52001953125,
        21.5399169921875,
        21.5599365234375,
        21.5799560546875,
        21.5999755859375,
        21.6199951171875,
        21.6400146484375,
        21.659912109375,
        21.679931640625,
        21.699951171875,
        21.719970703125,
        21.739990234375,
        21.760009765625,
        21.7799072265625,
        21.7999267578125,
        21.8199462890625,
        21.8399658203125,
        21.8599853515625,
        21.8800048828125,
        21.89990234375,
        21.919921875,
        21.93994140625,
        21.9599609375,
        21.97998046875,
        22.0,
        22.02001953125,
        22.0399169921875,
        22.0599365234375,
        22.0799560546875,
        22.0999755859375,
        22.1199951171875,
        22.1400146484375,
        22.159912109375,
        22.179931640625,
        22.199951171875,
        22.219970703125,
        22.239990234375,
        22.260009765625,
        22.2799072265625,
        22.2999267578125,
        22.3199462890625,
        22.3399658203125,
        22.3599853515625,
        22.3800048828125,
        22.39990234375,
        22.419921875,
        22.43994140625,
        22.4599609375,
        22.47998046875,
        22.5,
        22.52001953125,
        22.5399169921875,
        22.5599365234375,
        22.5799560546875,
        22.5999755859375,
        22.6199951171875,
        22.6400146484375,
        22.659912109375,
        22.679931640625,
        22.699951171875,
        22.719970703125,
        22.739990234375,
        22.760009765625,
        22.7799072265625,
        22.7999267578125,
        22.8199462890625,
        22.8399658203125,
        22.8599853515625,
        22.8800048828125,
        22.89990234375,
        22.919921875,
        22.93994140625,
        22.9599609375,
        22.97998046875,
        23.0,
        23.02001953125,
        23.0399169921875,
        23.0599365234375,
        23.0799560546875,
        23.0999755859375,
        23.1199951171875,
        23.1400146484375,
        23.159912109375,
        23.179931640625,
        23.199951171875,
        23.219970703125,
        23.239990234375,
        23.260009765625,
        23.2799072265625,
        23.2999267578125,
        23.3199462890625,
        23.3399658203125,
        23.3599853515625,
        23.3800048828125,
        23.39990234375,
        23.419921875,
        23.43994140625,
        23.4599609375,
        23.47998046875,
        23.5,
        23.52001953125,
        23.5399169921875,
        23.5599365234375,
        23.5799560546875,
        23.5999755859375,
        23.6199951171875,
        23.6400146484375,
        23.659912109375,
        23.679931640625,
        23.699951171875,
        23.719970703125,
        23.739990234375,
        23.760009765625,
        23.7799072265625,
        23.7999267578125,
        23.8199462890625,
        23.8399658203125,
        23.8599853515625,
        23.8800048828125,
        23.89990234375,
        23.919921875,
        23.93994140625,
        23.9599609375,
        23.97998046875,
        24.0,
        24.02001953125,
        24.0399169921875,
        24.0599365234375,
        24.0799560546875,
        24.0999755859375,
        24.1199951171875,
        24.1400146484375,
        24.159912109375,
        24.179931640625,
        24.199951171875,
        24.219970703125,
        24.239990234375,
        24.260009765625,
        24.2799072265625,
        24.2999267578125,
        24.3199462890625,
        24.3399658203125,
        24.3599853515625,
        24.3800048828125,
        24.39990234375,
        24.419921875,
        24.43994140625,
        24.4599609375,
        24.47998046875,
        24.5,
        24.52001953125,
        24.5399169921875,
        24.5599365234375,
        24.5799560546875,
        24.5999755859375,
        24.6199951171875,
        24.6400146484375,
        24.659912109375,
        24.679931640625,
        24.699951171875,
        24.719970703125,
        24.739990234375,
        24.760009765625,
        24.7799072265625,
        24.7999267578125,
        24.8199462890625,
        24.8399658203125,
        24.8599853515625,
        24.8800048828125,
        24.89990234375,
        24.919921875,
        24.93994140625,
        24.9599609375,
        24.97998046875,
        25.0,
        25.02001953125,
        25.0399169921875,
        25.0599365234375,
        25.0799560546875,
        25.0999755859375,
        25.1199951171875,
        25.1400146484375,
        25.159912109375,
        25.179931640625,
        25.199951171875,
        25.219970703125,
        25.239990234375,
        25.260009765625,
        25.2799072265625,
        25.2999267578125,
        25.3199462890625,
        25.3399658203125,
        25.3599853515625,
        25.3800048828125,
        25.39990234375,
        25.419921875,
        25.43994140625,
        25.4599609375,
        25.47998046875,
        25.5,
        25.52001953125,
        25.5399169921875,
        25.5599365234375,
        25.5799560546875,
        25.5999755859375,
        25.6199951171875,
        25.6400146484375,
        25.659912109375,
        25.679931640625,
        25.699951171875,
        25.719970703125,
        25.739990234375,
        25.760009765625,
        25.7799072265625,
        25.7999267578125,
        25.8199462890625,
        25.8399658203125,
        25.8599853515625,
        25.8800048828125,
        25.89990234375,
        25.919921875,
        25.93994140625,
        25.9599609375,
        25.97998046875,
        26.0,
        26.02001953125,
        26.0399169921875,
        26.0599365234375,
        26.0799560546875,
        26.0999755859375,
        26.1199951171875,
        26.1400146484375,
        26.159912109375,
        26.179931640625,
        26.199951171875,
        26.219970703125,
        26.239990234375,
        26.260009765625,
        26.2799072265625,
        26.2999267578125,
        26.3199462890625,
        26.3399658203125,
        26.3599853515625,
        26.3800048828125,
        26.39990234375,
        26.419921875,
        26.43994140625,
        26.4599609375,
        26.47998046875,
        26.5,
        26.52001953125,
        26.5399169921875,
        26.5599365234375,
        26.5799560546875,
        26.5999755859375,
        26.6199951171875,
        26.6400146484375,
        26.659912109375,
        26.679931640625,
        26.699951171875,
        26.719970703125,
        26.739990234375,
        26.760009765625,
        26.7799072265625,
        26.7999267578125,
        26.8199462890625,
        26.8399658203125,
        26.8599853515625,
        26.8800048828125,
        26.89990234375,
        26.919921875,
        26.93994140625,
        26.9599609375,
        26.97998046875,
        27.0,
        27.02001953125,
        27.0399169921875,
        27.0599365234375,
        27.0799560546875,
        27.0999755859375,
        27.1199951171875,
        27.1400146484375,
        27.159912109375,
        27.179931640625,
        27.199951171875,
        27.219970703125,
        27.239990234375,
        27.260009765625,
        27.2799072265625,
        27.2999267578125,
        27.3199462890625,
        27.3399658203125,
        27.3599853515625,
        27.3800048828125,
        27.39990234375,
        27.419921875,
        27.43994140625,
        27.4599609375,
        27.47998046875,
        27.5,
        27.52001953125,
        27.5399169921875,
        27.5599365234375,
        27.5799560546875,
        27.5999755859375,
        27.6199951171875,
        27.6400146484375,
        27.659912109375,
        27.679931640625,
        27.699951171875,
        27.719970703125,
        27.739990234375,
        27.760009765625,
        27.7799072265625,
        27.7999267578125,
        27.8199462890625,
        27.8399658203125,
        27.8599853515625,
        27.8800048828125,
        27.89990234375,
        27.919921875,
        27.93994140625,
        27.9599609375,
        27.97998046875,
        28.0,
        28.02001953125,
        28.0399169921875,
        28.0599365234375,
        28.0799560546875,
        28.0999755859375,
        28.1199951171875,
        28.1400146484375,
        28.159912109375,
        28.179931640625,
        28.199951171875,
        28.219970703125,
        28.239990234375,
        28.260009765625,
        28.2799072265625,
        28.2999267578125,
        28.3199462890625,
        28.3399658203125,
        28.3599853515625,
        28.3800048828125,
        28.39990234375,
        28.419921875,
        28.43994140625,
        28.4599609375,
        28.47998046875,
        28.5,
        28.52001953125,
        28.5399169921875,
        28.5599365234375,
        28.5799560546875,
        28.5999755859375,
        28.6199951171875,
        28.6400146484375,
        28.659912109375,
        28.679931640625,
        28.699951171875,
        28.719970703125,
        28.739990234375,
        28.760009765625,
        28.7799072265625,
        28.7999267578125,
        28.8199462890625,
        28.8399658203125,
        28.8599853515625,
        28.8800048828125,
        28.89990234375,
        28.919921875,
        28.93994140625,
        28.9599609375,
        28.97998046875,
        29.0,
        29.02001953125,
        29.0399169921875,
        29.0599365234375,
        29.0799560546875,
        29.0999755859375,
        29.1199951171875,
        29.1400146484375,
        29.159912109375,
        29.179931640625,
        29.199951171875,
        29.219970703125,
        29.239990234375,
        29.260009765625,
        29.2799072265625,
        29.2999267578125,
        29.3199462890625,
        29.3399658203125,
        29.3599853515625,
        29.3800048828125,
        29.39990234375,
        29.419921875,
        29.43994140625,
        29.4599609375,
        29.47998046875,
        29.5,
        29.52001953125,
        29.5399169921875,
        29.5599365234375,
        29.5799560546875,
        29.5999755859375,
        29.6199951171875,
        29.6400146484375,
        29.659912109375,
        29.679931640625,
        29.699951171875,
        29.719970703125,
        29.739990234375,
        29.760009765625,
        29.7799072265625,
        29.7999267578125,
        29.8199462890625,
        29.8399658203125,
        29.8599853515625,
        29.8800048828125,
        29.89990234375,
        29.919921875,
        29.93994140625,
        29.9599609375,
        29.97998046875,
        30.0,
        30.02001953125,
        30.0399169921875,
        30.0599365234375,
        30.0799560546875,
        30.0999755859375,
        30.1199951171875,
        30.1400146484375,
        30.159912109375,
        30.179931640625,
        30.199951171875,
        30.219970703125,
        30.239990234375,
        30.260009765625,
        30.2799072265625,
        30.2999267578125,
        30.3199462890625,
        30.3399658203125,
        30.3599853515625,
        30.3800048828125,
        30.39990234375,
        30.419921875,
        30.43994140625,
        30.4599609375,
        30.47998046875,
        30.5,
        30.52001953125,
        30.5399169921875,
        30.5599365234375,
        30.5799560546875,
        30.5999755859375,
        30.6199951171875,
        30.6400146484375,
        30.659912109375,
        30.679931640625,
        30.699951171875,
        30.719970703125,
        30.739990234375,
        30.760009765625,
        30.7799072265625,
        30.7999267578125,
        30.8199462890625,
        30.8399658203125,
        30.8599853515625,
        30.8800048828125,
        30.89990234375,
        30.919921875,
        30.93994140625,
        30.9599609375,
        30.97998046875,
        31.0,
        31.02001953125,
        31.0399169921875,
        31.0599365234375,
        31.0799560546875,
        31.0999755859375,
        31.1199951171875,
        31.1400146484375,
        31.159912109375,
        31.179931640625,
        31.199951171875,
        31.219970703125,
        31.239990234375,
        31.260009765625,
        31.2799072265625,
        31.2999267578125,
        31.3199462890625,
        31.3399658203125,
        31.3599853515625,
        31.3800048828125,
        31.39990234375,
        31.419921875,
        31.43994140625,
        31.4599609375,
        31.47998046875,
        31.5,
        31.52001953125,
        31.5399169921875,
        31.5599365234375,
        31.5799560546875,
        31.5999755859375,
        31.6199951171875,
        31.6400146484375,
        31.659912109375,
        31.679931640625,
        31.699951171875,
        31.719970703125,
        31.739990234375,
        31.760009765625,
        31.7799072265625,
        31.7999267578125,
        31.8199462890625,
        31.8399658203125,
        31.8599853515625,
        31.8800048828125,
        31.89990234375,
        31.919921875,
        31.93994140625,
        31.9599609375,
        31.97998046875,
        32.0,
        32.02001953125,
        32.0399169921875,
        32.0599365234375,
        32.0799560546875,
        32.0999755859375,
        32.1199951171875,
        32.1400146484375,
        32.159912109375,
        32.179931640625,
        32.199951171875,
        32.219970703125,
        32.239990234375,
        32.260009765625,
        32.2799072265625,
        32.2999267578125,
        32.3199462890625,
        32.3399658203125,
        32.3599853515625,
        32.3800048828125,
        32.39990234375,
        32.419921875,
        32.43994140625,
        32.4599609375,
        32.47998046875,
        32.5,
        32.52001953125,
        32.5399169921875,
        32.5599365234375,
        32.5799560546875,
        32.5999755859375,
        32.6199951171875,
        32.6400146484375,
        32.659912109375,
        32.679931640625,
        32.699951171875,
        32.719970703125,
        32.739990234375,
        32.760009765625,
        32.7799072265625,
        32.7999267578125,
        32.8199462890625,
        32.8399658203125,
        32.8599853515625,
        32.8800048828125,
        32.89990234375,
        32.919921875,
        32.93994140625,
        32.9599609375,
        32.97998046875,
        33.0,
        33.02001953125,
        33.0399169921875,
        33.0599365234375,
        33.0799560546875,
        33.0999755859375,
        33.1199951171875,
        33.1400146484375,
        33.159912109375,
        33.179931640625,
        33.199951171875,
        33.219970703125,
        33.239990234375,
        33.260009765625,
        33.2799072265625,
        33.2999267578125,
        33.3199462890625,
        33.3399658203125,
        33.3599853515625,
        33.3800048828125,
        33.39990234375,
        33.419921875,
        33.43994140625,
        33.4599609375,
        33.47998046875,
        33.5,
        33.52001953125,
        33.5399169921875,
        33.5599365234375,
        33.5799560546875,
        33.5999755859375,
        33.6199951171875,
        33.6400146484375,
        33.659912109375,
        33.679931640625,
        33.699951171875,
        33.719970703125,
        33.739990234375,
        33.760009765625,
        33.7799072265625,
        33.7999267578125,
        33.8199462890625,
        33.8399658203125,
        33.8599853515625,
        33.8800048828125,
        33.89990234375,
        33.919921875,
        33.93994140625,
        33.9599609375,
        33.97998046875,
        34.0,
        34.02001953125,
        34.0399169921875,
        34.0599365234375,
        34.0799560546875,
        34.0999755859375,
        34.1199951171875,
        34.1400146484375,
        34.159912109375,
        34.179931640625,
        34.199951171875,
        34.219970703125,
        34.239990234375,
        34.260009765625,
        34.2799072265625,
        34.2999267578125,
        34.3199462890625,
        34.3399658203125,
        34.3599853515625,
        34.3800048828125,
        34.39990234375,
        34.419921875,
        34.43994140625,
        34.4599609375,
        34.47998046875,
        34.5,
        34.52001953125,
        34.5399169921875,
        34.5599365234375,
        34.5799560546875,
        34.5999755859375,
        34.6199951171875,
        34.6400146484375,
        34.659912109375,
        34.679931640625,
        34.699951171875,
        34.719970703125,
        34.739990234375,
        34.760009765625,
        34.7799072265625,
        34.7999267578125,
        34.8199462890625,
        34.8399658203125,
        34.8599853515625,
        34.8800048828125,
        34.89990234375,
        34.919921875,
        34.93994140625,
        34.9599609375,
        34.97998046875,
        35.0,
        35.02001953125,
        35.0399169921875,
        35.0599365234375,
        35.0799560546875,
        35.0999755859375,
        35.1199951171875,
        35.1400146484375,
        35.159912109375,
        35.179931640625,
        35.199951171875,
        35.219970703125,
        35.239990234375,
        35.260009765625,
        35.2799072265625,
        35.2999267578125,
        35.3199462890625,
        35.3399658203125,
        35.3599853515625,
        35.3800048828125,
        35.39990234375,
        35.419921875,
        35.43994140625,
        35.4599609375,
        35.47998046875,
        35.5,
        35.52001953125,
        35.5399169921875,
        35.5599365234375,
        35.5799560546875,
        35.5999755859375,
        35.6199951171875,
        35.6400146484375,
        35.659912109375,
        35.679931640625,
        35.699951171875,
        35.719970703125,
        35.739990234375,
        35.760009765625,
        35.7799072265625,
        35.7999267578125,
        35.8199462890625,
        35.8399658203125,
        35.8599853515625,
        35.8800048828125,
        35.89990234375,
        35.919921875,
        35.93994140625,
        35.9599609375,
        35.97998046875,
        36.0,
        36.02001953125,
        36.0399169921875,
        36.0599365234375,
        36.0799560546875,
        36.0999755859375,
        36.1199951171875,
        36.1400146484375,
        36.159912109375,
        36.179931640625,
        36.199951171875,
        36.219970703125,
        36.239990234375,
        36.260009765625,
        36.2799072265625,
        36.2999267578125,
        36.3199462890625,
        36.3399658203125,
        36.3599853515625,
        36.3800048828125,
        36.39990234375,
        36.419921875,
        36.43994140625,
        36.4599609375,
        36.47998046875,
        36.5,
        36.52001953125,
        36.5399169921875,
        36.5599365234375,
        36.5799560546875,
        36.5999755859375,
        36.6199951171875,
        36.6400146484375,
        36.659912109375,
        36.679931640625,
        36.699951171875,
        36.719970703125,
        36.739990234375,
        36.760009765625,
        36.7799072265625,
        36.7999267578125,
        36.8199462890625,
        36.8399658203125,
        36.8599853515625,
        36.8800048828125,
        36.89990234375,
        36.919921875,
        36.93994140625,
        36.9599609375,
        36.97998046875,
        37.0,
        37.02001953125,
        37.0399169921875,
        37.0599365234375,
        37.0799560546875,
        37.0999755859375,
        37.1199951171875,
        37.1400146484375,
        37.159912109375,
        37.179931640625,
        37.199951171875,
        37.219970703125,
        37.239990234375,
        37.260009765625,
        37.2799072265625,
        37.2999267578125,
        37.3199462890625,
        37.3399658203125,
        37.3599853515625,
        37.3800048828125,
        37.39990234375,
        37.419921875,
        37.43994140625,
        37.4599609375,
        37.47998046875,
        37.5,
        37.52001953125,
        37.5399169921875,
        37.5599365234375,
        37.5799560546875,
        37.5999755859375,
        37.6199951171875,
        37.6400146484375,
        37.659912109375,
        37.679931640625,
        37.699951171875,
        37.719970703125,
        37.739990234375,
        37.760009765625,
        37.7799072265625,
        37.7999267578125,
        37.8199462890625,
        37.8399658203125,
        37.8599853515625,
        37.8800048828125,
        37.89990234375,
        37.919921875,
        37.93994140625,
        37.9599609375,
        37.97998046875,
        38.0,
        38.02001953125,
        38.0399169921875,
        38.0599365234375,
        38.0799560546875,
        38.0999755859375,
        38.1199951171875,
        38.1400146484375,
        38.159912109375,
        38.179931640625,
        38.199951171875,
        38.219970703125,
        38.239990234375,
        38.260009765625,
        38.2799072265625,
        38.2999267578125,
        38.3199462890625,
        38.3399658203125,
        38.3599853515625,
        38.3800048828125,
        38.39990234375,
        38.419921875,
        38.43994140625,
        38.4599609375,
        38.47998046875,
        38.5,
        38.52001953125,
        38.5399169921875,
        38.5599365234375,
        38.5799560546875,
        38.5999755859375,
        38.6199951171875,
        38.6400146484375,
        38.659912109375,
        38.679931640625,
        38.699951171875,
        38.719970703125,
        38.739990234375,
        38.760009765625,
        38.7799072265625,
        38.7999267578125,
        38.8199462890625,
        38.8399658203125,
        38.8599853515625,
        38.8800048828125,
        38.89990234375,
        38.919921875,
        38.93994140625,
        38.9599609375,
        38.97998046875,
        39.0,
        39.02001953125,
        39.0399169921875,
        39.0599365234375,
        39.0799560546875,
        39.0999755859375,
        39.1199951171875,
        39.1400146484375,
        39.159912109375,
        39.179931640625,
        39.199951171875,
        39.219970703125,
        39.239990234375,
        39.260009765625,
        39.2799072265625,
        39.2999267578125,
        39.3199462890625,
        39.3399658203125,
        39.3599853515625,
        39.3800048828125,
        39.39990234375,
        39.419921875,
        39.43994140625,
        39.4599609375,
        39.47998046875,
        39.5,
        39.52001953125,
        39.5399169921875,
        39.5599365234375,
        39.5799560546875,
        39.5999755859375,
        39.6199951171875,
        39.6400146484375,
        39.659912109375,
        39.679931640625,
        39.699951171875,
        39.719970703125,
        39.739990234375,
        39.760009765625,
        39.7799072265625,
        39.7999267578125,
        39.8199462890625,
        39.8399658203125,
        39.8599853515625,
        39.8800048828125,
        39.89990234375,
        39.919921875,
        39.93994140625,
        39.9599609375,
        39.97998046875,
        40.0,
        40.02001953125,
        40.0399169921875,
        40.0599365234375,
        40.0799560546875,
        40.0999755859375,
        40.1199951171875,
        40.1400146484375,
        40.159912109375,
        40.179931640625,
        40.199951171875,
        40.219970703125,
        40.239990234375,
        40.260009765625,
        40.2799072265625,
        40.2999267578125,
        40.3199462890625,
        40.3399658203125,
        40.3599853515625,
        40.3800048828125,
        40.39990234375,
        40.419921875,
        40.43994140625,
        40.4599609375,
        40.47998046875,
        40.5,
        40.52001953125,
        40.5399169921875,
        40.5599365234375,
        40.5799560546875,
        40.5999755859375,
        40.6199951171875,
        40.6400146484375,
        40.659912109375,
        40.679931640625,
        40.699951171875,
        40.719970703125,
        40.739990234375,
        40.760009765625,
        40.7799072265625,
        40.7999267578125,
        40.8199462890625,
        40.8399658203125,
        40.8599853515625,
        40.8800048828125,
        40.89990234375,
        40.919921875,
        40.93994140625,
        40.9599609375,
        40.97998046875,
        41.0,
        41.02001953125,
        41.0399169921875,
        41.0599365234375,
        41.0799560546875,
        41.0999755859375,
        41.1199951171875,
        41.1400146484375,
        41.159912109375,
        41.179931640625,
        41.199951171875,
        41.219970703125,
        41.239990234375,
        41.260009765625,
        41.2799072265625,
        41.2999267578125,
        41.3199462890625,
        41.3399658203125,
        41.3599853515625,
        41.3800048828125,
        41.39990234375,
        41.419921875,
        41.43994140625,
        41.4599609375,
        41.47998046875,
        41.5,
        41.52001953125,
        41.5399169921875,
        41.5599365234375,
        41.5799560546875,
        41.5999755859375,
        41.6199951171875,
        41.6400146484375,
        41.659912109375,
        41.679931640625,
        41.699951171875,
        41.719970703125,
        41.739990234375,
        41.760009765625,
        41.7799072265625,
        41.7999267578125,
        41.8199462890625,
        41.8399658203125,
        41.8599853515625,
        41.8800048828125,
        41.89990234375,
        41.919921875,
        41.93994140625,
        41.9599609375,
        41.97998046875,
        42.0,
        42.02001953125,
        42.0399169921875,
        42.0599365234375,
        42.0799560546875,
        42.0999755859375,
        42.1199951171875,
        42.1400146484375,
        42.159912109375,
        42.179931640625,
        42.199951171875,
        42.219970703125,
        42.239990234375,
        42.260009765625,
        42.2799072265625,
        42.2999267578125,
        42.3199462890625,
        42.3399658203125,
        42.3599853515625,
        42.3800048828125,
        42.39990234375,
        42.419921875,
        42.43994140625,
        42.4599609375,
        42.47998046875,
        42.5,
        42.52001953125,
        42.5399169921875,
        42.5599365234375,
        42.5799560546875,
        42.5999755859375,
        42.6199951171875,
        42.6400146484375,
        42.659912109375,
        42.679931640625,
        42.699951171875,
        42.719970703125,
        42.739990234375,
        42.760009765625,
        42.7799072265625,
        42.7999267578125,
        42.8199462890625,
        42.8399658203125,
        42.8599853515625,
        42.8800048828125,
        42.89990234375,
        42.919921875,
        42.93994140625,
        42.9599609375,
        42.97998046875,
        43.0,
        43.02001953125,
        43.0399169921875,
        43.0599365234375,
        43.0799560546875,
        43.0999755859375,
        43.1199951171875,
        43.1400146484375,
        43.159912109375,
        43.179931640625,
        43.199951171875,
        43.219970703125,
        43.239990234375,
        43.260009765625,
        43.2799072265625,
        43.2999267578125,
        43.3199462890625,
        43.3399658203125,
        43.3599853515625,
        43.3800048828125,
        43.39990234375,
        43.419921875,
        43.43994140625,
        43.4599609375,
        43.47998046875,
        43.5,
        43.52001953125,
        43.5399169921875,
        43.5599365234375,
        43.5799560546875,
        43.5999755859375,
        43.6199951171875,
        43.6400146484375,
        43.659912109375,
        43.679931640625,
        43.699951171875,
        43.719970703125,
        43.739990234375,
        43.760009765625,
        43.7799072265625,
        43.7999267578125,
        43.8199462890625,
        43.8399658203125,
        43.8599853515625,
        43.8800048828125,
        43.89990234375,
        43.919921875,
        43.93994140625,
        43.9599609375,
        43.97998046875,
        44.0,
        44.02001953125,
        44.0399169921875,
        44.0599365234375,
        44.0799560546875,
        44.0999755859375,
        44.1199951171875,
        44.1400146484375,
        44.159912109375,
        44.179931640625,
        44.199951171875,
        44.219970703125,
        44.239990234375,
        44.260009765625,
        44.2799072265625,
        44.2999267578125,
        44.3199462890625,
        44.3399658203125,
        44.3599853515625,
        44.3800048828125,
        44.39990234375,
        44.419921875,
        44.43994140625,
        44.4599609375,
        44.47998046875,
        44.5,
        44.52001953125,
        44.5399169921875,
        44.5599365234375,
        44.5799560546875,
        44.5999755859375,
        44.6199951171875,
        44.6400146484375,
        44.659912109375,
        44.679931640625,
        44.699951171875,
        44.719970703125,
        44.739990234375,
        44.760009765625,
        44.7799072265625,
        44.7999267578125,
        44.8199462890625,
        44.8399658203125,
        44.8599853515625,
        44.8800048828125,
        44.89990234375,
        44.919921875,
        44.93994140625,
        44.9599609375,
        44.97998046875,
        45.0,
        45.02001953125,
        45.0399169921875,
        45.0599365234375,
        45.0799560546875,
        45.0999755859375,
        45.1199951171875,
        45.1400146484375,
        45.159912109375,
        45.179931640625,
        45.199951171875,
        45.219970703125,
        45.239990234375,
        45.260009765625,
        45.2799072265625,
        45.2999267578125,
        45.3199462890625,
        45.3399658203125,
        45.3599853515625,
        45.3800048828125,
        45.39990234375,
        45.419921875,
        45.43994140625,
        45.4599609375,
        45.47998046875,
        45.5,
        45.52001953125,
        45.5399169921875,
        45.5599365234375,
        45.5799560546875,
        45.5999755859375,
        45.6199951171875,
        45.6400146484375,
        45.659912109375,
        45.679931640625,
        45.699951171875,
        45.719970703125,
        45.739990234375,
        45.760009765625,
        45.7799072265625,
        45.7999267578125,
        45.8199462890625,
        45.8399658203125,
        45.8599853515625,
        45.8800048828125,
        45.89990234375,
        45.919921875,
        45.93994140625,
        45.9599609375,
        45.97998046875,
        46.0,
        46.02001953125,
        46.0399169921875,
        46.0599365234375,
        46.0799560546875,
        46.0999755859375,
        46.1199951171875,
        46.1400146484375,
        46.159912109375,
        46.179931640625,
        46.199951171875,
        46.219970703125,
        46.239990234375,
        46.260009765625,
        46.2799072265625,
        46.2999267578125,
        46.3199462890625,
        46.3399658203125,
        46.3599853515625,
        46.3800048828125,
        46.39990234375,
        46.419921875,
        46.43994140625,
        46.4599609375,
        46.47998046875,
        46.5,
        46.52001953125,
        46.5399169921875,
        46.5599365234375,
        46.5799560546875,
        46.5999755859375,
        46.6199951171875,
        46.6400146484375,
        46.659912109375,
        46.679931640625,
        46.699951171875,
        46.719970703125,
        46.739990234375,
        46.760009765625,
        46.7799072265625,
        46.7999267578125,
        46.8199462890625,
        46.8399658203125,
        46.8599853515625,
        46.8800048828125,
        46.89990234375,
        46.919921875,
        46.93994140625,
        46.9599609375,
        46.97998046875,
        47.0,
        47.02001953125,
        47.0399169921875,
        47.0599365234375,
        47.0799560546875,
        47.0999755859375,
        47.1199951171875,
        47.1400146484375,
        47.159912109375,
        47.179931640625,
        47.199951171875,
        47.219970703125,
        47.239990234375,
        47.260009765625,
        47.2799072265625,
        47.2999267578125,
        47.3199462890625,
        47.3399658203125,
        47.3599853515625,
        47.3800048828125,
        47.39990234375,
        47.419921875,
        47.43994140625,
        47.4599609375,
        47.47998046875,
        47.5,
        47.52001953125,
        47.5399169921875,
        47.5599365234375,
        47.5799560546875,
        47.5999755859375,
        47.6199951171875,
        47.6400146484375,
        47.659912109375,
        47.679931640625,
        47.699951171875,
        47.719970703125,
        47.739990234375,
        47.760009765625,
        47.7799072265625,
        47.7999267578125,
        47.8199462890625,
        47.8399658203125,
        47.8599853515625,
        47.8800048828125,
        47.89990234375,
        47.919921875,
        47.93994140625,
        47.9599609375,
        47.97998046875,
        48.0,
        48.02001953125,
        48.0399169921875,
        48.0599365234375,
        48.0799560546875,
        48.0999755859375,
        48.1199951171875,
        48.1400146484375,
        48.159912109375,
        48.179931640625,
        48.199951171875,
        48.219970703125,
        48.239990234375,
        48.260009765625,
        48.2799072265625,
        48.2999267578125,
        48.3199462890625,
        48.3399658203125,
        48.3599853515625,
        48.3800048828125,
        48.39990234375,
        48.419921875,
        48.43994140625,
        48.4599609375,
        48.47998046875,
        48.5,
        48.52001953125,
        48.5399169921875,
        48.5599365234375,
        48.5799560546875,
        48.5999755859375,
        48.6199951171875,
        48.6400146484375,
        48.659912109375,
        48.679931640625,
        48.699951171875,
        48.719970703125,
        48.739990234375,
        48.760009765625,
        48.7799072265625,
        48.7999267578125,
        48.8199462890625,
        48.8399658203125,
        48.8599853515625,
        48.8800048828125,
        48.89990234375,
        48.919921875,
        48.93994140625,
        48.9599609375,
        48.97998046875,
        49.0,
        49.02001953125,
        49.0399169921875,
        49.0599365234375,
        49.0799560546875,
        49.0999755859375,
        49.1199951171875,
        49.1400146484375,
        49.159912109375,
        49.179931640625,
        49.199951171875,
        49.219970703125,
        49.239990234375,
        49.260009765625,
        49.2799072265625,
        49.2999267578125,
        49.3199462890625,
        49.3399658203125,
        49.3599853515625,
        49.3800048828125,
        49.39990234375,
        49.419921875,
        49.43994140625,
        49.4599609375,
        49.47998046875,
        49.5,
        49.52001953125,
        49.5399169921875,
        49.5599365234375,
        49.5799560546875,
        49.5999755859375,
        49.6199951171875,
        49.6400146484375,
        49.659912109375,
        49.679931640625,
        49.699951171875,
        49.719970703125,
        49.739990234375,
        49.760009765625,
        49.7799072265625,
        49.7999267578125,
        49.8199462890625,
        49.8399658203125,
        49.8599853515625,
        49.8800048828125,
        49.89990234375,
        49.919921875,
        49.93994140625,
        49.9599609375,
        49.97998046875,
        50.0,
        50.02001953125,
        50.0399169921875,
        50.0599365234375,
        50.0799560546875,
        50.0999755859375,
        50.1199951171875,
        50.1400146484375,
        50.159912109375,
        50.179931640625,
        50.199951171875,
        50.219970703125,
        50.239990234375,
        50.260009765625,
        50.2799072265625,
        50.2999267578125,
        50.3199462890625,
        50.3399658203125,
        50.3599853515625,
        50.3800048828125,
        50.39990234375,
        50.419921875,
        50.43994140625,
        50.4599609375,
        50.47998046875,
        50.5,
        50.52001953125,
        50.5399169921875,
        50.5599365234375,
        50.5799560546875,
        50.5999755859375,
        50.6199951171875,
        50.6400146484375,
        50.659912109375,
        50.679931640625,
        50.699951171875,
        50.719970703125,
        50.739990234375,
        50.760009765625,
        50.7799072265625,
        50.7999267578125,
        50.8199462890625,
        50.8399658203125,
        50.8599853515625,
        50.8800048828125,
        50.89990234375,
        50.919921875,
        50.93994140625,
        50.9599609375,
        50.97998046875,
        51.0,
        51.02001953125,
        51.0399169921875,
        51.0599365234375,
        51.0799560546875,
        51.0999755859375,
        51.1199951171875,
        51.1400146484375,
        51.159912109375,
        51.179931640625,
        51.199951171875,
        51.219970703125,
        51.239990234375,
        51.260009765625,
        51.2799072265625,
        51.2999267578125,
        51.3199462890625,
        51.3399658203125,
        51.3599853515625,
        51.3800048828125,
        51.39990234375,
        51.419921875,
        51.43994140625,
        51.4599609375,
        51.47998046875,
        51.5,
        51.52001953125,
        51.5399169921875,
        51.5599365234375,
        51.5799560546875,
        51.5999755859375,
        51.6199951171875,
        51.6400146484375,
        51.659912109375,
        51.679931640625,
        51.699951171875,
        51.719970703125,
        51.739990234375,
        51.760009765625,
        51.7799072265625,
        51.7999267578125,
        51.8199462890625,
        51.8399658203125,
        51.8599853515625,
        51.8800048828125,
        51.89990234375,
        51.919921875,
        51.93994140625,
        51.9599609375,
        51.97998046875,
        52.0,
        52.02001953125,
        52.0399169921875,
        52.0599365234375,
        52.0799560546875,
        52.0999755859375,
        52.1199951171875,
        52.1400146484375,
        52.159912109375,
        52.179931640625,
        52.199951171875,
        52.219970703125,
        52.239990234375,
        52.260009765625,
        52.2799072265625,
        52.2999267578125,
        52.3199462890625,
        52.3399658203125,
        52.3599853515625,
        52.3800048828125,
        52.39990234375,
        52.419921875,
        52.43994140625,
        52.4599609375,
        52.47998046875,
        52.5,
        52.52001953125,
        52.5399169921875,
        52.5599365234375,
        52.5799560546875,
        52.5999755859375,
        52.6199951171875,
        52.6400146484375,
        52.659912109375,
        52.679931640625,
        52.699951171875,
        52.719970703125,
        52.739990234375,
        52.760009765625,
        52.7799072265625,
        52.7999267578125,
        52.8199462890625,
        52.8399658203125,
        52.8599853515625,
        52.8800048828125,
        52.89990234375,
        52.919921875,
        52.93994140625,
        52.9599609375,
        52.97998046875,
        53.0,
        53.02001953125,
        53.0399169921875,
        53.0599365234375,
        53.0799560546875,
        53.0999755859375,
        53.1199951171875,
        53.1400146484375,
        53.159912109375,
        53.179931640625,
        53.199951171875,
        53.219970703125,
        53.239990234375,
        53.260009765625,
        53.2799072265625,
        53.2999267578125,
        53.3199462890625,
        53.3399658203125,
        53.3599853515625,
        53.3800048828125,
        53.39990234375,
        53.419921875,
        53.43994140625,
        53.4599609375,
        53.47998046875,
        53.5,
        53.52001953125,
        53.5399169921875,
        53.5599365234375,
        53.5799560546875,
        53.5999755859375,
        53.6199951171875,
        53.6400146484375,
        53.659912109375,
        53.679931640625,
        53.699951171875,
        53.719970703125,
        53.739990234375,
        53.760009765625,
        53.7799072265625,
        53.7999267578125,
        53.8199462890625,
        53.8399658203125,
        53.8599853515625,
        53.8800048828125,
        53.89990234375,
        53.919921875,
        53.93994140625,
        53.9599609375,
        53.97998046875,
        54.0,
        54.02001953125,
        54.0399169921875,
        54.0599365234375,
        54.0799560546875,
        54.0999755859375,
        54.1199951171875,
        54.1400146484375,
        54.159912109375,
        54.179931640625,
        54.199951171875,
        54.219970703125,
        54.239990234375,
        54.260009765625,
        54.2799072265625,
        54.2999267578125,
        54.3199462890625,
        54.3399658203125,
        54.3599853515625,
        54.3800048828125,
        54.39990234375,
        54.419921875,
        54.43994140625,
        54.4599609375,
        54.47998046875,
        54.5,
        54.52001953125,
        54.5399169921875,
        54.5599365234375,
        54.5799560546875,
        54.5999755859375,
        54.6199951171875,
        54.6400146484375,
        54.659912109375,
        54.679931640625,
        54.699951171875,
        54.719970703125,
        54.739990234375,
        54.760009765625,
        54.7799072265625,
        54.7999267578125,
        54.8199462890625,
        54.8399658203125,
        54.8599853515625,
        54.8800048828125,
        54.89990234375,
        54.919921875,
        54.93994140625,
        54.9599609375,
        54.97998046875,
        55.0,
        55.02001953125,
        55.0399169921875,
        55.0599365234375,
        55.0799560546875,
        55.0999755859375,
        55.1199951171875,
        55.1400146484375,
        55.159912109375,
        55.179931640625,
        55.199951171875,
        55.219970703125,
        55.239990234375,
        55.260009765625,
        55.2799072265625,
        55.2999267578125,
        55.3199462890625,
        55.3399658203125,
        55.3599853515625,
        55.3800048828125,
        55.39990234375,
        55.419921875,
        55.43994140625,
        55.4599609375,
        55.47998046875,
        55.5,
        55.52001953125,
        55.5399169921875,
        55.5599365234375,
        55.5799560546875,
        55.5999755859375,
        55.6199951171875,
        55.6400146484375,
        55.659912109375,
        55.679931640625,
        55.699951171875,
        55.719970703125,
        55.739990234375,
        55.760009765625,
        55.7799072265625,
        55.7999267578125,
        55.8199462890625,
        55.8399658203125,
        55.8599853515625,
        55.8800048828125,
        55.89990234375,
        55.919921875,
        55.93994140625,
        55.9599609375,
        55.97998046875,
        56.0,
        56.02001953125,
        56.0399169921875,
        56.0599365234375,
        56.0799560546875,
        56.0999755859375,
        56.1199951171875,
        56.1400146484375,
        56.159912109375,
        56.179931640625,
        56.199951171875,
        56.219970703125,
        56.239990234375,
        56.260009765625,
        56.2799072265625,
        56.2999267578125,
        56.3199462890625,
        56.3399658203125,
        56.3599853515625,
        56.3800048828125,
        56.39990234375,
        56.419921875,
        56.43994140625,
        56.4599609375,
        56.47998046875,
        56.5,
        56.52001953125,
        56.5399169921875,
        56.5599365234375,
        56.5799560546875,
        56.5999755859375,
        56.6199951171875,
        56.6400146484375,
        56.659912109375,
        56.679931640625,
        56.699951171875,
        56.719970703125,
        56.739990234375,
        56.760009765625,
        56.7799072265625,
        56.7999267578125,
        56.8199462890625,
        56.8399658203125,
        56.8599853515625,
        56.8800048828125,
        56.89990234375,
        56.919921875,
        56.93994140625,
        56.9599609375,
        56.97998046875,
        57.0,
        57.02001953125,
        57.0399169921875,
        57.0599365234375,
        57.0799560546875,
        57.0999755859375,
        57.1199951171875,
        57.1400146484375,
        57.159912109375,
        57.179931640625,
        57.199951171875,
        57.219970703125,
        57.239990234375,
        57.260009765625,
        57.2799072265625,
        57.2999267578125,
        57.3199462890625,
        57.3399658203125,
        57.3599853515625,
        57.3800048828125,
        57.39990234375,
        57.419921875,
        57.43994140625,
        57.4599609375,
        57.47998046875,
        57.5,
        57.52001953125,
        57.5399169921875,
        57.5599365234375,
        57.5799560546875,
        57.5999755859375,
        57.6199951171875,
        57.6400146484375,
        57.659912109375,
        57.679931640625,
        57.699951171875,
        57.719970703125,
        57.739990234375,
        57.760009765625,
        57.7799072265625,
        57.7999267578125,
        57.8199462890625,
        57.8399658203125,
        57.8599853515625,
        57.8800048828125,
        57.89990234375,
        57.919921875,
        57.93994140625,
        57.9599609375,
        57.97998046875,
        58.0,
        58.02001953125,
        58.0399169921875,
        58.0599365234375,
        58.0799560546875,
        58.0999755859375,
        58.1199951171875,
        58.1400146484375,
        58.159912109375,
        58.179931640625,
        58.199951171875,
        58.219970703125,
        58.239990234375,
        58.260009765625,
        58.2799072265625,
        58.2999267578125,
        58.3199462890625,
        58.3399658203125,
        58.3599853515625,
        58.3800048828125,
        58.39990234375,
        58.419921875,
        58.43994140625,
        58.4599609375,
        58.47998046875,
        58.5,
        58.52001953125,
        58.5399169921875,
        58.5599365234375,
        58.5799560546875,
        58.5999755859375,
        58.6199951171875,
        58.6400146484375,
        58.659912109375,
        58.679931640625,
        58.699951171875,
        58.719970703125,
        58.739990234375,
        58.760009765625,
        58.7799072265625,
        58.7999267578125,
        58.8199462890625,
        58.8399658203125,
        58.8599853515625,
        58.8800048828125,
        58.89990234375,
        58.919921875,
        58.93994140625,
        58.9599609375,
        58.97998046875,
        59.0,
        59.02001953125,
        59.0399169921875,
        59.0599365234375,
        59.0799560546875,
        59.0999755859375,
        59.1199951171875,
        59.1400146484375,
        59.159912109375,
        59.179931640625,
        59.199951171875,
        59.219970703125,
        59.239990234375,
        59.260009765625,
        59.2799072265625,
        59.2999267578125,
        59.3199462890625,
        59.3399658203125,
        59.3599853515625,
        59.3800048828125,
        59.39990234375,
        59.419921875,
        59.43994140625,
        59.4599609375,
        59.47998046875,
        59.5,
        59.52001953125,
        59.5399169921875,
        59.5599365234375,
        59.5799560546875,
        59.5999755859375,
        59.6199951171875,
        59.6400146484375,
        59.659912109375,
        59.679931640625,
        59.699951171875,
        59.719970703125,
        59.739990234375,
        59.760009765625,
        59.7799072265625,
        59.7999267578125,
        59.8199462890625,
        59.8399658203125,
        59.8599853515625,
        59.8800048828125,
        59.89990234375,
        59.919921875,
        59.93994140625,
        59.9599609375,
        59.97998046875
    ],
    "rightHandPositions": [
        "(0.130316, 1.293941, 0.023148)",
        "(0.130225, 1.293896, 0.023190)",
        "(0.130110, 1.293834, 0.023204)",
        "(0.130017, 1.293804, 0.023196)",
        "(0.129923, 1.293819, 0.023164)",
        "(0.129884, 1.293858, 0.023135)",
        "(0.129839, 1.293952, 0.023056)",
        "(0.129808, 1.294045, 0.022934)",
        "(0.129786, 1.294095, 0.022820)",
        "(0.129749, 1.294117, 0.022661)",
        "(0.129724, 1.294103, 0.022583)",
        "(0.129636, 1.294028, 0.022395)",
        "(0.129570, 1.293957, 0.022236)",
        "(0.129529, 1.293904, 0.022020)",
        "(0.129508, 1.293915, 0.021851)",
        "(0.129493, 1.293967, 0.021746)",
        "(0.129464, 1.294099, 0.021590)",
        "(0.129449, 1.294220, 0.021455)",
        "(0.129459, 1.294394, 0.021281)",
        "(0.129501, 1.294618, 0.021062)",
        "(0.129520, 1.294724, 0.020970)",
        "(0.129522, 1.294940, 0.020858)",
        "(0.129505, 1.295205, 0.020755)",
        "(0.129481, 1.295413, 0.020599)",
        "(0.129453, 1.295535, 0.020460)",
        "(0.129442, 1.295610, 0.020372)",
        "(0.129406, 1.295754, 0.020247)",
        "(0.129347, 1.295946, 0.020155)",
        "(0.129012, 1.296402, 0.020185)",
        "(0.128625, 1.296821, 0.020305)",
        "(0.128379, 1.297181, 0.020388)",
        "(0.127789, 1.298279, 0.020590)",
        "(0.127010, 1.299803, 0.020884)",
        "(0.125788, 1.301923, 0.021386)",
        "(0.124145, 1.304410, 0.022134)",
        "(0.123190, 1.305937, 0.022575)",
        "(0.121350, 1.309485, 0.023446)",
        "(0.119726, 1.313573, 0.024175)",
        "(0.118062, 1.317972, 0.024503)",
        "(0.116499, 1.322510, 0.024522)",
        "(0.115757, 1.324848, 0.024539)",
        "(0.114345, 1.329616, 0.024692)",
        "(0.112990, 1.334455, 0.024936)",
        "(0.111771, 1.339308, 0.025168)",
        "(0.110688, 1.343925, 0.025384)",
        "(0.110175, 1.346079, 0.025534)",
        "(0.109144, 1.350183, 0.025887)",
        "(0.108033, 1.353741, 0.026508)",
        "(0.106869, 1.356974, 0.027334)",
        "(0.105845, 1.359952, 0.028204)",
        "(0.105405, 1.361222, 0.028687)",
        "(0.104567, 1.363665, 0.029631)",
        "(0.103769, 1.365881, 0.030620)",
        "(0.102856, 1.367968, 0.031884)",
        "(0.101831, 1.370302, 0.033381)",
        "(0.101280, 1.371558, 0.034184)",
        "(0.100151, 1.374239, 0.035856)",
        "(0.098944, 1.377621, 0.037810)",
        "(0.097539, 1.381645, 0.040219)",
        "(0.095615, 1.386650, 0.043170)",
        "(0.094521, 1.389527, 0.044897)",
        "(0.092195, 1.396169, 0.049199)",
        "(0.089817, 1.403282, 0.054143)",
        "(0.087913, 1.410975, 0.059235)",
        "(0.086350, 1.418839, 0.063993)",
        "(0.085760, 1.422993, 0.066576)",
        "(0.084776, 1.431032, 0.071918)",
        "(0.083991, 1.438579, 0.077313)",
        "(0.083025, 1.445353, 0.082447)",
        "(0.082111, 1.451192, 0.086972)",
        "(0.081670, 1.453746, 0.088883)",
        "(0.080768, 1.458302, 0.092179)",
        "(0.079478, 1.462286, 0.095134)",
        "(0.078238, 1.466102, 0.098347)",
        "(0.077204, 1.469702, 0.101385)",
        "(0.076702, 1.471325, 0.102448)",
        "(0.075429, 1.474609, 0.104033)",
        "(0.073707, 1.477656, 0.105439)",
        "(0.071468, 1.480498, 0.107392)",
        "(0.069171, 1.483348, 0.109624)",
        "(0.068157, 1.484814, 0.110740)",
        "(0.066468, 1.487852, 0.113103)",
        "(0.065171, 1.490981, 0.115476)",
        "(0.063907, 1.493927, 0.117805)",
        "(0.062507, 1.496761, 0.120232)",
        "(0.061844, 1.498109, 0.121468)",
        "(0.060478, 1.500821, 0.124088)",
        "(0.059402, 1.503356, 0.126609)",
        "(0.058570, 1.505727, 0.128656)",
        "(0.057689, 1.508028, 0.130244)",
        "(0.057250, 1.509125, 0.130988)",
        "(0.056150, 1.511320, 0.132513)",
        "(0.054998, 1.513583, 0.134128)",
        "(0.053893, 1.515917, 0.135956)",
        "(0.052760, 1.518322, 0.137932)",
        "(0.052208, 1.519614, 0.139084)",
        "(0.051104, 1.522427, 0.141715)",
        "(0.050073, 1.525313, 0.144711)",
        "(0.048998, 1.528024, 0.147810)",
        "(0.048078, 1.530767, 0.150778)",
        "(0.047788, 1.532177, 0.152208)",
        "(0.047333, 1.534938, 0.154920)",
        "(0.046932, 1.537684, 0.157605)",
        "(0.046560, 1.540271, 0.160189)",
        "(0.046133, 1.542726, 0.162476)",
        "(0.045903, 1.543888, 0.163531)",
        "(0.045664, 1.546152, 0.165497)",
        "(0.045699, 1.548387, 0.167082)",
        "(0.045453, 1.550691, 0.167991)",
        "(0.045068, 1.553098, 0.168049)",
        "(0.044763, 1.554371, 0.167819)",
        "(0.044179, 1.556930, 0.166777)",
        "(0.043531, 1.559363, 0.164649)",
        "(0.042619, 1.561747, 0.160995)",
        "(0.041559, 1.564099, 0.155739)",
        "(0.041034, 1.565150, 0.152717)",
        "(0.040029, 1.567213, 0.146423)",
        "(0.039227, 1.569000, 0.139082)",
        "(0.038650, 1.570599, 0.131328)",
        "(0.038287, 1.571833, 0.122789)",
        "(0.038231, 1.572379, 0.118365)",
        "(0.038400, 1.573526, 0.109770)",
        "(0.039126, 1.574871, 0.101704)",
        "(0.040146, 1.576323, 0.094267)",
        "(0.040988, 1.577882, 0.087453)",
        "(0.041297, 1.578727, 0.084313)",
        "(0.041788, 1.580428, 0.078594)",
        "(0.041982, 1.582328, 0.074034)",
        "(0.041803, 1.584354, 0.070584)",
        "(0.041242, 1.586368, 0.067927)",
        "(0.040859, 1.587414, 0.066846)",
        "(0.039969, 1.589583, 0.065178)",
        "(0.038876, 1.592121, 0.064706)",
        "(0.037657, 1.595084, 0.065119)",
        "(0.036307, 1.597914, 0.065981)",
        "(0.035612, 1.599308, 0.066393)",
        "(0.034215, 1.602166, 0.067155)",
        "(0.032988, 1.605041, 0.067747)",
        "(0.032022, 1.607906, 0.068479)",
        "(0.031082, 1.610773, 0.069278)",
        "(0.030574, 1.612231, 0.069621)",
        "(0.029331, 1.615080, 0.070322)",
        "(0.027923, 1.617685, 0.070936)",
        "(0.026686, 1.619960, 0.071319)",
        "(0.025508, 1.622087, 0.071543)",
        "(0.024987, 1.623118, 0.071652)",
        "(0.023972, 1.625111, 0.072049)",
        "(0.022863, 1.626980, 0.072607)",
        "(0.021698, 1.628619, 0.073151)",
        "(0.020453, 1.629988, 0.073691)",
        "(0.019785, 1.630574, 0.073945)",
        "(0.018371, 1.631660, 0.074437)",
        "(0.016876, 1.632840, 0.075240)",
        "(0.015418, 1.633917, 0.076419)",
        "(0.014131, 1.634693, 0.077579)",
        "(0.013513, 1.634935, 0.077955)",
        "(0.012309, 1.635190, 0.078057)",
        "(0.010972, 1.635011, 0.076975)",
        "(0.009452, 1.634745, 0.075389)",
        "(0.008229, 1.634466, 0.073380)",
        "(0.007809, 1.634282, 0.072142)",
        "(0.007120, 1.633826, 0.069231)",
        "(0.006672, 1.633309, 0.065404)",
        "(0.006604, 1.632925, 0.061010)",
        "(0.006872, 1.632845, 0.056359)",
        "(0.007045, 1.632975, 0.053951)",
        "(0.007158, 1.633456, 0.049153)",
        "(0.007087, 1.634485, 0.044567)",
        "(0.006969, 1.636171, 0.040343)",
        "(0.006781, 1.638575, 0.036491)",
        "(0.006651, 1.640112, 0.034860)",
        "(0.006432, 1.643631, 0.032018)",
        "(0.006171, 1.647602, 0.029536)",
        "(0.005809, 1.651999, 0.027408)",
        "(0.005436, 1.656633, 0.025540)",
        "(0.005278, 1.659182, 0.024960)",
        "(0.004990, 1.664284, 0.024019)",
        "(0.004677, 1.669592, 0.023467)",
        "(0.004125, 1.674978, 0.023601)",
        "(0.003398, 1.680487, 0.024616)",
        "(0.003066, 1.683252, 0.025466)",
        "(0.002303, 1.688679, 0.027575)",
        "(0.001214, 1.693864, 0.030432)",
        "(0.000074, 1.698844, 0.033801)",
        "(-0.001170, 1.703453, 0.037662)",
        "(-0.001790, 1.705647, 0.039812)",
        "(-0.002970, 1.709761, 0.044466)",
        "(-0.004044, 1.713436, 0.049502)",
        "(-0.005219, 1.716715, 0.054840)",
        "(-0.006551, 1.719627, 0.060679)",
        "(-0.007210, 1.720953, 0.063770)",
        "(-0.008490, 1.723383, 0.070025)",
        "(-0.009772, 1.725446, 0.076505)",
        "(-0.011165, 1.727249, 0.083049)",
        "(-0.012808, 1.728623, 0.089806)",
        "(-0.013691, 1.729175, 0.093256)",
        "(-0.015371, 1.730050, 0.100123)",
        "(-0.016940, 1.730636, 0.107077)",
        "(-0.018429, 1.730935, 0.114031)",
        "(-0.020117, 1.730884, 0.120903)",
        "(-0.021073, 1.730647, 0.124315)",
        "(-0.023041, 1.730022, 0.131210)",
        "(-0.024985, 1.729187, 0.138164)",
        "(-0.026709, 1.728090, 0.144915)",
        "(-0.028316, 1.726725, 0.151550)",
        "(-0.029065, 1.725997, 0.154784)",
        "(-0.030502, 1.724428, 0.161067)",
        "(-0.031836, 1.722680, 0.167137)",
        "(-0.033224, 1.720587, 0.173112)",
        "(-0.034473, 1.718109, 0.179009)",
        "(-0.034975, 1.716833, 0.181905)",
        "(-0.035833, 1.713996, 0.187667)",
        "(-0.036673, 1.710873, 0.193385)",
        "(-0.037477, 1.707324, 0.198965)",
        "(-0.038393, 1.703290, 0.204445)",
        "(-0.038857, 1.701010, 0.207155)",
        "(-0.040004, 1.695958, 0.212580)",
        "(-0.041381, 1.690287, 0.217937)",
        "(-0.042709, 1.684171, 0.223286)",
        "(-0.044027, 1.677206, 0.228680)",
        "(-0.044669, 1.673383, 0.231365)",
        "(-0.046183, 1.665354, 0.236480)",
        "(-0.047955, 1.656610, 0.241244)",
        "(-0.049943, 1.647201, 0.245919)",
        "(-0.051762, 1.637510, 0.250317)",
        "(-0.052667, 1.632531, 0.252295)",
        "(-0.054575, 1.622466, 0.255878)",
        "(-0.056725, 1.612157, 0.259039)",
        "(-0.058986, 1.601831, 0.262032)",
        "(-0.060957, 1.591723, 0.264844)",
        "(-0.061741, 1.586779, 0.266087)",
        "(-0.063091, 1.576930, 0.268126)",
        "(-0.064576, 1.567090, 0.269530)",
        "(-0.066206, 1.557157, 0.270360)",
        "(-0.067528, 1.547497, 0.270661)",
        "(-0.068038, 1.542825, 0.270576)",
        "(-0.068898, 1.533755, 0.270094)",
        "(-0.069419, 1.525030, 0.269156)",
        "(-0.069856, 1.516547, 0.267645)",
        "(-0.070206, 1.508455, 0.265701)",
        "(-0.070376, 1.504592, 0.264583)",
        "(-0.070570, 1.497028, 0.262129)",
        "(-0.070458, 1.489779, 0.259391)",
        "(-0.070375, 1.482854, 0.256255)",
        "(-0.070395, 1.476129, 0.252648)",
        "(-0.070477, 1.472836, 0.250746)",
        "(-0.070609, 1.466431, 0.246982)",
        "(-0.070573, 1.460440, 0.243445)",
        "(-0.070334, 1.454907, 0.240001)",
        "(-0.070048, 1.449675, 0.236110)",
        "(-0.069989, 1.447033, 0.233931)",
        "(-0.069663, 1.441793, 0.229121)",
        "(-0.069284, 1.436721, 0.224151)",
        "(-0.068727, 1.432065, 0.219454)",
        "(-0.068041, 1.427742, 0.215015)",
        "(-0.067658, 1.425645, 0.212781)",
        "(-0.066913, 1.421542, 0.208138)",
        "(-0.066242, 1.417428, 0.203181)",
        "(-0.065567, 1.413405, 0.197839)",
        "(-0.064966, 1.409514, 0.192258)",
        "(-0.064646, 1.407702, 0.189386)",
        "(-0.064022, 1.404285, 0.183551)",
        "(-0.063477, 1.401310, 0.177681)",
        "(-0.062943, 1.398888, 0.171659)",
        "(-0.062386, 1.397043, 0.165407)",
        "(-0.062077, 1.396438, 0.162179)",
        "(-0.061499, 1.395614, 0.155650)",
        "(-0.060843, 1.395829, 0.149014)",
        "(-0.060071, 1.396720, 0.142358)",
        "(-0.059272, 1.398296, 0.135466)",
        "(-0.058849, 1.399357, 0.132004)",
        "(-0.057980, 1.401884, 0.125155)",
        "(-0.057043, 1.405010, 0.118469)",
        "(-0.056129, 1.408603, 0.111889)",
        "(-0.055132, 1.412725, 0.105508)",
        "(-0.054659, 1.414961, 0.102484)",
        "(-0.053714, 1.419653, 0.096554)",
        "(-0.052788, 1.424539, 0.090685)",
        "(-0.051842, 1.429590, 0.084939)",
        "(-0.050944, 1.434756, 0.079451)",
        "(-0.050513, 1.437358, 0.076869)",
        "(-0.049827, 1.442516, 0.071924)",
        "(-0.049380, 1.447607, 0.067395)",
        "(-0.049214, 1.452605, 0.063291)",
        "(-0.049306, 1.457608, 0.059406)",
        "(-0.049391, 1.460196, 0.057640)",
        "(-0.049464, 1.465515, 0.054506)",
        "(-0.049308, 1.471099, 0.051671)",
        "(-0.049351, 1.476498, 0.049233)",
        "(-0.049958, 1.481992, 0.047261)",
        "(-0.050132, 1.484565, 0.046337)",
        "(-0.050562, 1.489633, 0.044531)",
        "(-0.050968, 1.494667, 0.042961)",
        "(-0.051291, 1.499811, 0.041807)",
        "(-0.051786, 1.504887, 0.040779)",
        "(-0.052109, 1.507388, 0.040391)",
        "(-0.052688, 1.512487, 0.039811)",
        "(-0.053247, 1.517557, 0.039400)",
        "(-0.053888, 1.522515, 0.039067)",
        "(-0.054466, 1.527424, 0.038754)",
        "(-0.054711, 1.529918, 0.038596)",
        "(-0.055184, 1.534850, 0.038274)",
        "(-0.055729, 1.539760, 0.038048)",
        "(-0.056142, 1.544782, 0.037900)",
        "(-0.056577, 1.549759, 0.037649)",
        "(-0.056790, 1.552244, 0.037494)",
        "(-0.057111, 1.557288, 0.037176)",
        "(-0.057389, 1.562425, 0.036767)",
        "(-0.057489, 1.567644, 0.036242)",
        "(-0.057497, 1.572951, 0.035581)",
        "(-0.057487, 1.575611, 0.035223)",
        "(-0.057474, 1.580928, 0.034455)",
        "(-0.057456, 1.586353, 0.033710)",
        "(-0.057412, 1.591918, 0.033052)",
        "(-0.057306, 1.597800, 0.032913)",
        "(-0.057329, 1.600816, 0.032889)",
        "(-0.057493, 1.606768, 0.032654)",
        "(-0.057773, 1.612486, 0.032323)",
        "(-0.057962, 1.618263, 0.031974)",
        "(-0.058166, 1.623953, 0.031773)",
        "(-0.058205, 1.626778, 0.031877)",
        "(-0.057979, 1.632473, 0.032276)",
        "(-0.057693, 1.638079, 0.032794)",
        "(-0.057391, 1.643582, 0.033586)",
        "(-0.056960, 1.648971, 0.034787)",
        "(-0.056648, 1.651636, 0.035549)",
        "(-0.055962, 1.656890, 0.037410)",
        "(-0.055242, 1.662006, 0.039761)",
        "(-0.054682, 1.666890, 0.042627)",
        "(-0.054342, 1.671457, 0.045859)",
        "(-0.054235, 1.673581, 0.047557)",
        "(-0.053998, 1.677670, 0.051022)",
        "(-0.053630, 1.681618, 0.054760)",
        "(-0.053251, 1.685312, 0.059020)",
        "(-0.052992, 1.688630, 0.063578)",
        "(-0.052902, 1.690137, 0.065971)",
        "(-0.052816, 1.693004, 0.071018)",
        "(-0.052670, 1.695562, 0.076365)",
        "(-0.052610, 1.697809, 0.081865)",
        "(-0.052772, 1.699660, 0.087438)",
        "(-0.052923, 1.700460, 0.090248)",
        "(-0.053379, 1.701644, 0.096134)",
        "(-0.054018, 1.702393, 0.102254)",
        "(-0.054803, 1.702607, 0.108444)",
        "(-0.055570, 1.702188, 0.114680)",
        "(-0.055958, 1.701908, 0.117813)",
        "(-0.056856, 1.700946, 0.123943)",
        "(-0.058158, 1.699393, 0.129898)",
        "(-0.059845, 1.697235, 0.135801)",
        "(-0.061586, 1.694540, 0.141470)",
        "(-0.062395, 1.693028, 0.144192)",
        "(-0.063831, 1.689879, 0.149505)",
        "(-0.065250, 1.686520, 0.154724)",
        "(-0.066682, 1.682936, 0.159924)",
        "(-0.068226, 1.679088, 0.165002)",
        "(-0.069055, 1.677052, 0.167461)",
        "(-0.070739, 1.672719, 0.172245)",
        "(-0.072239, 1.668240, 0.176886)",
        "(-0.073609, 1.663740, 0.181345)",
        "(-0.074918, 1.659223, 0.185680)",
        "(-0.075585, 1.656941, 0.187852)",
        "(-0.076906, 1.652379, 0.192176)",
        "(-0.078247, 1.647718, 0.196467)",
        "(-0.079435, 1.642918, 0.200601)",
        "(-0.080236, 1.638068, 0.204458)",
        "(-0.080576, 1.635602, 0.206285)",
        "(-0.081231, 1.630524, 0.209766)",
        "(-0.081913, 1.625304, 0.213080)",
        "(-0.082599, 1.619977, 0.216433)",
        "(-0.083281, 1.614486, 0.219817)",
        "(-0.083532, 1.611698, 0.221441)",
        "(-0.083806, 1.606133, 0.224587)",
        "(-0.083937, 1.600437, 0.227394)",
        "(-0.084175, 1.594516, 0.229693)",
        "(-0.084517, 1.588400, 0.231801)",
        "(-0.084664, 1.585314, 0.232804)",
        "(-0.084915, 1.579187, 0.234811)",
        "(-0.085134, 1.573015, 0.236717)",
        "(-0.085178, 1.566723, 0.238448)",
        "(-0.085162, 1.560390, 0.240084)",
        "(-0.085247, 1.557195, 0.240857)",
        "(-0.085534, 1.550652, 0.242324)",
        "(-0.085715, 1.544091, 0.243913)",
        "(-0.085769, 1.537585, 0.245507)",
        "(-0.085925, 1.530860, 0.246772)",
        "(-0.086022, 1.527381, 0.247181)",
        "(-0.086049, 1.520249, 0.247652)",
        "(-0.085875, 1.513023, 0.247407)",
        "(-0.085685, 1.505908, 0.246515)",
        "(-0.085118, 1.499013, 0.245375)",
        "(-0.084733, 1.495638, 0.244793)",
        "(-0.083735, 1.489210, 0.243319)",
        "(-0.082870, 1.482744, 0.241216)",
        "(-0.081960, 1.476597, 0.238314)",
        "(-0.081011, 1.470734, 0.234896)",
        "(-0.080450, 1.467960, 0.233120)",
        "(-0.079310, 1.462641, 0.229422)",
        "(-0.078245, 1.457574, 0.225125)",
        "(-0.077330, 1.452791, 0.220117)",
        "(-0.076318, 1.448399, 0.214623)",
        "(-0.075712, 1.446297, 0.211807)",
        "(-0.074433, 1.442407, 0.205969)",
        "(-0.073079, 1.438912, 0.199818)",
        "(-0.071745, 1.435777, 0.193219)",
        "(-0.070331, 1.432899, 0.186237)",
        "(-0.069535, 1.431536, 0.182607)",
        "(-0.067908, 1.429074, 0.175230)",
        "(-0.066192, 1.427050, 0.167765)",
        "(-0.064496, 1.425283, 0.160218)",
        "(-0.062677, 1.423776, 0.152513)",
        "(-0.061815, 1.423041, 0.148624)",
        "(-0.060114, 1.421657, 0.140603)",
        "(-0.058366, 1.420585, 0.132501)",
        "(-0.056506, 1.419861, 0.124630)",
        "(-0.054784, 1.419387, 0.116837)",
        "(-0.053994, 1.419252, 0.112940)",
        "(-0.052600, 1.419246, 0.105291)",
        "(-0.051424, 1.419654, 0.097888)",
        "(-0.050307, 1.420551, 0.090830)",
        "(-0.049263, 1.421927, 0.084258)",
        "(-0.048752, 1.422870, 0.081152)",
        "(-0.047669, 1.425038, 0.075219)",
        "(-0.046658, 1.427543, 0.069730)",
        "(-0.045770, 1.430466, 0.064791)",
        "(-0.045037, 1.433811, 0.060511)",
        "(-0.044821, 1.435597, 0.058642)",
        "(-0.044575, 1.439361, 0.055277)",
        "(-0.044539, 1.443358, 0.052378)",
        "(-0.044734, 1.447629, 0.049571)",
        "(-0.045052, 1.452212, 0.046878)",
        "(-0.045225, 1.454703, 0.045746)",
        "(-0.045511, 1.460079, 0.043940)",
        "(-0.045795, 1.465943, 0.042486)",
        "(-0.046228, 1.472005, 0.041061)",
        "(-0.046841, 1.478141, 0.039618)",
        "(-0.047209, 1.481257, 0.038898)",
        "(-0.048029, 1.487491, 0.037618)",
        "(-0.048889, 1.493776, 0.036683)",
        "(-0.049822, 1.500012, 0.035998)",
        "(-0.050941, 1.506182, 0.035459)",
        "(-0.051541, 1.509248, 0.035236)",
        "(-0.052615, 1.515349, 0.034707)",
        "(-0.053537, 1.521545, 0.034392)",
        "(-0.054157, 1.527992, 0.034469)",
        "(-0.054679, 1.534456, 0.034668)",
        "(-0.054958, 1.537672, 0.034749)",
        "(-0.055542, 1.544043, 0.035035)",
        "(-0.056045, 1.550471, 0.035529)",
        "(-0.056557, 1.556868, 0.036237)",
        "(-0.057056, 1.563159, 0.037221)",
        "(-0.057297, 1.566247, 0.037751)",
        "(-0.057895, 1.572269, 0.038817)",
        "(-0.058413, 1.578076, 0.040038)",
        "(-0.058807, 1.583644, 0.041324)",
        "(-0.059318, 1.588920, 0.042518)",
        "(-0.059574, 1.591421, 0.043128)",
        "(-0.060061, 1.596273, 0.044442)",
        "(-0.060488, 1.600916, 0.045780)",
        "(-0.061111, 1.605122, 0.046958)",
        "(-0.061767, 1.608918, 0.048115)",
        "(-0.062087, 1.610749, 0.048674)",
        "(-0.062731, 1.614184, 0.049694)",
        "(-0.063323, 1.617384, 0.050724)",
        "(-0.063854, 1.620315, 0.051751)",
        "(-0.064502, 1.622983, 0.052600)",
        "(-0.064883, 1.624211, 0.053026)",
        "(-0.065655, 1.626678, 0.053925)",
        "(-0.066481, 1.629071, 0.054771)",
        "(-0.067467, 1.631448, 0.055776)",
        "(-0.068328, 1.633950, 0.056922)",
        "(-0.068670, 1.635210, 0.057496)",
        "(-0.069405, 1.637705, 0.058538)",
        "(-0.070070, 1.640316, 0.059519)",
        "(-0.070575, 1.643132, 0.060778)",
        "(-0.071089, 1.646063, 0.062161)",
        "(-0.071427, 1.647473, 0.062873)",
        "(-0.072059, 1.650251, 0.064104)",
        "(-0.072563, 1.652956, 0.064921)",
        "(-0.072944, 1.655633, 0.065602)",
        "(-0.073174, 1.658375, 0.066245)",
        "(-0.073303, 1.659718, 0.066512)",
        "(-0.073631, 1.662269, 0.066828)",
        "(-0.074063, 1.664714, 0.067006)",
        "(-0.074539, 1.667142, 0.067238)",
        "(-0.074788, 1.669567, 0.067832)",
        "(-0.074848, 1.670783, 0.068097)",
        "(-0.075082, 1.673069, 0.068369)",
        "(-0.075635, 1.675156, 0.068563)",
        "(-0.076096, 1.677116, 0.069028)",
        "(-0.076511, 1.678974, 0.069683)",
        "(-0.076715, 1.679688, 0.069965)",
        "(-0.077133, 1.681382, 0.070666)",
        "(-0.077490, 1.682771, 0.071411)",
        "(-0.077819, 1.684106, 0.072526)",
        "(-0.078049, 1.685583, 0.074160)",
        "(-0.078137, 1.686369, 0.075112)",
        "(-0.078329, 1.687932, 0.077437)",
        "(-0.078557, 1.689504, 0.080242)",
        "(-0.078827, 1.691040, 0.083505)",
        "(-0.079052, 1.692603, 0.087543)",
        "(-0.079146, 1.693403, 0.089786)",
        "(-0.079423, 1.694955, 0.094828)",
        "(-0.079798, 1.696367, 0.100523)",
        "(-0.080267, 1.697587, 0.106828)",
        "(-0.080810, 1.698506, 0.113634)",
        "(-0.081085, 1.698885, 0.117159)",
        "(-0.081496, 1.699408, 0.124606)",
        "(-0.081832, 1.699616, 0.132365)",
        "(-0.082345, 1.699418, 0.140315)",
        "(-0.083086, 1.698672, 0.148479)",
        "(-0.083489, 1.698159, 0.152623)",
        "(-0.084208, 1.696787, 0.160963)",
        "(-0.084746, 1.695042, 0.169202)",
        "(-0.085128, 1.693055, 0.177209)",
        "(-0.085657, 1.690490, 0.184940)",
        "(-0.085995, 1.689035, 0.188748)",
        "(-0.086807, 1.685655, 0.196306)",
        "(-0.087535, 1.682006, 0.203755)",
        "(-0.087918, 1.678109, 0.210931)",
        "(-0.088264, 1.673965, 0.217328)",
        "(-0.088604, 1.671688, 0.220330)",
        "(-0.089466, 1.666780, 0.225850)",
        "(-0.090256, 1.661805, 0.231162)",
        "(-0.090994, 1.656857, 0.236283)",
        "(-0.091643, 1.651876, 0.241067)",
        "(-0.091907, 1.649404, 0.243312)",
        "(-0.092283, 1.644453, 0.247377)",
        "(-0.092607, 1.639388, 0.251117)",
        "(-0.092842, 1.634208, 0.254597)",
        "(-0.093141, 1.629031, 0.257644)",
        "(-0.093450, 1.626377, 0.259038)",
        "(-0.094252, 1.620758, 0.261500)",
        "(-0.094878, 1.615048, 0.263668)",
        "(-0.095249, 1.609476, 0.265609)",
        "(-0.095765, 1.603603, 0.267171)",
        "(-0.096009, 1.600554, 0.267825)",
        "(-0.096371, 1.594330, 0.268915)",
        "(-0.096768, 1.587927, 0.269878)",
        "(-0.097419, 1.581204, 0.270534)",
        "(-0.098068, 1.574213, 0.271054)",
        "(-0.098335, 1.570717, 0.271300)",
        "(-0.098749, 1.563626, 0.271494)",
        "(-0.099152, 1.556352, 0.271340)",
        "(-0.099342, 1.548930, 0.271073)",
        "(-0.099573, 1.541253, 0.270656)",
        "(-0.099781, 1.537343, 0.270282)",
        "(-0.100422, 1.529313, 0.269105)",
        "(-0.100792, 1.521441, 0.267601)",
        "(-0.100682, 1.513886, 0.266083)",
        "(-0.100371, 1.506621, 0.264539)",
        "(-0.100302, 1.503064, 0.263681)",
        "(-0.100219, 1.495995, 0.261776)",
        "(-0.099922, 1.489043, 0.259783)",
        "(-0.099394, 1.482322, 0.257643)",
        "(-0.098829, 1.475827, 0.255261)",
        "(-0.098551, 1.472610, 0.254020)",
        "(-0.097880, 1.466395, 0.251413)",
        "(-0.097193, 1.460389, 0.248643)",
        "(-0.096508, 1.454601, 0.245879)",
        "(-0.095626, 1.449171, 0.243192)",
        "(-0.095155, 1.446494, 0.241865)",
        "(-0.094012, 1.441479, 0.238979)",
        "(-0.092985, 1.436427, 0.235718)",
        "(-0.091899, 1.431325, 0.232234)",
        "(-0.090600, 1.426421, 0.228707)",
        "(-0.089974, 1.423985, 0.226861)",
        "(-0.088884, 1.418998, 0.222875)",
        "(-0.087818, 1.413934, 0.218700)",
        "(-0.086649, 1.409004, 0.214634)",
        "(-0.085340, 1.404276, 0.210643)",
        "(-0.084728, 1.401851, 0.208606)",
        "(-0.083574, 1.396889, 0.204374)",
        "(-0.082353, 1.391913, 0.200016)",
        "(-0.081084, 1.386919, 0.195499)",
        "(-0.079895, 1.381859, 0.190663)",
        "(-0.079356, 1.379318, 0.188131)",
        "(-0.078454, 1.374299, 0.182786)",
        "(-0.077694, 1.369500, 0.177258)",
        "(-0.076903, 1.365076, 0.171737)",
        "(-0.076123, 1.361313, 0.166006)",
        "(-0.075773, 1.359586, 0.163077)",
        "(-0.075023, 1.356837, 0.157153)",
        "(-0.074162, 1.354959, 0.151234)",
        "(-0.073379, 1.353848, 0.145251)",
        "(-0.072800, 1.353551, 0.139199)",
        "(-0.072586, 1.353585, 0.136192)",
        "(-0.072170, 1.354311, 0.130261)",
        "(-0.071767, 1.355886, 0.124502)",
        "(-0.071296, 1.358348, 0.118981)",
        "(-0.070794, 1.361674, 0.113667)",
        "(-0.070589, 1.363488, 0.111007)",
        "(-0.070179, 1.367632, 0.105765)",
        "(-0.069665, 1.372315, 0.100688)",
        "(-0.069029, 1.377322, 0.095639)",
        "(-0.068476, 1.382627, 0.090733)",
        "(-0.068237, 1.385362, 0.088389)",
        "(-0.067695, 1.391115, 0.084081)",
        "(-0.067150, 1.397124, 0.080198)",
        "(-0.066672, 1.403190, 0.076508)",
        "(-0.066187, 1.409323, 0.072959)",
        "(-0.065972, 1.412383, 0.071222)",
        "(-0.065627, 1.418471, 0.067865)",
        "(-0.065313, 1.424538, 0.064717)",
        "(-0.065065, 1.430535, 0.061875)",
        "(-0.064800, 1.436533, 0.059114)",
        "(-0.064669, 1.439513, 0.057748)",
        "(-0.064389, 1.445424, 0.055210)",
        "(-0.064157, 1.451308, 0.053006)",
        "(-0.063979, 1.457243, 0.051010)",
        "(-0.064098, 1.463271, 0.049605)",
        "(-0.064211, 1.466331, 0.049029)",
        "(-0.064371, 1.472650, 0.048242)",
        "(-0.064477, 1.478971, 0.047719)",
        "(-0.064506, 1.485215, 0.047150)",
        "(-0.064510, 1.491350, 0.046431)",
        "(-0.064596, 1.494382, 0.046120)",
        "(-0.064921, 1.500371, 0.045792)",
        "(-0.065294, 1.506321, 0.045907)",
        "(-0.065812, 1.512036, 0.046101)",
        "(-0.066451, 1.517403, 0.046132)",
        "(-0.066769, 1.520041, 0.046154)",
        "(-0.067406, 1.525147, 0.046253)",
        "(-0.067867, 1.530177, 0.046314)",
        "(-0.068252, 1.535107, 0.046260)",
        "(-0.068754, 1.539959, 0.046062)",
        "(-0.068987, 1.542374, 0.045970)",
        "(-0.069303, 1.547310, 0.045789)",
        "(-0.069364, 1.552349, 0.045470)",
        "(-0.069397, 1.557336, 0.044945)",
        "(-0.069442, 1.562374, 0.044373)",
        "(-0.069513, 1.564888, 0.044151)",
        "(-0.069710, 1.570014, 0.043821)",
        "(-0.069925, 1.575295, 0.043743)",
        "(-0.070351, 1.580509, 0.043986)",
        "(-0.070962, 1.585574, 0.044544)",
        "(-0.071279, 1.588048, 0.044879)",
        "(-0.071896, 1.592940, 0.045676)",
        "(-0.072498, 1.597717, 0.046649)",
        "(-0.073063, 1.602345, 0.047727)",
        "(-0.073530, 1.606785, 0.048841)",
        "(-0.073733, 1.608981, 0.049472)",
        "(-0.073895, 1.613383, 0.050910)",
        "(-0.073849, 1.617647, 0.052504)",
        "(-0.073775, 1.621702, 0.054179)",
        "(-0.073616, 1.625608, 0.056025)",
        "(-0.073572, 1.627509, 0.056960)",
        "(-0.073535, 1.631119, 0.059064)",
        "(-0.073551, 1.634577, 0.061469)",
        "(-0.073549, 1.637881, 0.064072)",
        "(-0.073644, 1.640927, 0.066791)",
        "(-0.073692, 1.642399, 0.068155)",
        "(-0.073709, 1.645187, 0.070972)",
        "(-0.073619, 1.647882, 0.073856)",
        "(-0.073534, 1.650342, 0.076926)",
        "(-0.073598, 1.652560, 0.080148)",
        "(-0.073634, 1.653599, 0.081770)",
        "(-0.073641, 1.655512, 0.085096)",
        "(-0.073569, 1.657288, 0.088502)",
        "(-0.073570, 1.658804, 0.091968)",
        "(-0.073729, 1.660028, 0.095553)",
        "(-0.073819, 1.660558, 0.097375)",
        "(-0.073992, 1.661524, 0.101069)",
        "(-0.074151, 1.662355, 0.104747)",
        "(-0.074335, 1.662965, 0.108429)",
        "(-0.074451, 1.663412, 0.112285)",
        "(-0.074426, 1.663612, 0.114253)",
        "(-0.074242, 1.663888, 0.118273)",
        "(-0.074163, 1.663818, 0.122397)",
        "(-0.074293, 1.663395, 0.126614)",
        "(-0.074497, 1.662728, 0.131008)",
        "(-0.074519, 1.662392, 0.133249)",
        "(-0.074455, 1.661546, 0.137854)",
        "(-0.074392, 1.660360, 0.142700)",
        "(-0.074219, 1.658896, 0.147874)",
        "(-0.074271, 1.656935, 0.153333)",
        "(-0.074416, 1.655749, 0.156076)",
        "(-0.074783, 1.653013, 0.161658)",
        "(-0.075024, 1.649947, 0.167321)",
        "(-0.075389, 1.646461, 0.172858)",
        "(-0.076147, 1.642420, 0.178136)",
        "(-0.076614, 1.640295, 0.180753)",
        "(-0.077555, 1.635799, 0.185908)",
        "(-0.078343, 1.631228, 0.190939)",
        "(-0.079122, 1.626387, 0.195682)",
        "(-0.079744, 1.621339, 0.200290)",
        "(-0.079990, 1.618847, 0.202556)",
        "(-0.080514, 1.613679, 0.206770)",
        "(-0.081254, 1.608153, 0.210590)",
        "(-0.082258, 1.602352, 0.214147)",
        "(-0.083081, 1.596408, 0.217393)",
        "(-0.083382, 1.593498, 0.219017)",
        "(-0.083940, 1.587729, 0.221992)",
        "(-0.084549, 1.581946, 0.224536)",
        "(-0.085330, 1.576012, 0.226695)",
        "(-0.086039, 1.569976, 0.228718)",
        "(-0.086375, 1.566981, 0.229654)",
        "(-0.087042, 1.560961, 0.231291)",
        "(-0.087551, 1.555011, 0.232538)",
        "(-0.087752, 1.549185, 0.233642)",
        "(-0.087992, 1.543539, 0.234498)",
        "(-0.088290, 1.540654, 0.234799)",
        "(-0.088997, 1.534979, 0.235221)",
        "(-0.089498, 1.529495, 0.235741)",
        "(-0.089590, 1.524203, 0.236272)",
        "(-0.089545, 1.518867, 0.236406)",
        "(-0.089553, 1.516142, 0.236275)",
        "(-0.089532, 1.510616, 0.235603)",
        "(-0.089322, 1.505086, 0.234709)",
        "(-0.089017, 1.499598, 0.233834)",
        "(-0.088711, 1.494091, 0.233086)",
        "(-0.088556, 1.491341, 0.232698)",
        "(-0.088209, 1.485744, 0.231822)",
        "(-0.087643, 1.480286, 0.230870)",
        "(-0.087099, 1.474734, 0.229906)",
        "(-0.086585, 1.469204, 0.229036)",
        "(-0.086341, 1.466458, 0.228670)",
        "(-0.085877, 1.460900, 0.227972)",
        "(-0.085434, 1.455350, 0.227219)",
        "(-0.084826, 1.449890, 0.226420)",
        "(-0.084142, 1.444668, 0.225646)",
        "(-0.083814, 1.442082, 0.225250)",
        "(-0.083167, 1.436918, 0.224451)",
        "(-0.082570, 1.431594, 0.223586)",
        "(-0.081987, 1.426195, 0.222438)",
        "(-0.081434, 1.420638, 0.220895)",
        "(-0.081141, 1.417827, 0.220016)",
        "(-0.080480, 1.412275, 0.217996)",
        "(-0.079875, 1.406833, 0.215660)",
        "(-0.079320, 1.401520, 0.212902)",
        "(-0.078879, 1.396320, 0.209562)",
        "(-0.078647, 1.393786, 0.207709)",
        "(-0.078052, 1.389017, 0.203686)",
        "(-0.077347, 1.384655, 0.199338)",
        "(-0.076610, 1.380567, 0.194590)",
        "(-0.075952, 1.376898, 0.189422)",
        "(-0.075608, 1.375142, 0.186794)",
        "(-0.074974, 1.371887, 0.181332)",
        "(-0.074406, 1.368870, 0.175544)",
        "(-0.073929, 1.366157, 0.169503)",
        "(-0.073351, 1.364006, 0.163410)",
        "(-0.073005, 1.363105, 0.160398)",
        "(-0.072335, 1.361654, 0.154416)",
        "(-0.071719, 1.360569, 0.148482)",
        "(-0.071263, 1.359795, 0.142637)",
        "(-0.070746, 1.359521, 0.136976)",
        "(-0.070490, 1.359481, 0.134172)",
        "(-0.070068, 1.359565, 0.128638)",
        "(-0.069783, 1.359922, 0.123310)",
        "(-0.069518, 1.360626, 0.118336)",
        "(-0.069309, 1.361668, 0.113622)",
        "(-0.069231, 1.362272, 0.111301)",
        "(-0.069155, 1.363761, 0.106771)",
        "(-0.069119, 1.365675, 0.102466)",
        "(-0.069119, 1.368113, 0.098249)",
        "(-0.069181, 1.371085, 0.094194)",
        "(-0.069242, 1.372662, 0.092261)",
        "(-0.069396, 1.376115, 0.088524)",
        "(-0.069690, 1.379905, 0.084939)",
        "(-0.070042, 1.384242, 0.081679)",
        "(-0.070356, 1.389297, 0.078781)",
        "(-0.070500, 1.391998, 0.077384)",
        "(-0.070787, 1.397918, 0.074774)",
        "(-0.071092, 1.404277, 0.072379)",
        "(-0.071328, 1.411184, 0.070178)",
        "(-0.071524, 1.418318, 0.068015)",
        "(-0.071618, 1.421941, 0.066925)",
        "(-0.071832, 1.429309, 0.064713)",
        "(-0.072159, 1.436635, 0.062603)",
        "(-0.072506, 1.443969, 0.060804)",
        "(-0.072777, 1.451261, 0.059091)",
        "(-0.072875, 1.454890, 0.058201)",
        "(-0.072964, 1.462147, 0.056500)",
        "(-0.072860, 1.469367, 0.054784)",
        "(-0.072695, 1.476401, 0.052914)",
        "(-0.072495, 1.483245, 0.051059)",
        "(-0.072417, 1.486624, 0.050165)",
        "(-0.072252, 1.493248, 0.048235)",
        "(-0.072151, 1.499631, 0.046132)",
        "(-0.071944, 1.506089, 0.044297)",
        "(-0.071568, 1.512665, 0.042764)",
        "(-0.071401, 1.515892, 0.041974)",
        "(-0.071191, 1.522292, 0.040618)",
        "(-0.071028, 1.528733, 0.039857)",
        "(-0.070857, 1.535173, 0.039382)",
        "(-0.070804, 1.541392, 0.039161)",
        "(-0.070739, 1.544500, 0.039076)",
        "(-0.070528, 1.550536, 0.039045)",
        "(-0.070377, 1.556138, 0.039060)",
        "(-0.070213, 1.561515, 0.039214)",
        "(-0.070186, 1.566725, 0.039707)",
        "(-0.070195, 1.569224, 0.040127)",
        "(-0.070237, 1.574105, 0.041111)",
        "(-0.070376, 1.578727, 0.042467)",
        "(-0.070648, 1.583084, 0.043946)",
        "(-0.071171, 1.587070, 0.045780)",
        "(-0.071472, 1.589004, 0.046788)",
        "(-0.072141, 1.592641, 0.049014)",
        "(-0.072695, 1.596062, 0.051298)",
        "(-0.073153, 1.599218, 0.053573)",
        "(-0.073624, 1.602068, 0.055587)",
        "(-0.073889, 1.603394, 0.056635)",
        "(-0.074446, 1.605890, 0.058854)",
        "(-0.074879, 1.608294, 0.061087)",
        "(-0.075336, 1.610541, 0.063272)",
        "(-0.075744, 1.612635, 0.065280)",
        "(-0.075932, 1.613694, 0.066309)",
        "(-0.076280, 1.615779, 0.068285)",
        "(-0.076697, 1.617786, 0.070301)",
        "(-0.077158, 1.619887, 0.072593)",
        "(-0.077613, 1.622069, 0.075038)",
        "(-0.077817, 1.623167, 0.076304)",
        "(-0.078191, 1.625248, 0.078946)",
        "(-0.078507, 1.627348, 0.081642)",
        "(-0.078843, 1.629457, 0.084409)",
        "(-0.079053, 1.631611, 0.087694)",
        "(-0.079153, 1.632674, 0.089441)",
        "(-0.079324, 1.634784, 0.093239)",
        "(-0.079566, 1.636717, 0.097050)",
        "(-0.079884, 1.638491, 0.101100)",
        "(-0.080238, 1.640166, 0.105297)",
        "(-0.080501, 1.640898, 0.107364)",
        "(-0.081155, 1.642106, 0.111592)",
        "(-0.081696, 1.643186, 0.116174)",
        "(-0.082098, 1.644099, 0.121151)",
        "(-0.082620, 1.644681, 0.126221)",
        "(-0.082889, 1.644850, 0.128764)",
        "(-0.083348, 1.644984, 0.133940)",
        "(-0.083793, 1.644767, 0.139252)",
        "(-0.084344, 1.644092, 0.144749)",
        "(-0.084843, 1.643101, 0.150536)",
        "(-0.085004, 1.642583, 0.153438)",
        "(-0.085450, 1.641180, 0.159058)",
        "(-0.086167, 1.639178, 0.164406)",
        "(-0.086883, 1.636578, 0.169631)",
        "(-0.087704, 1.633640, 0.174621)",
        "(-0.088131, 1.632071, 0.177116)",
        "(-0.088733, 1.628874, 0.182198)",
        "(-0.089051, 1.625574, 0.187217)",
        "(-0.089540, 1.621951, 0.191849)",
        "(-0.090193, 1.617980, 0.196389)",
        "(-0.090514, 1.615999, 0.198660)",
        "(-0.091092, 1.611893, 0.203116)",
        "(-0.091770, 1.607610, 0.207416)",
        "(-0.092390, 1.603267, 0.211541)",
        "(-0.092808, 1.598896, 0.215478)",
        "(-0.092960, 1.596696, 0.217401)",
        "(-0.093248, 1.592217, 0.221002)",
        "(-0.093670, 1.587628, 0.224309)",
        "(-0.094191, 1.582825, 0.227424)",
        "(-0.094742, 1.577896, 0.230511)",
        "(-0.094990, 1.575434, 0.232027)",
        "(-0.095340, 1.570444, 0.234732)",
        "(-0.095715, 1.565174, 0.236970)",
        "(-0.095962, 1.559584, 0.238777)",
        "(-0.096284, 1.553779, 0.240242)",
        "(-0.096513, 1.550791, 0.240840)",
        "(-0.097074, 1.544550, 0.241795)",
        "(-0.097574, 1.538296, 0.242690)",
        "(-0.097915, 1.532165, 0.243497)",
        "(-0.098258, 1.525943, 0.244065)",
        "(-0.098381, 1.522827, 0.244218)",
        "(-0.098675, 1.516557, 0.244269)",
        "(-0.099219, 1.510078, 0.244008)",
        "(-0.099829, 1.503593, 0.243666)",
        "(-0.100036, 1.497253, 0.243348)",
        "(-0.100013, 1.494126, 0.243182)",
        "(-0.099908, 1.487924, 0.242638)",
        "(-0.099906, 1.481517, 0.241617)",
        "(-0.099926, 1.475022, 0.240432)",
        "(-0.099789, 1.468637, 0.239142)",
        "(-0.099743, 1.465507, 0.238428)",
        "(-0.099648, 1.459372, 0.236799)",
        "(-0.099324, 1.453436, 0.235136)",
        "(-0.098836, 1.447766, 0.233424)",
        "(-0.098413, 1.442248, 0.231320)",
        "(-0.098262, 1.439462, 0.230124)",
        "(-0.097948, 1.433916, 0.227497)",
        "(-0.097526, 1.428554, 0.224742)",
        "(-0.097149, 1.423417, 0.221711)",
        "(-0.096814, 1.418720, 0.218501)",
        "(-0.096623, 1.416514, 0.216937)",
        "(-0.096152, 1.412458, 0.213691)",
        "(-0.095789, 1.408784, 0.210012)",
        "(-0.095506, 1.405413, 0.205883)",
        "(-0.095116, 1.402507, 0.201564)",
        "(-0.094904, 1.401193, 0.199390)",
        "(-0.094372, 1.398945, 0.194922)",
        "(-0.093732, 1.397151, 0.190335)",
        "(-0.093081, 1.395561, 0.185367)",
        "(-0.092435, 1.394139, 0.180075)",
        "(-0.092136, 1.393530, 0.177378)",
        "(-0.091558, 1.392642, 0.172021)",
        "(-0.091019, 1.392160, 0.166834)",
        "(-0.090524, 1.392069, 0.161710)",
        "(-0.090080, 1.392341, 0.156544)",
        "(-0.089861, 1.392553, 0.153962)",
        "(-0.089371, 1.393345, 0.148797)",
        "(-0.088886, 1.394556, 0.143669)",
        "(-0.088403, 1.396180, 0.138789)",
        "(-0.087963, 1.398213, 0.134077)",
        "(-0.087765, 1.399356, 0.131746)",
        "(-0.087372, 1.401752, 0.127027)",
        "(-0.086997, 1.404280, 0.122374)",
        "(-0.086615, 1.407027, 0.117817)",
        "(-0.086258, 1.409959, 0.113452)",
        "(-0.086059, 1.411502, 0.111400)",
        "(-0.085583, 1.414768, 0.107570)",
        "(-0.085168, 1.418094, 0.103731)",
        "(-0.084833, 1.421340, 0.099700)",
        "(-0.084380, 1.424628, 0.095732)",
        "(-0.084113, 1.426307, 0.093774)",
        "(-0.083646, 1.429560, 0.089901)",
        "(-0.083314, 1.432746, 0.086044)",
        "(-0.082976, 1.436016, 0.082210)",
        "(-0.082400, 1.439477, 0.078357)",
        "(-0.082100, 1.441236, 0.076416)",
        "(-0.081534, 1.444796, 0.072489)",
        "(-0.081014, 1.448353, 0.068574)",
        "(-0.080565, 1.451864, 0.064755)",
        "(-0.080241, 1.455452, 0.061128)",
        "(-0.080093, 1.457321, 0.059371)",
        "(-0.079852, 1.461097, 0.056143)",
        "(-0.079760, 1.464961, 0.053267)",
        "(-0.079840, 1.468960, 0.050807)",
        "(-0.080098, 1.473090, 0.048498)",
        "(-0.080285, 1.475155, 0.047375)",
        "(-0.080790, 1.479502, 0.045386)",
        "(-0.081157, 1.484319, 0.044000)",
        "(-0.081440, 1.489397, 0.042794)",
        "(-0.081697, 1.494457, 0.041391)",
        "(-0.081808, 1.496977, 0.040709)",
        "(-0.081903, 1.502049, 0.039636)",
        "(-0.081921, 1.507073, 0.038691)",
        "(-0.082022, 1.511819, 0.037577)",
        "(-0.082099, 1.516382, 0.036516)",
        "(-0.082081, 1.518696, 0.036091)",
        "(-0.082049, 1.523208, 0.035335)",
        "(-0.082205, 1.527482, 0.034429)",
        "(-0.082482, 1.531639, 0.033776)",
        "(-0.082740, 1.535700, 0.033138)",
        "(-0.082923, 1.537586, 0.032771)",
        "(-0.083325, 1.541268, 0.032076)",
        "(-0.083524, 1.544919, 0.031538)",
        "(-0.083774, 1.548349, 0.030887)",
        "(-0.084234, 1.551562, 0.030148)",
        "(-0.084472, 1.553192, 0.029859)",
        "(-0.084761, 1.556643, 0.029419)",
        "(-0.084729, 1.560288, 0.028871)",
        "(-0.084808, 1.563875, 0.028257)",
        "(-0.084948, 1.567585, 0.027937)",
        "(-0.085034, 1.569466, 0.027961)",
        "(-0.085162, 1.573304, 0.028306)",
        "(-0.085183, 1.577193, 0.028614)",
        "(-0.085052, 1.581144, 0.029082)",
        "(-0.084809, 1.585250, 0.029817)",
        "(-0.084698, 1.587321, 0.030265)",
        "(-0.084565, 1.591546, 0.031440)",
        "(-0.084489, 1.595836, 0.032959)",
        "(-0.084402, 1.600193, 0.034812)",
        "(-0.084282, 1.604569, 0.037075)",
        "(-0.084176, 1.606759, 0.038296)",
        "(-0.083965, 1.611123, 0.040852)",
        "(-0.083987, 1.615371, 0.043573)",
        "(-0.084134, 1.619587, 0.046703)",
        "(-0.084247, 1.623747, 0.050349)",
        "(-0.084280, 1.625805, 0.052272)",
        "(-0.084307, 1.629855, 0.056410)",
        "(-0.084351, 1.633587, 0.060857)",
        "(-0.084427, 1.637120, 0.065451)",
        "(-0.084676, 1.640332, 0.070110)",
        "(-0.084880, 1.641859, 0.072446)",
        "(-0.085357, 1.644711, 0.077338)",
        "(-0.085911, 1.647384, 0.082564)",
        "(-0.086522, 1.649725, 0.087918)",
        "(-0.087076, 1.651685, 0.093167)",
        "(-0.087326, 1.652576, 0.095773)",
        "(-0.087735, 1.654134, 0.100948)",
        "(-0.088185, 1.655433, 0.105977)",
        "(-0.088791, 1.656260, 0.110929)",
        "(-0.089633, 1.656616, 0.115709)",
        "(-0.090097, 1.656698, 0.117997)",
        "(-0.091108, 1.656624, 0.122393)",
        "(-0.092088, 1.656410, 0.126578)",
        "(-0.093243, 1.655824, 0.130451)",
        "(-0.094472, 1.655070, 0.134294)",
        "(-0.095053, 1.654680, 0.136287)",
        "(-0.096021, 1.653830, 0.140224)",
        "(-0.096925, 1.652732, 0.143903)",
        "(-0.097900, 1.651198, 0.147346)",
        "(-0.098993, 1.649376, 0.150641)",
        "(-0.099581, 1.648340, 0.152270)",
        "(-0.100820, 1.646014, 0.155678)",
        "(-0.101901, 1.643583, 0.159401)",
        "(-0.102773, 1.641043, 0.163175)",
        "(-0.104021, 1.638017, 0.166546)",
        "(-0.104742, 1.636336, 0.168148)",
        "(-0.105916, 1.632927, 0.171488)",
        "(-0.106654, 1.629636, 0.175256)",
        "(-0.107513, 1.626081, 0.179159)",
        "(-0.108566, 1.622095, 0.183030)",
        "(-0.109056, 1.620005, 0.185026)",
        "(-0.109962, 1.615604, 0.189005)",
        "(-0.111024, 1.610826, 0.192595)",
        "(-0.112135, 1.605585, 0.195788)",
        "(-0.113169, 1.600159, 0.198961)",
        "(-0.113716, 1.597412, 0.200559)",
        "(-0.114939, 1.591742, 0.203792)",
        "(-0.116182, 1.585988, 0.206993)",
        "(-0.117157, 1.580216, 0.210058)",
        "(-0.117957, 1.574398, 0.212723)",
        "(-0.118359, 1.571480, 0.213901)",
        "(-0.119068, 1.565570, 0.215963)",
        "(-0.119711, 1.559636, 0.218070)",
        "(-0.120172, 1.553879, 0.220248)",
        "(-0.120605, 1.548030, 0.222031)",
        "(-0.120786, 1.545074, 0.222703)",
        "(-0.120904, 1.539063, 0.223650)",
        "(-0.120766, 1.532976, 0.224242)",
        "(-0.120591, 1.526578, 0.224417)",
        "(-0.120455, 1.519821, 0.224325)",
        "(-0.120350, 1.516340, 0.224188)",
        "(-0.119980, 1.509405, 0.223468)",
        "(-0.119669, 1.502362, 0.222039)",
        "(-0.119058, 1.495103, 0.220167)",
        "(-0.118255, 1.487987, 0.218192)",
        "(-0.117943, 1.484448, 0.216969)",
        "(-0.117545, 1.477201, 0.214191)",
        "(-0.117198, 1.469903, 0.211026)",
        "(-0.116624, 1.462891, 0.207741)",
        "(-0.116123, 1.456167, 0.204088)",
        "(-0.115916, 1.452857, 0.202144)",
        "(-0.115427, 1.446376, 0.198088)",
        "(-0.114755, 1.440245, 0.193793)",
        "(-0.114058, 1.434455, 0.188944)",
        "(-0.113497, 1.429079, 0.183783)",
        "(-0.113265, 1.426560, 0.181249)",
        "(-0.112822, 1.421988, 0.176330)",
        "(-0.112399, 1.417861, 0.171586)",
        "(-0.111998, 1.414158, 0.166745)",
        "(-0.111587, 1.410942, 0.161661)",
        "(-0.111384, 1.409490, 0.159068)",
        "(-0.110841, 1.407087, 0.153860)",
        "(-0.110034, 1.405194, 0.148769)",
        "(-0.109000, 1.403835, 0.143941)",
        "(-0.107984, 1.402738, 0.139130)",
        "(-0.107500, 1.402214, 0.136661)",
        "(-0.106461, 1.401474, 0.131715)",
        "(-0.105371, 1.400941, 0.126812)",
        "(-0.104369, 1.400584, 0.121944)",
        "(-0.103447, 1.400427, 0.117131)",
        "(-0.103010, 1.400426, 0.114787)",
        "(-0.102214, 1.400629, 0.110210)",
        "(-0.101448, 1.401047, 0.105697)",
        "(-0.100640, 1.401693, 0.101322)",
        "(-0.099726, 1.402646, 0.097024)",
        "(-0.099272, 1.403163, 0.094899)",
        "(-0.098393, 1.404352, 0.090717)",
        "(-0.097475, 1.405744, 0.086555)",
        "(-0.096610, 1.407378, 0.082520)",
        "(-0.095795, 1.409288, 0.078730)",
        "(-0.095415, 1.410348, 0.076902)",
        "(-0.094594, 1.412814, 0.073443)",
        "(-0.093688, 1.415731, 0.070280)",
        "(-0.092886, 1.418976, 0.067139)",
        "(-0.092245, 1.422483, 0.063895)",
        "(-0.091963, 1.424371, 0.062339)",
        "(-0.091336, 1.428640, 0.059608)",
        "(-0.090667, 1.433405, 0.057112)",
        "(-0.090057, 1.438557, 0.054669)",
        "(-0.089319, 1.444033, 0.052448)",
        "(-0.088960, 1.446833, 0.051405)",
        "(-0.088185, 1.452583, 0.049356)",
        "(-0.087388, 1.458513, 0.047406)",
        "(-0.086606, 1.464407, 0.045676)",
        "(-0.085848, 1.470379, 0.044123)",
        "(-0.085512, 1.473333, 0.043381)",
        "(-0.084931, 1.479143, 0.041919)",
        "(-0.084479, 1.484856, 0.040459)",
        "(-0.084151, 1.490478, 0.038997)",
        "(-0.083831, 1.496082, 0.037734)",
        "(-0.083655, 1.498910, 0.037169)",
        "(-0.083317, 1.504656, 0.036142)",
        "(-0.083035, 1.510505, 0.035131)",
        "(-0.082681, 1.516430, 0.034203)",
        "(-0.082372, 1.522313, 0.033067)",
        "(-0.082222, 1.525255, 0.032501)",
        "(-0.081859, 1.531141, 0.031506)",
        "(-0.081384, 1.537003, 0.030366)",
        "(-0.080842, 1.542738, 0.028936)",
        "(-0.080232, 1.548499, 0.027652)",
        "(-0.079855, 1.551423, 0.027146)",
        "(-0.079213, 1.557172, 0.026314)",
        "(-0.078818, 1.562678, 0.025712)",
        "(-0.078418, 1.568063, 0.025493)",
        "(-0.078024, 1.573276, 0.025424)",
        "(-0.077869, 1.575779, 0.025439)",
        "(-0.077660, 1.580592, 0.025873)",
        "(-0.077458, 1.585298, 0.026772)",
        "(-0.077312, 1.589789, 0.028077)",
        "(-0.077176, 1.594123, 0.029646)",
        "(-0.077124, 1.596220, 0.030506)",
        "(-0.077100, 1.600165, 0.032416)",
        "(-0.077131, 1.603894, 0.034564)",
        "(-0.077294, 1.607361, 0.037036)",
        "(-0.077634, 1.610602, 0.039561)",
        "(-0.077874, 1.612142, 0.040834)",
        "(-0.078387, 1.614987, 0.043431)",
        "(-0.078878, 1.617612, 0.046023)",
        "(-0.079430, 1.620048, 0.048757)",
        "(-0.079893, 1.622359, 0.051386)",
        "(-0.080102, 1.623427, 0.052674)",
        "(-0.080514, 1.625448, 0.055128)",
        "(-0.080862, 1.627350, 0.057498)",
        "(-0.081261, 1.629193, 0.059826)",
        "(-0.081543, 1.631040, 0.062274)",
        "(-0.081638, 1.631947, 0.063530)",
        "(-0.081839, 1.633623, 0.065890)",
        "(-0.082114, 1.635118, 0.068050)",
        "(-0.082366, 1.636519, 0.070319)",
        "(-0.082530, 1.637821, 0.072849)",
        "(-0.082604, 1.638392, 0.074240)",
        "(-0.082701, 1.639383, 0.077173)",
        "(-0.082798, 1.640216, 0.080328)",
        "(-0.083034, 1.640666, 0.083911)",
        "(-0.083568, 1.640855, 0.087775)",
        "(-0.083924, 1.640832, 0.089831)",
        "(-0.084781, 1.640630, 0.094171)",
        "(-0.085599, 1.640323, 0.098771)",
        "(-0.086496, 1.639798, 0.103437)",
        "(-0.087537, 1.638952, 0.107931)",
        "(-0.088070, 1.638459, 0.110131)",
        "(-0.088995, 1.637300, 0.114541)",
        "(-0.089897, 1.636013, 0.119094)",
        "(-0.090855, 1.634645, 0.123928)",
        "(-0.092004, 1.633055, 0.128827)",
        "(-0.092643, 1.632154, 0.131250)",
        "(-0.093841, 1.630297, 0.136019)",
        "(-0.094824, 1.628448, 0.140668)",
        "(-0.095758, 1.626544, 0.145169)",
        "(-0.096912, 1.624372, 0.149458)",
        "(-0.097519, 1.623221, 0.151519)",
        "(-0.098627, 1.620896, 0.155506)",
        "(-0.099410, 1.618601, 0.159575)",
        "(-0.099978, 1.616305, 0.163518)",
        "(-0.100659, 1.613854, 0.167394)",
        "(-0.101022, 1.612597, 0.169350)",
        "(-0.101863, 1.609992, 0.173288)",
        "(-0.102745, 1.607287, 0.177374)",
        "(-0.103350, 1.604670, 0.181788)",
        "(-0.103822, 1.601888, 0.186405)",
        "(-0.104059, 1.600437, 0.188714)",
        "(-0.104582, 1.597333, 0.193167)",
        "(-0.105286, 1.593822, 0.197394)",
        "(-0.106022, 1.589911, 0.201624)",
        "(-0.106772, 1.585779, 0.205839)",
        "(-0.107183, 1.583625, 0.207911)",
        "(-0.107951, 1.579138, 0.211967)",
        "(-0.108561, 1.574612, 0.215902)",
        "(-0.109253, 1.569963, 0.219729)",
        "(-0.109962, 1.565138, 0.223530)",
        "(-0.110318, 1.562668, 0.225410)",
        "(-0.110870, 1.557684, 0.228920)",
        "(-0.111232, 1.552740, 0.231898)",
        "(-0.111571, 1.547706, 0.234218)",
        "(-0.111873, 1.542548, 0.236112)",
        "(-0.111987, 1.539974, 0.236962)",
        "(-0.112168, 1.534791, 0.238497)",
        "(-0.112359, 1.529462, 0.239762)",
        "(-0.112371, 1.523934, 0.240667)",
        "(-0.112185, 1.518210, 0.241237)",
        "(-0.112095, 1.515297, 0.241375)",
        "(-0.111964, 1.509247, 0.241446)",
        "(-0.111765, 1.502984, 0.241535)",
        "(-0.111530, 1.496548, 0.241324)",
        "(-0.111350, 1.489782, 0.240542)",
        "(-0.111234, 1.486324, 0.239949)",
        "(-0.110871, 1.479364, 0.238432)",
        "(-0.110468, 1.472522, 0.236709)",
        "(-0.110152, 1.465570, 0.234628)",
        "(-0.109925, 1.458472, 0.232344)",
        "(-0.109864, 1.454939, 0.231231)",
        "(-0.109766, 1.447975, 0.229129)",
        "(-0.109591, 1.441194, 0.227134)",
        "(-0.109402, 1.434473, 0.225019)",
        "(-0.109276, 1.427775, 0.222560)",
        "(-0.109253, 1.424424, 0.221168)",
        "(-0.109221, 1.417733, 0.218179)",
        "(-0.108978, 1.411403, 0.215204)",
        "(-0.108586, 1.405475, 0.212172)",
        "(-0.108264, 1.399607, 0.208824)",
        "(-0.108106, 1.396725, 0.206989)",
        "(-0.107764, 1.391155, 0.202889)",
        "(-0.107406, 1.386008, 0.198552)",
        "(-0.106819, 1.381327, 0.194509)",
        "(-0.106053, 1.377089, 0.190601)",
        "(-0.105709, 1.375026, 0.188514)",
        "(-0.104582, 1.371252, 0.183963)",
        "(-0.102380, 1.368359, 0.178834)",
        "(-0.101373, 1.364857, 0.173773)",
        "(-0.100340, 1.361641, 0.168654)",
        "(-0.099857, 1.360074, 0.166067)",
        "(-0.099005, 1.357073, 0.160648)",
        "(-0.098298, 1.354236, 0.154871)",
        "(-0.097705, 1.351727, 0.148940)",
        "(-0.097160, 1.349722, 0.143062)",
        "(-0.096903, 1.348879, 0.140115)",
        "(-0.096410, 1.347616, 0.134199)",
        "(-0.095988, 1.346857, 0.128298)",
        "(-0.095549, 1.346715, 0.122446)",
        "(-0.095132, 1.347113, 0.116635)",
        "(-0.094931, 1.347521, 0.113786)",
        "(-0.094524, 1.348850, 0.108366)",
        "(-0.094141, 1.350651, 0.103160)",
        "(-0.093916, 1.352819, 0.098085)",
        "(-0.093689, 1.355427, 0.093385)",
        "(-0.093571, 1.356875, 0.091175)",
        "(-0.093452, 1.359960, 0.087009)",
        "(-0.093358, 1.363339, 0.082959)",
        "(-0.093285, 1.366957, 0.079059)",
        "(-0.093367, 1.370570, 0.075225)",
        "(-0.093449, 1.372384, 0.073331)",
        "(-0.093713, 1.376101, 0.069761)",
        "(-0.093954, 1.380115, 0.066622)",
        "(-0.094169, 1.384331, 0.063725)",
        "(-0.094520, 1.388556, 0.060782)",
        "(-0.094711, 1.390742, 0.059349)",
        "(-0.095089, 1.395303, 0.056572)",
        "(-0.095480, 1.400029, 0.053745)",
        "(-0.095915, 1.404904, 0.051094)",
        "(-0.096219, 1.410111, 0.048738)",
        "(-0.096356, 1.412771, 0.047607)",
        "(-0.096751, 1.418145, 0.045413)",
        "(-0.097178, 1.423580, 0.043359)",
        "(-0.097660, 1.429118, 0.041395)",
        "(-0.098228, 1.434631, 0.039597)",
        "(-0.098532, 1.437413, 0.038758)",
        "(-0.099198, 1.443055, 0.037098)",
        "(-0.099910, 1.448864, 0.035593)",
        "(-0.100614, 1.454772, 0.034363)",
        "(-0.101272, 1.460765, 0.033283)",
        "(-0.101555, 1.463794, 0.032783)",
        "(-0.102053, 1.469861, 0.031739)",
        "(-0.102544, 1.475712, 0.030476)",
        "(-0.102967, 1.481428, 0.029331)",
        "(-0.103360, 1.487195, 0.028249)",
        "(-0.103586, 1.490008, 0.027699)",
        "(-0.104034, 1.495432, 0.026811)",
        "(-0.104459, 1.500719, 0.026086)",
        "(-0.104936, 1.505682, 0.025426)",
        "(-0.105514, 1.510453, 0.025013)",
        "(-0.105832, 1.512779, 0.024905)",
        "(-0.106462, 1.517220, 0.024655)",
        "(-0.107138, 1.521343, 0.024388)",
        "(-0.107777, 1.525290, 0.024295)",
        "(-0.108392, 1.529027, 0.024212)",
        "(-0.108719, 1.530817, 0.024142)",
        "(-0.109374, 1.534220, 0.023961)",
        "(-0.110014, 1.537479, 0.023722)",
        "(-0.110723, 1.540639, 0.023409)",
        "(-0.111538, 1.543831, 0.023275)",
        "(-0.111912, 1.545480, 0.023322)",
        "(-0.112491, 1.548913, 0.023445)",
        "(-0.113044, 1.552355, 0.023413)",
        "(-0.113450, 1.555972, 0.023413)",
        "(-0.113711, 1.559638, 0.023437)",
        "(-0.113845, 1.561449, 0.023404)",
        "(-0.114188, 1.565076, 0.023385)",
        "(-0.114491, 1.568859, 0.023668)",
        "(-0.114706, 1.572875, 0.024309)",
        "(-0.115048, 1.576953, 0.025114)",
        "(-0.115242, 1.579025, 0.025564)",
        "(-0.115593, 1.583159, 0.026710)",
        "(-0.115914, 1.587324, 0.028122)",
        "(-0.116300, 1.591467, 0.029957)",
        "(-0.116619, 1.595784, 0.032185)",
        "(-0.116820, 1.597921, 0.033392)",
        "(-0.117305, 1.602160, 0.036057)",
        "(-0.117587, 1.606512, 0.039092)",
        "(-0.117683, 1.610872, 0.042441)",
        "(-0.117820, 1.615065, 0.045959)",
        "(-0.117884, 1.617113, 0.047872)",
        "(-0.118100, 1.621163, 0.051963)",
        "(-0.118610, 1.624905, 0.056131)",
        "(-0.119099, 1.628297, 0.060578)",
        "(-0.119335, 1.631559, 0.065300)",
        "(-0.119427, 1.633079, 0.067642)",
        "(-0.119758, 1.635672, 0.072268)",
        "(-0.120363, 1.637659, 0.076978)",
        "(-0.121062, 1.639110, 0.081928)",
        "(-0.121749, 1.640269, 0.086898)",
        "(-0.122074, 1.640761, 0.089432)",
        "(-0.122668, 1.641463, 0.094619)",
        "(-0.123442, 1.641702, 0.099691)",
        "(-0.124463, 1.641278, 0.104660)",
        "(-0.125389, 1.640658, 0.109613)",
        "(-0.125805, 1.640285, 0.112075)",
        "(-0.126520, 1.639326, 0.116981)",
        "(-0.127181, 1.638101, 0.121821)",
        "(-0.128168, 1.636393, 0.126363)",
        "(-0.129415, 1.634329, 0.130726)",
        "(-0.130023, 1.633265, 0.132955)",
        "(-0.131055, 1.631018, 0.137456)",
        "(-0.131862, 1.628726, 0.141985)",
        "(-0.132774, 1.626321, 0.146338)",
        "(-0.133817, 1.623814, 0.150540)",
        "(-0.134321, 1.622591, 0.152645)",
        "(-0.135257, 1.620112, 0.156881)",
        "(-0.136088, 1.617616, 0.161112)",
        "(-0.136903, 1.615079, 0.165249)",
        "(-0.137490, 1.612573, 0.169473)",
        "(-0.137650, 1.611400, 0.171651)",
        "(-0.137603, 1.609270, 0.176101)",
        "(-0.138014, 1.607064, 0.180399)",
        "(-0.138148, 1.604774, 0.184506)",
        "(-0.138083, 1.602398, 0.188517)",
        "(-0.138037, 1.601052, 0.190398)",
        "(-0.138100, 1.598026, 0.193950)",
        "(-0.138193, 1.594681, 0.197336)",
        "(-0.138046, 1.591101, 0.200806)",
        "(-0.137900, 1.587206, 0.204324)",
        "(-0.137842, 1.585182, 0.206101)",
        "(-0.137819, 1.580780, 0.209575)",
        "(-0.137803, 1.575822, 0.213026)",
        "(-0.137816, 1.570672, 0.216587)",
        "(-0.137906, 1.565079, 0.219903)",
        "(-0.137968, 1.562141, 0.221450)",
        "(-0.138026, 1.555937, 0.224301)",
        "(-0.138132, 1.549378, 0.226769)",
        "(-0.138149, 1.542623, 0.229066)",
        "(-0.138027, 1.535683, 0.231127)",
        "(-0.137969, 1.532152, 0.232121)",
        "(-0.137795, 1.524887, 0.233690)",
        "(-0.137517, 1.517399, 0.234760)",
        "(-0.137189, 1.509730, 0.235413)",
        "(-0.137007, 1.501990, 0.235680)",
        "(-0.136937, 1.498146, 0.235712)",
        "(-0.136660, 1.490329, 0.235456)",
        "(-0.136438, 1.482497, 0.234773)",
        "(-0.136140, 1.474819, 0.233638)",
        "(-0.135785, 1.467327, 0.232003)",
        "(-0.135554, 1.463745, 0.231003)",
        "(-0.134937, 1.456815, 0.228879)",
        "(-0.134175, 1.450346, 0.226281)",
        "(-0.133371, 1.444026, 0.223396)",
        "(-0.132464, 1.438102, 0.220195)",
        "(-0.132031, 1.435273, 0.218485)",
        "(-0.131169, 1.429984, 0.214712)",
        "(-0.130081, 1.425327, 0.210720)",
        "(-0.128898, 1.421074, 0.206642)",
        "(-0.127753, 1.417164, 0.202444)",
        "(-0.127186, 1.415353, 0.200366)",
        "(-0.125980, 1.412120, 0.196333)",
        "(-0.124724, 1.409190, 0.192110)",
        "(-0.123549, 1.406281, 0.187512)",
        "(-0.122230, 1.403453, 0.182553)",
        "(-0.121598, 1.402073, 0.180017)",
        "(-0.120154, 1.399597, 0.174930)",
        "(-0.117432, 1.398023, 0.169938)",
        "(-0.114012, 1.396768, 0.164752)",
        "(-0.112425, 1.394402, 0.159146)",
        "(-0.111659, 1.393213, 0.156183)",
        "(-0.110060, 1.390865, 0.150253)",
        "(-0.108425, 1.388742, 0.144554)",
        "(-0.107046, 1.386639, 0.138896)",
        "(-0.105770, 1.384561, 0.133175)",
        "(-0.105185, 1.383532, 0.130282)",
        "(-0.104104, 1.381626, 0.124409)",
        "(-0.103055, 1.379995, 0.118639)",
        "(-0.102031, 1.378723, 0.113075)",
        "(-0.101044, 1.377744, 0.107793)",
        "(-0.100563, 1.377355, 0.105193)",
        "(-0.099617, 1.376819, 0.100068)",
        "(-0.098747, 1.376589, 0.094984)",
        "(-0.097965, 1.376695, 0.089857)",
        "(-0.097347, 1.377172, 0.084950)",
        "(-0.097094, 1.377591, 0.082639)",
        "(-0.096716, 1.378940, 0.078271)",
        "(-0.096495, 1.380986, 0.074182)",
        "(-0.096348, 1.383627, 0.070243)",
        "(-0.096219, 1.387076, 0.066696)",
        "(-0.096147, 1.389081, 0.065126)",
        "(-0.096074, 1.393701, 0.062396)",
        "(-0.096363, 1.398741, 0.059938)",
        "(-0.096843, 1.404134, 0.057651)",
        "(-0.097376, 1.410008, 0.055742)",
        "(-0.097649, 1.413071, 0.054858)",
        "(-0.098183, 1.419464, 0.053239)",
        "(-0.098718, 1.426111, 0.051729)",
        "(-0.099343, 1.432784, 0.050349)",
        "(-0.100042, 1.439521, 0.049000)",
        "(-0.100449, 1.442919, 0.048355)",
        "(-0.101383, 1.449871, 0.047328)",
        "(-0.102289, 1.456930, 0.046482)",
        "(-0.103231, 1.463865, 0.045373)",
        "(-0.104292, 1.470687, 0.044244)",
        "(-0.104795, 1.474058, 0.043653)",
        "(-0.105841, 1.480690, 0.042274)",
        "(-0.106914, 1.487171, 0.040778)",
        "(-0.107890, 1.493727, 0.039338)",
        "(-0.108682, 1.500351, 0.038193)",
        "(-0.109070, 1.503660, 0.037653)",
        "(-0.109799, 1.510112, 0.036571)",
        "(-0.110496, 1.516328, 0.035528)",
        "(-0.111234, 1.522275, 0.034590)",
        "(-0.112018, 1.528009, 0.033844)",
        "(-0.112422, 1.530754, 0.033496)",
        "(-0.113409, 1.535840, 0.032896)",
        "(-0.114362, 1.540648, 0.032606)",
        "(-0.115361, 1.545116, 0.032469)",
        "(-0.116482, 1.549101, 0.032292)",
        "(-0.117029, 1.551007, 0.032131)",
        "(-0.118001, 1.554515, 0.031675)",
        "(-0.118822, 1.557866, 0.031152)",
        "(-0.119563, 1.561179, 0.030778)",
        "(-0.120267, 1.564376, 0.030336)",
        "(-0.120673, 1.565947, 0.030047)",
        "(-0.121529, 1.568986, 0.029471)",
        "(-0.122276, 1.571958, 0.028983)",
        "(-0.123114, 1.574889, 0.028595)",
        "(-0.124213, 1.577773, 0.028415)",
        "(-0.124857, 1.579180, 0.028391)",
        "(-0.126154, 1.581903, 0.028389)",
        "(-0.127370, 1.584509, 0.028392)",
        "(-0.128431, 1.587123, 0.028265)",
        "(-0.129504, 1.589714, 0.028261)",
        "(-0.130117, 1.591037, 0.028403)",
        "(-0.131372, 1.593734, 0.028935)",
        "(-0.132537, 1.596572, 0.029800)",
        "(-0.133574, 1.599801, 0.031098)",
        "(-0.134520, 1.603346, 0.032813)",
        "(-0.135134, 1.605124, 0.033740)",
        "(-0.136658, 1.608614, 0.035638)",
        "(-0.137841, 1.612031, 0.037499)",
        "(-0.139192, 1.615063, 0.039609)",
        "(-0.140491, 1.617835, 0.041763)",
        "(-0.140953, 1.619410, 0.043003)",
        "(-0.141399, 1.623085, 0.046019)",
        "(-0.141974, 1.626838, 0.049175)",
        "(-0.142690, 1.630449, 0.052406)",
        "(-0.143362, 1.634113, 0.055719)",
        "(-0.143735, 1.635889, 0.057378)",
        "(-0.144462, 1.639440, 0.060893)",
        "(-0.145063, 1.643000, 0.064819)",
        "(-0.145747, 1.646316, 0.068854)",
        "(-0.146594, 1.649022, 0.072692)",
        "(-0.146997, 1.650292, 0.074609)",
        "(-0.147629, 1.652669, 0.078680)",
        "(-0.148224, 1.654749, 0.083133)",
        "(-0.148998, 1.656547, 0.088098)",
        "(-0.149720, 1.658062, 0.093520)",
        "(-0.150087, 1.658668, 0.096304)",
        "(-0.150876, 1.659394, 0.102131)",
        "(-0.151703, 1.659541, 0.108212)",
        "(-0.152525, 1.659253, 0.114464)",
        "(-0.153476, 1.658368, 0.120929)",
        "(-0.153943, 1.657776, 0.124218)",
        "(-0.154882, 1.656154, 0.130913)",
        "(-0.155969, 1.653865, 0.137497)",
        "(-0.157135, 1.651189, 0.143913)",
        "(-0.158388, 1.648143, 0.150400)",
        "(-0.159014, 1.646513, 0.153699)",
        "(-0.160230, 1.642964, 0.160403)",
        "(-0.161311, 1.639233, 0.166745)",
        "(-0.162220, 1.635340, 0.172733)",
        "(-0.162965, 1.631252, 0.178392)",
        "(-0.163284, 1.629138, 0.181122)",
        "(-0.163738, 1.624620, 0.186284)",
        "(-0.163954, 1.619754, 0.191030)",
        "(-0.163985, 1.614745, 0.195353)",
        "(-0.164087, 1.609474, 0.199232)",
        "(-0.164161, 1.606798, 0.201078)",
        "(-0.164312, 1.601326, 0.204607)",
        "(-0.164474, 1.595715, 0.207770)",
        "(-0.164703, 1.589937, 0.210449)",
        "(-0.164773, 1.584163, 0.212937)",
        "(-0.164750, 1.581318, 0.214144)",
        "(-0.164512, 1.575547, 0.216288)",
        "(-0.164273, 1.569423, 0.217708)",
        "(-0.164177, 1.562832, 0.218586)",
        "(-0.164016, 1.555978, 0.219106)",
        "(-0.163907, 1.552530, 0.219274)",
        "(-0.163758, 1.545446, 0.219352)",
        "(-0.163691, 1.538388, 0.219518)",
        "(-0.163565, 1.531468, 0.219886)",
        "(-0.163535, 1.524437, 0.220176)",
        "(-0.163602, 1.520824, 0.220246)",
        "(-0.163786, 1.513477, 0.220274)",
        "(-0.163904, 1.506106, 0.220293)",
        "(-0.163958, 1.498731, 0.220500)",
        "(-0.163873, 1.491451, 0.220587)",
        "(-0.163850, 1.487782, 0.220500)",
        "(-0.163760, 1.480295, 0.220088)",
        "(-0.163459, 1.472901, 0.219622)",
        "(-0.162877, 1.465686, 0.219328)",
        "(-0.162041, 1.458610, 0.219073)",
        "(-0.161609, 1.455072, 0.218888)",
        "(-0.160740, 1.448002, 0.218317)",
        "(-0.159679, 1.441046, 0.217557)",
        "(-0.158362, 1.434300, 0.216738)",
        "(-0.156910, 1.427795, 0.215830)",
        "(-0.156161, 1.424587, 0.215312)",
        "(-0.154530, 1.418289, 0.213923)",
        "(-0.153196, 1.411842, 0.211881)",
        "(-0.151944, 1.405542, 0.209302)",
        "(-0.150795, 1.399760, 0.206560)",
        "(-0.150209, 1.397124, 0.205149)",
        "(-0.149084, 1.392224, 0.202007)",
        "(-0.148068, 1.387878, 0.198256)",
        "(-0.147162, 1.383832, 0.194086)",
        "(-0.146228, 1.380539, 0.189491)",
        "(-0.145667, 1.379143, 0.187180)",
        "(-0.144496, 1.377036, 0.182353)",
        "(-0.143326, 1.375503, 0.177139)",
        "(-0.142165, 1.374320, 0.171508)",
        "(-0.141052, 1.373420, 0.165464)",
        "(-0.140512, 1.373072, 0.162379)",
        "(-0.139251, 1.372688, 0.156080)",
        "(-0.137978, 1.372604, 0.149573)",
        "(-0.136874, 1.372687, 0.143026)",
        "(-0.135893, 1.373145, 0.136550)",
        "(-0.135482, 1.373469, 0.133381)",
        "(-0.134775, 1.374392, 0.127294)",
        "(-0.133915, 1.375953, 0.121368)",
        "(-0.132824, 1.378041, 0.115374)",
        "(-0.132092, 1.380155, 0.109578)",
        "(-0.131687, 1.381339, 0.106734)",
        "(-0.130878, 1.383968, 0.101299)",
        "(-0.130152, 1.387029, 0.096352)",
        "(-0.129510, 1.390376, 0.091757)",
        "(-0.129013, 1.393908, 0.087347)",
        "(-0.128812, 1.395731, 0.085218)",
        "(-0.128485, 1.399620, 0.081301)",
        "(-0.128307, 1.403737, 0.077837)",
        "(-0.128333, 1.408005, 0.074768)",
        "(-0.128536, 1.412546, 0.072146)",
        "(-0.128646, 1.414899, 0.070927)",
        "(-0.128903, 1.419782, 0.068527)",
        "(-0.129195, 1.424796, 0.065973)",
        "(-0.129475, 1.429996, 0.063501)",
        "(-0.129848, 1.435498, 0.061152)",
        "(-0.130052, 1.438331, 0.060078)",
        "(-0.130455, 1.444188, 0.058094)",
        "(-0.130740, 1.450304, 0.056255)",
        "(-0.131055, 1.456437, 0.054139)",
        "(-0.131532, 1.462619, 0.052041)",
        "(-0.131800, 1.465833, 0.051210)",
        "(-0.132290, 1.472500, 0.049864)",
        "(-0.132890, 1.479392, 0.048742)",
        "(-0.133638, 1.486148, 0.048020)",
        "(-0.134678, 1.493015, 0.048316)",
        "(-0.135193, 1.496404, 0.048409)",
        "(-0.136197, 1.502907, 0.048277)",
        "(-0.136959, 1.509417, 0.048163)",
        "(-0.137312, 1.515989, 0.048172)",
        "(-0.137349, 1.522448, 0.047865)",
        "(-0.137281, 1.525638, 0.047662)",
        "(-0.137005, 1.531974, 0.047221)",
        "(-0.136785, 1.538112, 0.046783)",
        "(-0.136700, 1.544057, 0.046504)",
        "(-0.136606, 1.549945, 0.046632)",
        "(-0.136564, 1.552854, 0.046744)",
        "(-0.136571, 1.558429, 0.046883)",
        "(-0.136716, 1.563604, 0.046842)",
        "(-0.136888, 1.568596, 0.046926)",
        "(-0.137234, 1.573346, 0.047093)",
        "(-0.137498, 1.575619, 0.047227)",
        "(-0.138111, 1.580030, 0.047689)",
        "(-0.138777, 1.584331, 0.048064)",
        "(-0.139378, 1.588451, 0.048327)",
        "(-0.139658, 1.592650, 0.048784)",
        "(-0.139749, 1.594743, 0.049039)",
        "(-0.140032, 1.598720, 0.049556)",
        "(-0.140400, 1.602625, 0.050264)",
        "(-0.140684, 1.606655, 0.051400)",
        "(-0.140879, 1.610814, 0.052907)",
        "(-0.140944, 1.612913, 0.053767)",
        "(-0.140951, 1.617094, 0.055694)",
        "(-0.140757, 1.621217, 0.057916)",
        "(-0.140608, 1.625186, 0.060454)",
        "(-0.140699, 1.628916, 0.063234)",
        "(-0.140817, 1.630703, 0.064771)",
        "(-0.141002, 1.634105, 0.068140)",
        "(-0.141016, 1.637379, 0.071785)",
        "(-0.141003, 1.640496, 0.075558)",
        "(-0.141144, 1.643340, 0.079594)",
        "(-0.141218, 1.644738, 0.081781)",
        "(-0.141285, 1.647420, 0.086428)",
        "(-0.141229, 1.649827, 0.091172)",
        "(-0.141008, 1.652077, 0.095801)",
        "(-0.140724, 1.654051, 0.100505)",
        "(-0.140641, 1.654916, 0.102898)",
        "(-0.140588, 1.656284, 0.107822)",
        "(-0.140492, 1.657500, 0.113003)",
        "(-0.140358, 1.658529, 0.118347)",
        "(-0.140215, 1.659139, 0.123548)",
        "(-0.140146, 1.659307, 0.126095)",
        "(-0.140115, 1.659375, 0.131164)",
        "(-0.140176, 1.659095, 0.136262)",
        "(-0.140307, 1.658629, 0.141332)",
        "(-0.140487, 1.657886, 0.146463)",
        "(-0.140549, 1.657446, 0.149037)",
        "(-0.140544, 1.656220, 0.154103)",
        "(-0.140408, 1.654629, 0.158904)",
        "(-0.140365, 1.652715, 0.163324)",
        "(-0.140562, 1.650219, 0.167515)",
        "(-0.140743, 1.648906, 0.169553)",
        "(-0.141225, 1.646010, 0.173468)",
        "(-0.141816, 1.642853, 0.177214)",
        "(-0.142119, 1.639578, 0.180864)",
        "(-0.142228, 1.635998, 0.184380)",
        "(-0.142343, 1.634036, 0.186018)",
        "(-0.142718, 1.629742, 0.188794)",
        "(-0.143166, 1.625181, 0.191024)",
        "(-0.143584, 1.620538, 0.193159)",
        "(-0.143977, 1.615739, 0.195235)",
        "(-0.144185, 1.613321, 0.196247)",
        "(-0.144655, 1.608369, 0.198073)",
        "(-0.145062, 1.603383, 0.199586)",
        "(-0.145483, 1.598237, 0.200983)",
        "(-0.145845, 1.593010, 0.202288)",
        "(-0.146007, 1.590381, 0.202925)",
        "(-0.146435, 1.585010, 0.204022)",
        "(-0.146940, 1.579345, 0.205016)",
        "(-0.147236, 1.573554, 0.206042)",
        "(-0.147505, 1.567478, 0.206969)",
        "(-0.147688, 1.564365, 0.207450)",
        "(-0.147975, 1.558062, 0.208549)",
        "(-0.147973, 1.551789, 0.210034)",
        "(-0.147786, 1.545502, 0.211729)",
        "(-0.147588, 1.539056, 0.213358)",
        "(-0.147492, 1.535743, 0.214120)",
        "(-0.147217, 1.528987, 0.215609)",
        "(-0.146725, 1.522367, 0.217292)",
        "(-0.146045, 1.515872, 0.219209)",
        "(-0.145188, 1.509346, 0.221235)",
        "(-0.144750, 1.506075, 0.222198)",
        "(-0.143857, 1.499373, 0.223962)",
        "(-0.142930, 1.492568, 0.225589)",
        "(-0.141701, 1.485840, 0.227290)",
        "(-0.140295, 1.479175, 0.228886)",
        "(-0.139597, 1.475789, 0.229539)",
        "(-0.138440, 1.468836, 0.230623)",
        "(-0.137366, 1.461859, 0.231619)",
        "(-0.136139, 1.454950, 0.232669)",
        "(-0.134784, 1.448062, 0.233460)",
        "(-0.134043, 1.444640, 0.233683)",
        "(-0.132640, 1.437803, 0.233479)",
        "(-0.131441, 1.431008, 0.232572)",
        "(-0.130169, 1.424427, 0.231457)",
        "(-0.128651, 1.418154, 0.230090)",
        "(-0.127865, 1.415102, 0.229216)",
        "(-0.126422, 1.409114, 0.226886)",
        "(-0.125246, 1.403389, 0.223780)",
        "(-0.123901, 1.398047, 0.220569)",
        "(-0.122393, 1.393295, 0.217350)",
        "(-0.121683, 1.391058, 0.215648)",
        "(-0.120476, 1.386769, 0.211848)",
        "(-0.119381, 1.382831, 0.207549)",
        "(-0.118175, 1.379381, 0.202904)",
        "(-0.116859, 1.376515, 0.197907)",
        "(-0.116276, 1.375205, 0.195295)",
        "(-0.115139, 1.373019, 0.189688)",
        "(-0.114037, 1.371222, 0.183795)",
        "(-0.112909, 1.369889, 0.177699)",
        "(-0.111728, 1.369059, 0.171536)",
        "(-0.111115, 1.368839, 0.168513)",
        "(-0.109825, 1.368812, 0.162527)",
        "(-0.107931, 1.369558, 0.156427)",
        "(-0.106747, 1.369938, 0.150297)",
        "(-0.105482, 1.370575, 0.144360)",
        "(-0.104841, 1.370988, 0.141541)",
        "(-0.103584, 1.372018, 0.136156)",
        "(-0.102295, 1.373316, 0.131228)",
        "(-0.101189, 1.374673, 0.126327)",
        "(-0.100135, 1.376245, 0.121487)",
        "(-0.099615, 1.377104, 0.119175)",
        "(-0.098611, 1.379015, 0.114842)",
        "(-0.097817, 1.381015, 0.110768)",
        "(-0.097156, 1.383198, 0.106770)",
        "(-0.096499, 1.385595, 0.102811)",
        "(-0.096203, 1.386825, 0.100861)",
        "(-0.095721, 1.389427, 0.096954)",
        "(-0.095252, 1.392009, 0.093199)",
        "(-0.094749, 1.394562, 0.089736)",
        "(-0.094302, 1.397281, 0.086431)",
        "(-0.094072, 1.398696, 0.084834)",
        "(-0.093552, 1.401775, 0.081887)",
        "(-0.093169, 1.404891, 0.079055)",
        "(-0.092851, 1.408094, 0.076338)",
        "(-0.092532, 1.411552, 0.073839)",
        "(-0.092396, 1.413297, 0.072622)",
        "(-0.092148, 1.417023, 0.070279)",
        "(-0.091964, 1.420807, 0.068090)",
        "(-0.091822, 1.424716, 0.066051)",
        "(-0.091636, 1.428689, 0.064173)",
        "(-0.091547, 1.430656, 0.063267)",
        "(-0.091466, 1.434517, 0.061351)",
        "(-0.091462, 1.438304, 0.059516)",
        "(-0.091389, 1.442090, 0.057912)",
        "(-0.091423, 1.445744, 0.056379)",
        "(-0.091483, 1.447534, 0.055637)",
        "(-0.091649, 1.451057, 0.054319)",
        "(-0.091781, 1.454443, 0.053124)",
        "(-0.091971, 1.457543, 0.051865)",
        "(-0.092241, 1.460479, 0.050436)",
        "(-0.092407, 1.461923, 0.049722)",
        "(-0.092719, 1.464906, 0.048761)",
        "(-0.093127, 1.467968, 0.047831)",
        "(-0.093759, 1.471000, 0.046801)",
        "(-0.094426, 1.474164, 0.045828)",
        "(-0.094741, 1.475759, 0.045341)",
        "(-0.095283, 1.479138, 0.044325)",
        "(-0.095798, 1.482776, 0.043400)",
        "(-0.096359, 1.486583, 0.042619)",
        "(-0.097094, 1.490553, 0.041995)",
        "(-0.097529, 1.492538, 0.041758)",
        "(-0.098378, 1.496698, 0.041431)",
        "(-0.099186, 1.500999, 0.041112)",
        "(-0.100022, 1.505237, 0.040523)",
        "(-0.100836, 1.509541, 0.039961)",
        "(-0.101200, 1.511745, 0.039697)",
        "(-0.101971, 1.516138, 0.039135)",
        "(-0.102796, 1.520644, 0.038692)",
        "(-0.103472, 1.525453, 0.038413)",
        "(-0.103961, 1.530493, 0.038132)",
        "(-0.104223, 1.532987, 0.037959)",
        "(-0.104763, 1.537996, 0.037543)",
        "(-0.105348, 1.543024, 0.037141)",
        "(-0.105888, 1.548123, 0.037013)",
        "(-0.106525, 1.553186, 0.036899)",
        "(-0.106838, 1.555692, 0.036788)",
        "(-0.107390, 1.560637, 0.036501)",
        "(-0.107773, 1.565556, 0.036193)",
        "(-0.107986, 1.570471, 0.035990)",
        "(-0.108148, 1.575356, 0.035727)",
        "(-0.108165, 1.577783, 0.035555)",
        "(-0.108161, 1.582687, 0.035289)",
        "(-0.108019, 1.587588, 0.034946)",
        "(-0.107770, 1.592420, 0.034710)",
        "(-0.107435, 1.597361, 0.034835)",
        "(-0.107227, 1.599797, 0.034982)",
        "(-0.106735, 1.604585, 0.035209)",
        "(-0.106282, 1.609179, 0.035545)",
        "(-0.105746, 1.613683, 0.036100)",
        "(-0.105274, 1.617954, 0.036969)",
        "(-0.105097, 1.620046, 0.037550)",
        "(-0.104750, 1.624150, 0.038987)",
        "(-0.104208, 1.628164, 0.040875)",
        "(-0.103636, 1.631998, 0.043033)",
        "(-0.103021, 1.635646, 0.045747)",
        "(-0.102758, 1.637370, 0.047142)",
        "(-0.102499, 1.640391, 0.050178)",
        "(-0.102352, 1.643074, 0.053790)",
        "(-0.102225, 1.645530, 0.057695)",
        "(-0.102256, 1.647592, 0.061753)",
        "(-0.102297, 1.648455, 0.063944)",
        "(-0.102277, 1.650123, 0.068583)",
        "(-0.102315, 1.651533, 0.073647)",
        "(-0.102531, 1.652608, 0.079000)",
        "(-0.102743, 1.653390, 0.084690)",
        "(-0.102786, 1.653703, 0.087608)",
        "(-0.102840, 1.654153, 0.093467)",
        "(-0.102932, 1.654316, 0.099355)",
        "(-0.103136, 1.654128, 0.105307)",
        "(-0.103406, 1.653574, 0.111446)",
        "(-0.103549, 1.653202, 0.114526)",
        "(-0.103936, 1.652143, 0.120531)",
        "(-0.104342, 1.650801, 0.126448)",
        "(-0.104626, 1.649175, 0.132189)",
        "(-0.104816, 1.647394, 0.137839)",
        "(-0.104939, 1.646347, 0.140661)",
        "(-0.105346, 1.644054, 0.146195)",
        "(-0.105972, 1.641503, 0.151307)",
        "(-0.106656, 1.638799, 0.156115)",
        "(-0.107164, 1.636172, 0.160990)",
        "(-0.107422, 1.634879, 0.163340)",
        "(-0.108094, 1.632133, 0.167560)",
        "(-0.108833, 1.629180, 0.171243)",
        "(-0.109284, 1.626232, 0.174725)",
        "(-0.109360, 1.623225, 0.177918)",
        "(-0.109349, 1.621690, 0.179390)",
        "(-0.109242, 1.618462, 0.182222)",
        "(-0.109143, 1.615003, 0.184998)",
        "(-0.109189, 1.611226, 0.187731)",
        "(-0.109372, 1.607088, 0.190299)",
        "(-0.109454, 1.604880, 0.191493)",
        "(-0.109586, 1.600280, 0.193754)",
        "(-0.109776, 1.595295, 0.195571)",
        "(-0.110118, 1.590079, 0.197093)",
        "(-0.110574, 1.584589, 0.198299)",
        "(-0.110842, 1.581798, 0.198860)",
        "(-0.111296, 1.576268, 0.199945)",
        "(-0.111647, 1.570808, 0.200959)",
        "(-0.112006, 1.565264, 0.201639)",
        "(-0.112374, 1.559597, 0.201896)",
        "(-0.112557, 1.556737, 0.201977)",
        "(-0.112937, 1.551193, 0.202020)",
        "(-0.113408, 1.545763, 0.202023)",
        "(-0.113857, 1.540430, 0.202049)",
        "(-0.114115, 1.535180, 0.202027)",
        "(-0.114248, 1.532563, 0.201902)",
        "(-0.114523, 1.527345, 0.201438)",
        "(-0.114752, 1.522222, 0.200987)",
        "(-0.114636, 1.517327, 0.200611)",
        "(-0.114579, 1.512495, 0.200172)",
        "(-0.114567, 1.510120, 0.199861)",
        "(-0.114511, 1.505451, 0.199263)",
        "(-0.114432, 1.500920, 0.198835)",
        "(-0.114292, 1.496661, 0.198432)",
        "(-0.114170, 1.492395, 0.197878)",
        "(-0.114098, 1.490261, 0.197500)",
        "(-0.113995, 1.486029, 0.196671)",
        "(-0.113958, 1.481882, 0.195649)",
        "(-0.113895, 1.477755, 0.194410)",
        "(-0.113805, 1.473670, 0.193009)",
        "(-0.113736, 1.471611, 0.192210)",
        "(-0.113657, 1.467396, 0.190390)",
        "(-0.113618, 1.463106, 0.188260)",
        "(-0.113538, 1.458773, 0.185943)",
        "(-0.113430, 1.454483, 0.183483)",
        "(-0.113346, 1.452356, 0.182158)",
        "(-0.113214, 1.448081, 0.179385)",
        "(-0.112869, 1.443904, 0.176413)",
        "(-0.112520, 1.439736, 0.173297)",
        "(-0.112126, 1.435553, 0.169745)",
        "(-0.111892, 1.433406, 0.167767)",
        "(-0.111355, 1.429143, 0.163547)",
        "(-0.110798, 1.424976, 0.159024)",
        "(-0.110269, 1.420995, 0.154317)",
        "(-0.109700, 1.417324, 0.149553)",
        "(-0.109376, 1.415615, 0.147134)",
        "(-0.108672, 1.412337, 0.142225)",
        "(-0.107999, 1.409307, 0.137166)",
        "(-0.107386, 1.406607, 0.131982)",
        "(-0.106890, 1.404203, 0.126757)",
        "(-0.106690, 1.403172, 0.124156)",
        "(-0.106275, 1.401465, 0.119105)",
        "(-0.105855, 1.400317, 0.114296)",
        "(-0.105557, 1.399554, 0.109494)",
        "(-0.105440, 1.399241, 0.104767)",
        "(-0.105370, 1.399305, 0.102482)",
        "(-0.105125, 1.400105, 0.098191)",
        "(-0.104939, 1.401360, 0.094051)",
        "(-0.104822, 1.403160, 0.090187)",
        "(-0.104737, 1.405254, 0.086545)",
        "(-0.104716, 1.406518, 0.084816)",
        "(-0.104643, 1.409084, 0.081386)",
        "(-0.104478, 1.412138, 0.078305)",
        "(-0.104222, 1.415473, 0.075427)",
        "(-0.103868, 1.418968, 0.072688)",
        "(-0.103707, 1.420765, 0.071383)",
        "(-0.103441, 1.424345, 0.068806)",
        "(-0.103214, 1.427935, 0.066421)",
        "(-0.102965, 1.431532, 0.064180)",
        "(-0.102642, 1.435266, 0.062065)",
        "(-0.102476, 1.437165, 0.061037)",
        "(-0.102193, 1.440973, 0.059018)",
        "(-0.102223, 1.444873, 0.056851)",
        "(-0.102219, 1.448808, 0.055048)",
        "(-0.102246, 1.453061, 0.053517)",
        "(-0.102261, 1.455240, 0.052755)",
        "(-0.102304, 1.459774, 0.051118)",
        "(-0.102378, 1.464415, 0.049378)",
        "(-0.102343, 1.469390, 0.047750)",
        "(-0.102208, 1.474636, 0.046249)",
        "(-0.102121, 1.477339, 0.045376)",
        "(-0.101972, 1.482702, 0.043570)",
        "(-0.101802, 1.488224, 0.041919)",
        "(-0.101560, 1.493893, 0.040487)",
        "(-0.101357, 1.499636, 0.039208)",
        "(-0.101267, 1.502484, 0.038519)",
        "(-0.101164, 1.508158, 0.037112)",
        "(-0.101171, 1.513882, 0.035941)",
        "(-0.101248, 1.519609, 0.035106)",
        "(-0.101411, 1.525356, 0.034427)",
        "(-0.101583, 1.528178, 0.034066)",
        "(-0.101986, 1.533762, 0.033412)",
        "(-0.102229, 1.539513, 0.032941)",
        "(-0.102244, 1.545253, 0.032334)",
        "(-0.102126, 1.550791, 0.031615)",
        "(-0.101932, 1.553609, 0.031368)",
        "(-0.101484, 1.559372, 0.031192)",
        "(-0.101062, 1.565084, 0.031209)",
        "(-0.100780, 1.570570, 0.031397)",
        "(-0.100587, 1.576016, 0.032113)",
        "(-0.100482, 1.578697, 0.032625)",
        "(-0.100445, 1.583720, 0.033974)",
        "(-0.100607, 1.588418, 0.035528)",
        "(-0.100810, 1.592921, 0.037696)",
        "(-0.101157, 1.597124, 0.040408)",
        "(-0.101380, 1.599069, 0.041818)",
        "(-0.101932, 1.602624, 0.044851)",
        "(-0.102552, 1.605754, 0.048225)",
        "(-0.103133, 1.608557, 0.051829)",
        "(-0.103786, 1.610890, 0.055505)",
        "(-0.104145, 1.611924, 0.057324)",
        "(-0.104805, 1.613709, 0.060992)",
        "(-0.105265, 1.615249, 0.064666)",
        "(-0.105770, 1.616437, 0.068259)",
        "(-0.106343, 1.617366, 0.071722)",
        "(-0.106680, 1.617730, 0.073404)",
        "(-0.107426, 1.618200, 0.076581)",
        "(-0.108099, 1.618502, 0.079567)",
        "(-0.108699, 1.618650, 0.082278)",
        "(-0.109231, 1.618670, 0.084792)",
        "(-0.109561, 1.618611, 0.085951)",
        "(-0.110305, 1.618489, 0.088120)",
        "(-0.111086, 1.618367, 0.090209)",
        "(-0.111740, 1.618473, 0.092256)",
        "(-0.112383, 1.618714, 0.094235)",
        "(-0.112657, 1.618866, 0.095266)",
        "(-0.112954, 1.619361, 0.097461)",
        "(-0.112943, 1.620035, 0.099832)",
        "(-0.112880, 1.620639, 0.102235)",
        "(-0.113024, 1.621085, 0.104622)",
        "(-0.113140, 1.621303, 0.105915)",
        "(-0.113432, 1.621777, 0.108701)",
        "(-0.113737, 1.622274, 0.111709)",
        "(-0.113920, 1.622842, 0.114914)",
        "(-0.114055, 1.623386, 0.118388)",
        "(-0.114167, 1.623629, 0.120189)",
        "(-0.114370, 1.623976, 0.123702)",
        "(-0.114548, 1.624181, 0.127358)",
        "(-0.114484, 1.624458, 0.131266)",
        "(-0.114417, 1.624537, 0.135333)",
        "(-0.114394, 1.624472, 0.137372)",
        "(-0.114389, 1.624022, 0.141447)",
        "(-0.114416, 1.623385, 0.145530)",
        "(-0.114472, 1.622656, 0.149736)",
        "(-0.114556, 1.621666, 0.154153)",
        "(-0.114623, 1.621062, 0.156372)",
        "(-0.114745, 1.619652, 0.160797)",
        "(-0.114809, 1.617865, 0.165142)",
        "(-0.114944, 1.615515, 0.169203)",
        "(-0.115127, 1.612859, 0.173075)",
        "(-0.115262, 1.611490, 0.174958)",
        "(-0.115548, 1.608613, 0.178873)",
        "(-0.115670, 1.605711, 0.182992)",
        "(-0.115764, 1.602642, 0.187001)",
        "(-0.116050, 1.599287, 0.190716)",
        "(-0.116254, 1.597468, 0.192451)",
        "(-0.116642, 1.593667, 0.195899)",
        "(-0.116912, 1.590026, 0.199287)",
        "(-0.117251, 1.586230, 0.202447)",
        "(-0.117524, 1.582327, 0.205154)",
        "(-0.117584, 1.580273, 0.206381)",
        "(-0.117631, 1.576077, 0.208634)",
        "(-0.117733, 1.571698, 0.210679)",
        "(-0.118074, 1.567140, 0.212522)",
        "(-0.118493, 1.562392, 0.214227)",
        "(-0.118653, 1.560045, 0.215073)",
        "(-0.118970, 1.555380, 0.216835)",
        "(-0.119162, 1.550630, 0.218362)",
        "(-0.119431, 1.545674, 0.219678)",
        "(-0.119685, 1.540478, 0.220862)",
        "(-0.119867, 1.537719, 0.221318)",
        "(-0.120187, 1.532097, 0.222192)",
        "(-0.120335, 1.526516, 0.223083)",
        "(-0.120392, 1.520871, 0.223883)",
        "(-0.120479, 1.514931, 0.224603)",
        "(-0.120505, 1.511879, 0.225026)",
        "(-0.120577, 1.505711, 0.225907)",
        "(-0.120806, 1.499314, 0.226816)",
        "(-0.121072, 1.492752, 0.227833)",
        "(-0.121234, 1.486169, 0.229006)",
        "(-0.121239, 1.482906, 0.229607)",
        "(-0.121207, 1.476338, 0.230784)",
        "(-0.121211, 1.469539, 0.231917)",
        "(-0.121197, 1.462663, 0.232822)",
        "(-0.121155, 1.455805, 0.233412)",
        "(-0.121084, 1.452429, 0.233601)",
        "(-0.120895, 1.445837, 0.233918)",
        "(-0.120647, 1.439494, 0.234211)",
        "(-0.120299, 1.433352, 0.234377)",
        "(-0.119909, 1.427198, 0.234073)",
        "(-0.119722, 1.424111, 0.233653)",
        "(-0.119296, 1.418011, 0.232519)",
        "(-0.118770, 1.412012, 0.231200)",
        "(-0.118165, 1.405995, 0.229708)",
        "(-0.117609, 1.399934, 0.227795)",
        "(-0.117291, 1.396913, 0.226666)",
        "(-0.116719, 1.391034, 0.224216)",
        "(-0.116189, 1.385381, 0.221356)",
        "(-0.115539, 1.380152, 0.218287)",
        "(-0.114806, 1.375364, 0.215127)",
        "(-0.114366, 1.373137, 0.213412)",
        "(-0.113581, 1.368767, 0.209562)",
        "(-0.112859, 1.364638, 0.205111)",
        "(-0.112010, 1.361046, 0.200376)",
        "(-0.111099, 1.357981, 0.195301)",
        "(-0.110556, 1.356676, 0.192599)",
        "(-0.109506, 1.354250, 0.186881)",
        "(-0.108450, 1.352071, 0.180727)",
        "(-0.107338, 1.350162, 0.174227)",
        "(-0.106368, 1.348409, 0.167419)",
        "(-0.105813, 1.347773, 0.163841)",
        "(-0.104658, 1.346824, 0.156629)",
        "(-0.104016, 1.346037, 0.149423)",
        "(-0.103392, 1.345748, 0.142232)",
        "(-0.102722, 1.345988, 0.134813)",
        "(-0.102434, 1.346334, 0.131053)",
        "(-0.101888, 1.347373, 0.123627)",
        "(-0.101385, 1.349041, 0.116368)",
        "(-0.100932, 1.351328, 0.109418)",
        "(-0.100469, 1.354148, 0.102818)",
        "(-0.100227, 1.355756, 0.099700)",
        "(-0.099768, 1.359285, 0.093739)",
        "(-0.099361, 1.363119, 0.088134)",
        "(-0.099021, 1.367273, 0.082877)",
        "(-0.098730, 1.371618, 0.077858)",
        "(-0.098570, 1.373905, 0.075484)",
        "(-0.098215, 1.378620, 0.070998)",
        "(-0.097858, 1.383456, 0.066978)",
        "(-0.097563, 1.388324, 0.063284)",
        "(-0.097355, 1.393204, 0.059910)",
        "(-0.097317, 1.395670, 0.058360)",
        "(-0.097337, 1.400562, 0.055458)",
        "(-0.097576, 1.405442, 0.052797)",
        "(-0.097918, 1.410489, 0.050601)",
        "(-0.098308, 1.415777, 0.048744)",
        "(-0.098523, 1.418476, 0.047863)",
        "(-0.098962, 1.423955, 0.046227)",
        "(-0.099401, 1.429651, 0.044775)",
        "(-0.099863, 1.435399, 0.043525)",
        "(-0.100330, 1.441166, 0.042409)",
        "(-0.100561, 1.444072, 0.041862)",
        "(-0.101018, 1.449903, 0.040869)",
        "(-0.101511, 1.455715, 0.040113)",
        "(-0.102105, 1.461420, 0.039459)",
        "(-0.102751, 1.466863, 0.038669)",
        "(-0.103076, 1.469524, 0.038239)",
        "(-0.103726, 1.474897, 0.037467)",
        "(-0.104327, 1.480224, 0.036907)",
        "(-0.104906, 1.485505, 0.036356)",
        "(-0.105523, 1.490637, 0.035825)",
        "(-0.105816, 1.493164, 0.035481)",
        "(-0.106251, 1.498226, 0.034769)",
        "(-0.106612, 1.503271, 0.033935)",
        "(-0.106972, 1.508347, 0.033067)",
        "(-0.107286, 1.513628, 0.032369)",
        "(-0.107395, 1.516347, 0.032052)",
        "(-0.107575, 1.521861, 0.031310)",
        "(-0.107694, 1.527534, 0.030479)",
        "(-0.107616, 1.533441, 0.029761)",
        "(-0.107528, 1.539454, 0.029044)",
        "(-0.107530, 1.542412, 0.028636)",
        "(-0.107646, 1.548229, 0.027845)",
        "(-0.107900, 1.553959, 0.027279)",
        "(-0.108379, 1.559435, 0.026796)",
        "(-0.108776, 1.561997, 0.026601)",
        "(-0.109512, 1.567051, 0.026371)",
        "(-0.110062, 1.572118, 0.026388)",
        "(-0.110677, 1.576842, 0.026422)",
        "(-0.111227, 1.581401, 0.026662)",
        "(-0.111685, 1.586069, 0.027315)",
        "(-0.111865, 1.588407, 0.027762)",
        "(-0.112276, 1.592900, 0.028747)",
        "(-0.112654, 1.597261, 0.030018)",
        "(-0.112807, 1.601539, 0.031628)",
        "(-0.112750, 1.605777, 0.033626)",
        "(-0.112716, 1.607813, 0.034688)",
        "(-0.112683, 1.611674, 0.036883)",
        "(-0.112660, 1.615419, 0.039387)",
        "(-0.112561, 1.618773, 0.042278)",
        "(-0.112487, 1.622081, 0.045508)",
        "(-0.112453, 1.623536, 0.047216)",
        "(-0.112430, 1.626422, 0.050540)",
        "(-0.112508, 1.629183, 0.054197)",
        "(-0.112564, 1.631614, 0.058167)",
        "(-0.112446, 1.633948, 0.062306)",
        "(-0.112233, 1.634842, 0.064369)",
        "(-0.111576, 1.636727, 0.068703)",
        "(-0.111393, 1.638244, 0.073233)",
        "(-0.111111, 1.639575, 0.077858)",
        "(-0.111047, 1.640609, 0.082802)",
        "(-0.111142, 1.640949, 0.085397)",
        "(-0.111395, 1.641454, 0.090662)",
        "(-0.111818, 1.641627, 0.096240)",
        "(-0.112367, 1.641451, 0.101787)",
        "(-0.112848, 1.640944, 0.107277)",
        "(-0.113142, 1.640583, 0.109973)",
        "(-0.113886, 1.639643, 0.115237)",
        "(-0.114753, 1.638478, 0.120425)",
        "(-0.115552, 1.637188, 0.125765)",
        "(-0.116317, 1.635785, 0.131147)",
        "(-0.116774, 1.634926, 0.133711)",
        "(-0.117518, 1.633204, 0.138879)",
        "(-0.118042, 1.631439, 0.144026)",
        "(-0.118637, 1.629410, 0.148938)",
        "(-0.119288, 1.627102, 0.153636)",
        "(-0.119557, 1.625932, 0.155985)",
        "(-0.119886, 1.623628, 0.160651)",
        "(-0.120005, 1.621228, 0.165185)",
        "(-0.120046, 1.618705, 0.169651)",
        "(-0.120193, 1.615960, 0.174103)",
        "(-0.120361, 1.614446, 0.176300)",
        "(-0.120798, 1.611225, 0.180491)",
        "(-0.121091, 1.607778, 0.184470)",
        "(-0.121366, 1.604083, 0.188215)",
        "(-0.121506, 1.600212, 0.191750)",
        "(-0.121515, 1.598197, 0.193471)",
        "(-0.121673, 1.593896, 0.196733)",
        "(-0.121896, 1.589311, 0.199778)",
        "(-0.122136, 1.584598, 0.202626)",
        "(-0.122243, 1.579865, 0.205457)",
        "(-0.122181, 1.577565, 0.206918)",
        "(-0.122094, 1.572925, 0.209799)",
        "(-0.122273, 1.568007, 0.212384)",
        "(-0.122474, 1.562800, 0.214703)",
        "(-0.122522, 1.557412, 0.216815)",
        "(-0.122454, 1.554650, 0.217685)",
        "(-0.122259, 1.549039, 0.219130)",
        "(-0.121926, 1.543341, 0.220414)",
        "(-0.121526, 1.537650, 0.221896)",
        "(-0.121303, 1.531752, 0.223415)",
        "(-0.121231, 1.528707, 0.224082)",
        "(-0.121040, 1.522486, 0.225289)",
        "(-0.120708, 1.516192, 0.226173)",
        "(-0.120345, 1.509864, 0.226614)",
        "(-0.119922, 1.503467, 0.226774)",
        "(-0.119678, 1.500290, 0.226764)",
        "(-0.119183, 1.493884, 0.226729)",
        "(-0.118604, 1.487474, 0.226377)",
        "(-0.118073, 1.480882, 0.225551)",
        "(-0.117517, 1.474261, 0.224374)",
        "(-0.117224, 1.471045, 0.223736)",
        "(-0.116602, 1.464634, 0.222420)",
        "(-0.116013, 1.458181, 0.220739)",
        "(-0.115645, 1.451539, 0.218545)",
        "(-0.115365, 1.444915, 0.215900)",
        "(-0.115262, 1.441660, 0.214550)",
        "(-0.114963, 1.435408, 0.211862)",
        "(-0.114608, 1.429475, 0.209018)",
        "(-0.114341, 1.423756, 0.205923)",
        "(-0.114098, 1.418435, 0.202560)",
        "(-0.113930, 1.415973, 0.200871)",
        "(-0.113513, 1.411440, 0.197536)",
        "(-0.113053, 1.407349, 0.194048)",
        "(-0.111762, 1.404230, 0.190225)",
        "(-0.110997, 1.401152, 0.186108)",
        "(-0.110666, 1.399742, 0.183973)",
        "(-0.109951, 1.397178, 0.179602)",
        "(-0.109141, 1.394937, 0.175061)",
        "(-0.108226, 1.393031, 0.170382)",
        "(-0.107305, 1.391482, 0.165634)",
        "(-0.106868, 1.390812, 0.163259)",
        "(-0.105994, 1.389660, 0.158432)",
        "(-0.105134, 1.388757, 0.153603)",
        "(-0.104177, 1.388164, 0.148795)",
        "(-0.103311, 1.387725, 0.143880)",
        "(-0.102903, 1.387571, 0.141387)",
        "(-0.102047, 1.387475, 0.136336)",
        "(-0.101156, 1.387576, 0.131289)",
        "(-0.100245, 1.387915, 0.126320)",
        "(-0.099340, 1.388418, 0.121470)",
        "(-0.098887, 1.388753, 0.119151)",
        "(-0.098023, 1.389456, 0.114486)",
        "(-0.097270, 1.390090, 0.109726)",
        "(-0.096466, 1.390810, 0.104945)",
        "(-0.095680, 1.391665, 0.100158)",
        "(-0.095358, 1.392168, 0.097732)",
        "(-0.094749, 1.393321, 0.093109)",
        "(-0.094098, 1.394642, 0.088817)",
        "(-0.093471, 1.396022, 0.084663)",
        "(-0.092948, 1.397528, 0.080547)",
        "(-0.092682, 1.398354, 0.078540)",
        "(-0.092145, 1.400161, 0.074603)",
        "(-0.091628, 1.402208, 0.070777)",
        "(-0.091135, 1.404460, 0.067075)",
        "(-0.090573, 1.406925, 0.063502)",
        "(-0.090268, 1.408251, 0.061744)",
        "(-0.089733, 1.411057, 0.058306)",
        "(-0.089197, 1.414045, 0.055057)",
        "(-0.088654, 1.417208, 0.051926)",
        "(-0.088144, 1.420522, 0.048749)",
        "(-0.087921, 1.422270, 0.047194)",
        "(-0.087477, 1.425983, 0.044357)",
        "(-0.087177, 1.429954, 0.041752)",
        "(-0.086976, 1.434143, 0.039126)",
        "(-0.086793, 1.438573, 0.036608)",
        "(-0.086694, 1.440961, 0.035402)",
        "(-0.086563, 1.445751, 0.032909)",
        "(-0.086502, 1.450873, 0.030795)",
        "(-0.086631, 1.456257, 0.029144)",
        "(-0.086893, 1.461744, 0.027521)",
        "(-0.087006, 1.464535, 0.026705)",
        "(-0.087189, 1.470340, 0.025474)",
        "(-0.087575, 1.476382, 0.024765)",
        "(-0.088041, 1.482177, 0.023656)",
        "(-0.088497, 1.488046, 0.022773)",
        "(-0.088811, 1.490960, 0.022418)",
        "(-0.089366, 1.496724, 0.021716)",
        "(-0.089785, 1.502532, 0.021116)",
        "(-0.090322, 1.508347, 0.020371)",
        "(-0.091062, 1.514022, 0.019438)",
        "(-0.091423, 1.516919, 0.019110)",
        "(-0.092172, 1.522799, 0.018627)",
        "(-0.093013, 1.528541, 0.018212)",
        "(-0.093812, 1.534144, 0.018040)",
        "(-0.094619, 1.539551, 0.018062)",
        "(-0.095051, 1.542134, 0.017998)",
        "(-0.095856, 1.547105, 0.017766)",
        "(-0.096606, 1.551850, 0.017721)",
        "(-0.097426, 1.556379, 0.018043)",
        "(-0.098475, 1.560584, 0.018374)",
        "(-0.099010, 1.562576, 0.018561)",
        "(-0.099950, 1.566552, 0.019009)",
        "(-0.100714, 1.570546, 0.019410)",
        "(-0.101372, 1.574505, 0.020016)",
        "(-0.101962, 1.578452, 0.020817)",
        "(-0.102311, 1.580387, 0.021230)",
        "(-0.103039, 1.584242, 0.022139)",
        "(-0.103914, 1.588087, 0.023250)",
        "(-0.104753, 1.591991, 0.024698)",
        "(-0.105334, 1.596149, 0.026494)",
        "(-0.105638, 1.598242, 0.027436)",
        "(-0.106230, 1.602502, 0.029591)",
        "(-0.106773, 1.606869, 0.032291)",
        "(-0.107286, 1.611228, 0.035244)",
        "(-0.107749, 1.615433, 0.038440)",
        "(-0.107890, 1.617514, 0.040268)",
        "(-0.107989, 1.621632, 0.044222)",
        "(-0.108162, 1.625478, 0.048422)",
        "(-0.108337, 1.629151, 0.052868)",
        "(-0.108495, 1.632546, 0.057601)",
        "(-0.108611, 1.634062, 0.060125)",
        "(-0.108816, 1.637007, 0.065501)",
        "(-0.109123, 1.639689, 0.071126)",
        "(-0.109600, 1.641942, 0.076714)",
        "(-0.109925, 1.643906, 0.082435)",
        "(-0.110084, 1.644901, 0.085271)",
        "(-0.110266, 1.646232, 0.090912)",
        "(-0.110420, 1.647261, 0.096497)",
        "(-0.110541, 1.647888, 0.102093)",
        "(-0.110751, 1.647979, 0.107508)",
        "(-0.110808, 1.647920, 0.110147)",
        "(-0.110932, 1.647604, 0.115370)",
        "(-0.111192, 1.646924, 0.120427)",
        "(-0.111793, 1.645745, 0.125269)",
        "(-0.112635, 1.644125, 0.129976)",
        "(-0.113062, 1.643205, 0.132342)",
        "(-0.113765, 1.641469, 0.137232)",
        "(-0.114251, 1.639695, 0.142184)",
        "(-0.114672, 1.637722, 0.147011)",
        "(-0.115106, 1.635499, 0.151621)",
        "(-0.115325, 1.634325, 0.153882)",
        "(-0.115753, 1.631797, 0.158423)",
        "(-0.116210, 1.629078, 0.162869)",
        "(-0.116676, 1.626211, 0.167366)",
        "(-0.117174, 1.623071, 0.171854)",
        "(-0.117431, 1.621456, 0.174008)",
        "(-0.117941, 1.618066, 0.178165)",
        "(-0.118362, 1.614493, 0.182049)",
        "(-0.118827, 1.610748, 0.185755)",
        "(-0.119293, 1.606857, 0.189361)",
        "(-0.119499, 1.604881, 0.191098)",
        "(-0.120023, 1.600781, 0.194483)",
        "(-0.120542, 1.596669, 0.197607)",
        "(-0.120941, 1.592544, 0.200747)",
        "(-0.121350, 1.588253, 0.203685)",
        "(-0.121584, 1.585954, 0.205009)",
        "(-0.122001, 1.581222, 0.207384)",
        "(-0.122255, 1.576310, 0.209316)",
        "(-0.122347, 1.571331, 0.211044)",
        "(-0.122485, 1.566207, 0.212597)",
        "(-0.122608, 1.563551, 0.213298)",
        "(-0.122913, 1.558213, 0.214552)",
        "(-0.123339, 1.552778, 0.215533)",
        "(-0.123470, 1.547569, 0.216408)",
        "(-0.123482, 1.542465, 0.217219)",
        "(-0.123519, 1.539874, 0.217570)",
        "(-0.123665, 1.534675, 0.218062)",
        "(-0.123729, 1.529528, 0.218254)",
        "(-0.123568, 1.524491, 0.218326)",
        "(-0.123289, 1.519480, 0.218274)",
        "(-0.123136, 1.516970, 0.218055)",
        "(-0.122860, 1.511907, 0.217397)",
        "(-0.122414, 1.507026, 0.216622)",
        "(-0.121892, 1.502290, 0.215813)",
        "(-0.121403, 1.497612, 0.214880)",
        "(-0.121139, 1.495255, 0.214330)",
        "(-0.120601, 1.490505, 0.213079)",
        "(-0.120014, 1.485764, 0.211617)",
        "(-0.119395, 1.481079, 0.209967)",
        "(-0.118839, 1.476223, 0.208065)",
        "(-0.118552, 1.473751, 0.207048)",
        "(-0.117956, 1.468764, 0.204885)",
        "(-0.117413, 1.463663, 0.202565)",
        "(-0.116791, 1.458546, 0.200127)",
        "(-0.116150, 1.453482, 0.197496)",
        "(-0.115831, 1.450974, 0.196088)",
        "(-0.115184, 1.446114, 0.193221)",
        "(-0.114511, 1.441508, 0.190495)",
        "(-0.113783, 1.437211, 0.187846)",
        "(-0.113194, 1.433100, 0.185012)",
        "(-0.112903, 1.431180, 0.183525)",
        "(-0.112315, 1.427615, 0.180643)",
        "(-0.111675, 1.424494, 0.177867)",
        "(-0.110991, 1.421764, 0.175106)",
        "(-0.110269, 1.419302, 0.172274)",
        "(-0.109887, 1.418189, 0.170807)",
        "(-0.109117, 1.416076, 0.167836)",
        "(-0.108398, 1.414052, 0.164764)",
        "(-0.107572, 1.412174, 0.161555)",
        "(-0.106676, 1.410332, 0.158185)",
        "(-0.106200, 1.409448, 0.156411)",
        "(-0.105237, 1.407676, 0.152785)",
        "(-0.104267, 1.405946, 0.149082)",
        "(-0.103307, 1.404314, 0.145215)",
        "(-0.102338, 1.402812, 0.141133)",
        "(-0.101837, 1.402088, 0.139031)",
        "(-0.100870, 1.400723, 0.134643)",
        "(-0.099829, 1.399559, 0.130064)",
        "(-0.098828, 1.398702, 0.125410)",
        "(-0.097867, 1.398207, 0.120805)",
        "(-0.097418, 1.398063, 0.118490)",
        "(-0.096651, 1.397909, 0.113676)",
        "(-0.095959, 1.397913, 0.108856)",
        "(-0.095229, 1.398338, 0.104278)",
        "(-0.094532, 1.399184, 0.099928)",
        "(-0.094217, 1.399686, 0.097726)",
        "(-0.093581, 1.400949, 0.093333)",
        "(-0.092867, 1.402576, 0.089093)",
        "(-0.092090, 1.404736, 0.085156)",
        "(-0.091322, 1.407179, 0.081210)",
        "(-0.090996, 1.408501, 0.079246)",
        "(-0.090371, 1.411399, 0.075503)",
        "(-0.089724, 1.414836, 0.072041)",
        "(-0.089144, 1.418652, 0.068695)",
        "(-0.088624, 1.422942, 0.065493)",
        "(-0.088343, 1.425267, 0.063961)",
        "(-0.087787, 1.430123, 0.061044)",
        "(-0.087329, 1.435114, 0.058172)",
        "(-0.086935, 1.440302, 0.055282)",
        "(-0.086636, 1.445752, 0.052552)",
        "(-0.086505, 1.448596, 0.051294)",
        "(-0.086322, 1.454570, 0.049074)",
        "(-0.086286, 1.460927, 0.047208)",
        "(-0.086338, 1.467468, 0.045695)",
        "(-0.086431, 1.473979, 0.044289)",
        "(-0.086432, 1.477213, 0.043549)",
        "(-0.086394, 1.483628, 0.042053)",
        "(-0.086296, 1.490009, 0.040644)",
        "(-0.086236, 1.496298, 0.039263)",
        "(-0.086285, 1.502423, 0.037997)",
        "(-0.086338, 1.505429, 0.037314)",
        "(-0.086599, 1.511258, 0.035921)",
        "(-0.086969, 1.516996, 0.034707)",
        "(-0.087377, 1.522779, 0.033712)",
        "(-0.087930, 1.528456, 0.032759)",
        "(-0.088228, 1.531248, 0.032300)",
        "(-0.088875, 1.536794, 0.031441)",
        "(-0.089618, 1.542196, 0.030496)",
        "(-0.090414, 1.547584, 0.029605)",
        "(-0.091214, 1.553057, 0.028981)",
        "(-0.091622, 1.555780, 0.028730)",
        "(-0.092305, 1.561264, 0.028472)",
        "(-0.093034, 1.566605, 0.028300)",
        "(-0.093970, 1.571676, 0.028205)",
        "(-0.094792, 1.576675, 0.028434)",
        "(-0.095156, 1.579148, 0.028567)",
        "(-0.095758, 1.583895, 0.028805)",
        "(-0.096109, 1.588633, 0.029204)",
        "(-0.096250, 1.593399, 0.029963)",
        "(-0.096341, 1.598037, 0.030956)",
        "(-0.096384, 1.600242, 0.031542)",
        "(-0.096576, 1.604499, 0.032843)",
        "(-0.096715, 1.608564, 0.034323)",
        "(-0.096718, 1.612493, 0.036116)",
        "(-0.096585, 1.616260, 0.038265)",
        "(-0.096503, 1.618075, 0.039433)",
        "(-0.096436, 1.621498, 0.041994)",
        "(-0.096533, 1.624650, 0.044991)",
        "(-0.096882, 1.627557, 0.048451)",
        "(-0.097312, 1.630385, 0.052334)",
        "(-0.097539, 1.631773, 0.054411)",
        "(-0.097932, 1.634533, 0.058882)",
        "(-0.098309, 1.637263, 0.063762)",
        "(-0.098791, 1.639797, 0.068868)",
        "(-0.099216, 1.642260, 0.074235)",
        "(-0.099405, 1.643430, 0.077037)",
        "(-0.099765, 1.645620, 0.082769)",
        "(-0.100135, 1.647481, 0.088465)",
        "(-0.100475, 1.649076, 0.094096)",
        "(-0.100757, 1.650395, 0.099822)",
        "(-0.100897, 1.650906, 0.102680)",
        "(-0.101340, 1.651648, 0.108305)",
        "(-0.101863, 1.652126, 0.113897)",
        "(-0.102432, 1.652478, 0.119386)",
        "(-0.102983, 1.652562, 0.124813)",
        "(-0.103235, 1.652531, 0.127497)",
        "(-0.103732, 1.652254, 0.132549)",
        "(-0.104194, 1.651880, 0.137455)",
        "(-0.104532, 1.651393, 0.142442)",
        "(-0.104973, 1.650635, 0.147499)",
        "(-0.105301, 1.650171, 0.149961)",
        "(-0.106136, 1.648953, 0.154651)",
        "(-0.106875, 1.647631, 0.159407)",
        "(-0.107375, 1.646327, 0.164168)",
        "(-0.107956, 1.644805, 0.168708)",
        "(-0.108269, 1.643887, 0.170905)",
        "(-0.108760, 1.641987, 0.175281)",
        "(-0.109256, 1.639879, 0.179616)",
        "(-0.109857, 1.637521, 0.183732)",
        "(-0.110529, 1.634802, 0.187685)",
        "(-0.110888, 1.633335, 0.189592)",
        "(-0.111627, 1.630068, 0.193389)",
        "(-0.112295, 1.626562, 0.197245)",
        "(-0.112890, 1.622975, 0.201238)",
        "(-0.113484, 1.619149, 0.205248)",
        "(-0.113823, 1.617090, 0.207232)",
        "(-0.114504, 1.612772, 0.211097)",
        "(-0.115045, 1.608191, 0.214817)",
        "(-0.115424, 1.603441, 0.218504)",
        "(-0.115977, 1.598492, 0.222008)",
        "(-0.116364, 1.595880, 0.223632)",
        "(-0.117177, 1.590511, 0.226730)",
        "(-0.117809, 1.585109, 0.229664)",
        "(-0.118175, 1.579783, 0.232362)",
        "(-0.118504, 1.574471, 0.234762)",
        "(-0.118664, 1.571788, 0.235835)",
        "(-0.119102, 1.566319, 0.237880)",
        "(-0.119620, 1.560769, 0.239834)",
        "(-0.120101, 1.555254, 0.241723)",
        "(-0.120529, 1.549781, 0.243533)",
        "(-0.120694, 1.547083, 0.244401)",
        "(-0.120960, 1.541656, 0.246104)",
        "(-0.121116, 1.536150, 0.247585)",
        "(-0.121286, 1.530507, 0.248686)",
        "(-0.121373, 1.524718, 0.249412)",
        "(-0.121373, 1.521829, 0.249713)",
        "(-0.121180, 1.515908, 0.250076)",
        "(-0.120917, 1.509885, 0.250103)",
        "(-0.120605, 1.503785, 0.249785)",
        "(-0.120188, 1.497753, 0.249310)",
        "(-0.119975, 1.494772, 0.248972)",
        "(-0.119581, 1.488806, 0.248170)",
        "(-0.119304, 1.482808, 0.247126)",
        "(-0.119252, 1.476684, 0.245943)",
        "(-0.119211, 1.470554, 0.244699)",
        "(-0.119141, 1.467499, 0.244041)",
        "(-0.118941, 1.461439, 0.242490)",
        "(-0.118727, 1.455319, 0.240641)",
        "(-0.118518, 1.449279, 0.238666)",
        "(-0.118264, 1.443279, 0.236653)",
        "(-0.118170, 1.440323, 0.235533)",
        "(-0.118027, 1.434451, 0.233070)",
        "(-0.117685, 1.428961, 0.230765)",
        "(-0.117222, 1.423843, 0.228600)",
        "(-0.116896, 1.418717, 0.226212)",
        "(-0.116739, 1.416131, 0.224869)",
        "(-0.116352, 1.411061, 0.222095)",
        "(-0.115929, 1.406174, 0.219271)",
        "(-0.115428, 1.401516, 0.216441)",
        "(-0.114969, 1.397067, 0.213513)",
        "(-0.114731, 1.394926, 0.211993)",
        "(-0.114269, 1.390692, 0.208758)",
        "(-0.113747, 1.386605, 0.205225)",
        "(-0.113149, 1.382797, 0.201555)",
        "(-0.112317, 1.379478, 0.197698)",
        "(-0.111907, 1.377846, 0.195696)",
        "(-0.111033, 1.374831, 0.191408)",
        "(-0.110311, 1.371864, 0.186996)",
        "(-0.109543, 1.369079, 0.182460)",
        "(-0.108780, 1.366521, 0.177849)",
        "(-0.108431, 1.365319, 0.175544)",
        "(-0.107949, 1.363044, 0.170929)",
        "(-0.107498, 1.360850, 0.166139)",
        "(-0.106980, 1.358734, 0.161153)",
        "(-0.106395, 1.356796, 0.156005)",
        "(-0.106033, 1.355946, 0.153402)",
        "(-0.105320, 1.354368, 0.148074)",
        "(-0.104684, 1.353109, 0.142683)",
        "(-0.104142, 1.352146, 0.137344)",
        "(-0.103747, 1.351544, 0.131959)",
        "(-0.103586, 1.351357, 0.129271)",
        "(-0.103248, 1.351454, 0.123958)",
        "(-0.103007, 1.352157, 0.118710)",
        "(-0.102766, 1.353456, 0.113513)",
        "(-0.102493, 1.355385, 0.108430)",
        "(-0.102351, 1.356560, 0.105943)",
        "(-0.102040, 1.359370, 0.101086)",
        "(-0.101715, 1.362648, 0.096413)",
        "(-0.101470, 1.366360, 0.091954)",
        "(-0.101073, 1.370488, 0.087528)",
        "(-0.100858, 1.372702, 0.085357)",
        "(-0.100469, 1.377330, 0.081154)",
        "(-0.100144, 1.382292, 0.077285)",
        "(-0.100007, 1.387363, 0.073671)",
        "(-0.100004, 1.392613, 0.070280)",
        "(-0.100035, 1.395357, 0.068738)",
        "(-0.100073, 1.401039, 0.065781)",
        "(-0.100072, 1.406896, 0.062900)",
        "(-0.100131, 1.412886, 0.060113)",
        "(-0.100179, 1.419182, 0.057658)",
        "(-0.100252, 1.422422, 0.056603)",
        "(-0.100426, 1.429055, 0.054533)",
        "(-0.100636, 1.435742, 0.052280)",
        "(-0.100826, 1.442630, 0.049951)",
        "(-0.100976, 1.449676, 0.047750)",
        "(-0.101060, 1.453258, 0.046654)",
        "(-0.101281, 1.460464, 0.044545)",
        "(-0.101542, 1.467825, 0.042653)",
        "(-0.101777, 1.475203, 0.040637)",
        "(-0.102053, 1.482414, 0.038490)",
        "(-0.102136, 1.486037, 0.037565)",
        "(-0.102233, 1.493396, 0.036122)",
        "(-0.102427, 1.500596, 0.034893)",
        "(-0.102708, 1.507540, 0.033731)",
        "(-0.103027, 1.514266, 0.032750)",
        "(-0.103172, 1.517542, 0.032328)",
        "(-0.103360, 1.523930, 0.031680)",
        "(-0.103509, 1.530093, 0.031331)",
        "(-0.103671, 1.535894, 0.030925)",
        "(-0.103796, 1.541435, 0.030633)",
        "(-0.103861, 1.544183, 0.030568)",
        "(-0.103917, 1.549546, 0.030709)",
        "(-0.103931, 1.554725, 0.031012)",
        "(-0.103977, 1.559569, 0.031277)",
        "(-0.104019, 1.564221, 0.031627)",
        "(-0.103983, 1.566535, 0.031872)",
        "(-0.103840, 1.571147, 0.032441)",
        "(-0.103678, 1.575592, 0.033043)",
        "(-0.103674, 1.579767, 0.033596)",
        "(-0.103701, 1.583839, 0.034424)",
        "(-0.103704, 1.585879, 0.034949)",
        "(-0.103792, 1.589849, 0.035967)",
        "(-0.103874, 1.593666, 0.037066)",
        "(-0.103880, 1.597379, 0.038330)",
        "(-0.103702, 1.601042, 0.039583)",
        "(-0.103495, 1.602931, 0.040305)",
        "(-0.103114, 1.606725, 0.041839)",
        "(-0.102923, 1.610344, 0.043490)",
        "(-0.102695, 1.613954, 0.045522)",
        "(-0.102536, 1.617423, 0.047900)",
        "(-0.102498, 1.619081, 0.049164)",
        "(-0.102354, 1.622378, 0.051842)",
        "(-0.102391, 1.625451, 0.054611)",
        "(-0.102486, 1.628519, 0.057608)",
        "(-0.102702, 1.631531, 0.060891)",
        "(-0.102858, 1.632960, 0.062588)",
        "(-0.103187, 1.635677, 0.066007)",
        "(-0.103517, 1.638304, 0.069468)",
        "(-0.103744, 1.640800, 0.073007)",
        "(-0.103863, 1.643175, 0.076628)",
        "(-0.103902, 1.644325, 0.078456)",
        "(-0.104048, 1.646490, 0.082171)",
        "(-0.104321, 1.648504, 0.085947)",
        "(-0.104662, 1.650259, 0.089897)",
        "(-0.104959, 1.651923, 0.093962)",
        "(-0.105108, 1.652681, 0.096012)",
        "(-0.105474, 1.653975, 0.100166)",
        "(-0.106003, 1.654946, 0.104371)",
        "(-0.106557, 1.655730, 0.108779)",
        "(-0.107045, 1.656343, 0.113393)",
        "(-0.107270, 1.656574, 0.115802)",
        "(-0.107784, 1.656913, 0.120635)",
        "(-0.108269, 1.657008, 0.125535)",
        "(-0.108606, 1.656875, 0.130570)",
        "(-0.109019, 1.656490, 0.135762)",
        "(-0.109318, 1.656179, 0.138376)",
        "(-0.110004, 1.655266, 0.143624)",
        "(-0.110673, 1.654157, 0.149055)",
        "(-0.111249, 1.652918, 0.154476)",
        "(-0.112045, 1.651283, 0.159612)",
        "(-0.112447, 1.650364, 0.162108)",
        "(-0.113147, 1.648536, 0.167199)",
        "(-0.113770, 1.646613, 0.172258)",
        "(-0.114406, 1.644419, 0.176977)",
        "(-0.114981, 1.642009, 0.181365)",
        "(-0.115190, 1.640774, 0.183382)",
        "(-0.115693, 1.638119, 0.187163)",
        "(-0.116229, 1.635161, 0.190631)",
        "(-0.116667, 1.632107, 0.193955)",
        "(-0.117107, 1.628887, 0.197052)",
        "(-0.117337, 1.627160, 0.198498)",
        "(-0.117730, 1.623500, 0.201243)",
        "(-0.118141, 1.619643, 0.203889)",
        "(-0.118683, 1.615563, 0.206407)",
        "(-0.119262, 1.611117, 0.208790)",
        "(-0.119524, 1.608824, 0.209970)",
        "(-0.119993, 1.604005, 0.212241)",
        "(-0.120590, 1.598916, 0.214331)",
        "(-0.121331, 1.593483, 0.216222)",
        "(-0.121898, 1.587844, 0.218107)",
        "(-0.122122, 1.585007, 0.219070)",
        "(-0.122565, 1.579156, 0.220949)",
        "(-0.123082, 1.573041, 0.222685)",
        "(-0.123485, 1.566902, 0.224505)",
        "(-0.123776, 1.560777, 0.226441)",
        "(-0.123938, 1.557645, 0.227382)",
        "(-0.124347, 1.551113, 0.229093)",
        "(-0.124728, 1.544409, 0.230673)",
        "(-0.124859, 1.537715, 0.232301)",
        "(-0.124744, 1.531073, 0.233964)",
        "(-0.124627, 1.527727, 0.234644)",
        "(-0.124355, 1.520806, 0.235615)",
        "(-0.123980, 1.513654, 0.236352)",
        "(-0.123539, 1.506443, 0.237046)",
        "(-0.123168, 1.499045, 0.237570)",
        "(-0.123014, 1.495260, 0.237780)",
        "(-0.122665, 1.487627, 0.238109)",
        "(-0.122369, 1.479919, 0.238233)",
        "(-0.122156, 1.472188, 0.238105)",
        "(-0.121759, 1.464781, 0.237784)",
        "(-0.121557, 1.461154, 0.237540)",
        "(-0.121228, 1.454001, 0.236862)",
        "(-0.120972, 1.446950, 0.235896)",
        "(-0.120709, 1.440184, 0.234751)",
        "(-0.120277, 1.433797, 0.233478)",
        "(-0.119993, 1.430732, 0.232741)",
        "(-0.119410, 1.424696, 0.230900)",
        "(-0.118822, 1.418782, 0.228593)",
        "(-0.118269, 1.412994, 0.225775)",
        "(-0.117767, 1.407409, 0.222589)",
        "(-0.117516, 1.404700, 0.220970)",
        "(-0.117015, 1.399424, 0.217529)",
        "(-0.116383, 1.394458, 0.213919)",
        "(-0.115620, 1.389844, 0.210224)",
        "(-0.114827, 1.385497, 0.206264)",
        "(-0.114500, 1.383373, 0.204136)",
        "(-0.113921, 1.379433, 0.199678)",
        "(-0.113330, 1.375945, 0.195188)",
        "(-0.112656, 1.373087, 0.190767)",
        "(-0.111920, 1.370766, 0.186243)",
        "(-0.111637, 1.369691, 0.183838)",
        "(-0.110989, 1.367788, 0.178805)",
        "(-0.110285, 1.366299, 0.173442)",
        "(-0.109516, 1.365221, 0.167793)",
        "(-0.109236, 1.364424, 0.162086)",
        "(-0.109270, 1.364123, 0.159216)",
        "(-0.108813, 1.364092, 0.153440)",
        "(-0.108392, 1.364610, 0.147677)",
        "(-0.107986, 1.365776, 0.141984)",
        "(-0.107604, 1.367729, 0.136247)",
        "(-0.107417, 1.368968, 0.133419)",
        "(-0.107058, 1.371783, 0.127855)",
        "(-0.106540, 1.375318, 0.122330)",
        "(-0.105895, 1.379320, 0.116723)",
        "(-0.105105, 1.383737, 0.111075)",
        "(-0.104735, 1.386041, 0.108328)",
        "(-0.103978, 1.390754, 0.102987)",
        "(-0.103276, 1.395519, 0.097816)",
        "(-0.102632, 1.400374, 0.092827)",
        "(-0.101999, 1.405257, 0.088051)",
        "(-0.101701, 1.407673, 0.085754)",
        "(-0.101158, 1.412506, 0.081248)",
        "(-0.100724, 1.417346, 0.077053)",
        "(-0.100401, 1.422219, 0.073469)",
        "(-0.100256, 1.426896, 0.070015)",
        "(-0.100245, 1.429192, 0.068324)",
        "(-0.100197, 1.433911, 0.065218)",
        "(-0.100189, 1.438924, 0.062275)",
        "(-0.100714, 1.443657, 0.059302)",
        "(-0.100814, 1.448422, 0.056389)",
        "(-0.100864, 1.450906, 0.055114)",
        "(-0.101158, 1.455581, 0.052649)",
        "(-0.101271, 1.459814, 0.050251)",
        "(-0.100905, 1.463956, 0.048025)",
        "(-0.100849, 1.467985, 0.045748)",
        "(-0.100788, 1.469968, 0.044630)",
        "(-0.100589, 1.474128, 0.042749)",
        "(-0.100563, 1.478169, 0.041109)",
        "(-0.100802, 1.481912, 0.039304)",
        "(-0.101227, 1.485467, 0.037363)",
        "(-0.101510, 1.487260, 0.036409)",
        "(-0.102256, 1.490914, 0.034682)",
        "(-0.102957, 1.494872, 0.033207)",
        "(-0.103490, 1.498894, 0.031661)",
        "(-0.103975, 1.503037, 0.029923)",
        "(-0.104290, 1.505227, 0.029154)",
        "(-0.104953, 1.509817, 0.027784)",
        "(-0.105511, 1.514712, 0.026429)",
        "(-0.106293, 1.519779, 0.025016)",
        "(-0.107188, 1.525227, 0.023803)",
        "(-0.107632, 1.528147, 0.023377)",
        "(-0.108585, 1.534259, 0.022587)",
        "(-0.109660, 1.540722, 0.021858)",
        "(-0.110596, 1.547368, 0.021211)",
        "(-0.111432, 1.554148, 0.020452)",
        "(-0.111855, 1.557571, 0.020092)",
        "(-0.112693, 1.564416, 0.019517)",
        "(-0.113533, 1.571329, 0.019118)",
        "(-0.114301, 1.578198, 0.018889)",
        "(-0.114816, 1.584989, 0.018879)",
        "(-0.115013, 1.588334, 0.019071)",
        "(-0.115592, 1.595001, 0.019717)",
        "(-0.116540, 1.601279, 0.020175)",
        "(-0.117395, 1.607122, 0.020839)",
        "(-0.118227, 1.612726, 0.021974)",
        "(-0.118649, 1.615447, 0.022718)",
        "(-0.119375, 1.620775, 0.024687)",
        "(-0.119797, 1.626011, 0.027105)",
        "(-0.120017, 1.630991, 0.029827)",
        "(-0.120220, 1.635497, 0.032823)",
        "(-0.120343, 1.637550, 0.034441)",
        "(-0.120634, 1.641415, 0.037836)",
        "(-0.121119, 1.644783, 0.041578)",
        "(-0.121774, 1.647810, 0.045675)",
        "(-0.122613, 1.650320, 0.050069)",
        "(-0.123087, 1.651467, 0.052287)",
        "(-0.124134, 1.653484, 0.056900)",
        "(-0.125209, 1.655178, 0.061977)",
        "(-0.126110, 1.656669, 0.067589)",
        "(-0.126831, 1.657961, 0.073105)",
        "(-0.127201, 1.658534, 0.075870)",
        "(-0.127933, 1.659449, 0.081590)",
        "(-0.128714, 1.660152, 0.087555)",
        "(-0.129532, 1.660583, 0.093688)",
        "(-0.130205, 1.660983, 0.099959)",
        "(-0.130543, 1.661147, 0.103125)",
        "(-0.131250, 1.661252, 0.109333)",
        "(-0.132117, 1.661036, 0.115289)",
        "(-0.132944, 1.660601, 0.121000)",
        "(-0.133371, 1.660167, 0.126594)",
        "(-0.133402, 1.659962, 0.129390)",
        "(-0.133445, 1.659533, 0.134734)",
        "(-0.133472, 1.658841, 0.139826)",
        "(-0.133532, 1.657819, 0.144789)",
        "(-0.133607, 1.656535, 0.149703)",
        "(-0.133633, 1.655863, 0.152198)",
        "(-0.133500, 1.654459, 0.157207)",
        "(-0.133264, 1.652761, 0.162063)",
        "(-0.132956, 1.650621, 0.166958)",
        "(-0.132487, 1.648270, 0.172214)",
        "(-0.132280, 1.646930, 0.174871)",
        "(-0.132077, 1.643682, 0.180109)",
        "(-0.131900, 1.639813, 0.185086)",
        "(-0.131743, 1.635489, 0.189945)",
        "(-0.131806, 1.630659, 0.194694)",
        "(-0.131826, 1.628055, 0.197053)",
        "(-0.131809, 1.622677, 0.201714)",
        "(-0.131632, 1.617088, 0.206265)",
        "(-0.131602, 1.611305, 0.210550)",
        "(-0.131750, 1.605288, 0.214530)",
        "(-0.131795, 1.602279, 0.216476)",
        "(-0.131636, 1.596372, 0.220314)",
        "(-0.131314, 1.590555, 0.223975)",
        "(-0.130988, 1.584651, 0.227196)",
        "(-0.130670, 1.578501, 0.229776)",
        "(-0.130541, 1.575332, 0.230807)",
        "(-0.130263, 1.568879, 0.232363)",
        "(-0.130069, 1.562429, 0.233502)",
        "(-0.129861, 1.556073, 0.234432)",
        "(-0.129608, 1.549717, 0.235353)",
        "(-0.129508, 1.546512, 0.235725)",
        "(-0.129400, 1.539992, 0.236108)",
        "(-0.129381, 1.533548, 0.235987)",
        "(-0.129277, 1.527344, 0.235680)",
        "(-0.129160, 1.521449, 0.235278)",
        "(-0.129109, 1.518595, 0.235033)",
        "(-0.128989, 1.512895, 0.234313)",
        "(-0.128826, 1.507214, 0.233051)",
        "(-0.128734, 1.501529, 0.231139)",
        "(-0.128659, 1.495991, 0.229054)",
        "(-0.128527, 1.493382, 0.228099)",
        "(-0.128014, 1.488519, 0.226390)",
        "(-0.127510, 1.483668, 0.224569)",
        "(-0.127088, 1.478681, 0.222364)",
        "(-0.126616, 1.473621, 0.219810)",
        "(-0.126362, 1.471150, 0.218426)",
        "(-0.125717, 1.466310, 0.215423)",
        "(-0.125022, 1.461626, 0.212478)",
        "(-0.124257, 1.457135, 0.209645)",
        "(-0.123649, 1.452653, 0.206692)",
        "(-0.123377, 1.450388, 0.205087)",
        "(-0.122771, 1.445967, 0.201665)",
        "(-0.122066, 1.441762, 0.198109)",
        "(-0.121322, 1.437856, 0.194636)",
        "(-0.120667, 1.434206, 0.191161)",
        "(-0.120341, 1.432484, 0.189390)",
        "(-0.120101, 1.428925, 0.185687)",
        "(-0.119950, 1.425629, 0.181794)",
        "(-0.119718, 1.422911, 0.177752)",
        "(-0.119443, 1.420577, 0.173566)",
        "(-0.119291, 1.419564, 0.171402)",
        "(-0.118951, 1.417948, 0.166777)",
        "(-0.118532, 1.416807, 0.162039)",
        "(-0.118083, 1.416093, 0.157212)",
        "(-0.117645, 1.415455, 0.152193)",
        "(-0.117423, 1.415243, 0.149542)",
        "(-0.116967, 1.414921, 0.144235)",
        "(-0.116467, 1.414854, 0.138989)",
        "(-0.116016, 1.415117, 0.133806)",
        "(-0.115620, 1.415738, 0.128718)",
        "(-0.115436, 1.416230, 0.126255)",
        "(-0.115105, 1.417449, 0.121437)",
        "(-0.114843, 1.419029, 0.116568)",
        "(-0.114567, 1.420985, 0.111665)",
        "(-0.114183, 1.423237, 0.106974)",
        "(-0.113998, 1.424473, 0.104686)",
        "(-0.113603, 1.427208, 0.100146)",
        "(-0.113213, 1.430090, 0.095765)",
        "(-0.112712, 1.433296, 0.091641)",
        "(-0.112290, 1.436467, 0.087565)",
        "(-0.112121, 1.438015, 0.085536)",
        "(-0.111799, 1.441121, 0.081603)",
        "(-0.111594, 1.444126, 0.077839)",
        "(-0.111519, 1.446942, 0.074084)",
        "(-0.111499, 1.449800, 0.070554)",
        "(-0.111483, 1.451269, 0.068926)",
        "(-0.111423, 1.454207, 0.065800)",
        "(-0.111359, 1.457104, 0.062895)",
        "(-0.111476, 1.459912, 0.060052)",
        "(-0.111627, 1.462630, 0.057193)",
        "(-0.111673, 1.464007, 0.055800)",
        "(-0.111807, 1.466879, 0.053138)",
        "(-0.112023, 1.469887, 0.050568)",
        "(-0.112385, 1.473036, 0.048238)",
        "(-0.112774, 1.476435, 0.046119)",
        "(-0.112953, 1.478215, 0.045028)",
        "(-0.113295, 1.481982, 0.042786)",
        "(-0.113543, 1.486158, 0.040802)",
        "(-0.113766, 1.490751, 0.039222)",
        "(-0.114190, 1.495461, 0.037757)",
        "(-0.114456, 1.497831, 0.037031)",
        "(-0.114934, 1.502707, 0.035732)",
        "(-0.115259, 1.507776, 0.034619)",
        "(-0.115504, 1.512944, 0.033545)",
        "(-0.115892, 1.518069, 0.032521)",
        "(-0.116146, 1.520613, 0.032067)",
        "(-0.116666, 1.525752, 0.031309)",
        "(-0.117198, 1.530972, 0.030743)",
        "(-0.117711, 1.536284, 0.030190)",
        "(-0.118035, 1.541562, 0.029675)",
        "(-0.118177, 1.544152, 0.029439)",
        "(-0.118457, 1.549243, 0.029058)",
        "(-0.118672, 1.554262, 0.028797)",
        "(-0.119029, 1.559023, 0.028535)",
        "(-0.119458, 1.563583, 0.028131)",
        "(-0.119609, 1.565839, 0.027898)",
        "(-0.119788, 1.570272, 0.027508)",
        "(-0.120002, 1.574559, 0.027183)",
        "(-0.120281, 1.578713, 0.027002)",
        "(-0.120637, 1.582668, 0.026931)",
        "(-0.120854, 1.584579, 0.026963)",
        "(-0.121255, 1.588331, 0.027138)",
        "(-0.121533, 1.592210, 0.027642)",
        "(-0.121803, 1.596170, 0.028380)",
        "(-0.122187, 1.600183, 0.029398)",
        "(-0.122342, 1.602278, 0.030048)",
        "(-0.122516, 1.606506, 0.031621)",
        "(-0.122600, 1.610645, 0.033416)",
        "(-0.122599, 1.614835, 0.035507)",
        "(-0.122599, 1.618972, 0.037926)",
        "(-0.122636, 1.621024, 0.039270)",
        "(-0.122726, 1.625034, 0.042387)",
        "(-0.122845, 1.628867, 0.045897)",
        "(-0.122956, 1.632388, 0.049810)",
        "(-0.122967, 1.635701, 0.053926)",
        "(-0.122995, 1.637303, 0.056025)",
        "(-0.123140, 1.640263, 0.060436)",
        "(-0.123298, 1.642888, 0.065187)",
        "(-0.123584, 1.645135, 0.070236)",
        "(-0.123750, 1.647172, 0.075508)",
        "(-0.123766, 1.648155, 0.078181)",
        "(-0.123769, 1.649918, 0.083629)",
        "(-0.123822, 1.651343, 0.089149)",
        "(-0.123906, 1.652445, 0.094683)",
        "(-0.123992, 1.653334, 0.100349)",
        "(-0.124039, 1.653698, 0.103182)",
        "(-0.124143, 1.654280, 0.108704)",
        "(-0.124151, 1.654606, 0.114126)",
        "(-0.124131, 1.654591, 0.119509)",
        "(-0.124137, 1.654398, 0.124789)",
        "(-0.124166, 1.654231, 0.127414)",
        "(-0.124351, 1.653614, 0.132556)",
        "(-0.124771, 1.652713, 0.137628)",
        "(-0.125113, 1.651624, 0.142680)",
        "(-0.125309, 1.650297, 0.147524)",
        "(-0.125354, 1.649532, 0.149866)",
        "(-0.125412, 1.647723, 0.154427)",
        "(-0.125618, 1.645576, 0.158916)",
        "(-0.126014, 1.643162, 0.163432)",
        "(-0.126706, 1.640480, 0.167831)",
        "(-0.127075, 1.639090, 0.170009)",
        "(-0.127850, 1.636159, 0.174275)",
        "(-0.128683, 1.632999, 0.178306)",
        "(-0.129490, 1.629696, 0.182207)",
        "(-0.130126, 1.626247, 0.185921)",
        "(-0.130456, 1.624424, 0.187649)",
        "(-0.131144, 1.620587, 0.190869)",
        "(-0.131790, 1.616712, 0.194019)",
        "(-0.132364, 1.612658, 0.197032)",
        "(-0.132983, 1.608344, 0.199869)",
        "(-0.133309, 1.606111, 0.201217)",
        "(-0.133857, 1.601633, 0.203945)",
        "(-0.134285, 1.597113, 0.206555)",
        "(-0.134713, 1.592547, 0.209059)",
        "(-0.135261, 1.587849, 0.211461)",
        "(-0.135542, 1.585453, 0.212625)",
        "(-0.136037, 1.580588, 0.214755)",
        "(-0.136358, 1.575694, 0.216800)",
        "(-0.136366, 1.570771, 0.218799)",
        "(-0.136498, 1.565703, 0.220663)",
        "(-0.136606, 1.563091, 0.221537)",
        "(-0.136840, 1.557738, 0.223324)",
        "(-0.136985, 1.552086, 0.225073)",
        "(-0.137120, 1.546220, 0.226642)",
        "(-0.137316, 1.540155, 0.227830)",
        "(-0.137392, 1.537060, 0.228287)",
        "(-0.137414, 1.530784, 0.228933)",
        "(-0.137276, 1.524695, 0.229699)",
        "(-0.137149, 1.518617, 0.230349)",
        "(-0.137262, 1.512241, 0.230722)",
        "(-0.137298, 1.508998, 0.230880)",
        "(-0.137208, 1.502592, 0.231140)",
        "(-0.137038, 1.496148, 0.231151)",
        "(-0.137043, 1.489498, 0.230729)",
        "(-0.137109, 1.482726, 0.230278)",
        "(-0.137078, 1.479402, 0.230072)",
        "(-0.136833, 1.472798, 0.229587)",
        "(-0.136673, 1.466132, 0.228595)",
        "(-0.136611, 1.459419, 0.227129)",
        "(-0.136551, 1.452854, 0.225533)",
        "(-0.136479, 1.449650, 0.224752)",
        "(-0.136225, 1.443535, 0.222976)",
        "(-0.135935, 1.437737, 0.220585)",
        "(-0.135541, 1.432170, 0.217645)",
        "(-0.134942, 1.426988, 0.214247)",
        "(-0.134569, 1.424582, 0.212352)",
        "(-0.133867, 1.419759, 0.208148)",
        "(-0.133163, 1.415150, 0.203314)",
        "(-0.132219, 1.411141, 0.198111)",
        "(-0.131078, 1.407687, 0.192592)",
        "(-0.130519, 1.406063, 0.189685)",
        "(-0.129353, 1.403030, 0.183485)",
        "(-0.128180, 1.400251, 0.176955)",
        "(-0.126984, 1.397683, 0.170058)",
        "(-0.125817, 1.395343, 0.162886)",
        "(-0.125228, 1.394359, 0.159330)",
        "(-0.124056, 1.392651, 0.152412)",
        "(-0.121929, 1.391976, 0.145721)",
        "(-0.120886, 1.391101, 0.139103)",
        "(-0.120047, 1.390386, 0.132491)",
        "(-0.119598, 1.390202, 0.129274)",
        "(-0.118577, 1.390221, 0.123112)",
        "(-0.117620, 1.390541, 0.117002)",
        "(-0.116733, 1.391071, 0.110981)",
        "(-0.115814, 1.391968, 0.105389)",
        "(-0.115351, 1.392491, 0.102776)",
        "(-0.114497, 1.393620, 0.097710)",
        "(-0.113625, 1.394896, 0.092782)",
        "(-0.112749, 1.396239, 0.087976)",
        "(-0.111958, 1.397565, 0.083224)",
        "(-0.111595, 1.398247, 0.080911)",
        "(-0.110983, 1.399660, 0.076584)",
        "(-0.110429, 1.401240, 0.072643)",
        "(-0.109876, 1.402949, 0.068940)",
        "(-0.109320, 1.404701, 0.065346)",
        "(-0.109052, 1.405589, 0.063537)",
        "(-0.108608, 1.407459, 0.059977)",
        "(-0.108248, 1.409499, 0.056796)",
        "(-0.107932, 1.411650, 0.053799)",
        "(-0.107728, 1.413873, 0.050837)",
        "(-0.107699, 1.415146, 0.049484)",
        "(-0.107710, 1.417854, 0.046919)",
        "(-0.107955, 1.420794, 0.044716)",
        "(-0.108352, 1.423981, 0.042838)",
        "(-0.108754, 1.427290, 0.040893)",
        "(-0.109008, 1.429025, 0.039902)",
        "(-0.109597, 1.432758, 0.038168)",
        "(-0.110037, 1.436605, 0.036790)",
        "(-0.110488, 1.440871, 0.035558)",
        "(-0.111067, 1.445066, 0.034104)",
        "(-0.111219, 1.447027, 0.033213)",
        "(-0.111105, 1.451113, 0.031474)",
        "(-0.111497, 1.455585, 0.030126)",
        "(-0.111993, 1.460174, 0.029038)",
        "(-0.112358, 1.464877, 0.027885)",
        "(-0.112647, 1.467230, 0.027355)",
        "(-0.113153, 1.471991, 0.026332)",
        "(-0.113475, 1.476854, 0.025384)",
        "(-0.113746, 1.481846, 0.024515)",
        "(-0.113811, 1.486976, 0.023706)",
        "(-0.113885, 1.489604, 0.023327)",
        "(-0.114116, 1.494907, 0.022670)",
        "(-0.114511, 1.500439, 0.022372)",
        "(-0.114969, 1.506179, 0.022354)",
        "(-0.115428, 1.512084, 0.022478)",
        "(-0.115640, 1.515067, 0.022617)",
        "(-0.116027, 1.521167, 0.023096)",
        "(-0.116398, 1.527505, 0.023844)",
        "(-0.116642, 1.534123, 0.024983)",
        "(-0.116889, 1.540574, 0.026251)",
        "(-0.117024, 1.543725, 0.026873)",
        "(-0.117300, 1.549878, 0.028283)",
        "(-0.117515, 1.555863, 0.029946)",
        "(-0.117775, 1.561476, 0.031617)",
        "(-0.118227, 1.566777, 0.033437)",
        "(-0.118483, 1.569354, 0.034479)",
        "(-0.119078, 1.574145, 0.036498)",
        "(-0.119701, 1.578614, 0.038599)",
        "(-0.120183, 1.583014, 0.040876)",
        "(-0.120674, 1.587074, 0.043088)",
        "(-0.120900, 1.588997, 0.044216)",
        "(-0.121278, 1.592616, 0.046554)",
        "(-0.121657, 1.596013, 0.048907)",
        "(-0.122092, 1.599253, 0.051475)",
        "(-0.122444, 1.602449, 0.054284)"
    ],
    "leftHandPositions": [
        "(0.144612, 1.316205, -0.086270)",
        "(0.144554, 1.316234, -0.086204)",
        "(0.144534, 1.316330, -0.086177)",
        "(0.144538, 1.316521, -0.086220)",
        "(0.144546, 1.316700, -0.086304)",
        "(0.144543, 1.316740, -0.086337)",
        "(0.144505, 1.316869, -0.086492)",
        "(0.144488, 1.316983, -0.086681)",
        "(0.144515, 1.317050, -0.086831)",
        "(0.144542, 1.317073, -0.087019)",
        "(0.144572, 1.317069, -0.087163)",
        "(0.144648, 1.317008, -0.087391)",
        "(0.144691, 1.316913, -0.087550)",
        "(0.144715, 1.316780, -0.087786)",
        "(0.144745, 1.316722, -0.088005)",
        "(0.144794, 1.316750, -0.088148)",
        "(0.144980, 1.316937, -0.088539)",
        "(0.145113, 1.317143, -0.088746)",
        "(0.145231, 1.317368, -0.088912)",
        "(0.145412, 1.317847, -0.089214)",
        "(0.145514, 1.318150, -0.089396)",
        "(0.145706, 1.318830, -0.089884)",
        "(0.145807, 1.319461, -0.090329)",
        "(0.145803, 1.319981, -0.090710)",
        "(0.145710, 1.320314, -0.090976)",
        "(0.145640, 1.320519, -0.091094)",
        "(0.145515, 1.321001, -0.091322)",
        "(0.145464, 1.321919, -0.091555)",
        "(0.145403, 1.322908, -0.091415)",
        "(0.144951, 1.324026, -0.090897)",
        "(0.144625, 1.324777, -0.090549)",
        "(0.144014, 1.326709, -0.089821)",
        "(0.143253, 1.329179, -0.088963)",
        "(0.142266, 1.332522, -0.088261)",
        "(0.140807, 1.336391, -0.087220)",
        "(0.139926, 1.338715, -0.086676)",
        "(0.138146, 1.343791, -0.085493)",
        "(0.136336, 1.349386, -0.084319)",
        "(0.134555, 1.355221, -0.083352)",
        "(0.132684, 1.361066, -0.082336)",
        "(0.131724, 1.363971, -0.081884)",
        "(0.129884, 1.369654, -0.081186)",
        "(0.128013, 1.374992, -0.080637)",
        "(0.126083, 1.379772, -0.080146)",
        "(0.124207, 1.384155, -0.079863)",
        "(0.123347, 1.386209, -0.079827)",
        "(0.121750, 1.390110, -0.079822)",
        "(0.120471, 1.393926, -0.080169)",
        "(0.119320, 1.397512, -0.080611)",
        "(0.118133, 1.400865, -0.081125)",
        "(0.117558, 1.402454, -0.081402)",
        "(0.116327, 1.405386, -0.082083)",
        "(0.114969, 1.408043, -0.082979)",
        "(0.113526, 1.410517, -0.084045)",
        "(0.112259, 1.413065, -0.085190)",
        "(0.111702, 1.414404, -0.085810)",
        "(0.110692, 1.417397, -0.087102)",
        "(0.109885, 1.420781, -0.088684)",
        "(0.109061, 1.424383, -0.090469)",
        "(0.107926, 1.428286, -0.092361)",
        "(0.107379, 1.430432, -0.093480)",
        "(0.106203, 1.434988, -0.096187)",
        "(0.104893, 1.439689, -0.099146)",
        "(0.103348, 1.444351, -0.102418)",
        "(0.101885, 1.449207, -0.106157)",
        "(0.101292, 1.451753, -0.108224)",
        "(0.100219, 1.456801, -0.112266)",
        "(0.099286, 1.461680, -0.115925)",
        "(0.098525, 1.466317, -0.119290)",
        "(0.097766, 1.470558, -0.122272)",
        "(0.097249, 1.472449, -0.123595)",
        "(0.095912, 1.475905, -0.126074)",
        "(0.094378, 1.478963, -0.128389)",
        "(0.092833, 1.481988, -0.130498)",
        "(0.091509, 1.485315, -0.132042)",
        "(0.090917, 1.487054, -0.132446)",
        "(0.089722, 1.490548, -0.132851)",
        "(0.088146, 1.493884, -0.132868)",
        "(0.086002, 1.496857, -0.132439)",
        "(0.083535, 1.499535, -0.131681)",
        "(0.082420, 1.500819, -0.131173)",
        "(0.080260, 1.503242, -0.130490)",
        "(0.077787, 1.505232, -0.130053)",
        "(0.074984, 1.506938, -0.129830)",
        "(0.072156, 1.508321, -0.129558)",
        "(0.070868, 1.508940, -0.129302)",
        "(0.068461, 1.510108, -0.128545)",
        "(0.066259, 1.511200, -0.127888)",
        "(0.063987, 1.512130, -0.127388)",
        "(0.061625, 1.513082, -0.127071)",
        "(0.060427, 1.513583, -0.126973)",
        "(0.057938, 1.514660, -0.126801)",
        "(0.055572, 1.515842, -0.126562)",
        "(0.053591, 1.517236, -0.126445)",
        "(0.051814, 1.518910, -0.126505)",
        "(0.050963, 1.519906, -0.126647)",
        "(0.049129, 1.522222, -0.127518)",
        "(0.047228, 1.524968, -0.129548)",
        "(0.045516, 1.527967, -0.132325)",
        "(0.044027, 1.531091, -0.135239)",
        "(0.043390, 1.532707, -0.136756)",
        "(0.042289, 1.535907, -0.139803)",
        "(0.041354, 1.538974, -0.143036)",
        "(0.040288, 1.541852, -0.146313)",
        "(0.039746, 1.544631, -0.149161)",
        "(0.039725, 1.546042, -0.150441)",
        "(0.039964, 1.548892, -0.153081)",
        "(0.040335, 1.551732, -0.155474)",
        "(0.040725, 1.554442, -0.157387)",
        "(0.041265, 1.557175, -0.158927)",
        "(0.041611, 1.558611, -0.159370)",
        "(0.042320, 1.561792, -0.159495)",
        "(0.043200, 1.565141, -0.158060)",
        "(0.044245, 1.568487, -0.155022)",
        "(0.045086, 1.571739, -0.150729)",
        "(0.045392, 1.573240, -0.148156)",
        "(0.045932, 1.575991, -0.142414)",
        "(0.046547, 1.578382, -0.136025)",
        "(0.047309, 1.580302, -0.129030)",
        "(0.047858, 1.581736, -0.121442)",
        "(0.048022, 1.582059, -0.117131)",
        "(0.048476, 1.582540, -0.108596)",
        "(0.048990, 1.582710, -0.100504)",
        "(0.049412, 1.582757, -0.093244)",
        "(0.049632, 1.582782, -0.086794)",
        "(0.049646, 1.582812, -0.083885)",
        "(0.049464, 1.583046, -0.078800)",
        "(0.049165, 1.583766, -0.074774)",
        "(0.048922, 1.584830, -0.071684)",
        "(0.048672, 1.586337, -0.069622)",
        "(0.048477, 1.587283, -0.068999)",
        "(0.047660, 1.589484, -0.068288)",
        "(0.046599, 1.592185, -0.068567)",
        "(0.045590, 1.595207, -0.069637)",
        "(0.044586, 1.598516, -0.071001)",
        "(0.044000, 1.600180, -0.071745)",
        "(0.042717, 1.603554, -0.073374)",
        "(0.041181, 1.606833, -0.075006)",
        "(0.039862, 1.610077, -0.076325)",
        "(0.039162, 1.613402, -0.077618)",
        "(0.038727, 1.615002, -0.078291)",
        "(0.037395, 1.617969, -0.079522)",
        "(0.036048, 1.620716, -0.080749)",
        "(0.034896, 1.623240, -0.081837)",
        "(0.033809, 1.625432, -0.082406)",
        "(0.033238, 1.626448, -0.082650)",
        "(0.031978, 1.628503, -0.083534)",
        "(0.030778, 1.630481, -0.084521)",
        "(0.029683, 1.632382, -0.085625)",
        "(0.028788, 1.634083, -0.086612)",
        "(0.028310, 1.634801, -0.087038)",
        "(0.027290, 1.636088, -0.087891)",
        "(0.026359, 1.637029, -0.088820)",
        "(0.024994, 1.638380, -0.090270)",
        "(0.023687, 1.640031, -0.091647)",
        "(0.023172, 1.640851, -0.091967)",
        "(0.022404, 1.642126, -0.091444)",
        "(0.021928, 1.642868, -0.089389)",
        "(0.021830, 1.643051, -0.086172)",
        "(0.021976, 1.642647, -0.082094)",
        "(0.022129, 1.642213, -0.079664)",
        "(0.022435, 1.641188, -0.074462)",
        "(0.022922, 1.640146, -0.068938)",
        "(0.023367, 1.639195, -0.063270)",
        "(0.023555, 1.638522, -0.057690)",
        "(0.023526, 1.638415, -0.055036)",
        "(0.023386, 1.638675, -0.050276)",
        "(0.022842, 1.639654, -0.046339)",
        "(0.022110, 1.641287, -0.043073)",
        "(0.021315, 1.643525, -0.040385)",
        "(0.020958, 1.644887, -0.039252)",
        "(0.020439, 1.647782, -0.037183)",
        "(0.019878, 1.650913, -0.035259)",
        "(0.019251, 1.654250, -0.033550)",
        "(0.018556, 1.658188, -0.032611)",
        "(0.018179, 1.660255, -0.032714)",
        "(0.017415, 1.664527, -0.033444)",
        "(0.017052, 1.668976, -0.034665)",
        "(0.016950, 1.673694, -0.036817)",
        "(0.016775, 1.678482, -0.039882)",
        "(0.016623, 1.680810, -0.041782)",
        "(0.016111, 1.685352, -0.046265)",
        "(0.014961, 1.689686, -0.051808)",
        "(0.013280, 1.693615, -0.058050)",
        "(0.011402, 1.697063, -0.064721)",
        "(0.010556, 1.698673, -0.068289)",
        "(0.008834, 1.701537, -0.075707)",
        "(0.006425, 1.704169, -0.084066)",
        "(0.003722, 1.706648, -0.093132)",
        "(0.001440, 1.708732, -0.102271)",
        "(0.000368, 1.709657, -0.106871)",
        "(-0.001757, 1.711346, -0.116124)",
        "(-0.003582, 1.712655, -0.125272)",
        "(-0.005145, 1.713458, -0.133875)",
        "(-0.006597, 1.713839, -0.142213)",
        "(-0.007214, 1.713908, -0.146313)",
        "(-0.008484, 1.714055, -0.154517)",
        "(-0.009732, 1.713938, -0.162531)",
        "(-0.011090, 1.713478, -0.170180)",
        "(-0.012539, 1.712674, -0.177657)",
        "(-0.013239, 1.712221, -0.181408)",
        "(-0.014409, 1.711269, -0.188544)",
        "(-0.015330, 1.710005, -0.195078)",
        "(-0.016148, 1.708567, -0.201114)",
        "(-0.017102, 1.706773, -0.206922)",
        "(-0.017686, 1.705797, -0.209712)",
        "(-0.018727, 1.703804, -0.215089)",
        "(-0.019574, 1.701702, -0.220286)",
        "(-0.020501, 1.699525, -0.225580)",
        "(-0.021407, 1.697217, -0.230790)",
        "(-0.021916, 1.695986, -0.233385)",
        "(-0.023069, 1.693403, -0.238681)",
        "(-0.024207, 1.690579, -0.243904)",
        "(-0.025488, 1.687376, -0.248940)",
        "(-0.026842, 1.683799, -0.253711)",
        "(-0.027481, 1.681861, -0.255990)",
        "(-0.028837, 1.677675, -0.260306)",
        "(-0.030176, 1.673071, -0.264300)",
        "(-0.031271, 1.667964, -0.268111)",
        "(-0.032425, 1.662021, -0.271773)",
        "(-0.033108, 1.658734, -0.273395)",
        "(-0.034600, 1.651627, -0.276043)",
        "(-0.036102, 1.643891, -0.278263)",
        "(-0.037468, 1.635665, -0.280394)",
        "(-0.038880, 1.626953, -0.282371)",
        "(-0.039698, 1.622411, -0.283209)",
        "(-0.041604, 1.613018, -0.284504)",
        "(-0.043355, 1.603522, -0.285308)",
        "(-0.044901, 1.593888, -0.285447)",
        "(-0.046385, 1.584255, -0.284869)",
        "(-0.046988, 1.579507, -0.284451)",
        "(-0.048285, 1.570113, -0.283460)",
        "(-0.050009, 1.560509, -0.281919)",
        "(-0.051777, 1.550900, -0.279906)",
        "(-0.053313, 1.541564, -0.278061)",
        "(-0.053940, 1.537004, -0.277238)",
        "(-0.054870, 1.527991, -0.275428)",
        "(-0.055478, 1.519334, -0.273259)",
        "(-0.056307, 1.510934, -0.270468)",
        "(-0.056669, 1.502959, -0.267242)",
        "(-0.056632, 1.499173, -0.265596)",
        "(-0.056545, 1.491842, -0.262208)",
        "(-0.056651, 1.484726, -0.258440)",
        "(-0.056872, 1.477854, -0.254470)",
        "(-0.056933, 1.471261, -0.250458)",
        "(-0.057071, 1.467973, -0.248341)",
        "(-0.057525, 1.461448, -0.243875)",
        "(-0.057699, 1.455275, -0.239201)",
        "(-0.057736, 1.449166, -0.234563)",
        "(-0.057573, 1.443364, -0.229837)",
        "(-0.057427, 1.440585, -0.227402)",
        "(-0.057098, 1.435273, -0.222691)",
        "(-0.056749, 1.430330, -0.218364)",
        "(-0.056286, 1.425506, -0.214178)",
        "(-0.055965, 1.420673, -0.209687)",
        "(-0.055929, 1.418222, -0.207318)",
        "(-0.055775, 1.413300, -0.202370)",
        "(-0.055467, 1.408450, -0.197062)",
        "(-0.055228, 1.403720, -0.191395)",
        "(-0.054900, 1.399119, -0.185354)",
        "(-0.054807, 1.396872, -0.182163)",
        "(-0.054496, 1.392672, -0.175367)",
        "(-0.053836, 1.389291, -0.168253)",
        "(-0.053121, 1.386797, -0.161398)",
        "(-0.052325, 1.385029, -0.154830)",
        "(-0.052008, 1.384550, -0.151574)",
        "(-0.051603, 1.384009, -0.144915)",
        "(-0.051233, 1.384000, -0.138088)",
        "(-0.050715, 1.384902, -0.131118)",
        "(-0.050004, 1.386357, -0.124023)",
        "(-0.049546, 1.387516, -0.120509)",
        "(-0.048678, 1.390023, -0.113760)",
        "(-0.047779, 1.392962, -0.107216)",
        "(-0.046965, 1.396296, -0.100678)",
        "(-0.046372, 1.399920, -0.094370)",
        "(-0.046066, 1.401865, -0.091376)",
        "(-0.045429, 1.406136, -0.085657)",
        "(-0.044654, 1.410821, -0.080033)",
        "(-0.043907, 1.415722, -0.074716)",
        "(-0.043342, 1.420682, -0.069597)",
        "(-0.043120, 1.423199, -0.067102)",
        "(-0.042590, 1.428372, -0.062375)",
        "(-0.042087, 1.433637, -0.058223)",
        "(-0.041763, 1.438831, -0.054087)",
        "(-0.041386, 1.444179, -0.050125)",
        "(-0.041277, 1.446851, -0.048310)",
        "(-0.041268, 1.452120, -0.044845)",
        "(-0.041318, 1.457360, -0.041606)",
        "(-0.041517, 1.462620, -0.038738)",
        "(-0.041375, 1.468194, -0.036363)",
        "(-0.041265, 1.471010, -0.035271)",
        "(-0.041244, 1.476507, -0.033086)",
        "(-0.041313, 1.481902, -0.030990)",
        "(-0.041483, 1.487214, -0.029145)",
        "(-0.041747, 1.492460, -0.027526)",
        "(-0.041882, 1.495070, -0.026776)",
        "(-0.042014, 1.500305, -0.025438)",
        "(-0.042274, 1.505472, -0.024163)",
        "(-0.042642, 1.510534, -0.022913)",
        "(-0.043149, 1.515400, -0.021629)",
        "(-0.043457, 1.517805, -0.021020)",
        "(-0.044141, 1.522635, -0.020132)",
        "(-0.044720, 1.527484, -0.019366)",
        "(-0.045244, 1.532342, -0.018647)",
        "(-0.045748, 1.537152, -0.017873)",
        "(-0.046023, 1.539531, -0.017445)",
        "(-0.046512, 1.544399, -0.016537)",
        "(-0.046646, 1.549582, -0.015821)",
        "(-0.046726, 1.554956, -0.015193)",
        "(-0.046816, 1.560356, -0.014382)",
        "(-0.046844, 1.563082, -0.013900)",
        "(-0.046812, 1.568588, -0.012744)",
        "(-0.046582, 1.574185, -0.011669)",
        "(-0.046167, 1.580114, -0.011102)",
        "(-0.045742, 1.586334, -0.011410)",
        "(-0.045622, 1.589684, -0.011712)",
        "(-0.045422, 1.595675, -0.012170)",
        "(-0.044851, 1.601594, -0.012437)",
        "(-0.044085, 1.607509, -0.012756)",
        "(-0.043275, 1.613509, -0.013723)",
        "(-0.042788, 1.616568, -0.014517)",
        "(-0.041897, 1.622597, -0.016405)",
        "(-0.041248, 1.628445, -0.018818)",
        "(-0.040707, 1.634126, -0.021847)",
        "(-0.040127, 1.639576, -0.025419)",
        "(-0.039824, 1.642215, -0.027543)",
        "(-0.039235, 1.647357, -0.032273)",
        "(-0.038943, 1.652192, -0.037744)",
        "(-0.039026, 1.656564, -0.043832)",
        "(-0.038992, 1.660515, -0.050273)",
        "(-0.038881, 1.662360, -0.053679)",
        "(-0.038754, 1.665804, -0.060565)",
        "(-0.038758, 1.668810, -0.067661)",
        "(-0.038761, 1.671444, -0.075173)",
        "(-0.038531, 1.673702, -0.082930)",
        "(-0.038398, 1.674769, -0.086833)",
        "(-0.038237, 1.676594, -0.094730)",
        "(-0.038063, 1.678089, -0.102767)",
        "(-0.037801, 1.679303, -0.110908)",
        "(-0.037848, 1.680215, -0.118996)",
        "(-0.037927, 1.680590, -0.122897)",
        "(-0.038000, 1.681123, -0.130299)",
        "(-0.037797, 1.681368, -0.137423)",
        "(-0.037419, 1.681262, -0.144359)",
        "(-0.037077, 1.680889, -0.151436)",
        "(-0.037070, 1.680605, -0.155024)",
        "(-0.037466, 1.679648, -0.161889)",
        "(-0.038285, 1.678272, -0.167957)",
        "(-0.039069, 1.676619, -0.173559)",
        "(-0.039537, 1.674621, -0.178673)",
        "(-0.039643, 1.673536, -0.181211)",
        "(-0.039803, 1.671191, -0.186494)",
        "(-0.040432, 1.668529, -0.191950)",
        "(-0.041848, 1.665476, -0.197462)",
        "(-0.043507, 1.662177, -0.202840)",
        "(-0.044379, 1.660422, -0.205397)",
        "(-0.046103, 1.656789, -0.210301)",
        "(-0.047685, 1.652969, -0.215012)",
        "(-0.049208, 1.648916, -0.219628)",
        "(-0.050871, 1.644676, -0.224211)",
        "(-0.051761, 1.642483, -0.226514)",
        "(-0.053499, 1.638031, -0.231167)",
        "(-0.055187, 1.633466, -0.235721)",
        "(-0.056724, 1.628802, -0.239917)",
        "(-0.058050, 1.624015, -0.243663)",
        "(-0.058594, 1.621596, -0.245395)",
        "(-0.059564, 1.616753, -0.248946)",
        "(-0.060695, 1.611708, -0.252672)",
        "(-0.062017, 1.606459, -0.256308)",
        "(-0.063272, 1.601061, -0.259557)",
        "(-0.063849, 1.598328, -0.261097)",
        "(-0.064960, 1.592754, -0.263911)",
        "(-0.065682, 1.587128, -0.266552)",
        "(-0.066242, 1.581415, -0.269212)",
        "(-0.067080, 1.575321, -0.271503)",
        "(-0.067637, 1.572105, -0.272404)",
        "(-0.068692, 1.565500, -0.273939)",
        "(-0.069452, 1.558723, -0.275137)",
        "(-0.070080, 1.551945, -0.276258)",
        "(-0.070840, 1.544976, -0.277100)",
        "(-0.071234, 1.541436, -0.277473)",
        "(-0.071831, 1.534208, -0.278225)",
        "(-0.072287, 1.526948, -0.278893)",
        "(-0.072828, 1.519696, -0.279173)",
        "(-0.073396, 1.512404, -0.279023)",
        "(-0.073542, 1.508795, -0.278886)",
        "(-0.073455, 1.501849, -0.278743)",
        "(-0.073279, 1.495078, -0.278321)",
        "(-0.073129, 1.488305, -0.277222)",
        "(-0.072693, 1.481525, -0.275626)",
        "(-0.072303, 1.478251, -0.274637)",
        "(-0.071542, 1.471890, -0.272274)",
        "(-0.070884, 1.465659, -0.269601)",
        "(-0.070022, 1.459644, -0.267071)",
        "(-0.068848, 1.454047, -0.264691)",
        "(-0.068277, 1.451240, -0.263326)",
        "(-0.067114, 1.445695, -0.259958)",
        "(-0.065866, 1.440402, -0.255745)",
        "(-0.064654, 1.435208, -0.251344)",
        "(-0.063634, 1.430120, -0.246591)",
        "(-0.063119, 1.427670, -0.244123)",
        "(-0.061982, 1.423106, -0.239065)",
        "(-0.060670, 1.418981, -0.233957)",
        "(-0.059153, 1.415295, -0.228340)",
        "(-0.057898, 1.411794, -0.221812)",
        "(-0.057320, 1.410180, -0.218298)",
        "(-0.055920, 1.407312, -0.211365)",
        "(-0.054362, 1.404884, -0.204399)",
        "(-0.053014, 1.402644, -0.197055)",
        "(-0.051724, 1.400773, -0.189362)",
        "(-0.051027, 1.399904, -0.185449)",
        "(-0.049590, 1.398537, -0.177176)",
        "(-0.048147, 1.397522, -0.168769)",
        "(-0.046858, 1.396875, -0.160350)",
        "(-0.045701, 1.396341, -0.151904)",
        "(-0.045158, 1.396299, -0.147578)",
        "(-0.043933, 1.396426, -0.138760)",
        "(-0.042729, 1.397007, -0.130063)",
        "(-0.041577, 1.397813, -0.121566)",
        "(-0.040710, 1.398883, -0.113365)",
        "(-0.040386, 1.399489, -0.109341)",
        "(-0.039897, 1.401071, -0.101835)",
        "(-0.039282, 1.403081, -0.094815)",
        "(-0.038741, 1.405477, -0.088199)",
        "(-0.038367, 1.408207, -0.082054)",
        "(-0.038295, 1.409751, -0.079267)",
        "(-0.038355, 1.413010, -0.073848)",
        "(-0.038602, 1.416673, -0.068809)",
        "(-0.038943, 1.420827, -0.064319)",
        "(-0.039204, 1.425546, -0.060203)",
        "(-0.039308, 1.428126, -0.058278)",
        "(-0.039446, 1.433618, -0.054503)",
        "(-0.039679, 1.439448, -0.050975)",
        "(-0.039915, 1.445549, -0.047683)",
        "(-0.040131, 1.451985, -0.044573)",
        "(-0.040361, 1.455273, -0.043042)",
        "(-0.040918, 1.462010, -0.040161)",
        "(-0.041499, 1.468973, -0.037725)",
        "(-0.042163, 1.475967, -0.035458)",
        "(-0.042819, 1.482923, -0.033481)",
        "(-0.043167, 1.486368, -0.032671)",
        "(-0.043928, 1.493061, -0.031166)",
        "(-0.044756, 1.499577, -0.029732)",
        "(-0.045527, 1.506036, -0.028571)",
        "(-0.046147, 1.512594, -0.027671)",
        "(-0.046487, 1.515884, -0.027308)",
        "(-0.047291, 1.522355, -0.026540)",
        "(-0.048015, 1.528842, -0.026061)",
        "(-0.048441, 1.535406, -0.025870)",
        "(-0.048719, 1.541898, -0.025885)",
        "(-0.048868, 1.545124, -0.026122)",
        "(-0.049039, 1.551619, -0.026828)",
        "(-0.049013, 1.557929, -0.027503)",
        "(-0.048836, 1.564039, -0.028152)",
        "(-0.048600, 1.569928, -0.028857)",
        "(-0.048495, 1.572759, -0.029190)",
        "(-0.048257, 1.578481, -0.029698)",
        "(-0.048049, 1.583667, -0.030275)",
        "(-0.047982, 1.588546, -0.030867)",
        "(-0.048091, 1.593035, -0.031218)",
        "(-0.048163, 1.595115, -0.031364)",
        "(-0.048382, 1.598972, -0.031657)",
        "(-0.048816, 1.602471, -0.031799)",
        "(-0.049329, 1.605642, -0.031720)",
        "(-0.049830, 1.608718, -0.031539)",
        "(-0.050090, 1.610278, -0.031609)",
        "(-0.050682, 1.613471, -0.032152)",
        "(-0.051258, 1.616691, -0.032624)",
        "(-0.051956, 1.620340, -0.033331)",
        "(-0.052512, 1.624320, -0.034790)",
        "(-0.052756, 1.626380, -0.035697)",
        "(-0.053308, 1.630448, -0.037424)",
        "(-0.053652, 1.634416, -0.038862)",
        "(-0.053715, 1.638248, -0.039926)",
        "(-0.053573, 1.641822, -0.040908)",
        "(-0.053471, 1.643513, -0.041343)",
        "(-0.053312, 1.646583, -0.042243)",
        "(-0.053222, 1.649291, -0.043113)",
        "(-0.053030, 1.651597, -0.043904)",
        "(-0.052744, 1.653433, -0.044353)",
        "(-0.052567, 1.654276, -0.044438)",
        "(-0.052125, 1.655693, -0.044241)",
        "(-0.051537, 1.656835, -0.044141)",
        "(-0.051153, 1.657636, -0.043949)",
        "(-0.051031, 1.658107, -0.043817)",
        "(-0.051082, 1.658073, -0.043902)",
        "(-0.051062, 1.658514, -0.043880)",
        "(-0.051209, 1.658939, -0.043675)",
        "(-0.051362, 1.659106, -0.043930)",
        "(-0.052181, 1.659789, -0.044937)",
        "(-0.052638, 1.660053, -0.045585)",
        "(-0.053589, 1.660666, -0.047347)",
        "(-0.054607, 1.661381, -0.049471)",
        "(-0.055721, 1.662206, -0.052234)",
        "(-0.056805, 1.663131, -0.055539)",
        "(-0.057390, 1.663632, -0.057270)",
        "(-0.058659, 1.664640, -0.061285)",
        "(-0.059856, 1.665755, -0.066019)",
        "(-0.061013, 1.666853, -0.071074)",
        "(-0.061997, 1.667908, -0.076473)",
        "(-0.062438, 1.668418, -0.079360)",
        "(-0.063268, 1.669411, -0.085778)",
        "(-0.063969, 1.670346, -0.092829)",
        "(-0.064654, 1.671200, -0.100415)",
        "(-0.065209, 1.671919, -0.108218)",
        "(-0.065352, 1.672257, -0.112157)",
        "(-0.065343, 1.672850, -0.120247)",
        "(-0.065437, 1.673152, -0.128638)",
        "(-0.065550, 1.673258, -0.137314)",
        "(-0.065313, 1.673040, -0.145884)",
        "(-0.065208, 1.672831, -0.150095)",
        "(-0.064814, 1.672130, -0.158461)",
        "(-0.064483, 1.671090, -0.166926)",
        "(-0.064576, 1.669654, -0.175527)",
        "(-0.064740, 1.667811, -0.183957)",
        "(-0.064726, 1.666816, -0.188102)",
        "(-0.064410, 1.664532, -0.196267)",
        "(-0.064032, 1.661947, -0.204100)",
        "(-0.063669, 1.659000, -0.211797)",
        "(-0.063574, 1.655630, -0.219358)",
        "(-0.063673, 1.653832, -0.223003)",
        "(-0.063926, 1.650043, -0.229947)",
        "(-0.064036, 1.645978, -0.236388)",
        "(-0.064176, 1.641749, -0.242590)",
        "(-0.064288, 1.637373, -0.248624)",
        "(-0.064447, 1.635077, -0.251649)",
        "(-0.064861, 1.630227, -0.257540)",
        "(-0.065216, 1.625175, -0.262970)",
        "(-0.065591, 1.619959, -0.267989)",
        "(-0.066005, 1.614607, -0.272555)",
        "(-0.066178, 1.611927, -0.274673)",
        "(-0.066491, 1.606594, -0.278693)",
        "(-0.066731, 1.601184, -0.282566)",
        "(-0.066908, 1.595641, -0.285987)",
        "(-0.067093, 1.589911, -0.288838)",
        "(-0.067112, 1.586947, -0.290045)",
        "(-0.067100, 1.581001, -0.291967)",
        "(-0.067268, 1.574824, -0.292958)",
        "(-0.067635, 1.568361, -0.293391)",
        "(-0.067744, 1.561928, -0.293589)",
        "(-0.067831, 1.558709, -0.293654)",
        "(-0.068217, 1.552163, -0.293508)",
        "(-0.068732, 1.545515, -0.292904)",
        "(-0.069267, 1.538959, -0.292020)",
        "(-0.069761, 1.532544, -0.290510)",
        "(-0.069961, 1.529358, -0.289688)",
        "(-0.070164, 1.523099, -0.287859)",
        "(-0.070148, 1.517013, -0.285789)",
        "(-0.070403, 1.510934, -0.283185)",
        "(-0.071039, 1.504916, -0.279697)",
        "(-0.071319, 1.501971, -0.277875)",
        "(-0.071602, 1.496249, -0.274296)",
        "(-0.071664, 1.490635, -0.270979)",
        "(-0.071817, 1.485108, -0.267267)",
        "(-0.072314, 1.479431, -0.262975)",
        "(-0.072500, 1.476599, -0.260808)",
        "(-0.072430, 1.471079, -0.256679)",
        "(-0.072257, 1.465583, -0.252707)",
        "(-0.072066, 1.460060, -0.248820)",
        "(-0.071777, 1.454409, -0.244738)",
        "(-0.071571, 1.451552, -0.242615)",
        "(-0.071123, 1.445848, -0.238268)",
        "(-0.070767, 1.439990, -0.233716)",
        "(-0.070312, 1.433995, -0.229278)",
        "(-0.069780, 1.427916, -0.224974)",
        "(-0.069495, 1.424871, -0.222806)",
        "(-0.068851, 1.418829, -0.218343)",
        "(-0.068305, 1.412616, -0.213391)",
        "(-0.067788, 1.406148, -0.208385)",
        "(-0.067125, 1.399641, -0.203768)",
        "(-0.066779, 1.396431, -0.201518)",
        "(-0.066251, 1.390003, -0.196818)",
        "(-0.065833, 1.383676, -0.191867)",
        "(-0.065270, 1.377677, -0.187189)",
        "(-0.064671, 1.372099, -0.182533)",
        "(-0.064480, 1.369391, -0.180018)",
        "(-0.064205, 1.364337, -0.174628)",
        "(-0.063830, 1.359955, -0.169156)",
        "(-0.063313, 1.356375, -0.163625)",
        "(-0.062730, 1.353530, -0.157649)",
        "(-0.062408, 1.352287, -0.154558)",
        "(-0.061820, 1.350484, -0.148105)",
        "(-0.061347, 1.349401, -0.141428)",
        "(-0.060777, 1.348991, -0.134530)",
        "(-0.060104, 1.349448, -0.127303)",
        "(-0.059755, 1.349888, -0.123719)",
        "(-0.059140, 1.351347, -0.116624)",
        "(-0.058678, 1.353299, -0.109619)",
        "(-0.058403, 1.355651, -0.102709)",
        "(-0.058362, 1.358411, -0.095965)",
        "(-0.058306, 1.359867, -0.092547)",
        "(-0.058349, 1.363072, -0.085885)",
        "(-0.058376, 1.366661, -0.079659)",
        "(-0.058430, 1.370518, -0.073978)",
        "(-0.058602, 1.374692, -0.068642)",
        "(-0.058730, 1.376805, -0.066014)",
        "(-0.059122, 1.381241, -0.061132)",
        "(-0.059407, 1.386183, -0.056363)",
        "(-0.059627, 1.391116, -0.051841)",
        "(-0.059536, 1.396578, -0.047450)",
        "(-0.059475, 1.399373, -0.045321)",
        "(-0.059416, 1.405196, -0.041181)",
        "(-0.059245, 1.411188, -0.037059)",
        "(-0.059161, 1.417214, -0.033154)",
        "(-0.059120, 1.423278, -0.029520)",
        "(-0.059039, 1.426334, -0.027733)",
        "(-0.058739, 1.432563, -0.024538)",
        "(-0.058368, 1.438866, -0.021693)",
        "(-0.057909, 1.445149, -0.019078)",
        "(-0.057486, 1.451444, -0.016765)",
        "(-0.057332, 1.454532, -0.015762)",
        "(-0.057212, 1.460638, -0.014212)",
        "(-0.057220, 1.466661, -0.013004)",
        "(-0.057186, 1.472602, -0.012034)",
        "(-0.057120, 1.478496, -0.011166)",
        "(-0.057112, 1.481409, -0.010809)",
        "(-0.057272, 1.487133, -0.010365)",
        "(-0.057620, 1.492716, -0.010195)",
        "(-0.057788, 1.498253, -0.010276)",
        "(-0.057799, 1.503752, -0.010453)",
        "(-0.057713, 1.506512, -0.010491)",
        "(-0.057459, 1.511865, -0.010543)",
        "(-0.057325, 1.516990, -0.010505)",
        "(-0.057234, 1.522067, -0.010675)",
        "(-0.057434, 1.526973, -0.011179)",
        "(-0.057538, 1.529394, -0.011393)",
        "(-0.057531, 1.534308, -0.011756)",
        "(-0.057514, 1.539240, -0.012223)",
        "(-0.057629, 1.544164, -0.012831)",
        "(-0.057958, 1.549053, -0.013334)",
        "(-0.058100, 1.551523, -0.013558)",
        "(-0.058413, 1.556572, -0.014232)",
        "(-0.058616, 1.561768, -0.015263)",
        "(-0.058837, 1.566903, -0.016267)",
        "(-0.059042, 1.571965, -0.017216)",
        "(-0.059105, 1.574499, -0.017830)",
        "(-0.059209, 1.579505, -0.019321)",
        "(-0.059089, 1.584379, -0.020746)",
        "(-0.058779, 1.589125, -0.022084)",
        "(-0.058283, 1.593863, -0.023757)",
        "(-0.058090, 1.596173, -0.024669)",
        "(-0.057755, 1.600712, -0.026646)",
        "(-0.057421, 1.605103, -0.028741)",
        "(-0.057014, 1.609399, -0.031139)",
        "(-0.056525, 1.613501, -0.033521)",
        "(-0.056220, 1.615526, -0.034665)",
        "(-0.055514, 1.619449, -0.037332)",
        "(-0.055137, 1.623086, -0.040210)",
        "(-0.055122, 1.626303, -0.043115)",
        "(-0.055255, 1.629210, -0.046247)",
        "(-0.055280, 1.630590, -0.047921)",
        "(-0.055334, 1.633093, -0.051396)",
        "(-0.055443, 1.635201, -0.054665)",
        "(-0.055487, 1.636954, -0.057834)",
        "(-0.055516, 1.638419, -0.061063)",
        "(-0.055598, 1.639102, -0.062761)",
        "(-0.056021, 1.640268, -0.066391)",
        "(-0.056453, 1.641233, -0.070257)",
        "(-0.056756, 1.642075, -0.074273)",
        "(-0.057041, 1.642715, -0.078209)",
        "(-0.057184, 1.642968, -0.080024)",
        "(-0.057546, 1.643322, -0.083363)",
        "(-0.057743, 1.643532, -0.086739)",
        "(-0.057945, 1.643634, -0.090261)",
        "(-0.058229, 1.643614, -0.094059)",
        "(-0.058418, 1.643601, -0.096117)",
        "(-0.058931, 1.643429, -0.100301)",
        "(-0.059451, 1.643057, -0.104109)",
        "(-0.059763, 1.642571, -0.107688)",
        "(-0.059724, 1.641935, -0.111274)",
        "(-0.059714, 1.641556, -0.113155)",
        "(-0.059773, 1.640491, -0.117272)",
        "(-0.060074, 1.639031, -0.121400)",
        "(-0.060578, 1.637162, -0.125607)",
        "(-0.061125, 1.634978, -0.130123)",
        "(-0.061359, 1.633786, -0.132377)",
        "(-0.061947, 1.631158, -0.136855)",
        "(-0.062725, 1.628214, -0.141337)",
        "(-0.063438, 1.624993, -0.145733)",
        "(-0.064173, 1.621388, -0.149780)",
        "(-0.064562, 1.619463, -0.151628)",
        "(-0.065291, 1.615393, -0.154980)",
        "(-0.065853, 1.611195, -0.158332)",
        "(-0.066397, 1.606872, -0.161638)",
        "(-0.067085, 1.602282, -0.164860)",
        "(-0.067459, 1.599900, -0.166512)",
        "(-0.068258, 1.595007, -0.169854)",
        "(-0.069172, 1.589845, -0.172966)",
        "(-0.070004, 1.584550, -0.175777)",
        "(-0.070658, 1.579080, -0.178560)",
        "(-0.070980, 1.576312, -0.179882)",
        "(-0.071592, 1.570741, -0.182330)",
        "(-0.072196, 1.565076, -0.184620)",
        "(-0.072829, 1.559330, -0.186569)",
        "(-0.073454, 1.553601, -0.188110)",
        "(-0.073683, 1.550783, -0.188903)",
        "(-0.073899, 1.545359, -0.190647)",
        "(-0.074038, 1.540156, -0.192682)",
        "(-0.074365, 1.535012, -0.194702)",
        "(-0.074742, 1.529886, -0.196435)",
        "(-0.074850, 1.527385, -0.197202)",
        "(-0.075038, 1.522437, -0.198438)",
        "(-0.075193, 1.517572, -0.199618)",
        "(-0.075180, 1.512857, -0.200791)",
        "(-0.075196, 1.508217, -0.201673)",
        "(-0.075163, 1.505949, -0.201957)",
        "(-0.075027, 1.501525, -0.202336)",
        "(-0.074743, 1.497184, -0.202732)",
        "(-0.074431, 1.492938, -0.203009)",
        "(-0.074252, 1.488509, -0.203105)",
        "(-0.074082, 1.486313, -0.203227)",
        "(-0.073568, 1.481964, -0.203681)",
        "(-0.072855, 1.477520, -0.204208)",
        "(-0.072320, 1.472800, -0.204503)",
        "(-0.071998, 1.467884, -0.204450)",
        "(-0.071833, 1.465377, -0.204386)",
        "(-0.071429, 1.460359, -0.204406)",
        "(-0.071032, 1.455247, -0.204708)",
        "(-0.070743, 1.450007, -0.204962)",
        "(-0.070491, 1.444626, -0.204897)",
        "(-0.070384, 1.441922, -0.204750)",
        "(-0.070088, 1.436505, -0.204314)",
        "(-0.069698, 1.430993, -0.204060)",
        "(-0.069161, 1.425342, -0.203708)",
        "(-0.068616, 1.419567, -0.202655)",
        "(-0.068433, 1.416636, -0.201915)",
        "(-0.068053, 1.410716, -0.200106)",
        "(-0.067550, 1.404936, -0.198091)",
        "(-0.067349, 1.399107, -0.195524)",
        "(-0.067182, 1.393419, -0.192525)",
        "(-0.067040, 1.390709, -0.190865)",
        "(-0.066678, 1.385562, -0.187057)",
        "(-0.066271, 1.380662, -0.182886)",
        "(-0.065788, 1.375898, -0.178327)",
        "(-0.065459, 1.371263, -0.173236)",
        "(-0.065362, 1.369011, -0.170524)",
        "(-0.065167, 1.364592, -0.164616)",
        "(-0.064776, 1.360838, -0.159143)",
        "(-0.064287, 1.357691, -0.153835)",
        "(-0.063909, 1.354778, -0.148084)",
        "(-0.063736, 1.353405, -0.145106)",
        "(-0.063322, 1.351035, -0.138913)",
        "(-0.062816, 1.349240, -0.132755)",
        "(-0.062261, 1.347938, -0.126647)",
        "(-0.061773, 1.347018, -0.120401)",
        "(-0.061512, 1.346709, -0.117321)",
        "(-0.061031, 1.346480, -0.111351)",
        "(-0.060540, 1.346764, -0.105565)",
        "(-0.060027, 1.347425, -0.100021)",
        "(-0.059618, 1.348425, -0.094445)",
        "(-0.059439, 1.349005, -0.091545)",
        "(-0.059072, 1.350513, -0.085879)",
        "(-0.058746, 1.352535, -0.080723)",
        "(-0.058601, 1.354927, -0.075739)",
        "(-0.058639, 1.357843, -0.070926)",
        "(-0.058633, 1.359469, -0.068598)",
        "(-0.058630, 1.363262, -0.064257)",
        "(-0.058561, 1.367473, -0.060092)",
        "(-0.058517, 1.372106, -0.056025)",
        "(-0.058556, 1.377178, -0.052235)",
        "(-0.058572, 1.379827, -0.050368)",
        "(-0.058593, 1.385395, -0.046564)",
        "(-0.058643, 1.391225, -0.042660)",
        "(-0.058602, 1.397508, -0.039095)",
        "(-0.058713, 1.403937, -0.035813)",
        "(-0.058790, 1.407216, -0.034179)",
        "(-0.058871, 1.414011, -0.030985)",
        "(-0.058852, 1.420983, -0.028017)",
        "(-0.058857, 1.428022, -0.025131)",
        "(-0.058750, 1.435227, -0.022592)",
        "(-0.058776, 1.438827, -0.021477)",
        "(-0.058923, 1.446171, -0.019560)",
        "(-0.059040, 1.453599, -0.017696)",
        "(-0.059069, 1.461183, -0.015888)",
        "(-0.058863, 1.468944, -0.014292)",
        "(-0.058718, 1.472871, -0.013573)",
        "(-0.058464, 1.480738, -0.012374)",
        "(-0.058246, 1.488701, -0.011590)",
        "(-0.058189, 1.496500, -0.011043)",
        "(-0.058239, 1.504096, -0.010749)",
        "(-0.058189, 1.507915, -0.010714)",
        "(-0.057753, 1.515536, -0.011098)",
        "(-0.057378, 1.522901, -0.011603)",
        "(-0.056921, 1.529902, -0.012010)",
        "(-0.056405, 1.536653, -0.012815)",
        "(-0.056231, 1.539900, -0.013257)",
        "(-0.055992, 1.546025, -0.014242)",
        "(-0.055789, 1.551909, -0.015623)",
        "(-0.055762, 1.557345, -0.017437)",
        "(-0.055794, 1.562467, -0.019448)",
        "(-0.055787, 1.564920, -0.020547)",
        "(-0.055742, 1.569548, -0.022831)",
        "(-0.055898, 1.573771, -0.025353)",
        "(-0.056078, 1.577777, -0.028416)",
        "(-0.056288, 1.581536, -0.031741)",
        "(-0.056521, 1.583227, -0.033392)",
        "(-0.056998, 1.586422, -0.036584)",
        "(-0.057367, 1.589381, -0.039703)",
        "(-0.057751, 1.592097, -0.042785)",
        "(-0.058108, 1.594688, -0.045988)",
        "(-0.058260, 1.595922, -0.047623)",
        "(-0.058618, 1.598236, -0.050898)",
        "(-0.059062, 1.600358, -0.053984)",
        "(-0.059403, 1.602446, -0.056945)",
        "(-0.059746, 1.604557, -0.060004)",
        "(-0.059969, 1.605605, -0.061530)",
        "(-0.060392, 1.607668, -0.064381)",
        "(-0.060719, 1.609827, -0.067267)",
        "(-0.061001, 1.612027, -0.070596)",
        "(-0.061523, 1.614059, -0.074191)",
        "(-0.061774, 1.615027, -0.075854)",
        "(-0.062148, 1.616827, -0.078853)",
        "(-0.062363, 1.618524, -0.081900)",
        "(-0.062561, 1.620042, -0.085272)",
        "(-0.062907, 1.621333, -0.088973)",
        "(-0.063116, 1.621939, -0.090916)",
        "(-0.063706, 1.622987, -0.095253)",
        "(-0.064606, 1.623819, -0.099653)",
        "(-0.065528, 1.624392, -0.103905)",
        "(-0.066024, 1.624920, -0.107875)",
        "(-0.066189, 1.625124, -0.109837)",
        "(-0.066508, 1.625394, -0.113768)",
        "(-0.066994, 1.625395, -0.117514)",
        "(-0.067417, 1.625117, -0.121259)",
        "(-0.067754, 1.624659, -0.125104)",
        "(-0.067933, 1.624355, -0.127013)",
        "(-0.068421, 1.623486, -0.130627)",
        "(-0.068854, 1.622348, -0.134158)",
        "(-0.069117, 1.620968, -0.137879)",
        "(-0.069477, 1.619333, -0.141474)",
        "(-0.069810, 1.618386, -0.143251)",
        "(-0.070645, 1.616367, -0.146841)",
        "(-0.071573, 1.614188, -0.150324)",
        "(-0.072540, 1.611817, -0.153646)",
        "(-0.073448, 1.609222, -0.156799)",
        "(-0.073861, 1.607907, -0.158413)",
        "(-0.074798, 1.605118, -0.161531)",
        "(-0.076064, 1.601889, -0.164318)",
        "(-0.077436, 1.598543, -0.166908)",
        "(-0.078742, 1.595131, -0.169485)",
        "(-0.079364, 1.593370, -0.170799)",
        "(-0.080516, 1.589784, -0.173401)",
        "(-0.081619, 1.586194, -0.175893)",
        "(-0.082754, 1.582496, -0.178239)",
        "(-0.083788, 1.578646, -0.180502)",
        "(-0.084252, 1.576704, -0.181640)",
        "(-0.085082, 1.572719, -0.184060)",
        "(-0.085906, 1.568598, -0.186661)",
        "(-0.086721, 1.564170, -0.189034)",
        "(-0.087640, 1.559440, -0.191282)",
        "(-0.088095, 1.557004, -0.192400)",
        "(-0.088858, 1.552021, -0.194693)",
        "(-0.089409, 1.546822, -0.196856)",
        "(-0.090078, 1.541379, -0.198544)",
        "(-0.090634, 1.535824, -0.200035)",
        "(-0.090852, 1.533033, -0.200801)",
        "(-0.091274, 1.527472, -0.202274)",
        "(-0.091767, 1.521851, -0.203402)",
        "(-0.091985, 1.516345, -0.204424)",
        "(-0.091896, 1.510962, -0.205416)",
        "(-0.091862, 1.508261, -0.205813)",
        "(-0.091858, 1.502889, -0.206133)",
        "(-0.091840, 1.497502, -0.206155)",
        "(-0.091602, 1.492185, -0.206247)",
        "(-0.091254, 1.486901, -0.206524)",
        "(-0.091025, 1.484225, -0.206657)",
        "(-0.090658, 1.478809, -0.206635)",
        "(-0.090331, 1.473305, -0.206241)",
        "(-0.089966, 1.467694, -0.205539)",
        "(-0.089369, 1.462062, -0.204801)",
        "(-0.089001, 1.459219, -0.204411)",
        "(-0.088270, 1.453524, -0.203426)",
        "(-0.087802, 1.447731, -0.202044)",
        "(-0.087402, 1.441897, -0.200533)",
        "(-0.086885, 1.436119, -0.198952)",
        "(-0.086589, 1.433298, -0.198148)",
        "(-0.085839, 1.427886, -0.196391)",
        "(-0.085311, 1.422392, -0.193895)",
        "(-0.084931, 1.417381, -0.190804)",
        "(-0.084623, 1.412857, -0.187410)",
        "(-0.084445, 1.410721, -0.185698)",
        "(-0.084000, 1.406951, -0.182024)",
        "(-0.083487, 1.403686, -0.177919)",
        "(-0.082997, 1.400760, -0.173431)",
        "(-0.082443, 1.398265, -0.168527)",
        "(-0.082146, 1.397157, -0.165961)",
        "(-0.081566, 1.395426, -0.160647)",
        "(-0.080845, 1.394256, -0.155456)",
        "(-0.079846, 1.393585, -0.150186)",
        "(-0.078842, 1.393152, -0.144564)",
        "(-0.078346, 1.392994, -0.141592)",
        "(-0.077300, 1.392893, -0.135286)",
        "(-0.076166, 1.393020, -0.128933)",
        "(-0.075008, 1.393434, -0.122979)",
        "(-0.073918, 1.393992, -0.116977)",
        "(-0.073370, 1.394286, -0.113889)",
        "(-0.072274, 1.395132, -0.107820)",
        "(-0.071086, 1.396326, -0.102132)",
        "(-0.069940, 1.397675, -0.096541)",
        "(-0.068893, 1.399260, -0.091143)",
        "(-0.068408, 1.400125, -0.088610)",
        "(-0.067605, 1.401953, -0.083925)",
        "(-0.067063, 1.403854, -0.079406)",
        "(-0.066485, 1.405988, -0.074985)",
        "(-0.065859, 1.408285, -0.070832)",
        "(-0.065594, 1.409473, -0.068863)",
        "(-0.065160, 1.411978, -0.065134)",
        "(-0.064929, 1.414705, -0.061663)",
        "(-0.064883, 1.417688, -0.058659)",
        "(-0.064918, 1.420882, -0.055846)",
        "(-0.064934, 1.422526, -0.054360)",
        "(-0.065069, 1.425976, -0.051422)",
        "(-0.065208, 1.429656, -0.048852)",
        "(-0.065348, 1.433451, -0.046513)",
        "(-0.065490, 1.437412, -0.044113)",
        "(-0.065480, 1.439443, -0.042944)",
        "(-0.065442, 1.443615, -0.040755)",
        "(-0.065407, 1.447713, -0.038432)",
        "(-0.065336, 1.451791, -0.035992)",
        "(-0.065218, 1.455951, -0.033679)",
        "(-0.065112, 1.458099, -0.032658)",
        "(-0.064904, 1.462374, -0.030769)",
        "(-0.064811, 1.466552, -0.028970)",
        "(-0.064640, 1.470795, -0.027555)",
        "(-0.064483, 1.474979, -0.026259)",
        "(-0.064429, 1.477044, -0.025573)",
        "(-0.064368, 1.481172, -0.024170)",
        "(-0.064374, 1.485377, -0.023022)",
        "(-0.064531, 1.489601, -0.022082)",
        "(-0.064750, 1.493864, -0.021432)",
        "(-0.064793, 1.496037, -0.021164)",
        "(-0.064741, 1.500394, -0.020616)",
        "(-0.064780, 1.504636, -0.019983)",
        "(-0.064933, 1.508784, -0.019519)",
        "(-0.065254, 1.512789, -0.019228)",
        "(-0.065490, 1.514750, -0.019069)",
        "(-0.066072, 1.518553, -0.018784)",
        "(-0.066671, 1.522216, -0.018419)",
        "(-0.067149, 1.525763, -0.017911)",
        "(-0.067539, 1.529171, -0.017151)",
        "(-0.067669, 1.530885, -0.016762)",
        "(-0.067976, 1.534191, -0.015931)",
        "(-0.068460, 1.537382, -0.015037)",
        "(-0.068948, 1.540664, -0.014264)",
        "(-0.069371, 1.544169, -0.013646)",
        "(-0.069609, 1.545922, -0.013272)",
        "(-0.070190, 1.549415, -0.012438)",
        "(-0.070801, 1.553059, -0.011863)",
        "(-0.071303, 1.556833, -0.011693)",
        "(-0.071667, 1.560810, -0.011604)",
        "(-0.071774, 1.562872, -0.011614)",
        "(-0.071896, 1.567042, -0.011752)",
        "(-0.071931, 1.571223, -0.012029)",
        "(-0.072009, 1.575462, -0.012979)",
        "(-0.072145, 1.579725, -0.014422)",
        "(-0.072228, 1.581851, -0.015230)",
        "(-0.072455, 1.586048, -0.017254)",
        "(-0.072497, 1.590323, -0.019621)",
        "(-0.072373, 1.594484, -0.022098)",
        "(-0.072321, 1.598469, -0.024896)",
        "(-0.072296, 1.600435, -0.026473)",
        "(-0.072373, 1.604159, -0.029997)",
        "(-0.072612, 1.607719, -0.033910)",
        "(-0.073000, 1.611042, -0.038269)",
        "(-0.073523, 1.614101, -0.042951)",
        "(-0.073745, 1.615552, -0.045217)",
        "(-0.074194, 1.618323, -0.049871)",
        "(-0.074466, 1.620936, -0.054800)",
        "(-0.074857, 1.623236, -0.060055)",
        "(-0.075361, 1.625302, -0.065603)",
        "(-0.075660, 1.626277, -0.068438)",
        "(-0.076537, 1.628039, -0.074220)",
        "(-0.077515, 1.629562, -0.079750)",
        "(-0.078339, 1.630986, -0.085224)",
        "(-0.078876, 1.632354, -0.090725)",
        "(-0.079164, 1.632956, -0.093516)",
        "(-0.079835, 1.633936, -0.099007)",
        "(-0.080493, 1.634727, -0.104327)",
        "(-0.081172, 1.635261, -0.109537)",
        "(-0.081836, 1.635533, -0.114702)",
        "(-0.082261, 1.635587, -0.117298)",
        "(-0.083377, 1.635506, -0.122451)",
        "(-0.084733, 1.635084, -0.127450)",
        "(-0.085929, 1.634462, -0.132210)",
        "(-0.086845, 1.633645, -0.136939)",
        "(-0.087236, 1.633099, -0.139293)",
        "(-0.088128, 1.631731, -0.143633)",
        "(-0.089280, 1.630006, -0.147537)",
        "(-0.090357, 1.628036, -0.151268)",
        "(-0.091223, 1.625941, -0.154928)",
        "(-0.091579, 1.624855, -0.156764)",
        "(-0.092394, 1.622458, -0.160510)",
        "(-0.093439, 1.619733, -0.164365)",
        "(-0.094522, 1.616715, -0.168373)",
        "(-0.095610, 1.613528, -0.172113)",
        "(-0.096073, 1.611900, -0.173873)",
        "(-0.096802, 1.608494, -0.177200)",
        "(-0.097417, 1.604905, -0.180263)",
        "(-0.098131, 1.601181, -0.183221)",
        "(-0.098770, 1.597380, -0.186260)",
        "(-0.099075, 1.595445, -0.187819)",
        "(-0.099710, 1.591456, -0.190926)",
        "(-0.100446, 1.587269, -0.193816)",
        "(-0.101195, 1.582899, -0.196359)",
        "(-0.101980, 1.578409, -0.198757)",
        "(-0.102364, 1.576138, -0.199927)",
        "(-0.103063, 1.571546, -0.202203)",
        "(-0.103652, 1.566901, -0.204498)",
        "(-0.104473, 1.562051, -0.206594)",
        "(-0.105410, 1.557089, -0.208468)",
        "(-0.105791, 1.554632, -0.209359)",
        "(-0.106275, 1.549663, -0.211099)",
        "(-0.106648, 1.544569, -0.212785)",
        "(-0.107103, 1.539216, -0.214265)",
        "(-0.107720, 1.533592, -0.215582)",
        "(-0.108061, 1.530695, -0.216199)",
        "(-0.108752, 1.524743, -0.217270)",
        "(-0.109271, 1.518722, -0.217987)",
        "(-0.109571, 1.512442, -0.218412)",
        "(-0.109548, 1.506339, -0.218561)",
        "(-0.109433, 1.503191, -0.218497)",
        "(-0.109245, 1.496547, -0.217624)",
        "(-0.109089, 1.489627, -0.215634)",
        "(-0.108588, 1.482579, -0.212980)",
        "(-0.107970, 1.475544, -0.209880)",
        "(-0.107707, 1.472049, -0.208109)",
        "(-0.107046, 1.465060, -0.204352)",
        "(-0.106360, 1.458120, -0.200137)",
        "(-0.105812, 1.451200, -0.195099)",
        "(-0.105329, 1.444527, -0.189456)",
        "(-0.105044, 1.441348, -0.186618)",
        "(-0.104111, 1.435570, -0.181175)",
        "(-0.103072, 1.430189, -0.175740)",
        "(-0.102394, 1.424978, -0.169717)",
        "(-0.101785, 1.420250, -0.163260)",
        "(-0.101461, 1.418071, -0.159967)",
        "(-0.100730, 1.414207, -0.153491)",
        "(-0.099768, 1.410961, -0.147447)",
        "(-0.098895, 1.408023, -0.141515)",
        "(-0.098265, 1.405348, -0.135038)",
        "(-0.097999, 1.404144, -0.131677)",
        "(-0.097350, 1.402263, -0.125019)",
        "(-0.096218, 1.401048, -0.118921)",
        "(-0.094921, 1.400182, -0.112998)",
        "(-0.093633, 1.399525, -0.106987)",
        "(-0.092981, 1.399278, -0.103949)",
        "(-0.091709, 1.398940, -0.097833)",
        "(-0.090403, 1.398748, -0.091920)",
        "(-0.088890, 1.398859, -0.086285)",
        "(-0.087518, 1.399097, -0.080432)",
        "(-0.086876, 1.399250, -0.077485)",
        "(-0.085608, 1.399730, -0.071913)",
        "(-0.084396, 1.400283, -0.066852)",
        "(-0.083211, 1.401130, -0.062108)",
        "(-0.082206, 1.402170, -0.057670)",
        "(-0.081801, 1.402695, -0.055539)",
        "(-0.081109, 1.403882, -0.051398)",
        "(-0.080376, 1.405359, -0.047434)",
        "(-0.079563, 1.407225, -0.043753)",
        "(-0.078767, 1.409302, -0.040152)",
        "(-0.078343, 1.410461, -0.038414)",
        "(-0.077527, 1.413021, -0.035273)",
        "(-0.076740, 1.415898, -0.032541)",
        "(-0.076085, 1.419114, -0.030179)",
        "(-0.075677, 1.422391, -0.027857)",
        "(-0.075500, 1.424081, -0.026715)",
        "(-0.075276, 1.427630, -0.024685)",
        "(-0.075166, 1.431454, -0.023170)",
        "(-0.075306, 1.435530, -0.021949)",
        "(-0.075315, 1.439996, -0.021023)",
        "(-0.075222, 1.442362, -0.020610)",
        "(-0.074981, 1.447327, -0.019854)",
        "(-0.074629, 1.452621, -0.019254)",
        "(-0.074208, 1.458121, -0.018956)",
        "(-0.073803, 1.463697, -0.018645)",
        "(-0.073599, 1.466503, -0.018467)",
        "(-0.073294, 1.472172, -0.018093)",
        "(-0.072972, 1.477947, -0.017891)",
        "(-0.072544, 1.483780, -0.017836)",
        "(-0.072128, 1.489592, -0.017859)",
        "(-0.071956, 1.492467, -0.017903)",
        "(-0.071562, 1.498214, -0.017994)",
        "(-0.071276, 1.503845, -0.018048)",
        "(-0.071146, 1.509456, -0.018078)",
        "(-0.071040, 1.515031, -0.017657)",
        "(-0.070899, 1.517858, -0.017443)",
        "(-0.070500, 1.523675, -0.017108)",
        "(-0.069925, 1.529615, -0.016852)",
        "(-0.069285, 1.535575, -0.016777)",
        "(-0.068741, 1.541386, -0.016822)",
        "(-0.068503, 1.544236, -0.016854)",
        "(-0.068124, 1.549861, -0.017064)",
        "(-0.067772, 1.555414, -0.017677)",
        "(-0.067171, 1.560981, -0.018446)",
        "(-0.066353, 1.566444, -0.019499)",
        "(-0.066005, 1.569068, -0.020155)",
        "(-0.065419, 1.574107, -0.021628)",
        "(-0.064907, 1.578973, -0.023231)",
        "(-0.064592, 1.583626, -0.025258)",
        "(-0.064080, 1.588247, -0.027707)",
        "(-0.063743, 1.590528, -0.029020)",
        "(-0.063186, 1.594864, -0.031668)",
        "(-0.062940, 1.598837, -0.034272)",
        "(-0.062866, 1.602520, -0.036962)",
        "(-0.062833, 1.605934, -0.039900)",
        "(-0.062809, 1.607561, -0.041290)",
        "(-0.062795, 1.610532, -0.044002)",
        "(-0.062966, 1.613160, -0.046697)",
        "(-0.063325, 1.615409, -0.049268)",
        "(-0.063644, 1.617476, -0.051857)",
        "(-0.063791, 1.618504, -0.053148)",
        "(-0.063935, 1.620363, -0.055792)",
        "(-0.064045, 1.622060, -0.058370)",
        "(-0.064314, 1.623390, -0.060633)",
        "(-0.064597, 1.624643, -0.063167)",
        "(-0.064745, 1.625247, -0.064566)",
        "(-0.065101, 1.626363, -0.067399)",
        "(-0.065558, 1.627330, -0.070090)",
        "(-0.065882, 1.628222, -0.073003)",
        "(-0.066208, 1.628805, -0.075994)",
        "(-0.066385, 1.629067, -0.077584)",
        "(-0.066870, 1.629337, -0.081427)",
        "(-0.067708, 1.629307, -0.085735)",
        "(-0.068717, 1.628863, -0.090420)",
        "(-0.069788, 1.628136, -0.095371)",
        "(-0.070389, 1.627617, -0.097929)",
        "(-0.071532, 1.626385, -0.102773)",
        "(-0.072739, 1.624829, -0.107601)",
        "(-0.073870, 1.623103, -0.112552)",
        "(-0.074902, 1.621306, -0.117474)",
        "(-0.075388, 1.620370, -0.120020)",
        "(-0.076320, 1.618456, -0.125276)",
        "(-0.077356, 1.616437, -0.130455)",
        "(-0.078389, 1.614365, -0.135456)",
        "(-0.079473, 1.612218, -0.140130)",
        "(-0.079982, 1.611145, -0.142350)",
        "(-0.080784, 1.609077, -0.146754)",
        "(-0.081591, 1.607053, -0.151351)",
        "(-0.082624, 1.605055, -0.155660)",
        "(-0.083507, 1.603174, -0.159779)",
        "(-0.083849, 1.602246, -0.161809)",
        "(-0.084369, 1.600439, -0.165748)",
        "(-0.084864, 1.598680, -0.169601)",
        "(-0.085551, 1.596857, -0.173668)",
        "(-0.086324, 1.594917, -0.177825)",
        "(-0.086713, 1.593948, -0.179909)",
        "(-0.087469, 1.591939, -0.184099)",
        "(-0.088101, 1.589813, -0.188277)",
        "(-0.088654, 1.587467, -0.192583)",
        "(-0.089223, 1.584854, -0.197242)",
        "(-0.089580, 1.583442, -0.199702)",
        "(-0.090348, 1.580308, -0.204647)",
        "(-0.091067, 1.576953, -0.209231)",
        "(-0.091507, 1.573437, -0.213508)",
        "(-0.091809, 1.569748, -0.217309)",
        "(-0.091972, 1.567807, -0.219084)",
        "(-0.092306, 1.563729, -0.222655)",
        "(-0.092564, 1.559470, -0.226316)",
        "(-0.092997, 1.554692, -0.229742)",
        "(-0.093578, 1.549922, -0.232752)",
        "(-0.093828, 1.547478, -0.234277)",
        "(-0.094400, 1.542424, -0.237464)",
        "(-0.095212, 1.537049, -0.240691)",
        "(-0.095722, 1.531724, -0.243570)",
        "(-0.096001, 1.526411, -0.245993)",
        "(-0.096156, 1.523700, -0.247075)",
        "(-0.096395, 1.518171, -0.248803)",
        "(-0.096560, 1.512656, -0.250254)",
        "(-0.096748, 1.507143, -0.251431)",
        "(-0.096815, 1.501573, -0.252348)",
        "(-0.096748, 1.498764, -0.252718)",
        "(-0.096485, 1.493101, -0.253153)",
        "(-0.096279, 1.487323, -0.253111)",
        "(-0.096102, 1.481393, -0.252648)",
        "(-0.095826, 1.475326, -0.251933)",
        "(-0.095663, 1.472227, -0.251432)",
        "(-0.095405, 1.465928, -0.249982)",
        "(-0.095197, 1.459579, -0.248252)",
        "(-0.094744, 1.453296, -0.246558)",
        "(-0.094231, 1.446928, -0.244613)",
        "(-0.093989, 1.443719, -0.243427)",
        "(-0.093591, 1.437299, -0.240527)",
        "(-0.093266, 1.431060, -0.237462)",
        "(-0.092760, 1.425072, -0.234657)",
        "(-0.092050, 1.419197, -0.232147)",
        "(-0.091605, 1.416309, -0.230893)",
        "(-0.090841, 1.410563, -0.227725)",
        "(-0.090193, 1.404853, -0.224096)",
        "(-0.089210, 1.399401, -0.220738)",
        "(-0.088223, 1.394036, -0.217265)",
        "(-0.087811, 1.391328, -0.215293)",
        "(-0.086990, 1.386158, -0.210914)",
        "(-0.086089, 1.381281, -0.206389)",
        "(-0.085267, 1.376541, -0.201923)",
        "(-0.084465, 1.371943, -0.197372)",
        "(-0.084128, 1.369671, -0.194953)",
        "(-0.083582, 1.365424, -0.189877)",
        "(-0.082903, 1.361634, -0.184966)",
        "(-0.082051, 1.358119, -0.180255)",
        "(-0.081327, 1.354815, -0.175252)",
        "(-0.081030, 1.353274, -0.172650)",
        "(-0.080545, 1.350482, -0.167469)",
        "(-0.080116, 1.348047, -0.162264)",
        "(-0.079745, 1.345990, -0.156756)",
        "(-0.079449, 1.344380, -0.150900)",
        "(-0.079299, 1.343760, -0.147939)",
        "(-0.078961, 1.343079, -0.142113)",
        "(-0.078584, 1.342965, -0.136358)",
        "(-0.078335, 1.343407, -0.130604)",
        "(-0.078138, 1.344357, -0.124952)",
        "(-0.078010, 1.345021, -0.122133)",
        "(-0.077854, 1.346761, -0.116709)",
        "(-0.077786, 1.348944, -0.111775)",
        "(-0.077842, 1.351528, -0.107037)",
        "(-0.077874, 1.354318, -0.102172)",
        "(-0.077869, 1.355788, -0.099743)",
        "(-0.077832, 1.359013, -0.094941)",
        "(-0.077863, 1.362497, -0.090304)",
        "(-0.077904, 1.366213, -0.085862)",
        "(-0.077962, 1.370040, -0.081385)",
        "(-0.077999, 1.371967, -0.079092)",
        "(-0.078116, 1.375818, -0.074530)",
        "(-0.078360, 1.379715, -0.070314)",
        "(-0.078700, 1.383759, -0.066354)",
        "(-0.079239, 1.387763, -0.062267)",
        "(-0.079467, 1.389870, -0.060291)",
        "(-0.079782, 1.394272, -0.056475)",
        "(-0.080226, 1.398715, -0.052692)",
        "(-0.080695, 1.403351, -0.049128)",
        "(-0.081215, 1.408199, -0.045867)",
        "(-0.081503, 1.410681, -0.044293)",
        "(-0.082049, 1.415856, -0.041357)",
        "(-0.082479, 1.421263, -0.038670)",
        "(-0.082920, 1.426652, -0.035980)",
        "(-0.083379, 1.432123, -0.033534)",
        "(-0.083500, 1.434969, -0.032528)",
        "(-0.083879, 1.440518, -0.030488)",
        "(-0.084220, 1.446060, -0.028509)",
        "(-0.084422, 1.451742, -0.026922)",
        "(-0.084932, 1.457247, -0.025417)",
        "(-0.085269, 1.459959, -0.024702)",
        "(-0.086015, 1.465381, -0.023661)",
        "(-0.086736, 1.470900, -0.023170)",
        "(-0.087308, 1.476472, -0.022864)",
        "(-0.087865, 1.481876, -0.022417)",
        "(-0.088136, 1.484552, -0.022294)",
        "(-0.088728, 1.489769, -0.022393)",
        "(-0.089626, 1.494645, -0.022656)",
        "(-0.090638, 1.499257, -0.023171)",
        "(-0.091342, 1.503853, -0.023863)",
        "(-0.091596, 1.506094, -0.024116)",
        "(-0.092008, 1.510362, -0.024522)",
        "(-0.092465, 1.514368, -0.025133)",
        "(-0.093119, 1.518046, -0.025726)",
        "(-0.094008, 1.521462, -0.026444)",
        "(-0.094374, 1.523195, -0.026850)",
        "(-0.095071, 1.526569, -0.027762)",
        "(-0.095632, 1.529822, -0.028371)",
        "(-0.096117, 1.532857, -0.028870)",
        "(-0.096663, 1.535773, -0.029350)",
        "(-0.096958, 1.537189, -0.029508)",
        "(-0.097538, 1.540001, -0.029712)",
        "(-0.097966, 1.542977, -0.030114)",
        "(-0.098461, 1.546018, -0.030747)",
        "(-0.099107, 1.549017, -0.031326)",
        "(-0.099415, 1.550525, -0.031570)",
        "(-0.100061, 1.553769, -0.032025)",
        "(-0.100536, 1.557305, -0.032919)",
        "(-0.101065, 1.561014, -0.034298)",
        "(-0.101618, 1.564847, -0.035950)",
        "(-0.101853, 1.566808, -0.036810)",
        "(-0.102191, 1.570859, -0.038739)",
        "(-0.102242, 1.574999, -0.040750)",
        "(-0.102320, 1.579036, -0.042870)",
        "(-0.102581, 1.583076, -0.045510)",
        "(-0.102711, 1.585113, -0.046999)",
        "(-0.103031, 1.589236, -0.050322)",
        "(-0.103411, 1.593251, -0.053774)",
        "(-0.103663, 1.597154, -0.057267)",
        "(-0.103714, 1.600929, -0.060768)",
        "(-0.103742, 1.602804, -0.062680)",
        "(-0.103841, 1.606421, -0.066834)",
        "(-0.104098, 1.609832, -0.071313)",
        "(-0.104534, 1.612863, -0.075814)",
        "(-0.104860, 1.615639, -0.080394)",
        "(-0.104951, 1.616953, -0.082757)",
        "(-0.105130, 1.619315, -0.087801)",
        "(-0.105772, 1.621170, -0.093041)",
        "(-0.106504, 1.622627, -0.098500)",
        "(-0.107382, 1.623774, -0.104272)",
        "(-0.107895, 1.624227, -0.107185)",
        "(-0.108818, 1.624825, -0.112917)",
        "(-0.109529, 1.625135, -0.118543)",
        "(-0.110084, 1.625050, -0.124053)",
        "(-0.110442, 1.624627, -0.129762)",
        "(-0.110706, 1.624258, -0.132667)",
        "(-0.111594, 1.623032, -0.138361)",
        "(-0.112500, 1.621239, -0.144034)",
        "(-0.113166, 1.619185, -0.149600)",
        "(-0.113987, 1.616797, -0.155489)",
        "(-0.114493, 1.615426, -0.158366)",
        "(-0.115599, 1.612481, -0.163987)",
        "(-0.116533, 1.609286, -0.169832)",
        "(-0.117180, 1.605934, -0.175969)",
        "(-0.117787, 1.602472, -0.182133)",
        "(-0.118152, 1.600661, -0.185078)",
        "(-0.118894, 1.597044, -0.190433)",
        "(-0.119324, 1.593506, -0.195523)",
        "(-0.119458, 1.590076, -0.200436)",
        "(-0.119389, 1.586802, -0.204978)",
        "(-0.119250, 1.585184, -0.207250)",
        "(-0.118694, 1.582057, -0.212040)",
        "(-0.118265, 1.578837, -0.216688)",
        "(-0.118154, 1.575393, -0.221037)",
        "(-0.117892, 1.571802, -0.225100)",
        "(-0.117640, 1.570000, -0.227028)",
        "(-0.116905, 1.566380, -0.230709)",
        "(-0.116273, 1.562665, -0.234233)",
        "(-0.115781, 1.558757, -0.237606)",
        "(-0.115281, 1.554576, -0.240777)",
        "(-0.114971, 1.552421, -0.242271)",
        "(-0.114281, 1.547940, -0.244968)",
        "(-0.113500, 1.543250, -0.247270)",
        "(-0.112776, 1.538272, -0.249223)",
        "(-0.112169, 1.533084, -0.250935)",
        "(-0.111845, 1.530438, -0.251756)",
        "(-0.111172, 1.524990, -0.253404)",
        "(-0.110480, 1.519391, -0.254603)",
        "(-0.109934, 1.513612, -0.255152)",
        "(-0.109319, 1.507662, -0.255331)",
        "(-0.108988, 1.504648, -0.255316)",
        "(-0.108368, 1.498590, -0.255016)",
        "(-0.107680, 1.492517, -0.254378)",
        "(-0.106846, 1.486398, -0.253531)",
        "(-0.106054, 1.480253, -0.252138)",
        "(-0.105770, 1.477149, -0.251250)",
        "(-0.105478, 1.470887, -0.248832)",
        "(-0.105118, 1.464602, -0.246641)",
        "(-0.104594, 1.458263, -0.244529)",
        "(-0.103922, 1.452109, -0.241882)",
        "(-0.103637, 1.449059, -0.240307)",
        "(-0.103053, 1.443147, -0.236739)",
        "(-0.102221, 1.437483, -0.233055)",
        "(-0.101358, 1.431950, -0.229475)",
        "(-0.100672, 1.426620, -0.225605)",
        "(-0.100363, 1.424046, -0.223550)",
        "(-0.099643, 1.419229, -0.219231)",
        "(-0.098929, 1.414738, -0.214682)",
        "(-0.098015, 1.410626, -0.210335)",
        "(-0.097095, 1.406865, -0.205968)",
        "(-0.096645, 1.405064, -0.203676)",
        "(-0.095780, 1.401734, -0.198859)",
        "(-0.094915, 1.398697, -0.193858)",
        "(-0.093934, 1.395852, -0.188673)",
        "(-0.092911, 1.393184, -0.183304)",
        "(-0.092370, 1.391891, -0.180547)",
        "(-0.091315, 1.389410, -0.174819)",
        "(-0.090279, 1.386978, -0.168866)",
        "(-0.089063, 1.384600, -0.162764)",
        "(-0.087860, 1.382217, -0.156544)",
        "(-0.087276, 1.381018, -0.153378)",
        "(-0.086236, 1.378559, -0.146785)",
        "(-0.085331, 1.376052, -0.139920)",
        "(-0.084385, 1.373685, -0.133350)",
        "(-0.083396, 1.371682, -0.127118)",
        "(-0.082940, 1.370731, -0.123964)",
        "(-0.082165, 1.368955, -0.117660)",
        "(-0.081463, 1.367426, -0.111236)",
        "(-0.080759, 1.366325, -0.104850)",
        "(-0.079916, 1.365704, -0.098863)",
        "(-0.079556, 1.365484, -0.095962)",
        "(-0.078998, 1.365233, -0.090282)",
        "(-0.078669, 1.365297, -0.084542)",
        "(-0.078387, 1.365730, -0.078809)",
        "(-0.078192, 1.366602, -0.073063)",
        "(-0.078168, 1.367188, -0.070223)",
        "(-0.078285, 1.368793, -0.064851)",
        "(-0.078426, 1.371235, -0.059916)",
        "(-0.078616, 1.374427, -0.055368)",
        "(-0.079013, 1.378224, -0.051273)",
        "(-0.079290, 1.380435, -0.049368)",
        "(-0.079835, 1.385358, -0.045672)",
        "(-0.080276, 1.391168, -0.042409)",
        "(-0.080770, 1.397374, -0.039307)",
        "(-0.081157, 1.403966, -0.036316)",
        "(-0.081346, 1.407344, -0.034876)",
        "(-0.081748, 1.414263, -0.032141)",
        "(-0.082211, 1.421278, -0.029664)",
        "(-0.082762, 1.428213, -0.027421)",
        "(-0.083395, 1.435162, -0.025560)",
        "(-0.083666, 1.438648, -0.024659)",
        "(-0.084160, 1.445529, -0.022922)",
        "(-0.084864, 1.452190, -0.021575)",
        "(-0.085727, 1.458690, -0.020311)",
        "(-0.086681, 1.464988, -0.018984)",
        "(-0.087193, 1.468063, -0.018401)",
        "(-0.088162, 1.474161, -0.017344)",
        "(-0.089244, 1.480059, -0.016345)",
        "(-0.090226, 1.486002, -0.015220)",
        "(-0.091180, 1.491847, -0.014143)",
        "(-0.091722, 1.494752, -0.013670)",
        "(-0.092852, 1.500473, -0.013004)",
        "(-0.094043, 1.506089, -0.012685)",
        "(-0.095189, 1.511584, -0.012457)",
        "(-0.096133, 1.516998, -0.011852)",
        "(-0.096468, 1.519641, -0.011467)",
        "(-0.097078, 1.524826, -0.010830)",
        "(-0.097772, 1.529748, -0.010533)",
        "(-0.098722, 1.534448, -0.010359)",
        "(-0.099772, 1.538950, -0.010543)",
        "(-0.100249, 1.541145, -0.010655)",
        "(-0.101176, 1.545254, -0.010659)",
        "(-0.101848, 1.549132, -0.010396)",
        "(-0.102572, 1.552737, -0.010204)",
        "(-0.103484, 1.556157, -0.010060)",
        "(-0.103971, 1.557804, -0.010021)",
        "(-0.105070, 1.560935, -0.010205)",
        "(-0.106174, 1.563841, -0.010465)",
        "(-0.107310, 1.566556, -0.010206)",
        "(-0.108264, 1.569269, -0.010288)",
        "(-0.108786, 1.570608, -0.010491)",
        "(-0.110032, 1.573113, -0.010840)",
        "(-0.111329, 1.575495, -0.011052)",
        "(-0.112530, 1.577920, -0.011425)",
        "(-0.113440, 1.580443, -0.012147)",
        "(-0.113793, 1.581764, -0.012593)",
        "(-0.114458, 1.584408, -0.013563)",
        "(-0.115269, 1.587112, -0.014795)",
        "(-0.116089, 1.589990, -0.016482)",
        "(-0.116987, 1.592997, -0.018593)",
        "(-0.117432, 1.594526, -0.019732)",
        "(-0.118252, 1.597631, -0.022160)",
        "(-0.119056, 1.600799, -0.024673)",
        "(-0.119810, 1.604162, -0.027458)",
        "(-0.120679, 1.607549, -0.030517)",
        "(-0.121165, 1.609247, -0.032051)",
        "(-0.122194, 1.612741, -0.035337)",
        "(-0.123158, 1.616063, -0.038801)",
        "(-0.123967, 1.619445, -0.042617)",
        "(-0.124861, 1.622766, -0.046242)",
        "(-0.125379, 1.624387, -0.047991)",
        "(-0.126431, 1.627607, -0.051538)",
        "(-0.127410, 1.630749, -0.055468)",
        "(-0.128182, 1.633820, -0.059671)",
        "(-0.128761, 1.636774, -0.064110)",
        "(-0.129200, 1.638150, -0.066466)",
        "(-0.130283, 1.640473, -0.071217)",
        "(-0.131275, 1.642333, -0.075951)",
        "(-0.131823, 1.643924, -0.080916)",
        "(-0.132051, 1.645043, -0.085950)",
        "(-0.132190, 1.645440, -0.088490)",
        "(-0.132735, 1.645591, -0.093481)",
        "(-0.133569, 1.644906, -0.098370)",
        "(-0.134425, 1.643679, -0.103345)",
        "(-0.135249, 1.641950, -0.108873)",
        "(-0.135702, 1.640880, -0.111768)",
        "(-0.136935, 1.638249, -0.117881)",
        "(-0.138682, 1.635033, -0.123858)",
        "(-0.140498, 1.631585, -0.129642)",
        "(-0.142050, 1.627995, -0.135750)",
        "(-0.142773, 1.626138, -0.138814)",
        "(-0.144195, 1.622251, -0.144606)",
        "(-0.146035, 1.618138, -0.150532)",
        "(-0.147836, 1.613886, -0.156570)",
        "(-0.149514, 1.609452, -0.161902)",
        "(-0.150220, 1.607284, -0.164355)",
        "(-0.151160, 1.603031, -0.168944)",
        "(-0.151622, 1.598912, -0.173243)",
        "(-0.152087, 1.594626, -0.177327)",
        "(-0.152785, 1.590201, -0.181163)",
        "(-0.153166, 1.587953, -0.183021)",
        "(-0.153721, 1.583423, -0.186498)",
        "(-0.153967, 1.578812, -0.189610)",
        "(-0.154307, 1.573968, -0.192601)",
        "(-0.154669, 1.568932, -0.195321)",
        "(-0.154835, 1.566397, -0.196580)",
        "(-0.155142, 1.561153, -0.198851)",
        "(-0.155229, 1.555752, -0.200511)",
        "(-0.155165, 1.550164, -0.201479)",
        "(-0.154965, 1.544352, -0.202116)",
        "(-0.154908, 1.541346, -0.202377)",
        "(-0.154829, 1.535087, -0.202660)",
        "(-0.154704, 1.528495, -0.202650)",
        "(-0.154643, 1.521653, -0.202613)",
        "(-0.154799, 1.514508, -0.202540)",
        "(-0.154896, 1.510908, -0.202466)",
        "(-0.154971, 1.503581, -0.202197)",
        "(-0.154887, 1.496085, -0.201784)",
        "(-0.154775, 1.488632, -0.201305)",
        "(-0.154651, 1.481266, -0.200738)",
        "(-0.154482, 1.477631, -0.200460)",
        "(-0.153836, 1.470496, -0.199920)",
        "(-0.153214, 1.463391, -0.199106)",
        "(-0.152575, 1.456431, -0.197887)",
        "(-0.151554, 1.449832, -0.196791)",
        "(-0.151027, 1.446582, -0.196306)",
        "(-0.150085, 1.440197, -0.195184)",
        "(-0.149166, 1.434209, -0.193761)",
        "(-0.147870, 1.428484, -0.192379)",
        "(-0.146266, 1.422915, -0.190987)",
        "(-0.145434, 1.420143, -0.190082)",
        "(-0.143876, 1.414588, -0.187497)",
        "(-0.142426, 1.409146, -0.184541)",
        "(-0.141021, 1.403853, -0.181347)",
        "(-0.139499, 1.398925, -0.177828)",
        "(-0.138744, 1.396563, -0.175876)",
        "(-0.137459, 1.391990, -0.171350)",
        "(-0.136153, 1.387848, -0.166264)",
        "(-0.134483, 1.384181, -0.160954)",
        "(-0.132889, 1.381051, -0.154997)",
        "(-0.132181, 1.379575, -0.151845)",
        "(-0.130782, 1.377030, -0.145306)",
        "(-0.129254, 1.375144, -0.138873)",
        "(-0.127729, 1.373604, -0.132202)",
        "(-0.126098, 1.372360, -0.125025)",
        "(-0.125282, 1.371898, -0.121333)",
        "(-0.123584, 1.371450, -0.113849)",
        "(-0.121893, 1.371384, -0.106479)",
        "(-0.120500, 1.371420, -0.099052)",
        "(-0.119287, 1.371870, -0.091786)",
        "(-0.118688, 1.372239, -0.088335)",
        "(-0.117553, 1.373250, -0.081554)",
        "(-0.116598, 1.374548, -0.074660)",
        "(-0.115749, 1.376255, -0.068032)",
        "(-0.114920, 1.378354, -0.061967)",
        "(-0.114510, 1.379522, -0.059079)",
        "(-0.113662, 1.382243, -0.053433)",
        "(-0.112910, 1.385394, -0.048029)",
        "(-0.112164, 1.388766, -0.042651)",
        "(-0.111432, 1.392153, -0.037402)",
        "(-0.111125, 1.393894, -0.034987)",
        "(-0.110673, 1.397370, -0.030462)",
        "(-0.110661, 1.400758, -0.026488)",
        "(-0.110873, 1.404254, -0.022694)",
        "(-0.111234, 1.407991, -0.018988)",
        "(-0.111486, 1.409883, -0.017172)",
        "(-0.112283, 1.413852, -0.013911)",
        "(-0.113275, 1.418009, -0.011100)",
        "(-0.114354, 1.422464, -0.008721)",
        "(-0.115190, 1.427199, -0.006224)",
        "(-0.115575, 1.429662, -0.004936)",
        "(-0.116389, 1.434701, -0.002434)",
        "(-0.117425, 1.439880, -0.000293)",
        "(-0.118326, 1.445249, 0.001523)",
        "(-0.119190, 1.450846, 0.003219)",
        "(-0.119682, 1.453678, 0.004039)",
        "(-0.120627, 1.459486, 0.005314)",
        "(-0.121549, 1.465411, 0.006253)",
        "(-0.122141, 1.471688, 0.006788)",
        "(-0.122923, 1.478638, 0.005546)",
        "(-0.123600, 1.481929, 0.005185)",
        "(-0.124635, 1.488568, 0.004816)",
        "(-0.125103, 1.495303, 0.004267)",
        "(-0.125674, 1.501733, 0.003566)",
        "(-0.126082, 1.508059, 0.002813)",
        "(-0.126174, 1.511281, 0.002505)",
        "(-0.126156, 1.517744, 0.001925)",
        "(-0.126054, 1.524314, 0.000911)",
        "(-0.126020, 1.530727, -0.000276)",
        "(-0.126164, 1.536956, -0.001433)",
        "(-0.126297, 1.540018, -0.002050)",
        "(-0.126601, 1.546110, -0.003525)",
        "(-0.126842, 1.552118, -0.005490)",
        "(-0.127153, 1.557892, -0.007443)",
        "(-0.127631, 1.563396, -0.009180)",
        "(-0.127865, 1.566078, -0.010012)",
        "(-0.128207, 1.571276, -0.011517)",
        "(-0.128371, 1.576342, -0.013004)",
        "(-0.128446, 1.581277, -0.014793)",
        "(-0.128638, 1.585966, -0.016889)",
        "(-0.128787, 1.588189, -0.017915)",
        "(-0.128985, 1.592371, -0.019721)",
        "(-0.129166, 1.596222, -0.021436)",
        "(-0.129170, 1.600022, -0.023740)",
        "(-0.129088, 1.603623, -0.026506)",
        "(-0.129107, 1.605320, -0.027930)",
        "(-0.129301, 1.608511, -0.031130)",
        "(-0.129653, 1.611213, -0.034763)",
        "(-0.130186, 1.613590, -0.038865)",
        "(-0.130483, 1.615818, -0.043225)",
        "(-0.130533, 1.616933, -0.045530)",
        "(-0.130561, 1.619030, -0.050549)",
        "(-0.130961, 1.620790, -0.056166)",
        "(-0.131641, 1.622257, -0.062096)",
        "(-0.132240, 1.623455, -0.068179)",
        "(-0.132480, 1.624015, -0.071285)",
        "(-0.132514, 1.625017, -0.077466)",
        "(-0.132380, 1.625817, -0.083710)",
        "(-0.132534, 1.626319, -0.090366)",
        "(-0.132917, 1.626491, -0.097241)",
        "(-0.133147, 1.626479, -0.100734)",
        "(-0.133565, 1.626365, -0.107882)",
        "(-0.133904, 1.626121, -0.115003)",
        "(-0.134130, 1.625653, -0.122006)",
        "(-0.134327, 1.625018, -0.128771)",
        "(-0.134406, 1.624696, -0.132128)",
        "(-0.134431, 1.624020, -0.139167)",
        "(-0.134302, 1.623371, -0.146534)",
        "(-0.134341, 1.622488, -0.153768)",
        "(-0.134188, 1.621323, -0.160828)",
        "(-0.134046, 1.620651, -0.164234)",
        "(-0.133676, 1.619122, -0.170803)",
        "(-0.133157, 1.617342, -0.176983)",
        "(-0.132710, 1.615277, -0.183135)",
        "(-0.132233, 1.612908, -0.189089)",
        "(-0.132009, 1.611617, -0.191939)",
        "(-0.131518, 1.608923, -0.197540)",
        "(-0.131263, 1.605950, -0.203037)",
        "(-0.131120, 1.602784, -0.208233)",
        "(-0.130784, 1.599524, -0.213166)",
        "(-0.130471, 1.597842, -0.215521)",
        "(-0.129605, 1.594404, -0.219663)",
        "(-0.128788, 1.590761, -0.222624)",
        "(-0.127875, 1.587088, -0.225152)",
        "(-0.126951, 1.583168, -0.227354)",
        "(-0.126492, 1.581156, -0.228312)",
        "(-0.125625, 1.577000, -0.229913)",
        "(-0.124923, 1.572703, -0.231327)",
        "(-0.124389, 1.568236, -0.232688)",
        "(-0.124073, 1.563464, -0.233827)",
        "(-0.123993, 1.560996, -0.234261)",
        "(-0.123957, 1.555852, -0.234734)",
        "(-0.123874, 1.550582, -0.234934)",
        "(-0.123850, 1.545158, -0.235139)",
        "(-0.123788, 1.539517, -0.235322)",
        "(-0.123796, 1.536588, -0.235415)",
        "(-0.124034, 1.530366, -0.235488)",
        "(-0.124357, 1.523847, -0.235503)",
        "(-0.124548, 1.517308, -0.235553)",
        "(-0.124487, 1.510647, -0.235803)",
        "(-0.124424, 1.507298, -0.236005)",
        "(-0.124337, 1.500425, -0.236396)",
        "(-0.124466, 1.493382, -0.236714)",
        "(-0.124335, 1.486306, -0.237159)",
        "(-0.123951, 1.479227, -0.237894)",
        "(-0.123703, 1.475726, -0.238325)",
        "(-0.123142, 1.468708, -0.239258)",
        "(-0.122421, 1.461714, -0.240105)",
        "(-0.121624, 1.454772, -0.240848)",
        "(-0.120660, 1.448005, -0.241609)",
        "(-0.120032, 1.444729, -0.241981)",
        "(-0.118686, 1.438354, -0.242464)",
        "(-0.117607, 1.431937, -0.242557)",
        "(-0.116580, 1.425707, -0.242537)",
        "(-0.115465, 1.419596, -0.242555)",
        "(-0.114846, 1.416631, -0.242549)",
        "(-0.113483, 1.410862, -0.242144)",
        "(-0.112181, 1.405395, -0.241055)",
        "(-0.110720, 1.400204, -0.239785)",
        "(-0.109078, 1.395138, -0.238101)",
        "(-0.108223, 1.392635, -0.236976)",
        "(-0.106522, 1.387751, -0.234063)",
        "(-0.104831, 1.383128, -0.230739)",
        "(-0.103100, 1.378549, -0.227231)",
        "(-0.101553, 1.373979, -0.223183)",
        "(-0.100813, 1.371744, -0.220904)",
        "(-0.099317, 1.367538, -0.215913)",
        "(-0.097899, 1.363622, -0.210692)",
        "(-0.096582, 1.359921, -0.205165)",
        "(-0.095500, 1.356540, -0.199179)",
        "(-0.094979, 1.354952, -0.196149)",
        "(-0.094022, 1.352390, -0.189755)",
        "(-0.093102, 1.350230, -0.183227)",
        "(-0.092236, 1.348559, -0.176533)",
        "(-0.091540, 1.347377, -0.169663)",
        "(-0.091240, 1.346962, -0.166227)",
        "(-0.090536, 1.346762, -0.159450)",
        "(-0.089733, 1.347164, -0.152900)",
        "(-0.088993, 1.348074, -0.146550)",
        "(-0.088322, 1.349356, -0.140095)",
        "(-0.087992, 1.350027, -0.136839)",
        "(-0.087316, 1.351874, -0.130427)",
        "(-0.086543, 1.354069, -0.124352)",
        "(-0.085783, 1.356553, -0.118795)",
        "(-0.085018, 1.359153, -0.113460)",
        "(-0.084672, 1.360537, -0.110846)",
        "(-0.084024, 1.363331, -0.105552)",
        "(-0.083424, 1.366381, -0.100488)",
        "(-0.082796, 1.369504, -0.095325)",
        "(-0.082332, 1.372592, -0.090191)",
        "(-0.082146, 1.374129, -0.087670)",
        "(-0.081807, 1.377257, -0.082832)",
        "(-0.081372, 1.380502, -0.078026)",
        "(-0.080791, 1.383796, -0.073401)",
        "(-0.080242, 1.387007, -0.068823)",
        "(-0.080023, 1.388578, -0.066676)",
        "(-0.079585, 1.391764, -0.062665)",
        "(-0.079213, 1.394964, -0.058904)",
        "(-0.078967, 1.398133, -0.055300)",
        "(-0.078669, 1.401359, -0.051907)",
        "(-0.078540, 1.402958, -0.050273)",
        "(-0.078453, 1.406102, -0.047235)",
        "(-0.078524, 1.409160, -0.044446)",
        "(-0.078604, 1.412195, -0.041726)",
        "(-0.078591, 1.415341, -0.039062)",
        "(-0.078527, 1.416919, -0.037786)",
        "(-0.078477, 1.420059, -0.035391)",
        "(-0.078588, 1.423089, -0.033377)",
        "(-0.078831, 1.426107, -0.031675)",
        "(-0.079108, 1.429139, -0.030179)",
        "(-0.079247, 1.430640, -0.029433)",
        "(-0.079633, 1.433559, -0.027941)",
        "(-0.079938, 1.436512, -0.026654)",
        "(-0.080264, 1.439476, -0.025605)",
        "(-0.080809, 1.442251, -0.024570)",
        "(-0.081148, 1.443613, -0.024052)",
        "(-0.081962, 1.446382, -0.023191)",
        "(-0.082688, 1.449454, -0.022655)",
        "(-0.083518, 1.452657, -0.022119)",
        "(-0.084462, 1.455994, -0.021596)",
        "(-0.084960, 1.457763, -0.021525)",
        "(-0.085907, 1.461625, -0.021706)",
        "(-0.086738, 1.465621, -0.021472)",
        "(-0.087513, 1.469939, -0.021098)",
        "(-0.088084, 1.474629, -0.020788)",
        "(-0.088378, 1.477220, -0.020662)",
        "(-0.088939, 1.481945, -0.020516)",
        "(-0.089282, 1.487016, -0.020395)",
        "(-0.089550, 1.492086, -0.020136)",
        "(-0.089900, 1.497080, -0.019707)",
        "(-0.090077, 1.499530, -0.019408)",
        "(-0.090145, 1.504609, -0.018879)",
        "(-0.089913, 1.509858, -0.018671)",
        "(-0.089869, 1.514885, -0.018519)",
        "(-0.089998, 1.519714, -0.018236)",
        "(-0.090094, 1.522071, -0.018035)",
        "(-0.090258, 1.526769, -0.017676)",
        "(-0.090545, 1.531478, -0.017405)",
        "(-0.091159, 1.536026, -0.017166)",
        "(-0.091946, 1.540509, -0.017094)",
        "(-0.092387, 1.542752, -0.017163)",
        "(-0.093397, 1.547115, -0.017410)",
        "(-0.094611, 1.551398, -0.017922)",
        "(-0.095693, 1.555664, -0.018329)",
        "(-0.096486, 1.559970, -0.018626)",
        "(-0.096836, 1.562107, -0.018817)",
        "(-0.097465, 1.566388, -0.019223)",
        "(-0.097986, 1.570671, -0.019746)",
        "(-0.098479, 1.575001, -0.020489)",
        "(-0.098777, 1.579438, -0.021446)",
        "(-0.098812, 1.581670, -0.021919)",
        "(-0.098780, 1.586126, -0.022790)",
        "(-0.098522, 1.590497, -0.023732)",
        "(-0.098253, 1.594740, -0.024664)",
        "(-0.097884, 1.598839, -0.025440)",
        "(-0.097574, 1.600915, -0.025942)",
        "(-0.096709, 1.605069, -0.027327)",
        "(-0.095763, 1.609152, -0.029165)",
        "(-0.095091, 1.612863, -0.031192)",
        "(-0.094439, 1.616400, -0.033733)",
        "(-0.094111, 1.618101, -0.035174)",
        "(-0.093483, 1.621170, -0.038272)",
        "(-0.092855, 1.623984, -0.041561)",
        "(-0.092165, 1.626517, -0.045196)",
        "(-0.091781, 1.628679, -0.048905)",
        "(-0.091700, 1.629627, -0.050863)",
        "(-0.091592, 1.631309, -0.054865)",
        "(-0.091465, 1.632833, -0.058983)",
        "(-0.091149, 1.634147, -0.063435)",
        "(-0.090769, 1.635232, -0.068110)",
        "(-0.090678, 1.635617, -0.070549)",
        "(-0.090679, 1.636128, -0.075628)",
        "(-0.090882, 1.636256, -0.080849)",
        "(-0.091153, 1.636076, -0.085999)",
        "(-0.091457, 1.635628, -0.091248)",
        "(-0.091648, 1.635268, -0.093827)",
        "(-0.091977, 1.634338, -0.098950)",
        "(-0.092436, 1.633124, -0.104212)",
        "(-0.093126, 1.631557, -0.109515)",
        "(-0.093900, 1.629767, -0.114661)",
        "(-0.094205, 1.628812, -0.117221)",
        "(-0.094817, 1.626748, -0.122365)",
        "(-0.095636, 1.624446, -0.127302)",
        "(-0.096594, 1.621888, -0.131832)",
        "(-0.097562, 1.619193, -0.135949)",
        "(-0.098010, 1.617806, -0.137903)",
        "(-0.098948, 1.615009, -0.141870)",
        "(-0.099694, 1.612196, -0.145751)",
        "(-0.100391, 1.609386, -0.149403)",
        "(-0.101019, 1.606455, -0.152776)",
        "(-0.101262, 1.604940, -0.154352)",
        "(-0.101546, 1.601895, -0.157412)",
        "(-0.101581, 1.598879, -0.160282)",
        "(-0.101308, 1.595816, -0.162964)",
        "(-0.101077, 1.592544, -0.165544)",
        "(-0.101033, 1.590824, -0.166771)",
        "(-0.100993, 1.587211, -0.169150)",
        "(-0.101026, 1.583336, -0.171313)",
        "(-0.101115, 1.579102, -0.173227)",
        "(-0.101069, 1.574588, -0.175059)",
        "(-0.101082, 1.572237, -0.175894)",
        "(-0.101239, 1.567410, -0.177225)",
        "(-0.101420, 1.562447, -0.178358)",
        "(-0.101692, 1.557292, -0.179433)",
        "(-0.101982, 1.551968, -0.180272)",
        "(-0.102120, 1.549283, -0.180597)",
        "(-0.102495, 1.543866, -0.180969)",
        "(-0.102906, 1.538377, -0.181125)",
        "(-0.103308, 1.532871, -0.181300)",
        "(-0.103761, 1.527422, -0.181417)",
        "(-0.103981, 1.524765, -0.181401)",
        "(-0.104393, 1.519543, -0.181374)",
        "(-0.104707, 1.514475, -0.181371)",
        "(-0.104949, 1.509478, -0.181377)",
        "(-0.105059, 1.504616, -0.181094)",
        "(-0.105115, 1.502181, -0.180818)",
        "(-0.105123, 1.497501, -0.179788)",
        "(-0.105171, 1.492930, -0.178709)",
        "(-0.105261, 1.488534, -0.177728)",
        "(-0.105234, 1.484322, -0.176739)",
        "(-0.105161, 1.482265, -0.176131)",
        "(-0.105002, 1.478245, -0.174629)",
        "(-0.104805, 1.474270, -0.172821)",
        "(-0.104584, 1.470343, -0.170894)",
        "(-0.104441, 1.466443, -0.168756)",
        "(-0.104323, 1.464513, -0.167624)",
        "(-0.104086, 1.460654, -0.165261)",
        "(-0.103921, 1.456663, -0.162725)",
        "(-0.103770, 1.452505, -0.159923)",
        "(-0.103496, 1.448287, -0.156857)",
        "(-0.103311, 1.446179, -0.155264)",
        "(-0.102880, 1.441941, -0.152173)",
        "(-0.102424, 1.437707, -0.149074)",
        "(-0.101987, 1.433453, -0.145973)",
        "(-0.101691, 1.429019, -0.142649)",
        "(-0.101567, 1.426760, -0.140805)",
        "(-0.101331, 1.422330, -0.136872)",
        "(-0.100971, 1.418116, -0.132837)",
        "(-0.100550, 1.414119, -0.128577)",
        "(-0.100012, 1.410431, -0.124130)",
        "(-0.099735, 1.408717, -0.121768)",
        "(-0.099256, 1.405441, -0.116665)",
        "(-0.098723, 1.402503, -0.111260)",
        "(-0.098036, 1.400092, -0.105988)",
        "(-0.097335, 1.398154, -0.100835)",
        "(-0.096998, 1.397371, -0.098199)",
        "(-0.096525, 1.395931, -0.092702)",
        "(-0.096203, 1.394994, -0.087060)",
        "(-0.095727, 1.394774, -0.081645)",
        "(-0.095094, 1.395126, -0.076243)",
        "(-0.094741, 1.395512, -0.073533)",
        "(-0.094235, 1.396444, -0.068254)",
        "(-0.093965, 1.397721, -0.063374)",
        "(-0.093824, 1.399189, -0.058522)",
        "(-0.093663, 1.401004, -0.053598)",
        "(-0.093521, 1.402093, -0.051277)",
        "(-0.093228, 1.404447, -0.047074)",
        "(-0.092999, 1.407015, -0.043277)",
        "(-0.092856, 1.409625, -0.039497)",
        "(-0.092806, 1.412352, -0.036095)",
        "(-0.092855, 1.413734, -0.034460)",
        "(-0.092906, 1.416600, -0.031246)",
        "(-0.092812, 1.419722, -0.028324)",
        "(-0.092699, 1.422980, -0.025615)",
        "(-0.092731, 1.426366, -0.023079)",
        "(-0.092794, 1.428043, -0.021960)",
        "(-0.092889, 1.431435, -0.019917)",
        "(-0.092994, 1.435043, -0.017987)",
        "(-0.092979, 1.438815, -0.016048)",
        "(-0.092869, 1.442806, -0.014298)",
        "(-0.092829, 1.444821, -0.013452)",
        "(-0.092802, 1.448944, -0.011904)",
        "(-0.092864, 1.453167, -0.010553)",
        "(-0.093094, 1.457504, -0.009539)",
        "(-0.093384, 1.462027, -0.008847)",
        "(-0.093541, 1.464375, -0.008539)",
        "(-0.093876, 1.469188, -0.008104)",
        "(-0.094335, 1.474140, -0.007988)",
        "(-0.094852, 1.479157, -0.008142)",
        "(-0.095444, 1.484266, -0.008425)",
        "(-0.095612, 1.486900, -0.008513)",
        "(-0.095835, 1.492270, -0.008474)",
        "(-0.095966, 1.497855, -0.008565)",
        "(-0.096178, 1.503597, -0.008978)",
        "(-0.096522, 1.509365, -0.009568)",
        "(-0.096681, 1.512282, -0.009869)",
        "(-0.096870, 1.518206, -0.010550)",
        "(-0.097006, 1.524130, -0.011408)",
        "(-0.096996, 1.530029, -0.012499)",
        "(-0.096724, 1.535975, -0.013870)",
        "(-0.096517, 1.538920, -0.014423)",
        "(-0.096050, 1.544722, -0.015561)",
        "(-0.095476, 1.550495, -0.017111)",
        "(-0.095171, 1.556035, -0.019105)",
        "(-0.095059, 1.561255, -0.021388)",
        "(-0.094973, 1.563775, -0.022673)",
        "(-0.094771, 1.568700, -0.025449)",
        "(-0.094638, 1.573315, -0.028695)",
        "(-0.094475, 1.577574, -0.032080)",
        "(-0.094369, 1.581475, -0.035475)",
        "(-0.094324, 1.583339, -0.037299)",
        "(-0.094315, 1.586748, -0.041231)",
        "(-0.094406, 1.589904, -0.045254)",
        "(-0.094458, 1.592812, -0.049522)",
        "(-0.094391, 1.595463, -0.053735)",
        "(-0.094369, 1.596641, -0.055796)",
        "(-0.094433, 1.598812, -0.059867)",
        "(-0.094580, 1.600570, -0.063904)",
        "(-0.094756, 1.602158, -0.068222)",
        "(-0.095159, 1.603462, -0.072680)",
        "(-0.095437, 1.603995, -0.074828)",
        "(-0.095957, 1.604913, -0.078909)",
        "(-0.096436, 1.605703, -0.082741)",
        "(-0.097075, 1.606252, -0.086418)",
        "(-0.097789, 1.606680, -0.090033)",
        "(-0.098122, 1.606884, -0.091790)",
        "(-0.098744, 1.607195, -0.095091)",
        "(-0.099290, 1.607360, -0.098039)",
        "(-0.099759, 1.607384, -0.100708)",
        "(-0.100113, 1.607308, -0.103318)",
        "(-0.100256, 1.607239, -0.104649)",
        "(-0.100585, 1.607090, -0.107429)",
        "(-0.100920, 1.606818, -0.110797)",
        "(-0.101388, 1.606364, -0.114459)",
        "(-0.102028, 1.605713, -0.118165)",
        "(-0.102345, 1.605358, -0.120110)",
        "(-0.102958, 1.604541, -0.124189)",
        "(-0.103660, 1.603650, -0.128441)",
        "(-0.104387, 1.602693, -0.132769)",
        "(-0.104934, 1.601673, -0.137041)",
        "(-0.105090, 1.601200, -0.139084)",
        "(-0.105205, 1.600345, -0.143155)",
        "(-0.105146, 1.599489, -0.147038)",
        "(-0.105064, 1.598671, -0.151141)",
        "(-0.104986, 1.597824, -0.155502)",
        "(-0.104974, 1.597399, -0.157722)",
        "(-0.105058, 1.596376, -0.162226)",
        "(-0.105197, 1.595247, -0.167036)",
        "(-0.105319, 1.594097, -0.171759)",
        "(-0.105531, 1.592826, -0.176259)",
        "(-0.105634, 1.592168, -0.178504)",
        "(-0.105863, 1.590803, -0.183080)",
        "(-0.106098, 1.589385, -0.187601)",
        "(-0.106341, 1.587971, -0.191768)",
        "(-0.106440, 1.586656, -0.195943)",
        "(-0.106420, 1.585990, -0.198050)",
        "(-0.106214, 1.584686, -0.202053)",
        "(-0.106022, 1.583378, -0.205937)",
        "(-0.105847, 1.581876, -0.209891)",
        "(-0.105839, 1.580085, -0.213997)",
        "(-0.105953, 1.579057, -0.216057)",
        "(-0.106258, 1.576850, -0.220069)",
        "(-0.106401, 1.574496, -0.223771)",
        "(-0.106345, 1.572001, -0.227182)",
        "(-0.106075, 1.569222, -0.230347)",
        "(-0.105929, 1.567713, -0.231944)",
        "(-0.105721, 1.564439, -0.235082)",
        "(-0.105520, 1.560845, -0.237780)",
        "(-0.105251, 1.557049, -0.240152)",
        "(-0.104932, 1.552875, -0.242126)",
        "(-0.104741, 1.550660, -0.243005)",
        "(-0.104400, 1.545977, -0.244652)",
        "(-0.104229, 1.540998, -0.246257)",
        "(-0.104205, 1.535647, -0.247604)",
        "(-0.104141, 1.530254, -0.248797)",
        "(-0.103972, 1.527452, -0.249464)",
        "(-0.103630, 1.521777, -0.250937)",
        "(-0.103383, 1.515857, -0.252206)",
        "(-0.103132, 1.509784, -0.253354)",
        "(-0.102868, 1.503500, -0.254506)",
        "(-0.102687, 1.500314, -0.255032)",
        "(-0.102344, 1.493946, -0.255912)",
        "(-0.102028, 1.487551, -0.256650)",
        "(-0.101761, 1.481053, -0.257370)",
        "(-0.101705, 1.474449, -0.258111)",
        "(-0.101769, 1.471159, -0.258492)",
        "(-0.101773, 1.464697, -0.259309)",
        "(-0.101626, 1.458260, -0.259909)",
        "(-0.101317, 1.451829, -0.260120)",
        "(-0.101181, 1.445442, -0.259940)",
        "(-0.101152, 1.442276, -0.259771)",
        "(-0.100975, 1.436109, -0.259400)",
        "(-0.100791, 1.430159, -0.258904)",
        "(-0.100554, 1.424536, -0.258201)",
        "(-0.100208, 1.419064, -0.257120)",
        "(-0.100013, 1.416358, -0.256348)",
        "(-0.099591, 1.410937, -0.254490)",
        "(-0.099193, 1.405599, -0.252158)",
        "(-0.098748, 1.400500, -0.249424)",
        "(-0.098346, 1.395424, -0.246399)",
        "(-0.098138, 1.392929, -0.244824)",
        "(-0.097691, 1.388152, -0.241505)",
        "(-0.097218, 1.383443, -0.237875)",
        "(-0.096661, 1.378842, -0.233702)",
        "(-0.096216, 1.374390, -0.228941)",
        "(-0.096053, 1.372240, -0.226408)",
        "(-0.095618, 1.368146, -0.221479)",
        "(-0.095024, 1.364317, -0.216532)",
        "(-0.094704, 1.360535, -0.211007)",
        "(-0.094514, 1.357035, -0.205070)",
        "(-0.094335, 1.355425, -0.202065)",
        "(-0.093816, 1.352385, -0.195947)",
        "(-0.093242, 1.349571, -0.189132)",
        "(-0.092829, 1.346811, -0.181443)",
        "(-0.092511, 1.344403, -0.173783)",
        "(-0.092404, 1.343211, -0.169703)",
        "(-0.092190, 1.341175, -0.161396)",
        "(-0.091857, 1.339779, -0.153125)",
        "(-0.091439, 1.338973, -0.144574)",
        "(-0.091108, 1.338579, -0.135525)",
        "(-0.090974, 1.338657, -0.130852)",
        "(-0.090650, 1.339323, -0.121602)",
        "(-0.090295, 1.340772, -0.112619)",
        "(-0.089893, 1.342982, -0.104001)",
        "(-0.089440, 1.345862, -0.095628)",
        "(-0.089206, 1.347511, -0.091487)",
        "(-0.088899, 1.351047, -0.083608)",
        "(-0.088676, 1.354899, -0.076336)",
        "(-0.088594, 1.358973, -0.069572)",
        "(-0.088566, 1.363286, -0.063374)",
        "(-0.088541, 1.365560, -0.060497)",
        "(-0.088569, 1.370155, -0.055099)",
        "(-0.088592, 1.374843, -0.050150)",
        "(-0.088740, 1.379518, -0.045498)",
        "(-0.089021, 1.384207, -0.041083)",
        "(-0.089167, 1.386611, -0.039043)",
        "(-0.089494, 1.391497, -0.035280)",
        "(-0.089887, 1.396561, -0.032109)",
        "(-0.090395, 1.401643, -0.029238)",
        "(-0.090948, 1.406712, -0.026563)",
        "(-0.091235, 1.409295, -0.025345)",
        "(-0.091814, 1.414535, -0.023142)",
        "(-0.092358, 1.419928, -0.021389)",
        "(-0.092902, 1.425387, -0.019958)",
        "(-0.093261, 1.431006, -0.018698)",
        "(-0.093380, 1.433867, -0.018133)",
        "(-0.093650, 1.439482, -0.016882)",
        "(-0.093993, 1.445104, -0.015812)",
        "(-0.094506, 1.450638, -0.015153)",
        "(-0.095086, 1.456086, -0.014565)",
        "(-0.095357, 1.458840, -0.014249)",
        "(-0.095815, 1.464538, -0.013978)",
        "(-0.096235, 1.470323, -0.014201)",
        "(-0.096797, 1.475964, -0.014212)",
        "(-0.097414, 1.481626, -0.014261)",
        "(-0.097778, 1.484423, -0.014370)",
        "(-0.098527, 1.490017, -0.014454)",
        "(-0.099114, 1.495708, -0.014584)",
        "(-0.099591, 1.501467, -0.014938)",
        "(-0.099979, 1.507169, -0.015163)",
        "(-0.100150, 1.509982, -0.015234)",
        "(-0.100510, 1.515572, -0.015338)",
        "(-0.100838, 1.521132, -0.015320)",
        "(-0.101068, 1.526672, -0.015255)",
        "(-0.101276, 1.532130, -0.015295)",
        "(-0.101356, 1.534843, -0.015338)",
        "(-0.101614, 1.540094, -0.015379)",
        "(-0.101904, 1.545260, -0.015357)",
        "(-0.102089, 1.550437, -0.015576)",
        "(-0.102228, 1.553071, -0.015967)",
        "(-0.102588, 1.558223, -0.016665)",
        "(-0.102868, 1.563007, -0.016978)",
        "(-0.102990, 1.567650, -0.017427)",
        "(-0.103035, 1.572219, -0.018240)",
        "(-0.103200, 1.576708, -0.019355)",
        "(-0.103330, 1.578942, -0.019999)",
        "(-0.103591, 1.583396, -0.021508)",
        "(-0.103772, 1.587837, -0.023597)",
        "(-0.104016, 1.592233, -0.026212)",
        "(-0.104066, 1.596518, -0.029153)",
        "(-0.104013, 1.598583, -0.030648)",
        "(-0.103937, 1.602576, -0.033856)",
        "(-0.103903, 1.606254, -0.037328)",
        "(-0.104018, 1.609568, -0.041062)",
        "(-0.104126, 1.612729, -0.045303)",
        "(-0.104249, 1.614170, -0.047599)",
        "(-0.104635, 1.616837, -0.052166)",
        "(-0.104969, 1.619202, -0.056671)",
        "(-0.105177, 1.621342, -0.061362)",
        "(-0.105398, 1.623250, -0.066334)",
        "(-0.105494, 1.624051, -0.068921)",
        "(-0.105545, 1.625433, -0.074381)",
        "(-0.105655, 1.626483, -0.080524)",
        "(-0.106122, 1.627017, -0.086797)",
        "(-0.106521, 1.627218, -0.093008)",
        "(-0.106632, 1.627232, -0.096087)",
        "(-0.106876, 1.626972, -0.102205)",
        "(-0.107128, 1.626307, -0.108331)",
        "(-0.107526, 1.625142, -0.114747)",
        "(-0.108037, 1.623607, -0.121449)",
        "(-0.108457, 1.622639, -0.124884)",
        "(-0.109317, 1.620557, -0.131459)",
        "(-0.110203, 1.618200, -0.137545)",
        "(-0.110835, 1.615679, -0.143083)",
        "(-0.111061, 1.613146, -0.148527)",
        "(-0.111215, 1.611845, -0.151379)",
        "(-0.111834, 1.609112, -0.157279)",
        "(-0.112799, 1.606163, -0.163103)",
        "(-0.113693, 1.603232, -0.168656)",
        "(-0.114250, 1.600418, -0.173860)",
        "(-0.114363, 1.599034, -0.176343)",
        "(-0.114444, 1.596333, -0.181276)",
        "(-0.114407, 1.593647, -0.186386)",
        "(-0.114684, 1.590836, -0.191470)",
        "(-0.115146, 1.587940, -0.196389)",
        "(-0.115285, 1.586533, -0.198851)",
        "(-0.115392, 1.583772, -0.203630)",
        "(-0.115273, 1.580905, -0.207987)",
        "(-0.115113, 1.577814, -0.211982)",
        "(-0.115086, 1.574484, -0.215714)",
        "(-0.115166, 1.572688, -0.217535)",
        "(-0.115389, 1.568873, -0.221171)",
        "(-0.115393, 1.564868, -0.224492)",
        "(-0.115242, 1.560632, -0.227341)",
        "(-0.115126, 1.556107, -0.229844)",
        "(-0.115091, 1.553744, -0.231018)",
        "(-0.115162, 1.548945, -0.233273)",
        "(-0.115297, 1.543899, -0.235168)",
        "(-0.115188, 1.538694, -0.237155)",
        "(-0.114691, 1.533300, -0.239308)",
        "(-0.114496, 1.530516, -0.240120)",
        "(-0.114321, 1.524848, -0.241306)",
        "(-0.114274, 1.518971, -0.241972)",
        "(-0.113936, 1.512897, -0.242618)",
        "(-0.113375, 1.506579, -0.243332)",
        "(-0.113121, 1.503348, -0.243560)",
        "(-0.112689, 1.496888, -0.243682)",
        "(-0.112454, 1.490349, -0.243421)",
        "(-0.112147, 1.483911, -0.243231)",
        "(-0.111483, 1.477536, -0.242946)",
        "(-0.111083, 1.474355, -0.242645)",
        "(-0.110273, 1.468027, -0.241590)",
        "(-0.109593, 1.461806, -0.240074)",
        "(-0.108737, 1.455660, -0.238367)",
        "(-0.107874, 1.449496, -0.236137)",
        "(-0.107540, 1.446411, -0.234781)",
        "(-0.106883, 1.440404, -0.231983)",
        "(-0.106113, 1.434655, -0.229137)",
        "(-0.105312, 1.428961, -0.226130)",
        "(-0.104720, 1.423319, -0.222675)",
        "(-0.104499, 1.420555, -0.220750)",
        "(-0.104123, 1.414985, -0.216509)",
        "(-0.103771, 1.409960, -0.212484)",
        "(-0.103281, 1.405240, -0.208561)",
        "(-0.102678, 1.400911, -0.204307)",
        "(-0.102387, 1.398859, -0.201912)",
        "(-0.101876, 1.394897, -0.196828)",
        "(-0.101274, 1.391305, -0.191491)",
        "(-0.100499, 1.388248, -0.185912)",
        "(-0.099940, 1.385551, -0.180078)",
        "(-0.099733, 1.384356, -0.177153)",
        "(-0.099293, 1.382316, -0.171358)",
        "(-0.098782, 1.380741, -0.165687)",
        "(-0.098204, 1.379529, -0.159872)",
        "(-0.097688, 1.378557, -0.153701)",
        "(-0.097372, 1.378196, -0.150625)",
        "(-0.096710, 1.377719, -0.144596)",
        "(-0.095996, 1.377444, -0.138635)",
        "(-0.095316, 1.377254, -0.132623)",
        "(-0.094790, 1.377060, -0.126382)",
        "(-0.094521, 1.376987, -0.123243)",
        "(-0.093713, 1.377110, -0.117052)",
        "(-0.092815, 1.377263, -0.110950)",
        "(-0.091945, 1.377305, -0.104842)",
        "(-0.091087, 1.377265, -0.098956)",
        "(-0.090718, 1.377231, -0.096074)",
        "(-0.089944, 1.377175, -0.090231)",
        "(-0.089167, 1.377125, -0.084405)",
        "(-0.088478, 1.377031, -0.078968)",
        "(-0.087913, 1.376938, -0.073758)",
        "(-0.087641, 1.376920, -0.071092)",
        "(-0.087155, 1.377010, -0.065836)",
        "(-0.086536, 1.377479, -0.061020)",
        "(-0.085942, 1.378067, -0.056539)",
        "(-0.085488, 1.378857, -0.051982)",
        "(-0.085230, 1.379471, -0.049779)",
        "(-0.084749, 1.381004, -0.045763)",
        "(-0.084342, 1.382854, -0.042008)",
        "(-0.084011, 1.385027, -0.038551)",
        "(-0.083862, 1.387470, -0.035661)",
        "(-0.083853, 1.388749, -0.034260)",
        "(-0.083943, 1.391640, -0.031610)",
        "(-0.083945, 1.395036, -0.029320)",
        "(-0.084044, 1.398667, -0.027387)",
        "(-0.084148, 1.402440, -0.025358)",
        "(-0.084189, 1.404427, -0.024349)",
        "(-0.084336, 1.408596, -0.022472)",
        "(-0.084521, 1.413047, -0.021065)",
        "(-0.084845, 1.417634, -0.019910)",
        "(-0.085276, 1.422378, -0.018838)",
        "(-0.085475, 1.424874, -0.018395)",
        "(-0.085812, 1.429942, -0.017467)",
        "(-0.086171, 1.435166, -0.016655)",
        "(-0.086666, 1.440500, -0.016162)",
        "(-0.087230, 1.445976, -0.016190)",
        "(-0.087519, 1.448752, -0.016346)",
        "(-0.088145, 1.454415, -0.017072)",
        "(-0.089215, 1.460129, -0.018867)",
        "(-0.090239, 1.465691, -0.019855)",
        "(-0.090710, 1.471526, -0.020605)",
        "(-0.090966, 1.474425, -0.021011)",
        "(-0.091552, 1.480191, -0.021972)",
        "(-0.092166, 1.485960, -0.022851)",
        "(-0.092919, 1.491844, -0.023615)",
        "(-0.093549, 1.497918, -0.024429)",
        "(-0.093867, 1.500966, -0.024838)",
        "(-0.094454, 1.507082, -0.025734)",
        "(-0.094916, 1.513204, -0.026698)",
        "(-0.095351, 1.519312, -0.027528)",
        "(-0.095648, 1.525383, -0.028225)",
        "(-0.095783, 1.528368, -0.028532)",
        "(-0.095973, 1.534328, -0.029301)",
        "(-0.095917, 1.540225, -0.030299)",
        "(-0.095973, 1.545785, -0.031133)",
        "(-0.096034, 1.551166, -0.031920)",
        "(-0.096084, 1.553772, -0.032436)",
        "(-0.096292, 1.558806, -0.033534)",
        "(-0.096621, 1.563470, -0.034506)",
        "(-0.096934, 1.568032, -0.035637)",
        "(-0.097299, 1.572349, -0.037214)",
        "(-0.097541, 1.574395, -0.037928)",
        "(-0.098134, 1.578320, -0.039160)",
        "(-0.098703, 1.582153, -0.040331)",
        "(-0.099182, 1.585947, -0.041728)",
        "(-0.099659, 1.589682, -0.043531)",
        "(-0.099898, 1.591516, -0.044495)",
        "(-0.100288, 1.595136, -0.046751)",
        "(-0.100523, 1.598737, -0.049545)",
        "(-0.100640, 1.602279, -0.052704)",
        "(-0.100849, 1.605671, -0.056165)",
        "(-0.100923, 1.607298, -0.058059)",
        "(-0.101098, 1.610440, -0.062101)",
        "(-0.101361, 1.613393, -0.066529)",
        "(-0.101418, 1.616175, -0.071146)",
        "(-0.101358, 1.618723, -0.075769)",
        "(-0.101421, 1.619887, -0.078045)",
        "(-0.101625, 1.622023, -0.082812)",
        "(-0.101850, 1.623921, -0.088002)",
        "(-0.102140, 1.625554, -0.093257)",
        "(-0.102298, 1.626969, -0.098564)",
        "(-0.102287, 1.627577, -0.101097)",
        "(-0.102310, 1.628576, -0.106121)",
        "(-0.102500, 1.629230, -0.111396)",
        "(-0.102717, 1.629556, -0.116912)",
        "(-0.103147, 1.629487, -0.122408)",
        "(-0.103368, 1.629355, -0.125117)",
        "(-0.103866, 1.628922, -0.130767)",
        "(-0.104631, 1.628158, -0.136493)",
        "(-0.105494, 1.627128, -0.141626)",
        "(-0.106187, 1.626012, -0.146116)",
        "(-0.106395, 1.625447, -0.148281)",
        "(-0.106571, 1.624277, -0.152652)",
        "(-0.106848, 1.622799, -0.157192)",
        "(-0.107265, 1.620991, -0.161761)",
        "(-0.107787, 1.618900, -0.166230)",
        "(-0.107938, 1.617796, -0.168514)",
        "(-0.108226, 1.615450, -0.173246)",
        "(-0.108850, 1.612825, -0.178042)",
        "(-0.109661, 1.610053, -0.182851)",
        "(-0.110341, 1.607233, -0.187672)",
        "(-0.110596, 1.605786, -0.190078)",
        "(-0.110993, 1.602886, -0.194775)",
        "(-0.111162, 1.599998, -0.199049)",
        "(-0.111180, 1.596916, -0.203257)",
        "(-0.111298, 1.593526, -0.207255)",
        "(-0.111335, 1.591701, -0.209023)",
        "(-0.111269, 1.587950, -0.212306)",
        "(-0.111187, 1.584097, -0.215582)",
        "(-0.111257, 1.580072, -0.218685)",
        "(-0.111560, 1.575921, -0.221538)",
        "(-0.111648, 1.573802, -0.222911)",
        "(-0.111732, 1.569462, -0.225596)",
        "(-0.111797, 1.564953, -0.227968)",
        "(-0.111928, 1.560361, -0.229988)",
        "(-0.112022, 1.555670, -0.231885)",
        "(-0.112033, 1.553313, -0.232781)",
        "(-0.111949, 1.548615, -0.234390)",
        "(-0.111800, 1.543870, -0.235749)",
        "(-0.111734, 1.538980, -0.236759)",
        "(-0.111561, 1.534065, -0.237508)",
        "(-0.111424, 1.531412, -0.237728)",
        "(-0.111302, 1.526422, -0.237954)",
        "(-0.111238, 1.521452, -0.238032)",
        "(-0.110951, 1.516384, -0.238048)",
        "(-0.110740, 1.511264, -0.237812)",
        "(-0.110644, 1.508737, -0.237500)",
        "(-0.110417, 1.503751, -0.236767)",
        "(-0.109989, 1.498827, -0.235953)",
        "(-0.109314, 1.494016, -0.234932)",
        "(-0.108644, 1.489361, -0.233417)",
        "(-0.108394, 1.487060, -0.232408)",
        "(-0.107828, 1.482564, -0.230295)",
        "(-0.107241, 1.478117, -0.228089)",
        "(-0.106629, 1.473731, -0.225840)",
        "(-0.106041, 1.469427, -0.223364)",
        "(-0.105793, 1.467299, -0.221882)",
        "(-0.105360, 1.463047, -0.218432)",
        "(-0.104775, 1.458800, -0.214869)",
        "(-0.104236, 1.454574, -0.211359)",
        "(-0.103906, 1.450403, -0.207777)",
        "(-0.103738, 1.448388, -0.206011)",
        "(-0.103314, 1.444454, -0.202596)",
        "(-0.102894, 1.440626, -0.199085)",
        "(-0.102536, 1.436905, -0.195120)",
        "(-0.102075, 1.433259, -0.190981)",
        "(-0.101806, 1.431486, -0.188998)",
        "(-0.101337, 1.428092, -0.185104)",
        "(-0.100971, 1.424807, -0.181236)",
        "(-0.100402, 1.421750, -0.177347)",
        "(-0.099624, 1.418955, -0.173105)",
        "(-0.099203, 1.417634, -0.170743)",
        "(-0.098347, 1.414915, -0.165806)",
        "(-0.097431, 1.412239, -0.160797)",
        "(-0.096490, 1.409587, -0.156039)",
        "(-0.095625, 1.406915, -0.151439)",
        "(-0.095230, 1.405530, -0.149128)",
        "(-0.094465, 1.402706, -0.144373)",
        "(-0.093798, 1.399957, -0.139330)",
        "(-0.093173, 1.397265, -0.134093)",
        "(-0.092444, 1.394670, -0.128798)",
        "(-0.092084, 1.393444, -0.126186)",
        "(-0.091507, 1.391158, -0.120923)",
        "(-0.090904, 1.389273, -0.115538)",
        "(-0.090230, 1.387823, -0.110028)",
        "(-0.089536, 1.386789, -0.104167)",
        "(-0.089192, 1.386438, -0.101136)",
        "(-0.088503, 1.386033, -0.095199)",
        "(-0.087732, 1.386086, -0.089311)",
        "(-0.086787, 1.386752, -0.083455)",
        "(-0.085982, 1.387743, -0.077774)",
        "(-0.085572, 1.388331, -0.074970)",
        "(-0.084766, 1.389895, -0.069672)",
        "(-0.084010, 1.391682, -0.064581)",
        "(-0.083354, 1.393737, -0.059712)",
        "(-0.082738, 1.395914, -0.054939)",
        "(-0.082487, 1.397177, -0.052753)",
        "(-0.082082, 1.399945, -0.048708)",
        "(-0.082030, 1.402987, -0.045043)",
        "(-0.082205, 1.406358, -0.041503)",
        "(-0.082333, 1.410200, -0.038194)",
        "(-0.082369, 1.412296, -0.036579)",
        "(-0.082484, 1.416729, -0.033365)",
        "(-0.082585, 1.421600, -0.030401)",
        "(-0.082837, 1.426821, -0.027776)",
        "(-0.083133, 1.432359, -0.025534)",
        "(-0.083283, 1.435249, -0.024459)",
        "(-0.083582, 1.441328, -0.022380)",
        "(-0.083902, 1.447623, -0.020590)",
        "(-0.084206, 1.454237, -0.019350)",
        "(-0.084561, 1.460964, -0.018477)",
        "(-0.084734, 1.464344, -0.018088)",
        "(-0.085076, 1.471069, -0.017233)",
        "(-0.085268, 1.477888, -0.016631)",
        "(-0.085288, 1.484837, -0.016313)",
        "(-0.085422, 1.491679, -0.015904)",
        "(-0.085502, 1.495077, -0.015711)",
        "(-0.085601, 1.501928, -0.015644)",
        "(-0.085679, 1.508701, -0.015756)",
        "(-0.085821, 1.515409, -0.015907)",
        "(-0.085975, 1.522081, -0.016273)",
        "(-0.086010, 1.525424, -0.016638)",
        "(-0.086160, 1.531951, -0.017422)",
        "(-0.086430, 1.538140, -0.018203)",
        "(-0.086786, 1.544145, -0.019092)",
        "(-0.087106, 1.550002, -0.019989)",
        "(-0.087230, 1.552868, -0.020435)",
        "(-0.087423, 1.558411, -0.021548)",
        "(-0.087721, 1.563704, -0.022863)",
        "(-0.088115, 1.568784, -0.024370)",
        "(-0.088337, 1.573739, -0.026106)",
        "(-0.088395, 1.576193, -0.027012)",
        "(-0.088295, 1.580857, -0.029065)",
        "(-0.088281, 1.585243, -0.031091)",
        "(-0.088314, 1.589416, -0.033203)",
        "(-0.088282, 1.593418, -0.035621)",
        "(-0.088268, 1.595358, -0.036977)",
        "(-0.088315, 1.599100, -0.039921)",
        "(-0.088497, 1.602534, -0.043126)",
        "(-0.088670, 1.605764, -0.046552)",
        "(-0.088760, 1.608817, -0.050125)",
        "(-0.088764, 1.610317, -0.051999)",
        "(-0.088826, 1.613173, -0.056069)",
        "(-0.088840, 1.615859, -0.060387)",
        "(-0.088865, 1.618260, -0.064853)",
        "(-0.089098, 1.620498, -0.069619)",
        "(-0.089301, 1.621489, -0.072253)",
        "(-0.089750, 1.623436, -0.077634)",
        "(-0.090242, 1.625195, -0.083468)",
        "(-0.090865, 1.626820, -0.089697)",
        "(-0.091628, 1.628277, -0.096268)",
        "(-0.092047, 1.628938, -0.099563)",
        "(-0.092817, 1.630146, -0.106004)",
        "(-0.093554, 1.631222, -0.112774)",
        "(-0.094218, 1.632126, -0.119640)",
        "(-0.094751, 1.632821, -0.126354)",
        "(-0.094967, 1.633086, -0.129607)",
        "(-0.095424, 1.633458, -0.136231)",
        "(-0.096082, 1.633597, -0.142996)",
        "(-0.096924, 1.633536, -0.149625)",
        "(-0.097557, 1.633344, -0.156236)",
        "(-0.097793, 1.633223, -0.159531)",
        "(-0.097983, 1.632846, -0.165646)",
        "(-0.098089, 1.632315, -0.171325)",
        "(-0.098154, 1.631572, -0.177034)",
        "(-0.098351, 1.630477, -0.182656)",
        "(-0.098442, 1.629864, -0.185462)",
        "(-0.098628, 1.628375, -0.191118)",
        "(-0.098958, 1.626672, -0.196906)",
        "(-0.099473, 1.624718, -0.202746)",
        "(-0.100002, 1.622554, -0.208495)",
        "(-0.100221, 1.621413, -0.211370)",
        "(-0.100484, 1.619079, -0.217052)",
        "(-0.100744, 1.616620, -0.222377)",
        "(-0.101307, 1.613870, -0.227576)",
        "(-0.101685, 1.611081, -0.232658)",
        "(-0.101767, 1.609670, -0.235114)",
        "(-0.101865, 1.606755, -0.239918)",
        "(-0.101961, 1.603706, -0.244327)",
        "(-0.102233, 1.600469, -0.248589)",
        "(-0.102381, 1.597057, -0.252921)",
        "(-0.102419, 1.595252, -0.254990)",
        "(-0.102632, 1.591527, -0.258869)",
        "(-0.102734, 1.587633, -0.262452)",
        "(-0.102748, 1.583577, -0.265919)",
        "(-0.102860, 1.579352, -0.269293)",
        "(-0.102980, 1.577234, -0.270855)",
        "(-0.103178, 1.572949, -0.273696)",
        "(-0.103286, 1.568644, -0.276223)",
        "(-0.103398, 1.564313, -0.278372)",
        "(-0.103461, 1.559767, -0.280639)",
        "(-0.103486, 1.557624, -0.281754)",
        "(-0.103642, 1.553294, -0.283661)",
        "(-0.103944, 1.548890, -0.285062)",
        "(-0.104189, 1.544306, -0.286300)",
        "(-0.104366, 1.539501, -0.287544)",
        "(-0.104475, 1.537037, -0.288112)",
        "(-0.104652, 1.532000, -0.289091)",
        "(-0.104727, 1.526883, -0.289749)",
        "(-0.104657, 1.521686, -0.290174)",
        "(-0.104403, 1.516292, -0.290239)",
        "(-0.104334, 1.513531, -0.290160)",
        "(-0.104469, 1.507802, -0.289508)",
        "(-0.104704, 1.501974, -0.288591)",
        "(-0.104829, 1.495995, -0.287390)",
        "(-0.105006, 1.489881, -0.285778)",
        "(-0.105087, 1.486832, -0.284825)",
        "(-0.105283, 1.480763, -0.282648)",
        "(-0.105464, 1.474700, -0.280114)",
        "(-0.105593, 1.468649, -0.277386)",
        "(-0.105715, 1.462602, -0.274423)",
        "(-0.105822, 1.459573, -0.272878)",
        "(-0.106172, 1.453415, -0.269643)",
        "(-0.106583, 1.447229, -0.266139)",
        "(-0.106961, 1.441156, -0.262163)",
        "(-0.107054, 1.435267, -0.258280)",
        "(-0.107060, 1.432365, -0.256385)",
        "(-0.107112, 1.426522, -0.252446)",
        "(-0.107300, 1.420648, -0.248209)",
        "(-0.107471, 1.415010, -0.243867)",
        "(-0.107386, 1.409650, -0.239687)",
        "(-0.107298, 1.407007, -0.237625)",
        "(-0.107040, 1.401873, -0.233631)",
        "(-0.106768, 1.396952, -0.229718)",
        "(-0.106557, 1.392140, -0.225547)",
        "(-0.106215, 1.387560, -0.221314)",
        "(-0.105985, 1.385410, -0.219241)",
        "(-0.105568, 1.381299, -0.215125)",
        "(-0.105067, 1.377593, -0.211091)",
        "(-0.104515, 1.374120, -0.207079)",
        "(-0.103885, 1.370920, -0.202871)",
        "(-0.103579, 1.369396, -0.200584)",
        "(-0.102892, 1.366467, -0.195903)",
        "(-0.102048, 1.363752, -0.191002)",
        "(-0.101155, 1.361230, -0.186113)",
        "(-0.100232, 1.358823, -0.181237)",
        "(-0.099808, 1.357628, -0.178832)",
        "(-0.099034, 1.355237, -0.174026)",
        "(-0.098337, 1.352908, -0.169124)",
        "(-0.097571, 1.350695, -0.164096)",
        "(-0.096774, 1.348583, -0.158837)",
        "(-0.096435, 1.347614, -0.156174)",
        "(-0.095758, 1.345841, -0.150870)",
        "(-0.095100, 1.344364, -0.145443)",
        "(-0.094570, 1.343119, -0.139807)",
        "(-0.094136, 1.342424, -0.134149)",
        "(-0.093903, 1.342245, -0.131406)",
        "(-0.093415, 1.342386, -0.125765)",
        "(-0.093051, 1.342974, -0.119939)",
        "(-0.092892, 1.344054, -0.114169)",
        "(-0.092747, 1.345850, -0.108515)",
        "(-0.092654, 1.346959, -0.105690)",
        "(-0.092372, 1.349738, -0.100000)",
        "(-0.092044, 1.353080, -0.094420)",
        "(-0.091778, 1.356940, -0.088955)",
        "(-0.091605, 1.361042, -0.083447)",
        "(-0.091518, 1.363330, -0.080715)",
        "(-0.091284, 1.368043, -0.075442)",
        "(-0.091060, 1.373087, -0.070438)",
        "(-0.090957, 1.378372, -0.065564)",
        "(-0.090890, 1.383970, -0.060998)",
        "(-0.090895, 1.386855, -0.058870)",
        "(-0.090954, 1.392729, -0.054724)",
        "(-0.091079, 1.398820, -0.050744)",
        "(-0.091243, 1.405261, -0.047259)",
        "(-0.091414, 1.411959, -0.044329)",
        "(-0.091547, 1.415342, -0.042918)",
        "(-0.091930, 1.422152, -0.040194)",
        "(-0.092354, 1.429070, -0.037629)",
        "(-0.092779, 1.436124, -0.035351)",
        "(-0.092986, 1.443510, -0.033186)",
        "(-0.093096, 1.447263, -0.032058)",
        "(-0.093300, 1.454860, -0.029987)",
        "(-0.093424, 1.462551, -0.028361)",
        "(-0.093784, 1.470027, -0.026730)",
        "(-0.094081, 1.477474, -0.025201)",
        "(-0.094231, 1.481186, -0.024615)",
        "(-0.094389, 1.488623, -0.023998)",
        "(-0.094323, 1.495923, -0.023726)",
        "(-0.094163, 1.502895, -0.023093)",
        "(-0.093770, 1.509722, -0.022779)",
        "(-0.093525, 1.513053, -0.022837)",
        "(-0.093197, 1.519372, -0.023137)",
        "(-0.093186, 1.525116, -0.023696)",
        "(-0.092977, 1.530813, -0.024656)",
        "(-0.092825, 1.536212, -0.025894)",
        "(-0.092722, 1.538876, -0.026542)",
        "(-0.092488, 1.543881, -0.027878)",
        "(-0.092414, 1.548692, -0.029386)",
        "(-0.092421, 1.553329, -0.031311)",
        "(-0.092463, 1.557815, -0.033292)",
        "(-0.092539, 1.559964, -0.034286)",
        "(-0.092641, 1.564273, -0.036186)",
        "(-0.092602, 1.568466, -0.037897)",
        "(-0.092432, 1.572629, -0.039614)",
        "(-0.092341, 1.576749, -0.041551)",
        "(-0.092242, 1.578793, -0.042542)",
        "(-0.092068, 1.582866, -0.044342)",
        "(-0.091925, 1.586763, -0.045957)",
        "(-0.091703, 1.590600, -0.047805)",
        "(-0.091249, 1.594481, -0.050221)",
        "(-0.091154, 1.596287, -0.051366)",
        "(-0.091104, 1.599769, -0.053636)",
        "(-0.091024, 1.603203, -0.056346)",
        "(-0.091147, 1.606511, -0.059492)",
        "(-0.091397, 1.609610, -0.062946)",
        "(-0.091487, 1.611119, -0.064681)",
        "(-0.091684, 1.614020, -0.068287)",
        "(-0.091964, 1.616734, -0.072171)",
        "(-0.092347, 1.619280, -0.076028)",
        "(-0.092751, 1.621679, -0.079825)",
        "(-0.092876, 1.622880, -0.081873)",
        "(-0.093096, 1.625287, -0.086153)",
        "(-0.093325, 1.627505, -0.090581)",
        "(-0.093556, 1.629537, -0.094946)",
        "(-0.093912, 1.631377, -0.099328)",
        "(-0.094113, 1.632223, -0.101569)",
        "(-0.094587, 1.633652, -0.106270)",
        "(-0.095089, 1.634943, -0.111223)",
        "(-0.095636, 1.635963, -0.115817)",
        "(-0.096136, 1.636840, -0.120367)",
        "(-0.096400, 1.637227, -0.122628)",
        "(-0.096894, 1.637891, -0.127178)",
        "(-0.097205, 1.638429, -0.131911)",
        "(-0.097651, 1.638782, -0.136882)",
        "(-0.098234, 1.638974, -0.142171)",
        "(-0.098576, 1.638991, -0.144859)",
        "(-0.099284, 1.638952, -0.150003)",
        "(-0.099820, 1.638899, -0.155100)",
        "(-0.100137, 1.638760, -0.160518)",
        "(-0.100549, 1.638481, -0.166102)",
        "(-0.100826, 1.638247, -0.168867)",
        "(-0.101460, 1.637613, -0.174544)",
        "(-0.102114, 1.636790, -0.180384)",
        "(-0.102932, 1.635776, -0.186374)",
        "(-0.103694, 1.634679, -0.192075)",
        "(-0.104035, 1.634079, -0.194827)",
        "(-0.104580, 1.632931, -0.199947)",
        "(-0.104989, 1.631649, -0.204819)",
        "(-0.105405, 1.630151, -0.209599)",
        "(-0.106125, 1.628384, -0.214411)",
        "(-0.106554, 1.627363, -0.216733)",
        "(-0.107413, 1.625215, -0.221260)",
        "(-0.108067, 1.622931, -0.225601)",
        "(-0.108696, 1.620506, -0.229545)",
        "(-0.109200, 1.617858, -0.233185)",
        "(-0.109369, 1.616421, -0.234883)",
        "(-0.109586, 1.613385, -0.237892)",
        "(-0.109638, 1.610178, -0.240452)",
        "(-0.109585, 1.606669, -0.242824)",
        "(-0.109392, 1.602702, -0.244809)",
        "(-0.109281, 1.600653, -0.245664)",
        "(-0.109303, 1.596344, -0.246891)",
        "(-0.109659, 1.591689, -0.247735)",
        "(-0.109985, 1.586764, -0.248664)",
        "(-0.110232, 1.581550, -0.249770)",
        "(-0.110351, 1.578893, -0.250282)",
        "(-0.110704, 1.573484, -0.250949)",
        "(-0.111222, 1.567751, -0.250974)",
        "(-0.111596, 1.561788, -0.250974)",
        "(-0.111848, 1.555641, -0.251148)",
        "(-0.112066, 1.552522, -0.251226)",
        "(-0.112671, 1.546107, -0.251080)",
        "(-0.113279, 1.539488, -0.250675)",
        "(-0.113727, 1.532702, -0.250443)",
        "(-0.114134, 1.525823, -0.250393)",
        "(-0.114341, 1.522343, -0.250330)",
        "(-0.114665, 1.515271, -0.250021)",
        "(-0.114895, 1.508179, -0.249539)",
        "(-0.115072, 1.501058, -0.249107)",
        "(-0.115303, 1.493835, -0.248572)",
        "(-0.115395, 1.490229, -0.248299)",
        "(-0.115612, 1.483100, -0.247714)",
        "(-0.115880, 1.476092, -0.247032)",
        "(-0.115928, 1.469221, -0.246097)",
        "(-0.115705, 1.462466, -0.245109)",
        "(-0.115539, 1.459131, -0.244604)",
        "(-0.115187, 1.452496, -0.243343)",
        "(-0.114835, 1.445848, -0.241451)",
        "(-0.114381, 1.439174, -0.239068)",
        "(-0.113871, 1.432584, -0.236711)",
        "(-0.113530, 1.429348, -0.235601)",
        "(-0.112734, 1.422967, -0.233312)",
        "(-0.111929, 1.416585, -0.230724)",
        "(-0.111268, 1.410248, -0.227605)",
        "(-0.110723, 1.404130, -0.224144)",
        "(-0.110391, 1.401146, -0.222423)",
        "(-0.109625, 1.395353, -0.219062)",
        "(-0.108698, 1.389937, -0.215711)",
        "(-0.107906, 1.384802, -0.212037)",
        "(-0.107228, 1.379973, -0.208221)",
        "(-0.106872, 1.377677, -0.206256)",
        "(-0.106190, 1.373476, -0.202120)",
        "(-0.105421, 1.369880, -0.197940)",
        "(-0.104626, 1.366916, -0.193712)",
        "(-0.103897, 1.364468, -0.189001)",
        "(-0.103537, 1.363517, -0.186632)",
        "(-0.102844, 1.361969, -0.181935)",
        "(-0.102215, 1.360886, -0.176995)",
        "(-0.101626, 1.360180, -0.171600)",
        "(-0.101072, 1.359902, -0.165698)",
        "(-0.100807, 1.360033, -0.162603)",
        "(-0.100167, 1.360564, -0.156534)",
        "(-0.099597, 1.361470, -0.150266)",
        "(-0.099194, 1.362775, -0.143937)",
        "(-0.098999, 1.364602, -0.137774)",
        "(-0.098889, 1.365794, -0.134768)",
        "(-0.098491, 1.368568, -0.128783)",
        "(-0.097583, 1.372360, -0.122706)",
        "(-0.096723, 1.376385, -0.116563)",
        "(-0.095876, 1.380666, -0.110576)",
        "(-0.095444, 1.382900, -0.107687)",
        "(-0.094709, 1.387387, -0.101988)",
        "(-0.094140, 1.391954, -0.096493)",
        "(-0.093660, 1.396531, -0.091215)",
        "(-0.093276, 1.401064, -0.086180)",
        "(-0.093095, 1.403297, -0.083754)",
        "(-0.092740, 1.407635, -0.079069)",
        "(-0.092522, 1.411760, -0.074616)",
        "(-0.092258, 1.415982, -0.070534)",
        "(-0.091976, 1.420265, -0.066891)",
        "(-0.091892, 1.422373, -0.065185)",
        "(-0.091761, 1.426577, -0.061952)",
        "(-0.091615, 1.430807, -0.058876)",
        "(-0.091605, 1.434969, -0.056146)",
        "(-0.091756, 1.439094, -0.053689)",
        "(-0.091760, 1.441201, -0.052605)",
        "(-0.091769, 1.445430, -0.050785)",
        "(-0.091952, 1.449479, -0.049154)",
        "(-0.092315, 1.453330, -0.047560)",
        "(-0.092674, 1.457107, -0.046056)",
        "(-0.092797, 1.458950, -0.045383)",
        "(-0.092995, 1.462650, -0.044248)",
        "(-0.093290, 1.466357, -0.043372)",
        "(-0.093897, 1.469977, -0.042469)",
        "(-0.094734, 1.473491, -0.041682)",
        "(-0.095249, 1.475239, -0.041306)",
        "(-0.096504, 1.478637, -0.040304)",
        "(-0.097529, 1.482343, -0.039267)",
        "(-0.098360, 1.486431, -0.038499)",
        "(-0.099332, 1.490646, -0.037740)",
        "(-0.099847, 1.492812, -0.037443)",
        "(-0.101005, 1.497274, -0.036895)",
        "(-0.102110, 1.501918, -0.036101)",
        "(-0.103018, 1.506829, -0.034978)",
        "(-0.103879, 1.512115, -0.033837)",
        "(-0.104462, 1.514856, -0.033271)",
        "(-0.105775, 1.520521, -0.032051)",
        "(-0.106923, 1.526625, -0.030918)",
        "(-0.107873, 1.533216, -0.030097)",
        "(-0.108779, 1.540192, -0.029186)",
        "(-0.109236, 1.543815, -0.028599)",
        "(-0.109970, 1.551207, -0.027408)",
        "(-0.110253, 1.558962, -0.026417)",
        "(-0.110355, 1.566710, -0.025278)",
        "(-0.110344, 1.574309, -0.024038)",
        "(-0.110307, 1.578060, -0.023801)",
        "(-0.110515, 1.585403, -0.024267)",
        "(-0.110917, 1.591891, -0.024140)",
        "(-0.111397, 1.597712, -0.024153)",
        "(-0.111981, 1.603142, -0.024601)",
        "(-0.112340, 1.605705, -0.025027)",
        "(-0.113109, 1.610448, -0.026585)",
        "(-0.113989, 1.614691, -0.028685)",
        "(-0.114760, 1.618549, -0.031012)",
        "(-0.115323, 1.622135, -0.033703)",
        "(-0.115517, 1.623792, -0.035307)",
        "(-0.115993, 1.626844, -0.038978)",
        "(-0.116719, 1.629284, -0.042668)",
        "(-0.117532, 1.631296, -0.046506)",
        "(-0.118376, 1.632826, -0.050376)",
        "(-0.118815, 1.633505, -0.052270)",
        "(-0.119627, 1.634635, -0.056410)",
        "(-0.120346, 1.635594, -0.061126)",
        "(-0.121202, 1.636339, -0.066174)",
        "(-0.122372, 1.636889, -0.071637)",
        "(-0.123080, 1.637091, -0.074504)",
        "(-0.124447, 1.637389, -0.080456)",
        "(-0.125529, 1.637683, -0.086611)",
        "(-0.126392, 1.637968, -0.092845)",
        "(-0.127361, 1.638095, -0.099168)",
        "(-0.127856, 1.638112, -0.102373)",
        "(-0.128952, 1.637947, -0.108490)",
        "(-0.129981, 1.637690, -0.114123)",
        "(-0.130555, 1.637451, -0.119804)",
        "(-0.130858, 1.637157, -0.125783)",
        "(-0.131111, 1.636911, -0.128864)",
        "(-0.131960, 1.636203, -0.134967)",
        "(-0.132938, 1.635225, -0.140974)",
        "(-0.133400, 1.634218, -0.146481)",
        "(-0.133341, 1.633242, -0.151293)",
        "(-0.133176, 1.632699, -0.153583)",
        "(-0.132638, 1.631463, -0.158093)",
        "(-0.132217, 1.629839, -0.162633)",
        "(-0.131823, 1.627737, -0.167110)",
        "(-0.131201, 1.625298, -0.171690)",
        "(-0.130921, 1.623935, -0.174050)",
        "(-0.130630, 1.620682, -0.179152)",
        "(-0.130564, 1.616936, -0.184535)",
        "(-0.130677, 1.612680, -0.189787)",
        "(-0.130770, 1.608072, -0.194906)",
        "(-0.130783, 1.605608, -0.197305)",
        "(-0.130667, 1.600484, -0.201928)",
        "(-0.130422, 1.595161, -0.206654)",
        "(-0.130244, 1.589696, -0.211345)",
        "(-0.130113, 1.584073, -0.216007)",
        "(-0.130003, 1.581257, -0.218405)",
        "(-0.129767, 1.575500, -0.223313)",
        "(-0.129646, 1.569606, -0.228201)",
        "(-0.129477, 1.563681, -0.232683)",
        "(-0.129317, 1.557573, -0.236904)",
        "(-0.129161, 1.554501, -0.238864)",
        "(-0.128588, 1.548383, -0.242209)",
        "(-0.128116, 1.542137, -0.244952)",
        "(-0.127837, 1.535869, -0.247135)",
        "(-0.127594, 1.529688, -0.248852)",
        "(-0.127315, 1.526687, -0.249582)",
        "(-0.126551, 1.520772, -0.250790)",
        "(-0.125577, 1.515074, -0.251533)",
        "(-0.124704, 1.509354, -0.251558)",
        "(-0.124329, 1.503552, -0.250955)",
        "(-0.124135, 1.500689, -0.250505)",
        "(-0.123647, 1.495271, -0.249761)",
        "(-0.122778, 1.490331, -0.249154)",
        "(-0.121991, 1.485563, -0.248190)",
        "(-0.121396, 1.480806, -0.246676)",
        "(-0.121141, 1.478403, -0.245820)",
        "(-0.120490, 1.473659, -0.243918)",
        "(-0.119708, 1.469049, -0.241681)",
        "(-0.118957, 1.464533, -0.238972)",
        "(-0.118262, 1.460166, -0.235821)",
        "(-0.117894, 1.457993, -0.234205)",
        "(-0.117161, 1.453642, -0.230869)",
        "(-0.116450, 1.449306, -0.227476)",
        "(-0.115758, 1.444960, -0.223777)",
        "(-0.115062, 1.440622, -0.219775)",
        "(-0.114661, 1.438486, -0.217740)",
        "(-0.113796, 1.434297, -0.213628)",
        "(-0.112937, 1.430251, -0.209575)",
        "(-0.112315, 1.426192, -0.205458)",
        "(-0.111909, 1.422182, -0.201036)",
        "(-0.111734, 1.420244, -0.198685)",
        "(-0.111401, 1.416496, -0.193761)",
        "(-0.111032, 1.412958, -0.188607)",
        "(-0.110776, 1.409802, -0.182947)",
        "(-0.110464, 1.407105, -0.177101)",
        "(-0.110291, 1.405879, -0.174172)",
        "(-0.109869, 1.403777, -0.168142)",
        "(-0.109555, 1.402046, -0.161712)",
        "(-0.109125, 1.400910, -0.155083)",
        "(-0.108509, 1.400128, -0.148519)",
        "(-0.108219, 1.399974, -0.145118)",
        "(-0.107646, 1.399879, -0.138427)",
        "(-0.106951, 1.400322, -0.132020)",
        "(-0.106276, 1.401108, -0.125558)",
        "(-0.105726, 1.402237, -0.118974)",
        "(-0.105458, 1.402947, -0.115788)",
        "(-0.104955, 1.404683, -0.109911)",
        "(-0.104664, 1.406564, -0.104287)",
        "(-0.104574, 1.408799, -0.098845)",
        "(-0.104398, 1.411295, -0.093583)",
        "(-0.104332, 1.412589, -0.090974)",
        "(-0.104159, 1.415227, -0.085773)",
        "(-0.103898, 1.417942, -0.080724)",
        "(-0.103514, 1.420725, -0.075964)",
        "(-0.103176, 1.423495, -0.071528)",
        "(-0.103071, 1.424826, -0.069316)",
        "(-0.103180, 1.427320, -0.065170)",
        "(-0.103352, 1.429833, -0.061316)",
        "(-0.103402, 1.432489, -0.057524)",
        "(-0.103508, 1.435199, -0.054004)",
        "(-0.103586, 1.436574, -0.052434)",
        "(-0.103821, 1.439255, -0.049537)",
        "(-0.104133, 1.441985, -0.046907)",
        "(-0.104434, 1.444873, -0.044355)",
        "(-0.104784, 1.447830, -0.041672)",
        "(-0.104959, 1.449355, -0.040324)",
        "(-0.105296, 1.452671, -0.037906)",
        "(-0.105666, 1.456221, -0.035838)",
        "(-0.106129, 1.459877, -0.033734)",
        "(-0.106530, 1.463739, -0.031612)",
        "(-0.106680, 1.465754, -0.030656)",
        "(-0.107016, 1.469914, -0.028840)",
        "(-0.107650, 1.474059, -0.027070)",
        "(-0.108311, 1.478516, -0.025822)",
        "(-0.108904, 1.483114, -0.024799)",
        "(-0.109181, 1.485440, -0.024361)",
        "(-0.109625, 1.490196, -0.023520)",
        "(-0.110105, 1.494907, -0.022649)",
        "(-0.110819, 1.499625, -0.021795)",
        "(-0.111656, 1.504398, -0.021129)",
        "(-0.112028, 1.506893, -0.020985)",
        "(-0.112637, 1.512081, -0.020914)",
        "(-0.113108, 1.517430, -0.020964)",
        "(-0.113480, 1.522985, -0.020812)",
        "(-0.113855, 1.528111, -0.020538)",
        "(-0.114090, 1.530572, -0.020371)",
        "(-0.114494, 1.535644, -0.020340)",
        "(-0.114663, 1.540968, -0.020674)",
        "(-0.114745, 1.546355, -0.020853)",
        "(-0.114769, 1.551720, -0.020962)",
        "(-0.114745, 1.554362, -0.021111)",
        "(-0.114724, 1.559509, -0.021444)",
        "(-0.114712, 1.564562, -0.021721)",
        "(-0.114600, 1.569599, -0.022392)",
        "(-0.114587, 1.574564, -0.023481)",
        "(-0.114643, 1.576951, -0.024116)",
        "(-0.114654, 1.581685, -0.025453)",
        "(-0.114545, 1.586329, -0.027073)",
        "(-0.114420, 1.590771, -0.029131)",
        "(-0.114330, 1.594983, -0.031283)",
        "(-0.114243, 1.597052, -0.032474)",
        "(-0.113915, 1.601051, -0.035270)",
        "(-0.113353, 1.604969, -0.038442)",
        "(-0.113041, 1.608605, -0.041773)",
        "(-0.112831, 1.612005, -0.045660)",
        "(-0.112801, 1.613640, -0.047800)",
        "(-0.112962, 1.616692, -0.052337)",
        "(-0.113186, 1.619466, -0.057072)",
        "(-0.113394, 1.622138, -0.062434)",
        "(-0.113791, 1.624632, -0.068062)",
        "(-0.114074, 1.625795, -0.070931)",
        "(-0.114614, 1.628011, -0.076641)",
        "(-0.115100, 1.630067, -0.082489)",
        "(-0.115447, 1.632010, -0.088559)",
        "(-0.115692, 1.633874, -0.094886)",
        "(-0.115845, 1.634753, -0.098174)",
        "(-0.116152, 1.636338, -0.104969)",
        "(-0.116571, 1.637695, -0.111901)",
        "(-0.117057, 1.638893, -0.118963)",
        "(-0.117647, 1.639960, -0.126455)",
        "(-0.117959, 1.640429, -0.130248)",
        "(-0.118548, 1.641278, -0.137647)",
        "(-0.118992, 1.641829, -0.144761)",
        "(-0.119426, 1.642084, -0.151594)",
        "(-0.119793, 1.642168, -0.158195)",
        "(-0.119987, 1.642180, -0.161525)",
        "(-0.120146, 1.642113, -0.168310)",
        "(-0.120088, 1.641923, -0.174857)",
        "(-0.119953, 1.641464, -0.181039)",
        "(-0.119674, 1.640557, -0.186913)",
        "(-0.119461, 1.639967, -0.189735)",
        "(-0.118930, 1.638652, -0.195184)",
        "(-0.118392, 1.637101, -0.200423)",
        "(-0.117874, 1.635342, -0.205585)",
        "(-0.117524, 1.633302, -0.210788)",
        "(-0.117442, 1.632126, -0.213406)",
        "(-0.117572, 1.629352, -0.218335)",
        "(-0.117994, 1.626293, -0.222806)",
        "(-0.118422, 1.623127, -0.227083)",
        "(-0.118727, 1.619728, -0.230995)",
        "(-0.118864, 1.617989, -0.232946)",
        "(-0.119113, 1.614220, -0.236694)",
        "(-0.119657, 1.610207, -0.240037)",
        "(-0.120406, 1.605962, -0.242930)",
        "(-0.120802, 1.601725, -0.245565)",
        "(-0.120858, 1.599606, -0.246905)",
        "(-0.121035, 1.595258, -0.249593)",
        "(-0.121400, 1.590647, -0.252245)",
        "(-0.121949, 1.585711, -0.254650)",
        "(-0.122544, 1.580592, -0.256595)",
        "(-0.122783, 1.577988, -0.257302)",
        "(-0.123134, 1.572755, -0.258590)",
        "(-0.123329, 1.567329, -0.260048)",
        "(-0.123789, 1.561675, -0.261500)",
        "(-0.124364, 1.555839, -0.262658)",
        "(-0.124669, 1.552853, -0.263139)",
        "(-0.125102, 1.546810, -0.263990)",
        "(-0.125232, 1.540724, -0.264675)",
        "(-0.125364, 1.534488, -0.265125)",
        "(-0.125646, 1.527995, -0.265236)",
        "(-0.125762, 1.524673, -0.265136)",
        "(-0.125918, 1.517967, -0.264577)",
        "(-0.126088, 1.511334, -0.263769)",
        "(-0.126029, 1.504736, -0.262862)",
        "(-0.125823, 1.498017, -0.262011)",
        "(-0.125831, 1.494574, -0.261501)",
        "(-0.126020, 1.487639, -0.260056)",
        "(-0.126281, 1.480705, -0.257992)",
        "(-0.126272, 1.473941, -0.255806)",
        "(-0.126058, 1.467213, -0.253698)",
        "(-0.125937, 1.463862, -0.252601)",
        "(-0.125624, 1.457257, -0.250100)",
        "(-0.125307, 1.450764, -0.247132)",
        "(-0.125018, 1.444473, -0.243539)",
        "(-0.124587, 1.438428, -0.239842)",
        "(-0.124250, 1.435475, -0.238043)",
        "(-0.123489, 1.429727, -0.234292)",
        "(-0.123012, 1.424234, -0.229517)",
        "(-0.122748, 1.418881, -0.224391)",
        "(-0.122160, 1.413832, -0.219392)",
        "(-0.121814, 1.411382, -0.216838)",
        "(-0.121213, 1.406712, -0.211203)",
        "(-0.120604, 1.402227, -0.205009)",
        "(-0.119730, 1.398152, -0.198264)",
        "(-0.118673, 1.394300, -0.191084)",
        "(-0.118065, 1.392499, -0.187166)",
        "(-0.116854, 1.389004, -0.178963)",
        "(-0.115629, 1.385714, -0.170352)",
        "(-0.114263, 1.382669, -0.162062)",
        "(-0.112981, 1.379887, -0.154060)",
        "(-0.112449, 1.378559, -0.150066)",
        "(-0.111360, 1.375969, -0.142021)",
        "(-0.110312, 1.373682, -0.133942)",
        "(-0.109200, 1.371728, -0.126076)",
        "(-0.108200, 1.369899, -0.118599)",
        "(-0.107796, 1.369031, -0.114898)",
        "(-0.107223, 1.367444, -0.107541)",
        "(-0.106627, 1.366334, -0.100415)",
        "(-0.105898, 1.365589, -0.093273)",
        "(-0.105108, 1.365295, -0.086303)",
        "(-0.104705, 1.365283, -0.082887)",
        "(-0.103892, 1.365445, -0.076107)",
        "(-0.103182, 1.365952, -0.069661)",
        "(-0.102616, 1.366909, -0.064042)",
        "(-0.102207, 1.367981, -0.058641)",
        "(-0.102066, 1.368576, -0.055980)",
        "(-0.101748, 1.369946, -0.050721)",
        "(-0.101391, 1.371732, -0.045910)",
        "(-0.101155, 1.373727, -0.041553)",
        "(-0.101104, 1.375915, -0.037482)",
        "(-0.101123, 1.377060, -0.035506)",
        "(-0.101187, 1.379663, -0.031785)",
        "(-0.101071, 1.382747, -0.028206)",
        "(-0.101040, 1.386196, -0.025088)",
        "(-0.101180, 1.389743, -0.022367)",
        "(-0.101320, 1.391556, -0.021052)",
        "(-0.101725, 1.395314, -0.018523)",
        "(-0.102112, 1.399467, -0.016484)",
        "(-0.102702, 1.403868, -0.015084)",
        "(-0.103580, 1.408301, -0.014146)",
        "(-0.104040, 1.410594, -0.013775)",
        "(-0.104964, 1.415690, -0.013392)",
        "(-0.105808, 1.420685, -0.013408)",
        "(-0.106815, 1.425807, -0.013494)",
        "(-0.107869, 1.431164, -0.013954)",
        "(-0.108441, 1.433920, -0.014373)",
        "(-0.109676, 1.439381, -0.015193)",
        "(-0.110687, 1.445175, -0.016066)",
        "(-0.111655, 1.451203, -0.017112)",
        "(-0.112818, 1.457114, -0.018091)",
        "(-0.113391, 1.460060, -0.018487)",
        "(-0.114450, 1.466047, -0.019326)",
        "(-0.115160, 1.472172, -0.020249)",
        "(-0.115554, 1.478466, -0.021222)",
        "(-0.116060, 1.484599, -0.022182)",
        "(-0.116320, 1.487638, -0.022728)",
        "(-0.116842, 1.493631, -0.023863)",
        "(-0.117250, 1.499563, -0.024987)",
        "(-0.117416, 1.505550, -0.026183)",
        "(-0.117655, 1.511432, -0.027572)",
        "(-0.117816, 1.514293, -0.028384)",
        "(-0.118109, 1.520047, -0.030179)",
        "(-0.118425, 1.525746, -0.031959)",
        "(-0.118664, 1.531445, -0.033835)",
        "(-0.118651, 1.537130, -0.035776)",
        "(-0.118588, 1.539979, -0.036824)",
        "(-0.118322, 1.545625, -0.039163)",
        "(-0.118093, 1.551114, -0.041453)",
        "(-0.117906, 1.556295, -0.043987)",
        "(-0.117907, 1.561265, -0.046915)",
        "(-0.118021, 1.563601, -0.048465)",
        "(-0.118173, 1.568122, -0.051710)",
        "(-0.117884, 1.572592, -0.054854)",
        "(-0.117354, 1.576966, -0.058165)",
        "(-0.117003, 1.580990, -0.061412)",
        "(-0.116847, 1.582935, -0.063039)",
        "(-0.116439, 1.586782, -0.066683)",
        "(-0.115989, 1.590536, -0.070620)",
        "(-0.115528, 1.594187, -0.074658)",
        "(-0.115200, 1.597602, -0.078871)"
    ],
    "rightHandRotations": [
        "(341.642000, 274.017900, 281.092800)",
        "(341.659600, 274.039300, 281.083300)",
        "(341.677000, 274.069500, 281.065200)",
        "(341.673400, 274.089800, 281.053600)",
        "(341.648900, 274.115300, 281.044700)",
        "(341.630300, 274.126100, 281.039100)",
        "(341.604900, 274.133900, 281.001100)",
        "(341.600500, 274.122300, 280.959700)",
        "(341.598100, 274.114900, 280.947600)",
        "(341.589200, 274.099900, 280.944000)",
        "(341.586300, 274.086300, 280.945300)",
        "(341.602100, 274.062300, 280.964400)",
        "(341.617200, 274.055500, 280.970900)",
        "(341.623500, 274.025800, 280.987600)",
        "(341.609800, 274.011900, 281.011800)",
        "(341.593400, 274.008300, 281.017800)",
        "(341.566100, 273.991800, 280.993600)",
        "(341.552900, 273.976800, 280.976700)",
        "(341.536700, 273.972700, 280.948500)",
        "(341.492800, 273.936800, 280.926700)",
        "(341.470500, 273.918800, 280.929300)",
        "(341.441500, 273.940200, 280.908800)",
        "(341.412700, 273.967400, 280.853200)",
        "(341.377200, 273.962000, 280.829900)",
        "(341.355700, 273.967800, 280.838300)",
        "(341.342300, 273.965600, 280.841200)",
        "(341.339800, 273.970900, 280.835100)",
        "(341.329500, 273.988400, 280.835200)",
        "(341.236100, 274.200500, 280.982000)",
        "(341.126900, 274.476500, 281.118000)",
        "(341.093600, 274.520400, 281.160500)",
        "(341.002300, 274.509000, 281.137700)",
        "(340.804800, 274.615600, 281.155700)",
        "(340.378000, 275.096600, 281.415600)",
        "(339.843200, 276.078200, 281.792100)",
        "(339.605900, 276.557000, 281.895800)",
        "(339.271700, 277.080800, 281.610200)",
        "(338.900800, 277.192600, 281.078600)",
        "(338.282700, 277.404600, 280.880500)",
        "(337.500900, 277.690300, 280.951000)",
        "(337.123400, 277.790400, 280.955300)",
        "(336.444400, 278.029800, 280.843200)",
        "(335.844100, 278.467200, 280.648100)",
        "(335.245700, 278.842500, 280.354400)",
        "(334.692600, 279.001600, 280.116300)",
        "(334.444400, 279.114300, 280.039400)",
        "(333.962400, 279.404700, 279.912500)",
        "(333.593200, 279.774200, 279.974900)",
        "(333.247700, 280.430300, 279.972600)",
        "(332.967500, 280.807500, 279.715600)",
        "(332.873400, 280.857000, 279.595000)",
        "(332.594700, 281.152700, 279.488600)",
        "(332.254900, 281.576700, 279.505700)",
        "(331.924400, 282.192700, 279.606000)",
        "(331.659300, 282.808400, 279.427800)",
        "(331.563800, 282.971400, 279.300700)",
        "(331.268700, 283.224200, 279.231800)",
        "(330.832800, 283.761300, 279.048500)",
        "(329.953800, 284.599500, 279.112500)",
        "(328.839200, 286.040400, 279.284200)",
        "(328.328200, 286.807100, 279.201800)",
        "(327.482900, 288.278600, 278.625600)",
        "(326.833300, 289.950700, 277.695200)",
        "(325.248300, 291.977200, 277.263200)",
        "(323.004200, 294.839400, 277.234900)",
        "(321.908600, 296.530600, 276.933000)",
        "(320.282400, 299.356000, 275.918900)",
        "(319.314800, 301.665000, 274.476500)",
        "(318.685000, 303.741700, 273.333900)",
        "(318.132100, 305.830200, 272.221300)",
        "(317.745400, 306.701200, 271.844300)",
        "(316.890800, 308.214600, 271.425500)",
        "(316.167700, 309.477300, 271.383200)",
        "(315.610200, 310.999600, 271.072400)",
        "(314.774700, 312.678700, 270.711100)",
        "(314.080800, 313.619200, 270.710300)",
        "(312.736300, 315.268900, 270.726100)",
        "(311.727600, 316.258200, 270.877200)",
        "(311.112700, 317.844300, 270.704000)",
        "(310.439500, 320.212600, 270.129800)",
        "(309.980500, 321.331600, 269.925800)",
        "(309.093600, 323.760200, 269.038700)",
        "(308.438400, 325.488600, 268.309500)",
        "(307.859300, 326.676800, 267.791000)",
        "(307.535400, 328.047400, 267.176000)",
        "(307.462100, 328.713100, 266.881700)",
        "(307.494000, 330.156000, 266.204500)",
        "(307.459300, 331.566300, 265.583700)",
        "(306.854800, 332.750200, 265.233900)",
        "(306.017300, 334.122000, 264.974900)",
        "(305.608000, 334.700600, 264.855100)",
        "(305.148200, 335.413400, 264.796800)",
        "(304.983600, 335.493800, 264.918500)",
        "(304.998400, 335.502600, 265.009100)",
        "(304.739500, 335.880000, 264.967900)",
        "(304.587100, 336.289200, 264.809900)",
        "(304.371700, 337.110400, 264.352800)",
        "(304.344600, 337.729800, 263.921600)",
        "(304.208700, 338.192800, 263.787100)",
        "(303.903300, 338.903500, 263.594400)",
        "(303.694600, 339.368100, 263.418000)",
        "(303.304400, 340.350600, 262.926500)",
        "(303.025100, 341.127400, 262.591200)",
        "(302.762300, 341.865700, 262.227300)",
        "(302.488000, 342.420200, 262.025600)",
        "(302.354400, 342.642600, 261.980400)",
        "(302.073300, 342.918900, 261.914500)",
        "(301.676200, 343.407700, 261.606800)",
        "(301.164600, 343.836800, 261.501800)",
        "(300.266600, 344.325000, 261.496200)",
        "(299.867200, 344.772700, 261.348900)",
        "(299.204400, 345.254800, 261.208600)",
        "(298.660800, 344.894200, 261.413100)",
        "(298.057200, 344.403000, 261.770900)",
        "(297.021100, 344.032000, 262.224300)",
        "(296.444200, 343.821700, 262.526300)",
        "(295.468900, 343.667700, 262.932800)",
        "(294.656200, 343.385700, 263.095900)",
        "(294.067200, 342.373800, 263.529200)",
        "(293.473000, 340.752000, 264.489000)",
        "(292.977500, 339.970100, 265.004500)",
        "(292.079000, 339.174300, 265.468800)",
        "(291.399000, 339.011700, 265.176300)",
        "(290.762700, 338.788900, 264.696300)",
        "(290.039000, 338.926300, 264.195300)",
        "(289.700000, 339.425600, 263.696700)",
        "(289.040200, 340.340100, 262.603500)",
        "(288.650400, 340.484300, 262.053700)",
        "(288.534900, 340.481000, 261.659900)",
        "(288.294400, 340.292100, 261.638500)",
        "(288.018400, 340.452100, 261.532600)",
        "(287.254000, 341.218400, 261.164200)",
        "(286.840500, 342.715400, 260.154900)",
        "(287.121500, 343.729100, 259.344100)",
        "(287.398800, 343.281700, 259.624800)",
        "(287.486500, 342.914000, 259.958300)",
        "(287.412300, 343.395000, 259.730800)",
        "(287.032500, 345.056300, 258.526300)",
        "(286.664800, 346.274600, 257.679300)",
        "(286.436600, 347.095800, 257.018600)",
        "(286.383500, 347.398400, 256.803200)",
        "(286.331500, 348.492300, 256.107700)",
        "(286.218000, 350.180500, 255.012300)",
        "(285.919100, 351.209000, 254.364700)",
        "(285.618100, 352.087500, 253.831800)",
        "(285.505600, 352.438300, 253.667600)",
        "(285.306900, 353.138300, 253.244900)",
        "(285.179900, 354.246700, 252.465700)",
        "(285.010200, 355.162600, 251.892900)",
        "(284.831800, 356.108100, 251.376100)",
        "(284.726600, 356.556300, 251.157100)",
        "(284.455300, 357.019300, 251.057700)",
        "(284.354000, 358.010000, 250.402000)",
        "(284.376100, 358.456400, 250.196600)",
        "(284.317400, 358.673100, 250.189800)",
        "(284.293900, 359.063200, 249.949400)",
        "(284.195100, 359.538700, 249.701400)",
        "(283.845500, 359.619000, 249.759800)",
        "(283.604900, 359.400900, 250.158600)",
        "(283.487400, 358.348100, 251.107400)",
        "(283.423600, 357.773300, 251.580400)",
        "(283.058700, 357.436500, 251.843600)",
        "(282.310200, 358.655600, 251.012700)",
        "(281.507800, 359.927200, 249.950500)",
        "(280.917000, 0.603268, 249.053600)",
        "(280.714500, 0.979867, 248.533900)",
        "(280.280600, 1.065221, 248.175800)",
        "(279.982200, 1.119164, 247.941500)",
        "(279.928700, 0.695880, 248.008800)",
        "(279.803800, 0.644152, 247.878000)",
        "(279.775000, 1.182733, 247.318600)",
        "(279.761400, 2.633197, 245.759700)",
        "(279.759600, 3.982560, 244.390100)",
        "(279.707900, 5.796050, 242.647800)",
        "(279.680400, 6.985653, 241.487300)",
        "(279.755100, 7.802209, 240.693400)",
        "(279.855400, 9.299004, 239.227600)",
        "(279.858300, 10.760260, 237.792400)",
        "(279.847000, 12.545640, 236.339100)",
        "(279.981400, 13.770550, 235.503200)",
        "(280.137500, 14.089950, 235.235600)",
        "(280.364300, 14.179040, 235.234900)",
        "(280.550700, 14.647220, 235.141000)",
        "(280.705100, 15.858390, 234.427300)",
        "(280.756000, 17.720410, 233.231900)",
        "(280.821200, 18.500960, 232.814000)",
        "(281.019200, 19.377110, 232.467600)",
        "(281.263000, 19.322430, 232.800100)",
        "(281.403600, 19.608000, 232.942700)",
        "(281.510800, 20.692300, 232.649600)",
        "(281.582900, 21.628650, 232.201500)",
        "(281.728400, 22.960310, 231.710700)",
        "(281.973800, 22.997370, 232.292700)",
        "(282.307700, 22.508230, 233.295600)",
        "(282.630900, 21.593820, 234.735000)",
        "(282.753000, 21.095880, 235.541200)",
        "(282.866900, 21.424160, 236.014200)",
        "(283.035200, 22.487480, 235.811500)",
        "(283.232200, 23.047230, 235.940300)",
        "(283.483100, 22.856720, 236.636700)",
        "(283.538100, 22.429910, 237.348400)",
        "(283.563200, 21.833810, 238.689300)",
        "(283.676500, 21.591270, 239.801100)",
        "(283.803900, 20.938470, 241.106100)",
        "(283.882700, 20.111390, 242.509400)",
        "(283.968600, 20.086320, 242.812500)",
        "(284.122400, 19.869440, 243.553000)",
        "(284.221000, 19.587800, 244.396400)",
        "(284.238300, 19.757270, 244.996200)",
        "(284.265500, 19.917390, 245.576000)",
        "(284.366200, 19.792130, 245.962500)",
        "(284.602000, 18.988790, 247.113700)",
        "(284.761800, 18.425080, 248.124200)",
        "(284.886800, 18.761940, 248.359300)",
        "(284.866200, 19.337280, 248.308900)",
        "(284.875100, 19.404310, 248.521700)",
        "(284.949300, 18.619900, 249.829900)",
        "(285.008600, 17.037740, 251.845800)",
        "(285.217700, 16.136140, 253.214500)",
        "(285.372900, 15.578600, 254.193600)",
        "(285.489900, 15.466270, 254.521300)",
        "(285.723300, 14.434800, 256.008200)",
        "(285.827700, 12.728590, 258.206600)",
        "(286.084600, 10.933940, 260.527100)",
        "(286.636100, 9.560534, 262.122200)",
        "(286.863500, 8.985312, 262.646200)",
        "(287.218900, 7.686476, 263.990400)",
        "(287.430800, 5.694021, 266.393900)",
        "(287.687100, 3.606454, 269.020300)",
        "(288.184500, 2.158170, 270.879300)",
        "(288.553300, 1.576465, 271.560000)",
        "(289.134600, 0.292654, 272.820600)",
        "(289.447200, 359.072800, 274.140200)",
        "(289.674400, 357.662900, 275.920500)",
        "(289.880100, 356.627000, 277.301200)",
        "(290.010200, 356.238100, 277.758400)",
        "(290.255400, 354.796300, 279.272200)",
        "(290.571800, 353.434000, 280.627300)",
        "(290.964200, 351.901100, 282.022900)",
        "(291.329300, 350.660500, 283.105900)",
        "(291.512500, 350.045200, 283.671000)",
        "(291.834900, 348.764000, 284.773100)",
        "(292.200600, 347.885100, 285.474800)",
        "(292.512200, 347.031900, 286.116700)",
        "(292.719400, 345.913400, 286.969700)",
        "(292.765500, 345.165600, 287.606400)",
        "(292.866700, 343.857900, 288.784500)",
        "(293.117100, 343.011400, 289.563000)",
        "(293.642900, 342.532300, 289.759500)",
        "(294.039400, 342.018600, 289.859200)",
        "(294.127000, 341.559900, 290.161200)",
        "(294.019800, 340.343500, 291.111900)",
        "(293.752300, 339.175000, 292.056400)",
        "(293.698200, 338.252100, 292.710300)",
        "(294.007000, 337.928800, 292.650300)",
        "(294.205500, 337.752900, 292.625700)",
        "(294.572100, 337.162600, 292.792600)",
        "(294.788500, 336.376800, 293.209200)",
        "(294.789800, 335.460300, 293.805400)",
        "(294.801000, 334.549300, 294.359900)",
        "(294.856700, 334.142200, 294.586800)",
        "(294.956000, 333.303300, 295.018900)",
        "(295.108600, 332.358900, 295.498900)",
        "(295.249800, 331.265900, 296.035200)",
        "(295.314500, 330.477300, 296.337600)",
        "(295.294800, 330.141600, 296.416400)",
        "(295.069100, 329.415500, 296.652600)",
        "(294.745100, 329.068000, 296.449200)",
        "(294.477200, 328.648100, 296.262800)",
        "(294.031100, 328.296200, 296.078700)",
        "(293.803300, 328.090300, 295.958600)",
        "(293.392900, 327.713900, 295.654500)",
        "(292.844500, 327.697100, 295.078600)",
        "(292.228300, 327.645300, 294.636600)",
        "(291.709500, 327.790100, 293.960100)",
        "(291.532600, 328.094800, 293.359800)",
        "(291.323600, 328.531100, 292.225800)",
        "(291.060900, 328.842700, 291.258600)",
        "(290.601700, 329.276200, 290.299600)",
        "(290.034300, 329.721500, 289.432700)",
        "(289.761300, 329.855300, 289.075100)",
        "(289.222000, 330.323100, 288.191600)",
        "(288.778800, 330.574800, 287.569500)",
        "(288.406900, 330.903800, 286.964900)",
        "(288.015300, 331.191500, 286.467600)",
        "(287.741100, 331.467500, 286.126400)",
        "(287.210500, 332.721100, 284.824500)",
        "(286.918800, 333.820400, 283.497800)",
        "(286.765600, 334.619700, 282.483700)",
        "(286.649400, 335.516700, 281.469700)",
        "(286.602700, 335.897800, 281.028100)",
        "(286.337900, 336.652400, 280.235000)",
        "(285.816600, 337.733300, 279.286800)",
        "(285.410200, 339.358500, 277.692000)",
        "(285.115100, 340.563500, 276.511300)",
        "(284.997100, 340.901800, 276.208800)",
        "(284.910100, 341.860700, 275.226100)",
        "(284.851700, 342.897700, 274.134200)",
        "(284.603900, 343.914000, 273.307300)",
        "(284.269800, 345.203300, 272.257400)",
        "(284.151900, 345.699700, 271.798500)",
        "(283.920000, 346.641200, 270.873700)",
        "(283.729200, 347.607200, 270.073400)",
        "(283.684600, 348.945400, 268.744300)",
        "(283.607100, 350.031300, 267.686600)",
        "(283.531600, 350.504900, 267.290300)",
        "(283.443400, 351.825700, 266.033200)",
        "(283.342000, 353.300500, 264.580100)",
        "(283.160900, 354.908000, 263.041500)",
        "(282.987000, 356.778600, 261.204700)",
        "(282.917000, 357.557900, 260.410700)",
        "(282.751100, 358.953300, 259.044200)",
        "(282.642900, 0.689089, 257.327300)",
        "(282.581900, 1.974974, 255.993800)",
        "(282.713900, 3.403185, 254.486200)",
        "(282.840100, 4.276274, 253.619500)",
        "(282.886900, 5.746006, 252.197000)",
        "(282.704000, 7.474738, 250.600300)",
        "(282.709000, 8.754781, 249.369900)",
        "(282.620200, 10.195100, 248.002700)",
        "(282.605900, 11.093240, 247.206600)",
        "(282.644600, 12.554680, 245.723700)",
        "(282.583300, 15.121520, 243.302200)",
        "(282.461100, 17.584430, 241.095400)",
        "(282.461800, 19.080510, 239.625500)",
        "(282.484400, 19.555570, 239.145900)",
        "(282.555400, 20.616950, 238.083200)",
        "(282.692300, 21.766410, 236.979300)",
        "(282.897800, 22.274550, 236.573900)",
        "(283.038400, 22.759140, 236.292200)",
        "(283.042800, 23.220250, 235.999400)",
        "(283.034700, 24.365630, 235.118200)",
        "(283.008500, 26.281160, 233.488900)",
        "(283.144300, 28.357060, 231.829600)",
        "(283.299300, 29.189340, 231.270600)",
        "(283.310900, 29.099000, 231.451700)",
        "(283.375300, 29.411310, 231.460500)",
        "(283.497800, 30.727010, 230.616400)",
        "(283.658800, 32.264730, 229.589900)",
        "(283.811900, 33.194750, 229.101700)",
        "(283.858700, 33.260410, 229.194800)",
        "(283.994100, 32.700350, 230.040400)",
        "(284.235700, 32.175660, 230.994200)",
        "(284.415200, 32.080460, 231.638800)",
        "(284.478400, 31.522650, 232.736400)",
        "(284.607500, 31.249970, 233.241000)",
        "(284.868500, 30.132800, 234.670400)",
        "(284.982400, 29.146330, 236.004300)",
        "(285.045600, 28.390090, 237.257500)",
        "(284.979600, 27.469840, 238.746200)",
        "(284.963800, 26.922870, 239.539500)",
        "(284.882000, 25.910840, 240.944100)",
        "(284.807700, 25.233910, 242.018800)",
        "(284.877000, 24.418010, 243.234700)",
        "(284.945100, 23.314000, 244.674300)",
        "(284.991300, 22.432310, 245.707200)",
        "(284.963900, 20.723890, 247.819300)",
        "(284.944000, 19.431670, 249.553600)",
        "(284.937000, 18.659680, 250.703700)",
        "(284.874000, 18.055200, 251.665700)",
        "(284.878300, 17.605300, 252.300700)",
        "(284.890100, 16.405670, 253.860400)",
        "(284.995300, 15.006060, 255.595800)",
        "(285.158000, 13.313880, 257.552800)",
        "(285.381000, 11.898740, 259.139300)",
        "(285.479400, 11.492630, 259.629700)",
        "(285.496900, 10.826030, 260.584400)",
        "(285.418700, 9.963247, 261.818100)",
        "(285.427300, 8.878594, 263.172900)",
        "(285.714400, 7.050337, 265.217900)",
        "(285.921500, 6.109879, 266.182200)",
        "(286.399700, 4.591235, 267.734700)",
        "(286.817100, 3.428449, 268.918300)",
        "(286.896900, 2.416144, 270.124300)",
        "(286.842500, 1.355318, 271.537700)",
        "(286.913000, 0.653043, 272.343000)",
        "(287.261300, 359.069800, 273.941800)",
        "(287.623000, 357.944100, 275.074100)",
        "(287.884400, 356.849700, 276.258900)",
        "(288.117600, 356.143500, 277.109100)",
        "(288.211300, 355.743000, 277.603100)",
        "(288.367700, 354.635700, 278.880800)",
        "(288.768100, 353.645100, 279.945700)",
        "(289.294900, 352.949000, 280.610700)",
        "(289.733500, 352.160700, 281.423600)",
        "(289.840700, 351.533000, 282.146300)",
        "(289.976300, 350.360500, 283.513300)",
        "(290.133200, 349.294700, 284.612900)",
        "(290.160200, 347.883200, 285.932100)",
        "(290.285900, 346.790400, 287.005700)",
        "(290.433400, 346.306100, 287.434800)",
        "(290.853300, 345.843100, 287.659500)",
        "(291.071000, 345.361700, 288.023300)",
        "(291.208400, 344.413800, 288.787400)",
        "(291.256700, 343.075000, 289.815400)",
        "(291.290200, 342.555800, 290.263800)",
        "(291.418900, 342.230700, 290.402800)",
        "(291.748700, 341.667400, 290.553500)",
        "(291.783900, 340.510000, 291.276800)",
        "(291.656400, 339.495700, 291.989500)",
        "(291.622100, 339.047500, 292.229000)",
        "(291.644500, 338.506100, 292.307600)",
        "(291.731600, 338.102300, 292.284900)",
        "(291.768900, 337.481000, 292.341600)",
        "(291.699600, 336.752600, 292.530700)",
        "(291.644000, 336.443100, 292.613600)",
        "(291.627100, 335.640800, 292.905900)",
        "(291.643100, 335.168500, 292.772200)",
        "(291.778000, 335.010600, 292.375900)",
        "(292.018200, 334.849600, 291.851300)",
        "(292.159400, 334.674900, 291.702000)",
        "(292.384900, 334.167600, 291.526700)",
        "(292.571000, 333.360000, 291.560200)",
        "(292.726100, 332.994800, 291.154200)",
        "(292.772400, 332.742700, 290.739300)",
        "(292.755700, 332.496900, 290.680800)",
        "(292.613400, 332.014200, 290.568700)",
        "(292.488800, 331.463700, 290.518700)",
        "(292.369300, 330.952300, 290.369000)",
        "(292.296200, 330.868300, 289.906600)",
        "(292.310300, 330.848000, 289.606700)",
        "(292.245600, 330.779900, 289.017400)",
        "(291.763500, 330.908200, 288.557600)",
        "(291.210800, 331.091300, 288.112800)",
        "(291.002100, 331.240900, 287.525300)",
        "(290.992100, 331.231000, 287.292300)",
        "(290.994600, 331.498800, 286.602100)",
        "(290.805100, 331.951100, 285.919900)",
        "(290.314800, 332.567100, 285.216900)",
        "(289.662000, 332.935400, 284.822400)",
        "(289.363300, 333.225300, 284.531700)",
        "(289.010900, 334.180900, 283.489900)",
        "(288.922400, 335.242700, 282.176800)",
        "(288.713500, 335.981900, 281.223900)",
        "(288.165600, 336.813100, 280.417300)",
        "(287.810000, 337.327700, 279.956800)",
        "(287.168300, 338.307200, 279.036000)",
        "(286.756300, 339.346000, 277.908600)",
        "(286.447000, 340.261900, 276.899900)",
        "(286.221400, 340.764800, 276.328400)",
        "(286.080300, 340.997100, 276.139300)",
        "(285.768100, 341.268600, 275.869800)",
        "(285.382000, 341.665000, 275.469500)",
        "(285.099900, 343.313400, 273.830100)",
        "(284.868500, 344.711500, 272.404400)",
        "(284.671200, 345.302500, 271.840100)",
        "(284.260600, 346.659600, 270.629500)",
        "(283.959600, 347.982900, 269.350500)",
        "(283.698500, 349.364400, 268.064700)",
        "(283.514900, 351.156300, 266.410900)",
        "(283.466500, 352.021200, 265.581000)",
        "(283.307700, 353.347500, 264.354400)",
        "(283.096800, 355.117200, 262.771100)",
        "(283.047800, 356.929400, 261.056400)",
        "(282.914100, 358.587500, 259.533600)",
        "(282.807700, 359.432300, 258.806100)",
        "(282.604600, 1.445276, 257.055400)",
        "(282.598200, 3.395837, 255.292300)",
        "(282.557700, 4.747344, 254.146300)",
        "(282.549800, 5.651601, 253.472400)",
        "(282.605600, 6.005978, 253.174500)",
        "(282.664600, 6.848920, 252.399300)",
        "(282.817800, 7.306313, 252.061200)",
        "(283.012900, 7.880396, 251.507800)",
        "(283.008700, 8.477631, 251.082100)",
        "(282.945300, 8.689871, 250.979400)",
        "(282.916300, 9.411139, 250.428200)",
        "(282.859600, 9.944880, 250.004600)",
        "(282.753300, 10.432040, 249.772000)",
        "(282.902700, 10.248220, 250.023000)",
        "(282.994800, 10.040690, 250.198800)",
        "(282.985300, 10.415670, 249.969100)",
        "(282.777300, 11.388470, 249.267000)",
        "(282.789400, 12.244670, 248.599500)",
        "(282.934200, 13.145130, 247.746400)",
        "(283.026600, 13.246160, 247.684500)",
        "(283.167400, 12.973300, 247.955900)",
        "(283.024100, 13.775960, 247.267900)",
        "(282.689500, 15.809280, 245.569400)",
        "(282.629700, 17.316720, 244.172600)",
        "(282.646500, 17.715380, 243.773000)",
        "(282.626300, 18.161050, 243.313900)",
        "(282.548900, 18.432710, 243.113600)",
        "(282.453200, 18.387920, 243.196100)",
        "(282.576000, 18.131300, 243.475400)",
        "(282.719200, 18.175250, 243.367700)",
        "(282.879200, 18.365840, 243.016400)",
        "(282.787600, 18.847860, 242.678900)",
        "(282.735100, 19.774620, 241.903400)",
        "(282.837600, 19.767740, 241.894000)",
        "(282.820100, 19.738200, 241.928000)",
        "(282.685600, 20.283470, 241.472400)",
        "(282.354900, 21.436780, 240.490800)",
        "(282.038300, 22.597800, 239.543400)",
        "(281.967800, 23.593080, 238.744600)",
        "(281.973100, 23.992360, 238.407100)",
        "(281.976000, 24.496730, 238.067300)",
        "(282.033400, 24.881000, 237.909000)",
        "(282.012700, 25.182820, 237.876100)",
        "(282.062400, 25.464160, 237.907900)",
        "(282.132400, 25.445840, 238.051800)",
        "(282.357200, 25.103110, 238.636100)",
        "(282.588500, 24.592340, 239.421000)",
        "(282.865800, 24.350600, 240.037200)",
        "(282.995600, 24.155280, 240.699500)",
        "(283.068400, 24.234930, 240.931000)",
        "(283.276000, 24.391810, 241.350700)",
        "(283.608900, 23.919080, 242.281800)",
        "(283.933500, 23.330690, 243.334000)",
        "(284.202400, 22.604620, 244.620500)",
        "(284.373200, 22.170040, 245.356000)",
        "(284.756900, 20.804250, 247.248300)",
        "(285.113600, 19.745030, 248.847300)",
        "(285.522600, 19.218420, 249.809000)",
        "(285.802700, 18.594440, 250.926500)",
        "(285.943900, 18.090830, 251.670600)",
        "(286.319500, 16.468040, 253.710000)",
        "(286.782600, 14.538420, 256.119700)",
        "(287.342100, 12.965320, 258.044800)",
        "(287.680400, 12.578320, 258.779300)",
        "(287.689300, 12.346520, 259.286300)",
        "(287.509000, 11.460550, 260.791100)",
        "(287.588200, 10.284140, 262.371800)",
        "(287.977700, 8.789064, 264.105300)",
        "(288.354100, 7.295689, 265.801300)",
        "(288.512900, 6.725399, 266.463900)",
        "(288.634300, 5.975399, 267.439600)",
        "(288.648500, 5.466487, 268.353300)",
        "(288.749600, 4.978385, 269.173800)",
        "(289.068100, 4.108596, 270.113700)",
        "(289.180900, 3.623647, 270.651400)",
        "(289.164300, 2.338403, 272.156500)",
        "(289.091200, 1.244517, 273.458600)",
        "(289.365800, 0.434675, 274.282400)",
        "(289.443500, 359.672700, 275.261200)",
        "(289.468100, 359.226400, 275.818000)",
        "(289.716000, 358.093500, 276.985400)",
        "(290.180500, 357.118800, 277.861500)",
        "(290.442700, 356.202900, 278.830800)",
        "(290.676000, 355.187700, 279.977400)",
        "(290.909100, 354.842000, 280.321100)",
        "(291.387300, 354.267100, 280.777300)",
        "(291.710400, 353.446800, 281.474100)",
        "(291.992500, 352.924400, 282.000000)",
        "(292.509900, 352.336400, 282.590300)",
        "(292.721300, 351.849500, 282.992000)",
        "(293.011300, 350.264300, 284.516000)",
        "(293.233300, 348.865500, 285.822500)",
        "(293.478600, 347.991900, 286.634800)",
        "(293.800500, 347.383700, 287.213000)",
        "(293.952700, 347.030300, 287.504100)",
        "(294.146800, 345.922800, 288.467700)",
        "(294.353800, 345.051300, 289.316700)",
        "(294.744400, 344.213700, 289.976300)",
        "(295.061500, 343.329100, 290.656700)",
        "(295.173900, 342.899000, 291.043300)",
        "(295.347100, 342.123500, 291.727100)",
        "(295.468500, 341.237200, 292.442800)",
        "(295.667000, 340.368700, 293.235300)",
        "(296.101300, 339.952100, 293.465800)",
        "(296.384300, 339.898500, 293.394900)",
        "(296.848700, 339.668500, 293.311100)",
        "(296.998000, 339.120200, 293.651700)",
        "(296.961700, 338.387000, 294.212700)",
        "(297.033800, 338.134900, 294.244400)",
        "(297.095000, 338.037700, 294.205700)",
        "(297.222700, 337.326000, 294.543900)",
        "(297.225000, 336.325600, 295.202400)",
        "(297.096300, 335.583700, 295.727800)",
        "(297.102100, 335.401300, 295.698500)",
        "(297.185500, 335.181900, 295.781700)",
        "(297.427400, 334.544900, 296.047400)",
        "(297.552200, 333.876000, 296.373700)",
        "(297.565400, 333.460400, 296.598600)",
        "(297.640400, 332.875500, 296.929100)",
        "(297.712900, 332.492500, 297.150500)",
        "(297.784700, 331.520200, 297.775900)",
        "(297.798800, 330.416000, 298.505800)",
        "(297.821400, 329.553300, 298.978300)",
        "(297.933600, 328.750800, 299.356800)",
        "(297.953100, 328.254800, 299.635200)",
        "(297.895000, 327.231600, 300.209500)",
        "(297.700700, 326.610100, 300.435400)",
        "(297.421400, 325.841500, 300.731400)",
        "(297.106200, 325.151500, 300.961600)",
        "(297.006200, 324.793200, 301.066500)",
        "(296.824100, 323.996400, 301.294300)",
        "(296.519300, 323.564500, 301.264900)",
        "(296.133400, 323.449000, 300.939600)",
        "(295.764300, 323.776900, 300.163700)",
        "(295.590000, 323.887900, 299.816900)",
        "(295.212000, 323.962300, 299.259300)",
        "(294.883200, 324.234200, 298.440900)",
        "(294.386000, 324.319900, 297.815400)",
        "(293.633500, 324.638900, 297.157000)",
        "(293.313800, 324.869200, 296.747600)",
        "(292.871900, 325.321600, 295.832200)",
        "(292.624800, 326.047200, 294.625700)",
        "(292.310300, 326.626500, 293.630100)",
        "(291.862000, 327.274400, 292.670700)",
        "(291.616200, 327.604500, 292.188000)",
        "(291.111200, 328.302400, 291.198700)",
        "(290.782800, 329.002200, 290.103100)",
        "(290.531400, 329.545800, 289.195500)",
        "(290.226400, 330.330400, 288.101600)",
        "(290.048800, 330.621100, 287.627300)",
        "(289.638900, 331.395900, 286.590000)",
        "(289.220600, 332.441200, 285.408800)",
        "(288.912200, 333.247400, 284.319700)",
        "(288.624100, 334.019000, 283.434000)",
        "(288.510000, 334.552100, 282.872700)",
        "(288.560500, 335.567400, 281.690700)",
        "(288.523800, 336.583600, 280.543400)",
        "(288.337000, 337.835000, 279.238200)",
        "(287.865000, 339.046100, 278.010500)",
        "(287.609600, 339.618600, 277.464600)",
        "(287.149300, 340.721600, 276.459900)",
        "(287.058300, 341.870600, 275.278600)",
        "(287.013500, 342.901700, 274.161000)",
        "(286.784400, 343.887300, 273.176800)",
        "(286.644700, 344.299600, 272.790500)",
        "(286.341500, 345.296700, 271.883200)",
        "(286.229800, 346.099000, 271.071900)",
        "(286.035300, 347.223800, 269.980900)",
        "(285.776400, 348.185400, 269.096100)",
        "(285.664400, 348.480600, 268.807300)",
        "(285.520100, 349.331500, 268.034500)",
        "(285.271500, 350.732900, 266.686900)",
        "(284.931700, 351.874500, 265.569300)",
        "(284.594200, 353.025800, 264.407400)",
        "(284.419300, 353.779700, 263.686000)",
        "(284.027200, 355.085700, 262.501400)",
        "(283.796900, 356.296500, 261.334400)",
        "(283.734900, 356.986900, 260.642900)",
        "(283.747000, 357.474000, 260.248500)",
        "(283.763600, 357.618100, 260.126900)",
        "(283.883200, 357.860700, 259.877500)",
        "(283.889600, 358.525000, 259.356900)",
        "(283.802900, 359.827200, 258.282300)",
        "(283.576800, 1.451342, 256.861400)",
        "(283.511300, 2.209558, 256.213200)",
        "(283.511700, 3.322406, 255.161800)",
        "(283.531000, 4.513241, 254.010000)",
        "(283.383100, 5.861903, 252.848500)",
        "(283.241000, 7.577365, 251.347300)",
        "(283.198900, 8.178422, 250.825600)",
        "(283.126500, 9.009172, 250.179700)",
        "(283.246600, 9.438084, 249.868400)",
        "(283.505700, 9.313173, 249.929700)",
        "(283.654500, 9.617345, 249.737600)",
        "(283.650000, 10.155100, 249.326800)",
        "(283.623600, 11.371600, 248.351600)",
        "(283.694900, 12.073470, 247.825400)",
        "(283.806600, 12.375890, 247.647900)",
        "(283.976100, 12.691230, 247.499600)",
        "(284.013700, 12.924440, 247.354600)",
        "(284.008200, 13.472720, 247.071200)",
        "(284.043000, 14.479000, 246.334000)",
        "(284.018700, 15.332860, 245.789400)",
        "(284.019700, 16.024290, 245.475000)",
        "(284.038400, 16.046830, 245.588700)",
        "(284.136400, 15.783480, 246.051900)",
        "(284.249800, 15.809430, 246.248100)",
        "(284.208700, 16.076850, 246.252700)",
        "(284.188000, 16.273700, 246.377100)",
        "(284.215900, 16.355210, 246.421600)",
        "(284.347000, 16.496200, 246.489300)",
        "(284.449400, 16.637750, 246.642700)",
        "(284.541600, 16.332080, 247.224700)",
        "(284.684700, 15.901030, 248.041000)",
        "(284.826500, 15.617720, 248.451400)",
        "(285.123600, 15.066510, 249.182700)",
        "(285.329000, 14.887160, 249.666300)",
        "(285.610500, 14.772740, 250.081100)",
        "(285.884900, 14.630400, 250.574100)",
        "(285.936000, 14.381710, 251.049900)",
        "(286.011200, 13.607630, 252.307600)",
        "(286.234900, 12.886520, 253.357000)",
        "(286.392200, 12.460760, 254.158400)",
        "(286.240300, 12.143450, 255.039200)",
        "(286.162900, 11.853220, 255.616200)",
        "(286.124200, 10.788870, 257.176000)",
        "(286.349400, 9.435960, 258.827700)",
        "(286.470400, 8.162733, 260.417400)",
        "(286.460100, 7.334787, 261.778700)",
        "(286.505600, 7.153906, 262.201300)",
        "(286.685400, 6.695173, 262.994500)",
        "(286.852700, 5.654186, 264.346300)",
        "(287.043200, 4.489939, 265.839200)",
        "(287.303100, 2.372747, 268.185300)",
        "(287.464500, 1.692857, 269.000100)",
        "(287.722000, 0.899319, 270.084400)",
        "(287.850900, 0.324159, 270.893000)",
        "(287.932400, 359.312200, 272.098200)",
        "(288.120600, 357.856700, 273.701300)",
        "(288.257900, 357.129600, 274.489800)",
        "(288.459600, 355.772300, 276.021100)",
        "(288.505600, 354.581100, 277.392600)",
        "(288.541700, 353.712800, 278.374900)",
        "(288.680400, 353.279800, 278.894900)",
        "(288.684100, 352.738100, 279.485900)",
        "(288.703400, 351.285700, 281.033400)",
        "(288.970600, 350.061100, 282.289500)",
        "(289.458300, 349.169800, 283.164300)",
        "(289.935000, 348.476400, 283.822900)",
        "(290.070200, 347.962500, 284.287200)",
        "(290.103600, 346.979100, 285.233700)",
        "(290.046000, 346.006500, 286.260400)",
        "(290.214100, 345.109600, 287.106100)",
        "(290.603900, 344.289900, 287.802700)",
        "(290.819800, 343.885100, 288.135000)",
        "(291.201000, 342.860000, 288.991900)",
        "(291.436700, 342.116900, 289.684300)",
        "(291.514500, 341.346800, 290.445800)",
        "(291.759400, 340.435800, 291.351300)",
        "(291.962600, 340.043800, 291.694900)",
        "(292.375900, 339.078200, 292.548800)",
        "(292.770500, 338.056000, 293.546100)",
        "(293.145700, 337.178400, 294.337800)",
        "(293.425500, 336.681200, 294.834900)",
        "(293.516300, 336.479000, 295.027400)",
        "(293.773100, 335.921600, 295.569000)",
        "(294.169500, 335.247800, 296.178500)",
        "(294.676200, 334.502500, 296.756000)",
        "(294.953000, 333.556200, 297.588000)",
        "(295.051300, 333.092500, 298.040200)",
        "(295.244500, 332.244700, 298.809400)",
        "(295.510700, 331.363600, 299.490100)",
        "(295.863700, 330.491900, 300.146400)",
        "(296.096800, 329.399400, 300.999300)",
        "(296.171900, 328.785900, 301.482300)",
        "(296.308500, 327.710400, 302.286200)",
        "(296.465800, 326.896900, 302.780600)",
        "(296.583400, 326.174200, 303.143500)",
        "(296.679000, 325.371200, 303.512900)",
        "(296.708000, 324.946900, 303.729000)",
        "(296.730800, 324.238000, 304.076900)",
        "(296.749900, 323.357500, 304.503600)",
        "(296.762100, 322.319200, 305.081300)",
        "(296.626700, 321.307900, 305.612900)",
        "(296.512300, 320.966900, 305.754000)",
        "(296.229700, 320.503500, 305.847700)",
        "(296.103600, 320.027100, 305.830900)",
        "(296.057800, 319.451600, 305.904700)",
        "(295.958700, 318.989300, 305.924700)",
        "(295.895400, 318.795400, 305.887400)",
        "(295.688000, 318.333200, 305.958000)",
        "(295.418400, 317.842000, 306.149100)",
        "(295.253100, 317.632000, 306.019400)",
        "(295.182500, 317.487800, 305.795100)",
        "(295.172100, 317.407600, 305.669600)",
        "(295.046600, 317.221100, 305.516100)",
        "(294.721700, 317.171800, 305.444300)",
        "(294.436700, 317.163000, 305.188500)",
        "(294.135300, 317.197400, 304.798500)",
        "(294.005500, 317.305400, 304.552900)",
        "(293.807300, 317.535400, 304.024000)",
        "(293.582300, 317.352000, 303.936900)",
        "(293.188200, 317.529600, 303.621900)",
        "(292.769100, 318.064800, 302.907700)",
        "(292.592400, 318.349300, 302.479300)",
        "(292.231000, 319.056400, 301.561800)",
        "(291.882100, 319.941000, 300.523800)",
        "(291.677900, 320.900000, 299.325600)",
        "(291.266800, 321.820700, 298.251300)",
        "(291.023900, 322.263700, 297.740900)",
        "(290.465300, 323.144400, 296.767200)",
        "(289.923500, 323.742400, 296.175100)",
        "(289.449700, 324.588500, 295.362600)",
        "(289.163500, 325.496100, 294.327500)",
        "(289.022400, 325.928500, 293.776700)",
        "(288.620200, 326.873900, 292.738800)",
        "(288.069900, 328.215000, 291.327500)",
        "(287.459000, 329.226300, 290.275100)",
        "(286.895100, 330.170000, 289.275800)",
        "(286.684100, 330.670000, 288.712700)",
        "(286.367300, 331.615300, 287.552700)",
        "(285.866500, 331.774500, 287.264800)",
        "(285.293900, 332.441900, 286.567300)",
        "(284.923400, 334.047900, 284.820800)",
        "(284.753400, 334.562700, 284.221700)",
        "(284.370800, 335.243500, 283.485500)",
        "(284.174800, 336.537000, 282.122800)",
        "(284.222200, 337.718000, 280.773200)",
        "(284.085900, 338.858700, 279.630000)",
        "(284.027700, 339.613900, 278.849300)",
        "(283.869300, 340.959000, 277.431500)",
        "(283.455500, 342.625400, 275.930300)",
        "(283.001600, 344.292400, 274.338300)",
        "(282.633900, 345.844400, 272.938200)",
        "(282.495400, 346.727300, 272.164100)",
        "(282.251600, 347.973100, 271.027700)",
        "(282.121300, 349.586200, 269.485900)",
        "(281.936700, 351.230200, 267.989500)",
        "(281.764800, 352.569200, 266.854600)",
        "(281.704100, 353.219600, 266.307900)",
        "(281.645100, 354.285200, 265.507100)",
        "(281.608200, 355.298900, 264.719000)",
        "(281.528300, 356.716000, 263.507700)",
        "(281.299300, 358.249500, 262.228100)",
        "(281.171000, 358.842900, 261.761800)",
        "(281.044000, 0.062530, 260.813200)",
        "(281.043300, 1.124731, 259.910900)",
        "(281.104400, 1.738785, 259.401100)",
        "(281.061000, 2.426403, 258.866200)",
        "(281.031200, 3.049611, 258.339600)",
        "(280.902900, 4.403554, 257.090300)",
        "(280.676500, 5.342087, 256.271000)",
        "(280.752300, 5.922179, 255.848800)",
        "(280.926800, 6.363566, 255.491200)",
        "(281.015300, 6.467992, 255.420300)",
        "(281.121700, 6.844274, 255.141700)",
        "(281.140600, 7.539078, 254.592700)",
        "(281.144800, 8.686466, 253.627600)",
        "(281.194700, 9.421356, 253.165400)",
        "(281.296300, 9.720510, 252.942400)",
        "(281.752700, 10.148260, 252.634300)",
        "(282.115900, 9.750525, 253.101300)",
        "(282.397800, 9.610686, 253.404200)",
        "(282.835400, 9.783206, 253.431900)",
        "(283.008900, 9.586939, 253.705400)",
        "(283.201600, 9.025086, 254.518700)",
        "(283.515900, 8.769729, 255.070300)",
        "(284.006300, 8.287336, 255.737300)",
        "(284.415100, 7.948298, 256.322500)",
        "(284.507200, 7.974881, 256.479700)",
        "(284.599200, 8.738626, 256.224300)",
        "(284.771100, 9.162849, 256.215300)",
        "(284.987300, 8.912036, 256.881700)",
        "(285.305400, 8.304722, 257.918300)",
        "(285.530100, 8.166222, 258.220800)",
        "(285.868000, 8.128934, 258.603300)",
        "(285.854900, 7.943640, 259.314900)",
        "(285.898500, 7.608455, 260.153000)",
        "(285.986000, 6.569881, 261.541600)",
        "(285.963600, 5.990664, 262.356400)",
        "(285.978800, 5.307515, 263.600900)",
        "(286.166400, 5.403749, 263.922600)",
        "(286.213000, 5.069274, 264.671900)",
        "(286.267500, 4.333903, 265.853200)",
        "(286.409600, 3.796978, 266.577100)",
        "(286.701000, 2.799501, 267.824700)",
        "(286.907300, 1.962294, 269.111400)",
        "(287.074200, 1.217061, 270.208500)",
        "(287.327000, 0.628244, 271.087400)",
        "(287.449900, 0.355017, 271.492300)",
        "(287.633500, 359.657300, 272.495200)",
        "(287.780300, 359.088600, 273.339300)",
        "(287.859200, 358.208800, 274.535100)",
        "(288.005100, 357.365700, 275.666300)",
        "(288.185500, 356.891300, 276.260600)",
        "(288.511600, 356.191100, 277.091500)",
        "(288.718000, 355.004600, 278.512500)",
        "(288.783800, 353.900900, 279.806200)",
        "(288.862000, 352.734400, 281.158400)",
        "(288.861300, 352.131800, 281.836500)",
        "(288.873300, 350.780500, 283.334600)",
        "(289.066000, 349.447300, 284.780600)",
        "(289.494500, 348.369000, 285.815600)",
        "(289.857200, 347.050400, 287.163800)",
        "(289.983600, 346.415200, 287.840300)",
        "(290.249800, 345.235800, 289.032900)",
        "(290.433500, 343.694500, 290.540500)",
        "(290.726500, 342.167100, 292.145600)",
        "(291.229900, 340.883900, 293.362300)",
        "(291.521200, 340.349800, 293.829500)",
        "(292.019600, 339.426800, 294.560300)",
        "(292.254400, 338.083600, 295.752000)",
        "(292.471300, 336.507700, 297.405800)",
        "(292.845700, 335.144400, 298.640200)",
        "(293.064900, 334.791800, 298.903800)",
        "(293.522700, 334.068800, 299.479000)",
        "(293.837600, 333.365200, 300.112500)",
        "(294.180700, 332.999400, 300.358200)",
        "(294.592200, 332.366400, 300.775100)",
        "(294.763800, 331.935700, 301.090300)",
        "(294.949200, 330.919700, 301.937000)",
        "(295.016200, 330.329100, 302.427000)",
        "(295.168200, 329.697000, 302.846000)",
        "(295.295300, 329.107600, 303.208900)",
        "(295.343000, 328.925300, 303.329600)",
        "(295.548700, 328.644900, 303.461600)",
        "(295.810500, 328.339800, 303.474000)",
        "(296.034000, 327.667800, 303.781700)",
        "(296.091600, 327.116000, 304.026500)",
        "(296.078200, 326.896100, 304.121300)",
        "(295.942200, 326.641300, 304.116000)",
        "(295.848600, 326.597200, 303.830300)",
        "(295.727400, 326.152900, 303.922400)",
        "(295.581700, 325.514900, 304.137700)",
        "(295.482000, 325.194000, 304.221900)",
        "(295.263400, 324.706600, 304.287900)",
        "(295.057800, 324.413800, 304.201800)",
        "(294.925000, 324.139600, 303.989200)",
        "(294.746600, 323.831100, 303.921800)",
        "(294.625100, 323.637100, 303.955500)",
        "(294.404900, 323.314800, 303.866800)",
        "(294.280600, 323.003600, 303.654700)",
        "(294.130500, 322.828000, 303.360000)",
        "(293.922500, 322.877800, 302.852400)",
        "(293.768700, 322.907100, 302.624800)",
        "(293.414600, 322.809900, 302.392600)",
        "(293.082500, 322.549400, 302.296100)",
        "(292.815200, 322.475900, 301.973500)",
        "(292.580700, 322.624900, 301.476400)",
        "(292.448600, 322.722500, 301.215400)",
        "(292.291400, 323.200500, 300.384700)",
        "(292.109000, 323.820500, 299.416600)",
        "(291.638200, 323.901900, 299.156200)",
        "(291.231500, 324.134100, 298.641400)",
        "(291.114100, 324.401700, 298.173800)",
        "(290.936200, 324.678900, 297.532700)",
        "(290.646300, 325.000200, 297.002400)",
        "(290.171000, 325.441400, 296.474900)",
        "(289.615500, 326.144600, 295.652000)",
        "(289.407700, 326.494800, 295.171700)",
        "(289.104700, 327.048200, 294.347200)",
        "(288.909000, 327.626800, 293.427000)",
        "(288.642600, 327.933800, 292.790800)",
        "(288.309300, 328.377900, 292.105500)",
        "(288.130100, 328.717000, 291.702200)",
        "(287.785900, 329.373100, 290.877300)",
        "(287.652300, 329.778000, 290.320900)",
        "(287.628200, 330.093000, 289.767800)",
        "(287.509600, 330.669300, 289.065300)",
        "(287.390400, 330.885300, 288.854900)",
        "(287.050100, 331.175500, 288.619400)",
        "(286.916900, 332.177100, 287.512000)",
        "(286.945400, 333.242200, 286.247800)",
        "(286.619100, 334.047500, 285.363400)",
        "(286.409500, 334.465500, 284.945300)",
        "(286.070100, 335.517100, 283.844500)",
        "(285.828700, 336.776500, 282.459600)",
        "(285.445700, 337.865000, 281.346800)",
        "(285.045300, 338.706100, 280.547400)",
        "(284.911600, 339.414800, 279.832300)",
        "(284.777000, 340.967800, 278.206500)",
        "(284.593900, 341.621600, 277.464800)",
        "(284.433100, 342.355100, 276.729400)",
        "(284.441800, 343.171500, 275.818300)",
        "(284.366000, 343.316000, 275.647000)",
        "(284.100100, 343.732900, 275.390900)",
        "(283.984600, 344.484800, 274.631100)",
        "(283.838700, 344.919200, 274.124500)",
        "(283.547100, 344.956800, 274.157400)",
        "(283.436700, 344.854300, 274.269000)",
        "(283.364700, 345.150300, 273.947000)",
        "(283.252700, 345.909100, 273.088100)",
        "(282.833000, 346.903800, 272.235600)",
        "(282.558100, 348.102100, 271.160100)",
        "(282.526600, 348.340200, 270.905900)",
        "(282.665400, 348.712700, 270.394300)",
        "(282.735500, 349.277800, 269.662200)",
        "(282.594700, 350.335800, 268.574100)",
        "(282.512100, 351.907800, 266.956800)",
        "(282.443500, 352.601500, 266.249500)",
        "(282.253100, 354.166500, 264.756400)",
        "(282.267200, 355.685200, 263.287500)",
        "(282.398300, 356.376300, 262.523300)",
        "(282.515000, 357.787100, 261.190800)",
        "(282.571400, 358.703600, 260.355400)",
        "(282.640600, 0.577207, 258.595900)",
        "(282.621300, 2.343956, 257.050400)",
        "(282.747800, 3.594138, 256.018500)",
        "(283.064000, 3.848418, 255.787600)",
        "(283.215800, 4.124699, 255.550000)",
        "(283.465200, 5.252968, 254.655900)",
        "(283.666100, 7.039693, 253.084600)",
        "(283.701800, 8.657326, 251.869500)",
        "(283.752200, 10.007860, 250.885100)",
        "(283.797500, 10.427240, 250.617500)",
        "(283.923300, 10.852750, 250.500100)",
        "(284.119400, 11.267260, 250.456600)",
        "(284.311000, 11.959180, 250.203200)",
        "(284.485400, 12.451300, 250.086500)",
        "(284.542900, 12.598820, 250.150400)",
        "(284.685500, 13.130330, 249.955000)",
        "(284.850600, 13.458300, 249.909200)",
        "(284.867100, 14.204510, 249.599200)",
        "(284.879300, 14.757180, 249.536100)",
        "(284.857600, 14.813890, 249.687200)",
        "(284.797100, 14.434340, 250.448400)",
        "(284.821400, 14.335850, 250.793300)",
        "(284.631000, 14.761380, 250.823500)",
        "(284.402300, 14.991590, 251.080300)",
        "(284.415500, 14.762770, 251.508000)",
        "(284.744800, 13.763940, 252.715100)",
        "(285.081500, 12.608310, 253.959500)",
        "(285.194800, 11.962510, 254.855200)",
        "(285.248700, 11.721830, 255.394700)",
        "(285.229500, 11.388360, 255.852500)",
        "(285.219800, 10.596700, 257.016700)",
        "(285.374900, 9.843535, 258.144400)",
        "(285.809800, 9.320871, 258.793900)",
        "(285.801200, 8.777691, 259.618000)",
        "(285.692700, 8.484230, 260.123700)",
        "(285.511900, 7.915937, 261.061400)",
        "(285.711700, 7.561655, 261.661900)",
        "(285.882700, 7.103804, 262.454300)",
        "(285.952800, 6.131725, 263.751500)",
        "(286.066400, 5.615328, 264.408800)",
        "(286.491500, 4.458109, 265.720200)",
        "(286.720500, 3.263267, 267.121900)",
        "(286.508600, 2.569766, 268.238000)",
        "(286.362400, 1.877523, 269.323000)",
        "(286.381200, 1.355405, 269.987500)",
        "(286.565900, 359.686100, 271.871500)",
        "(286.855600, 357.860000, 273.942600)",
        "(287.161900, 356.541800, 275.528700)",
        "(287.305300, 355.615000, 276.733900)",
        "(287.313000, 355.221300, 277.289400)",
        "(287.265800, 354.184400, 278.565600)",
        "(287.407900, 352.773700, 280.201000)",
        "(287.937300, 351.735200, 281.390900)",
        "(288.408000, 350.595600, 282.639600)",
        "(288.543200, 350.072800, 283.202000)",
        "(288.695100, 349.169200, 284.219500)",
        "(288.839800, 348.302200, 285.105600)",
        "(288.942000, 347.329100, 286.114300)",
        "(289.159200, 346.154100, 287.398600)",
        "(289.340300, 345.469400, 288.114800)",
        "(289.769900, 344.093400, 289.374900)",
        "(290.061200, 342.900000, 290.377200)",
        "(290.313600, 341.532300, 291.582400)",
        "(290.883900, 340.912600, 291.991600)",
        "(291.129400, 340.600900, 292.154900)",
        "(291.471300, 339.380300, 293.156100)",
        "(291.795900, 337.971800, 294.412900)",
        "(292.400800, 336.849300, 295.217900)",
        "(293.065500, 336.085600, 295.602900)",
        "(293.377400, 335.491700, 295.991400)",
        "(293.893900, 334.383600, 296.768600)",
        "(294.468600, 333.711100, 297.081500)",
        "(294.814600, 332.801200, 297.602200)",
        "(294.937900, 331.658100, 298.431500)",
        "(294.978800, 331.190300, 298.738500)",
        "(295.122200, 330.430700, 299.206800)",
        "(295.491600, 329.805100, 299.493000)",
        "(295.974500, 329.094800, 299.771800)",
        "(296.372800, 328.374300, 300.031400)",
        "(296.470200, 327.954200, 300.213000)",
        "(296.428800, 327.250900, 300.563600)",
        "(296.302400, 326.627100, 300.873100)",
        "(296.341900, 326.412200, 300.746000)",
        "(296.534000, 326.145500, 300.550400)",
        "(296.609900, 325.933100, 300.518400)",
        "(296.602900, 325.564800, 300.453500)",
        "(296.536300, 325.287400, 300.319500)",
        "(296.453500, 325.045700, 300.114300)",
        "(296.453000, 324.695800, 300.057800)",
        "(296.461800, 324.538900, 300.008000)",
        "(296.468400, 324.362900, 299.799900)",
        "(296.631500, 324.134200, 299.514600)",
        "(296.741100, 324.062200, 299.121500)",
        "(296.725900, 324.079300, 298.672800)",
        "(296.648300, 324.086900, 298.491800)",
        "(296.491400, 324.098700, 298.163600)",
        "(296.442000, 324.089500, 297.705300)",
        "(296.506600, 324.050800, 297.219500)",
        "(296.506200, 324.133700, 296.726200)",
        "(296.436900, 324.221500, 296.475200)",
        "(296.260800, 324.428600, 295.904200)",
        "(296.126600, 324.922300, 295.051900)",
        "(296.090100, 325.331700, 294.243900)",
        "(296.053300, 325.580300, 293.551300)",
        "(296.009900, 325.700800, 293.217300)",
        "(295.922600, 326.309800, 292.245500)",
        "(295.828000, 327.122900, 291.064200)",
        "(295.700700, 327.748500, 290.065900)",
        "(295.530500, 328.483500, 288.965000)",
        "(295.405500, 328.967300, 288.355200)",
        "(295.186100, 329.883600, 287.149600)",
        "(294.968900, 330.478400, 286.135300)",
        "(294.629600, 331.335800, 285.046400)",
        "(294.401300, 332.298300, 283.803000)",
        "(294.297000, 332.742800, 283.197700)",
        "(294.055800, 333.576100, 282.122900)",
        "(293.720200, 334.416700, 281.071800)",
        "(293.294100, 335.060500, 280.249200)",
        "(292.885000, 335.831300, 279.369200)",
        "(292.739100, 336.207300, 278.920000)",
        "(292.581100, 337.124500, 277.834700)",
        "(292.350200, 338.087700, 276.732100)",
        "(292.168400, 339.204700, 275.482200)",
        "(291.920800, 340.076000, 274.447300)",
        "(291.759800, 340.481600, 273.975800)",
        "(291.499400, 341.514800, 272.859600)",
        "(291.330800, 342.441800, 271.729900)",
        "(290.843800, 343.290900, 270.772000)",
        "(290.171400, 344.547000, 269.584000)",
        "(289.952900, 345.221400, 268.874100)",
        "(289.719400, 346.374200, 267.569300)",
        "(289.456400, 347.323500, 266.592500)",
        "(289.281400, 348.245000, 265.659300)",
        "(289.074100, 349.305100, 264.544400)",
        "(288.906400, 349.839700, 264.030400)",
        "(288.580200, 350.998100, 263.009200)",
        "(288.468100, 352.339600, 261.708200)",
        "(288.397300, 353.157700, 260.951800)",
        "(288.301500, 354.198900, 260.014800)",
        "(288.254900, 354.766800, 259.530200)",
        "(288.076800, 356.015300, 258.491700)",
        "(287.849800, 357.383200, 257.391400)",
        "(287.700300, 358.705300, 256.356900)",
        "(287.608400, 359.650900, 255.692600)",
        "(287.531300, 0.112301, 255.392500)",
        "(287.416500, 0.959970, 254.838100)",
        "(287.353500, 1.626904, 254.384200)",
        "(287.305100, 2.288983, 254.010200)",
        "(287.253300, 2.962269, 253.583400)",
        "(287.189900, 3.215110, 253.442800)",
        "(287.083900, 4.010311, 252.982300)",
        "(286.915800, 4.858850, 252.435000)",
        "(286.761800, 5.587251, 251.984400)",
        "(286.722100, 6.338655, 251.455000)",
        "(286.730000, 6.775084, 251.116500)",
        "(286.657200, 7.804741, 250.356900)",
        "(286.430200, 8.597908, 249.842300)",
        "(286.308200, 9.082635, 249.590900)",
        "(286.316200, 9.460052, 249.357000)",
        "(286.354200, 9.611737, 249.303500)",
        "(286.438200, 9.757993, 249.393700)",
        "(286.497300, 10.172320, 249.174800)",
        "(286.463600, 10.765470, 248.884400)",
        "(286.451400, 11.399660, 248.635200)",
        "(286.439400, 11.518320, 248.711500)",
        "(286.427600, 11.424070, 249.258700)",
        "(286.523300, 11.364090, 249.716600)",
        "(286.711200, 11.316540, 250.087300)",
        "(286.579400, 11.523400, 250.364900)",
        "(286.452800, 11.765760, 250.395600)",
        "(286.277300, 11.890010, 250.682100)",
        "(286.142900, 11.838950, 251.148500)",
        "(286.154600, 12.244350, 251.282900)",
        "(286.210400, 12.103750, 251.870200)",
        "(286.254900, 11.817610, 252.395200)",
        "(286.426000, 10.948790, 253.655000)",
        "(286.572600, 10.482190, 254.489000)",
        "(286.688800, 10.649970, 254.786200)",
        "(286.801500, 10.138300, 255.732800)",
        "(286.931600, 9.651586, 256.356100)",
        "(287.106700, 8.507746, 257.786200)",
        "(287.309500, 8.009549, 258.635600)",
        "(287.537900, 7.829299, 259.132600)",
        "(287.556200, 7.570880, 259.777500)",
        "(287.563300, 7.541187, 260.015700)",
        "(287.615500, 7.148474, 260.770600)",
        "(287.667500, 6.434387, 261.863000)",
        "(287.870100, 5.967656, 262.667100)",
        "(288.131600, 5.488637, 263.479900)",
        "(288.255800, 5.251735, 263.928500)",
        "(288.400500, 4.855574, 264.640100)",
        "(288.364000, 4.347479, 265.516000)",
        "(288.290600, 3.741381, 266.531000)",
        "(288.360800, 2.714545, 267.905100)",
        "(288.374500, 2.216746, 268.616900)",
        "(288.375100, 1.194516, 270.087800)",
        "(288.426300, 0.269873, 271.299000)",
        "(288.491400, 359.610400, 272.296400)",
        "(288.641900, 358.666400, 273.545000)",
        "(288.779900, 358.156400, 274.223400)",
        "(289.108000, 356.947200, 275.778500)",
        "(289.453900, 355.960600, 276.956900)",
        "(289.561300, 355.212800, 277.916900)",
        "(289.535400, 354.390300, 278.983300)",
        "(289.590500, 353.918900, 279.510400)",
        "(289.778100, 352.962900, 280.560900)",
        "(289.962100, 352.029100, 281.660600)",
        "(290.195000, 350.991600, 282.756000)",
        "(290.387800, 350.178900, 283.658900)",
        "(290.459800, 349.678000, 284.171100)",
        "(290.498700, 348.594800, 285.303400)",
        "(290.705100, 347.722700, 286.262500)",
        "(291.096800, 346.950600, 286.953000)",
        "(291.399200, 345.710000, 288.178100)",
        "(291.511100, 345.014000, 288.868100)",
        "(291.685900, 343.825800, 289.971900)",
        "(291.912000, 342.993500, 290.715300)",
        "(292.075600, 342.192900, 291.390700)",
        "(292.343000, 340.937700, 292.436600)",
        "(292.534100, 340.298700, 292.988500)",
        "(292.952900, 339.393500, 293.777200)",
        "(293.483000, 338.720200, 294.316000)",
        "(294.087700, 338.058400, 294.858000)",
        "(294.632900, 337.322500, 295.407800)",
        "(294.854800, 336.813000, 295.796000)",
        "(295.099700, 335.656800, 296.853300)",
        "(295.412300, 334.801000, 297.593000)",
        "(295.929800, 334.302800, 297.848800)",
        "(296.427200, 333.567800, 298.323000)",
        "(296.645100, 333.142600, 298.618600)",
        "(296.932700, 332.076100, 299.349600)",
        "(296.968400, 330.970900, 300.169700)",
        "(297.044100, 330.351300, 300.608800)",
        "(297.431400, 330.257000, 300.465200)",
        "(297.654100, 330.120600, 300.416000)",
        "(298.056600, 329.458000, 300.671600)",
        "(298.111100, 328.463100, 301.301100)",
        "(298.150000, 327.772800, 301.652200)",
        "(298.208600, 327.350400, 301.712400)",
        "(298.293700, 327.126300, 301.730600)",
        "(298.516500, 326.574200, 301.842700)",
        "(298.629900, 325.641100, 302.237300)",
        "(298.495000, 324.570800, 302.960400)",
        "(298.464500, 323.803000, 303.278600)",
        "(298.490300, 323.434300, 303.382700)",
        "(298.562000, 322.770800, 303.484300)",
        "(298.461000, 322.014300, 303.733100)",
        "(298.195900, 321.382600, 303.939300)",
        "(297.964700, 320.748600, 304.055400)",
        "(297.846200, 320.443500, 304.093400)",
        "(297.517000, 319.998100, 304.084300)",
        "(297.210100, 319.777100, 303.827300)",
        "(296.954300, 319.416600, 303.713600)",
        "(296.735400, 319.288500, 303.389500)",
        "(296.641100, 319.376100, 303.070600)",
        "(296.404700, 319.419000, 302.625500)",
        "(296.077300, 319.535100, 302.151300)",
        "(295.710600, 319.652900, 301.632900)",
        "(295.364000, 319.695700, 301.218000)",
        "(295.191100, 319.639500, 301.083400)",
        "(294.851700, 319.578700, 300.825100)",
        "(294.577700, 319.880600, 300.287300)",
        "(294.406200, 320.318800, 299.537500)",
        "(294.126300, 320.483600, 299.065700)",
        "(293.948400, 320.525600, 298.903700)",
        "(293.664600, 320.895400, 298.233100)",
        "(293.331800, 321.104000, 297.688500)",
        "(292.843400, 321.259000, 297.326300)",
        "(292.530900, 321.854700, 296.444600)",
        "(292.399000, 322.198900, 295.922400)",
        "(292.109500, 322.769500, 295.041600)",
        "(291.801100, 323.274000, 294.345200)",
        "(291.570700, 323.711200, 293.609600)",
        "(291.347900, 324.115300, 292.975600)",
        "(291.203000, 324.404100, 292.583600)",
        "(290.808200, 324.896100, 291.914300)",
        "(290.431500, 325.548200, 291.079800)",
        "(290.202500, 326.209800, 290.185900)",
        "(289.976000, 326.967300, 289.257600)",
        "(289.844000, 327.422100, 288.702900)",
        "(289.584800, 328.620000, 287.297300)",
        "(289.215500, 329.107200, 286.572200)",
        "(288.749400, 329.512600, 286.026700)",
        "(288.459400, 330.527000, 284.844700)",
        "(288.312100, 330.858300, 284.432300)",
        "(288.000000, 331.537300, 283.681800)",
        "(287.810900, 332.434800, 282.653800)",
        "(287.637200, 332.548600, 282.224200)",
        "(287.459700, 333.151700, 281.486600)",
        "(287.405900, 333.600700, 280.996600)",
        "(287.309600, 334.353400, 280.139600)",
        "(287.017200, 334.780000, 279.728800)",
        "(286.716700, 335.882700, 278.752400)",
        "(286.634500, 336.400900, 278.123400)",
        "(286.575400, 336.640300, 277.839000)",
        "(286.369000, 337.119400, 277.342100)",
        "(286.117600, 337.682200, 276.777500)",
        "(285.765200, 338.165400, 276.355500)",
        "(285.404800, 338.644400, 276.004400)",
        "(285.366400, 338.840000, 275.820700)",
        "(285.503700, 339.216700, 275.327900)",
        "(285.365100, 339.659700, 274.843000)",
        "(285.037300, 340.779100, 273.897900)",
        "(284.929700, 341.898300, 272.750200)",
        "(284.880200, 342.217500, 272.381800)",
        "(284.701300, 342.726300, 271.871900)",
        "(284.623000, 343.573300, 271.051300)",
        "(284.682100, 344.588000, 270.012400)",
        "(284.646000, 345.716800, 268.979500)",
        "(284.592000, 346.251700, 268.483600)",
        "(284.433200, 347.199400, 267.613400)",
        "(284.269900, 348.619500, 266.317000)",
        "(284.087000, 349.490400, 265.614900)",
        "(284.168900, 350.828600, 264.351100)",
        "(284.199200, 351.471700, 263.736900)",
        "(284.127700, 352.562700, 262.899000)",
        "(284.074100, 354.092500, 261.649900)",
        "(284.108200, 355.971800, 260.004000)",
        "(284.117800, 357.249500, 258.967300)",
        "(284.181100, 357.951600, 258.387300)",
        "(284.470100, 359.242800, 257.272200)",
        "(284.694600, 359.862500, 256.819100)",
        "(284.809500, 0.328008, 256.708400)",
        "(285.146700, 1.327037, 256.021200)",
        "(285.358200, 1.565658, 255.847100)",
        "(285.621900, 1.877093, 255.752200)",
        "(285.671400, 2.322145, 255.715200)",
        "(285.732100, 2.182898, 256.097300)",
        "(285.768200, 2.203279, 256.396200)",
        "(285.756400, 2.381149, 256.437100)",
        "(285.857100, 2.870530, 256.267600)",
        "(286.010400, 3.080853, 256.287500)",
        "(285.891300, 2.414568, 257.195000)",
        "(285.902100, 1.699443, 258.204600)",
        "(285.942600, 1.547950, 258.530200)",
        "(285.957500, 1.316137, 259.128100)",
        "(286.051600, 1.277835, 259.523800)",
        "(286.088600, 1.265762, 259.978600)",
        "(286.031500, 0.545627, 261.206700)",
        "(286.059500, 0.222323, 261.743200)",
        "(286.182500, 359.257100, 262.967200)",
        "(286.374300, 358.289800, 264.090600)",
        "(286.391700, 358.154500, 264.694300)",
        "(286.206900, 357.553300, 265.782700)",
        "(286.168900, 357.128000, 266.357300)",
        "(286.328500, 355.877300, 267.821500)",
        "(286.601200, 354.480000, 269.366600)",
        "(286.701600, 353.192400, 270.802500)",
        "(286.532500, 351.264000, 272.756300)",
        "(286.580700, 350.580600, 273.460600)",
        "(286.971700, 349.574900, 274.219200)",
        "(287.336200, 349.175400, 275.172000)",
        "(287.614400, 348.683400, 275.909000)",
        "(287.985000, 348.825300, 276.008400)",
        "(288.107200, 348.897700, 276.074700)",
        "(288.138500, 348.289700, 276.991300)",
        "(288.092100, 347.578000, 278.069700)",
        "(288.177100, 347.015100, 278.890600)",
        "(288.225400, 346.222300, 279.924400)",
        "(288.228300, 345.957500, 280.374800)",
        "(288.287100, 345.280400, 281.430800)",
        "(288.378800, 343.332100, 283.442900)",
        "(288.883800, 342.117100, 284.836000)",
        "(289.415600, 341.072500, 286.025000)",
        "(289.629300, 340.498900, 286.707800)",
        "(289.873300, 339.563900, 288.003000)",
        "(289.920800, 338.548900, 289.463900)",
        "(290.153800, 337.340100, 290.970600)",
        "(290.529700, 336.135400, 292.409700)",
        "(290.703600, 335.587000, 293.089700)",
        "(291.126600, 334.726900, 294.179700)",
        "(291.445100, 333.730700, 295.350400)",
        "(291.755600, 332.924700, 296.371900)",
        "(292.093100, 332.285200, 297.288500)",
        "(292.282100, 332.098400, 297.641000)",
        "(292.728600, 330.927100, 298.858600)",
        "(293.347100, 329.039200, 300.535500)",
        "(293.966100, 327.938700, 301.535200)",
        "(294.494800, 326.742900, 302.631300)",
        "(294.684900, 326.276500, 303.074800)",
        "(295.108800, 325.474100, 303.747800)",
        "(295.517500, 324.721200, 304.271800)",
        "(295.890500, 323.653000, 305.080700)",
        "(296.248300, 322.816800, 305.621700)",
        "(296.373300, 322.387600, 305.900300)",
        "(296.501100, 321.664500, 306.408700)",
        "(296.491900, 321.152300, 306.624500)",
        "(296.451800, 320.805800, 306.691200)",
        "(296.465100, 320.143100, 307.016200)",
        "(296.473000, 319.950900, 307.046200)",
        "(296.588900, 319.912700, 306.732000)",
        "(296.779800, 319.941200, 306.366300)",
        "(296.846200, 319.670700, 306.279600)",
        "(296.725400, 319.081100, 306.577500)",
        "(296.642400, 318.795600, 306.714000)",
        "(296.562400, 318.369500, 306.796800)",
        "(296.748200, 318.427000, 306.283200)",
        "(297.080000, 318.414600, 305.848900)",
        "(297.300800, 318.133400, 305.649900)",
        "(297.314200, 317.845600, 305.675600)",
        "(297.220500, 317.248600, 305.837800)",
        "(297.233900, 317.047700, 305.584100)",
        "(297.448700, 316.753800, 305.366100)",
        "(297.707200, 316.211900, 305.359700)",
        "(297.822700, 315.852800, 305.460300)",
        "(297.913800, 315.067000, 305.738000)",
        "(297.821400, 314.266300, 306.067500)",
        "(297.666600, 313.729200, 306.177300)",
        "(297.665600, 313.358300, 306.095900)",
        "(297.750700, 313.145500, 306.042800)",
        "(297.892800, 312.795200, 305.855700)",
        "(297.845000, 312.235400, 305.963500)",
        "(297.556200, 311.631900, 306.152600)",
        "(297.143600, 311.012400, 306.464300)",
        "(297.020400, 310.874700, 306.425800)",
        "(297.045500, 310.741400, 306.059700)",
        "(297.059900, 310.573700, 305.699400)",
        "(296.841100, 310.372400, 305.499500)",
        "(296.463500, 310.280300, 305.209300)",
        "(296.201500, 310.418800, 304.928300)",
[truncated: 527,658 more chars]
