# Supplementary material for: Playing the mirror game in virtual reality with an autonomous character
Source: Sci Rep. 2022 Dec 9;12:21329. doi: 10.1038/s41598-022-25197-z (PMC9734752; doi:10.1038/s41598-022-25197-z)
Supplement: Supplementary file 2 — Supplementary Information 1. [file 41598_2022_25197_MOESM2_ESM.zip › Data/Couple13/condition3_trial1_player1.json]

{
    "isFemale": false,
    "eyesLevel": 1.6730973720550538,
    "timestamps": [
        0.0,
        0.02001953125,
        0.0400390625,
        0.0599365234375,
        0.0799560546875,
        0.0999755859375,
        0.1199951171875,
        0.1400146484375,
        0.1600341796875,
        0.179931640625,
        0.199951171875,
        0.219970703125,
        0.239990234375,
        0.260009765625,
        0.280029296875,
        0.2999267578125,
        0.3199462890625,
        0.3399658203125,
        0.3599853515625,
        0.3800048828125,
        0.4000244140625,
        0.419921875,
        0.43994140625,
        0.4599609375,
        0.47998046875,
        0.5,
        0.52001953125,
        0.5400390625,
        0.5599365234375,
        0.5799560546875,
        0.5999755859375,
        0.6199951171875,
        0.6400146484375,
        0.6600341796875,
        0.679931640625,
        0.699951171875,
        0.719970703125,
        0.739990234375,
        0.760009765625,
        0.780029296875,
        0.7999267578125,
        0.8199462890625,
        0.8399658203125,
        0.8599853515625,
        0.8800048828125,
        0.9000244140625,
        0.919921875,
        0.93994140625,
        0.9599609375,
        0.97998046875,
        1.0,
        1.02001953125,
        1.0400390625,
        1.0599365234375,
        1.0799560546875,
        1.0999755859375,
        1.1199951171875,
        1.1400146484375,
        1.1600341796875,
        1.179931640625,
        1.199951171875,
        1.219970703125,
        1.239990234375,
        1.260009765625,
        1.280029296875,
        1.2999267578125,
        1.3199462890625,
        1.3399658203125,
        1.3599853515625,
        1.3800048828125,
        1.4000244140625,
        1.419921875,
        1.43994140625,
        1.4599609375,
        1.47998046875,
        1.5,
        1.52001953125,
        1.5400390625,
        1.5599365234375,
        1.5799560546875,
        1.5999755859375,
        1.6199951171875,
        1.6400146484375,
        1.6600341796875,
        1.679931640625,
        1.699951171875,
        1.719970703125,
        1.739990234375,
        1.760009765625,
        1.780029296875,
        1.7999267578125,
        1.8199462890625,
        1.8399658203125,
        1.8599853515625,
        1.8800048828125,
        1.9000244140625,
        1.919921875,
        1.93994140625,
        1.9599609375,
        1.97998046875,
        2.0,
        2.02001953125,
        2.0400390625,
        2.0599365234375,
        2.0799560546875,
        2.0999755859375,
        2.1199951171875,
        2.1400146484375,
        2.1600341796875,
        2.179931640625,
        2.199951171875,
        2.219970703125,
        2.239990234375,
        2.260009765625,
        2.280029296875,
        2.2999267578125,
        2.3199462890625,
        2.3399658203125,
        2.3599853515625,
        2.3800048828125,
        2.4000244140625,
        2.419921875,
        2.43994140625,
        2.4599609375,
        2.47998046875,
        2.5,
        2.52001953125,
        2.5400390625,
        2.5599365234375,
        2.5799560546875,
        2.5999755859375,
        2.6199951171875,
        2.6400146484375,
        2.6600341796875,
        2.679931640625,
        2.699951171875,
        2.719970703125,
        2.739990234375,
        2.760009765625,
        2.780029296875,
        2.7999267578125,
        2.8199462890625,
        2.8399658203125,
        2.8599853515625,
        2.8800048828125,
        2.9000244140625,
        2.919921875,
        2.93994140625,
        2.9599609375,
        2.97998046875,
        3.0,
        3.02001953125,
        3.0400390625,
        3.0599365234375,
        3.0799560546875,
        3.0999755859375,
        3.1199951171875,
        3.1400146484375,
        3.1600341796875,
        3.179931640625,
        3.199951171875,
        3.219970703125,
        3.239990234375,
        3.260009765625,
        3.280029296875,
        3.2999267578125,
        3.3199462890625,
        3.3399658203125,
        3.3599853515625,
        3.3800048828125,
        3.4000244140625,
        3.419921875,
        3.43994140625,
        3.4599609375,
        3.47998046875,
        3.5,
        3.52001953125,
        3.5400390625,
        3.5599365234375,
        3.5799560546875,
        3.5999755859375,
        3.6199951171875,
        3.6400146484375,
        3.6600341796875,
        3.679931640625,
        3.699951171875,
        3.719970703125,
        3.739990234375,
        3.760009765625,
        3.780029296875,
        3.7999267578125,
        3.8199462890625,
        3.8399658203125,
        3.8599853515625,
        3.8800048828125,
        3.9000244140625,
        3.919921875,
        3.93994140625,
        3.9599609375,
        3.97998046875,
        4.0,
        4.02001953125,
        4.0400390625,
        4.0599365234375,
        4.0799560546875,
        4.0999755859375,
        4.1199951171875,
        4.1400146484375,
        4.1600341796875,
        4.179931640625,
        4.199951171875,
        4.219970703125,
        4.239990234375,
        4.260009765625,
        4.280029296875,
        4.2999267578125,
        4.3199462890625,
        4.3399658203125,
        4.3599853515625,
        4.3800048828125,
        4.4000244140625,
        4.419921875,
        4.43994140625,
        4.4599609375,
        4.47998046875,
        4.5,
        4.52001953125,
        4.5400390625,
        4.5599365234375,
        4.5799560546875,
        4.5999755859375,
        4.6199951171875,
        4.6400146484375,
        4.6600341796875,
        4.679931640625,
        4.699951171875,
        4.719970703125,
        4.739990234375,
        4.760009765625,
        4.780029296875,
        4.7999267578125,
        4.8199462890625,
        4.8399658203125,
        4.8599853515625,
        4.8800048828125,
        4.9000244140625,
        4.919921875,
        4.93994140625,
        4.9599609375,
        4.97998046875,
        5.0,
        5.02001953125,
        5.0400390625,
        5.0599365234375,
        5.0799560546875,
        5.0999755859375,
        5.1199951171875,
        5.1400146484375,
        5.1600341796875,
        5.179931640625,
        5.199951171875,
        5.219970703125,
        5.239990234375,
        5.260009765625,
        5.280029296875,
        5.2999267578125,
        5.3199462890625,
        5.3399658203125,
        5.3599853515625,
        5.3800048828125,
        5.4000244140625,
        5.419921875,
        5.43994140625,
        5.4599609375,
        5.47998046875,
        5.5,
        5.52001953125,
        5.5400390625,
        5.5599365234375,
        5.5799560546875,
        5.5999755859375,
        5.6199951171875,
        5.6400146484375,
        5.6600341796875,
        5.679931640625,
        5.699951171875,
        5.719970703125,
        5.739990234375,
        5.760009765625,
        5.780029296875,
        5.7999267578125,
        5.8199462890625,
        5.8399658203125,
        5.8599853515625,
        5.8800048828125,
        5.9000244140625,
        5.919921875,
        5.93994140625,
        5.9599609375,
        5.97998046875,
        6.0,
        6.02001953125,
        6.0400390625,
        6.0599365234375,
        6.0799560546875,
        6.0999755859375,
        6.1199951171875,
        6.1400146484375,
        6.1600341796875,
        6.179931640625,
        6.199951171875,
        6.219970703125,
        6.239990234375,
        6.260009765625,
        6.280029296875,
        6.2999267578125,
        6.3199462890625,
        6.3399658203125,
        6.3599853515625,
        6.3800048828125,
        6.4000244140625,
        6.419921875,
        6.43994140625,
        6.4599609375,
        6.47998046875,
        6.5,
        6.52001953125,
        6.5400390625,
        6.5599365234375,
        6.5799560546875,
        6.5999755859375,
        6.6199951171875,
        6.6400146484375,
        6.6600341796875,
        6.679931640625,
        6.699951171875,
        6.719970703125,
        6.739990234375,
        6.760009765625,
        6.780029296875,
        6.7999267578125,
        6.8199462890625,
        6.8399658203125,
        6.8599853515625,
        6.8800048828125,
        6.9000244140625,
        6.919921875,
        6.93994140625,
        6.9599609375,
        6.97998046875,
        7.0,
        7.02001953125,
        7.0400390625,
        7.0599365234375,
        7.0799560546875,
        7.0999755859375,
        7.1199951171875,
        7.1400146484375,
        7.1600341796875,
        7.179931640625,
        7.199951171875,
        7.219970703125,
        7.239990234375,
        7.260009765625,
        7.280029296875,
        7.2999267578125,
        7.3199462890625,
        7.3399658203125,
        7.3599853515625,
        7.3800048828125,
        7.4000244140625,
        7.419921875,
        7.43994140625,
        7.4599609375,
        7.47998046875,
        7.5,
        7.52001953125,
        7.5400390625,
        7.5599365234375,
        7.5799560546875,
        7.5999755859375,
        7.6199951171875,
        7.6400146484375,
        7.6600341796875,
        7.679931640625,
        7.699951171875,
        7.719970703125,
        7.739990234375,
        7.760009765625,
        7.780029296875,
        7.7999267578125,
        7.8199462890625,
        7.8399658203125,
        7.8599853515625,
        7.8800048828125,
        7.9000244140625,
        7.919921875,
        7.93994140625,
        7.9599609375,
        7.97998046875,
        8.0,
        8.02001953125,
        8.0400390625,
        8.0599365234375,
        8.0799560546875,
        8.0999755859375,
        8.1199951171875,
        8.1400146484375,
        8.1600341796875,
        8.179931640625,
        8.199951171875,
        8.219970703125,
        8.239990234375,
        8.260009765625,
        8.280029296875,
        8.2999267578125,
        8.3199462890625,
        8.3399658203125,
        8.3599853515625,
        8.3800048828125,
        8.4000244140625,
        8.419921875,
        8.43994140625,
        8.4599609375,
        8.47998046875,
        8.5,
        8.52001953125,
        8.5400390625,
        8.5599365234375,
        8.5799560546875,
        8.5999755859375,
        8.6199951171875,
        8.6400146484375,
        8.6600341796875,
        8.679931640625,
        8.699951171875,
        8.719970703125,
        8.739990234375,
        8.760009765625,
        8.780029296875,
        8.7999267578125,
        8.8199462890625,
        8.8399658203125,
        8.8599853515625,
        8.8800048828125,
        8.9000244140625,
        8.919921875,
        8.93994140625,
        8.9599609375,
        8.97998046875,
        9.0,
        9.02001953125,
        9.0400390625,
        9.0599365234375,
        9.0799560546875,
        9.0999755859375,
        9.1199951171875,
        9.1400146484375,
        9.1600341796875,
        9.179931640625,
        9.199951171875,
        9.219970703125,
        9.239990234375,
        9.260009765625,
        9.280029296875,
        9.2999267578125,
        9.3199462890625,
        9.3399658203125,
        9.3599853515625,
        9.3800048828125,
        9.4000244140625,
        9.419921875,
        9.43994140625,
        9.4599609375,
        9.47998046875,
        9.5,
        9.52001953125,
        9.5400390625,
        9.5599365234375,
        9.5799560546875,
        9.5999755859375,
        9.6199951171875,
        9.6400146484375,
        9.6600341796875,
        9.679931640625,
        9.699951171875,
        9.719970703125,
        9.739990234375,
        9.760009765625,
        9.780029296875,
        9.7999267578125,
        9.8199462890625,
        9.8399658203125,
        9.8599853515625,
        9.8800048828125,
        9.9000244140625,
        9.919921875,
        9.93994140625,
        9.9599609375,
        9.97998046875,
        10.0,
        10.02001953125,
        10.0400390625,
        10.0599365234375,
        10.0799560546875,
        10.0999755859375,
        10.1199951171875,
        10.1400146484375,
        10.1600341796875,
        10.179931640625,
        10.199951171875,
        10.219970703125,
        10.239990234375,
        10.260009765625,
        10.280029296875,
        10.2999267578125,
        10.3199462890625,
        10.3399658203125,
        10.3599853515625,
        10.3800048828125,
        10.4000244140625,
        10.419921875,
        10.43994140625,
        10.4599609375,
        10.47998046875,
        10.5,
        10.52001953125,
        10.5400390625,
        10.5599365234375,
        10.5799560546875,
        10.5999755859375,
        10.6199951171875,
        10.6400146484375,
        10.6600341796875,
        10.679931640625,
        10.699951171875,
        10.719970703125,
        10.739990234375,
        10.760009765625,
        10.780029296875,
        10.7999267578125,
        10.8199462890625,
        10.8399658203125,
        10.8599853515625,
        10.8800048828125,
        10.9000244140625,
        10.919921875,
        10.93994140625,
        10.9599609375,
        10.97998046875,
        11.0,
        11.02001953125,
        11.0400390625,
        11.0599365234375,
        11.0799560546875,
        11.0999755859375,
        11.1199951171875,
        11.1400146484375,
        11.1600341796875,
        11.179931640625,
        11.199951171875,
        11.219970703125,
        11.239990234375,
        11.260009765625,
        11.280029296875,
        11.2999267578125,
        11.3199462890625,
        11.3399658203125,
        11.3599853515625,
        11.3800048828125,
        11.4000244140625,
        11.419921875,
        11.43994140625,
        11.4599609375,
        11.47998046875,
        11.5,
        11.52001953125,
        11.5400390625,
        11.5599365234375,
        11.5799560546875,
        11.5999755859375,
        11.6199951171875,
        11.6400146484375,
        11.6600341796875,
        11.679931640625,
        11.699951171875,
        11.719970703125,
        11.739990234375,
        11.760009765625,
        11.780029296875,
        11.7999267578125,
        11.8199462890625,
        11.8399658203125,
        11.8599853515625,
        11.8800048828125,
        11.9000244140625,
        11.919921875,
        11.93994140625,
        11.9599609375,
        11.97998046875,
        12.0,
        12.02001953125,
        12.0400390625,
        12.0599365234375,
        12.0799560546875,
        12.0999755859375,
        12.1199951171875,
        12.1400146484375,
        12.1600341796875,
        12.179931640625,
        12.199951171875,
        12.219970703125,
        12.239990234375,
        12.260009765625,
        12.280029296875,
        12.2999267578125,
        12.3199462890625,
        12.3399658203125,
        12.3599853515625,
        12.3800048828125,
        12.4000244140625,
        12.419921875,
        12.43994140625,
        12.4599609375,
        12.47998046875,
        12.5,
        12.52001953125,
        12.5400390625,
        12.5599365234375,
        12.5799560546875,
        12.5999755859375,
        12.6199951171875,
        12.6400146484375,
        12.6600341796875,
        12.679931640625,
        12.699951171875,
        12.719970703125,
        12.739990234375,
        12.760009765625,
        12.780029296875,
        12.7999267578125,
        12.8199462890625,
        12.8399658203125,
        12.8599853515625,
        12.8800048828125,
        12.9000244140625,
        12.919921875,
        12.93994140625,
        12.9599609375,
        12.97998046875,
        13.0,
        13.02001953125,
        13.0400390625,
        13.0599365234375,
        13.0799560546875,
        13.0999755859375,
        13.1199951171875,
        13.1400146484375,
        13.1600341796875,
        13.179931640625,
        13.199951171875,
        13.219970703125,
        13.239990234375,
        13.260009765625,
        13.280029296875,
        13.2999267578125,
        13.3199462890625,
        13.3399658203125,
        13.3599853515625,
        13.3800048828125,
        13.4000244140625,
        13.419921875,
        13.43994140625,
        13.4599609375,
        13.47998046875,
        13.5,
        13.52001953125,
        13.5400390625,
        13.5599365234375,
        13.5799560546875,
        13.5999755859375,
        13.6199951171875,
        13.6400146484375,
        13.6600341796875,
        13.679931640625,
        13.699951171875,
        13.719970703125,
        13.739990234375,
        13.760009765625,
        13.780029296875,
        13.7999267578125,
        13.8199462890625,
        13.8399658203125,
        13.8599853515625,
        13.8800048828125,
        13.9000244140625,
        13.919921875,
        13.93994140625,
        13.9599609375,
        13.97998046875,
        14.0,
        14.02001953125,
        14.0400390625,
        14.0599365234375,
        14.0799560546875,
        14.0999755859375,
        14.1199951171875,
        14.1400146484375,
        14.1600341796875,
        14.179931640625,
        14.199951171875,
        14.219970703125,
        14.239990234375,
        14.260009765625,
        14.280029296875,
        14.2999267578125,
        14.3199462890625,
        14.3399658203125,
        14.3599853515625,
        14.3800048828125,
        14.4000244140625,
        14.419921875,
        14.43994140625,
        14.4599609375,
        14.47998046875,
        14.5,
        14.52001953125,
        14.5400390625,
        14.5599365234375,
        14.5799560546875,
        14.5999755859375,
        14.6199951171875,
        14.6400146484375,
        14.6600341796875,
        14.679931640625,
        14.699951171875,
        14.719970703125,
        14.739990234375,
        14.760009765625,
        14.780029296875,
        14.7999267578125,
        14.8199462890625,
        14.8399658203125,
        14.8599853515625,
        14.8800048828125,
        14.9000244140625,
        14.919921875,
        14.93994140625,
        14.9599609375,
        14.97998046875,
        15.0,
        15.02001953125,
        15.0400390625,
        15.0599365234375,
        15.0799560546875,
        15.0999755859375,
        15.1199951171875,
        15.1400146484375,
        15.1600341796875,
        15.179931640625,
        15.199951171875,
        15.219970703125,
        15.239990234375,
        15.260009765625,
        15.280029296875,
        15.2999267578125,
        15.3199462890625,
        15.3399658203125,
        15.3599853515625,
        15.3800048828125,
        15.4000244140625,
        15.419921875,
        15.43994140625,
        15.4599609375,
        15.47998046875,
        15.5,
        15.52001953125,
        15.5400390625,
        15.5599365234375,
        15.5799560546875,
        15.5999755859375,
        15.6199951171875,
        15.6400146484375,
        15.6600341796875,
        15.679931640625,
        15.699951171875,
        15.719970703125,
        15.739990234375,
        15.760009765625,
        15.780029296875,
        15.7999267578125,
        15.8199462890625,
        15.8399658203125,
        15.8599853515625,
        15.8800048828125,
        15.9000244140625,
        15.919921875,
        15.93994140625,
        15.9599609375,
        15.97998046875,
        16.0,
        16.02001953125,
        16.0400390625,
        16.0599365234375,
        16.0799560546875,
        16.0999755859375,
        16.1199951171875,
        16.1400146484375,
        16.1600341796875,
        16.179931640625,
        16.199951171875,
        16.219970703125,
        16.239990234375,
        16.260009765625,
        16.280029296875,
        16.2999267578125,
        16.3199462890625,
        16.3399658203125,
        16.3599853515625,
        16.3800048828125,
        16.4000244140625,
        16.419921875,
        16.43994140625,
        16.4599609375,
        16.47998046875,
        16.5,
        16.52001953125,
        16.5400390625,
        16.5599365234375,
        16.5799560546875,
        16.5999755859375,
        16.6199951171875,
        16.6400146484375,
        16.6600341796875,
        16.679931640625,
        16.699951171875,
        16.719970703125,
        16.739990234375,
        16.760009765625,
        16.780029296875,
        16.7999267578125,
        16.8199462890625,
        16.8399658203125,
        16.8599853515625,
        16.8800048828125,
        16.9000244140625,
        16.919921875,
        16.93994140625,
        16.9599609375,
        16.97998046875,
        17.0,
        17.02001953125,
        17.0400390625,
        17.0599365234375,
        17.0799560546875,
        17.0999755859375,
        17.1199951171875,
        17.1400146484375,
        17.1600341796875,
        17.179931640625,
        17.199951171875,
        17.219970703125,
        17.239990234375,
        17.260009765625,
        17.280029296875,
        17.2999267578125,
        17.3199462890625,
        17.3399658203125,
        17.3599853515625,
        17.3800048828125,
        17.4000244140625,
        17.419921875,
        17.43994140625,
        17.4599609375,
        17.47998046875,
        17.5,
        17.52001953125,
        17.5400390625,
        17.5599365234375,
        17.5799560546875,
        17.5999755859375,
        17.6199951171875,
        17.6400146484375,
        17.6600341796875,
        17.679931640625,
        17.699951171875,
        17.719970703125,
        17.739990234375,
        17.760009765625,
        17.780029296875,
        17.7999267578125,
        17.8199462890625,
        17.8399658203125,
        17.8599853515625,
        17.8800048828125,
        17.9000244140625,
        17.919921875,
        17.93994140625,
        17.9599609375,
        17.97998046875,
        18.0,
        18.02001953125,
        18.0400390625,
        18.0599365234375,
        18.0799560546875,
        18.0999755859375,
        18.1199951171875,
        18.1400146484375,
        18.1600341796875,
        18.179931640625,
        18.199951171875,
        18.219970703125,
        18.239990234375,
        18.260009765625,
        18.280029296875,
        18.2999267578125,
        18.3199462890625,
        18.3399658203125,
        18.3599853515625,
        18.3800048828125,
        18.4000244140625,
        18.419921875,
        18.43994140625,
        18.4599609375,
        18.47998046875,
        18.5,
        18.52001953125,
        18.5400390625,
        18.5599365234375,
        18.5799560546875,
        18.5999755859375,
        18.6199951171875,
        18.6400146484375,
        18.6600341796875,
        18.679931640625,
        18.699951171875,
        18.719970703125,
        18.739990234375,
        18.760009765625,
        18.780029296875,
        18.7999267578125,
        18.8199462890625,
        18.8399658203125,
        18.8599853515625,
        18.8800048828125,
        18.9000244140625,
        18.919921875,
        18.93994140625,
        18.9599609375,
        18.97998046875,
        19.0,
        19.02001953125,
        19.0400390625,
        19.0599365234375,
        19.0799560546875,
        19.0999755859375,
        19.1199951171875,
        19.1400146484375,
        19.1600341796875,
        19.179931640625,
        19.199951171875,
        19.219970703125,
        19.239990234375,
        19.260009765625,
        19.280029296875,
        19.2999267578125,
        19.3199462890625,
        19.3399658203125,
        19.3599853515625,
        19.3800048828125,
        19.4000244140625,
        19.419921875,
        19.43994140625,
        19.4599609375,
        19.47998046875,
        19.5,
        19.52001953125,
        19.5400390625,
        19.5599365234375,
        19.5799560546875,
        19.5999755859375,
        19.6199951171875,
        19.6400146484375,
        19.6600341796875,
        19.679931640625,
        19.699951171875,
        19.719970703125,
        19.739990234375,
        19.760009765625,
        19.780029296875,
        19.7999267578125,
        19.8199462890625,
        19.8399658203125,
        19.8599853515625,
        19.8800048828125,
        19.9000244140625,
        19.919921875,
        19.93994140625,
        19.9599609375,
        19.97998046875,
        20.0,
        20.02001953125,
        20.0400390625,
        20.0599365234375,
        20.0799560546875,
        20.0999755859375,
        20.1199951171875,
        20.1400146484375,
        20.1600341796875,
        20.179931640625,
        20.199951171875,
        20.219970703125,
        20.239990234375,
        20.260009765625,
        20.280029296875,
        20.2999267578125,
        20.3199462890625,
        20.3399658203125,
        20.3599853515625,
        20.3800048828125,
        20.4000244140625,
        20.419921875,
        20.43994140625,
        20.4599609375,
        20.47998046875,
        20.5,
        20.52001953125,
        20.5400390625,
        20.5599365234375,
        20.5799560546875,
        20.5999755859375,
        20.6199951171875,
        20.6400146484375,
        20.6600341796875,
        20.679931640625,
        20.699951171875,
        20.719970703125,
        20.739990234375,
        20.760009765625,
        20.780029296875,
        20.7999267578125,
        20.8199462890625,
        20.8399658203125,
        20.8599853515625,
        20.8800048828125,
        20.9000244140625,
        20.919921875,
        20.93994140625,
        20.9599609375,
        20.97998046875,
        21.0,
        21.02001953125,
        21.0400390625,
        21.0599365234375,
        21.0799560546875,
        21.0999755859375,
        21.1199951171875,
        21.1400146484375,
        21.1600341796875,
        21.179931640625,
        21.199951171875,
        21.219970703125,
        21.239990234375,
        21.260009765625,
        21.280029296875,
        21.2999267578125,
        21.3199462890625,
        21.3399658203125,
        21.3599853515625,
        21.3800048828125,
        21.4000244140625,
        21.419921875,
        21.43994140625,
        21.4599609375,
        21.47998046875,
        21.5,
        21.52001953125,
        21.5400390625,
        21.5599365234375,
        21.5799560546875,
        21.5999755859375,
        21.6199951171875,
        21.6400146484375,
        21.6600341796875,
        21.679931640625,
        21.699951171875,
        21.719970703125,
        21.739990234375,
        21.760009765625,
        21.780029296875,
        21.7999267578125,
        21.8199462890625,
        21.8399658203125,
        21.8599853515625,
        21.8800048828125,
        21.9000244140625,
        21.919921875,
        21.93994140625,
        21.9599609375,
        21.97998046875,
        22.0,
        22.02001953125,
        22.0400390625,
        22.0599365234375,
        22.0799560546875,
        22.0999755859375,
        22.1199951171875,
        22.1400146484375,
        22.1600341796875,
        22.179931640625,
        22.199951171875,
        22.219970703125,
        22.239990234375,
        22.260009765625,
        22.280029296875,
        22.2999267578125,
        22.3199462890625,
        22.3399658203125,
        22.3599853515625,
        22.3800048828125,
        22.4000244140625,
        22.419921875,
        22.43994140625,
        22.4599609375,
        22.47998046875,
        22.5,
        22.52001953125,
        22.5400390625,
        22.5599365234375,
        22.5799560546875,
        22.5999755859375,
        22.6199951171875,
        22.6400146484375,
        22.6600341796875,
        22.679931640625,
        22.699951171875,
        22.719970703125,
        22.739990234375,
        22.760009765625,
        22.780029296875,
        22.7999267578125,
        22.8199462890625,
        22.8399658203125,
        22.8599853515625,
        22.8800048828125,
        22.9000244140625,
        22.919921875,
        22.93994140625,
        22.9599609375,
        22.97998046875,
        23.0,
        23.02001953125,
        23.0400390625,
        23.0599365234375,
        23.0799560546875,
        23.0999755859375,
        23.1199951171875,
        23.1400146484375,
        23.1600341796875,
        23.179931640625,
        23.199951171875,
        23.219970703125,
        23.239990234375,
        23.260009765625,
        23.280029296875,
        23.2999267578125,
        23.3199462890625,
        23.3399658203125,
        23.3599853515625,
        23.3800048828125,
        23.4000244140625,
        23.419921875,
        23.43994140625,
        23.4599609375,
        23.47998046875,
        23.5,
        23.52001953125,
        23.5400390625,
        23.5599365234375,
        23.5799560546875,
        23.5999755859375,
        23.6199951171875,
        23.6400146484375,
        23.6600341796875,
        23.679931640625,
        23.699951171875,
        23.719970703125,
        23.739990234375,
        23.760009765625,
        23.780029296875,
        23.7999267578125,
        23.8199462890625,
        23.8399658203125,
        23.8599853515625,
        23.8800048828125,
        23.9000244140625,
        23.919921875,
        23.93994140625,
        23.9599609375,
        23.97998046875,
        24.0,
        24.02001953125,
        24.0400390625,
        24.0599365234375,
        24.0799560546875,
        24.0999755859375,
        24.1199951171875,
        24.1400146484375,
        24.1600341796875,
        24.179931640625,
        24.199951171875,
        24.219970703125,
        24.239990234375,
        24.260009765625,
        24.280029296875,
        24.2999267578125,
        24.3199462890625,
        24.3399658203125,
        24.3599853515625,
        24.3800048828125,
        24.4000244140625,
        24.419921875,
        24.43994140625,
        24.4599609375,
        24.47998046875,
        24.5,
        24.52001953125,
        24.5400390625,
        24.5599365234375,
        24.5799560546875,
        24.5999755859375,
        24.6199951171875,
        24.6400146484375,
        24.6600341796875,
        24.679931640625,
        24.699951171875,
        24.719970703125,
        24.739990234375,
        24.760009765625,
        24.780029296875,
        24.7999267578125,
        24.8199462890625,
        24.8399658203125,
        24.8599853515625,
        24.8800048828125,
        24.9000244140625,
        24.919921875,
        24.93994140625,
        24.9599609375,
        24.97998046875,
        25.0,
        25.02001953125,
        25.0400390625,
        25.0599365234375,
        25.0799560546875,
        25.0999755859375,
        25.1199951171875,
        25.1400146484375,
        25.1600341796875,
        25.179931640625,
        25.199951171875,
        25.219970703125,
        25.239990234375,
        25.260009765625,
        25.280029296875,
        25.2999267578125,
        25.3199462890625,
        25.3399658203125,
        25.3599853515625,
        25.3800048828125,
        25.4000244140625,
        25.419921875,
        25.43994140625,
        25.4599609375,
        25.47998046875,
        25.5,
        25.52001953125,
        25.5400390625,
        25.5599365234375,
        25.5799560546875,
        25.5999755859375,
        25.6199951171875,
        25.6400146484375,
        25.6600341796875,
        25.679931640625,
        25.699951171875,
        25.719970703125,
        25.739990234375,
        25.760009765625,
        25.780029296875,
        25.7999267578125,
        25.8199462890625,
        25.8399658203125,
        25.8599853515625,
        25.8800048828125,
        25.9000244140625,
        25.919921875,
        25.93994140625,
        25.9599609375,
        25.97998046875,
        26.0,
        26.02001953125,
        26.0400390625,
        26.0599365234375,
        26.0799560546875,
        26.0999755859375,
        26.1199951171875,
        26.1400146484375,
        26.1600341796875,
        26.179931640625,
        26.199951171875,
        26.219970703125,
        26.239990234375,
        26.260009765625,
        26.280029296875,
        26.2999267578125,
        26.3199462890625,
        26.3399658203125,
        26.3599853515625,
        26.3800048828125,
        26.4000244140625,
        26.419921875,
        26.43994140625,
        26.4599609375,
        26.47998046875,
        26.5,
        26.52001953125,
        26.5400390625,
        26.5599365234375,
        26.5799560546875,
        26.5999755859375,
        26.6199951171875,
        26.6400146484375,
        26.6600341796875,
        26.679931640625,
        26.699951171875,
        26.719970703125,
        26.739990234375,
        26.760009765625,
        26.780029296875,
        26.7999267578125,
        26.8199462890625,
        26.8399658203125,
        26.8599853515625,
        26.8800048828125,
        26.9000244140625,
        26.919921875,
        26.93994140625,
        26.9599609375,
        26.97998046875,
        27.0,
        27.02001953125,
        27.0400390625,
        27.0599365234375,
        27.0799560546875,
        27.0999755859375,
        27.1199951171875,
        27.1400146484375,
        27.1600341796875,
        27.179931640625,
        27.199951171875,
        27.219970703125,
        27.239990234375,
        27.260009765625,
        27.280029296875,
        27.2999267578125,
        27.3199462890625,
        27.3399658203125,
        27.3599853515625,
        27.3800048828125,
        27.4000244140625,
        27.419921875,
        27.43994140625,
        27.4599609375,
        27.47998046875,
        27.5,
        27.52001953125,
        27.5400390625,
        27.5599365234375,
        27.5799560546875,
        27.5999755859375,
        27.6199951171875,
        27.6400146484375,
        27.6600341796875,
        27.679931640625,
        27.699951171875,
        27.719970703125,
        27.739990234375,
        27.760009765625,
        27.780029296875,
        27.7999267578125,
        27.8199462890625,
        27.8399658203125,
        27.8599853515625,
        27.8800048828125,
        27.9000244140625,
        27.919921875,
        27.93994140625,
        27.9599609375,
        27.97998046875,
        28.0,
        28.02001953125,
        28.0400390625,
        28.0599365234375,
        28.0799560546875,
        28.0999755859375,
        28.1199951171875,
        28.1400146484375,
        28.1600341796875,
        28.179931640625,
        28.199951171875,
        28.219970703125,
        28.239990234375,
        28.260009765625,
        28.280029296875,
        28.2999267578125,
        28.3199462890625,
        28.3399658203125,
        28.3599853515625,
        28.3800048828125,
        28.4000244140625,
        28.419921875,
        28.43994140625,
        28.4599609375,
        28.47998046875,
        28.5,
        28.52001953125,
        28.5400390625,
        28.5599365234375,
        28.5799560546875,
        28.5999755859375,
        28.6199951171875,
        28.6400146484375,
        28.6600341796875,
        28.679931640625,
        28.699951171875,
        28.719970703125,
        28.739990234375,
        28.760009765625,
        28.780029296875,
        28.7999267578125,
        28.8199462890625,
        28.8399658203125,
        28.8599853515625,
        28.8800048828125,
        28.9000244140625,
        28.919921875,
        28.93994140625,
        28.9599609375,
        28.97998046875,
        29.0,
        29.02001953125,
        29.0400390625,
        29.0599365234375,
        29.0799560546875,
        29.0999755859375,
        29.1199951171875,
        29.1400146484375,
        29.1600341796875,
        29.179931640625,
        29.199951171875,
        29.219970703125,
        29.239990234375,
        29.260009765625,
        29.280029296875,
        29.2999267578125,
        29.3199462890625,
        29.3399658203125,
        29.3599853515625,
        29.3800048828125,
        29.4000244140625,
        29.419921875,
        29.43994140625,
        29.4599609375,
        29.47998046875,
        29.5,
        29.52001953125,
        29.5400390625,
        29.5599365234375,
        29.5799560546875,
        29.5999755859375,
        29.6199951171875,
        29.6400146484375,
        29.6600341796875,
        29.679931640625,
        29.699951171875,
        29.719970703125,
        29.739990234375,
        29.760009765625,
        29.780029296875,
        29.7999267578125,
        29.8199462890625,
        29.8399658203125,
        29.8599853515625,
        29.8800048828125,
        29.9000244140625,
        29.919921875,
        29.93994140625,
        29.9599609375,
        29.97998046875,
        30.0,
        30.02001953125,
        30.0400390625,
        30.0599365234375,
        30.0799560546875,
        30.0999755859375,
        30.1199951171875,
        30.1400146484375,
        30.1600341796875,
        30.179931640625,
        30.199951171875,
        30.219970703125,
        30.239990234375,
        30.260009765625,
        30.280029296875,
        30.2999267578125,
        30.3199462890625,
        30.3399658203125,
        30.3599853515625,
        30.3800048828125,
        30.4000244140625,
        30.419921875,
        30.43994140625,
        30.4599609375,
        30.47998046875,
        30.5,
        30.52001953125,
        30.5400390625,
        30.5599365234375,
        30.5799560546875,
        30.5999755859375,
        30.6199951171875,
        30.6400146484375,
        30.6600341796875,
        30.679931640625,
        30.699951171875,
        30.719970703125,
        30.739990234375,
        30.760009765625,
        30.780029296875,
        30.7999267578125,
        30.8199462890625,
        30.8399658203125,
        30.8599853515625,
        30.8800048828125,
        30.9000244140625,
        30.919921875,
        30.93994140625,
        30.9599609375,
        30.97998046875,
        31.0,
        31.02001953125,
        31.0400390625,
        31.0599365234375,
        31.0799560546875,
        31.0999755859375,
        31.1199951171875,
        31.1400146484375,
        31.1600341796875,
        31.179931640625,
        31.199951171875,
        31.219970703125,
        31.239990234375,
        31.260009765625,
        31.280029296875,
        31.2999267578125,
        31.3199462890625,
        31.3399658203125,
        31.3599853515625,
        31.3800048828125,
        31.4000244140625,
        31.419921875,
        31.43994140625,
        31.4599609375,
        31.47998046875,
        31.5,
        31.52001953125,
        31.5400390625,
        31.5599365234375,
        31.5799560546875,
        31.5999755859375,
        31.6199951171875,
        31.6400146484375,
        31.6600341796875,
        31.679931640625,
        31.699951171875,
        31.719970703125,
        31.739990234375,
        31.760009765625,
        31.780029296875,
        31.7999267578125,
        31.8199462890625,
        31.8399658203125,
        31.8599853515625,
        31.8800048828125,
        31.9000244140625,
        31.919921875,
        31.93994140625,
        31.9599609375,
        31.97998046875,
        32.0,
        32.02001953125,
        32.0400390625,
        32.0599365234375,
        32.0799560546875,
        32.0999755859375,
        32.1199951171875,
        32.1400146484375,
        32.1600341796875,
        32.179931640625,
        32.199951171875,
        32.219970703125,
        32.239990234375,
        32.260009765625,
        32.280029296875,
        32.2999267578125,
        32.3199462890625,
        32.3399658203125,
        32.3599853515625,
        32.3800048828125,
        32.4000244140625,
        32.419921875,
        32.43994140625,
        32.4599609375,
        32.47998046875,
        32.5,
        32.52001953125,
        32.5400390625,
        32.5599365234375,
        32.5799560546875,
        32.5999755859375,
        32.6199951171875,
        32.6400146484375,
        32.6600341796875,
        32.679931640625,
        32.699951171875,
        32.719970703125,
        32.739990234375,
        32.760009765625,
        32.780029296875,
        32.7999267578125,
        32.8199462890625,
        32.8399658203125,
        32.8599853515625,
        32.8800048828125,
        32.9000244140625,
        32.919921875,
        32.93994140625,
        32.9599609375,
        32.97998046875,
        33.0,
        33.02001953125,
        33.0400390625,
        33.0599365234375,
        33.0799560546875,
        33.0999755859375,
        33.1199951171875,
        33.1400146484375,
        33.1600341796875,
        33.179931640625,
        33.199951171875,
        33.219970703125,
        33.239990234375,
        33.260009765625,
        33.280029296875,
        33.2999267578125,
        33.3199462890625,
        33.3399658203125,
        33.3599853515625,
        33.3800048828125,
        33.4000244140625,
        33.419921875,
        33.43994140625,
        33.4599609375,
        33.47998046875,
        33.5,
        33.52001953125,
        33.5400390625,
        33.5599365234375,
        33.5799560546875,
        33.5999755859375,
        33.6199951171875,
        33.6400146484375,
        33.6600341796875,
        33.679931640625,
        33.699951171875,
        33.719970703125,
        33.739990234375,
        33.760009765625,
        33.780029296875,
        33.7999267578125,
        33.8199462890625,
        33.8399658203125,
        33.8599853515625,
        33.8800048828125,
        33.9000244140625,
        33.919921875,
        33.93994140625,
        33.9599609375,
        33.97998046875,
        34.0,
        34.02001953125,
        34.0400390625,
        34.0599365234375,
        34.0799560546875,
        34.0999755859375,
        34.1199951171875,
        34.1400146484375,
        34.1600341796875,
        34.179931640625,
        34.199951171875,
        34.219970703125,
        34.239990234375,
        34.260009765625,
        34.280029296875,
        34.2999267578125,
        34.3199462890625,
        34.3399658203125,
        34.3599853515625,
        34.3800048828125,
        34.4000244140625,
        34.419921875,
        34.43994140625,
        34.4599609375,
        34.47998046875,
        34.5,
        34.52001953125,
        34.5400390625,
        34.5599365234375,
        34.5799560546875,
        34.5999755859375,
        34.6199951171875,
        34.6400146484375,
        34.6600341796875,
        34.679931640625,
        34.699951171875,
        34.719970703125,
        34.739990234375,
        34.760009765625,
        34.780029296875,
        34.7999267578125,
        34.8199462890625,
        34.8399658203125,
        34.8599853515625,
        34.8800048828125,
        34.9000244140625,
        34.919921875,
        34.93994140625,
        34.9599609375,
        34.97998046875,
        35.0,
        35.02001953125,
        35.0400390625,
        35.0599365234375,
        35.0799560546875,
        35.0999755859375,
        35.1199951171875,
        35.1400146484375,
        35.1600341796875,
        35.179931640625,
        35.199951171875,
        35.219970703125,
        35.239990234375,
        35.260009765625,
        35.280029296875,
        35.2999267578125,
        35.3199462890625,
        35.3399658203125,
        35.3599853515625,
        35.3800048828125,
        35.4000244140625,
        35.419921875,
        35.43994140625,
        35.4599609375,
        35.47998046875,
        35.5,
        35.52001953125,
        35.5400390625,
        35.5599365234375,
        35.5799560546875,
        35.5999755859375,
        35.6199951171875,
        35.6400146484375,
        35.6600341796875,
        35.679931640625,
        35.699951171875,
        35.719970703125,
        35.739990234375,
        35.760009765625,
        35.780029296875,
        35.7999267578125,
        35.8199462890625,
        35.8399658203125,
        35.8599853515625,
        35.8800048828125,
        35.9000244140625,
        35.919921875,
        35.93994140625,
        35.9599609375,
        35.97998046875,
        36.0,
        36.02001953125,
        36.0400390625,
        36.0599365234375,
        36.0799560546875,
        36.0999755859375,
        36.1199951171875,
        36.1400146484375,
        36.1600341796875,
        36.179931640625,
        36.199951171875,
        36.219970703125,
        36.239990234375,
        36.260009765625,
        36.280029296875,
        36.2999267578125,
        36.3199462890625,
        36.3399658203125,
        36.3599853515625,
        36.3800048828125,
        36.4000244140625,
        36.419921875,
        36.43994140625,
        36.4599609375,
        36.47998046875,
        36.5,
        36.52001953125,
        36.5400390625,
        36.5599365234375,
        36.5799560546875,
        36.5999755859375,
        36.6199951171875,
        36.6400146484375,
        36.6600341796875,
        36.679931640625,
        36.699951171875,
        36.719970703125,
        36.739990234375,
        36.760009765625,
        36.780029296875,
        36.7999267578125,
        36.8199462890625,
        36.8399658203125,
        36.8599853515625,
        36.8800048828125,
        36.9000244140625,
        36.919921875,
        36.93994140625,
        36.9599609375,
        36.97998046875,
        37.0,
        37.02001953125,
        37.0400390625,
        37.0599365234375,
        37.0799560546875,
        37.0999755859375,
        37.1199951171875,
        37.1400146484375,
        37.1600341796875,
        37.179931640625,
        37.199951171875,
        37.219970703125,
        37.239990234375,
        37.260009765625,
        37.280029296875,
        37.2999267578125,
        37.3199462890625,
        37.3399658203125,
        37.3599853515625,
        37.3800048828125,
        37.4000244140625,
        37.419921875,
        37.43994140625,
        37.4599609375,
        37.47998046875,
        37.5,
        37.52001953125,
        37.5400390625,
        37.5599365234375,
        37.5799560546875,
        37.5999755859375,
        37.6199951171875,
        37.6400146484375,
        37.6600341796875,
        37.679931640625,
        37.699951171875,
        37.719970703125,
        37.739990234375,
        37.760009765625,
        37.780029296875,
        37.7999267578125,
        37.8199462890625,
        37.8399658203125,
        37.8599853515625,
        37.8800048828125,
        37.9000244140625,
        37.919921875,
        37.93994140625,
        37.9599609375,
        37.97998046875,
        38.0,
        38.02001953125,
        38.0400390625,
        38.0599365234375,
        38.0799560546875,
        38.0999755859375,
        38.1199951171875,
        38.1400146484375,
        38.1600341796875,
        38.179931640625,
        38.199951171875,
        38.219970703125,
        38.239990234375,
        38.260009765625,
        38.280029296875,
        38.2999267578125,
        38.3199462890625,
        38.3399658203125,
        38.3599853515625,
        38.3800048828125,
        38.4000244140625,
        38.419921875,
        38.43994140625,
        38.4599609375,
        38.47998046875,
        38.5,
        38.52001953125,
        38.5400390625,
        38.5599365234375,
        38.5799560546875,
        38.5999755859375,
        38.6199951171875,
        38.6400146484375,
        38.6600341796875,
        38.679931640625,
        38.699951171875,
        38.719970703125,
        38.739990234375,
        38.760009765625,
        38.780029296875,
        38.7999267578125,
        38.8199462890625,
        38.8399658203125,
        38.8599853515625,
        38.8800048828125,
        38.9000244140625,
        38.919921875,
        38.93994140625,
        38.9599609375,
        38.97998046875,
        39.0,
        39.02001953125,
        39.0400390625,
        39.0599365234375,
        39.0799560546875,
        39.0999755859375,
        39.1199951171875,
        39.1400146484375,
        39.1600341796875,
        39.179931640625,
        39.199951171875,
        39.219970703125,
        39.239990234375,
        39.260009765625,
        39.280029296875,
        39.2999267578125,
        39.3199462890625,
        39.3399658203125,
        39.3599853515625,
        39.3800048828125,
        39.4000244140625,
        39.419921875,
        39.43994140625,
        39.4599609375,
        39.47998046875,
        39.5,
        39.52001953125,
        39.5400390625,
        39.5599365234375,
        39.5799560546875,
        39.5999755859375,
        39.6199951171875,
        39.6400146484375,
        39.6600341796875,
        39.679931640625,
        39.699951171875,
        39.719970703125,
        39.739990234375,
        39.760009765625,
        39.780029296875,
        39.7999267578125,
        39.8199462890625,
        39.8399658203125,
        39.8599853515625,
        39.8800048828125,
        39.9000244140625,
        39.919921875,
        39.93994140625,
        39.9599609375,
        39.97998046875,
        40.0,
        40.02001953125,
        40.0400390625,
        40.0599365234375,
        40.0799560546875,
        40.0999755859375,
        40.1199951171875,
        40.1400146484375,
        40.1600341796875,
        40.179931640625,
        40.199951171875,
        40.219970703125,
        40.239990234375,
        40.260009765625,
        40.280029296875,
        40.2999267578125,
        40.3199462890625,
        40.3399658203125,
        40.3599853515625,
        40.3800048828125,
        40.4000244140625,
        40.419921875,
        40.43994140625,
        40.4599609375,
        40.47998046875,
        40.5,
        40.52001953125,
        40.5400390625,
        40.5599365234375,
        40.5799560546875,
        40.5999755859375,
        40.6199951171875,
        40.6400146484375,
        40.6600341796875,
        40.679931640625,
        40.699951171875,
        40.719970703125,
        40.739990234375,
        40.760009765625,
        40.780029296875,
        40.7999267578125,
        40.8199462890625,
        40.8399658203125,
        40.8599853515625,
        40.8800048828125,
        40.9000244140625,
        40.919921875,
        40.93994140625,
        40.9599609375,
        40.97998046875,
        41.0,
        41.02001953125,
        41.0400390625,
        41.0599365234375,
        41.0799560546875,
        41.0999755859375,
        41.1199951171875,
        41.1400146484375,
        41.1600341796875,
        41.179931640625,
        41.199951171875,
        41.219970703125,
        41.239990234375,
        41.260009765625,
        41.280029296875,
        41.2999267578125,
        41.3199462890625,
        41.3399658203125,
        41.3599853515625,
        41.3800048828125,
        41.4000244140625,
        41.419921875,
        41.43994140625,
        41.4599609375,
        41.47998046875,
        41.5,
        41.52001953125,
        41.5400390625,
        41.5599365234375,
        41.5799560546875,
        41.5999755859375,
        41.6199951171875,
        41.6400146484375,
        41.6600341796875,
        41.679931640625,
        41.699951171875,
        41.719970703125,
        41.739990234375,
        41.760009765625,
        41.780029296875,
        41.7999267578125,
        41.8199462890625,
        41.8399658203125,
        41.8599853515625,
        41.8800048828125,
        41.9000244140625,
        41.919921875,
        41.93994140625,
        41.9599609375,
        41.97998046875,
        42.0,
        42.02001953125,
        42.0400390625,
        42.0599365234375,
        42.0799560546875,
        42.0999755859375,
        42.1199951171875,
        42.1400146484375,
        42.1600341796875,
        42.179931640625,
        42.199951171875,
        42.219970703125,
        42.239990234375,
        42.260009765625,
        42.280029296875,
        42.2999267578125,
        42.3199462890625,
        42.3399658203125,
        42.3599853515625,
        42.3800048828125,
        42.4000244140625,
        42.419921875,
        42.43994140625,
        42.4599609375,
        42.47998046875,
        42.5,
        42.52001953125,
        42.5400390625,
        42.5599365234375,
        42.5799560546875,
        42.5999755859375,
        42.6199951171875,
        42.6400146484375,
        42.6600341796875,
        42.679931640625,
        42.699951171875,
        42.719970703125,
        42.739990234375,
        42.760009765625,
        42.780029296875,
        42.7999267578125,
        42.8199462890625,
        42.8399658203125,
        42.8599853515625,
        42.8800048828125,
        42.9000244140625,
        42.919921875,
        42.93994140625,
        42.9599609375,
        42.97998046875,
        43.0,
        43.02001953125,
        43.0400390625,
        43.0599365234375,
        43.0799560546875,
        43.0999755859375,
        43.1199951171875,
        43.1400146484375,
        43.1600341796875,
        43.179931640625,
        43.199951171875,
        43.219970703125,
        43.239990234375,
        43.260009765625,
        43.280029296875,
        43.2999267578125,
        43.3199462890625,
        43.3399658203125,
        43.3599853515625,
        43.3800048828125,
        43.4000244140625,
        43.419921875,
        43.43994140625,
        43.4599609375,
        43.47998046875,
        43.5,
        43.52001953125,
        43.5400390625,
        43.5599365234375,
        43.5799560546875,
        43.5999755859375,
        43.6199951171875,
        43.6400146484375,
        43.6600341796875,
        43.679931640625,
        43.699951171875,
        43.719970703125,
        43.739990234375,
        43.760009765625,
        43.780029296875,
        43.7999267578125,
        43.8199462890625,
        43.8399658203125,
        43.8599853515625,
        43.8800048828125,
        43.9000244140625,
        43.919921875,
        43.93994140625,
        43.9599609375,
        43.97998046875,
        44.0,
        44.02001953125,
        44.0400390625,
        44.0599365234375,
        44.0799560546875,
        44.0999755859375,
        44.1199951171875,
        44.1400146484375,
        44.1600341796875,
        44.179931640625,
        44.199951171875,
        44.219970703125,
        44.239990234375,
        44.260009765625,
        44.280029296875,
        44.2999267578125,
        44.3199462890625,
        44.3399658203125,
        44.3599853515625,
        44.3800048828125,
        44.4000244140625,
        44.419921875,
        44.43994140625,
        44.4599609375,
        44.47998046875,
        44.5,
        44.52001953125,
        44.5400390625,
        44.5599365234375,
        44.5799560546875,
        44.5999755859375,
        44.6199951171875,
        44.6400146484375,
        44.6600341796875,
        44.679931640625,
        44.699951171875,
        44.719970703125,
        44.739990234375,
        44.760009765625,
        44.780029296875,
        44.7999267578125,
        44.8199462890625,
        44.8399658203125,
        44.8599853515625,
        44.8800048828125,
        44.9000244140625,
        44.919921875,
        44.93994140625,
        44.9599609375,
        44.97998046875,
        45.0,
        45.02001953125,
        45.0400390625,
        45.0599365234375,
        45.0799560546875,
        45.0999755859375,
        45.1199951171875,
        45.1400146484375,
        45.1600341796875,
        45.179931640625,
        45.199951171875,
        45.219970703125,
        45.239990234375,
        45.260009765625,
        45.280029296875,
        45.2999267578125,
        45.3199462890625,
        45.3399658203125,
        45.3599853515625,
        45.3800048828125,
        45.4000244140625,
        45.419921875,
        45.43994140625,
        45.4599609375,
        45.47998046875,
        45.5,
        45.52001953125,
        45.5400390625,
        45.5599365234375,
        45.5799560546875,
        45.5999755859375,
        45.6199951171875,
        45.6400146484375,
        45.6600341796875,
        45.679931640625,
        45.699951171875,
        45.719970703125,
        45.739990234375,
        45.760009765625,
        45.780029296875,
        45.7999267578125,
        45.8199462890625,
        45.8399658203125,
        45.8599853515625,
        45.8800048828125,
        45.9000244140625,
        45.919921875,
        45.93994140625,
        45.9599609375,
        45.97998046875,
        46.0,
        46.02001953125,
        46.0400390625,
        46.0599365234375,
        46.0799560546875,
        46.0999755859375,
        46.1199951171875,
        46.1400146484375,
        46.1600341796875,
        46.179931640625,
        46.199951171875,
        46.219970703125,
        46.239990234375,
        46.260009765625,
        46.280029296875,
        46.2999267578125,
        46.3199462890625,
        46.3399658203125,
        46.3599853515625,
        46.3800048828125,
        46.4000244140625,
        46.419921875,
        46.43994140625,
        46.4599609375,
        46.47998046875,
        46.5,
        46.52001953125,
        46.5400390625,
        46.5599365234375,
        46.5799560546875,
        46.5999755859375,
        46.6199951171875,
        46.6400146484375,
        46.6600341796875,
        46.679931640625,
        46.699951171875,
        46.719970703125,
        46.739990234375,
        46.760009765625,
        46.780029296875,
        46.7999267578125,
        46.8199462890625,
        46.8399658203125,
        46.8599853515625,
        46.8800048828125,
        46.9000244140625,
        46.919921875,
        46.93994140625,
        46.9599609375,
        46.97998046875,
        47.0,
        47.02001953125,
        47.0400390625,
        47.0599365234375,
        47.0799560546875,
        47.0999755859375,
        47.1199951171875,
        47.1400146484375,
        47.1600341796875,
        47.179931640625,
        47.199951171875,
        47.219970703125,
        47.239990234375,
        47.260009765625,
        47.280029296875,
        47.2999267578125,
        47.3199462890625,
        47.3399658203125,
        47.3599853515625,
        47.3800048828125,
        47.4000244140625,
        47.419921875,
        47.43994140625,
        47.4599609375,
        47.47998046875,
        47.5,
        47.52001953125,
        47.5400390625,
        47.5599365234375,
        47.5799560546875,
        47.5999755859375,
        47.6199951171875,
        47.6400146484375,
        47.6600341796875,
        47.679931640625,
        47.699951171875,
        47.719970703125,
        47.739990234375,
        47.760009765625,
        47.780029296875,
        47.7999267578125,
        47.8199462890625,
        47.8399658203125,
        47.8599853515625,
        47.8800048828125,
        47.9000244140625,
        47.919921875,
        47.93994140625,
        47.9599609375,
        47.97998046875,
        48.0,
        48.02001953125,
        48.0400390625,
        48.0599365234375,
        48.0799560546875,
        48.0999755859375,
        48.1199951171875,
        48.1400146484375,
        48.1600341796875,
        48.179931640625,
        48.199951171875,
        48.219970703125,
        48.239990234375,
        48.260009765625,
        48.280029296875,
        48.2999267578125,
        48.3199462890625,
        48.3399658203125,
        48.3599853515625,
        48.3800048828125,
        48.4000244140625,
        48.419921875,
        48.43994140625,
        48.4599609375,
        48.47998046875,
        48.5,
        48.52001953125,
        48.5400390625,
        48.5599365234375,
        48.5799560546875,
        48.5999755859375,
        48.6199951171875,
        48.6400146484375,
        48.6600341796875,
        48.679931640625,
        48.699951171875,
        48.719970703125,
        48.739990234375,
        48.760009765625,
        48.780029296875,
        48.7999267578125,
        48.8199462890625,
        48.8399658203125,
        48.8599853515625,
        48.8800048828125,
        48.9000244140625,
        48.919921875,
        48.93994140625,
        48.9599609375,
        48.97998046875,
        49.0,
        49.02001953125,
        49.0400390625,
        49.0599365234375,
        49.0799560546875,
        49.0999755859375,
        49.1199951171875,
        49.1400146484375,
        49.1600341796875,
        49.179931640625,
        49.199951171875,
        49.219970703125,
        49.239990234375,
        49.260009765625,
        49.280029296875,
        49.2999267578125,
        49.3199462890625,
        49.3399658203125,
        49.3599853515625,
        49.3800048828125,
        49.4000244140625,
        49.419921875,
        49.43994140625,
        49.4599609375,
        49.47998046875,
        49.5,
        49.52001953125,
        49.5400390625,
        49.5599365234375,
        49.5799560546875,
        49.5999755859375,
        49.6199951171875,
        49.6400146484375,
        49.6600341796875,
        49.679931640625,
        49.699951171875,
        49.719970703125,
        49.739990234375,
        49.760009765625,
        49.780029296875,
        49.7999267578125,
        49.8199462890625,
        49.8399658203125,
        49.8599853515625,
        49.8800048828125,
        49.9000244140625,
        49.919921875,
        49.93994140625,
        49.9599609375,
        49.97998046875,
        50.0,
        50.02001953125,
        50.0400390625,
        50.0599365234375,
        50.0799560546875,
        50.0999755859375,
        50.1199951171875,
        50.1400146484375,
        50.1600341796875,
        50.179931640625,
        50.199951171875,
        50.219970703125,
        50.239990234375,
        50.260009765625,
        50.280029296875,
        50.2999267578125,
        50.3199462890625,
        50.3399658203125,
        50.3599853515625,
        50.3800048828125,
        50.4000244140625,
        50.419921875,
        50.43994140625,
        50.4599609375,
        50.47998046875,
        50.5,
        50.52001953125,
        50.5400390625,
        50.5599365234375,
        50.5799560546875,
        50.5999755859375,
        50.6199951171875,
        50.6400146484375,
        50.6600341796875,
        50.679931640625,
        50.699951171875,
        50.719970703125,
        50.739990234375,
        50.760009765625,
        50.780029296875,
        50.7999267578125,
        50.8199462890625,
        50.8399658203125,
        50.8599853515625,
        50.8800048828125,
        50.9000244140625,
        50.919921875,
        50.93994140625,
        50.9599609375,
        50.97998046875,
        51.0,
        51.02001953125,
        51.0400390625,
        51.0599365234375,
        51.0799560546875,
        51.0999755859375,
        51.1199951171875,
        51.1400146484375,
        51.1600341796875,
        51.179931640625,
        51.199951171875,
        51.219970703125,
        51.239990234375,
        51.260009765625,
        51.280029296875,
        51.2999267578125,
        51.3199462890625,
        51.3399658203125,
        51.3599853515625,
        51.3800048828125,
        51.4000244140625,
        51.419921875,
        51.43994140625,
        51.4599609375,
        51.47998046875,
        51.5,
        51.52001953125,
        51.5400390625,
        51.5599365234375,
        51.5799560546875,
        51.5999755859375,
        51.6199951171875,
        51.6400146484375,
        51.6600341796875,
        51.679931640625,
        51.699951171875,
        51.719970703125,
        51.739990234375,
        51.760009765625,
        51.780029296875,
        51.7999267578125,
        51.8199462890625,
        51.8399658203125,
        51.8599853515625,
        51.8800048828125,
        51.9000244140625,
        51.919921875,
        51.93994140625,
        51.9599609375,
        51.97998046875,
        52.0,
        52.02001953125,
        52.0400390625,
        52.0599365234375,
        52.0799560546875,
        52.0999755859375,
        52.1199951171875,
        52.1400146484375,
        52.1600341796875,
        52.179931640625,
        52.199951171875,
        52.219970703125,
        52.239990234375,
        52.260009765625,
        52.280029296875,
        52.2999267578125,
        52.3199462890625,
        52.3399658203125,
        52.3599853515625,
        52.3800048828125,
        52.4000244140625,
        52.419921875,
        52.43994140625,
        52.4599609375,
        52.47998046875,
        52.5,
        52.52001953125,
        52.5400390625,
        52.5599365234375,
        52.5799560546875,
        52.5999755859375,
        52.6199951171875,
        52.6400146484375,
        52.6600341796875,
        52.679931640625,
        52.699951171875,
        52.719970703125,
        52.739990234375,
        52.760009765625,
        52.780029296875,
        52.7999267578125,
        52.8199462890625,
        52.8399658203125,
        52.8599853515625,
        52.8800048828125,
        52.9000244140625,
        52.919921875,
        52.93994140625,
        52.9599609375,
        52.97998046875,
        53.0,
        53.02001953125,
        53.0400390625,
        53.0599365234375,
        53.0799560546875,
        53.0999755859375,
        53.1199951171875,
        53.1400146484375,
        53.1600341796875,
        53.179931640625,
        53.199951171875,
        53.219970703125,
        53.239990234375,
        53.260009765625,
        53.280029296875,
        53.2999267578125,
        53.3199462890625,
        53.3399658203125,
        53.3599853515625,
        53.3800048828125,
        53.4000244140625,
        53.419921875,
        53.43994140625,
        53.4599609375,
        53.47998046875,
        53.5,
        53.52001953125,
        53.5400390625,
        53.5599365234375,
        53.5799560546875,
        53.5999755859375,
        53.6199951171875,
        53.6400146484375,
        53.6600341796875,
        53.679931640625,
        53.699951171875,
        53.719970703125,
        53.739990234375,
        53.760009765625,
        53.780029296875,
        53.7999267578125,
        53.8199462890625,
        53.8399658203125,
        53.8599853515625,
        53.8800048828125,
        53.9000244140625,
        53.919921875,
        53.93994140625,
        53.9599609375,
        53.97998046875,
        54.0,
        54.02001953125,
        54.0400390625,
        54.0599365234375,
        54.0799560546875,
        54.0999755859375,
        54.1199951171875,
        54.1400146484375,
        54.1600341796875,
        54.179931640625,
        54.199951171875,
        54.219970703125,
        54.239990234375,
        54.260009765625,
        54.280029296875,
        54.2999267578125,
        54.3199462890625,
        54.3399658203125,
        54.3599853515625,
        54.3800048828125,
        54.4000244140625,
        54.419921875,
        54.43994140625,
        54.4599609375,
        54.47998046875,
        54.5,
        54.52001953125,
        54.5400390625,
        54.5599365234375,
        54.5799560546875,
        54.5999755859375,
        54.6199951171875,
        54.6400146484375,
        54.6600341796875,
        54.679931640625,
        54.699951171875,
        54.719970703125,
        54.739990234375,
        54.760009765625,
        54.780029296875,
        54.7999267578125,
        54.8199462890625,
        54.8399658203125,
        54.8599853515625,
        54.8800048828125,
        54.9000244140625,
        54.919921875,
        54.93994140625,
        54.9599609375,
        54.97998046875,
        55.0,
        55.02001953125,
        55.0400390625,
        55.0599365234375,
        55.0799560546875,
        55.0999755859375,
        55.1199951171875,
        55.1400146484375,
        55.1600341796875,
        55.179931640625,
        55.199951171875,
        55.219970703125,
        55.239990234375,
        55.260009765625,
        55.280029296875,
        55.2999267578125,
        55.3199462890625,
        55.3399658203125,
        55.3599853515625,
        55.3800048828125,
        55.4000244140625,
        55.419921875,
        55.43994140625,
        55.4599609375,
        55.47998046875,
        55.5,
        55.52001953125,
        55.5400390625,
        55.5599365234375,
        55.5799560546875,
        55.5999755859375,
        55.6199951171875,
        55.6400146484375,
        55.6600341796875,
        55.679931640625,
        55.699951171875,
        55.719970703125,
        55.739990234375,
        55.760009765625,
        55.780029296875,
        55.7999267578125,
        55.8199462890625,
        55.8399658203125,
        55.8599853515625,
        55.8800048828125,
        55.9000244140625,
        55.919921875,
        55.93994140625,
        55.9599609375,
        55.97998046875,
        56.0,
        56.02001953125,
        56.0400390625,
        56.0599365234375,
        56.0799560546875,
        56.0999755859375,
        56.1199951171875,
        56.1400146484375,
        56.1600341796875,
        56.179931640625,
        56.199951171875,
        56.219970703125,
        56.239990234375,
        56.260009765625,
        56.280029296875,
        56.2999267578125,
        56.3199462890625,
        56.3399658203125,
        56.3599853515625,
        56.3800048828125,
        56.4000244140625,
        56.419921875,
        56.43994140625,
        56.4599609375,
        56.47998046875,
        56.5,
        56.52001953125,
        56.5400390625,
        56.5599365234375,
        56.5799560546875,
        56.5999755859375,
        56.6199951171875,
        56.6400146484375,
        56.6600341796875,
        56.679931640625,
        56.699951171875,
        56.719970703125,
        56.739990234375,
        56.760009765625,
        56.780029296875,
        56.7999267578125,
        56.8199462890625,
        56.8399658203125,
        56.8599853515625,
        56.8800048828125,
        56.9000244140625,
        56.919921875,
        56.93994140625,
        56.9599609375,
        56.97998046875,
        57.0,
        57.02001953125,
        57.0400390625,
        57.0599365234375,
        57.0799560546875,
        57.0999755859375,
        57.1199951171875,
        57.1400146484375,
        57.1600341796875,
        57.179931640625,
        57.199951171875,
        57.219970703125,
        57.239990234375,
        57.260009765625,
        57.280029296875,
        57.2999267578125,
        57.3199462890625,
        57.3399658203125,
        57.3599853515625,
        57.3800048828125,
        57.4000244140625,
        57.419921875,
        57.43994140625,
        57.4599609375,
        57.47998046875,
        57.5,
        57.52001953125,
        57.5400390625,
        57.5599365234375,
        57.5799560546875,
        57.5999755859375,
        57.6199951171875,
        57.6400146484375,
        57.6600341796875,
        57.679931640625,
        57.699951171875,
        57.719970703125,
        57.739990234375,
        57.760009765625,
        57.780029296875,
        57.7999267578125,
        57.8199462890625,
        57.8399658203125,
        57.8599853515625,
        57.8800048828125,
        57.9000244140625,
        57.919921875,
        57.93994140625,
        57.9599609375,
        57.97998046875,
        58.0,
        58.02001953125,
        58.0400390625,
        58.0599365234375,
        58.0799560546875,
        58.0999755859375,
        58.1199951171875,
        58.1400146484375,
        58.1600341796875,
        58.179931640625,
        58.199951171875,
        58.219970703125,
        58.239990234375,
        58.260009765625,
        58.280029296875,
        58.2999267578125,
        58.3199462890625,
        58.3399658203125,
        58.3599853515625,
        58.3800048828125,
        58.4000244140625,
        58.419921875,
        58.43994140625,
        58.4599609375,
        58.47998046875,
        58.5,
        58.52001953125,
        58.5400390625,
        58.5599365234375,
        58.5799560546875,
        58.5999755859375,
        58.6199951171875,
        58.6400146484375,
        58.6600341796875,
        58.679931640625,
        58.699951171875,
        58.719970703125,
        58.739990234375,
        58.760009765625,
        58.780029296875,
        58.7999267578125,
        58.8199462890625,
        58.8399658203125,
        58.8599853515625,
        58.8800048828125,
        58.9000244140625,
        58.919921875,
        58.93994140625,
        58.9599609375,
        58.97998046875,
        59.0,
        59.02001953125,
        59.0400390625,
        59.0599365234375,
        59.0799560546875,
        59.0999755859375,
        59.1199951171875,
        59.1400146484375,
        59.1600341796875,
        59.179931640625,
        59.199951171875,
        59.219970703125,
        59.239990234375,
        59.260009765625,
        59.280029296875,
        59.2999267578125,
        59.3199462890625,
        59.3399658203125,
        59.3599853515625,
        59.3800048828125,
        59.4000244140625,
        59.419921875,
        59.43994140625,
        59.4599609375,
        59.47998046875,
        59.5,
        59.52001953125,
        59.5400390625,
        59.5599365234375,
        59.5799560546875,
        59.5999755859375,
        59.6199951171875,
        59.6400146484375,
        59.6600341796875,
        59.679931640625,
        59.699951171875,
        59.719970703125,
        59.739990234375,
        59.760009765625,
        59.780029296875,
        59.7999267578125,
        59.8199462890625,
        59.8399658203125,
        59.8599853515625,
        59.8800048828125,
        59.9000244140625,
        59.919921875,
        59.93994140625,
        59.9599609375,
        59.97998046875
    ],
    "rightHandPositions": [
        "(-0.092071, 1.340963, -0.235269)",
        "(-0.280000, 1.455306, -0.045255)",
        "(-0.280000, 1.443412, -0.046841)",
        "(-0.280000, 1.432254, -0.049550)",
        "(-0.280000, 1.422094, -0.053071)",
        "(-0.280000, 1.413066, -0.057037)",
        "(-0.280000, 1.405629, -0.061729)",
        "(-0.280000, 1.399786, -0.066792)",
        "(-0.280000, 1.395052, -0.071539)",
        "(-0.280000, 1.391243, -0.075872)",
        "(-0.280000, 1.388180, -0.079762)",
        "(-0.280000, 1.385749, -0.083161)",
        "(-0.280000, 1.383804, -0.086117)",
        "(-0.280000, 1.382243, -0.088668)",
        "(-0.280000, 1.380993, -0.090845)",
        "(-0.280000, 1.379986, -0.092698)",
        "(-0.280000, 1.379158, -0.094295)",
        "(-0.280000, 1.378498, -0.095621)",
        "(-0.280000, 1.377961, -0.096739)",
        "(-0.280000, 1.377521, -0.097682)",
        "(-0.280000, 1.377162, -0.098471)",
        "(-0.280000, 1.376864, -0.099141)",
        "(-0.280000, 1.376603, -0.099738)",
        "(-0.280000, 1.376398, -0.100215)",
        "(-0.280000, 1.376226, -0.100620)",
        "(-0.280000, 1.376087, -0.100952)",
        "(-0.280000, 1.375970, -0.101235)",
        "(-0.280000, 1.375868, -0.101481)",
        "(-0.280000, 1.375783, -0.101691)",
        "(-0.280000, 1.375693, -0.101910)",
        "(-0.280000, 1.375628, -0.102071)",
        "(-0.280000, 1.375569, -0.102219)",
        "(-0.280000, 1.375519, -0.102343)",
        "(-0.280000, 1.375475, -0.102455)",
        "(-0.280000, 1.375440, -0.102542)",
        "(-0.280000, 1.375407, -0.102626)",
        "(-0.280000, 1.375387, -0.102676)",
        "(-0.280000, 1.375367, -0.102727)",
        "(-0.280000, 1.375357, -0.102752)",
        "(-0.280000, 1.375352, -0.102765)",
        "(-0.280000, 1.375356, -0.102753)",
        "(-0.280000, 1.375357, -0.102752)",
        "(-0.280000, 1.375366, -0.102728)",
        "(-0.280000, 1.376600, -0.103188)",
        "(-0.280000, 1.378746, -0.103995)",
        "(-0.280000, 1.380894, -0.104805)",
        "(-0.280000, 1.383036, -0.105628)",
        "(-0.280000, 1.385150, -0.106477)",
        "(-0.280000, 1.387273, -0.107320)",
        "(-0.280000, 1.389372, -0.108177)",
        "(-0.280000, 1.391448, -0.109012)",
        "(-0.280000, 1.393494, -0.109812)",
        "(-0.280000, 1.395489, -0.110581)",
        "(-0.280000, 1.397401, -0.111362)",
        "(-0.280000, 1.399209, -0.112130)",
        "(-0.280000, 1.400939, -0.112836)",
        "(-0.280000, 1.402545, -0.113522)",
        "(-0.280000, 1.404011, -0.114181)",
        "(-0.280000, 1.405345, -0.114755)",
        "(-0.280000, 1.406556, -0.115184)",
        "(-0.280000, 1.407606, -0.115512)",
        "(-0.280000, 1.408502, -0.115729)",
        "(-0.280000, 1.409221, -0.115853)",
        "(-0.280000, 1.409771, -0.115848)",
        "(-0.280000, 1.410140, -0.115729)",
        "(-0.280000, 1.410323, -0.115509)",
        "(-0.280000, 1.410314, -0.115207)",
        "(-0.280000, 1.410087, -0.114887)",
        "(-0.280000, 1.409629, -0.114596)",
        "(-0.280000, 1.408961, -0.114298)",
        "(-0.280000, 1.408120, -0.113936)",
        "(-0.280000, 1.407062, -0.113646)",
        "(-0.280000, 1.405789, -0.113484)",
        "(-0.280000, 1.404355, -0.113332)",
        "(-0.280000, 1.402831, -0.113081)",
        "(-0.280000, 1.401256, -0.112691)",
        "(-0.280000, 1.399618, -0.112245)",
        "(-0.280000, 1.397940, -0.111749)",
        "(-0.280000, 1.396162, -0.111422)",
        "(-0.280000, 1.394248, -0.111465)",
        "(-0.280000, 1.392362, -0.111465)",
        "(-0.280000, 1.390424, -0.111747)",
        "(-0.280000, 1.388427, -0.112433)",
        "(-0.280000, 1.386376, -0.113639)",
        "(-0.280000, 1.384236, -0.115680)",
        "(-0.280000, 1.382230, -0.118042)",
        "(-0.280000, 1.380234, -0.121434)",
        "(-0.280000, 1.378441, -0.125523)",
        "(-0.280000, 1.376996, -0.129822)",
        "(-0.280000, 1.375962, -0.133597)",
        "(-0.280000, 1.375259, -0.136984)",
        "(-0.280000, 1.374833, -0.139822)",
        "(-0.280000, 1.374609, -0.141992)",
        "(-0.280000, 1.374518, -0.143426)",
        "(-0.280000, 1.374490, -0.144028)",
        "(-0.280000, 1.374494, -0.144263)",
        "(-0.280000, 1.374489, -0.144171)",
        "(-0.280000, 1.374498, -0.144329)",
        "(-0.280000, 1.374535, -0.144953)",
        "(-0.280000, 1.374599, -0.145892)",
        "(-0.280000, 1.374681, -0.146930)",
        "(-0.280000, 1.374792, -0.148156)",
        "(-0.280000, 1.374941, -0.149568)",
        "(-0.280000, 1.375117, -0.151028)",
        "(-0.280000, 1.375314, -0.152470)",
        "(-0.280000, 1.375527, -0.153861)",
        "(-0.280000, 1.375743, -0.155150)",
        "(-0.280000, 1.375965, -0.156375)",
        "(-0.280000, 1.376199, -0.157571)",
        "(-0.280000, 1.376448, -0.158765)",
        "(-0.280000, 1.376724, -0.160002)",
        "(-0.280000, 1.377020, -0.161250)",
        "(-0.280000, 1.377343, -0.162531)",
        "(-0.280000, 1.377691, -0.163832)",
        "(-0.280000, 1.378057, -0.165127)",
        "(-0.280000, 1.378443, -0.166417)",
        "(-0.280000, 1.378834, -0.167664)",
        "(-0.280000, 1.379204, -0.168788)",
        "(-0.280000, 1.379521, -0.169717)",
        "(-0.280000, 1.379789, -0.170476)",
        "(-0.280000, 1.380042, -0.171175)",
        "(-0.280000, 1.380256, -0.171754)",
        "(-0.280000, 1.380447, -0.172258)",
        "(-0.280000, 1.380595, -0.172646)",
        "(-0.280000, 1.380709, -0.172940)",
        "(-0.280000, 1.380801, -0.173176)",
        "(-0.280000, 1.380871, -0.173352)",
        "(-0.280000, 1.380908, -0.173446)",
        "(-0.280000, 1.380936, -0.173517)",
        "(-0.280000, 1.380996, -0.173668)",
        "(-0.280000, 1.381053, -0.173810)",
        "(-0.280000, 1.381129, -0.173998)",
        "(-0.280000, 1.381248, -0.174291)",
        "(-0.280000, 1.381454, -0.174793)",
        "(-0.280000, 1.381722, -0.175434)",
        "(-0.280000, 1.382040, -0.176175)",
        "(-0.280000, 1.382364, -0.176915)",
        "(-0.280000, 1.382722, -0.177710)",
        "(-0.280000, 1.383108, -0.178547)",
        "(-0.280000, 1.383518, -0.179415)",
        "(-0.280000, 1.383955, -0.180312)",
        "(-0.280000, 1.384428, -0.181259)",
        "(-0.280000, 1.384925, -0.182225)",
        "(-0.280000, 1.385457, -0.183230)",
        "(-0.280000, 1.386032, -0.184283)",
        "(-0.280000, 1.386658, -0.185395)",
        "(-0.280000, 1.387331, -0.186552)",
        "(-0.280000, 1.388066, -0.187773)",
        "(-0.280000, 1.388841, -0.189017)",
        "(-0.280000, 1.389670, -0.190301)",
        "(-0.280000, 1.390542, -0.191603)",
        "(-0.280000, 1.391449, -0.192911)",
        "(-0.280000, 1.392402, -0.194233)",
        "(-0.280000, 1.393393, -0.195559)",
        "(-0.280000, 1.394437, -0.196905)",
        "(-0.280000, 1.395507, -0.198234)",
        "(-0.280000, 1.396626, -0.199572)",
        "(-0.280000, 1.397795, -0.200917)",
        "(-0.280000, 1.399024, -0.202277)",
        "(-0.280000, 1.400306, -0.203639)",
        "(-0.280000, 1.401657, -0.205019)",
        "(-0.280000, 1.403067, -0.206398)",
        "(-0.280000, 1.404551, -0.207791)",
        "(-0.280000, 1.406132, -0.209208)",
        "(-0.280000, 1.407852, -0.210678)",
        "(-0.280000, 1.409706, -0.212185)",
        "(-0.280000, 1.411737, -0.213748)",
        "(-0.280000, 1.413946, -0.215350)",
        "(-0.280000, 1.416381, -0.217005)",
        "(-0.280000, 1.419093, -0.218721)",
        "(-0.280000, 1.422104, -0.220477)",
        "(-0.280000, 1.425494, -0.222280)",
        "(-0.280000, 1.429355, -0.224123)",
        "(-0.280000, 1.433745, -0.225962)",
        "(-0.280000, 1.438774, -0.227756)",
        "(-0.280000, 1.444546, -0.229426)",
        "(-0.280000, 1.451194, -0.230864)",
        "(-0.280000, 1.458859, -0.231904)",
        "(-0.280000, 1.467630, -0.232311)",
        "(-0.280000, 1.477564, -0.231772)",
        "(-0.280000, 1.488495, -0.229928)",
        "(-0.280000, 1.500219, -0.226400)",
        "(-0.280000, 1.512201, -0.220922)",
        "(-0.280000, 1.523624, -0.213560)",
        "(-0.280000, 1.533661, -0.204811)",
        "(-0.280000, 1.541756, -0.195509)",
        "(-0.280000, 1.547711, -0.186668)",
        "(-0.280000, 1.551811, -0.178955)",
        "(-0.280000, 1.554468, -0.172770)",
        "(-0.280000, 1.556110, -0.168175)",
        "(-0.280000, 1.557088, -0.165006)",
        "(-0.280000, 1.557660, -0.162942)",
        "(-0.280000, 1.557968, -0.161745)",
        "(-0.280000, 1.558107, -0.161180)",
        "(-0.280000, 1.558123, -0.161118)",
        "(-0.280000, 1.558051, -0.161411)",
        "(-0.280000, 1.557914, -0.161960)",
        "(-0.280000, 1.557725, -0.162694)",
        "(-0.280000, 1.557481, -0.163606)",
        "(-0.280000, 1.557191, -0.164650)",
        "(-0.280000, 1.556873, -0.165738)",
        "(-0.280000, 1.556528, -0.166870)",
        "(-0.280000, 1.556149, -0.168057)",
        "(-0.280000, 1.555733, -0.169299)",
        "(-0.280000, 1.555287, -0.170573)",
        "(-0.280000, 1.554814, -0.171861)",
        "(-0.280000, 1.554304, -0.173190)",
        "(-0.280000, 1.553759, -0.174545)",
        "(-0.280000, 1.553163, -0.175961)",
        "(-0.280000, 1.552518, -0.177424)",
        "(-0.280000, 1.551885, -0.178799)",
        "(-0.280000, 1.551197, -0.180228)",
        "(-0.280000, 1.550462, -0.181691)",
        "(-0.280000, 1.549690, -0.183162)",
        "(-0.280000, 1.548891, -0.184620)",
        "(-0.280000, 1.548130, -0.185954)",
        "(-0.280000, 1.547359, -0.187255)",
        "(-0.280000, 1.546582, -0.188521)",
        "(-0.280000, 1.545833, -0.189699)",
        "(-0.280000, 1.545136, -0.190762)",
        "(-0.280000, 1.544517, -0.191679)",
        "(-0.280000, 1.543975, -0.192465)",
        "(-0.280000, 1.543547, -0.193072)",
        "(-0.280000, 1.543212, -0.193541)",
        "(-0.280000, 1.542978, -0.193864)",
        "(-0.280000, 1.542795, -0.194116)",
        "(-0.280000, 1.542716, -0.194224)",
        "(-0.280000, 1.542741, -0.194190)",
        "(-0.280000, 1.542863, -0.194023)",
        "(-0.280000, 1.543079, -0.193725)",
        "(-0.280000, 1.543289, -0.193434)",
        "(-0.280000, 1.543570, -0.193039)",
        "(-0.280000, 1.543915, -0.192550)",
        "(-0.280000, 1.544350, -0.191923)",
        "(-0.280000, 1.544857, -0.191178)",
        "(-0.280000, 1.545342, -0.190451)",
        "(-0.280000, 1.545876, -0.189632)",
        "(-0.280000, 1.546436, -0.188754)",
        "(-0.280000, 1.547005, -0.187838)",
        "(-0.280000, 1.547564, -0.186915)",
        "(-0.280000, 1.548049, -0.186094)",
        "(-0.280000, 1.548530, -0.185260)",
        "(-0.280000, 1.548918, -0.184572)",
        "(-0.280000, 1.549178, -0.184102)",
        "(-0.280000, 1.549297, -0.183886)",
        "(-0.280000, 1.549331, -0.183824)",
        "(-0.280000, 1.549230, -0.183991)",
        "(-0.280000, 1.548975, -0.184334)",
        "(-0.280000, 1.548500, -0.184883)",
        "(-0.280000, 1.547806, -0.185563)",
        "(-0.280000, 1.546972, -0.186184)",
        "(-0.280000, 1.545897, -0.186881)",
        "(-0.280000, 1.544587, -0.187618)",
        "(-0.280000, 1.543067, -0.188340)",
        "(-0.280000, 1.541361, -0.189021)",
        "(-0.280000, 1.539558, -0.189517)",
        "(-0.280000, 1.537555, -0.190009)",
        "(-0.280000, 1.535382, -0.190470)",
        "(-0.280000, 1.533057, -0.190899)",
        "(-0.280000, 1.530614, -0.191275)",
        "(-0.280000, 1.528245, -0.191420)",
        "(-0.280000, 1.525760, -0.191567)",
        "(-0.280000, 1.523216, -0.191693)",
        "(-0.280000, 1.520663, -0.191779)",
        "(-0.280000, 1.518118, -0.191837)",
        "(-0.280000, 1.515735, -0.191758)",
        "(-0.280000, 1.513377, -0.191722)",
        "(-0.280000, 1.511010, -0.191753)",
        "(-0.280000, 1.508671, -0.191854)",
        "(-0.280000, 1.506372, -0.192032)",
        "(-0.280000, 1.504288, -0.192181)",
        "(-0.280000, 1.502226, -0.192461)",
        "(-0.280000, 1.500211, -0.192869)",
        "(-0.280000, 1.498210, -0.193419)",
        "(-0.280000, 1.496242, -0.194107)",
        "(-0.280000, 1.494474, -0.194855)",
        "(-0.280000, 1.492719, -0.195763)",
        "(-0.280000, 1.490974, -0.196828)",
        "(-0.280000, 1.489227, -0.198048)",
        "(-0.280000, 1.487478, -0.199409)",
        "(-0.280000, 1.485847, -0.200875)",
        "(-0.280000, 1.484175, -0.202487)",
        "(-0.280000, 1.482460, -0.204230)",
        "(-0.280000, 1.480702, -0.206087)",
        "(-0.280000, 1.478867, -0.208050)",
        "(-0.280000, 1.477110, -0.210065)",
        "(-0.280000, 1.475223, -0.212173)",
        "(-0.280000, 1.473228, -0.214335)",
        "(-0.280000, 1.471128, -0.216531)",
        "(-0.280000, 1.468939, -0.218740)",
        "(-0.280000, 1.466713, -0.220944)",
        "(-0.280000, 1.464727, -0.223125)",
        "(-0.280000, 1.462371, -0.225284)",
        "(-0.280000, 1.459933, -0.227395)",
        "(-0.280000, 1.457418, -0.229449)",
        "(-0.280000, 1.454955, -0.231455)",
        "(-0.280000, 1.452405, -0.233387)",
        "(-0.280000, 1.449804, -0.235192)",
        "(-0.280000, 1.447257, -0.236113)",
        "(-0.280000, 1.444987, -0.235611)",
        "(-0.280000, 1.442873, -0.235092)",
        "(-0.280000, 1.440771, -0.234527)",
        "(-0.280000, 1.438695, -0.233919)",
        "(-0.280000, 1.436633, -0.233267)",
        "(-0.280000, 1.434608, -0.232578)",
        "(-0.280000, 1.432702, -0.231884)",
        "(-0.280000, 1.430798, -0.231146)",
        "(-0.280000, 1.428897, -0.230364)",
        "(-0.280000, 1.426976, -0.229526)",
        "(-0.280000, 1.425013, -0.228619)",
        "(-0.280000, 1.423200, -0.227735)",
        "(-0.280000, 1.421324, -0.226771)",
        "(-0.280000, 1.419399, -0.225728)",
        "(-0.280000, 1.417416, -0.224596)",
        "(-0.280000, 1.415391, -0.223376)",
        "(-0.280000, 1.413498, -0.222174)",
        "(-0.280000, 1.411585, -0.220897)",
        "(-0.280000, 1.409598, -0.219497)",
        "(-0.280000, 1.408721, -0.216458)",
        "(-0.280000, 1.407925, -0.213327)",
        "(-0.280000, 1.407377, -0.210279)",
        "(-0.280000, 1.406888, -0.207202)",
        "(-0.280000, 1.406461, -0.204151)",
        "(-0.280000, 1.406074, -0.201107)",
        "(-0.280000, 1.405740, -0.198139)",
        "(-0.280000, 1.405547, -0.195389)",
        "(-0.280000, 1.405324, -0.192721)",
        "(-0.280000, 1.405069, -0.190169)",
        "(-0.280000, 1.404764, -0.187751)",
        "(-0.280000, 1.404382, -0.185478)",
        "(-0.280000, 1.403978, -0.183444)",
        "(-0.280000, 1.403430, -0.181527)",
        "(-0.280000, 1.402714, -0.179714)",
        "(-0.280000, 1.401799, -0.177968)",
        "(-0.280000, 1.400681, -0.176293)",
        "(-0.280000, 1.399442, -0.174834)",
        "(-0.280000, 1.397959, -0.173381)",
        "(-0.280000, 1.396243, -0.171926)",
        "(-0.280000, 1.394288, -0.170414)",
        "(-0.280000, 1.392100, -0.168805)",
        "(-0.280000, 1.389775, -0.167275)",
        "(-0.280000, 1.387272, -0.165609)",
        "(-0.280000, 1.384593, -0.163752)",
        "(-0.280000, 1.381804, -0.161723)",
        "(-0.280000, 1.378967, -0.159555)",
        "(-0.280000, 1.376167, -0.157415)",
        "(-0.280000, 1.373406, -0.155053)",
        "(-0.280000, 1.370762, -0.152464)",
        "(-0.280000, 1.369007, -0.149616)",
        "(-0.280000, 1.368729, -0.146567)",
        "(-0.280000, 1.368555, -0.143700)",
        "(-0.280000, 1.368462, -0.140774)",
        "(-0.280000, 1.368457, -0.137794)",
        "(-0.280000, 1.368545, -0.134734)",
        "(-0.280000, 1.368729, -0.131649)",
        "(-0.280000, 1.368991, -0.128747)",
        "(-0.280000, 1.369344, -0.125815)",
        "(-0.280000, 1.369790, -0.122855)",
        "(-0.280000, 1.370341, -0.119830)",
        "(-0.280000, 1.371007, -0.116732)",
        "(-0.280000, 1.371710, -0.113888)",
        "(-0.280000, 1.372527, -0.110967)",
        "(-0.280000, 1.373463, -0.107982)",
        "(-0.280000, 1.374515, -0.104965)",
        "(-0.280000, 1.375714, -0.101858)",
        "(-0.280000, 1.376946, -0.098954)",
        "(-0.280000, 1.378365, -0.095894)",
        "(-0.280000, 1.380015, -0.092650)",
        "(-0.280000, 1.383588, -0.090179)",
        "(-0.280000, 1.387457, -0.087642)",
        "(-0.280000, 1.391328, -0.085476)",
        "(-0.280000, 1.395570, -0.083111)",
        "(-0.280000, 1.400227, -0.080541)",
        "(-0.280000, 1.405393, -0.077791)",
        "(-0.280000, 1.411101, -0.074929)",
        "(-0.280000, 1.416624, -0.072634)",
        "(-0.280000, 1.422810, -0.070223)",
        "(-0.280000, 1.429707, -0.067838)",
        "(-0.280000, 1.437350, -0.065646)",
        "(-0.280000, 1.445752, -0.063836)",
        "(-0.280000, 1.453684, -0.062849)",
        "(-0.280000, 1.462414, -0.062393)",
        "(-0.280000, 1.471641, -0.062710)",
        "(-0.280000, 1.480946, -0.063909)",
        "(-0.280000, 1.489947, -0.065939)",
        "(-0.280000, 1.497786, -0.068382)",
        "(-0.280000, 1.505292, -0.071326)",
        "(-0.280000, 1.512353, -0.074644)",
        "(-0.280000, 1.518966, -0.078237)",
        "(-0.280000, 1.525154, -0.082030)",
        "(-0.280000, 1.530674, -0.085635)",
        "(-0.280000, 1.535932, -0.089385)",
        "(-0.280000, 1.540995, -0.093318)",
        "(-0.280000, 1.545828, -0.097417)",
        "(-0.280000, 1.550421, -0.101701)",
        "(-0.280000, 1.554591, -0.105766)",
        "(-0.280000, 1.558526, -0.110081)",
        "(-0.280000, 1.562153, -0.114641)",
        "(-0.280000, 1.564728, -0.119624)",
        "(-0.280000, 1.565644, -0.124935)",
        "(-0.280000, 1.566223, -0.129780)",
        "(-0.280000, 1.566563, -0.134660)",
        "(-0.280000, 1.566662, -0.139484)",
        "(-0.280000, 1.566530, -0.144227)",
        "(-0.280000, 1.566183, -0.148840)",
        "(-0.280000, 1.565680, -0.153030)",
        "(-0.280000, 1.565001, -0.157181)",
        "(-0.280000, 1.564152, -0.161273)",
        "(-0.280000, 1.563142, -0.165287)",
        "(-0.280000, 1.561970, -0.169242)",
        "(-0.280000, 1.560766, -0.172782)",
        "(-0.280000, 1.559421, -0.176295)",
        "(-0.280000, 1.557960, -0.179718)",
        "(-0.280000, 1.556401, -0.183023)",
        "(-0.280000, 1.554747, -0.186222)",
        "(-0.280000, 1.553142, -0.189079)",
        "(-0.280000, 1.551455, -0.191862)",
        "(-0.280000, 1.549647, -0.194627)",
        "(-0.280000, 1.546196, -0.196205)",
        "(-0.280000, 1.542690, -0.197581)",
        "(-0.280000, 1.539313, -0.198586)",
        "(-0.280000, 1.535939, -0.199449)",
        "(-0.280000, 1.532601, -0.200199)",
        "(-0.280000, 1.529264, -0.200880)",
        "(-0.280000, 1.525991, -0.201487)",
        "(-0.280000, 1.522968, -0.201894)",
        "(-0.280000, 1.520014, -0.202315)",
        "(-0.280000, 1.517140, -0.202772)",
        "(-0.280000, 1.514341, -0.203294)",
        "(-0.280000, 1.511664, -0.203880)",
        "(-0.280000, 1.509245, -0.204451)",
        "(-0.280000, 1.506906, -0.205160)",
        "(-0.280000, 1.504644, -0.206023)",
        "(-0.280000, 1.502447, -0.207054)",
        "(-0.280000, 1.500277, -0.208275)",
        "(-0.280000, 1.498330, -0.209597)",
        "(-0.280000, 1.496306, -0.211161)",
        "(-0.280000, 1.494201, -0.212948)",
        "(-0.280000, 1.492005, -0.214939)",
        "(-0.280000, 1.489682, -0.217119)",
        "(-0.280000, 1.487463, -0.219400)",
        "(-0.280000, 1.485051, -0.221821)",
        "(-0.280000, 1.482378, -0.224374)",
        "(-0.280000, 1.479429, -0.226992)",
        "(-0.280000, 1.476202, -0.229613)",
        "(-0.280000, 1.473006, -0.232151)",
        "(-0.280000, 1.469571, -0.234593)",
        "(-0.280000, 1.465850, -0.236935)",
        "(-0.280000, 1.461921, -0.238054)",
        "(-0.280000, 1.458009, -0.237754)",
        "(-0.280000, 1.454380, -0.237335)",
        "(-0.280000, 1.450794, -0.236787)",
        "(-0.280000, 1.447231, -0.236108)",
        "(-0.280000, 1.443696, -0.235300)",
        "(-0.280000, 1.440202, -0.234365)",
        "(-0.280000, 1.436940, -0.233367)",
        "(-0.280000, 1.433688, -0.232248)",
        "(-0.280000, 1.430416, -0.230992)",
        "(-0.280000, 1.427127, -0.229594)",
        "(-0.280000, 1.423808, -0.228036)",
        "(-0.280000, 1.420758, -0.226470)",
        "(-0.280000, 1.417628, -0.224720)",
        "(-0.280000, 1.414449, -0.222785)",
        "(-0.280000, 1.411257, -0.220671)",
        "(-0.280000, 1.408051, -0.218363)",
        "(-0.280000, 1.405118, -0.216074)",
        "(-0.280000, 1.402149, -0.213567)",
        "(-0.280000, 1.399126, -0.210799)",
        "(-0.280000, 1.396155, -0.207841)",
        "(-0.280000, 1.393277, -0.204719)",
        "(-0.280000, 1.390721, -0.201707)",
        "(-0.280000, 1.388215, -0.198498)",
        "(-0.280000, 1.385818, -0.195154)",
        "(-0.280000, 1.383542, -0.191681)",
        "(-0.280000, 1.381407, -0.188104)",
        "(-0.280000, 1.379572, -0.184728)",
        "(-0.280000, 1.377841, -0.181222)",
        "(-0.280000, 1.376219, -0.177576)",
        "(-0.280000, 1.374706, -0.173767)",
        "(-0.280000, 1.373331, -0.169832)",
        "(-0.280000, 1.372196, -0.166104)",
        "(-0.280000, 1.371193, -0.162270)",
        "(-0.280000, 1.370333, -0.158345)",
        "(-0.280000, 1.369627, -0.154349)",
        "(-0.280000, 1.369084, -0.150314)",
        "(-0.280000, 1.368731, -0.146593)",
        "(-0.280000, 1.368516, -0.142784)",
        "(-0.280000, 1.368448, -0.138969)",
        "(-0.280000, 1.368527, -0.135155)",
        "(-0.280000, 1.368755, -0.131319)",
        "(-0.280000, 1.369098, -0.127776)",
        "(-0.280000, 1.369571, -0.124232)",
        "(-0.280000, 1.370186, -0.120630)",
        "(-0.280000, 1.372169, -0.117254)",
        "(-0.280000, 1.375360, -0.114174)",
        "(-0.280000, 1.378542, -0.111476)",
        "(-0.280000, 1.381835, -0.108808)",
        "(-0.280000, 1.385188, -0.106203)",
        "(-0.280000, 1.388618, -0.103593)",
        "(-0.280000, 1.392079, -0.100989)",
        "(-0.280000, 1.395374, -0.098695)",
        "(-0.280000, 1.398678, -0.096311)",
        "(-0.280000, 1.401988, -0.093839)",
        "(-0.280000, 1.405352, -0.091220)",
        "(-0.280000, 1.408822, -0.088417)",
        "(-0.280000, 1.412102, -0.085804)",
        "(-0.280000, 1.415715, -0.082827)",
        "(-0.280000, 1.419835, -0.079468)",
        "(-0.280000, 1.424674, -0.075747)",
        "(-0.280000, 1.430428, -0.071780)",
        "(-0.280000, 1.436155, -0.068247)",
        "(-0.280000, 1.443120, -0.064655)",
        "(-0.280000, 1.451195, -0.061382)",
        "(-0.280000, 1.460070, -0.058759)",
        "(-0.280000, 1.469335, -0.056986)",
        "(-0.280000, 1.477890, -0.056006)",
        "(-0.280000, 1.486475, -0.055764)",
        "(-0.280000, 1.494846, -0.056179)",
        "(-0.280000, 1.502813, -0.057145)",
        "(-0.280000, 1.510384, -0.058589)",
        "(-0.280000, 1.517194, -0.060222)",
        "(-0.280000, 1.523664, -0.062191)",
        "(-0.280000, 1.529664, -0.064376)",
        "(-0.280000, 1.535270, -0.066761)",
        "(-0.280000, 1.539164, -0.070591)",
        "(-0.280000, 1.542398, -0.074139)",
        "(-0.280000, 1.545290, -0.077629)",
        "(-0.280000, 1.547869, -0.081038)",
        "(-0.280000, 1.550179, -0.084376)",
        "(-0.280000, 1.552241, -0.087624)",
        "(-0.280000, 1.553996, -0.090629)",
        "(-0.280000, 1.555583, -0.093573)",
        "(-0.280000, 1.557006, -0.096436)",
        "(-0.280000, 1.558276, -0.099207)",
        "(-0.280000, 1.559404, -0.101878)",
        "(-0.280000, 1.560328, -0.104243)",
        "(-0.280000, 1.561167, -0.106564)",
        "(-0.280000, 1.561928, -0.108840)",
        "(-0.280000, 1.562603, -0.111031)",
        "(-0.280000, 1.563188, -0.113094)",
        "(-0.280000, 1.563666, -0.114920)",
        "(-0.280000, 1.564085, -0.116653)",
        "(-0.280000, 1.564476, -0.118403)",
        "(-0.280000, 1.563490, -0.120490)",
        "(-0.280000, 1.561634, -0.122755)",
        "(-0.280000, 1.559656, -0.124810)",
        "(-0.280000, 1.557632, -0.126901)",
        "(-0.280000, 1.555543, -0.129011)",
        "(-0.280000, 1.553324, -0.131176)",
        "(-0.280000, 1.550962, -0.133381)",
        "(-0.280000, 1.548426, -0.135343)",
        "(-0.280000, 1.545735, -0.137289)",
        "(-0.280000, 1.542892, -0.139159)",
        "(-0.280000, 1.539914, -0.140920)",
        "(-0.280000, 1.536844, -0.142534)",
        "(-0.280000, 1.533683, -0.143895)",
        "(-0.280000, 1.530473, -0.145188)",
        "(-0.280000, 1.527245, -0.146412)",
        "(-0.280000, 1.524032, -0.147561)",
        "(-0.280000, 1.520869, -0.148644)",
        "(-0.280000, 1.517843, -0.149481)",
        "(-0.280000, 1.514914, -0.150309)",
        "(-0.280000, 1.512134, -0.151116)",
        "(-0.280000, 1.509534, -0.151900)",
        "(-0.280000, 1.507138, -0.152675)",
        "(-0.280000, 1.505025, -0.153310)",
        "(-0.280000, 1.503158, -0.154013)",
        "(-0.280000, 1.501521, -0.154818)",
        "(-0.280000, 1.500125, -0.155745)",
        "(-0.280000, 1.498964, -0.156821)",
        "(-0.280000, 1.498110, -0.157931)",
        "(-0.280000, 1.497453, -0.159267)",
        "(-0.280000, 1.496968, -0.160837)",
        "(-0.280000, 1.496612, -0.162681)",
        "(-0.280000, 1.496345, -0.164803)",
        "(-0.280000, 1.496256, -0.167070)",
        "(-0.280000, 1.496164, -0.169643)",
        "(-0.280000, 1.496028, -0.172501)",
        "(-0.280000, 1.495788, -0.175637)",
        "(-0.280000, 1.495411, -0.178993)",
        "(-0.280000, 1.495038, -0.182459)",
        "(-0.280000, 1.494445, -0.186120)",
        "(-0.280000, 1.493612, -0.189922)",
        "(-0.280000, 1.492519, -0.193815)",
        "(-0.280000, 1.491148, -0.197750)",
        "(-0.280000, 1.489720, -0.201574)",
        "(-0.280000, 1.487998, -0.205381)",
        "(-0.280000, 1.486001, -0.209099)",
        "(-0.280000, 1.483745, -0.212684)",
        "(-0.280000, 1.481230, -0.216103)",
        "(-0.280000, 1.478720, -0.219292)",
        "(-0.280000, 1.476009, -0.222266)",
        "(-0.280000, 1.473089, -0.225049)",
        "(-0.280000, 1.469996, -0.227624)",
        "(-0.280000, 1.466809, -0.230004)",
        "(-0.280000, 1.463723, -0.232232)",
        "(-0.280000, 1.460515, -0.234355)",
        "(-0.280000, 1.457199, -0.236400)",
        "(-0.280000, 1.453880, -0.237266)",
        "(-0.280000, 1.450710, -0.236772)",
        "(-0.280000, 1.447769, -0.236219)",
        "(-0.280000, 1.444834, -0.235575)",
        "(-0.280000, 1.441867, -0.234827)",
        "(-0.280000, 1.438846, -0.233965)",
        "(-0.280000, 1.435776, -0.232981)",
        "(-0.280000, 1.432880, -0.231951)",
        "(-0.280000, 1.429943, -0.230800)",
        "(-0.280000, 1.426971, -0.229524)",
        "(-0.280000, 1.423920, -0.228091)",
        "(-0.280000, 1.420789, -0.226486)",
        "(-0.280000, 1.417865, -0.224858)",
        "(-0.280000, 1.414841, -0.223033)",
        "(-0.280000, 1.411761, -0.221017)",
        "(-0.280000, 1.408628, -0.218793)",
        "(-0.280000, 1.405467, -0.216355)",
        "(-0.280000, 1.402580, -0.213944)",
        "(-0.280000, 1.399686, -0.211329)",
        "(-0.280000, 1.396720, -0.208422)",
        "(-0.280000, 1.393733, -0.205233)",
        "(-0.280000, 1.390805, -0.201810)",
        "(-0.280000, 1.388213, -0.198496)",
        "(-0.280000, 1.385657, -0.194918)",
        "(-0.280000, 1.383175, -0.191090)",
        "(-0.280000, 1.380802, -0.187025)",
        "(-0.280000, 1.378583, -0.182767)",
        "(-0.280000, 1.376707, -0.178716)",
        "(-0.280000, 1.374958, -0.174433)",
        "(-0.280000, 1.373389, -0.170009)",
        "(-0.280000, 1.372020, -0.165476)",
        "(-0.280000, 1.370855, -0.160815)",
        "(-0.280000, 1.369973, -0.156425)",
        "(-0.280000, 1.369274, -0.151879)",
        "(-0.280000, 1.368784, -0.147264)",
        "(-0.280000, 1.368509, -0.142578)",
        "(-0.280000, 1.368456, -0.137885)",
        "(-0.280000, 1.368601, -0.133609)",
        "(-0.280000, 1.368941, -0.129238)",
        "(-0.280000, 1.369479, -0.124847)",
        "(-0.280000, 1.370211, -0.120498)",
        "(-0.280000, 1.371151, -0.116120)",
        "(-0.280000, 1.372199, -0.112100)",
        "(-0.280000, 1.373470, -0.107959)",
        "(-0.280000, 1.374988, -0.103702)",
        "(-0.280000, 1.377908, -0.099872)",
        "(-0.280000, 1.382024, -0.096609)",
        "(-0.280000, 1.386040, -0.093917)",
        "(-0.280000, 1.390218, -0.091340)",
        "(-0.280000, 1.394563, -0.088949)",
        "(-0.280000, 1.399147, -0.086766)",
        "(-0.280000, 1.403970, -0.084826)",
        "(-0.280000, 1.408699, -0.083518)",
        "(-0.280000, 1.413672, -0.082433)",
        "(-0.280000, 1.418867, -0.081617)",
        "(-0.280000, 1.424319, -0.081058)",
        "(-0.280000, 1.429976, -0.080793)",
        "(-0.280000, 1.435311, -0.081175)",
        "(-0.280000, 1.440808, -0.081834)",
        "(-0.280000, 1.446367, -0.082829)",
        "(-0.280000, 1.451896, -0.084190)",
        "(-0.280000, 1.457282, -0.085931)",
        "(-0.280000, 1.461897, -0.088074)",
        "(-0.280000, 1.466340, -0.090457)",
        "(-0.280000, 1.470502, -0.093033)",
        "(-0.280000, 1.474302, -0.095745)",
        "(-0.280000, 1.477693, -0.098510)",
        "(-0.280000, 1.480391, -0.101148)",
        "(-0.280000, 1.482821, -0.103657)",
        "(-0.280000, 1.485034, -0.106016)",
        "(-0.280000, 1.487078, -0.108180)",
        "(-0.280000, 1.489021, -0.110133)",
        "(-0.280000, 1.490783, -0.111751)",
        "(-0.280000, 1.492634, -0.113197)",
        "(-0.280000, 1.494612, -0.114505)",
        "(-0.280000, 1.496771, -0.115730)",
        "(-0.280000, 1.499134, -0.116928)",
        "(-0.280000, 1.501589, -0.117957)",
        "(-0.280000, 1.504286, -0.119064)",
        "(-0.280000, 1.507194, -0.120275)",
        "(-0.280000, 1.510293, -0.121643)",
        "(-0.280000, 1.513534, -0.123210)",
        "(-0.280000, 1.516845, -0.124779)",
        "(-0.280000, 1.520258, -0.126628)",
        "(-0.280000, 1.523717, -0.128765)",
        "(-0.280000, 1.527169, -0.131210)",
        "(-0.280000, 1.530557, -0.133965)",
        "(-0.280000, 1.533794, -0.136708)",
        "(-0.280000, 1.536907, -0.139789)",
        "(-0.280000, 1.539824, -0.143158)",
        "(-0.280000, 1.542502, -0.146770)",
        "(-0.280000, 1.544912, -0.150569)",
        "(-0.280000, 1.547088, -0.154233)",
        "(-0.280000, 1.548966, -0.158056)",
        "(-0.280000, 1.550566, -0.162038)",
        "(-0.280000, 1.551897, -0.166082)",
        "(-0.280000, 1.552975, -0.170194)",
        "(-0.280000, 1.553952, -0.174072)",
        "(-0.280000, 1.554754, -0.178069)",
        "(-0.280000, 1.555405, -0.182184)",
        "(-0.280000, 1.554896, -0.185945)",
        "(-0.280000, 1.553137, -0.189087)",
        "(-0.280000, 1.551424, -0.191912)",
        "(-0.280000, 1.549556, -0.194767)",
        "(-0.280000, 1.547536, -0.197634)",
        "(-0.280000, 1.545382, -0.200469)",
        "(-0.280000, 1.543117, -0.203238)",
        "(-0.280000, 1.540937, -0.205720)",
        "(-0.280000, 1.538639, -0.208168)",
        "(-0.280000, 1.536220, -0.210574)",
        "(-0.280000, 1.533689, -0.212922)",
        "(-0.280000, 1.531067, -0.215189)",
        "(-0.280000, 1.528611, -0.217174)",
        "(-0.280000, 1.526030, -0.219125)",
        "(-0.280000, 1.523353, -0.221015)",
        "(-0.280000, 1.520581, -0.222836)",
        "(-0.280000, 1.517715, -0.224584)",
        "(-0.280000, 1.515004, -0.226118)",
        "(-0.280000, 1.512196, -0.227591)",
        "(-0.280000, 1.509259, -0.229013)",
        "(-0.280000, 1.506215, -0.230363)",
        "(-0.280000, 1.503077, -0.231630)",
        "(-0.280000, 1.500114, -0.232714)",
        "(-0.280000, 1.497028, -0.233731)",
        "(-0.280000, 1.493842, -0.234665)",
        "(-0.280000, 1.490485, -0.235525)",
        "(-0.280000, 1.486994, -0.236289)",
        "(-0.280000, 1.483665, -0.236896)",
        "(-0.280000, 1.480182, -0.237407)",
        "(-0.280000, 1.476563, -0.237804)",
        "(-0.280000, 1.472701, -0.238081)",
        "(-0.280000, 1.468910, -0.238205)",
        "(-0.280000, 1.465309, -0.238189)",
        "(-0.280000, 1.461643, -0.238038)",
        "(-0.280000, 1.457905, -0.237744)",
        "(-0.280000, 1.454087, -0.237295)",
        "(-0.280000, 1.450222, -0.236687)",
        "(-0.280000, 1.446633, -0.235981)",
        "(-0.280000, 1.442984, -0.235120)",
        "(-0.280000, 1.439252, -0.234087)",
        "(-0.280000, 1.435436, -0.232866)",
        "(-0.280000, 1.431534, -0.231437)",
        "(-0.280000, 1.427856, -0.229916)",
        "(-0.280000, 1.424093, -0.228176)",
        "(-0.280000, 1.420243, -0.226192)",
        "(-0.280000, 1.416990, -0.222887)",
        "(-0.280000, 1.414396, -0.218453)",
        "(-0.280000, 1.412282, -0.214153)",
        "(-0.280000, 1.410259, -0.209699)",
        "(-0.280000, 1.408357, -0.205157)",
        "(-0.280000, 1.406593, -0.200556)",
        "(-0.280000, 1.404953, -0.195946)",
        "(-0.280000, 1.403679, -0.191672)",
        "(-0.280000, 1.402358, -0.187324)",
        "(-0.280000, 1.401015, -0.182932)",
        "(-0.280000, 1.399714, -0.178604)",
        "(-0.280000, 1.398436, -0.174344)",
        "(-0.280000, 1.397321, -0.170468)",
        "(-0.280000, 1.396132, -0.166559)",
        "(-0.280000, 1.394868, -0.162575)",
        "(-0.280000, 1.393526, -0.158420)",
        "(-0.280000, 1.392144, -0.154094)",
        "(-0.280000, 1.390832, -0.150090)",
        "(-0.280000, 1.389487, -0.145850)",
        "(-0.280000, 1.388159, -0.141371)",
        "(-0.280000, 1.386898, -0.136601)",
        "(-0.280000, 1.385766, -0.131516)",
        "(-0.280000, 1.384748, -0.126633)",
        "(-0.280000, 1.383949, -0.121388)",
        "(-0.280000, 1.383420, -0.115804)",
        "(-0.280000, 1.383258, -0.109868)",
        "(-0.280000, 1.383569, -0.103557)",
        "(-0.280000, 1.384147, -0.097514)",
        "(-0.280000, 1.385342, -0.091093)",
        "(-0.280000, 1.387219, -0.084442)",
        "(-0.280000, 1.389879, -0.077579)",
        "(-0.280000, 1.394726, -0.071890)",
        "(-0.280000, 1.399593, -0.066973)",
        "(-0.280000, 1.405044, -0.062201)",
        "(-0.280000, 1.410995, -0.057724)",
        "(-0.280000, 1.417407, -0.053624)",
        "(-0.280000, 1.424226, -0.049973)",
        "(-0.280000, 1.430778, -0.047077)",
        "(-0.280000, 1.437702, -0.044603)",
        "(-0.280000, 1.444937, -0.042616)",
        "(-0.280000, 1.452354, -0.041173)",
        "(-0.280000, 1.459860, -0.040299)",
        "(-0.280000, 1.466736, -0.040003)",
        "(-0.280000, 1.473668, -0.040189)",
        "(-0.280000, 1.480583, -0.040860)",
        "(-0.280000, 1.487461, -0.042020)",
        "(-0.280000, 1.494136, -0.043631)",
        "(-0.280000, 1.500082, -0.045490)",
        "(-0.280000, 1.505853, -0.047699)",
        "(-0.280000, 1.511436, -0.050244)",
        "(-0.280000, 1.516058, -0.054269)",
        "(-0.280000, 1.519759, -0.059151)",
        "(-0.280000, 1.522574, -0.063876)",
        "(-0.280000, 1.524947, -0.068605)",
        "(-0.280000, 1.526842, -0.073225)",
        "(-0.280000, 1.528292, -0.077734)",
        "(-0.280000, 1.529356, -0.082098)",
        "(-0.280000, 1.529920, -0.086111)",
        "(-0.280000, 1.530242, -0.089978)",
        "(-0.280000, 1.530350, -0.093675)",
        "(-0.280000, 1.530272, -0.097179)",
        "(-0.280000, 1.530048, -0.100459)",
        "(-0.280000, 1.529632, -0.103408)",
        "(-0.280000, 1.529197, -0.106224)",
        "(-0.280000, 1.528768, -0.108905)",
        "(-0.280000, 1.528373, -0.111461)",
        "(-0.280000, 1.528037, -0.113905)",
        "(-0.280000, 1.527712, -0.116045)",
        "(-0.280000, 1.527504, -0.118132)",
        "(-0.280000, 1.527424, -0.120150)",
        "(-0.280000, 1.527487, -0.122129)",
        "(-0.280000, 1.527698, -0.124077)",
        "(-0.280000, 1.528020, -0.125826)",
        "(-0.280000, 1.528513, -0.127620)",
        "(-0.280000, 1.529171, -0.129481)",
        "(-0.280000, 1.529979, -0.131390)",
        "(-0.280000, 1.530924, -0.133349)",
        "(-0.280000, 1.531981, -0.135174)",
        "(-0.280000, 1.533158, -0.137096)",
        "(-0.280000, 1.534425, -0.139052)",
        "(-0.280000, 1.535781, -0.141083)",
        "(-0.280000, 1.537197, -0.143183)",
        "(-0.280000, 1.538665, -0.145173)",
        "(-0.280000, 1.540155, -0.147253)",
        "(-0.280000, 1.541643, -0.149393)",
        "(-0.280000, 1.543116, -0.151519)",
        "(-0.280000, 1.544547, -0.153610)",
        "(-0.280000, 1.545948, -0.155621)",
        "(-0.280000, 1.547230, -0.157809)",
        "(-0.280000, 1.548347, -0.160215)",
        "(-0.280000, 1.549261, -0.162831)",
        "(-0.280000, 1.549943, -0.165626)",
        "(-0.280000, 1.550476, -0.168234)",
        "(-0.280000, 1.550714, -0.171077)",
        "(-0.280000, 1.550624, -0.174115)",
        "(-0.280000, 1.550188, -0.177305)",
        "(-0.280000, 1.549426, -0.180543)",
        "(-0.280000, 1.548529, -0.183452)",
        "(-0.280000, 1.547352, -0.186335)",
        "(-0.280000, 1.545896, -0.189207)",
        "(-0.280000, 1.544210, -0.192009)",
        "(-0.280000, 1.542321, -0.194743)",
        "(-0.280000, 1.540456, -0.197179)",
        "(-0.280000, 1.538439, -0.199625)",
        "(-0.280000, 1.536303, -0.202041)",
        "(-0.280000, 1.534025, -0.204442)",
        "(-0.280000, 1.531635, -0.206788)",
        "(-0.280000, 1.529363, -0.208869)",
        "(-0.280000, 1.526975, -0.210914)",
        "(-0.280000, 1.524458, -0.212925)",
        "(-0.280000, 1.521821, -0.214884)",
        "(-0.280000, 1.519062, -0.216786)",
        "(-0.280000, 1.516390, -0.218493)",
        "(-0.280000, 1.513551, -0.220171)",
        "(-0.280000, 1.510542, -0.221806)",
        "(-0.280000, 1.507359, -0.223384)",
        "(-0.280000, 1.504012, -0.224885)",
        "(-0.280000, 1.500833, -0.226168)",
        "(-0.280000, 1.497443, -0.227389)",
        "(-0.280000, 1.493861, -0.228522)",
        "(-0.280000, 1.490100, -0.229543)",
        "(-0.280000, 1.486162, -0.230435)",
        "(-0.280000, 1.482441, -0.231114)",
        "(-0.280000, 1.478579, -0.231657)",
        "(-0.280000, 1.474535, -0.232049)",
        "(-0.280000, 1.470350, -0.232269)",
        "(-0.280000, 1.466070, -0.232299)",
        "(-0.280000, 1.462074, -0.232150)",
        "(-0.280000, 1.457948, -0.231814)",
        "(-0.280000, 1.453724, -0.231279)",
        "(-0.280000, 1.449382, -0.230522)",
        "(-0.280000, 1.444982, -0.229536)",
        "(-0.280000, 1.440940, -0.228430)",
        "(-0.280000, 1.436867, -0.227114)",
        "(-0.280000, 1.432800, -0.225588)",
        "(-0.280000, 1.428773, -0.223859)",
        "(-0.280000, 1.424841, -0.221947)",
        "(-0.280000, 1.421282, -0.220013)",
        "(-0.280000, 1.417778, -0.217905)",
        "(-0.280000, 1.414349, -0.215632)",
        "(-0.280000, 1.411024, -0.213209)",
        "(-0.280000, 1.407799, -0.210634)",
        "(-0.280000, 1.404925, -0.208131)",
        "(-0.280000, 1.402057, -0.205417)",
        "(-0.280000, 1.399273, -0.202546)",
        "(-0.280000, 1.396606, -0.199548)",
        "(-0.280000, 1.394039, -0.196398)",
        "(-0.280000, 1.391782, -0.193379)",
        "(-0.280000, 1.389599, -0.190193)",
        "(-0.280000, 1.387479, -0.186801)",
        "(-0.280000, 1.385458, -0.183232)",
        "(-0.280000, 1.383563, -0.179508)",
        "(-0.280000, 1.381968, -0.176008)",
        "(-0.280000, 1.380472, -0.172326)",
        "(-0.280000, 1.379106, -0.168496)",
        "(-0.280000, 1.377875, -0.164490)",
        "(-0.280000, 1.376798, -0.160321)",
        "(-0.280000, 1.375976, -0.156433)",
        "(-0.280000, 1.375310, -0.152437)",
        "(-0.280000, 1.374816, -0.148404)",
        "(-0.280000, 1.374502, -0.144391)",
        "(-0.280000, 1.374361, -0.140403)",
        "(-0.280000, 1.374382, -0.136748)",
        "(-0.280000, 1.374547, -0.133084)",
        "(-0.280000, 1.374850, -0.129480)",
        "(-0.280000, 1.375284, -0.125954)",
        "(-0.280000, 1.375846, -0.122485)",
        "(-0.280000, 1.376470, -0.119348)",
        "(-0.280000, 1.377239, -0.116089)",
        "(-0.280000, 1.378164, -0.112724)",
        "(-0.280000, 1.379254, -0.109276)",
        "(-0.280000, 1.380538, -0.105718)",
        "(-0.280000, 1.381878, -0.102414)",
        "(-0.280000, 1.383461, -0.098919)",
        "(-0.280000, 1.385365, -0.095156)",
        "(-0.280000, 1.387640, -0.091144)",
        "(-0.280000, 1.390346, -0.086899)",
        "(-0.280000, 1.393147, -0.082980)",
        "(-0.280000, 1.396508, -0.078781)",
        "(-0.280000, 1.400516, -0.074357)",
        "(-0.280000, 1.405250, -0.069789)",
        "(-0.280000, 1.410720, -0.065238)",
        "(-0.280000, 1.416179, -0.061342)",
        "(-0.280000, 1.422417, -0.057563)",
        "(-0.280000, 1.429328, -0.054104)",
        "(-0.280000, 1.436731, -0.051148)",
        "(-0.280000, 1.444423, -0.048820)",
        "(-0.280000, 1.451605, -0.047278)",
        "(-0.280000, 1.459027, -0.046295)",
        "(-0.280000, 1.466503, -0.045910)",
        "(-0.280000, 1.473935, -0.046122)",
        "(-0.280000, 1.481188, -0.046906)",
        "(-0.280000, 1.487638, -0.048093)",
        "(-0.280000, 1.494071, -0.049755)",
        "(-0.280000, 1.500572, -0.051948)",
        "(-0.280000, 1.506941, -0.054634)",
        "(-0.280000, 1.512937, -0.057698)",
        "(-0.280000, 1.518108, -0.060804)",
        "(-0.280000, 1.522956, -0.064156)",
        "(-0.280000, 1.527473, -0.067716)",
        "(-0.280000, 1.531614, -0.071406)",
        "(-0.280000, 1.535379, -0.075179)",
        "(-0.280000, 1.538535, -0.078701)",
        "(-0.280000, 1.541429, -0.082263)",
        "(-0.280000, 1.544091, -0.085801)",
        "(-0.280000, 1.546575, -0.089285)",
        "(-0.280000, 1.548934, -0.092702)",
        "(-0.280000, 1.551082, -0.095800)",
        "(-0.280000, 1.553252, -0.098929)",
        "(-0.280000, 1.555451, -0.102088)",
        "(-0.280000, 1.557687, -0.105300)",
        "(-0.280000, 1.559936, -0.108536)",
        "(-0.280000, 1.562127, -0.111525)",
        "(-0.280000, 1.563644, -0.114835)",
        "(-0.280000, 1.564477, -0.118410)",
        "(-0.280000, 1.565189, -0.122080)",
        "(-0.280000, 1.565773, -0.125855)",
        "(-0.280000, 1.566180, -0.129342)",
        "(-0.280000, 1.566476, -0.133028)",
        "(-0.280000, 1.566637, -0.136872)",
        "(-0.280000, 1.566647, -0.140841)",
        "(-0.280000, 1.566494, -0.144889)",
        "(-0.280000, 1.566206, -0.148603)",
        "(-0.280000, 1.565760, -0.152455)",
        "(-0.280000, 1.565127, -0.156484)",
        "(-0.280000, 1.564312, -0.160563)",
        "(-0.280000, 1.563313, -0.164657)",
        "(-0.280000, 1.562249, -0.168354)",
        "(-0.280000, 1.561011, -0.172097)",
        "(-0.280000, 1.559614, -0.175816)",
        "(-0.280000, 1.558042, -0.179535)",
        "(-0.280000, 1.556314, -0.183199)",
        "(-0.280000, 1.554608, -0.186479)",
        "(-0.280000, 1.552732, -0.189775)",
        "(-0.280000, 1.550708, -0.193031)",
        "(-0.280000, 1.548545, -0.196229)",
        "(-0.280000, 1.546273, -0.199321)",
        "(-0.280000, 1.544085, -0.202079)",
        "(-0.280000, 1.541737, -0.204829)",
        "(-0.280000, 1.539243, -0.207541)",
        "(-0.280000, 1.536601, -0.210205)",
        "(-0.280000, 1.533830, -0.212795)",
        "(-0.280000, 1.531200, -0.215078)",
        "(-0.280000, 1.528397, -0.217341)",
        "(-0.280000, 1.525436, -0.219556)",
        "(-0.280000, 1.522316, -0.221712)",
        "(-0.280000, 1.519022, -0.223803)",
        "(-0.280000, 1.515886, -0.225631)",
        "(-0.280000, 1.512586, -0.227394)",
        "(-0.280000, 1.509088, -0.229092)",
        "(-0.280000, 1.504899, -0.229487)",
        "(-0.280000, 1.500300, -0.228816)",
        "(-0.280000, 1.496054, -0.227847)",
        "(-0.280000, 1.491790, -0.226717)",
        "(-0.280000, 1.487526, -0.225391)",
        "(-0.280000, 1.483242, -0.223802)",
        "(-0.280000, 1.478977, -0.221926)",
        "(-0.280000, 1.475108, -0.219713)",
        "(-0.280000, 1.471277, -0.217220)",
        "(-0.280000, 1.467514, -0.214444)",
        "(-0.280000, 1.463854, -0.211394)",
        "(-0.280000, 1.460333, -0.208104)",
        "(-0.280000, 1.457299, -0.204610)",
        "(-0.280000, 1.454366, -0.200927)",
        "(-0.280000, 1.451578, -0.197081)",
        "(-0.280000, 1.449015, -0.193120)",
        "(-0.280000, 1.446720, -0.189099)",
        "(-0.280000, 1.444952, -0.185211)",
        "(-0.280000, 1.443332, -0.181316)",
        "(-0.280000, 1.441895, -0.177487)",
        "(-0.280000, 1.440673, -0.173794)",
        "(-0.280000, 1.439648, -0.170285)",
        "(-0.280000, 1.438942, -0.167160)",
        "(-0.280000, 1.438275, -0.164255)",
        "(-0.280000, 1.437604, -0.161544)",
        "(-0.280000, 1.436898, -0.159052)",
        "(-0.280000, 1.436120, -0.156774)",
        "(-0.280000, 1.435296, -0.154832)",
        "(-0.280000, 1.434283, -0.153009)",
        "(-0.280000, 1.433071, -0.151280)",
        "(-0.280000, 1.431636, -0.149588)",
        "(-0.280000, 1.429981, -0.147899)",
        "(-0.280000, 1.428140, -0.146326)",
        "(-0.280000, 1.426083, -0.144672)",
        "(-0.280000, 1.423833, -0.142872)",
        "(-0.280000, 1.421421, -0.140881)",
        "(-0.280000, 1.418907, -0.138698)",
        "(-0.280000, 1.416293, -0.136480)",
        "(-0.280000, 1.413637, -0.134000)",
        "(-0.280000, 1.410989, -0.131271)",
        "(-0.280000, 1.408397, -0.128314)",
        "(-0.280000, 1.405912, -0.125119)",
        "(-0.280000, 1.403535, -0.121939)",
        "(-0.280000, 1.401324, -0.118529)",
        "(-0.280000, 1.399336, -0.114917)",
        "(-0.280000, 1.397612, -0.111115)",
        "(-0.280000, 1.396188, -0.107137)",
        "(-0.280000, 1.394963, -0.103266)",
        "(-0.280000, 1.394067, -0.099279)",
        "(-0.280000, 1.393527, -0.095103)",
        "(-0.280000, 1.393384, -0.090736)",
        "(-0.280000, 1.393647, -0.086189)",
        "(-0.280000, 1.394063, -0.081785)",
        "(-0.280000, 1.394887, -0.077145)",
        "(-0.280000, 1.396141, -0.072322)",
        "(-0.280000, 1.398561, -0.067959)",
        "(-0.280000, 1.402353, -0.064468)",
        "(-0.280000, 1.406087, -0.061365)",
        "(-0.280000, 1.410279, -0.058227)",
        "(-0.280000, 1.414964, -0.055105)",
        "(-0.280000, 1.420214, -0.052038)",
        "(-0.280000, 1.426028, -0.049120)",
        "(-0.280000, 1.431675, -0.046723)",
        "(-0.280000, 1.437965, -0.044520)",
        "(-0.280000, 1.444827, -0.042641)",
        "(-0.280000, 1.452115, -0.041210)",
        "(-0.280000, 1.459693, -0.040312)",
        "(-0.280000, 1.466600, -0.040005)",
        "(-0.280000, 1.473766, -0.040195)",
        "(-0.280000, 1.481183, -0.040941)",
        "(-0.280000, 1.488630, -0.042267)",
        "(-0.280000, 1.495928, -0.044148)",
        "(-0.280000, 1.502362, -0.046313)",
        "(-0.280000, 1.508648, -0.048921)",
        "(-0.280000, 1.514774, -0.051971)",
        "(-0.280000, 1.520594, -0.055387)",
        "(-0.280000, 1.526091, -0.059133)",
        "(-0.280000, 1.530823, -0.062822)",
        "(-0.280000, 1.535303, -0.066771)",
        "(-0.280000, 1.539483, -0.070927)",
        "(-0.280000, 1.543390, -0.075300)",
        "(-0.280000, 1.547006, -0.079864)",
        "(-0.280000, 1.550048, -0.084178)",
        "(-0.280000, 1.552862, -0.088660)",
        "(-0.280000, 1.555421, -0.093261)",
        "(-0.280000, 1.557709, -0.097943)",
        "(-0.280000, 1.559719, -0.102665)",
        "(-0.280000, 1.561328, -0.107030)",
        "(-0.280000, 1.562741, -0.111506)",
        "(-0.280000, 1.563954, -0.116096)",
        "(-0.280000, 1.564948, -0.120753)",
        "(-0.280000, 1.565714, -0.125425)",
        "(-0.280000, 1.565628, -0.129727)",
        "(-0.280000, 1.564742, -0.134117)",
        "(-0.280000, 1.563816, -0.138451)",
        "(-0.280000, 1.562860, -0.142724)",
        "(-0.280000, 1.561878, -0.146950)",
        "(-0.280000, 1.560916, -0.150770)",
        "(-0.280000, 1.559955, -0.154552)",
        "(-0.280000, 1.558973, -0.158326)",
        "(-0.280000, 1.557956, -0.162062)",
        "(-0.280000, 1.556883, -0.165736)",
        "(-0.280000, 1.555823, -0.169036)",
        "(-0.280000, 1.554649, -0.172298)",
        "(-0.280000, 1.553368, -0.175481)",
        "(-0.280000, 1.551967, -0.178623)",
        "(-0.280000, 1.550463, -0.181689)",
        "(-0.280000, 1.548997, -0.184429)",
        "(-0.280000, 1.547448, -0.187108)",
        "(-0.280000, 1.545824, -0.189713)",
        "(-0.280000, 1.544152, -0.192210)",
        "(-0.280000, 1.542444, -0.194592)",
        "(-0.280000, 1.540823, -0.196716)",
        "(-0.280000, 1.539142, -0.198792)",
        "(-0.280000, 1.537384, -0.200839)",
        "(-0.280000, 1.535542, -0.202862)",
        "(-0.280000, 1.533606, -0.204866)",
        "(-0.280000, 1.531794, -0.206638)",
        "(-0.280000, 1.529870, -0.208417)",
        "(-0.280000, 1.527858, -0.210174)",
        "(-0.280000, 1.525746, -0.211914)",
        "(-0.280000, 1.523533, -0.213629)",
        "(-0.280000, 1.521437, -0.215158)",
        "(-0.280000, 1.519254, -0.216658)",
        "(-0.280000, 1.516945, -0.218149)",
        "(-0.280000, 1.514515, -0.219616)",
        "(-0.280000, 1.511975, -0.221045)",
        "(-0.280000, 1.509562, -0.222308)",
        "(-0.280000, 1.507033, -0.223537)",
        "(-0.280000, 1.504430, -0.224706)",
        "(-0.280000, 1.501699, -0.225832)",
        "(-0.280000, 1.498862, -0.226896)",
        "(-0.280000, 1.496163, -0.227812)",
        "(-0.280000, 1.493350, -0.228670)",
        "(-0.280000, 1.490438, -0.229458)",
        "(-0.280000, 1.487426, -0.230168)",
        "(-0.280000, 1.484352, -0.230785)",
        "(-0.280000, 1.481426, -0.231273)",
        "(-0.280000, 1.478411, -0.231677)",
        "(-0.280000, 1.475307, -0.231988)",
        "(-0.280000, 1.472104, -0.232200)",
        "(-0.280000, 1.468820, -0.232302)",
        "(-0.280000, 1.465748, -0.232293)",
        "(-0.280000, 1.462439, -0.232170)",
        "(-0.280000, 1.459123, -0.231929)",
        "(-0.280000, 1.455665, -0.231549)",
        "(-0.280000, 1.452098, -0.231020)",
        "(-0.280000, 1.448754, -0.230395)",
        "(-0.280000, 1.445320, -0.229620)",
        "(-0.280000, 1.441761, -0.228671)",
        "(-0.280000, 1.438084, -0.227529)",
        "(-0.280000, 1.434326, -0.226186)",
        "(-0.280000, 1.430852, -0.224780)",
        "(-0.280000, 1.427295, -0.223177)",
        "(-0.280000, 1.423680, -0.221413)",
        "(-0.280000, 1.419935, -0.219473)",
        "(-0.280000, 1.416070, -0.217371)",
        "(-0.280000, 1.412445, -0.215364)",
        "(-0.280000, 1.408698, -0.213229)",
        "(-0.280000, 1.404857, -0.210975)",
        "(-0.280000, 1.400936, -0.208595)",
        "(-0.280000, 1.396961, -0.206080)",
        "(-0.280000, 1.393143, -0.203663)",
        "(-0.280000, 1.389770, -0.200521)",
        "(-0.280000, 1.386934, -0.196747)",
        "(-0.280000, 1.384228, -0.192762)",
        "(-0.280000, 1.381652, -0.188532)",
        "(-0.280000, 1.379437, -0.184466)",
        "(-0.280000, 1.377304, -0.180057)",
        "(-0.280000, 1.375320, -0.175369)",
        "(-0.280000, 1.373520, -0.170405)",
        "(-0.280000, 1.371940, -0.165181)",
        "(-0.280000, 1.370730, -0.160252)",
        "(-0.280000, 1.369749, -0.155115)",
        "(-0.280000, 1.369018, -0.149720)",
        "(-0.280000, 1.368574, -0.144102)",
        "(-0.280000, 1.368452, -0.138264)",
        "(-0.280000, 1.368649, -0.132796)",
        "(-0.280000, 1.369184, -0.127049)",
        "(-0.280000, 1.370106, -0.121058)",
        "(-0.280000, 1.371497, -0.114714)",
        "(-0.280000, 1.373441, -0.108047)",
        "(-0.280000, 1.375718, -0.101849)",
        "(-0.280000, 1.378697, -0.095215)",
        "(-0.280000, 1.382545, -0.088161)",
        "(-0.280000, 1.387503, -0.080679)",
        "(-0.280000, 1.393763, -0.072949)",
        "(-0.280000, 1.400442, -0.066182)",
        "(-0.280000, 1.408668, -0.059392)",
        "(-0.280000, 1.418402, -0.053048)",
        "(-0.280000, 1.429379, -0.047648)",
        "(-0.280000, 1.441187, -0.043572)",
        "(-0.280000, 1.452257, -0.041188)",
        "(-0.280000, 1.463634, -0.040078)",
        "(-0.280000, 1.474831, -0.040267)",
        "(-0.280000, 1.485506, -0.041639)",
        "(-0.280000, 1.495486, -0.044017)",
        "(-0.280000, 1.504066, -0.046970)",
        "(-0.280000, 1.511904, -0.050476)",
        "(-0.280000, 1.519069, -0.054440)",
        "(-0.280000, 1.524824, -0.059840)",
        "(-0.280000, 1.529160, -0.066136)",
        "(-0.280000, 1.532328, -0.072089)",
        "(-0.280000, 1.534813, -0.077945)",
        "(-0.280000, 1.536652, -0.083600)",
        "(-0.280000, 1.537948, -0.089101)",
        "(-0.280000, 1.538770, -0.094411)",
        "(-0.280000, 1.539013, -0.099209)",
        "(-0.280000, 1.538959, -0.103825)",
        "(-0.280000, 1.538659, -0.108260)",
        "(-0.280000, 1.538146, -0.112492)",
        "(-0.280000, 1.537467, -0.116493)",
        "(-0.280000, 1.536576, -0.120027)",
        "(-0.280000, 1.535632, -0.123403)",
        "(-0.280000, 1.534660, -0.126610)",
        "(-0.280000, 1.533688, -0.129646)",
        "(-0.280000, 1.532746, -0.132516)",
        "(-0.280000, 1.531851, -0.135018)",
        "(-0.280000, 1.531047, -0.137489)",
        "(-0.280000, 1.530348, -0.139922)",
        "(-0.280000, 1.529764, -0.142301)",
        "(-0.280000, 1.529300, -0.144637)",
        "(-0.280000, 1.528985, -0.146776)",
        "(-0.280000, 1.528800, -0.148951)",
        "(-0.280000, 1.528736, -0.151195)",
        "(-0.280000, 1.528789, -0.153485)",
        "(-0.280000, 1.528953, -0.155811)",
        "(-0.280000, 1.529271, -0.158009)",
        "(-0.280000, 1.529685, -0.160264)",
        "(-0.280000, 1.530186, -0.162540)",
        "(-0.280000, 1.530753, -0.164891)",
        "(-0.280000, 1.531377, -0.167274)",
        "(-0.280000, 1.532100, -0.169561)",
        "(-0.280000, 1.532823, -0.171928)",
        "(-0.280000, 1.533516, -0.174377)",
        "(-0.280000, 1.534149, -0.176905)",
        "(-0.280000, 1.534687, -0.179498)",
        "(-0.280000, 1.535209, -0.182015)",
        "(-0.280000, 1.535590, -0.184594)",
        "(-0.280000, 1.535794, -0.187236)",
        "(-0.280000, 1.535782, -0.189939)",
        "(-0.280000, 1.535524, -0.192691)",
        "(-0.280000, 1.535186, -0.195235)",
        "(-0.280000, 1.534551, -0.197835)",
        "(-0.280000, 1.533611, -0.200447)",
        "(-0.280000, 1.532373, -0.203028)",
        "(-0.280000, 1.530833, -0.205558)",
        "(-0.280000, 1.529231, -0.207805)",
        "(-0.280000, 1.527320, -0.210002)",
        "(-0.280000, 1.525097, -0.212156)",
        "(-0.280000, 1.522582, -0.214251)",
        "(-0.280000, 1.519792, -0.216286)",
        "(-0.280000, 1.517075, -0.218068)",
        "(-0.280000, 1.514133, -0.219828)",
        "(-0.280000, 1.510955, -0.221515)",
        "(-0.280000, 1.507519, -0.223074)",
        "(-0.280000, 1.503829, -0.224445)",
        "(-0.280000, 1.500282, -0.225433)",
        "(-0.280000, 1.496474, -0.226191)",
        "(-0.280000, 1.492445, -0.226673)",
        "(-0.280000, 1.488235, -0.226847)",
        "(-0.280000, 1.483908, -0.226693)",
        "(-0.280000, 1.479838, -0.226140)",
        "(-0.280000, 1.475671, -0.225276)",
        "(-0.280000, 1.471463, -0.224098)",
        "(-0.280000, 1.467238, -0.222610)",
        "(-0.280000, 1.463040, -0.220823)",
        "(-0.280000, 1.459280, -0.218803)",
        "(-0.280000, 1.455543, -0.216538)",
        "(-0.280000, 1.451841, -0.214051)",
        "(-0.280000, 1.448205, -0.211359)",
        "(-0.280000, 1.444711, -0.208498)",
        "(-0.280000, 1.441720, -0.205635)",
        "(-0.280000, 1.438830, -0.202690)",
        "(-0.280000, 1.436015, -0.199648)",
        "(-0.280000, 1.433323, -0.196560)",
        "(-0.280000, 1.430755, -0.193453)",
        "(-0.280000, 1.428574, -0.190552)",
        "(-0.280000, 1.426458, -0.187685)",
        "(-0.280000, 1.424405, -0.184876)",
        "(-0.280000, 1.422373, -0.182096)",
        "(-0.280000, 1.420366, -0.179370)",
        "(-0.280000, 1.418537, -0.176917)",
        "(-0.280000, 1.416661, -0.174502)",
        "(-0.280000, 1.414743, -0.172136)",
        "(-0.280000, 1.412773, -0.169807)",
        "(-0.280000, 1.410740, -0.167483)",
        "(-0.280000, 1.408718, -0.165338)",
        "(-0.280000, 1.406592, -0.163123)",
        "(-0.280000, 1.404385, -0.160847)",
        "(-0.280000, 1.402115, -0.158515)",
        "(-0.280000, 1.399787, -0.156093)",
        "(-0.280000, 1.397483, -0.153810)",
        "(-0.280000, 1.395114, -0.151339)",
        "(-0.280000, 1.392724, -0.148685)",
        "(-0.280000, 1.390342, -0.145847)",
        "(-0.280000, 1.387997, -0.142835)",
        "(-0.280000, 1.385718, -0.139939)",
        "(-0.280000, 1.383520, -0.136831)",
        "(-0.280000, 1.381409, -0.133442)",
        "(-0.280000, 1.379426, -0.129825)",
        "(-0.280000, 1.377590, -0.126042)",
        "(-0.280000, 1.375863, -0.122391)",
        "(-0.280000, 1.374296, -0.118508)",
        "(-0.280000, 1.372885, -0.114396)",
        "(-0.280000, 1.372726, -0.110304)",
        "(-0.280000, 1.373979, -0.106461)",
        "(-0.280000, 1.375283, -0.102939)",
        "(-0.280000, 1.376808, -0.099268)",
        "(-0.280000, 1.378574, -0.095466)",
        "(-0.280000, 1.380598, -0.091561)",
        "(-0.280000, 1.382887, -0.087595)",
        "(-0.280000, 1.385210, -0.083957)",
        "(-0.280000, 1.387884, -0.080160)",
        "(-0.280000, 1.390941, -0.076238)",
        "(-0.280000, 1.394393, -0.072253)",
        "(-0.280000, 1.398296, -0.068217)",
        "(-0.280000, 1.402157, -0.064640)",
        "(-0.280000, 1.406641, -0.060930)",
        "(-0.280000, 1.411730, -0.057219)",
        "(-0.280000, 1.417444, -0.053602)",
        "(-0.280000, 1.423784, -0.050190)",
        "(-0.280000, 1.429900, -0.047432)",
        "(-0.280000, 1.436594, -0.044960)",
        "(-0.280000, 1.443777, -0.042895)",
        "(-0.280000, 1.451270, -0.041347)",
        "(-0.280000, 1.458929, -0.040376)",
        "(-0.280000, 1.465930, -0.040013)",
        "(-0.280000, 1.473020, -0.040151)",
        "(-0.280000, 1.480059, -0.040792)",
        "(-0.280000, 1.487018, -0.041930)",
        "(-0.280000, 1.493785, -0.043534)",
        "(-0.280000, 1.499791, -0.045389)",
        "(-0.280000, 1.505617, -0.047600)",
        "(-0.280000, 1.511170, -0.050113)",
        "(-0.280000, 1.516426, -0.052887)",
        "(-0.280000, 1.521350, -0.055870)",
        "(-0.280000, 1.525624, -0.058794)",
        "(-0.280000, 1.529644, -0.061860)",
        "(-0.280000, 1.533401, -0.065036)",
        "(-0.280000, 1.536868, -0.068269)",
        "(-0.280000, 1.540093, -0.071575)",
        "(-0.280000, 1.542843, -0.074656)",
        "(-0.280000, 1.545469, -0.077856)",
        "(-0.280000, 1.547959, -0.081163)",
        "(-0.280000, 1.550323, -0.084594)",
        "(-0.280000, 1.552535, -0.088110)",
        "(-0.280000, 1.554420, -0.091391)",
        "(-0.280000, 1.556210, -0.094806)",
        "(-0.280000, 1.557904, -0.098372)",
        "(-0.280000, 1.558316, -0.102521)",
        "(-0.280000, 1.557524, -0.107056)",
        "(-0.280000, 1.556461, -0.111130)",
        "(-0.280000, 1.555260, -0.115185)",
        "(-0.280000, 1.553910, -0.119152)",
        "(-0.280000, 1.552392, -0.123033)",
        "(-0.280000, 1.550731, -0.126815)",
        "(-0.280000, 1.548906, -0.130163)",
        "(-0.280000, 1.547000, -0.133453)",
        "(-0.280000, 1.545022, -0.136614)",
        "(-0.280000, 1.542995, -0.139613)",
        "(-0.280000, 1.540958, -0.142437)",
        "(-0.280000, 1.538932, -0.144874)",
        "(-0.280000, 1.536942, -0.147263)",
        "(-0.280000, 1.535000, -0.149611)",
        "(-0.280000, 1.533122, -0.151918)",
        "(-0.280000, 1.531321, -0.154179)",
        "(-0.280000, 1.529686, -0.156149)",
        "(-0.280000, 1.528127, -0.158208)",
        "(-0.280000, 1.526661, -0.160323)",
        "(-0.280000, 1.525289, -0.162493)",
        "(-0.280000, 1.523990, -0.164761)",
        "(-0.280000, 1.522882, -0.166881)",
        "(-0.280000, 1.521831, -0.169139)",
        "(-0.280000, 1.520818, -0.171545)",
        "(-0.280000, 1.519824, -0.174097)",
        "(-0.280000, 1.518803, -0.176822)",
        "(-0.280000, 1.517920, -0.179475)",
        "(-0.280000, 1.516968, -0.182306)",
        "(-0.280000, 1.515933, -0.185273)",
        "(-0.280000, 1.514794, -0.188374)",
        "(-0.280000, 1.513561, -0.191548)",
        "(-0.280000, 1.512417, -0.194613)",
        "(-0.280000, 1.511121, -0.197751)",
        "(-0.280000, 1.509648, -0.200937)",
        "(-0.280000, 1.507984, -0.204138)",
        "(-0.280000, 1.506150, -0.207288)",
        "(-0.280000, 1.504340, -0.210276)",
        "(-0.280000, 1.502310, -0.213201)",
        "(-0.280000, 1.500062, -0.216024)",
        "(-0.280000, 1.497572, -0.218717)",
        "(-0.280000, 1.494852, -0.221240)",
        "(-0.280000, 1.492207, -0.223467)",
        "(-0.280000, 1.489322, -0.225500)",
        "(-0.280000, 1.486262, -0.227289)",
        "(-0.280000, 1.483059, -0.228812)",
        "(-0.280000, 1.479719, -0.230057)",
        "(-0.280000, 1.476546, -0.230990)",
        "(-0.280000, 1.473270, -0.231656)",
        "(-0.280000, 1.469880, -0.232069)",
        "(-0.280000, 1.466598, -0.232239)",
        "(-0.280000, 1.462977, -0.232190)",
        "(-0.280000, 1.459606, -0.231971)",
        "(-0.280000, 1.456119, -0.231598)",
        "(-0.280000, 1.452539, -0.231027)",
        "(-0.280000, 1.448831, -0.230195)",
        "(-0.280000, 1.445083, -0.229070)",
        "(-0.280000, 1.441668, -0.227725)",
        "(-0.280000, 1.438254, -0.226062)",
        "(-0.280000, 1.434849, -0.224063)",
        "(-0.280000, 1.431501, -0.221727)",
        "(-0.280000, 1.428294, -0.219090)",
        "(-0.280000, 1.425520, -0.216299)",
        "(-0.280000, 1.422840, -0.213212)",
        "(-0.280000, 1.420302, -0.209859)",
        "(-0.280000, 1.417937, -0.206270)",
        "(-0.280000, 1.415753, -0.202466)",
        "(-0.280000, 1.414052, -0.198750)",
        "(-0.280000, 1.412501, -0.194864)",
        "(-0.280000, 1.411124, -0.190866)",
        "(-0.280000, 1.409944, -0.186812)",
        "(-0.280000, 1.408977, -0.182761)",
        "(-0.280000, 1.408377, -0.178999)",
        "(-0.280000, 1.407906, -0.175300)",
        "(-0.280000, 1.407558, -0.171669)",
        "(-0.280000, 1.407301, -0.168126)",
        "(-0.280000, 1.407100, -0.164658)",
        "(-0.280000, 1.407029, -0.161529)",
        "(-0.280000, 1.406933, -0.158440)",
        "(-0.280000, 1.406796, -0.155386)",
        "(-0.280000, 1.406607, -0.152330)",
        "(-0.280000, 1.406361, -0.149268)",
        "(-0.280000, 1.406084, -0.146433)",
        "(-0.280000, 1.405717, -0.143473)",
        "(-0.280000, 1.405278, -0.140369)",
        "(-0.280000, 1.404789, -0.137114)",
        "(-0.280000, 1.404282, -0.133661)",
        "(-0.280000, 1.403741, -0.130298)",
        "(-0.280000, 1.403232, -0.126625)",
        "(-0.280000, 1.402817, -0.122612)",
        "(-0.280000, 1.402570, -0.118225)",
        "(-0.280000, 1.402559, -0.113485)",
        "(-0.280000, 1.402646, -0.108889)",
        "(-0.280000, 1.403078, -0.103893)",
        "(-0.280000, 1.403940, -0.098554)",
        "(-0.280000, 1.405298, -0.092941)",
        "(-0.280000, 1.407205, -0.087134)",
        "(-0.280000, 1.409261, -0.081664)",
        "(-0.280000, 1.411943, -0.076065)",
        "(-0.280000, 1.415253, -0.070421)",
        "(-0.280000, 1.419168, -0.064867)",
        "(-0.280000, 1.423672, -0.059491)",
        "(-0.280000, 1.428150, -0.054644)",
        "(-0.280000, 1.433273, -0.049984)",
        "(-0.280000, 1.439059, -0.045644)",
        "(-0.280000, 1.445727, -0.042434)",
        "(-0.280000, 1.453112, -0.041058)",
        "(-0.280000, 1.459964, -0.040291)",
        "(-0.280000, 1.467114, -0.040001)",
        "(-0.280000, 1.474471, -0.040242)",
        "(-0.280000, 1.481993, -0.041057)",
        "(-0.280000, 1.489529, -0.042467)",
        "(-0.280000, 1.496300, -0.044260)",
        "(-0.280000, 1.503031, -0.046567)",
        "(-0.280000, 1.509554, -0.049339)",
        "(-0.280000, 1.515755, -0.052510)",
        "(-0.280000, 1.521591, -0.056027)",
        "(-0.280000, 1.526593, -0.059503)",
        "(-0.280000, 1.531338, -0.063252)",
        "(-0.280000, 1.535746, -0.067189)",
        "(-0.280000, 1.539808, -0.071271)",
        "(-0.280000, 1.543503, -0.075435)",
        "(-0.280000, 1.546613, -0.079340)",
        "(-0.280000, 1.549486, -0.083343)",
        "(-0.280000, 1.552151, -0.087482)",
        "(-0.280000, 1.552897, -0.092618)",
        "(-0.280000, 1.553264, -0.097653)",
        "(-0.280000, 1.553144, -0.102209)",
        "(-0.280000, 1.552794, -0.106675)",
        "(-0.280000, 1.552255, -0.111018)",
        "(-0.280000, 1.551554, -0.115272)",
        "(-0.280000, 1.550722, -0.119381)",
        "(-0.280000, 1.549735, -0.123009)",
        "(-0.280000, 1.548726, -0.126519)",
        "(-0.280000, 1.547724, -0.129895)",
        "(-0.280000, 1.546761, -0.133159)",
        "(-0.280000, 1.545871, -0.136316)",
        "(-0.280000, 1.545065, -0.139125)",
        "(-0.280000, 1.544390, -0.141912)",
        "(-0.280000, 1.543859, -0.144679)",
        "(-0.280000, 1.543482, -0.147429)",
        "(-0.280000, 1.543263, -0.150206)",
        "(-0.280000, 1.543245, -0.152777)",
        "(-0.280000, 1.543378, -0.155518)",
        "(-0.280000, 1.543649, -0.158399)",
        "(-0.280000, 1.544033, -0.161454)",
        "(-0.280000, 1.544511, -0.164668)",
        "(-0.280000, 1.545160, -0.167755)",
        "(-0.280000, 1.545824, -0.171071)",
        "(-0.280000, 1.546458, -0.174667)",
        "(-0.280000, 1.547000, -0.178519)",
        "(-0.280000, 1.547411, -0.182571)",
        "(-0.280000, 1.547828, -0.186469)",
        "(-0.280000, 1.548006, -0.190579)",
        "(-0.280000, 1.547967, -0.194849)",
        "(-0.280000, 1.546774, -0.198661)",
        "(-0.280000, 1.544390, -0.201707)",
        "(-0.280000, 1.542115, -0.204400)",
        "(-0.280000, 1.539689, -0.207070)",
        "(-0.280000, 1.537149, -0.209669)",
        "(-0.280000, 1.534545, -0.212146)",
        "(-0.280000, 1.531892, -0.214493)",
        "(-0.280000, 1.529385, -0.216562)",
        "(-0.280000, 1.526757, -0.218589)",
        "(-0.280000, 1.524017, -0.220558)",
        "(-0.280000, 1.521143, -0.222478)",
        "(-0.280000, 1.518097, -0.224359)",
        "(-0.280000, 1.515211, -0.226005)",
        "(-0.280000, 1.512078, -0.227651)",
        "(-0.280000, 1.508789, -0.229229)",
        "(-0.280000, 1.505368, -0.230717)",
        "(-0.280000, 1.501829, -0.232099)",
        "(-0.280000, 1.498474, -0.233268)",
        "(-0.280000, 1.494971, -0.234347)",
        "(-0.280000, 1.491274, -0.235334)",
        "(-0.280000, 1.487421, -0.236203)",
        "(-0.280000, 1.483387, -0.236942)",
        "(-0.280000, 1.479530, -0.237488)",
        "(-0.280000, 1.475436, -0.237901)",
        "(-0.280000, 1.471119, -0.238150)",
        "(-0.280000, 1.466539, -0.238209)",
        "(-0.280000, 1.461700, -0.238041)",
        "(-0.280000, 1.457106, -0.237662)",
        "(-0.280000, 1.452305, -0.237034)",
        "(-0.280000, 1.447339, -0.236131)",
        "(-0.280000, 1.442253, -0.234930)",
        "(-0.280000, 1.437116, -0.233424)",
        "(-0.280000, 1.432378, -0.231762)",
        "(-0.280000, 1.427631, -0.229817)",
        "(-0.280000, 1.422917, -0.227592)",
        "(-0.280000, 1.418266, -0.225089)",
        "(-0.280000, 1.413745, -0.222334)",
        "(-0.280000, 1.409741, -0.219604)",
        "(-0.280000, 1.405824, -0.216641)",
        "(-0.280000, 1.402018, -0.213452)",
        "(-0.280000, 1.398327, -0.210028)",
        "(-0.280000, 1.394796, -0.206400)",
        "(-0.280000, 1.391711, -0.202903)",
        "(-0.280000, 1.388758, -0.199217)",
        "(-0.280000, 1.385908, -0.195285)",
        "(-0.280000, 1.384317, -0.190561)",
        "(-0.280000, 1.383960, -0.185297)",
        "(-0.280000, 1.384037, -0.180480)",
        "(-0.280000, 1.384346, -0.175722)",
        "(-0.280000, 1.384876, -0.171037)",
        "(-0.280000, 1.385636, -0.166401)",
        "(-0.280000, 1.386622, -0.161891)",
        "(-0.280000, 1.387895, -0.157873)",
        "(-0.280000, 1.389312, -0.153984)",
        "(-0.280000, 1.390849, -0.150220)",
        "(-0.280000, 1.392484, -0.146576)",
        "(-0.280000, 1.394185, -0.143083)",
        "(-0.280000, 1.395951, -0.139990)",
        "(-0.280000, 1.397725, -0.136951)",
        "(-0.280000, 1.399490, -0.133982)",
        "(-0.280000, 1.401231, -0.131100)",
        "(-0.280000, 1.402936, -0.128264)",
        "(-0.280000, 1.404527, -0.125762)",
        "(-0.280000, 1.406068, -0.123196)",
        "(-0.280000, 1.407549, -0.120590)",
        "(-0.280000, 1.408980, -0.117919)",
        "(-0.280000, 1.410376, -0.115158)",
        "(-0.280000, 1.411622, -0.112577)",
        "(-0.280000, 1.412885, -0.109801)",
        "(-0.280000, 1.414208, -0.106808)",
        "(-0.280000, 1.415611, -0.103638)",
        "(-0.280000, 1.417128, -0.100302)",
        "(-0.280000, 1.418549, -0.097101)",
        "(-0.280000, 1.420171, -0.093693)",
        "(-0.280000, 1.422044, -0.090114)",
        "(-0.280000, 1.424233, -0.086364)",
        "(-0.280000, 1.426391, -0.082786)",
        "(-0.280000, 1.428972, -0.079068)",
        "(-0.280000, 1.432000, -0.075289)",
        "(-0.280000, 1.435469, -0.071541)",
        "(-0.280000, 1.439395, -0.067900)",
        "(-0.280000, 1.443763, -0.064461)",
        "(-0.280000, 1.448039, -0.061407)",
        "(-0.280000, 1.452857, -0.058598)",
        "(-0.280000, 1.458175, -0.056132)",
        "(-0.280000, 1.463919, -0.054105)",
        "(-0.280000, 1.470005, -0.052592)",
        "(-0.280000, 1.475683, -0.051596)",
        "(-0.280000, 1.481658, -0.051138)",
        "(-0.280000, 1.487743, -0.051253)",
        "(-0.280000, 1.493828, -0.051947)",
        "(-0.280000, 1.499828, -0.053210)",
        "(-0.280000, 1.505147, -0.054786)",
        "(-0.280000, 1.510301, -0.056822)",
        "(-0.280000, 1.515237, -0.059271)",
        "(-0.280000, 1.519923, -0.062087)",
        "(-0.280000, 1.524287, -0.065169)",
        "(-0.280000, 1.528005, -0.068165)",
        "(-0.280000, 1.531500, -0.071286)",
        "(-0.280000, 1.534745, -0.074418)",
        "(-0.280000, 1.537808, -0.077537)",
        "(-0.280000, 1.540755, -0.080645)",
        "(-0.280000, 1.543416, -0.083453)",
        "(-0.280000, 1.546062, -0.086241)",
        "(-0.280000, 1.548697, -0.088987)",
        "(-0.280000, 1.551340, -0.091708)",
        "(-0.280000, 1.553989, -0.094407)",
        "(-0.280000, 1.556548, -0.096860)",
        "(-0.280000, 1.558465, -0.099640)",
        "(-0.280000, 1.559731, -0.102694)",
        "(-0.280000, 1.560894, -0.105788)",
        "(-0.280000, 1.561945, -0.108894)",
        "(-0.280000, 1.562799, -0.111705)",
        "(-0.280000, 1.563582, -0.114591)",
        "(-0.280000, 1.564278, -0.117499)",
        "(-0.280000, 1.564881, -0.120399)",
        "(-0.280000, 1.565392, -0.123289)",
        "(-0.280000, 1.565781, -0.125920)",
        "(-0.280000, 1.566102, -0.128578)",
        "(-0.280000, 1.566355, -0.131309)",
        "(-0.280000, 1.566536, -0.134100)",
        "(-0.280000, 1.566638, -0.136923)",
        "(-0.280000, 1.566662, -0.139514)",
        "(-0.280000, 1.566615, -0.142187)",
        "(-0.280000, 1.566494, -0.144888)",
        "(-0.280000, 1.566291, -0.147678)",
        "(-0.280000, 1.566005, -0.150502)",
        "(-0.280000, 1.565674, -0.153071)",
        "(-0.280000, 1.565266, -0.155685)",
        "(-0.280000, 1.564781, -0.158328)",
        "(-0.280000, 1.564215, -0.160997)",
        "(-0.280000, 1.563572, -0.163665)",
        "(-0.280000, 1.562916, -0.166100)",
        "(-0.280000, 1.562169, -0.168610)",
        "(-0.280000, 1.561326, -0.171190)",
        "(-0.280000, 1.560384, -0.173823)",
        "(-0.280000, 1.559326, -0.176530)",
        "(-0.280000, 1.558298, -0.178956)",
        "(-0.280000, 1.557150, -0.181476)",
        "(-0.280000, 1.555906, -0.184011)",
        "(-0.280000, 1.554571, -0.186546)",
        "(-0.280000, 1.553164, -0.189042)",
        "(-0.280000, 1.551829, -0.191262)",
        "(-0.280000, 1.550421, -0.193472)",
        "(-0.280000, 1.548925, -0.195687)",
        "(-0.280000, 1.546301, -0.197090)",
        "(-0.280000, 1.542893, -0.197795)",
        "(-0.280000, 1.539635, -0.198196)",
        "(-0.280000, 1.536363, -0.198520)",
        "(-0.280000, 1.533100, -0.198767)",
        "(-0.280000, 1.529837, -0.198912)",
        "(-0.280000, 1.526602, -0.198964)",
        "(-0.280000, 1.523571, -0.198775)",
        "(-0.280000, 1.520590, -0.198527)",
        "(-0.280000, 1.517687, -0.198218)",
        "(-0.280000, 1.514864, -0.197872)",
        "(-0.280000, 1.512136, -0.197516)",
        "(-0.280000, 1.509613, -0.197065)",
        "(-0.280000, 1.507144, -0.196672)",
        "(-0.280000, 1.504736, -0.196350)",
        "(-0.280000, 1.502382, -0.196118)",
        "(-0.280000, 1.500067, -0.195995)",
        "(-0.280000, 1.497986, -0.195894)",
        "(-0.280000, 1.495869, -0.195959)",
        "(-0.280000, 1.493708, -0.196200)",
        "(-0.280000, 1.491483, -0.196618)",
        "(-0.280000, 1.489173, -0.197208)",
        "(-0.280000, 1.487042, -0.197866)",
        "(-0.280000, 1.484792, -0.198695)",
        "(-0.280000, 1.482373, -0.199684)",
        "(-0.280000, 1.479797, -0.200803)",
        "(-0.280000, 1.476953, -0.202039)",
        "(-0.280000, 1.474545, -0.203273)",
        "(-0.280000, 1.471757, -0.204606)",
        "(-0.280000, 1.468809, -0.205966)",
        "(-0.280000, 1.465659, -0.207336)",
        "(-0.280000, 1.462337, -0.208673)",
        "(-0.280000, 1.459099, -0.209973)",
        "(-0.280000, 1.455675, -0.211190)",
        "(-0.280000, 1.452053, -0.212281)",
        "(-0.280000, 1.448228, -0.213201)",
        "(-0.280000, 1.444221, -0.213898)",
        "(-0.280000, 1.440258, -0.214426)",
        "(-0.280000, 1.436110, -0.214665)",
        "(-0.280000, 1.431804, -0.214570)",
        "(-0.280000, 1.427394, -0.214112)",
        "(-0.280000, 1.422979, -0.213295)",
        "(-0.280000, 1.418863, -0.212273)",
        "(-0.280000, 1.414779, -0.210885)",
        "(-0.280000, 1.410777, -0.209122)",
        "(-0.280000, 1.406885, -0.206978)",
        "(-0.280000, 1.403177, -0.204492)",
        "(-0.280000, 1.399924, -0.201949)",
        "(-0.280000, 1.396896, -0.199151)",
        "(-0.280000, 1.394033, -0.196043)",
        "(-0.280000, 1.391381, -0.192698)",
        "(-0.280000, 1.388915, -0.189117)",
        "(-0.280000, 1.386801, -0.185645)",
        "(-0.280000, 1.384779, -0.181926)",
        "(-0.280000, 1.382917, -0.177979)",
        "(-0.280000, 1.381273, -0.173789)",
        "(-0.280000, 1.379923, -0.169419)",
        "(-0.280000, 1.379022, -0.165281)",
        "(-0.280000, 1.378434, -0.160951)",
        "(-0.280000, 1.378194, -0.156480)",
        "(-0.280000, 1.378326, -0.151915)",
        "(-0.280000, 1.378830, -0.147265)",
        "(-0.280000, 1.379745, -0.142964)",
        "(-0.280000, 1.381007, -0.138578)",
        "(-0.280000, 1.382618, -0.134170)",
        "(-0.280000, 1.384568, -0.129835)",
        "(-0.280000, 1.386835, -0.125617)",
        "(-0.280000, 1.389287, -0.121963)",
        "(-0.280000, 1.392002, -0.118336)",
        "(-0.280000, 1.394936, -0.114820)",
        "(-0.280000, 1.398058, -0.111451)",
        "(-0.280000, 1.401343, -0.108238)",
        "(-0.280000, 1.404567, -0.105553)",
        "(-0.280000, 1.407900, -0.102925)",
        "(-0.280000, 1.411385, -0.100316)",
        "(-0.280000, 1.415001, -0.097746)",
        "(-0.280000, 1.418756, -0.095217)",
        "(-0.280000, 1.422317, -0.093068)",
        "(-0.280000, 1.426109, -0.090827)",
        "(-0.280000, 1.430151, -0.088534)",
        "(-0.280000, 1.434517, -0.086212)",
        "(-0.280000, 1.439212, -0.083929)",
        "(-0.280000, 1.443667, -0.081996)",
        "(-0.280000, 1.448528, -0.080107)",
        "(-0.280000, 1.453761, -0.078364)",
        "(-0.280000, 1.459280, -0.076856)",
        "(-0.280000, 1.465087, -0.075648)",
        "(-0.280000, 1.470528, -0.074756)",
        "(-0.280000, 1.476155, -0.074151)",
        "(-0.280000, 1.481936, -0.073867)",
        "(-0.280000, 1.487767, -0.073910)",
        "(-0.280000, 1.493575, -0.074269)",
        "(-0.280000, 1.498916, -0.074742)",
        "(-0.280000, 1.504330, -0.075508)",
        "(-0.280000, 1.509771, -0.076583)",
        "(-0.280000, 1.515180, -0.077959)",
        "(-0.280000, 1.520475, -0.079585)",
        "(-0.280000, 1.525361, -0.081172)",
        "(-0.280000, 1.530110, -0.082948)",
        "(-0.280000, 1.534737, -0.084886)",
        "(-0.280000, 1.539205, -0.086960)",
        "(-0.280000, 1.543503, -0.089143)",
        "(-0.280000, 1.547481, -0.091161)",
        "(-0.280000, 1.551331, -0.093247)",
        "(-0.280000, 1.555065, -0.095345)",
        "(-0.280000, 1.557723, -0.097973)",
        "(-0.280000, 1.559066, -0.101053)",
        "(-0.280000, 1.560171, -0.103830)",
        "(-0.280000, 1.561166, -0.106561)",
        "(-0.280000, 1.562084, -0.109332)",
        "(-0.280000, 1.562950, -0.112236)",
        "(-0.280000, 1.563748, -0.115248)",
        "(-0.280000, 1.564400, -0.118052)",
        "(-0.280000, 1.564998, -0.121022)",
        "(-0.280000, 1.565529, -0.124159)",
        "(-0.280000, 1.565976, -0.127461)",
        "(-0.280000, 1.566323, -0.130915)",
        "(-0.280000, 1.566535, -0.134079)",
        "(-0.280000, 1.566648, -0.137409)",
        "(-0.280000, 1.566648, -0.140770)",
        "(-0.280000, 1.566535, -0.144142)",
        "(-0.280000, 1.566302, -0.147550)",
        "(-0.280000, 1.565985, -0.150673)",
        "(-0.280000, 1.565555, -0.153884)",
        "(-0.280000, 1.564992, -0.157225)",
        "(-0.280000, 1.564301, -0.160612)",
        "(-0.280000, 1.563496, -0.163960)",
        "(-0.280000, 1.562668, -0.166960)",
        "(-0.280000, 1.561730, -0.169985)",
        "(-0.280000, 1.560675, -0.173033)",
        "(-0.280000, 1.559507, -0.176081)",
        "(-0.280000, 1.558229, -0.179114)",
        "(-0.280000, 1.556976, -0.181841)",
        "(-0.280000, 1.555622, -0.184567)",
        "(-0.280000, 1.554158, -0.187297)",
        "(-0.280000, 1.552581, -0.190028)",
        "(-0.280000, 1.550931, -0.192687)",
        "(-0.280000, 1.549348, -0.195073)",
        "(-0.280000, 1.547681, -0.197435)",
        "(-0.280000, 1.545937, -0.199759)",
        "(-0.280000, 1.544125, -0.202030)",
        "(-0.280000, 1.542230, -0.204268)",
        "(-0.280000, 1.540445, -0.206259)",
        "(-0.280000, 1.538532, -0.208277)",
        "(-0.280000, 1.536514, -0.210290)",
        "(-0.280000, 1.534388, -0.212289)",
        "(-0.280000, 1.532142, -0.214279)",
        "(-0.280000, 1.530007, -0.216062)",
        "(-0.280000, 1.527744, -0.217844)",
        "(-0.280000, 1.525332, -0.219631)",
        "(-0.280000, 1.522102, -0.220351)",
        "(-0.280000, 1.518266, -0.220040)",
        "(-0.280000, 1.514729, -0.219491)",
        "(-0.280000, 1.511191, -0.218849)",
        "(-0.280000, 1.507662, -0.218070)",
        "(-0.280000, 1.504067, -0.217121)",
        "(-0.280000, 1.500450, -0.215967)",
        "(-0.280000, 1.497078, -0.214491)",
        "(-0.280000, 1.493671, -0.212819)",
        "(-0.280000, 1.490273, -0.210938)",
        "(-0.280000, 1.486904, -0.208855)",
        "(-0.280000, 1.483615, -0.206596)",
        "(-0.280000, 1.480655, -0.204101)",
        "(-0.280000, 1.477772, -0.201487)",
        "(-0.280000, 1.474984, -0.198781)",
        "(-0.280000, 1.472297, -0.196016)",
        "(-0.280000, 1.469717, -0.193224)",
        "(-0.280000, 1.467505, -0.190453)",
        "(-0.280000, 1.465338, -0.187722)",
        "(-0.280000, 1.463224, -0.185072)",
        "(-0.280000, 1.461179, -0.182526)",
        "(-0.280000, 1.459207, -0.180110)",
        "(-0.280000, 1.457510, -0.177898)",
        "(-0.280000, 1.455821, -0.175878)",
        "(-0.280000, 1.454102, -0.174029)",
        "(-0.280000, 1.452346, -0.172368)",
        "(-0.280000, 1.450525, -0.170892)",
        "(-0.280000, 1.448768, -0.169684)",
        "(-0.280000, 1.446859, -0.168636)",
        "(-0.280000, 1.444786, -0.167723)",
        "(-0.280000, 1.442492, -0.166890)",
        "(-0.280000, 1.440087, -0.166210)",
        "(-0.280000, 1.437405, -0.165501)",
        "(-0.280000, 1.434455, -0.164706)",
        "(-0.280000, 1.431247, -0.163756)",
        "(-0.280000, 1.427798, -0.162577)",
        "(-0.280000, 1.424162, -0.161103)",
        "(-0.280000, 1.420449, -0.159497)",
        "(-0.280000, 1.416594, -0.157443)",
        "(-0.280000, 1.412671, -0.154882)",
        "(-0.280000, 1.408762, -0.151736)",
        "(-0.280000, 1.404972, -0.147995)",
        "(-0.280000, 1.401461, -0.144100)",
        "(-0.280000, 1.398202, -0.139552)",
        "(-0.280000, 1.395331, -0.134329)",
        "(-0.280000, 1.392965, -0.128528)",
        "(-0.280000, 1.391176, -0.122325)",
        "(-0.280000, 1.389865, -0.116335)",
        "(-0.280000, 1.389160, -0.110108)",
        "(-0.280000, 1.389031, -0.103743)",
        "(-0.280000, 1.389468, -0.097353)",
        "(-0.280000, 1.390454, -0.090960)",
        "(-0.280000, 1.391644, -0.085029)",
        "(-0.280000, 1.393327, -0.079024)",
        "(-0.280000, 1.395518, -0.072994)",
        "(-0.280000, 1.398942, -0.067592)",
        "(-0.280000, 1.403782, -0.063244)",
        "(-0.280000, 1.408497, -0.059518)",
        "(-0.280000, 1.413730, -0.055890)",
        "(-0.280000, 1.419475, -0.052444)",
        "(-0.280000, 1.425777, -0.049236)",
        "(-0.280000, 1.432644, -0.046352)",
        "(-0.280000, 1.439228, -0.044134)",
        "(-0.280000, 1.446491, -0.042264)",
        "(-0.280000, 1.454339, -0.040885)",
        "(-0.280000, 1.462646, -0.040122)",
        "(-0.280000, 1.471207, -0.040067)",
        "(-0.280000, 1.478896, -0.040651)",
        "(-0.280000, 1.486783, -0.041883)",
        "(-0.280000, 1.494625, -0.043769)",
        "(-0.280000, 1.502146, -0.046233)",
        "(-0.280000, 1.509184, -0.049167)",
        "(-0.280000, 1.515166, -0.052185)",
        "(-0.280000, 1.520759, -0.055492)",
        "(-0.280000, 1.525954, -0.059033)",
        "(-0.280000, 1.530658, -0.062686)",
        "(-0.280000, 1.534872, -0.066370)",
        "(-0.280000, 1.538409, -0.069811)",
        "(-0.280000, 1.541642, -0.073279)",
        "(-0.280000, 1.544569, -0.076729)",
        "(-0.280000, 1.547244, -0.080184)",
        "(-0.280000, 1.549663, -0.083604)",
        "(-0.280000, 1.551673, -0.086701)",
        "(-0.280000, 1.553492, -0.089740)",
        "(-0.280000, 1.555149, -0.092743)",
        "(-0.280000, 1.556683, -0.095765)",
        "(-0.280000, 1.558086, -0.098778)",
        "(-0.280000, 1.559281, -0.101577)",
        "(-0.280000, 1.560391, -0.104411)",
        "(-0.280000, 1.561412, -0.107278)",
        "(-0.280000, 1.562341, -0.110162)",
        "(-0.280000, 1.563175, -0.113046)",
        "(-0.280000, 1.563282, -0.115815)",
        "(-0.280000, 1.562720, -0.118762)",
        "(-0.280000, 1.562217, -0.121618)",
        "(-0.280000, 1.561780, -0.124352)",
        "(-0.280000, 1.561424, -0.126989)",
        "(-0.280000, 1.561131, -0.129319)",
        "(-0.280000, 1.560935, -0.131592)",
        "(-0.280000, 1.560826, -0.133891)",
        "(-0.280000, 1.560780, -0.136189)",
        "(-0.280000, 1.560766, -0.138494)",
        "(-0.280000, 1.560747, -0.140589)",
        "(-0.280000, 1.560679, -0.142749)",
        "(-0.280000, 1.560514, -0.144880)",
        "(-0.280000, 1.560209, -0.147034)",
        "(-0.280000, 1.559759, -0.148945)",
        "(-0.280000, 1.559130, -0.150822)",
        "(-0.280000, 1.558311, -0.152642)",
        "(-0.280000, 1.557290, -0.154431)",
        "(-0.280000, 1.556068, -0.156176)",
        "(-0.280000, 1.554659, -0.157859)",
        "(-0.280000, 1.553095, -0.159317)",
        "(-0.280000, 1.551354, -0.160756)",
        "(-0.280000, 1.549445, -0.162189)",
        "(-0.280000, 1.547381, -0.163617)",
        "(-0.280000, 1.545181, -0.165033)",
        "(-0.280000, 1.542958, -0.166204)",
        "(-0.280000, 1.540622, -0.167410)",
        "(-0.280000, 1.538213, -0.168619)",
        "(-0.280000, 1.535769, -0.169793)",
        "(-0.280000, 1.533326, -0.170907)",
        "(-0.280000, 1.531002, -0.171786)",
        "(-0.280000, 1.528740, -0.172639)",
        "(-0.280000, 1.526523, -0.173498)",
        "(-0.280000, 1.524373, -0.174383)",
        "(-0.280000, 1.522303, -0.175307)",
        "(-0.280000, 1.520433, -0.176122)",
        "(-0.280000, 1.518633, -0.177052)",
        "(-0.280000, 1.516922, -0.178090)",
        "(-0.280000, 1.515264, -0.179275)",
        "(-0.280000, 1.513650, -0.180619)",
        "(-0.280000, 1.512240, -0.181952)",
        "(-0.280000, 1.510822, -0.183504)",
        "(-0.280000, 1.509390, -0.185259)",
        "(-0.280000, 1.507909, -0.187224)",
        "(-0.280000, 1.506361, -0.189379)",
        "(-0.280000, 1.504949, -0.191563)",
        "(-0.280000, 1.503369, -0.193976)",
        "(-0.280000, 1.501602, -0.196587)",
        "(-0.280000, 1.499645, -0.199352)",
        "(-0.280000, 1.497475, -0.202240)",
        "(-0.280000, 1.495390, -0.205074)",
        "(-0.280000, 1.493000, -0.208027)",
        "(-0.280000, 1.490329, -0.211029)",
        "(-0.280000, 1.487392, -0.214032)",
        "(-0.280000, 1.484168, -0.217001)",
        "(-0.280000, 1.480981, -0.219840)",
        "(-0.280000, 1.477291, -0.222607)",
        "(-0.280000, 1.473429, -0.225240)",
        "(-0.280000, 1.469213, -0.227708)",
        "(-0.280000, 1.464653, -0.229970)",
        "(-0.280000, 1.460153, -0.232016)",
        "(-0.280000, 1.455267, -0.233820)",
        "(-0.280000, 1.450014, -0.235365)",
        "(-0.280000, 1.444579, -0.235514)",
        "(-0.280000, 1.439742, -0.234232)",
        "(-0.280000, 1.434832, -0.232656)",
        "(-0.280000, 1.429857, -0.230765)",
        "(-0.280000, 1.424854, -0.228543)",
        "(-0.280000, 1.419896, -0.226003)",
        "(-0.280000, 1.415073, -0.223178)",
        "(-0.280000, 1.410726, -0.220303)",
        "(-0.280000, 1.406449, -0.217135)",
        "(-0.280000, 1.402276, -0.213678)",
        "(-0.280000, 1.398188, -0.209892)",
        "(-0.280000, 1.394255, -0.205811)",
        "(-0.280000, 1.390813, -0.201819)",
        "(-0.280000, 1.387483, -0.197508)",
        "(-0.280000, 1.384335, -0.192928)",
        "(-0.280000, 1.381428, -0.188142)",
        "(-0.280000, 1.378766, -0.183138)",
        "(-0.280000, 1.376563, -0.178383)",
        "(-0.280000, 1.374565, -0.173386)",
        "(-0.280000, 1.372777, -0.168079)",
        "(-0.280000, 1.371269, -0.162586)",
        "(-0.280000, 1.370166, -0.157478)",
        "(-0.280000, 1.369318, -0.152209)",
        "(-0.280000, 1.368742, -0.146736)",
        "(-0.280000, 1.368469, -0.141139)",
        "(-0.280000, 1.368516, -0.135443)",
        "(-0.280000, 1.368898, -0.129676)",
        "(-0.280000, 1.369545, -0.124406)",
        "(-0.280000, 1.370478, -0.119150)",
        "(-0.280000, 1.371690, -0.113967)",
        "(-0.280000, 1.373191, -0.108816)",
        "(-0.280000, 1.374979, -0.103724)",
        "(-0.280000, 1.376895, -0.099070)",
        "(-0.280000, 1.379120, -0.094370)",
        "(-0.280000, 1.381663, -0.089662)",
        "(-0.280000, 1.384556, -0.084947)",
        "(-0.280000, 1.387862, -0.080190)",
        "(-0.280000, 1.391223, -0.075897)",
        "(-0.280000, 1.395104, -0.071483)",
        "(-0.280000, 1.399561, -0.067003)",
        "(-0.280000, 1.404657, -0.062517)",
        "(-0.280000, 1.409723, -0.058623)",
        "(-0.280000, 1.415499, -0.054772)",
        "(-0.280000, 1.422086, -0.051046)",
        "(-0.280000, 1.429381, -0.047647)",
        "(-0.280000, 1.437678, -0.045923)",
        "(-0.280000, 1.446573, -0.045933)",
        "(-0.280000, 1.454576, -0.046812)",
        "(-0.280000, 1.462724, -0.048318)",
        "(-0.280000, 1.470815, -0.050471)",
        "(-0.280000, 1.478741, -0.053275)",
        "(-0.280000, 1.486299, -0.056655)",
        "(-0.280000, 1.492632, -0.060276)",
        "(-0.280000, 1.498588, -0.064191)",
        "(-0.280000, 1.504059, -0.068285)",
        "(-0.280000, 1.509028, -0.072455)",
        "(-0.280000, 1.513083, -0.076287)",
        "(-0.280000, 1.516811, -0.080029)",
        "(-0.280000, 1.520233, -0.083609)",
        "(-0.280000, 1.523419, -0.087017)",
        "(-0.280000, 1.526417, -0.090234)",
        "(-0.280000, 1.529301, -0.093292)",
        "(-0.280000, 1.531939, -0.095958)",
        "(-0.280000, 1.534622, -0.098583)",
        "(-0.280000, 1.537320, -0.101135)",
        "(-0.280000, 1.540040, -0.103642)",
        "(-0.280000, 1.542678, -0.105886)",
        "(-0.280000, 1.545373, -0.108170)",
        "(-0.280000, 1.548079, -0.110473)",
        "(-0.280000, 1.550823, -0.112873)",
        "(-0.280000, 1.553569, -0.115389)",
        "(-0.280000, 1.556287, -0.118032)",
        "(-0.280000, 1.558886, -0.120517)",
        "(-0.280000, 1.561415, -0.123148)",
        "(-0.280000, 1.563823, -0.125891)",
        "(-0.280000, 1.566115, -0.128843)",
        "(-0.280000, 1.566415, -0.132107)",
        "(-0.280000, 1.566582, -0.135104)",
        "(-0.280000, 1.566658, -0.138188)",
        "(-0.280000, 1.566637, -0.141341)",
        "(-0.280000, 1.566513, -0.144548)",
        "(-0.280000, 1.566283, -0.147766)",
        "(-0.280000, 1.565979, -0.150724)",
        "(-0.280000, 1.565578, -0.153726)",
        "(-0.280000, 1.565078, -0.156756)",
        "(-0.280000, 1.564482, -0.159782)",
        "(-0.280000, 1.563789, -0.162801)",
        "(-0.280000, 1.563078, -0.165521)",
        "(-0.280000, 1.562259, -0.168321)",
        "(-0.280000, 1.561331, -0.171175)",
        "(-0.280000, 1.560288, -0.174078)",
        "(-0.280000, 1.559123, -0.177023)",
        "(-0.280000, 1.557967, -0.179702)",
        "(-0.280000, 1.556677, -0.182461)",
        "(-0.280000, 1.555207, -0.185360)",
        "(-0.280000, 1.552354, -0.187678)",
        "(-0.280000, 1.548653, -0.189520)",
        "(-0.280000, 1.545034, -0.190914)",
        "(-0.280000, 1.541332, -0.192224)",
        "(-0.280000, 1.537631, -0.193373)",
        "(-0.280000, 1.533893, -0.194379)",
        "(-0.280000, 1.530165, -0.195227)",
        "(-0.280000, 1.526650, -0.195727)",
        "(-0.280000, 1.523163, -0.196126)",
        "(-0.280000, 1.519718, -0.196434)",
        "(-0.280000, 1.516343, -0.196650)",
        "(-0.280000, 1.513071, -0.196791)",
        "(-0.280000, 1.510062, -0.196736)",
        "(-0.280000, 1.507145, -0.196672)",
        "(-0.280000, 1.504330, -0.196612)",
        "(-0.280000, 1.501603, -0.196587)",
        "(-0.280000, 1.498930, -0.196630)",
        "(-0.280000, 1.496523, -0.196653)",
        "(-0.280000, 1.494100, -0.196806)",
        "(-0.280000, 1.491666, -0.197092)",
        "(-0.280000, 1.489206, -0.197514)",
        "(-0.280000, 1.486700, -0.198069)",
        "(-0.280000, 1.484375, -0.198685)",
        "(-0.280000, 1.481935, -0.199448)",
        "(-0.280000, 1.479322, -0.200350)",
        "(-0.280000, 1.476532, -0.201362)",
        "(-0.280000, 1.473549, -0.202454)",
        "(-0.280000, 1.470660, -0.203578)",
        "(-0.280000, 1.467553, -0.204741)",
        "(-0.280000, 1.464219, -0.205894)",
        "(-0.280000, 1.460624, -0.207009)",
        "(-0.280000, 1.456820, -0.208037)",
        "(-0.280000, 1.453112, -0.208999)",
        "(-0.280000, 1.449225, -0.209825)",
        "(-0.280000, 1.445173, -0.210478)",
        "(-0.280000, 1.441000, -0.210928)",
        "(-0.280000, 1.436755, -0.211145)",
        "(-0.280000, 1.432671, -0.211227)",
        "(-0.280000, 1.428463, -0.211007)",
        "(-0.280000, 1.424172, -0.210457)",
        "(-0.280000, 1.419865, -0.209565)",
        "(-0.280000, 1.415597, -0.208327)",
        "(-0.280000, 1.411668, -0.206936)",
        "(-0.280000, 1.407786, -0.205175)",
        "(-0.280000, 1.403985, -0.203019)",
        "(-0.280000, 1.400315, -0.200475)",
        "(-0.280000, 1.397068, -0.197855)",
        "(-0.280000, 1.394021, -0.194927)",
        "(-0.280000, 1.391237, -0.191771)",
        "(-0.280000, 1.388681, -0.188363)",
        "(-0.280000, 1.386356, -0.184727)",
        "(-0.280000, 1.384254, -0.180895)",
        "(-0.280000, 1.382516, -0.177255)",
        "(-0.280000, 1.380936, -0.173516)",
        "(-0.280000, 1.379527, -0.169733)",
        "(-0.280000, 1.378284, -0.165896)",
        "(-0.280000, 1.377299, -0.162362)",
        "(-0.280000, 1.376440, -0.158729)",
        "(-0.280000, 1.375712, -0.154974)",
        "(-0.280000, 1.375130, -0.151127)",
        "(-0.280000, 1.374704, -0.147208)",
        "(-0.280000, 1.374444, -0.143258)",
        "(-0.280000, 1.374353, -0.139578)",
        "(-0.280000, 1.374410, -0.135818)",
        "(-0.280000, 1.374623, -0.131999)",
        "(-0.280000, 1.375008, -0.128063)",
        "(-0.280000, 1.375581, -0.124018)",
        "(-0.280000, 1.376265, -0.120317)",
        "(-0.280000, 1.377142, -0.116473)",
        "(-0.280000, 1.378217, -0.112545)",
        "(-0.280000, 1.379518, -0.108508)",
        "(-0.280000, 1.381084, -0.104328)",
        "(-0.280000, 1.382729, -0.100488)",
        "(-0.280000, 1.384635, -0.096549)",
        "(-0.280000, 1.386885, -0.092425)",
        "(-0.280000, 1.389568, -0.088069)",
        "(-0.280000, 1.392780, -0.083469)",
        "(-0.280000, 1.396113, -0.079250)",
        "(-0.280000, 1.400194, -0.074691)",
        "(-0.280000, 1.405148, -0.069881)",
        "(-0.280000, 1.411082, -0.064961)",
        "(-0.280000, 1.417052, -0.060773)",
        "(-0.280000, 1.424032, -0.056690)",
        "(-0.280000, 1.431906, -0.052991)",
        "(-0.280000, 1.440427, -0.049939)",
        "(-0.280000, 1.449358, -0.047697)",
        "(-0.280000, 1.458704, -0.046325)",
        "(-0.280000, 1.467302, -0.045904)",
        "(-0.280000, 1.475890, -0.046277)",
        "(-0.280000, 1.484420, -0.047442)",
        "(-0.280000, 1.492618, -0.049337)",
        "(-0.280000, 1.500381, -0.051875)",
        "(-0.280000, 1.507081, -0.054700)",
        "(-0.280000, 1.513537, -0.058036)",
        "(-0.280000, 1.519628, -0.061807)",
        "(-0.280000, 1.525330, -0.065970)",
        "(-0.280000, 1.530546, -0.070412)",
        "(-0.280000, 1.534919, -0.074694)",
        "(-0.280000, 1.538929, -0.079168)",
        "(-0.280000, 1.542547, -0.083762)",
        "(-0.280000, 1.545750, -0.088387)",
        "(-0.280000, 1.548578, -0.093039)",
        "(-0.280000, 1.550879, -0.097346)",
        "(-0.280000, 1.552923, -0.101723)",
        "(-0.280000, 1.554670, -0.106159)",
        "(-0.280000, 1.556086, -0.110650)",
        "(-0.280000, 1.557132, -0.115142)",
        "(-0.280000, 1.557714, -0.119244)",
        "(-0.280000, 1.557958, -0.123389)",
        "(-0.280000, 1.557848, -0.127511)",
        "(-0.280000, 1.557385, -0.131594)",
        "(-0.280000, 1.556571, -0.135248)",
        "(-0.280000, 1.555450, -0.138908)",
        "(-0.280000, 1.554037, -0.142549)",
        "(-0.280000, 1.552347, -0.146108)",
        "(-0.280000, 1.550406, -0.149528)",
        "(-0.280000, 1.548243, -0.152792)",
        "(-0.280000, 1.545976, -0.155542)",
        "(-0.280000, 1.543557, -0.158176)",
        "(-0.280000, 1.541029, -0.160672)",
        "(-0.280000, 1.538424, -0.163031)",
        "(-0.280000, 1.535788, -0.165209)",
        "(-0.280000, 1.533251, -0.166991)",
        "(-0.280000, 1.530751, -0.168673)",
        "(-0.280000, 1.528287, -0.170277)",
        "(-0.280000, 1.525898, -0.171800)",
        "(-0.280000, 1.523600, -0.173264)",
        "(-0.280000, 1.521530, -0.174503)",
        "(-0.280000, 1.519571, -0.175756)",
        "(-0.280000, 1.517738, -0.177034)",
        "(-0.280000, 1.516022, -0.178356)",
        "(-0.280000, 1.514570, -0.179574)",
        "(-0.280000, 1.513242, -0.180881)",
        "(-0.280000, 1.512043, -0.182280)",
        "(-0.280000, 1.510967, -0.183779)",
        "(-0.280000, 1.509996, -0.185394)",
        "(-0.280000, 1.509238, -0.187021)",
        "(-0.280000, 1.508527, -0.188818)",
        "(-0.280000, 1.507867, -0.190762)",
        "(-0.280000, 1.507232, -0.192855)",
        "(-0.280000, 1.506602, -0.195094)",
        "(-0.280000, 1.505947, -0.197477)",
        "(-0.280000, 1.505410, -0.199880)",
        "(-0.280000, 1.504821, -0.202421)",
        "(-0.280000, 1.504170, -0.205067)",
        "(-0.280000, 1.503432, -0.207811)",
        "(-0.280000, 1.502729, -0.210565)",
        "(-0.280000, 1.501866, -0.213409)",
        "(-0.280000, 1.500815, -0.216314)",
        "(-0.280000, 1.499544, -0.219295)",
        "(-0.280000, 1.498047, -0.222313)",
        "(-0.280000, 1.496540, -0.225272)",
        "(-0.280000, 1.494784, -0.228245)",
        "(-0.280000, 1.492752, -0.231213)",
        "(-0.280000, 1.490417, -0.234106)",
        "(-0.280000, 1.487585, -0.236169)",
        "(-0.280000, 1.484584, -0.236741)",
        "(-0.280000, 1.481415, -0.237241)",
        "(-0.280000, 1.478093, -0.237653)",
        "(-0.280000, 1.474608, -0.237963)",
        "(-0.280000, 1.470960, -0.238156)",
        "(-0.280000, 1.467430, -0.238214)",
        "(-0.280000, 1.463917, -0.238148)",
        "(-0.280000, 1.460298, -0.237948)",
        "(-0.280000, 1.456592, -0.237606)",
        "(-0.280000, 1.452805, -0.237111)",
        "(-0.280000, 1.449259, -0.236511)",
        "(-0.280000, 1.445625, -0.235758)",
        "(-0.280000, 1.441850, -0.234823)",
        "(-0.280000, 1.437957, -0.233691)",
        "(-0.280000, 1.433916, -0.232331)",
        "(-0.280000, 1.430118, -0.230872)",
        "(-0.280000, 1.426131, -0.229142)",
        "(-0.280000, 1.421998, -0.227123)",
        "(-0.280000, 1.417703, -0.224760)",
        "(-0.280000, 1.414382, -0.220453)",
        "(-0.280000, 1.411608, -0.216142)",
        "(-0.280000, 1.408961, -0.211589)",
        "(-0.280000, 1.406480, -0.206836)",
        "(-0.280000, 1.404209, -0.201959)",
        "(-0.280000, 1.402152, -0.196954)",
        "(-0.280000, 1.400592, -0.192228)",
        "(-0.280000, 1.399150, -0.187413)",
        "(-0.280000, 1.397842, -0.182549)",
        "(-0.280000, 1.396682, -0.177692)",
        "(-0.280000, 1.395648, -0.172846)",
        "(-0.280000, 1.394885, -0.168436)",
        "(-0.280000, 1.394141, -0.163971)",
        "(-0.280000, 1.393433, -0.159538)",
        "(-0.280000, 1.392749, -0.155147)",
        "(-0.280000, 1.392068, -0.150762)",
        "(-0.280000, 1.391420, -0.146741)",
        "(-0.280000, 1.390723, -0.142672)",
        "(-0.280000, 1.389980, -0.138474)",
        "(-0.280000, 1.389213, -0.134113)",
        "(-0.280000, 1.388452, -0.129569)",
        "(-0.280000, 1.387668, -0.125195)",
        "(-0.280000, 1.386961, -0.120461)",
        "(-0.280000, 1.386421, -0.115337)",
        "(-0.280000, 1.386117, -0.109816)",
        "(-0.280000, 1.386124, -0.103983)",
        "(-0.280000, 1.386549, -0.097828)",
        "(-0.280000, 1.387179, -0.091921)",
        "(-0.280000, 1.388389, -0.085682)",
        "(-0.280000, 1.390209, -0.079184)",
        "(-0.280000, 1.393532, -0.073207)",
        "(-0.280000, 1.397824, -0.068682)",
        "(-0.280000, 1.402674, -0.064189)",
        "(-0.280000, 1.408069, -0.059838)",
        "(-0.280000, 1.414047, -0.055686)",
        "(-0.280000, 1.420669, -0.051792)",
        "(-0.280000, 1.427029, -0.048665)",
        "(-0.280000, 1.434156, -0.045798)",
        "(-0.280000, 1.441979, -0.043357)",
        "(-0.280000, 1.450443, -0.041489)",
        "(-0.280000, 1.459467, -0.040331)",
        "(-0.280000, 1.467851, -0.040000)",
        "(-0.280000, 1.476748, -0.040427)",
        "(-0.280000, 1.485910, -0.041714)",
        "(-0.280000, 1.495031, -0.043885)",
        "(-0.280000, 1.503843, -0.046882)",
        "(-0.280000, 1.511464, -0.050258)",
        "(-0.280000, 1.518668, -0.054197)",
        "(-0.280000, 1.525344, -0.058592)",
        "(-0.280000, 1.531407, -0.063310)",
        "(-0.280000, 1.536769, -0.068173)",
        "(-0.280000, 1.541160, -0.072741)",
        "(-0.280000, 1.545035, -0.077308)",
        "(-0.280000, 1.548417, -0.081805)",
        "(-0.280000, 1.551371, -0.086220)",
        "(-0.280000, 1.553974, -0.090589)",
        "(-0.280000, 1.556101, -0.094589)",
        "(-0.280000, 1.557980, -0.098542)",
        "(-0.280000, 1.559627, -0.102432)",
        "(-0.280000, 1.561060, -0.106258)",
        "(-0.280000, 1.562302, -0.110033)",
        "(-0.280000, 1.563285, -0.113455)",
        "(-0.280000, 1.564135, -0.116866)",
        "(-0.280000, 1.564849, -0.120237)",
        "(-0.280000, 1.565438, -0.123576)",
        "(-0.280000, 1.565908, -0.126905)",
        "(-0.280000, 1.566238, -0.129944)",
        "(-0.280000, 1.566472, -0.132968)",
        "(-0.280000, 1.566614, -0.135993)",
        "(-0.280000, 1.566662, -0.139035)",
        "(-0.280000, 1.566616, -0.142133)",
        "(-0.280000, 1.566472, -0.145256)",
        "(-0.280000, 1.566254, -0.148095)",
        "(-0.280000, 1.565948, -0.150986)",
        "(-0.280000, 1.565537, -0.154001)",
        "(-0.280000, 1.563797, -0.156816)",
        "(-0.280000, 1.560956, -0.159056)",
        "(-0.280000, 1.558097, -0.161224)",
        "(-0.280000, 1.555189, -0.163321)",
        "(-0.280000, 1.552289, -0.165322)",
        "(-0.280000, 1.549407, -0.167261)",
        "(-0.280000, 1.546694, -0.168885)",
        "(-0.280000, 1.544080, -0.170527)",
        "(-0.280000, 1.541578, -0.172215)",
        "(-0.280000, 1.539206, -0.173955)",
        "(-0.280000, 1.536970, -0.175768)",
        "(-0.280000, 1.535023, -0.177411)",
        "(-0.280000, 1.533192, -0.179210)",
        "(-0.280000, 1.531483, -0.181157)",
        "(-0.280000, 1.529884, -0.183257)",
        "(-0.280000, 1.528386, -0.185507)",
        "(-0.280000, 1.527139, -0.187700)",
        "(-0.280000, 1.525928, -0.190094)",
        "(-0.280000, 1.524691, -0.192732)",
        "(-0.280000, 1.523412, -0.195578)",
        "(-0.280000, 1.522058, -0.198616)",
        "(-0.280000, 1.520852, -0.201610)",
        "(-0.280000, 1.519486, -0.204802)",
        "(-0.280000, 1.517957, -0.208127)",
        "(-0.280000, 1.516194, -0.211606)",
        "(-0.280000, 1.514180, -0.215180)",
        "(-0.280000, 1.512202, -0.218632)",
        "(-0.280000, 1.509900, -0.222136)",
        "(-0.280000, 1.507278, -0.225632)",
        "(-0.280000, 1.504345, -0.229045)",
        "(-0.280000, 1.501078, -0.232357)",
        "(-0.280000, 1.497318, -0.233640)",
        "(-0.280000, 1.493383, -0.234790)",
        "(-0.280000, 1.489255, -0.235810)",
        "(-0.280000, 1.484951, -0.236676)",
        "(-0.280000, 1.480460, -0.237371)",
        "(-0.280000, 1.476244, -0.237833)",
        "(-0.280000, 1.471751, -0.238126)",
        "(-0.280000, 1.467166, -0.238214)",
        "(-0.280000, 1.462401, -0.238080)",
        "(-0.280000, 1.457482, -0.237701)",
        "(-0.280000, 1.452877, -0.237121)",
        "(-0.280000, 1.448178, -0.236302)",
        "(-0.280000, 1.443365, -0.235217)",
        "(-0.280000, 1.438505, -0.233861)",
        "(-0.280000, 1.433629, -0.232227)",
        "(-0.280000, 1.429152, -0.230472)",
        "(-0.280000, 1.424691, -0.228465)",
        "(-0.280000, 1.420293, -0.226220)",
        "(-0.280000, 1.415921, -0.223701)",
        "(-0.280000, 1.412384, -0.219768)",
        "(-0.280000, 1.409886, -0.215216)",
        "(-0.280000, 1.407629, -0.210492)",
        "(-0.280000, 1.405581, -0.205617)",
        "(-0.280000, 1.403780, -0.200655)",
        "(-0.280000, 1.402269, -0.195618)",
        "(-0.280000, 1.401316, -0.190893)",
        "(-0.280000, 1.400598, -0.186168)",
        "(-0.280000, 1.400077, -0.181416)",
        "(-0.280000, 1.399757, -0.176665)",
        "(-0.280000, 1.399654, -0.171982)",
        "(-0.280000, 1.399892, -0.167755)",
        "(-0.280000, 1.400243, -0.163539)",
        "(-0.280000, 1.400701, -0.159392)",
        "(-0.280000, 1.401254, -0.155334)",
        "(-0.280000, 1.401888, -0.151389)",
        "(-0.280000, 1.402624, -0.147896)",
        "(-0.280000, 1.403353, -0.144467)",
        "(-0.280000, 1.404074, -0.141092)",
        "(-0.280000, 1.404770, -0.137811)",
        "(-0.280000, 1.405427, -0.134618)",
        "(-0.280000, 1.406033, -0.131490)",
        "(-0.280000, 1.406539, -0.128648)",
        "(-0.280000, 1.406977, -0.125765)",
        "(-0.280000, 1.407377, -0.122746)",
        "(-0.280000, 1.407767, -0.119571)",
        "(-0.280000, 1.408061, -0.116542)",
        "(-0.280000, 1.408412, -0.113258)",
        "(-0.280000, 1.408881, -0.109696)",
        "(-0.280000, 1.409518, -0.105891)",
        "(-0.280000, 1.410406, -0.101789)",
        "(-0.280000, 1.411347, -0.097788)",
        "(-0.280000, 1.412738, -0.093407)",
        "(-0.280000, 1.414698, -0.088678)",
        "(-0.280000, 1.417314, -0.083694)",
        "(-0.280000, 1.420650, -0.078581)",
        "(-0.280000, 1.424128, -0.073899)",
        "(-0.280000, 1.428532, -0.069141)",
        "(-0.280000, 1.433918, -0.064499)",
        "(-0.280000, 1.440271, -0.060187)",
        "(-0.280000, 1.447478, -0.056430)",
        "(-0.280000, 1.454508, -0.053546)",
        "(-0.280000, 1.462271, -0.051379)",
        "(-0.280000, 1.470676, -0.050070)",
        "(-0.280000, 1.479388, -0.049743)",
        "(-0.280000, 1.488129, -0.050428)",
        "(-0.280000, 1.496696, -0.052098)",
        "(-0.280000, 1.504233, -0.054384)",
        "(-0.280000, 1.511414, -0.057411)",
        "(-0.280000, 1.518158, -0.061090)",
        "(-0.280000, 1.524333, -0.065277)",
        "(-0.280000, 1.529898, -0.069835)",
        "(-0.280000, 1.534510, -0.074269)",
        "(-0.280000, 1.538713, -0.078899)",
        "(-0.280000, 1.542514, -0.083606)",
        "(-0.280000, 1.545998, -0.088381)",
        "(-0.280000, 1.548964, -0.092755)",
        "(-0.280000, 1.551789, -0.097192)",
        "(-0.280000, 1.554482, -0.101666)",
        "(-0.280000, 1.557072, -0.106203)",
        "(-0.280000, 1.559566, -0.110811)",
        "(-0.280000, 1.561844, -0.115056)",
        "(-0.280000, 1.564097, -0.119502)",
        "(-0.280000, 1.565536, -0.124204)",
        "(-0.280000, 1.566148, -0.129019)",
        "(-0.280000, 1.566522, -0.133831)",
        "(-0.280000, 1.566658, -0.138223)",
        "(-0.280000, 1.566598, -0.142690)",
        "(-0.280000, 1.566326, -0.147272)",
        "(-0.280000, 1.565835, -0.151891)",
        "(-0.280000, 1.565125, -0.156495)",
        "(-0.280000, 1.564292, -0.160654)",
        "(-0.280000, 1.563267, -0.164827)",
        "(-0.280000, 1.562061, -0.168955)",
        "(-0.280000, 1.560659, -0.173076)",
        "(-0.280000, 1.559078, -0.177131)",
        "(-0.280000, 1.557491, -0.180747)",
        "(-0.280000, 1.555761, -0.184296)",
        "(-0.280000, 1.553904, -0.187750)",
        "(-0.280000, 1.551933, -0.191095)",
        "(-0.280000, 1.549834, -0.194357)",
        "(-0.280000, 1.547814, -0.197252)",
        "(-0.280000, 1.545709, -0.200052)",
        "(-0.280000, 1.543515, -0.202765)",
        "(-0.280000, 1.541237, -0.205389)",
        "(-0.280000, 1.538878, -0.207921)",
        "(-0.280000, 1.536669, -0.210139)",
        "(-0.280000, 1.534363, -0.212312)",
        "(-0.280000, 1.531989, -0.214410)",
        "(-0.280000, 1.529560, -0.216422)",
        "(-0.280000, 1.527091, -0.218339)",
        "(-0.280000, 1.524801, -0.220009)",
        "(-0.280000, 1.522497, -0.221592)",
        "(-0.280000, 1.520152, -0.223106)",
        "(-0.280000, 1.517765, -0.224554)",
        "(-0.280000, 1.515351, -0.225928)",
        "(-0.280000, 1.513109, -0.227125)",
        "(-0.280000, 1.510863, -0.228251)",
        "(-0.280000, 1.508624, -0.229305)",
        "(-0.280000, 1.506337, -0.230312)",
        "(-0.280000, 1.503528, -0.230041)",
        "(-0.280000, 1.500586, -0.228711)",
        "(-0.280000, 1.497677, -0.227309)",
        "(-0.280000, 1.494804, -0.225827)",
        "(-0.280000, 1.491998, -0.224232)",
        "(-0.280000, 1.489197, -0.222479)",
        "(-0.280000, 1.486629, -0.220505)",
        "(-0.280000, 1.484089, -0.218360)",
        "(-0.280000, 1.481580, -0.216040)",
        "(-0.280000, 1.479152, -0.213546)",
        "(-0.280000, 1.476810, -0.210895)",
        "(-0.280000, 1.474744, -0.208107)",
        "(-0.280000, 1.472743, -0.205205)",
        "(-0.280000, 1.470840, -0.202233)",
        "(-0.280000, 1.469039, -0.199224)",
        "(-0.280000, 1.467340, -0.196213)",
        "(-0.280000, 1.465903, -0.193242)",
        "(-0.280000, 1.464550, -0.190365)",
        "(-0.280000, 1.463244, -0.187582)",
        "(-0.280000, 1.462011, -0.184941)",
        "(-0.280000, 1.460823, -0.182472)",
        "(-0.280000, 1.459824, -0.180230)",
        "(-0.280000, 1.458809, -0.178212)",
        "(-0.280000, 1.457783, -0.176447)",
        "(-0.280000, 1.456716, -0.174926)",
        "(-0.280000, 1.455606, -0.173674)",
        "(-0.280000, 1.454539, -0.172736)",
        "(-0.280000, 1.453339, -0.172059)",
        "(-0.280000, 1.451968, -0.171624)",
        "(-0.280000, 1.450414, -0.171410)",
        "(-0.280000, 1.448646, -0.171394)",
        "(-0.280000, 1.446779, -0.171626)",
        "(-0.280000, 1.444640, -0.171979)",
        "(-0.280000, 1.442212, -0.172403)",
        "(-0.280000, 1.439488, -0.172842)",
        "(-0.280000, 1.436464, -0.173237)",
        "(-0.280000, 1.433331, -0.173684)",
        "(-0.280000, 1.429889, -0.173978)",
        "(-0.280000, 1.426176, -0.174051)",
        "(-0.280000, 1.422232, -0.173848)",
        "(-0.280000, 1.418089, -0.173302)",
        "(-0.280000, 1.413960, -0.172621)",
        "(-0.280000, 1.409724, -0.171494)",
        "(-0.280000, 1.405413, -0.169904)",
        "(-0.280000, 1.401120, -0.167837)",
        "(-0.280000, 1.396907, -0.165270)",
        "(-0.280000, 1.392966, -0.162599)",
        "(-0.280000, 1.389183, -0.159408)",
        "(-0.280000, 1.385638, -0.155730)",
        "(-0.280000, 1.382347, -0.151601)",
        "(-0.280000, 1.379363, -0.147064)",
        "(-0.280000, 1.376722, -0.142589)",
        "(-0.280000, 1.374362, -0.137705)",
        "(-0.280000, 1.372291, -0.132419)",
        "(-0.280000, 1.370554, -0.126818)",
        "(-0.280000, 1.370096, -0.121109)",
        "(-0.280000, 1.371168, -0.116046)",
        "(-0.280000, 1.372540, -0.110925)",
        "(-0.280000, 1.374225, -0.105766)",
        "(-0.280000, 1.376244, -0.100579)",
        "(-0.280000, 1.378576, -0.095462)",
        "(-0.280000, 1.380957, -0.090910)",
        "(-0.280000, 1.383681, -0.086312)",
        "(-0.280000, 1.386818, -0.081629)",
        "(-0.280000, 1.390408, -0.076893)",
        "(-0.280000, 1.394531, -0.072102)",
        "(-0.280000, 1.398689, -0.067836)",
        "(-0.280000, 1.403555, -0.063435)",
        "(-0.280000, 1.409285, -0.058940)",
        "(-0.280000, 1.416019, -0.054453)",
        "(-0.280000, 1.423860, -0.050152)",
        "(-0.280000, 1.431614, -0.046747)",
        "(-0.280000, 1.440596, -0.043737)",
        "(-0.280000, 1.450639, -0.041454)",
        "(-0.280000, 1.461613, -0.040178)",
        "(-0.280000, 1.473052, -0.040153)",
        "(-0.280000, 1.483454, -0.041284)",
        "(-0.280000, 1.493840, -0.043549)",
        "(-0.280000, 1.503899, -0.046904)",
        "(-0.280000, 1.513335, -0.051207)",
        "(-0.280000, 1.521975, -0.056277)",
        "(-0.280000, 1.529188, -0.061495)",
        "(-0.280000, 1.535631, -0.067080)",
        "(-0.280000, 1.541244, -0.072834)",
        "(-0.280000, 1.546084, -0.078647)",
        "(-0.280000, 1.550244, -0.084474)",
        "(-0.280000, 1.553555, -0.089849)",
        "(-0.280000, 1.556403, -0.095195)",
        "(-0.280000, 1.558823, -0.100474)",
        "(-0.280000, 1.560844, -0.105649)",
        "(-0.280000, 1.562504, -0.110701)",
        "(-0.280000, 1.563752, -0.115266)",
        "(-0.280000, 1.564186, -0.119907)",
        "(-0.280000, 1.563783, -0.124598)",
        "(-0.280000, 1.563301, -0.129139)",
        "(-0.280000, 1.562768, -0.133583)",
        "(-0.280000, 1.562191, -0.137568)",
        "(-0.280000, 1.561609, -0.141579)",
        "(-0.280000, 1.561012, -0.145605)",
        "(-0.280000, 1.560368, -0.149714)",
        "(-0.280000, 1.559655, -0.153837)",
        "(-0.280000, 1.558917, -0.157587)",
        "(-0.280000, 1.558053, -0.161403)",
        "(-0.280000, 1.557024, -0.165259)",
        "(-0.280000, 1.555850, -0.169161)",
        "(-0.280000, 1.554547, -0.173150)",
        "(-0.280000, 1.553310, -0.176817)",
        "(-0.280000, 1.551993, -0.180609)",
        "(-0.280000, 1.550626, -0.184467)",
        "(-0.280000, 1.549236, -0.188345)",
        "(-0.280000, 1.547825, -0.192243)",
        "(-0.280000, 1.546593, -0.195869)",
        "(-0.280000, 1.545286, -0.199627)",
        "(-0.280000, 1.543330, -0.202986)",
        "(-0.280000, 1.540818, -0.205852)",
        "(-0.280000, 1.538227, -0.208589)",
        "(-0.280000, 1.535798, -0.210976)",
        "(-0.280000, 1.533317, -0.213253)",
        "(-0.280000, 1.530741, -0.215460)",
        "(-0.280000, 1.528103, -0.217569)",
        "(-0.280000, 1.525439, -0.219554)",
        "(-0.280000, 1.522954, -0.221285)",
        "(-0.280000, 1.520429, -0.222932)",
        "(-0.280000, 1.517864, -0.224496)",
        "(-0.280000, 1.515182, -0.226021)",
        "(-0.280000, 1.512380, -0.227498)",
        "(-0.280000, 1.509734, -0.228791)",
        "(-0.280000, 1.506910, -0.230066)",
        "(-0.280000, 1.503866, -0.231323)",
        "(-0.280000, 1.500580, -0.232550)",
        "(-0.280000, 1.496950, -0.233755)",
        "(-0.280000, 1.493438, -0.234775)",
        "(-0.280000, 1.489537, -0.235746)",
        "(-0.280000, 1.485243, -0.236623)",
        "(-0.280000, 1.480567, -0.237357)",
        "(-0.280000, 1.475500, -0.237895)",
        "(-0.280000, 1.470869, -0.238159)",
        "(-0.280000, 1.465550, -0.238194)",
        "(-0.280000, 1.459930, -0.237921)",
        "(-0.280000, 1.454071, -0.237293)",
        "(-0.280000, 1.448054, -0.236277)",
        "(-0.280000, 1.442450, -0.234982)",
        "(-0.280000, 1.436700, -0.233289)",
        "(-0.280000, 1.430858, -0.231170)",
        "(-0.280000, 1.425010, -0.228618)",
        "(-0.280000, 1.419301, -0.225674)",
        "(-0.280000, 1.414194, -0.222623)",
        "(-0.280000, 1.409178, -0.219197)",
        "(-0.280000, 1.404303, -0.215405)",
        "(-0.280000, 1.399595, -0.211243)",
        "(-0.280000, 1.396103, -0.205872)",
        "(-0.280000, 1.394086, -0.200117)",
        "(-0.280000, 1.392432, -0.194274)",
        "(-0.280000, 1.391150, -0.188353)",
        "(-0.280000, 1.390330, -0.182466)",
        "(-0.280000, 1.389996, -0.176574)",
        "(-0.280000, 1.390333, -0.171141)",
        "(-0.280000, 1.391109, -0.165758)",
        "(-0.280000, 1.392349, -0.160543)",
        "(-0.280000, 1.394039, -0.155570)",
        "(-0.280000, 1.396132, -0.150849)",
        "(-0.280000, 1.398605, -0.146756)",
        "(-0.280000, 1.401364, -0.142917)",
        "(-0.280000, 1.404345, -0.139383)",
        "(-0.280000, 1.407495, -0.136125)",
        "(-0.280000, 1.410759, -0.133170)",
        "(-0.280000, 1.414039, -0.130782)",
        "(-0.280000, 1.417284, -0.128657)",
        "(-0.280000, 1.420486, -0.126746)",
        "(-0.280000, 1.423585, -0.125032)",
        "(-0.280000, 1.426547, -0.123481)",
        "(-0.280000, 1.429256, -0.122255)",
        "(-0.280000, 1.431792, -0.121033)",
        "(-0.280000, 1.434141, -0.119788)",
        "(-0.280000, 1.436355, -0.118443)",
        "(-0.280000, 1.438464, -0.116942)",
        "(-0.280000, 1.440302, -0.115495)",
        "(-0.280000, 1.442158, -0.113752)",
        "(-0.280000, 1.444141, -0.111684)",
        "(-0.280000, 1.446364, -0.109304)",
        "(-0.280000, 1.448951, -0.106643)",
        "(-0.280000, 1.451514, -0.104011)",
        "(-0.280000, 1.454661, -0.101168)",
        "(-0.280000, 1.458418, -0.098274)",
        "(-0.280000, 1.462750, -0.095487)",
        "(-0.280000, 1.467582, -0.092939)",
        "(-0.280000, 1.472346, -0.090694)",
        "(-0.280000, 1.477592, -0.088769)",
        "(-0.280000, 1.483227, -0.087264)",
        "(-0.280000, 1.489104, -0.086223)",
        "(-0.280000, 1.495091, -0.085647)",
        "(-0.280000, 1.500782, -0.085334)",
        "(-0.280000, 1.506520, -0.085487)",
        "(-0.280000, 1.512305, -0.086121)",
        "(-0.280000, 1.518016, -0.087215)",
        "(-0.280000, 1.523602, -0.088764)",
        "(-0.280000, 1.528751, -0.090420)",
        "(-0.280000, 1.533729, -0.092467)",
        "(-0.280000, 1.538460, -0.094843)",
        "(-0.280000, 1.542987, -0.097555)",
        "(-0.280000, 1.547266, -0.100541)",
        "(-0.280000, 1.551154, -0.103413)",
        "(-0.280000, 1.554873, -0.106510)",
        "(-0.280000, 1.558450, -0.109843)",
        "(-0.280000, 1.561821, -0.113391)",
        "(-0.280000, 1.564245, -0.117349)",
        "(-0.280000, 1.565053, -0.121319)",
        "(-0.280000, 1.565702, -0.125346)",
        "(-0.280000, 1.566190, -0.129438)",
        "(-0.280000, 1.566508, -0.133575)",
        "(-0.280000, 1.566653, -0.137736)",
        "(-0.280000, 1.566633, -0.141525)",
        "(-0.280000, 1.566461, -0.145419)",
        "(-0.280000, 1.566129, -0.149372)",
        "(-0.280000, 1.565636, -0.153337)",
        "(-0.280000, 1.564975, -0.157320)",
        "(-0.280000, 1.564233, -0.160918)",
        "(-0.280000, 1.563350, -0.164516)",
        "(-0.280000, 1.562310, -0.168156)",
        "(-0.280000, 1.561113, -0.171806)",
        "(-0.280000, 1.559765, -0.175433)",
        "(-0.280000, 1.558400, -0.178723)",
        "(-0.280000, 1.556882, -0.182037)",
        "(-0.280000, 1.555215, -0.185346)",
        "(-0.280000, 1.553382, -0.188659)",
        "(-0.280000, 1.549787, -0.190900)",
        "(-0.280000, 1.546278, -0.192653)",
        "(-0.280000, 1.542688, -0.194262)",
        "(-0.280000, 1.539070, -0.195703)",
        "(-0.280000, 1.535493, -0.196965)",
        "(-0.280000, 1.531937, -0.198089)",
        "(-0.280000, 1.528634, -0.198901)",
        "(-0.280000, 1.525406, -0.199654)",
        "(-0.280000, 1.522268, -0.200374)",
        "(-0.280000, 1.519231, -0.201087)",
        "(-0.280000, 1.516310, -0.201812)",
        "(-0.280000, 1.513714, -0.202435)",
        "(-0.280000, 1.511184, -0.203172)",
        "(-0.280000, 1.508742, -0.204031)",
        "(-0.280000, 1.506378, -0.205032)",
        "(-0.280000, 1.504067, -0.206197)",
        "(-0.280000, 1.502012, -0.207427)",
        "(-0.280000, 1.499965, -0.208860)",
        "(-0.280000, 1.497867, -0.210518)",
        "(-0.280000, 1.495685, -0.212396)",
        "(-0.280000, 1.493393, -0.214477)",
        "(-0.280000, 1.491221, -0.216666)",
        "(-0.280000, 1.488851, -0.219043)",
        "(-0.280000, 1.486251, -0.221558)",
        "(-0.280000, 1.483337, -0.224202)",
        "(-0.280000, 1.480100, -0.226899)",
        "(-0.280000, 1.476868, -0.229547)",
        "(-0.280000, 1.473252, -0.232137)",
        "(-0.280000, 1.469263, -0.234582)",
        "(-0.280000, 1.464946, -0.236783)",
        "(-0.280000, 1.460317, -0.237950)",
        "(-0.280000, 1.456006, -0.237539)",
        "(-0.280000, 1.451523, -0.236909)",
        "(-0.280000, 1.446868, -0.236031)",
        "(-0.280000, 1.442098, -0.234889)",
        "(-0.280000, 1.437270, -0.233474)",
        "(-0.280000, 1.432831, -0.231932)",
        "(-0.280000, 1.428255, -0.230089)",
        "(-0.280000, 1.423613, -0.227940)",
        "(-0.280000, 1.418966, -0.225486)",
        "(-0.280000, 1.414337, -0.222714)",
        "(-0.280000, 1.410174, -0.219914)",
        "(-0.280000, 1.406056, -0.216826)",
        "(-0.280000, 1.401992, -0.213429)",
        "(-0.280000, 1.398084, -0.209790)",
        "(-0.280000, 1.394322, -0.205884)",
        "(-0.280000, 1.391027, -0.202081)",
        "(-0.280000, 1.387846, -0.198003)",
        "(-0.280000, 1.384842, -0.193703)",
        "(-0.280000, 1.382017, -0.189156)",
        "(-0.280000, 1.381110, -0.183511)",
        "(-0.280000, 1.380774, -0.178266)",
        "(-0.280000, 1.380736, -0.173008)",
        "(-0.280000, 1.380995, -0.167827)",
        "(-0.280000, 1.381518, -0.162785)",
        "(-0.280000, 1.382276, -0.157852)",
        "(-0.280000, 1.383290, -0.153434)",
        "(-0.280000, 1.384418, -0.149147)",
        "(-0.280000, 1.385624, -0.144965)",
        "(-0.280000, 1.386880, -0.140929)",
        "(-0.280000, 1.388155, -0.137002)",
        "(-0.280000, 1.389391, -0.133495)",
        "(-0.280000, 1.390590, -0.129933)",
        "(-0.280000, 1.391744, -0.126294)",
        "(-0.280000, 1.392858, -0.122566)",
        "(-0.280000, 1.393952, -0.118693)",
        "(-0.280000, 1.394917, -0.115054)",
        "(-0.280000, 1.395874, -0.111220)",
        "(-0.280000, 1.396903, -0.107067)",
        "(-0.280000, 1.398098, -0.102527)",
        "(-0.280000, 1.399639, -0.097446)",
        "(-0.280000, 1.401245, -0.092434)",
        "(-0.280000, 1.403515, -0.086742)",
        "(-0.280000, 1.406647, -0.080473)",
        "(-0.280000, 1.410858, -0.073720)",
        "(-0.280000, 1.416364, -0.066690)",
        "(-0.280000, 1.422201, -0.060310)",
        "(-0.280000, 1.429572, -0.053994)",
        "(-0.280000, 1.438318, -0.048185)",
        "(-0.280000, 1.448151, -0.043208)",
        "(-0.280000, 1.458882, -0.040380)",
        "(-0.280000, 1.468837, -0.040008)",
        "(-0.280000, 1.478780, -0.040638)",
        "(-0.280000, 1.488377, -0.042212)",
        "(-0.280000, 1.497452, -0.044617)",
        "(-0.280000, 1.505899, -0.047718)",
        "(-0.280000, 1.513077, -0.051073)",
        "(-0.280000, 1.519770, -0.054870)",
        "(-0.280000, 1.525934, -0.059018)",
        "(-0.280000, 1.531502, -0.063390)",
        "(-0.280000, 1.536523, -0.067933)",
        "(-0.280000, 1.540714, -0.072249)",
        "(-0.280000, 1.544496, -0.076639)",
        "(-0.280000, 1.547915, -0.081103)",
        "(-0.280000, 1.550992, -0.085624)",
        "(-0.280000, 1.553733, -0.090162)",
        "(-0.280000, 1.555962, -0.094313)",
        "(-0.280000, 1.557940, -0.098451)",
        "(-0.280000, 1.559674, -0.102550)",
        "(-0.280000, 1.561193, -0.106639)",
        "(-0.280000, 1.562503, -0.110697)",
        "(-0.280000, 1.563537, -0.114413)",
        "(-0.280000, 1.564422, -0.118153)",
        "(-0.280000, 1.565147, -0.121842)",
        "(-0.280000, 1.565723, -0.125491)",
        "(-0.280000, 1.566161, -0.129154)",
        "(-0.280000, 1.566441, -0.132481)",
        "(-0.280000, 1.566611, -0.135914)",
        "(-0.280000, 1.566662, -0.139449)",
        "(-0.280000, 1.566584, -0.143053)",
        "(-0.280000, 1.566366, -0.146764)",
        "(-0.280000, 1.566046, -0.150148)",
        "(-0.280000, 1.565585, -0.153681)",
        "(-0.280000, 1.564975, -0.157320)",
        "(-0.280000, 1.564205, -0.161042)",
        "(-0.280000, 1.563270, -0.164814)",
        "(-0.280000, 1.562285, -0.168238)",
        "(-0.280000, 1.561138, -0.171734)",
        "(-0.280000, 1.559823, -0.175286)",
        "(-0.280000, 1.558362, -0.178811)",
        "(-0.280000, 1.556754, -0.182302)",
        "(-0.280000, 1.555170, -0.185430)",
        "(-0.280000, 1.553421, -0.188599)",
        "(-0.280000, 1.551517, -0.191763)",
        "(-0.280000, 1.549452, -0.194921)",
        "(-0.280000, 1.546229, -0.197300)",
        "(-0.280000, 1.542282, -0.198584)",
        "(-0.280000, 1.538330, -0.199753)",
        "(-0.280000, 1.534366, -0.200744)",
        "(-0.280000, 1.530402, -0.201509)",
        "(-0.280000, 1.526377, -0.202029)",
        "(-0.280000, 1.522559, -0.202068)",
        "(-0.280000, 1.518708, -0.201858)",
        "(-0.280000, 1.514870, -0.201370)",
        "(-0.280000, 1.511074, -0.200604)",
        "(-0.280000, 1.507361, -0.199561)",
        "(-0.280000, 1.503949, -0.198168)",
        "(-0.280000, 1.500620, -0.196575)",
        "(-0.280000, 1.497421, -0.194818)",
        "(-0.280000, 1.494349, -0.192943)",
        "(-0.280000, 1.491403, -0.190996)",
        "(-0.280000, 1.488742, -0.188951)",
        "(-0.280000, 1.486220, -0.186941)",
        "(-0.280000, 1.483800, -0.184982)",
        "(-0.280000, 1.481510, -0.183116)",
        "(-0.280000, 1.479350, -0.181377)",
        "(-0.280000, 1.477449, -0.179764)",
        "(-0.280000, 1.475630, -0.178356)",
        "(-0.280000, 1.473887, -0.177182)",
        "(-0.280000, 1.472169, -0.176245)",
        "(-0.280000, 1.470468, -0.175565)",
        "(-0.280000, 1.468899, -0.175142)",
        "(-0.280000, 1.467303, -0.174994)",
        "(-0.280000, 1.465618, -0.175115)",
        "(-0.280000, 1.463819, -0.175485)",
        "(-0.280000, 1.461837, -0.176085)",
        "(-0.280000, 1.459830, -0.176915)",
        "(-0.280000, 1.457599, -0.177921)",
        "(-0.280000, 1.455142, -0.179067)",
        "(-0.280000, 1.452442, -0.180307)",
        "(-0.280000, 1.449492, -0.181595)",
        "(-0.280000, 1.446462, -0.182946)",
        "(-0.280000, 1.443139, -0.184258)",
        "(-0.280000, 1.439544, -0.185461)",
        "(-0.280000, 1.435696, -0.186500)",
        "(-0.280000, 1.431610, -0.187317)",
        "(-0.280000, 1.427495, -0.188003)",
        "(-0.280000, 1.423205, -0.188366)",
        "(-0.280000, 1.418696, -0.188330)",
        "(-0.280000, 1.414033, -0.187836)",
        "(-0.280000, 1.409283, -0.186856)",
        "(-0.280000, 1.404714, -0.185651)",
        "(-0.280000, 1.400140, -0.183935)",
        "(-0.280000, 1.395640, -0.181710)",
        "(-0.280000, 1.391197, -0.178932)",
        "(-0.280000, 1.386897, -0.175650)",
        "(-0.280000, 1.382948, -0.172341)",
        "(-0.280000, 1.379152, -0.168632)",
        "(-0.280000, 1.375500, -0.164551)",
        "(-0.280000, 1.371998, -0.160129)",
        "(-0.280000, 1.369764, -0.155206)",
        "(-0.280000, 1.369100, -0.150455)",
        "(-0.280000, 1.368663, -0.145635)",
        "(-0.280000, 1.368462, -0.140771)",
        "(-0.280000, 1.368499, -0.135931)",
        "(-0.280000, 1.368769, -0.131140)",
        "(-0.280000, 1.369212, -0.126824)",
        "(-0.280000, 1.369853, -0.122480)",
        "(-0.280000, 1.370685, -0.118169)",
        "(-0.280000, 1.371726, -0.113831)",
        "(-0.280000, 1.373006, -0.109396)",
        "(-0.280000, 1.374387, -0.105316)",
        "(-0.280000, 1.376030, -0.101089)",
        "(-0.280000, 1.378007, -0.096640)",
        "(-0.280000, 1.380374, -0.091973)",
        "(-0.280000, 1.383226, -0.087042)",
        "(-0.280000, 1.386220, -0.082478)",
        "(-0.280000, 1.389912, -0.077513)",
        "(-0.280000, 1.394429, -0.072213)",
        "(-0.280000, 1.399969, -0.066620)",
        "(-0.280000, 1.406664, -0.060912)",
        "(-0.280000, 1.413461, -0.056065)",
        "(-0.280000, 1.421635, -0.051280)",
        "(-0.280000, 1.431089, -0.046953)",
        "(-0.280000, 1.441584, -0.043463)",
        "(-0.280000, 1.452775, -0.041108)",
        "(-0.280000, 1.463067, -0.040102)",
        "(-0.280000, 1.473717, -0.040192)",
        "(-0.280000, 1.484282, -0.041422)",
        "(-0.280000, 1.494439, -0.043716)",
        "(-0.280000, 1.503947, -0.046923)",
        "(-0.280000, 1.512009, -0.050529)",
        "(-0.280000, 1.519488, -0.054696)",
        "(-0.280000, 1.526297, -0.059285)",
        "(-0.280000, 1.532470, -0.064218)",
        "(-0.280000, 1.537993, -0.069388)",
        "(-0.280000, 1.542531, -0.074293)",
        "(-0.280000, 1.546544, -0.079248)",
        "(-0.280000, 1.550103, -0.084261)",
        "(-0.280000, 1.553268, -0.089352)",
        "(-0.280000, 1.556081, -0.094549)",
        "(-0.280000, 1.558350, -0.099376)",
        "(-0.280000, 1.560366, -0.104345)",
        "(-0.280000, 1.562090, -0.109352)",
        "(-0.280000, 1.563540, -0.114427)",
        "(-0.280000, 1.563482, -0.119764)",
        "(-0.280000, 1.561970, -0.124705)",
        "(-0.280000, 1.560266, -0.129530)",
        "(-0.280000, 1.558331, -0.134195)",
        "(-0.280000, 1.556185, -0.138625)",
        "(-0.280000, 1.553821, -0.142844)",
        "(-0.280000, 1.551314, -0.146441)",
        "(-0.280000, 1.548682, -0.149899)",
        "(-0.280000, 1.545944, -0.153198)",
        "(-0.280000, 1.543132, -0.156294)",
        "(-0.280000, 1.540274, -0.159194)",
        "(-0.280000, 1.537508, -0.161595)",
        "(-0.280000, 1.534733, -0.163909)",
        "(-0.280000, 1.531993, -0.166103)",
        "(-0.280000, 1.529310, -0.168186)",
        "(-0.280000, 1.526720, -0.170135)",
        "(-0.280000, 1.524354, -0.171775)",
        "(-0.280000, 1.522123, -0.173357)",
        "(-0.280000, 1.520004, -0.174926)",
        "(-0.280000, 1.518012, -0.176494)",
        "(-0.280000, 1.516144, -0.178085)",
        "(-0.280000, 1.514519, -0.179572)",
        "(-0.280000, 1.513006, -0.181138)",
        "(-0.280000, 1.511608, -0.182778)",
        "(-0.280000, 1.510281, -0.184535)",
        "(-0.280000, 1.509033, -0.186392)",
        "(-0.280000, 1.507984, -0.188242)",
        "(-0.280000, 1.506958, -0.190230)",
        "(-0.280000, 1.505930, -0.192353)",
        "(-0.280000, 1.504904, -0.194576)",
        "(-0.280000, 1.503829, -0.196925)",
        "(-0.280000, 1.502866, -0.199272)",
        "(-0.280000, 1.501816, -0.201714)",
        "(-0.280000, 1.500640, -0.204241)",
        "(-0.280000, 1.499336, -0.206817)",
        "(-0.280000, 1.497887, -0.209417)",
        "(-0.280000, 1.496496, -0.211912)",
        "(-0.280000, 1.494891, -0.214413)",
        "(-0.280000, 1.493071, -0.216868)",
        "(-0.280000, 1.491026, -0.219244)",
        "(-0.280000, 1.488752, -0.221505)",
        "(-0.280000, 1.486521, -0.223554)",
        "(-0.280000, 1.484058, -0.225431)",
        "(-0.280000, 1.481314, -0.227131)",
        "(-0.280000, 1.478316, -0.228607)",
        "(-0.280000, 1.475088, -0.229829)",
        "(-0.280000, 1.471841, -0.230766)",
        "(-0.280000, 1.468523, -0.231423)",
        "(-0.280000, 1.464991, -0.231797)",
        "(-0.280000, 1.461235, -0.231883)",
        "(-0.280000, 1.457323, -0.231681)",
        "(-0.280000, 1.453613, -0.231253)",
        "(-0.280000, 1.449788, -0.230602)",
        "(-0.280000, 1.445866, -0.229752)",
        "(-0.280000, 1.441879, -0.228704)",
        "(-0.280000, 1.437795, -0.227432)",
        "(-0.280000, 1.433996, -0.226059)",
        "(-0.280000, 1.430151, -0.224476)",
        "(-0.280000, 1.426262, -0.222664)",
        "(-0.280000, 1.422333, -0.220605)",
        "(-0.280000, 1.418405, -0.218298)",
        "(-0.280000, 1.414820, -0.215957)",
        "(-0.280000, 1.411213, -0.213353)",
        "(-0.280000, 1.407602, -0.210469)",
        "(-0.280000, 1.403983, -0.207265)",
        "(-0.280000, 1.400407, -0.203745)",
        "(-0.280000, 1.397225, -0.200268)",
        "(-0.280000, 1.394139, -0.196526)",
        "(-0.280000, 1.391140, -0.192470)",
        "(-0.280000, 1.388267, -0.188100)",
        "(-0.280000, 1.385581, -0.183460)",
        "(-0.280000, 1.383335, -0.179031)",
        "(-0.280000, 1.381304, -0.174428)",
        "(-0.280000, 1.379539, -0.169769)",
        "(-0.280000, 1.378017, -0.164987)",
        "(-0.280000, 1.376742, -0.160079)",
        "(-0.280000, 1.375802, -0.155486)",
        "(-0.280000, 1.375086, -0.150787)",
        "(-0.280000, 1.374608, -0.146017)",
        "(-0.280000, 1.374375, -0.141172)",
        "(-0.280000, 1.374398, -0.136180)",
        "(-0.280000, 1.374664, -0.131486)",
        "(-0.280000, 1.375205, -0.126524)",
        "(-0.280000, 1.376071, -0.121285)",
        "(-0.280000, 1.377314, -0.115797)",
        "(-0.280000, 1.378996, -0.110054)",
        "(-0.280000, 1.380921, -0.104735)",
        "(-0.280000, 1.383413, -0.099019)",
        "(-0.280000, 1.386575, -0.092964)",
        "(-0.280000, 1.390520, -0.086642)",
        "(-0.280000, 1.395392, -0.080122)",
        "(-0.280000, 1.400463, -0.074411)",
        "(-0.280000, 1.406606, -0.068594)",
        "(-0.280000, 1.413896, -0.062900)",
        "(-0.280000, 1.422326, -0.057613)",
        "(-0.280000, 1.431797, -0.053036)",
        "(-0.280000, 1.440860, -0.049808)",
        "(-0.280000, 1.450741, -0.047433)",
        "(-0.280000, 1.461103, -0.046127)",
        "(-0.280000, 1.471609, -0.045992)",
        "(-0.280000, 1.481933, -0.047019)",
        "(-0.280000, 1.490966, -0.048892)",
        "(-0.280000, 1.499621, -0.051593)",
        "(-0.280000, 1.507702, -0.054984)",
        "(-0.280000, 1.515116, -0.058875)",
        "(-0.280000, 1.521871, -0.063106)",
        "(-0.280000, 1.527575, -0.067179)"
    ],
    "leftHandPositions": [
        "(-0.106532, 1.333403, 0.229382)",
        "(-0.280000, 1.448242, 0.045309)",
        "(-0.280000, 1.433999, 0.046918)",
        "(-0.280000, 1.420928, 0.049515)",
        "(-0.280000, 1.409054, 0.052799)",
        "(-0.280000, 1.398435, 0.056446)",
        "(-0.280000, 1.389372, 0.060873)",
        "(-0.280000, 1.381894, 0.065775)",
        "(-0.280000, 1.375580, 0.070471)",
        "(-0.280000, 1.370284, 0.074853)",
        "(-0.280000, 1.365848, 0.078876)",
        "(-0.280000, 1.362185, 0.082469)",
        "(-0.280000, 1.359160, 0.085642)",
        "(-0.280000, 1.356650, 0.088430)",
        "(-0.280000, 1.354570, 0.090856)",
        "(-0.280000, 1.352858, 0.092941)",
        "(-0.280000, 1.351410, 0.094767)",
        "(-0.280000, 1.350233, 0.096299)",
        "(-0.280000, 1.349248, 0.097616)",
        "(-0.280000, 1.348423, 0.098742)",
        "(-0.280000, 1.347732, 0.099705)",
        "(-0.280000, 1.347148, 0.100532)",
        "(-0.280000, 1.346637, 0.101266)",
        "(-0.280000, 1.346215, 0.101879)",
        "(-0.280000, 1.345849, 0.102416)",
        "(-0.280000, 1.345551, 0.102859)",
        "(-0.280000, 1.345296, 0.103239)",
        "(-0.280000, 1.345085, 0.103557)",
        "(-0.280000, 1.344895, 0.103843)",
        "(-0.280000, 1.344708, 0.104127)",
        "(-0.280000, 1.344562, 0.104350)",
        "(-0.280000, 1.344437, 0.104542)",
        "(-0.280000, 1.344322, 0.104718)",
        "(-0.280000, 1.344218, 0.104878)",
        "(-0.280000, 1.344125, 0.105023)",
        "(-0.280000, 1.344034, 0.105164)",
        "(-0.280000, 1.343972, 0.105261)",
        "(-0.280000, 1.343930, 0.105326)",
        "(-0.280000, 1.343920, 0.105342)",
        "(-0.280000, 1.343940, 0.105310)",
        "(-0.280000, 1.343981, 0.105246)",
        "(-0.280000, 1.344045, 0.105147)",
        "(-0.280000, 1.344169, 0.104955)",
        "(-0.280000, 1.345429, 0.105431)",
        "(-0.280000, 1.347524, 0.106415)",
        "(-0.280000, 1.349606, 0.107424)",
        "(-0.280000, 1.351703, 0.108412)",
        "(-0.280000, 1.353763, 0.109427)",
        "(-0.280000, 1.355839, 0.110429)",
        "(-0.280000, 1.357906, 0.111416)",
        "(-0.280000, 1.359915, 0.112439)",
        "(-0.280000, 1.361903, 0.113419)",
        "(-0.280000, 1.363837, 0.114377)",
        "(-0.280000, 1.365697, 0.115315)",
        "(-0.280000, 1.367460, 0.116215)",
        "(-0.280000, 1.369140, 0.117070)",
        "(-0.280000, 1.370757, 0.117800)",
        "(-0.280000, 1.372307, 0.118385)",
        "(-0.280000, 1.373759, 0.118843)",
        "(-0.280000, 1.375111, 0.119155)",
        "(-0.280000, 1.376274, 0.119414)",
        "(-0.280000, 1.377385, 0.119438)",
        "(-0.280000, 1.378407, 0.119250)",
        "(-0.280000, 1.379332, 0.118860)",
        "(-0.280000, 1.380150, 0.118274)",
        "(-0.280000, 1.380762, 0.117624)",
        "(-0.280000, 1.381285, 0.116757)",
        "(-0.280000, 1.381726, 0.115678)",
        "(-0.280000, 1.382088, 0.114393)",
        "(-0.280000, 1.382358, 0.112938)",
        "(-0.280000, 1.382407, 0.111479)",
        "(-0.280000, 1.382417, 0.109822)",
        "(-0.280000, 1.382377, 0.108020)",
        "(-0.280000, 1.382361, 0.105999)",
        "(-0.280000, 1.382350, 0.103825)",
        "(-0.280000, 1.382171, 0.101708)",
        "(-0.280000, 1.382098, 0.099397)",
        "(-0.280000, 1.382150, 0.096920)",
        "(-0.280000, 1.382367, 0.094280)",
        "(-0.280000, 1.382715, 0.091571)",
        "(-0.280000, 1.382919, 0.089038)",
        "(-0.280000, 1.383284, 0.086458)",
        "(-0.280000, 1.383764, 0.083905)",
        "(-0.280000, 1.384318, 0.081444)",
        "(-0.280000, 1.384897, 0.079136)",
        "(-0.280000, 1.385154, 0.077266)",
        "(-0.280000, 1.385516, 0.075500)",
        "(-0.280000, 1.385849, 0.073960)",
        "(-0.280000, 1.386089, 0.072695)",
        "(-0.280000, 1.386213, 0.071721)",
        "(-0.280000, 1.386153, 0.071078)",
        "(-0.280000, 1.386158, 0.070582)",
        "(-0.280000, 1.386286, 0.070171)",
        "(-0.280000, 1.386543, 0.069816)",
        "(-0.280000, 1.386913, 0.069494)",
        "(-0.280000, 1.387280, 0.069234)",
        "(-0.280000, 1.387699, 0.068953)",
        "(-0.280000, 1.388137, 0.068660)",
        "(-0.280000, 1.388635, 0.068331)",
        "(-0.280000, 1.389133, 0.068005)",
        "(-0.280000, 1.389541, 0.067740)",
        "(-0.280000, 1.389902, 0.067507)",
        "(-0.280000, 1.390187, 0.067325)",
        "(-0.280000, 1.390394, 0.067193)",
        "(-0.280000, 1.390512, 0.067118)",
        "(-0.280000, 1.390595, 0.067065)",
        "(-0.280000, 1.390631, 0.067042)",
        "(-0.280000, 1.390636, 0.067039)",
        "(-0.280000, 1.390626, 0.067046)",
        "(-0.280000, 1.390599, 0.067063)",
        "(-0.280000, 1.390529, 0.067107)",
        "(-0.280000, 1.390534, 0.067104)",
        "(-0.280000, 1.390600, 0.067062)",
        "(-0.280000, 1.390728, 0.066981)",
        "(-0.280000, 1.390888, 0.066880)",
        "(-0.280000, 1.391032, 0.066789)",
        "(-0.280000, 1.391179, 0.066697)",
        "(-0.280000, 1.391385, 0.066568)",
        "(-0.280000, 1.391576, 0.066449)",
        "(-0.280000, 1.391751, 0.066341)",
        "(-0.280000, 1.391879, 0.066261)",
        "(-0.280000, 1.392008, 0.066182)",
        "(-0.280000, 1.392107, 0.066120)",
        "(-0.280000, 1.392314, 0.065994)",
        "(-0.280000, 1.392583, 0.065829)",
        "(-0.280000, 1.392853, 0.065665)",
        "(-0.280000, 1.393170, 0.065473)",
        "(-0.280000, 1.393503, 0.065273)",
        "(-0.280000, 1.393868, 0.065055)",
        "(-0.280000, 1.394206, 0.064855)",
        "(-0.280000, 1.394524, 0.064667)",
        "(-0.280000, 1.394843, 0.064480)",
        "(-0.280000, 1.395131, 0.064313)",
        "(-0.280000, 1.395387, 0.064165)",
        "(-0.280000, 1.395595, 0.064045)",
        "(-0.280000, 1.395726, 0.063969)",
        "(-0.280000, 1.395839, 0.063905)",
        "(-0.280000, 1.395903, 0.063868)",
        "(-0.280000, 1.395919, 0.063859)",
        "(-0.280000, 1.395871, 0.063886)",
        "(-0.280000, 1.395807, 0.063923)",
        "(-0.280000, 1.395666, 0.064004)",
        "(-0.280000, 1.395538, 0.064077)",
        "(-0.280000, 1.395394, 0.064161)",
        "(-0.280000, 1.395265, 0.064235)",
        "(-0.280000, 1.395169, 0.064291)",
        "(-0.280000, 1.395104, 0.064329)",
        "(-0.280000, 1.395074, 0.064346)",
        "(-0.280000, 1.395152, 0.064301)",
        "(-0.280000, 1.395294, 0.064218)",
        "(-0.280000, 1.395467, 0.064118)",
        "(-0.280000, 1.395705, 0.063982)",
        "(-0.280000, 1.395974, 0.063827)",
        "(-0.280000, 1.396260, 0.063665)",
        "(-0.280000, 1.396549, 0.063501)",
        "(-0.280000, 1.396884, 0.063313)",
        "(-0.280000, 1.397218, 0.063126)",
        "(-0.280000, 1.397602, 0.062913)",
        "(-0.280000, 1.398018, 0.062683)",
        "(-0.280000, 1.398484, 0.062429)",
        "(-0.280000, 1.398953, 0.062175)",
        "(-0.280000, 1.399550, 0.061856)",
        "(-0.280000, 1.400263, 0.061479)",
        "(-0.280000, 1.401109, 0.061040)",
        "(-0.280000, 1.402089, 0.060539)",
        "(-0.280000, 1.403156, 0.060006)",
        "(-0.280000, 1.404380, 0.059409)",
        "(-0.280000, 1.405873, 0.058701)",
        "(-0.280000, 1.407610, 0.057904)",
        "(-0.280000, 1.409628, 0.057016)",
        "(-0.280000, 1.411847, 0.056083)",
        "(-0.280000, 1.414443, 0.055049)",
        "(-0.280000, 1.417480, 0.053918)",
        "(-0.280000, 1.421133, 0.052664)",
        "(-0.280000, 1.425475, 0.051323)",
        "(-0.280000, 1.430448, 0.049978)",
        "(-0.280000, 1.436407, 0.048628)",
        "(-0.280000, 1.443531, 0.047377)",
        "(-0.280000, 1.452033, 0.046388)",
        "(-0.280000, 1.462077, 0.045911)",
        "(-0.280000, 1.473558, 0.046274)",
        "(-0.280000, 1.486714, 0.047894)",
        "(-0.280000, 1.501246, 0.051234)",
        "(-0.280000, 1.516499, 0.056631)",
        "(-0.280000, 1.531469, 0.064065)",
        "(-0.280000, 1.544697, 0.072739)",
        "(-0.280000, 1.555950, 0.082068)",
        "(-0.280000, 1.564968, 0.091225)",
        "(-0.280000, 1.571966, 0.099702)",
        "(-0.280000, 1.577336, 0.107293)",
        "(-0.280000, 1.581214, 0.113553)",
        "(-0.280000, 1.584326, 0.119199)",
        "(-0.280000, 1.586918, 0.124448)",
        "(-0.280000, 1.589140, 0.129463)",
        "(-0.280000, 1.591093, 0.134391)",
        "(-0.280000, 1.592626, 0.138709)",
        "(-0.280000, 1.594029, 0.143130)",
        "(-0.280000, 1.595272, 0.147563)",
        "(-0.280000, 1.596368, 0.152050)",
        "(-0.280000, 1.597301, 0.156518)",
        "(-0.280000, 1.597999, 0.160486)",
        "(-0.280000, 1.598585, 0.164510)",
        "(-0.280000, 1.599051, 0.168549)",
        "(-0.280000, 1.599391, 0.172545)",
        "(-0.280000, 1.599610, 0.176462)",
        "(-0.280000, 1.599711, 0.179992)",
        "(-0.280000, 1.599720, 0.183560)",
        "(-0.280000, 1.599636, 0.187108)",
        "(-0.280000, 1.599463, 0.190617)",
        "(-0.280000, 1.599205, 0.194046)",
        "(-0.280000, 1.598907, 0.197050)",
        "(-0.280000, 1.598538, 0.200080)",
        "(-0.280000, 1.598111, 0.203045)",
        "(-0.280000, 1.597637, 0.205892)",
        "(-0.280000, 1.597125, 0.208619)",
        "(-0.280000, 1.596617, 0.211065)",
        "(-0.280000, 1.596079, 0.213433)",
        "(-0.280000, 1.595515, 0.215734)",
        "(-0.280000, 1.594939, 0.217918)",
        "(-0.280000, 1.594369, 0.219950)",
        "(-0.280000, 1.593842, 0.221726)",
        "(-0.280000, 1.593358, 0.223284)",
        "(-0.280000, 1.592942, 0.224576)",
        "(-0.280000, 1.592584, 0.225651)",
        "(-0.280000, 1.592278, 0.226549)",
        "(-0.280000, 1.592020, 0.227288)",
        "(-0.280000, 1.591815, 0.227868)",
        "(-0.280000, 1.591682, 0.228240)",
        "(-0.280000, 1.591604, 0.228455)",
        "(-0.280000, 1.591556, 0.228587)",
        "(-0.280000, 1.591516, 0.228697)",
        "(-0.280000, 1.591489, 0.228773)",
        "(-0.280000, 1.591480, 0.228796)",
        "(-0.280000, 1.591509, 0.228716)",
        "(-0.280000, 1.591589, 0.228496)",
        "(-0.280000, 1.591717, 0.228141)",
        "(-0.280000, 1.591858, 0.227747)",
        "(-0.280000, 1.592022, 0.227283)",
        "(-0.280000, 1.592203, 0.226765)",
        "(-0.280000, 1.592405, 0.226177)",
        "(-0.280000, 1.592617, 0.225553)",
        "(-0.280000, 1.592836, 0.224896)",
        "(-0.280000, 1.592996, 0.224410)",
        "(-0.280000, 1.593074, 0.224169)",
        "(-0.280000, 1.593062, 0.224208)",
        "(-0.280000, 1.593015, 0.224352)",
        "(-0.280000, 1.592867, 0.224773)",
        "(-0.280000, 1.592584, 0.225445)",
        "(-0.280000, 1.592107, 0.226396)",
        "(-0.280000, 1.591424, 0.227544)",
        "(-0.280000, 1.590599, 0.228636)",
        "(-0.280000, 1.589542, 0.229865)",
        "(-0.280000, 1.588255, 0.231186)",
        "(-0.280000, 1.586747, 0.232553)",
        "(-0.280000, 1.585053, 0.233896)",
        "(-0.280000, 1.583218, 0.235101)",
        "(-0.280000, 1.581185, 0.236334)",
        "(-0.280000, 1.578970, 0.237589)",
        "(-0.280000, 1.576581, 0.238876)",
        "(-0.280000, 1.574051, 0.240162)",
        "(-0.280000, 1.571528, 0.241236)",
        "(-0.280000, 1.568878, 0.242354)",
        "(-0.280000, 1.566135, 0.243511)",
        "(-0.280000, 1.563327, 0.244696)",
        "(-0.280000, 1.560465, 0.245927)",
        "(-0.280000, 1.557705, 0.247005)",
        "(-0.280000, 1.554925, 0.248174)",
        "(-0.280000, 1.552078, 0.249483)",
        "(-0.280000, 1.549197, 0.250920)",
        "(-0.280000, 1.546267, 0.252512)",
        "(-0.280000, 1.543530, 0.253991)",
        "(-0.280000, 1.540709, 0.255690)",
        "(-0.280000, 1.537846, 0.257564)",
        "(-0.280000, 1.534896, 0.259634)",
        "(-0.280000, 1.531872, 0.261874)",
        "(-0.280000, 1.529097, 0.264009)",
        "(-0.280000, 1.526224, 0.266337)",
        "(-0.280000, 1.523248, 0.268836)",
        "(-0.280000, 1.520152, 0.271491)",
        "(-0.280000, 1.516976, 0.274247)",
        "(-0.280000, 1.514051, 0.276918)",
        "(-0.280000, 1.510953, 0.279734)",
        "(-0.280000, 1.507680, 0.282661)",
        "(-0.280000, 1.504255, 0.285658)",
        "(-0.280000, 1.500657, 0.288705)",
        "(-0.280000, 1.497330, 0.291623)",
        "(-0.280000, 1.493712, 0.294611)",
        "(-0.280000, 1.489895, 0.297594)",
        "(-0.280000, 1.485896, 0.300538)",
        "(-0.280000, 1.481722, 0.303414)",
        "(-0.280000, 1.477857, 0.306142)",
        "(-0.280000, 1.473791, 0.308777)",
        "(-0.280000, 1.469551, 0.311319)",
        "(-0.280000, 1.465113, 0.313734)",
        "(-0.280000, 1.460460, 0.316001)",
        "(-0.280000, 1.456112, 0.318130)",
        "(-0.280000, 1.451534, 0.320098)",
        "(-0.280000, 1.446730, 0.321834)",
        "(-0.280000, 1.441948, 0.322589)",
        "(-0.280000, 1.437355, 0.321806)",
        "(-0.280000, 1.433262, 0.320977)",
        "(-0.280000, 1.429082, 0.320000)",
        "(-0.280000, 1.424859, 0.318877)",
        "(-0.280000, 1.420655, 0.317618)",
        "(-0.280000, 1.416524, 0.316241)",
        "(-0.280000, 1.412818, 0.314885)",
        "(-0.280000, 1.409099, 0.313404)",
        "(-0.280000, 1.405387, 0.311804)",
        "(-0.280000, 1.401706, 0.310090)",
        "(-0.280000, 1.398040, 0.308254)",
        "(-0.280000, 1.394780, 0.306507)",
        "(-0.280000, 1.391403, 0.304581)",
        "(-0.280000, 1.387934, 0.302471)",
        "(-0.280000, 1.384398, 0.300176)",
        "(-0.280000, 1.380806, 0.297689)",
        "(-0.280000, 1.377584, 0.295313)",
        "(-0.280000, 1.374262, 0.292713)",
        "(-0.280000, 1.370848, 0.289865)",
        "(-0.280000, 1.368723, 0.285407)",
        "(-0.280000, 1.366745, 0.280808)",
        "(-0.280000, 1.365268, 0.276467)",
        "(-0.280000, 1.363864, 0.272019)",
        "(-0.280000, 1.362586, 0.267572)",
        "(-0.280000, 1.361412, 0.263109)",
        "(-0.280000, 1.360354, 0.258708)",
        "(-0.280000, 1.359599, 0.254695)",
        "(-0.280000, 1.358840, 0.250719)",
        "(-0.280000, 1.358058, 0.246786)",
        "(-0.280000, 1.357237, 0.242915)",
        "(-0.280000, 1.356371, 0.239146)",
        "(-0.280000, 1.355588, 0.235755)",
        "(-0.280000, 1.354666, 0.232389)",
        "(-0.280000, 1.353598, 0.229051)",
        "(-0.280000, 1.352378, 0.225741)",
        "(-0.280000, 1.350978, 0.222396)",
        "(-0.280000, 1.349525, 0.219378)",
        "(-0.280000, 1.347834, 0.216169)",
        "(-0.280000, 1.345928, 0.212752)",
        "(-0.280000, 1.343830, 0.209093)",
        "(-0.280000, 1.341569, 0.205142)",
        "(-0.280000, 1.339271, 0.201418)",
        "(-0.280000, 1.336872, 0.197347)",
        "(-0.280000, 1.334406, 0.192873)",
        "(-0.280000, 1.331956, 0.188067)",
        "(-0.280000, 1.329589, 0.182946)",
        "(-0.280000, 1.327360, 0.178090)",
        "(-0.280000, 1.325324, 0.172871)",
        "(-0.280000, 1.323573, 0.167326)",
        "(-0.280000, 1.322888, 0.161583)",
        "(-0.280000, 1.323824, 0.155963)",
        "(-0.280000, 1.324870, 0.150892)",
        "(-0.280000, 1.326133, 0.145732)",
        "(-0.280000, 1.327612, 0.140550)",
        "(-0.280000, 1.329292, 0.135409)",
        "(-0.280000, 1.331147, 0.130386)",
        "(-0.280000, 1.333004, 0.125864)",
        "(-0.280000, 1.335049, 0.121340)",
        "(-0.280000, 1.337268, 0.116855)",
        "(-0.280000, 1.339643, 0.112451)",
        "(-0.280000, 1.342193, 0.108101)",
        "(-0.280000, 1.344643, 0.104227)",
        "(-0.280000, 1.347336, 0.100265)",
        "(-0.280000, 1.350254, 0.096272)",
        "(-0.280000, 1.353395, 0.092278)",
        "(-0.280000, 1.356778, 0.088284)",
        "(-0.280000, 1.360028, 0.084711)",
        "(-0.280000, 1.363579, 0.081071)",
        "(-0.280000, 1.367527, 0.077318)",
        "(-0.280000, 1.373131, 0.074949)",
        "(-0.280000, 1.379053, 0.072709)",
        "(-0.280000, 1.384756, 0.070981)",
        "(-0.280000, 1.390810, 0.069306)",
        "(-0.280000, 1.397180, 0.067710)",
        "(-0.280000, 1.403924, 0.066214)",
        "(-0.280000, 1.411011, 0.064850)",
        "(-0.280000, 1.417823, 0.063887)",
        "(-0.280000, 1.425018, 0.063034)",
        "(-0.280000, 1.432627, 0.062329)",
        "(-0.280000, 1.440652, 0.061832)",
        "(-0.280000, 1.449065, 0.061605)",
        "(-0.280000, 1.457273, 0.061759)",
        "(-0.280000, 1.465869, 0.062244)",
        "(-0.280000, 1.474839, 0.063138)",
        "(-0.280000, 1.484099, 0.064514)",
        "(-0.280000, 1.493529, 0.066420)",
        "(-0.280000, 1.502398, 0.068671)",
        "(-0.280000, 1.511275, 0.071391)",
        "(-0.280000, 1.519967, 0.074516)",
        "(-0.280000, 1.528394, 0.077990)",
        "(-0.280000, 1.536480, 0.081735)",
        "(-0.280000, 1.543873, 0.085414)",
        "(-0.280000, 1.551008, 0.089301)",
        "(-0.280000, 1.557952, 0.093426)",
        "(-0.280000, 1.564668, 0.097791)",
        "(-0.280000, 1.571142, 0.102412)",
        "(-0.280000, 1.577069, 0.106887)",
        "(-0.280000, 1.582779, 0.111703)",
        "(-0.280000, 1.588199, 0.116878)",
        "(-0.280000, 1.592653, 0.122784)",
        "(-0.280000, 1.595494, 0.129404)",
        "(-0.280000, 1.597788, 0.135558)",
        "(-0.280000, 1.599791, 0.141793)",
        "(-0.280000, 1.601499, 0.148094)",
        "(-0.280000, 1.602916, 0.154467)",
        "(-0.280000, 1.604033, 0.160865)",
        "(-0.280000, 1.604802, 0.166785)",
        "(-0.280000, 1.605322, 0.172751)",
        "(-0.280000, 1.605591, 0.178715)",
        "(-0.280000, 1.605608, 0.184684)",
        "(-0.280000, 1.605375, 0.190649)",
        "(-0.280000, 1.604945, 0.196065)",
        "(-0.280000, 1.604296, 0.201553)",
        "(-0.280000, 1.603428, 0.207049)",
        "(-0.280000, 1.602340, 0.212526)",
        "(-0.280000, 1.601039, 0.217955)",
        "(-0.280000, 1.599669, 0.222849)",
        "(-0.280000, 1.598125, 0.227695)",
        "(-0.280000, 1.596379, 0.232549)",
        "(-0.280000, 1.592683, 0.236610)",
        "(-0.280000, 1.588805, 0.240479)",
        "(-0.280000, 1.584997, 0.243731)",
        "(-0.280000, 1.581060, 0.246889)",
        "(-0.280000, 1.577065, 0.249906)",
        "(-0.280000, 1.572994, 0.252819)",
        "(-0.280000, 1.568897, 0.255621)",
        "(-0.280000, 1.565065, 0.257969)",
        "(-0.280000, 1.561221, 0.260323)",
        "(-0.280000, 1.557389, 0.262683)",
        "(-0.280000, 1.553607, 0.265030)",
        "(-0.280000, 1.549919, 0.267359)",
        "(-0.280000, 1.546562, 0.269456)",
        "(-0.280000, 1.543217, 0.271686)",
        "(-0.280000, 1.539872, 0.274061)",
        "(-0.280000, 1.536499, 0.276603)",
        "(-0.280000, 1.533048, 0.279338)",
        "(-0.280000, 1.529934, 0.281969)",
        "(-0.280000, 1.526600, 0.284887)",
        "(-0.280000, 1.523067, 0.288035)",
        "(-0.280000, 1.519307, 0.291383)",
        "(-0.280000, 1.515243, 0.294922)",
        "(-0.280000, 1.511426, 0.298365)",
        "(-0.280000, 1.507186, 0.301963)",
        "(-0.280000, 1.502435, 0.305688)",
        "(-0.280000, 1.497197, 0.309430)",
        "(-0.280000, 1.491465, 0.313096)",
        "(-0.280000, 1.485994, 0.316463)",
        "(-0.280000, 1.479963, 0.319654)",
        "(-0.280000, 1.473508, 0.322615)",
        "(-0.280000, 1.466496, 0.324203)",
        "(-0.280000, 1.459079, 0.324165)",
        "(-0.280000, 1.452597, 0.323815)",
        "(-0.280000, 1.445966, 0.323147)",
        "(-0.280000, 1.439297, 0.322156)",
        "(-0.280000, 1.432645, 0.320841)",
        "(-0.280000, 1.426077, 0.319215)",
        "(-0.280000, 1.420169, 0.317463)",
        "(-0.280000, 1.414196, 0.315403)",
        "(-0.280000, 1.408251, 0.313050)",
        "(-0.280000, 1.402329, 0.310389)",
        "(-0.280000, 1.396382, 0.307380)",
        "(-0.280000, 1.391111, 0.304408)",
        "(-0.280000, 1.385715, 0.301049)",
        "(-0.280000, 1.380318, 0.297338)",
        "(-0.280000, 1.374932, 0.293250)",
        "(-0.280000, 1.369587, 0.288771)",
        "(-0.280000, 1.364911, 0.284464)",
        "(-0.280000, 1.360351, 0.279865)",
        "(-0.280000, 1.355932, 0.274979)",
        "(-0.280000, 1.351696, 0.269833)",
        "(-0.280000, 1.347661, 0.264430)",
        "(-0.280000, 1.344212, 0.259346)",
        "(-0.280000, 1.340927, 0.254018)",
        "(-0.280000, 1.337832, 0.248460)",
        "(-0.280000, 1.334893, 0.242564)",
        "(-0.280000, 1.332163, 0.236377)",
        "(-0.280000, 1.329921, 0.230595)",
        "(-0.280000, 1.327869, 0.224517)",
        "(-0.280000, 1.326055, 0.218204)",
        "(-0.280000, 1.324506, 0.211681)",
        "(-0.280000, 1.323250, 0.204992)",
        "(-0.280000, 1.322374, 0.198755)",
        "(-0.280000, 1.321759, 0.192253)",
        "(-0.280000, 1.321440, 0.185614)",
        "(-0.280000, 1.321434, 0.178890)",
        "(-0.280000, 1.321747, 0.172154)",
        "(-0.280000, 1.322306, 0.166070)",
        "(-0.280000, 1.323159, 0.159809)",
        "(-0.280000, 1.324312, 0.153479)",
        "(-0.280000, 1.325775, 0.147114)",
        "(-0.280000, 1.327534, 0.140805)",
        "(-0.280000, 1.329389, 0.135130)",
        "(-0.280000, 1.331540, 0.129390)",
        "(-0.280000, 1.334038, 0.123524)",
        "(-0.280000, 1.338007, 0.118153)",
        "(-0.280000, 1.343242, 0.113404)",
        "(-0.280000, 1.348323, 0.109419)",
        "(-0.280000, 1.353691, 0.105466)",
        "(-0.280000, 1.359256, 0.101639)",
        "(-0.280000, 1.365003, 0.097954)",
        "(-0.280000, 1.370863, 0.094432)",
        "(-0.280000, 1.376335, 0.091515)",
        "(-0.280000, 1.381909, 0.088623)",
        "(-0.280000, 1.387576, 0.085757)",
        "(-0.280000, 1.393333, 0.082923)",
        "(-0.280000, 1.399183, 0.080117)",
        "(-0.280000, 1.404692, 0.077606)",
        "(-0.280000, 1.410463, 0.075008)",
        "(-0.280000, 1.416703, 0.072285)",
        "(-0.280000, 1.423466, 0.069510)",
        "(-0.280000, 1.430841, 0.066759)",
        "(-0.280000, 1.438134, 0.064305)",
        "(-0.280000, 1.446141, 0.061998)",
        "(-0.280000, 1.454878, 0.059984)",
        "(-0.280000, 1.464238, 0.058413)",
        "(-0.280000, 1.474056, 0.057411)",
        "(-0.280000, 1.483550, 0.056959)",
        "(-0.280000, 1.493167, 0.057112)",
        "(-0.280000, 1.502798, 0.057866)",
        "(-0.280000, 1.512273, 0.059200)",
        "(-0.280000, 1.521464, 0.061063)",
        "(-0.280000, 1.529897, 0.063174)",
        "(-0.280000, 1.538019, 0.065700)",
        "(-0.280000, 1.545746, 0.068589)",
        "(-0.280000, 1.553114, 0.071822)",
        "(-0.280000, 1.558774, 0.076652)",
        "(-0.280000, 1.563589, 0.081210)",
        "(-0.280000, 1.567964, 0.085745)",
        "(-0.280000, 1.571908, 0.090204)",
        "(-0.280000, 1.575460, 0.094564)",
        "(-0.280000, 1.578635, 0.098784)",
        "(-0.280000, 1.581347, 0.102665)",
        "(-0.280000, 1.583815, 0.106454)",
        "(-0.280000, 1.586064, 0.110152)",
        "(-0.280000, 1.588105, 0.113748)",
        "(-0.280000, 1.589936, 0.117195)",
        "(-0.280000, 1.591471, 0.120276)",
        "(-0.280000, 1.592882, 0.123284)",
        "(-0.280000, 1.594176, 0.126218)",
        "(-0.280000, 1.595368, 0.129090)",
        "(-0.280000, 1.596462, 0.131896)",
        "(-0.280000, 1.597387, 0.134416)",
        "(-0.280000, 1.598228, 0.136846)",
        "(-0.280000, 1.599030, 0.139306)",
        "(-0.280000, 1.598471, 0.142208)",
        "(-0.280000, 1.597046, 0.145356)",
        "(-0.280000, 1.595460, 0.148287)",
        "(-0.280000, 1.593817, 0.151243)",
        "(-0.280000, 1.592091, 0.154190)",
        "(-0.280000, 1.590239, 0.157231)",
        "(-0.280000, 1.588237, 0.160323)",
        "(-0.280000, 1.586032, 0.163204)",
        "(-0.280000, 1.583673, 0.166184)",
        "(-0.280000, 1.581154, 0.169193)",
        "(-0.280000, 1.578478, 0.172184)",
        "(-0.280000, 1.575680, 0.175126)",
        "(-0.280000, 1.572739, 0.177779)",
        "(-0.280000, 1.569722, 0.180455)",
        "(-0.280000, 1.566654, 0.183124)",
        "(-0.280000, 1.563564, 0.185760)",
        "(-0.280000, 1.560484, 0.188343)",
        "(-0.280000, 1.557491, 0.190568)",
        "(-0.280000, 1.554565, 0.192806)",
        "(-0.280000, 1.551750, 0.195050)",
        "(-0.280000, 1.549067, 0.197330)",
        "(-0.280000, 1.546535, 0.199656)",
        "(-0.280000, 1.544243, 0.201745)",
        "(-0.280000, 1.542149, 0.203943)",
        "(-0.280000, 1.540232, 0.206281)",
        "(-0.280000, 1.538497, 0.208785)",
        "(-0.280000, 1.536930, 0.211479)",
        "(-0.280000, 1.535650, 0.214074)",
        "(-0.280000, 1.534503, 0.216940)",
        "(-0.280000, 1.533461, 0.220070)",
        "(-0.280000, 1.532481, 0.223494)",
        "(-0.280000, 1.531539, 0.227185)",
        "(-0.280000, 1.530799, 0.230854)",
        "(-0.280000, 1.530004, 0.234836)",
        "(-0.280000, 1.529104, 0.239114)",
        "(-0.280000, 1.528061, 0.243652)",
        "(-0.280000, 1.526824, 0.248400)",
        "(-0.280000, 1.525636, 0.253116)",
        "(-0.280000, 1.524154, 0.258043)",
        "(-0.280000, 1.522354, 0.263118)",
        "(-0.280000, 1.520200, 0.268289)",
        "(-0.280000, 1.517664, 0.273500)",
        "(-0.280000, 1.515162, 0.278436)",
        "(-0.280000, 1.512200, 0.283387)",
        "(-0.280000, 1.508795, 0.288253)",
        "(-0.280000, 1.504964, 0.292968)",
        "(-0.280000, 1.500768, 0.297462)",
        "(-0.280000, 1.496707, 0.301560)",
        "(-0.280000, 1.492253, 0.305409)",
        "(-0.280000, 1.487416, 0.309016)",
        "(-0.280000, 1.482253, 0.312336)",
        "(-0.280000, 1.476822, 0.315365)",
        "(-0.280000, 1.471697, 0.318085)",
        "(-0.280000, 1.466208, 0.320608)",
        "(-0.280000, 1.460446, 0.322937)",
        "(-0.280000, 1.454433, 0.323944)",
        "(-0.280000, 1.448368, 0.323425)",
        "(-0.280000, 1.442885, 0.322729)",
        "(-0.280000, 1.437206, 0.321778)",
        "(-0.280000, 1.431419, 0.320563)",
        "(-0.280000, 1.425519, 0.319061)",
        "(-0.280000, 1.419593, 0.317277)",
        "(-0.280000, 1.414244, 0.315421)",
        "(-0.280000, 1.408705, 0.313241)",
        "(-0.280000, 1.403035, 0.310724)",
        "(-0.280000, 1.397274, 0.307853)",
        "(-0.280000, 1.391415, 0.304588)",
        "(-0.280000, 1.386232, 0.301385)",
        "(-0.280000, 1.380911, 0.297764)",
        "(-0.280000, 1.375608, 0.293785)",
        "(-0.280000, 1.370363, 0.289450)",
        "(-0.280000, 1.365165, 0.284707)",
        "(-0.280000, 1.360594, 0.280121)",
        "(-0.280000, 1.356005, 0.275064)",
        "(-0.280000, 1.351441, 0.269506)",
        "(-0.280000, 1.347052, 0.263566)",
        "(-0.280000, 1.342896, 0.257274)",
        "(-0.280000, 1.339389, 0.251330)",
        "(-0.280000, 1.336107, 0.245083)",
        "(-0.280000, 1.333144, 0.238695)",
        "(-0.280000, 1.330476, 0.232099)",
        "(-0.280000, 1.328141, 0.225378)",
        "(-0.280000, 1.326306, 0.219148)",
        "(-0.280000, 1.324728, 0.212708)",
        "(-0.280000, 1.323429, 0.206067)",
        "(-0.280000, 1.322439, 0.199296)",
        "(-0.280000, 1.321777, 0.192499)",
        "(-0.280000, 1.321456, 0.186225)",
        "(-0.280000, 1.321415, 0.179827)",
        "(-0.280000, 1.321670, 0.173317)",
        "(-0.280000, 1.322230, 0.166749)",
        "(-0.280000, 1.323107, 0.160137)",
        "(-0.280000, 1.324174, 0.154158)",
        "(-0.280000, 1.325532, 0.148083)",
        "(-0.280000, 1.327182, 0.141981)",
        "(-0.280000, 1.329133, 0.135867)",
        "(-0.280000, 1.331394, 0.129757)",
        "(-0.280000, 1.333734, 0.124199)",
        "(-0.280000, 1.336397, 0.118568)",
        "(-0.280000, 1.339405, 0.112877)",
        "(-0.280000, 1.343822, 0.107839)",
        "(-0.280000, 1.349461, 0.103511)",
        "(-0.280000, 1.354940, 0.099863)",
        "(-0.280000, 1.360711, 0.096307)",
        "(-0.280000, 1.366768, 0.092942)",
        "(-0.280000, 1.373194, 0.089810)",
        "(-0.280000, 1.379942, 0.087004)",
        "(-0.280000, 1.386451, 0.085011)",
        "(-0.280000, 1.393309, 0.083308)",
        "(-0.280000, 1.400483, 0.081952)",
        "(-0.280000, 1.407985, 0.080965)",
        "(-0.280000, 1.415749, 0.080389)",
        "(-0.280000, 1.423090, 0.080556)",
        "(-0.280000, 1.430721, 0.081085)",
        "(-0.280000, 1.438500, 0.082052)",
        "(-0.280000, 1.446302, 0.083492)",
        "(-0.280000, 1.454006, 0.085414)",
        "(-0.280000, 1.460888, 0.087797)",
        "(-0.280000, 1.467653, 0.090535)",
        "(-0.280000, 1.474172, 0.093578)",
        "(-0.280000, 1.480350, 0.096869)",
        "(-0.280000, 1.486150, 0.100339)",
        "(-0.280000, 1.491170, 0.103775)",
        "(-0.280000, 1.495865, 0.107196)",
        "(-0.280000, 1.500282, 0.110580)",
        "(-0.280000, 1.504440, 0.113863)",
        "(-0.280000, 1.508412, 0.117031)",
        "(-0.280000, 1.512003, 0.119879)",
        "(-0.280000, 1.515570, 0.122601)",
        "(-0.280000, 1.519137, 0.125205)",
        "(-0.280000, 1.522784, 0.127752)",
        "(-0.280000, 1.526512, 0.130254)",
        "(-0.280000, 1.530158, 0.132509)",
        "(-0.280000, 1.533948, 0.134797)",
        "(-0.280000, 1.537880, 0.137168)",
        "(-0.280000, 1.541933, 0.139652)",
        "(-0.280000, 1.546065, 0.142282)",
        "(-0.280000, 1.550173, 0.144831)",
        "(-0.280000, 1.554350, 0.147609)",
        "(-0.280000, 1.558555, 0.150645)",
        "(-0.280000, 1.562745, 0.153972)",
        "(-0.280000, 1.566862, 0.157580)",
        "(-0.280000, 1.570764, 0.161087)",
        "(-0.280000, 1.574556, 0.164922)",
        "(-0.280000, 1.578162, 0.169033)",
        "(-0.280000, 1.581538, 0.173378)",
        "(-0.280000, 1.584653, 0.177924)",
        "(-0.280000, 1.587483, 0.182312)",
        "(-0.280000, 1.590022, 0.186864)",
        "(-0.280000, 1.592294, 0.191623)",
        "(-0.280000, 1.594281, 0.196540)",
        "(-0.280000, 1.596005, 0.201566)",
        "(-0.280000, 1.597557, 0.206341)",
        "(-0.280000, 1.598927, 0.211276)",
        "(-0.280000, 1.600146, 0.216341)",
        "(-0.280000, 1.600125, 0.221294)",
        "(-0.280000, 1.598697, 0.225969)",
        "(-0.280000, 1.597234, 0.230246)",
        "(-0.280000, 1.595593, 0.234582)",
        "(-0.280000, 1.593765, 0.238969)",
        "(-0.280000, 1.591733, 0.243414)",
        "(-0.280000, 1.589520, 0.247843)",
        "(-0.280000, 1.587319, 0.251901)",
        "(-0.280000, 1.584936, 0.255968)",
        "(-0.280000, 1.582378, 0.260019)",
        "(-0.280000, 1.579618, 0.264077)",
        "(-0.280000, 1.576637, 0.268144)",
        "(-0.280000, 1.573768, 0.271792)",
        "(-0.280000, 1.570657, 0.275486)",
        "(-0.280000, 1.567343, 0.279158)",
        "(-0.280000, 1.563780, 0.282836)",
        "(-0.280000, 1.559972, 0.286488)",
        "(-0.280000, 1.556326, 0.289743)",
        "(-0.280000, 1.552415, 0.292995)",
        "(-0.280000, 1.548223, 0.296230)",
        "(-0.280000, 1.543817, 0.299372)",
        "(-0.280000, 1.539196, 0.302407)",
        "(-0.280000, 1.534830, 0.305045)",
        "(-0.280000, 1.530150, 0.307644)",
        "(-0.280000, 1.525144, 0.310176)",
        "(-0.280000, 1.519743, 0.312638)",
        "(-0.280000, 1.513954, 0.314983)",
        "(-0.280000, 1.508509, 0.316924)",
        "(-0.280000, 1.502561, 0.318765)",
        "(-0.280000, 1.496198, 0.320425)",
        "(-0.280000, 1.489479, 0.321843)",
        "(-0.280000, 1.482425, 0.322971)",
        "(-0.280000, 1.475870, 0.323697)",
        "(-0.280000, 1.468939, 0.324131)",
        "(-0.280000, 1.461664, 0.324223)",
        "(-0.280000, 1.454163, 0.323927)",
        "(-0.280000, 1.446514, 0.323214)",
        "(-0.280000, 1.439656, 0.322218)",
        "(-0.280000, 1.432461, 0.320800)",
        "(-0.280000, 1.425087, 0.318941)",
        "(-0.280000, 1.417602, 0.316614)",
        "(-0.280000, 1.410059, 0.313798)",
        "(-0.280000, 1.403355, 0.310874)",
        "(-0.280000, 1.396567, 0.307478)",
        "(-0.280000, 1.389840, 0.303647)",
        "(-0.280000, 1.383990, 0.298390)",
        "(-0.280000, 1.379102, 0.291943)",
        "(-0.280000, 1.375201, 0.285823)",
        "(-0.280000, 1.371658, 0.279581)",
        "(-0.280000, 1.368467, 0.273291)",
        "(-0.280000, 1.365507, 0.266867)",
        "(-0.280000, 1.362813, 0.260427)",
        "(-0.280000, 1.360686, 0.254473)",
        "(-0.280000, 1.358636, 0.248460)",
        "(-0.280000, 1.356635, 0.242356)",
        "(-0.280000, 1.354692, 0.236179)",
        "(-0.280000, 1.352810, 0.229942)",
        "(-0.280000, 1.351194, 0.224151)",
        "(-0.280000, 1.349556, 0.218179)",
        "(-0.280000, 1.347938, 0.212060)",
        "(-0.280000, 1.346376, 0.205842)",
        "(-0.280000, 1.344877, 0.199450)",
        "(-0.280000, 1.343537, 0.193492)",
        "(-0.280000, 1.342250, 0.187174)",
        "(-0.280000, 1.341086, 0.180499)",
        "(-0.280000, 1.340110, 0.173478)",
        "(-0.280000, 1.339390, 0.166116)",
        "(-0.280000, 1.338866, 0.159123)",
        "(-0.280000, 1.338675, 0.151773)",
        "(-0.280000, 1.338907, 0.143977)",
        "(-0.280000, 1.339661, 0.135789)",
        "(-0.280000, 1.341048, 0.127213)",
        "(-0.280000, 1.342757, 0.119096)",
        "(-0.280000, 1.345227, 0.110617)",
        "(-0.280000, 1.348536, 0.101925)",
        "(-0.280000, 1.352791, 0.093046)",
        "(-0.280000, 1.359368, 0.085417)",
        "(-0.280000, 1.365998, 0.078735)",
        "(-0.280000, 1.373417, 0.072209)",
        "(-0.280000, 1.381619, 0.065969)",
        "(-0.280000, 1.390552, 0.060159)",
        "(-0.280000, 1.400161, 0.054902)",
        "(-0.280000, 1.409440, 0.050689)",
        "(-0.280000, 1.419348, 0.047037)",
        "(-0.280000, 1.429745, 0.044070)",
        "(-0.280000, 1.440511, 0.041874)",
        "(-0.280000, 1.451472, 0.040511)",
        "(-0.280000, 1.461500, 0.040014)",
        "(-0.280000, 1.471670, 0.040234)",
        "(-0.280000, 1.481818, 0.041184)",
        "(-0.280000, 1.491833, 0.042850)",
        "(-0.280000, 1.501574, 0.045191)",
        "(-0.280000, 1.510208, 0.047890)",
        "(-0.280000, 1.518461, 0.051052)",
        "(-0.280000, 1.526288, 0.054615)",
        "(-0.280000, 1.532916, 0.059686)",
        "(-0.280000, 1.538437, 0.065632)",
        "(-0.280000, 1.542848, 0.071391)",
        "(-0.280000, 1.546669, 0.077143)",
        "(-0.280000, 1.549919, 0.082802)",
        "(-0.280000, 1.552680, 0.088402)",
        "(-0.280000, 1.554984, 0.093885)",
        "(-0.280000, 1.556644, 0.098963)",
        "(-0.280000, 1.557966, 0.103866)",
        "(-0.280000, 1.558990, 0.108573)",
        "(-0.280000, 1.559775, 0.113092)",
        "(-0.280000, 1.560346, 0.117363)",
        "(-0.280000, 1.560647, 0.121265)",
        "(-0.280000, 1.560893, 0.125038)",
        "(-0.280000, 1.561117, 0.128691)",
        "(-0.280000, 1.561329, 0.132198)",
        "(-0.280000, 1.561585, 0.135626)",
        "(-0.280000, 1.561791, 0.138712)",
        "(-0.280000, 1.562116, 0.141810)",
        "(-0.280000, 1.562547, 0.144863)",
        "(-0.280000, 1.563089, 0.147868)",
        "(-0.280000, 1.563749, 0.150838)",
        "(-0.280000, 1.564463, 0.153539)",
        "(-0.280000, 1.565323, 0.156264)",
        "(-0.280000, 1.566341, 0.159091)",
        "(-0.280000, 1.567493, 0.161988)",
        "(-0.280000, 1.568760, 0.164929)",
        "(-0.280000, 1.570093, 0.167656)",
        "(-0.280000, 1.571530, 0.170453)",
        "(-0.280000, 1.573038, 0.173279)",
        "(-0.280000, 1.574621, 0.176197)",
        "(-0.280000, 1.576246, 0.179130)",
        "(-0.280000, 1.577892, 0.181896)",
        "(-0.280000, 1.579549, 0.184758)",
        "(-0.280000, 1.581190, 0.187688)",
        "(-0.280000, 1.582801, 0.190540)",
        "(-0.280000, 1.584356, 0.193274)",
        "(-0.280000, 1.585869, 0.195857)",
        "(-0.280000, 1.587270, 0.198617)",
        "(-0.280000, 1.588521, 0.201585)",
        "(-0.280000, 1.589597, 0.204704)",
        "(-0.280000, 1.590463, 0.208000)",
        "(-0.280000, 1.591155, 0.211132)",
        "(-0.280000, 1.591573, 0.214552)",
        "(-0.280000, 1.591672, 0.218249)",
        "(-0.280000, 1.591423, 0.222207)",
        "(-0.280000, 1.590817, 0.226353)",
        "(-0.280000, 1.590003, 0.230233)",
        "(-0.280000, 1.588866, 0.234183)",
        "(-0.280000, 1.587367, 0.238303)",
        "(-0.280000, 1.585534, 0.242511)",
        "(-0.280000, 1.583409, 0.246748)",
        "(-0.280000, 1.581264, 0.250595)",
        "(-0.280000, 1.578899, 0.254510)",
        "(-0.280000, 1.576338, 0.258438)",
        "(-0.280000, 1.573548, 0.262409)",
        "(-0.280000, 1.570515, 0.266409)",
        "(-0.280000, 1.567565, 0.270025)",
        "(-0.280000, 1.564305, 0.273744)",
        "(-0.280000, 1.560742, 0.277516)",
        "(-0.280000, 1.556890, 0.281290)",
        "(-0.280000, 1.552746, 0.285034)",
        "(-0.280000, 1.548733, 0.288381)",
        "(-0.280000, 1.544310, 0.291781)",
        "(-0.280000, 1.539504, 0.295165)",
        "(-0.280000, 1.534317, 0.298484)",
        "(-0.280000, 1.528757, 0.301690)",
        "(-0.280000, 1.523550, 0.304387)",
        "(-0.280000, 1.517877, 0.307013)",
        "(-0.280000, 1.511829, 0.309475)",
        "(-0.280000, 1.505421, 0.311724)",
        "(-0.280000, 1.498711, 0.313705)",
        "(-0.280000, 1.492472, 0.315217)",
        "(-0.280000, 1.485890, 0.316481)",
        "(-0.280000, 1.478942, 0.317455)",
        "(-0.280000, 1.471749, 0.318082)",
        "(-0.280000, 1.464440, 0.318328)",
        "(-0.280000, 1.457667, 0.318205)",
        "(-0.280000, 1.450594, 0.317717)",
        "(-0.280000, 1.443330, 0.316827)",
        "(-0.280000, 1.435946, 0.315512)",
        "(-0.280000, 1.428555, 0.313768)",
        "(-0.280000, 1.421929, 0.311828)",
        "(-0.280000, 1.415306, 0.309515)",
        "(-0.280000, 1.408793, 0.306856)",
        "(-0.280000, 1.402393, 0.303848)",
        "(-0.280000, 1.396153, 0.300509)",
        "(-0.280000, 1.390603, 0.297174)",
        "(-0.280000, 1.385141, 0.293525)",
        "(-0.280000, 1.379787, 0.289560)",
        "(-0.280000, 1.374578, 0.285289)",
        "(-0.280000, 1.369545, 0.280727)",
        "(-0.280000, 1.365181, 0.276376)",
        "(-0.280000, 1.360910, 0.271709)",
        "(-0.280000, 1.356826, 0.266804)",
        "(-0.280000, 1.352998, 0.261744)",
        "(-0.280000, 1.349410, 0.256510)",
        "(-0.280000, 1.346354, 0.251598)",
        "(-0.280000, 1.343463, 0.246474)",
        "(-0.280000, 1.340733, 0.241099)",
        "(-0.280000, 1.338207, 0.235523)",
        "(-0.280000, 1.335901, 0.229752)",
        "(-0.280000, 1.334022, 0.224379)",
        "(-0.280000, 1.332329, 0.218788)",
        "(-0.280000, 1.330864, 0.213070)",
        "(-0.280000, 1.329618, 0.207134)",
        "(-0.280000, 1.328618, 0.201019)",
        "(-0.280000, 1.327945, 0.195348)",
        "(-0.280000, 1.327503, 0.189541)",
        "(-0.280000, 1.327309, 0.183665)",
        "(-0.280000, 1.327370, 0.177768)",
        "(-0.280000, 1.327682, 0.171930)",
        "(-0.280000, 1.328188, 0.166597)",
        "(-0.280000, 1.328911, 0.161233)",
        "(-0.280000, 1.329854, 0.155865)",
        "(-0.280000, 1.331016, 0.150521)",
        "(-0.280000, 1.332391, 0.145228)",
        "(-0.280000, 1.333824, 0.140470)",
        "(-0.280000, 1.335497, 0.135578)",
        "(-0.280000, 1.337426, 0.130581)",
        "(-0.280000, 1.339635, 0.125476)",
        "(-0.280000, 1.342178, 0.120217)",
        "(-0.280000, 1.344751, 0.115412)",
        "(-0.280000, 1.347743, 0.110346)",
        "(-0.280000, 1.351243, 0.104986)",
        "(-0.280000, 1.355307, 0.099380)",
        "(-0.280000, 1.360015, 0.093562)",
        "(-0.280000, 1.364765, 0.088295)",
        "(-0.280000, 1.370230, 0.082859)",
        "(-0.280000, 1.376427, 0.077379)",
        "(-0.280000, 1.383440, 0.071926)",
        "(-0.280000, 1.391251, 0.066652)",
        "(-0.280000, 1.398997, 0.062152)",
        "(-0.280000, 1.407533, 0.057939)",
        "(-0.280000, 1.416762, 0.054178)",
        "(-0.280000, 1.426547, 0.051016)",
        "(-0.280000, 1.436694, 0.048570)",
        "(-0.280000, 1.446327, 0.046992)",
        "(-0.280000, 1.456198, 0.046100)",
        "(-0.280000, 1.466201, 0.045930)",
        "(-0.280000, 1.476171, 0.046493)",
        "(-0.280000, 1.486018, 0.047775)",
        "(-0.280000, 1.494897, 0.049568)",
        "(-0.280000, 1.503650, 0.051951)",
        "(-0.280000, 1.512261, 0.054925)",
        "(-0.280000, 1.520568, 0.058428)",
        "(-0.280000, 1.528479, 0.062393)",
        "(-0.280000, 1.535419, 0.066428)",
        "(-0.280000, 1.541944, 0.070749)",
        "(-0.280000, 1.548062, 0.075319)",
        "(-0.280000, 1.553690, 0.080026)",
        "(-0.280000, 1.558869, 0.084847)",
        "(-0.280000, 1.563336, 0.089436)",
        "(-0.280000, 1.567468, 0.094082)",
        "(-0.280000, 1.571287, 0.098708)",
        "(-0.280000, 1.574896, 0.103339)",
        "(-0.280000, 1.578323, 0.107935)",
        "(-0.280000, 1.581406, 0.112139)",
        "(-0.280000, 1.584444, 0.116347)",
        "(-0.280000, 1.587453, 0.120561)",
        "(-0.280000, 1.590441, 0.124788)",
        "(-0.280000, 1.593401, 0.129026)",
        "(-0.280000, 1.596239, 0.133000)",
        "(-0.280000, 1.598403, 0.137370)",
        "(-0.280000, 1.599879, 0.142092)",
        "(-0.280000, 1.601214, 0.146958)",
        "(-0.280000, 1.602391, 0.151943)",
        "(-0.280000, 1.603316, 0.156570)",
        "(-0.280000, 1.604118, 0.161432)",
        "(-0.280000, 1.604772, 0.166513)",
        "(-0.280000, 1.605251, 0.171731)",
        "(-0.280000, 1.605542, 0.177080)",
        "(-0.280000, 1.605631, 0.182066)",
        "(-0.280000, 1.605542, 0.187173)",
        "(-0.280000, 1.605256, 0.192444)",
        "(-0.280000, 1.604762, 0.197817)",
        "(-0.280000, 1.604047, 0.203283)",
        "(-0.280000, 1.603196, 0.208314)",
        "(-0.280000, 1.602140, 0.213427)",
        "(-0.280000, 1.600880, 0.218557)",
        "(-0.280000, 1.599409, 0.223708)",
        "(-0.280000, 1.597726, 0.228855)",
        "(-0.280000, 1.595997, 0.233553)",
        "(-0.280000, 1.594065, 0.238276)",
        "(-0.280000, 1.591948, 0.242962)",
        "(-0.280000, 1.589663, 0.247568)",
        "(-0.280000, 1.587210, 0.252093)",
        "(-0.280000, 1.584791, 0.256206)",
        "(-0.280000, 1.582139, 0.260382)",
        "(-0.280000, 1.579253, 0.264591)",
        "(-0.280000, 1.576134, 0.268801)",
        "(-0.280000, 1.572738, 0.273043)",
        "(-0.280000, 1.569452, 0.276851)",
        "(-0.280000, 1.565793, 0.280790)",
        "(-0.280000, 1.561791, 0.284777)",
        "(-0.280000, 1.557444, 0.288769)",
        "(-0.280000, 1.552737, 0.292736)",
        "(-0.280000, 1.548224, 0.296229)",
        "(-0.280000, 1.543312, 0.299717)",
        "(-0.280000, 1.537896, 0.303215)",
        "(-0.280000, 1.531384, 0.305481)",
        "(-0.280000, 1.524126, 0.306660)",
        "(-0.280000, 1.517384, 0.307226)",
        "(-0.280000, 1.510289, 0.307593)",
        "(-0.280000, 1.502970, 0.307637)",
        "(-0.280000, 1.495360, 0.307274)",
        "(-0.280000, 1.487553, 0.306427)",
        "(-0.280000, 1.480479, 0.304920)",
        "(-0.280000, 1.473163, 0.302944)",
        "(-0.280000, 1.465723, 0.300444)",
        "(-0.280000, 1.458295, 0.297391)",
        "(-0.280000, 1.450916, 0.293793)",
        "(-0.280000, 1.444481, 0.289759)",
        "(-0.280000, 1.437938, 0.285213)",
        "(-0.280000, 1.431501, 0.280168)",
        "(-0.280000, 1.425356, 0.274677)",
        "(-0.280000, 1.419576, 0.268785)",
        "(-0.280000, 1.414945, 0.263014)",
        "(-0.280000, 1.410607, 0.256986)",
        "(-0.280000, 1.406706, 0.250860)",
        "(-0.280000, 1.403270, 0.244737)",
        "(-0.280000, 1.400251, 0.238667)",
        "(-0.280000, 1.397931, 0.233120)",
        "(-0.280000, 1.395842, 0.227727)",
        "(-0.280000, 1.393958, 0.222508)",
        "(-0.280000, 1.392232, 0.217506)",
        "(-0.280000, 1.390587, 0.212672)",
        "(-0.280000, 1.389104, 0.208345)",
        "(-0.280000, 1.387567, 0.204117)",
        "(-0.280000, 1.385972, 0.200010)",
        "(-0.280000, 1.384284, 0.195942)",
        "(-0.280000, 1.382505, 0.191914)",
        "(-0.280000, 1.380656, 0.188192)",
        "(-0.280000, 1.378691, 0.184382)",
        "(-0.280000, 1.376636, 0.180421)",
        "(-0.280000, 1.374530, 0.176246)",
        "(-0.280000, 1.372429, 0.171874)",
        "(-0.280000, 1.370298, 0.167600)",
        "(-0.280000, 1.368235, 0.163045)",
        "(-0.280000, 1.366292, 0.158219)",
        "(-0.280000, 1.364544, 0.153072)",
        "(-0.280000, 1.363050, 0.147625)",
        "(-0.280000, 1.361693, 0.142403)",
        "(-0.280000, 1.360678, 0.136832)",
        "(-0.280000, 1.360064, 0.130996)",
        "(-0.280000, 1.359895, 0.124940)",
        "(-0.280000, 1.360207, 0.118716)",
        "(-0.280000, 1.360698, 0.112856)",
        "(-0.280000, 1.361714, 0.106860)",
        "(-0.280000, 1.363268, 0.100722)",
        "(-0.280000, 1.365334, 0.094546)",
        "(-0.280000, 1.367921, 0.088342)",
        "(-0.280000, 1.370555, 0.082554)",
        "(-0.280000, 1.373767, 0.076618)",
        "(-0.280000, 1.377576, 0.070602)",
        "(-0.280000, 1.382586, 0.065292)",
        "(-0.280000, 1.388900, 0.061163)",
        "(-0.280000, 1.394995, 0.057609)",
        "(-0.280000, 1.401628, 0.054182)",
        "(-0.280000, 1.408756, 0.050973)",
        "(-0.280000, 1.416307, 0.048069)",
        "(-0.280000, 1.424204, 0.045545)",
        "(-0.280000, 1.431735, 0.043599)",
        "(-0.280000, 1.439611, 0.042025)",
        "(-0.280000, 1.447777, 0.040874)",
        "(-0.280000, 1.456230, 0.040187)",
        "(-0.280000, 1.464865, 0.040006)",
        "(-0.280000, 1.472896, 0.040310)",
        "(-0.280000, 1.481048, 0.041086)",
        "(-0.280000, 1.489641, 0.042422)",
        "(-0.280000, 1.498382, 0.044344)",
        "(-0.280000, 1.507022, 0.046824)",
        "(-0.280000, 1.514925, 0.049625)",
        "(-0.280000, 1.522688, 0.052905)",
        "(-0.280000, 1.530256, 0.056647)",
        "(-0.280000, 1.537556, 0.060811)",
        "(-0.280000, 1.544532, 0.065355)",
        "(-0.280000, 1.550677, 0.069868)",
        "(-0.280000, 1.556541, 0.074677)",
        "(-0.280000, 1.562059, 0.079715)",
        "(-0.280000, 1.567289, 0.085018)",
        "(-0.280000, 1.572183, 0.090529)",
        "(-0.280000, 1.576418, 0.095804)",
        "(-0.280000, 1.580398, 0.101274)",
        "(-0.280000, 1.584102, 0.106912)",
        "(-0.280000, 1.587497, 0.112650)",
        "(-0.280000, 1.590585, 0.118476)",
        "(-0.280000, 1.593200, 0.123988)",
        "(-0.280000, 1.595575, 0.129608)",
        "(-0.280000, 1.597707, 0.135325)",
        "(-0.280000, 1.599598, 0.141146)",
        "(-0.280000, 1.601236, 0.147044)",
        "(-0.280000, 1.601936, 0.152617)",
        "(-0.280000, 1.601815, 0.158368)",
        "(-0.280000, 1.601617, 0.164099)",
        "(-0.280000, 1.601348, 0.169798)",
        "(-0.280000, 1.601012, 0.175475)",
        "(-0.280000, 1.600603, 0.180670)",
        "(-0.280000, 1.600155, 0.185852)",
        "(-0.280000, 1.599647, 0.191059)",
        "(-0.280000, 1.599060, 0.196245)",
        "(-0.280000, 1.598366, 0.201393)",
        "(-0.280000, 1.597598, 0.206112)",
        "(-0.280000, 1.596669, 0.210821)",
        "(-0.280000, 1.595584, 0.215462)",
        "(-0.280000, 1.594337, 0.220058)",
        "(-0.280000, 1.592943, 0.224572)",
        "(-0.280000, 1.591527, 0.228666)",
        "(-0.280000, 1.589969, 0.232747)",
        "(-0.280000, 1.588273, 0.236794)",
        "(-0.280000, 1.586439, 0.240800)",
        "(-0.280000, 1.584492, 0.244716)",
        "(-0.280000, 1.582586, 0.248269)",
        "(-0.280000, 1.580538, 0.251829)",
        "(-0.280000, 1.578363, 0.255356)",
        "(-0.280000, 1.576051, 0.258862)",
        "(-0.280000, 1.573587, 0.262356)",
        "(-0.280000, 1.571242, 0.265478)",
        "(-0.280000, 1.568692, 0.268673)",
        "(-0.280000, 1.565961, 0.271888)",
        "(-0.280000, 1.563055, 0.275100)",
        "(-0.280000, 1.559970, 0.278297)",
        "(-0.280000, 1.557040, 0.281148)",
        "(-0.280000, 1.553898, 0.284024)",
        "(-0.280000, 1.550483, 0.286954)",
        "(-0.280000, 1.546810, 0.289895)",
        "(-0.280000, 1.542885, 0.292817)",
        "(-0.280000, 1.539155, 0.295399)",
        "(-0.280000, 1.535118, 0.297993)",
        "(-0.280000, 1.530808, 0.300547)",
        "(-0.280000, 1.526213, 0.303043)",
        "(-0.280000, 1.521355, 0.305440)",
        "(-0.280000, 1.516803, 0.307475)",
        "(-0.280000, 1.511917, 0.309441)",
        "(-0.280000, 1.506745, 0.311289)",
        "(-0.280000, 1.501323, 0.312979)",
        "(-0.280000, 1.495722, 0.314468)",
        "(-0.280000, 1.490526, 0.315626)",
        "(-0.280000, 1.485049, 0.316618)",
        "(-0.280000, 1.479330, 0.317410)",
        "(-0.280000, 1.473415, 0.317971)",
        "(-0.280000, 1.467295, 0.318279)",
        "(-0.280000, 1.461723, 0.318319)",
        "(-0.280000, 1.455823, 0.318114)",
        "(-0.280000, 1.449695, 0.317628)",
        "(-0.280000, 1.443446, 0.316845)",
        "(-0.280000, 1.437112, 0.315748)",
        "(-0.280000, 1.431401, 0.314491)",
        "(-0.280000, 1.425564, 0.312938)",
        "(-0.280000, 1.419576, 0.311050)",
        "(-0.280000, 1.413455, 0.308799)",
        "(-0.280000, 1.407277, 0.306180)",
        "(-0.280000, 1.401737, 0.303516)",
        "(-0.280000, 1.396106, 0.300492)",
        "(-0.280000, 1.390419, 0.297135)",
        "(-0.280000, 1.384606, 0.293407)",
        "(-0.280000, 1.378733, 0.289338)",
        "(-0.280000, 1.373402, 0.285438)",
        "(-0.280000, 1.367911, 0.281161)",
        "(-0.280000, 1.362373, 0.276565)",
        "(-0.280000, 1.356819, 0.271634)",
        "(-0.280000, 1.351310, 0.266375)",
        "(-0.280000, 1.346267, 0.261373)",
        "(-0.280000, 1.341825, 0.255527)",
        "(-0.280000, 1.338099, 0.248962)",
        "(-0.280000, 1.334627, 0.241996)",
        "(-0.280000, 1.331463, 0.234651)",
        "(-0.280000, 1.328921, 0.227746)",
        "(-0.280000, 1.326614, 0.220271)",
        "(-0.280000, 1.324651, 0.212356)",
        "(-0.280000, 1.323112, 0.204129)",
        "(-0.280000, 1.322035, 0.195573)",
        "(-0.280000, 1.321503, 0.187611)",
        "(-0.280000, 1.321425, 0.179295)",
        "(-0.280000, 1.321859, 0.170662)",
        "(-0.280000, 1.322851, 0.161839)",
        "(-0.280000, 1.324440, 0.152865)",
        "(-0.280000, 1.326419, 0.144672)",
        "(-0.280000, 1.329018, 0.136202)",
        "(-0.280000, 1.332300, 0.127527)",
        "(-0.280000, 1.336382, 0.118598)",
        "(-0.280000, 1.341339, 0.109518)",
        "(-0.280000, 1.346588, 0.101337)",
        "(-0.280000, 1.352799, 0.093014)",
        "(-0.280000, 1.360043, 0.084695)",
        "(-0.280000, 1.368389, 0.076531)",
        "(-0.280000, 1.377833, 0.068733)",
        "(-0.280000, 1.387462, 0.062061)",
        "(-0.280000, 1.398164, 0.055916)",
        "(-0.280000, 1.409920, 0.050493)",
        "(-0.280000, 1.422646, 0.046003)",
        "(-0.280000, 1.436104, 0.042668)",
        "(-0.280000, 1.449011, 0.040742)",
        "(-0.280000, 1.462192, 0.040006)",
        "(-0.280000, 1.475385, 0.040497)",
        "(-0.280000, 1.488322, 0.042182)",
        "(-0.280000, 1.500710, 0.044954)",
        "(-0.280000, 1.511717, 0.048424)",
        "(-0.280000, 1.522055, 0.052617)",
        "(-0.280000, 1.531702, 0.057426)",
        "(-0.280000, 1.539897, 0.063836)",
        "(-0.280000, 1.546678, 0.071355)",
        "(-0.280000, 1.552046, 0.078597)",
        "(-0.280000, 1.556597, 0.085837)",
        "(-0.280000, 1.560383, 0.092978)",
        "(-0.280000, 1.563470, 0.100008)",
        "(-0.280000, 1.565917, 0.106849)",
        "(-0.280000, 1.567569, 0.113121)",
        "(-0.280000, 1.568825, 0.119237)",
        "(-0.280000, 1.569736, 0.125186)",
        "(-0.280000, 1.570364, 0.130991)",
        "(-0.280000, 1.570764, 0.136653)",
        "(-0.280000, 1.570817, 0.141823)",
        "(-0.280000, 1.570757, 0.146908)",
        "(-0.280000, 1.570603, 0.151908)",
        "(-0.280000, 1.570375, 0.156811)",
        "(-0.280000, 1.570092, 0.161607)",
        "(-0.280000, 1.569717, 0.165885)",
        "(-0.280000, 1.569364, 0.170167)",
        "(-0.280000, 1.569041, 0.174397)",
        "(-0.280000, 1.568754, 0.178560)",
        "(-0.280000, 1.568515, 0.182676)",
        "(-0.280000, 1.568344, 0.186387)",
        "(-0.280000, 1.568254, 0.190064)",
        "(-0.280000, 1.568241, 0.193773)",
        "(-0.280000, 1.568301, 0.197491)",
        "(-0.280000, 1.568432, 0.201205)",
        "(-0.280000, 1.568686, 0.204638)",
        "(-0.280000, 1.569001, 0.208116)",
        "(-0.280000, 1.569376, 0.211562)",
        "(-0.280000, 1.569798, 0.215034)",
        "(-0.280000, 1.570253, 0.218507)",
        "(-0.280000, 1.570799, 0.221770)",
        "(-0.280000, 1.571333, 0.225085)",
        "(-0.280000, 1.571844, 0.228413)",
        "(-0.280000, 1.572306, 0.231761)",
        "(-0.280000, 1.572686, 0.235115)",
        "(-0.280000, 1.573057, 0.238328)",
        "(-0.280000, 1.573287, 0.241594)",
        "(-0.280000, 1.573335, 0.244927)",
        "(-0.280000, 1.573158, 0.248339)",
        "(-0.280000, 1.572694, 0.251871)",
        "(-0.280000, 1.572119, 0.255186)",
        "(-0.280000, 1.571164, 0.258685)",
        "(-0.280000, 1.569811, 0.262311)",
        "(-0.280000, 1.568051, 0.266021)",
        "(-0.280000, 1.565894, 0.269760)",
        "(-0.280000, 1.563658, 0.273143)",
        "(-0.280000, 1.561027, 0.276538)",
        "(-0.280000, 1.557945, 0.279990)",
        "(-0.280000, 1.554437, 0.283454)",
        "(-0.280000, 1.550516, 0.286915)",
        "(-0.280000, 1.546685, 0.289991)",
        "(-0.280000, 1.542460, 0.293110)",
        "(-0.280000, 1.537822, 0.296199)",
        "(-0.280000, 1.532650, 0.299236)",
        "(-0.280000, 1.526919, 0.302136)",
        "(-0.280000, 1.521347, 0.304469)",
        "(-0.280000, 1.515135, 0.306609)",
        "(-0.280000, 1.508344, 0.308443)",
        "(-0.280000, 1.501034, 0.309876)",
        "(-0.280000, 1.493327, 0.310819)",
        "(-0.280000, 1.486148, 0.311051)",
        "(-0.280000, 1.478607, 0.310796)",
        "(-0.280000, 1.470879, 0.309996)",
        "(-0.280000, 1.463089, 0.308630)",
        "(-0.280000, 1.455310, 0.306698)",
        "(-0.280000, 1.448480, 0.304330)",
        "(-0.280000, 1.441558, 0.301482)",
        "(-0.280000, 1.434716, 0.298181)",
        "(-0.280000, 1.428099, 0.294476)",
        "(-0.280000, 1.421773, 0.290417)",
        "(-0.280000, 1.416349, 0.286318)",
        "(-0.280000, 1.411059, 0.281956)",
        "(-0.280000, 1.405914, 0.277322)",
        "(-0.280000, 1.401002, 0.272493)",
        "(-0.280000, 1.396364, 0.267524)",
        "(-0.280000, 1.392414, 0.262820)",
        "(-0.280000, 1.388583, 0.257995)",
        "(-0.280000, 1.384917, 0.253111)",
        "(-0.280000, 1.381407, 0.248167)",
        "(-0.280000, 1.378065, 0.243209)",
        "(-0.280000, 1.375146, 0.238672)",
        "(-0.280000, 1.372290, 0.234114)",
        "(-0.280000, 1.369506, 0.229559)",
        "(-0.280000, 1.366765, 0.224953)",
        "(-0.280000, 1.364071, 0.220287)",
        "(-0.280000, 1.361559, 0.215975)",
        "(-0.280000, 1.359052, 0.211564)",
        "(-0.280000, 1.356569, 0.207064)",
        "(-0.280000, 1.354113, 0.202414)",
        "(-0.280000, 1.351711, 0.197627)",
        "(-0.280000, 1.349442, 0.193190)",
        "(-0.280000, 1.347216, 0.188556)",
        "(-0.280000, 1.345075, 0.183791)",
        "(-0.280000, 1.343040, 0.178908)",
        "(-0.280000, 1.341136, 0.173873)",
        "(-0.280000, 1.339342, 0.169118)",
        "(-0.280000, 1.337716, 0.164141)",
        "(-0.280000, 1.336276, 0.158880)",
        "(-0.280000, 1.335061, 0.153390)",
        "(-0.280000, 1.334100, 0.147676)",
        "(-0.280000, 1.333264, 0.142253)",
        "(-0.280000, 1.332710, 0.136539)",
        "(-0.280000, 1.332428, 0.130583)",
        "(-0.280000, 1.333488, 0.124755)",
        "(-0.280000, 1.336029, 0.119310)",
        "(-0.280000, 1.338591, 0.114356)",
        "(-0.280000, 1.341477, 0.109287)",
        "(-0.280000, 1.344675, 0.104177)",
        "(-0.280000, 1.348214, 0.099032)",
        "(-0.280000, 1.352050, 0.093952)",
        "(-0.280000, 1.355851, 0.089349)",
        "(-0.280000, 1.360003, 0.084737)",
        "(-0.280000, 1.364535, 0.080134)",
        "(-0.280000, 1.369492, 0.075547)",
        "(-0.280000, 1.374922, 0.070992)",
        "(-0.280000, 1.380258, 0.066940)",
        "(-0.280000, 1.386218, 0.062858)",
        "(-0.280000, 1.392855, 0.058811)",
        "(-0.280000, 1.400193, 0.054886)",
        "(-0.280000, 1.408255, 0.051183)",
        "(-0.280000, 1.416124, 0.048134)",
        "(-0.280000, 1.424656, 0.045416)",
        "(-0.280000, 1.433836, 0.043133)",
        "(-0.280000, 1.443477, 0.041420)",
        "(-0.280000, 1.453429, 0.040358)",
        "(-0.280000, 1.462686, 0.040002)",
        "(-0.280000, 1.472044, 0.040256)",
        "(-0.280000, 1.481331, 0.041121)",
        "(-0.280000, 1.490576, 0.042600)",
        "(-0.280000, 1.499608, 0.044660)",
        "(-0.280000, 1.507687, 0.047039)",
        "(-0.280000, 1.515500, 0.049850)",
        "(-0.280000, 1.523066, 0.053079)",
        "(-0.280000, 1.530276, 0.056657)",
        "(-0.280000, 1.537007, 0.060478)",
        "(-0.280000, 1.542932, 0.064261)",
        "(-0.280000, 1.548553, 0.068250)",
        "(-0.280000, 1.553823, 0.072383)",
        "(-0.280000, 1.558746, 0.076627)",
        "(-0.280000, 1.563317, 0.080941)",
        "(-0.280000, 1.567241, 0.084968)",
        "(-0.280000, 1.570974, 0.089114)",
        "(-0.280000, 1.574517, 0.093372)",
        "(-0.280000, 1.577856, 0.097718)",
        "(-0.280000, 1.581015, 0.102174)",
        "(-0.280000, 1.583770, 0.106382)",
        "(-0.280000, 1.586387, 0.110705)",
        "(-0.280000, 1.588883, 0.115184)",
        "(-0.280000, 1.590127, 0.120369)",
        "(-0.280000, 1.590186, 0.126070)",
        "(-0.280000, 1.589903, 0.131322)",
        "(-0.280000, 1.589450, 0.136571)",
        "(-0.280000, 1.588816, 0.141759)",
        "(-0.280000, 1.587982, 0.146892)",
        "(-0.280000, 1.586974, 0.151960)",
        "(-0.280000, 1.585726, 0.156582)",
        "(-0.280000, 1.584366, 0.161162)",
        "(-0.280000, 1.582900, 0.165643)",
        "(-0.280000, 1.581347, 0.170022)",
        "(-0.280000, 1.579738, 0.174270)",
        "(-0.280000, 1.578064, 0.178131)",
        "(-0.280000, 1.576388, 0.181967)",
        "(-0.280000, 1.574723, 0.185768)",
        "(-0.280000, 1.573083, 0.189496)",
        "(-0.280000, 1.571484, 0.193162)",
        "(-0.280000, 1.569986, 0.196476)",
        "(-0.280000, 1.568541, 0.199906)",
        "(-0.280000, 1.567152, 0.203438)",
        "(-0.280000, 1.565805, 0.207113)",
        "(-0.280000, 1.564478, 0.210957)",
        "(-0.280000, 1.563286, 0.214567)",
        "(-0.280000, 1.562096, 0.218381)",
        "(-0.280000, 1.560866, 0.222444)",
        "(-0.280000, 1.559559, 0.226749)",
        "(-0.280000, 1.558154, 0.231263)",
        "(-0.280000, 1.556867, 0.235535)",
        "(-0.280000, 1.555430, 0.240039)",
        "(-0.280000, 1.553845, 0.244680)",
        "(-0.280000, 1.552065, 0.249487)",
        "(-0.280000, 1.550087, 0.254384)",
        "(-0.280000, 1.548207, 0.258991)",
        "(-0.280000, 1.546047, 0.263723)",
        "(-0.280000, 1.543602, 0.268516)",
        "(-0.280000, 1.540826, 0.273348)",
        "(-0.280000, 1.537733, 0.278132)",
        "(-0.280000, 1.534725, 0.282559)",
        "(-0.280000, 1.531338, 0.286939)",
        "(-0.280000, 1.527553, 0.291226)",
        "(-0.280000, 1.523388, 0.295353)",
        "(-0.280000, 1.518855, 0.299264)",
        "(-0.280000, 1.514551, 0.302655)",
        "(-0.280000, 1.509831, 0.305834)",
        "(-0.280000, 1.504745, 0.308727)",
        "(-0.280000, 1.499327, 0.311289)",
        "(-0.280000, 1.493670, 0.313470)",
        "(-0.280000, 1.488412, 0.315138)",
        "(-0.280000, 1.482893, 0.316462)",
        "(-0.280000, 1.477110, 0.317437)",
        "(-0.280000, 1.471121, 0.318052)",
        "(-0.280000, 1.464953, 0.318315)",
        "(-0.280000, 1.459268, 0.318265)",
        "(-0.280000, 1.453328, 0.317941)",
        "(-0.280000, 1.447241, 0.317289)",
        "(-0.280000, 1.440933, 0.316232)",
        "(-0.280000, 1.434494, 0.314716)",
        "(-0.280000, 1.428710, 0.312896)",
        "(-0.280000, 1.422827, 0.310598)",
        "(-0.280000, 1.416879, 0.307788)",
        "(-0.280000, 1.410919, 0.304443)",
        "(-0.280000, 1.405028, 0.300575)",
        "(-0.280000, 1.399936, 0.296547)",
        "(-0.280000, 1.394882, 0.292006)",
        "(-0.280000, 1.389993, 0.287007)",
        "(-0.280000, 1.385311, 0.281566)",
        "(-0.280000, 1.380892, 0.275718)",
        "(-0.280000, 1.377339, 0.270071)",
        "(-0.280000, 1.373982, 0.264056)",
        "(-0.280000, 1.370961, 0.257841)",
        "(-0.280000, 1.368323, 0.251524)",
        "(-0.280000, 1.366052, 0.245143)",
        "(-0.280000, 1.364442, 0.239276)",
        "(-0.280000, 1.363057, 0.233379)",
        "(-0.280000, 1.361893, 0.227448)",
        "(-0.280000, 1.360946, 0.221553)",
        "(-0.280000, 1.360182, 0.215671)",
        "(-0.280000, 1.359726, 0.210334)",
        "(-0.280000, 1.359339, 0.204911)",
        "(-0.280000, 1.359031, 0.199462)",
        "(-0.280000, 1.358800, 0.193906)",
        "(-0.280000, 1.358650, 0.188227)",
        "(-0.280000, 1.358602, 0.183016)",
        "(-0.280000, 1.358613, 0.177516)",
        "(-0.280000, 1.358731, 0.171696)",
        "(-0.280000, 1.359013, 0.165539)",
        "(-0.280000, 1.359513, 0.159103)",
        "(-0.280000, 1.360093, 0.153044)",
        "(-0.280000, 1.360976, 0.146547)",
        "(-0.280000, 1.362231, 0.139675)",
        "(-0.280000, 1.363942, 0.132458)",
        "(-0.280000, 1.366186, 0.124952)",
        "(-0.280000, 1.368546, 0.117960)",
        "(-0.280000, 1.371485, 0.110721)",
        "(-0.280000, 1.375001, 0.103402)",
        "(-0.280000, 1.379098, 0.096105)",
        "(-0.280000, 1.383762, 0.088930)",
        "(-0.280000, 1.388430, 0.082366)",
        "(-0.280000, 1.393631, 0.075983)",
        "(-0.280000, 1.399379, 0.069796)",
        "(-0.280000, 1.405660, 0.063887)",
        "(-0.280000, 1.412469, 0.058308)",
        "(-0.280000, 1.419152, 0.053330)",
        "(-0.280000, 1.426471, 0.048663)",
        "(-0.280000, 1.434444, 0.044432)",
        "(-0.280000, 1.443248, 0.041452)",
        "(-0.280000, 1.452741, 0.040409)",
        "(-0.280000, 1.461692, 0.040012)",
        "(-0.280000, 1.471063, 0.040201)",
        "(-0.280000, 1.480694, 0.041042)",
        "(-0.280000, 1.490477, 0.042581)",
        "(-0.280000, 1.500267, 0.044834)",
        "(-0.280000, 1.509162, 0.047531)",
        "(-0.280000, 1.517898, 0.050817)",
        "(-0.280000, 1.526365, 0.054653)",
        "(-0.280000, 1.534427, 0.058956)",
        "(-0.280000, 1.542015, 0.063648)",
        "(-0.280000, 1.548591, 0.068279)",
        "(-0.280000, 1.554771, 0.073170)",
        "(-0.280000, 1.560526, 0.078261)",
        "(-0.280000, 1.565875, 0.083529)",
        "(-0.280000, 1.570822, 0.088939)",
        "(-0.280000, 1.575060, 0.094055)",
        "(-0.280000, 1.578998, 0.099288)",
        "(-0.280000, 1.582676, 0.104678)",
        "(-0.280000, 1.584428, 0.111167)",
        "(-0.280000, 1.585756, 0.117612)",
        "(-0.280000, 1.586493, 0.123547)",
        "(-0.280000, 1.586944, 0.129416)",
        "(-0.280000, 1.587150, 0.135178)",
        "(-0.280000, 1.587150, 0.140903)",
        "(-0.280000, 1.586965, 0.146507)",
        "(-0.280000, 1.586527, 0.151559)",
        "(-0.280000, 1.586019, 0.156517)",
        "(-0.280000, 1.585465, 0.161351)",
        "(-0.280000, 1.584896, 0.166067)",
        "(-0.280000, 1.584345, 0.170630)",
        "(-0.280000, 1.583811, 0.174782)",
        "(-0.280000, 1.583368, 0.178911)",
        "(-0.280000, 1.583028, 0.183003)",
        "(-0.280000, 1.582803, 0.187062)",
        "(-0.280000, 1.582703, 0.191110)",
        "(-0.280000, 1.582767, 0.194794)",
        "(-0.280000, 1.582970, 0.198605)",
        "(-0.280000, 1.583301, 0.202517)",
        "(-0.280000, 1.583743, 0.206550)",
        "(-0.280000, 1.584269, 0.210736)",
        "(-0.280000, 1.584948, 0.214720)",
        "(-0.280000, 1.585662, 0.218860)",
        "(-0.280000, 1.586352, 0.223294)",
        "(-0.280000, 1.586947, 0.228025)",
        "(-0.280000, 1.587388, 0.233029)",
        "(-0.280000, 1.587792, 0.237878)",
        "(-0.280000, 1.587942, 0.242983)",
        "(-0.280000, 1.587860, 0.248280)",
        "(-0.280000, 1.586545, 0.253256)",
        "(-0.280000, 1.583909, 0.257632)",
        "(-0.280000, 1.581348, 0.261569)",
        "(-0.280000, 1.578601, 0.265499)",
        "(-0.280000, 1.575662, 0.269411)",
        "(-0.280000, 1.572515, 0.273310)",
        "(-0.280000, 1.569242, 0.277085)",
        "(-0.280000, 1.566115, 0.280455)",
        "(-0.280000, 1.562810, 0.283791)",
        "(-0.280000, 1.559281, 0.287123)",
        "(-0.280000, 1.555504, 0.290446)",
        "(-0.280000, 1.551489, 0.293731)",
        "(-0.280000, 1.547687, 0.296626)",
        "(-0.280000, 1.543516, 0.299578)",
        "(-0.280000, 1.539010, 0.302524)",
        "(-0.280000, 1.534087, 0.305474)",
        "(-0.280000, 1.528648, 0.308430)",
        "(-0.280000, 1.523442, 0.310982)",
        "(-0.280000, 1.517696, 0.313501)",
        "(-0.280000, 1.511404, 0.315923)",
        "(-0.280000, 1.504628, 0.318158)",
        "(-0.280000, 1.497385, 0.320139)",
        "(-0.280000, 1.490608, 0.321628)",
        "(-0.280000, 1.483298, 0.322851)",
        "(-0.280000, 1.475519, 0.323727)",
        "(-0.280000, 1.466980, 0.324192)",
        "(-0.280000, 1.458369, 0.324141)",
        "(-0.280000, 1.450482, 0.323636)",
        "(-0.280000, 1.442207, 0.322628)",
        "(-0.280000, 1.433737, 0.321080)",
        "(-0.280000, 1.425166, 0.318963)",
        "(-0.280000, 1.416665, 0.316291)",
        "(-0.280000, 1.409061, 0.313389)",
        "(-0.280000, 1.401475, 0.309979)",
        "(-0.280000, 1.394034, 0.306092)",
        "(-0.280000, 1.386768, 0.301731)",
        "(-0.280000, 1.379791, 0.296956)",
        "(-0.280000, 1.373762, 0.292307)",
        "(-0.280000, 1.367847, 0.287213)",
        "(-0.280000, 1.362056, 0.281634)",
        "(-0.280000, 1.356512, 0.275647)",
        "(-0.280000, 1.351272, 0.269290)",
        "(-0.280000, 1.346846, 0.263271)",
        "(-0.280000, 1.342709, 0.256973)",
        "(-0.280000, 1.338913, 0.250469)",
        "(-0.280000, 1.336619, 0.243283)",
        "(-0.280000, 1.335733, 0.235587)",
        "(-0.280000, 1.335473, 0.228589)",
        "(-0.280000, 1.335555, 0.221624)",
        "(-0.280000, 1.335994, 0.214795)",
        "(-0.280000, 1.336781, 0.208037)",
        "(-0.280000, 1.337897, 0.201404)",
        "(-0.280000, 1.339382, 0.195499)",
        "(-0.280000, 1.341094, 0.189701)",
        "(-0.280000, 1.343013, 0.184055)",
        "(-0.280000, 1.345116, 0.178565)",
        "(-0.280000, 1.347362, 0.173277)",
        "(-0.280000, 1.349698, 0.168575)",
        "(-0.280000, 1.352118, 0.163911)",
        "(-0.280000, 1.354614, 0.159282)",
        "(-0.280000, 1.357180, 0.154684)",
        "(-0.280000, 1.359805, 0.150121)",
        "(-0.280000, 1.362306, 0.146069)",
        "(-0.280000, 1.364875, 0.141901)",
        "(-0.280000, 1.367517, 0.137621)",
        "(-0.280000, 1.370254, 0.133223)",
        "(-0.280000, 1.373105, 0.128716)",
        "(-0.280000, 1.375789, 0.124570)",
        "(-0.280000, 1.378630, 0.120245)",
        "(-0.280000, 1.381668, 0.115749)",
        "(-0.280000, 1.384970, 0.111071)",
        "(-0.280000, 1.388550, 0.106273)",
        "(-0.280000, 1.391976, 0.101803)",
        "(-0.280000, 1.395699, 0.097238)",
        "(-0.280000, 1.399698, 0.092668)",
        "(-0.280000, 1.404031, 0.088088)",
        "(-0.280000, 1.408237, 0.083823)",
        "(-0.280000, 1.412838, 0.079578)",
        "(-0.280000, 1.417868, 0.075405)",
        "(-0.280000, 1.423355, 0.071366)",
        "(-0.280000, 1.429271, 0.067542)",
        "(-0.280000, 1.435582, 0.064020)",
        "(-0.280000, 1.441731, 0.060936)",
        "(-0.280000, 1.448277, 0.058200)",
        "(-0.280000, 1.455203, 0.055877)",
        "(-0.280000, 1.462470, 0.054031)",
        "(-0.280000, 1.470006, 0.052720)",
        "(-0.280000, 1.477121, 0.051929)",
        "(-0.280000, 1.484424, 0.051680)",
        "(-0.280000, 1.491834, 0.052010)",
        "(-0.280000, 1.499282, 0.052933)",
        "(-0.280000, 1.506679, 0.054447)",
        "(-0.280000, 1.513399, 0.056316)",
        "(-0.280000, 1.519912, 0.058653)",
        "(-0.280000, 1.526230, 0.061440)",
        "(-0.280000, 1.532237, 0.064587)",
        "(-0.280000, 1.537926, 0.068035)",
        "(-0.280000, 1.542939, 0.071456)",
        "(-0.280000, 1.547721, 0.075039)",
        "(-0.280000, 1.552276, 0.078708)",
        "(-0.280000, 1.556701, 0.082477)",
        "(-0.280000, 1.560957, 0.086257)",
        "(-0.280000, 1.564807, 0.089731)",
        "(-0.280000, 1.568590, 0.093186)",
        "(-0.280000, 1.572325, 0.096619)",
        "(-0.280000, 1.576014, 0.100015)",
        "(-0.280000, 1.579664, 0.103387)",
        "(-0.280000, 1.583136, 0.106493)",
        "(-0.280000, 1.585993, 0.110033)",
        "(-0.280000, 1.588205, 0.113929)",
        "(-0.280000, 1.590292, 0.117893)",
        "(-0.280000, 1.592228, 0.121867)",
        "(-0.280000, 1.593870, 0.125506)",
        "(-0.280000, 1.595428, 0.129240)",
        "(-0.280000, 1.596873, 0.132999)",
        "(-0.280000, 1.598199, 0.136759)",
        "(-0.280000, 1.599395, 0.140479)",
        "(-0.280000, 1.600394, 0.143890)",
        "(-0.280000, 1.601293, 0.147271)",
        "(-0.280000, 1.602121, 0.150726)",
        "(-0.280000, 1.602867, 0.154221)",
        "(-0.280000, 1.603527, 0.157752)",
        "(-0.280000, 1.604058, 0.161026)",
        "(-0.280000, 1.604517, 0.164350)",
        "(-0.280000, 1.604897, 0.167689)",
        "(-0.280000, 1.605205, 0.171110)",
        "(-0.280000, 1.605431, 0.174576)",
        "(-0.280000, 1.605566, 0.177810)",
        "(-0.280000, 1.605628, 0.181106)",
        "(-0.280000, 1.605613, 0.184442)",
        "(-0.280000, 1.605517, 0.187815)",
        "(-0.280000, 1.605340, 0.191210)",
        "(-0.280000, 1.605102, 0.194379)",
        "(-0.280000, 1.604786, 0.197600)",
        "(-0.280000, 1.604389, 0.200872)",
        "(-0.280000, 1.603904, 0.204211)",
        "(-0.280000, 1.603325, 0.207616)",
        "(-0.280000, 1.602711, 0.210779)",
        "(-0.280000, 1.601992, 0.214075)",
        "(-0.280000, 1.601169, 0.217449)",
        "(-0.280000, 1.600238, 0.220897)",
        "(-0.280000, 1.599191, 0.224414)",
        "(-0.280000, 1.598130, 0.227679)",
        "(-0.280000, 1.596955, 0.231015)",
        "(-0.280000, 1.595648, 0.234444)",
        "(-0.280000, 1.593011, 0.237394)",
        "(-0.280000, 1.589392, 0.239904)",
        "(-0.280000, 1.585856, 0.242005)",
        "(-0.280000, 1.582261, 0.244033)",
        "(-0.280000, 1.578637, 0.245960)",
        "(-0.280000, 1.574937, 0.247830)",
        "(-0.280000, 1.571225, 0.249572)",
        "(-0.280000, 1.567678, 0.250949)",
        "(-0.280000, 1.564134, 0.252260)",
        "(-0.280000, 1.560607, 0.253512)",
        "(-0.280000, 1.557120, 0.254703)",
        "(-0.280000, 1.553683, 0.255868)",
        "(-0.280000, 1.550448, 0.256818)",
        "(-0.280000, 1.547249, 0.257808)",
        "(-0.280000, 1.544072, 0.258870)",
        "(-0.280000, 1.540899, 0.260035)",
        "(-0.280000, 1.537707, 0.261331)",
        "(-0.280000, 1.534784, 0.262511)",
        "(-0.280000, 1.531768, 0.263900)",
        "(-0.280000, 1.528672, 0.265483)",
        "(-0.280000, 1.525430, 0.267291)",
        "(-0.280000, 1.521969, 0.269344)",
        "(-0.280000, 1.518702, 0.271346)",
        "(-0.280000, 1.515125, 0.273604)",
        "(-0.280000, 1.511176, 0.276095)",
        "(-0.280000, 1.506909, 0.278728)",
        "(-0.280000, 1.502282, 0.281461)",
        "(-0.280000, 1.497859, 0.284042)",
        "(-0.280000, 1.492978, 0.286689)",
        "(-0.280000, 1.487603, 0.289325)",
        "(-0.280000, 1.481739, 0.291880)",
        "(-0.280000, 1.475425, 0.294258)",
        "(-0.280000, 1.469440, 0.296342)",
        "(-0.280000, 1.462828, 0.298180)",
        "(-0.280000, 1.455644, 0.299662)",
        "(-0.280000, 1.447995, 0.300689)",
        "(-0.280000, 1.439916, 0.301157)",
        "(-0.280000, 1.432344, 0.301230)",
        "(-0.280000, 1.424165, 0.300605)",
        "(-0.280000, 1.415589, 0.299202)",
        "(-0.280000, 1.406951, 0.297042)",
        "(-0.280000, 1.398548, 0.294212)",
        "(-0.280000, 1.391204, 0.291229)",
        "(-0.280000, 1.384026, 0.287629)",
        "(-0.280000, 1.377121, 0.283439)",
        "(-0.280000, 1.370586, 0.278721)",
        "(-0.280000, 1.364557, 0.273606)",
        "(-0.280000, 1.359486, 0.268678)",
        "(-0.280000, 1.354876, 0.263491)",
        "(-0.280000, 1.350652, 0.258002)",
        "(-0.280000, 1.346760, 0.252150)",
        "(-0.280000, 1.343179, 0.245923)",
        "(-0.280000, 1.340230, 0.240041)",
        "(-0.280000, 1.337484, 0.233771)",
        "(-0.280000, 1.335069, 0.227262)",
        "(-0.280000, 1.333039, 0.220494)",
        "(-0.280000, 1.331428, 0.213389)",
        "(-0.280000, 1.330441, 0.206733)",
        "(-0.280000, 1.329902, 0.199739)",
        "(-0.280000, 1.329877, 0.192556)",
        "(-0.280000, 1.330397, 0.185250)",
        "(-0.280000, 1.331472, 0.177921)",
        "(-0.280000, 1.333057, 0.171301)",
        "(-0.280000, 1.335141, 0.164618)",
        "(-0.280000, 1.337720, 0.157973)",
        "(-0.280000, 1.340775, 0.151444)",
        "(-0.280000, 1.344271, 0.145121)",
        "(-0.280000, 1.347917, 0.139699)",
        "(-0.280000, 1.351900, 0.134450)",
        "(-0.280000, 1.356185, 0.129386)",
        "(-0.280000, 1.360769, 0.124479)",
        "(-0.280000, 1.365632, 0.119746)",
        "(-0.280000, 1.370394, 0.115702)",
        "(-0.280000, 1.375415, 0.111704)",
        "(-0.280000, 1.380769, 0.107719)",
        "(-0.280000, 1.386438, 0.103793)",
        "(-0.280000, 1.392456, 0.099934)",
        "(-0.280000, 1.398231, 0.096640)",
        "(-0.280000, 1.404452, 0.093327)",
        "(-0.280000, 1.411093, 0.090087)",
        "(-0.280000, 1.418207, 0.086979)",
        "(-0.280000, 1.425734, 0.084105)",
        "(-0.280000, 1.432900, 0.081767)",
        "(-0.280000, 1.440444, 0.079681)",
        "(-0.280000, 1.448286, 0.077924)",
        "(-0.280000, 1.456321, 0.076554)",
        "(-0.280000, 1.464586, 0.075605)",
        "(-0.280000, 1.472404, 0.075056)",
        "(-0.280000, 1.480278, 0.074887)",
        "(-0.280000, 1.488158, 0.075102)",
        "(-0.280000, 1.496007, 0.075699)",
        "(-0.280000, 1.503728, 0.076649)",
        "(-0.280000, 1.510872, 0.077751)",
        "(-0.280000, 1.518018, 0.079180)",
        "(-0.280000, 1.525106, 0.080938)",
        "(-0.280000, 1.532076, 0.083003)",
        "(-0.280000, 1.538934, 0.085390)",
        "(-0.280000, 1.545280, 0.087766)",
        "(-0.280000, 1.551423, 0.090355)",
        "(-0.280000, 1.557375, 0.093124)",
        "(-0.280000, 1.563093, 0.096038)",
        "(-0.280000, 1.568560, 0.099054)",
        "(-0.280000, 1.573586, 0.101878)",
        "(-0.280000, 1.578460, 0.104822)",
        "(-0.280000, 1.583151, 0.107777)",
        "(-0.280000, 1.586726, 0.111292)",
        "(-0.280000, 1.588962, 0.115332)",
        "(-0.280000, 1.590846, 0.118999)",
        "(-0.280000, 1.592574, 0.122612)",
        "(-0.280000, 1.594168, 0.126199)",
        "(-0.280000, 1.595655, 0.129810)",
        "(-0.280000, 1.597051, 0.133484)",
        "(-0.280000, 1.598275, 0.136985)",
        "(-0.280000, 1.599447, 0.140648)",
        "(-0.280000, 1.600561, 0.144494)",
        "(-0.280000, 1.601604, 0.148523)",
        "(-0.280000, 1.602561, 0.152736)",
        "(-0.280000, 1.603338, 0.156689)",
        "(-0.280000, 1.604038, 0.160892)",
        "(-0.280000, 1.604625, 0.165232)",
        "(-0.280000, 1.605090, 0.169725)",
        "(-0.280000, 1.605417, 0.174310)",
        "(-0.280000, 1.605587, 0.178547)",
        "(-0.280000, 1.605630, 0.182832)",
        "(-0.280000, 1.605539, 0.187250)",
        "(-0.280000, 1.605305, 0.191741)",
        "(-0.280000, 1.604924, 0.196282)",
        "(-0.280000, 1.604443, 0.200456)",
        "(-0.280000, 1.603827, 0.204691)",
        "(-0.280000, 1.603075, 0.208950)",
        "(-0.280000, 1.602161, 0.213333)",
        "(-0.280000, 1.601089, 0.217762)",
        "(-0.280000, 1.599981, 0.221793)",
        "(-0.280000, 1.598724, 0.225885)",
        "(-0.280000, 1.597312, 0.230029)",
        "(-0.280000, 1.595751, 0.234183)",
        "(-0.280000, 1.594059, 0.238291)",
        "(-0.280000, 1.592375, 0.242053)",
        "(-0.280000, 1.590538, 0.245853)",
        "(-0.280000, 1.588552, 0.249666)",
        "(-0.280000, 1.586412, 0.253486)",
        "(-0.280000, 1.584134, 0.257271)",
        "(-0.280000, 1.581967, 0.260642)",
        "(-0.280000, 1.579641, 0.264044)",
        "(-0.280000, 1.577169, 0.267440)",
        "(-0.280000, 1.574548, 0.270823)",
        "(-0.280000, 1.571789, 0.274171)",
        "(-0.280000, 1.569154, 0.277184)",
        "(-0.280000, 1.566363, 0.280196)",
        "(-0.280000, 1.563378, 0.283234)",
        "(-0.280000, 1.559380, 0.285332)",
        "(-0.280000, 1.554552, 0.286516)",
        "(-0.280000, 1.550009, 0.287345)",
        "(-0.280000, 1.545335, 0.288124)",
        "(-0.280000, 1.540539, 0.288790)",
        "(-0.280000, 1.535543, 0.289310)",
        "(-0.280000, 1.530383, 0.289632)",
        "(-0.280000, 1.525504, 0.289474)",
        "(-0.280000, 1.520462, 0.289118)",
        "(-0.280000, 1.515311, 0.288528)",
        "(-0.280000, 1.510079, 0.287697)",
        "(-0.280000, 1.504831, 0.286631)",
        "(-0.280000, 1.499979, 0.285167)",
        "(-0.280000, 1.495029, 0.283555)",
        "(-0.280000, 1.490002, 0.281803)",
        "(-0.280000, 1.484860, 0.279932)",
        "(-0.280000, 1.479594, 0.277947)",
        "(-0.280000, 1.474871, 0.275788)",
        "(-0.280000, 1.469884, 0.273571)",
        "(-0.280000, 1.464685, 0.271288)",
        "(-0.280000, 1.459260, 0.268908)",
        "(-0.280000, 1.453626, 0.266393)",
        "(-0.280000, 1.448592, 0.263847)",
        "(-0.280000, 1.443315, 0.261185)",
        "(-0.280000, 1.437860, 0.258350)",
        "(-0.280000, 1.432363, 0.255351)",
        "(-0.280000, 1.426863, 0.252179)",
        "(-0.280000, 1.421962, 0.249186)",
        "(-0.280000, 1.416912, 0.245994)",
        "(-0.280000, 1.411752, 0.242562)",
        "(-0.280000, 1.406450, 0.238793)",
        "(-0.280000, 1.401550, 0.235210)",
        "(-0.280000, 1.396487, 0.231207)",
        "(-0.280000, 1.391352, 0.226758)",
        "(-0.280000, 1.386213, 0.221806)",
        "(-0.280000, 1.381163, 0.216337)",
        "(-0.280000, 1.376288, 0.210281)",
        "(-0.280000, 1.371823, 0.204314)",
        "(-0.280000, 1.367587, 0.197605)",
        "(-0.280000, 1.363728, 0.190241)",
        "(-0.280000, 1.360370, 0.182264)",
        "(-0.280000, 1.357630, 0.173666)",
        "(-0.280000, 1.355505, 0.165421)",
        "(-0.280000, 1.354069, 0.156670)",
        "(-0.280000, 1.353412, 0.147581)",
        "(-0.280000, 1.353573, 0.138310)",
        "(-0.280000, 1.354559, 0.129006)",
        "(-0.280000, 1.356011, 0.120382)",
        "(-0.280000, 1.358192, 0.111874)",
        "(-0.280000, 1.361069, 0.103507)",
        "(-0.280000, 1.364618, 0.095356)",
        "(-0.280000, 1.368754, 0.087500)",
        "(-0.280000, 1.372946, 0.080374)",
        "(-0.280000, 1.377660, 0.073427)",
        "(-0.280000, 1.382879, 0.066710)",
        "(-0.280000, 1.389138, 0.061016)",
        "(-0.280000, 1.396489, 0.056798)",
        "(-0.280000, 1.403539, 0.053275)",
        "(-0.280000, 1.410976, 0.050068)",
        "(-0.280000, 1.418828, 0.047208)",
        "(-0.280000, 1.427121, 0.044739)",
        "(-0.280000, 1.435748, 0.042739)",
        "(-0.280000, 1.443988, 0.041348)",
        "(-0.280000, 1.452513, 0.040426)",
        "(-0.280000, 1.461275, 0.040018)",
        "(-0.280000, 1.470225, 0.040159)",
        "(-0.280000, 1.479246, 0.040873)",
        "(-0.280000, 1.487623, 0.042060)",
        "(-0.280000, 1.496026, 0.043769)",
        "(-0.280000, 1.504310, 0.045981)",
        "(-0.280000, 1.512409, 0.048676)",
        "(-0.280000, 1.520241, 0.051812)",
        "(-0.280000, 1.527290, 0.055114)",
        "(-0.280000, 1.533998, 0.058710)",
        "(-0.280000, 1.540399, 0.062593)",
        "(-0.280000, 1.546426, 0.066692)",
        "(-0.280000, 1.552050, 0.070947)",
        "(-0.280000, 1.556934, 0.075019)",
        "(-0.280000, 1.561489, 0.079169)",
        "(-0.280000, 1.565670, 0.083316)",
        "(-0.280000, 1.569567, 0.087512)",
        "(-0.280000, 1.573191, 0.091738)",
        "(-0.280000, 1.576310, 0.095663)",
        "(-0.280000, 1.579232, 0.099614)",
        "(-0.280000, 1.581949, 0.103565)",
        "(-0.280000, 1.584491, 0.107538)",
        "(-0.280000, 1.586852, 0.111512)",
        "(-0.280000, 1.588904, 0.115223)",
        "(-0.280000, 1.590844, 0.118995)",
        "(-0.280000, 1.592638, 0.122750)",
        "(-0.280000, 1.594305, 0.126520)",
        "(-0.280000, 1.595855, 0.130318)",
        "(-0.280000, 1.596604, 0.133972)",
        "(-0.280000, 1.596683, 0.137876)",
        "(-0.280000, 1.596802, 0.141725)",
        "(-0.280000, 1.596956, 0.145469)",
        "(-0.280000, 1.597149, 0.149078)",
        "(-0.280000, 1.597342, 0.152359)",
        "(-0.280000, 1.597614, 0.155623)",
        "(-0.280000, 1.597949, 0.158892)",
        "(-0.280000, 1.598314, 0.162088)",
        "(-0.280000, 1.598692, 0.165277)",
        "(-0.280000, 1.599013, 0.168184)",
        "(-0.280000, 1.599274, 0.171117)",
        "(-0.280000, 1.599421, 0.174024)",
        "(-0.280000, 1.599419, 0.176968)",
        "(-0.280000, 1.599229, 0.179665)",
        "(-0.280000, 1.598845, 0.182352)",
        "(-0.280000, 1.598252, 0.185019)",
        "(-0.280000, 1.597443, 0.187674)",
        "(-0.280000, 1.596414, 0.190344)",
        "(-0.280000, 1.595176, 0.192985)",
        "(-0.280000, 1.593743, 0.195412)",
        "(-0.280000, 1.592110, 0.197896)",
        "(-0.280000, 1.590290, 0.200424)",
        "(-0.280000, 1.588292, 0.203004)",
        "(-0.280000, 1.586135, 0.205608)",
        "(-0.280000, 1.583920, 0.207896)",
        "(-0.280000, 1.581568, 0.210282)",
        "(-0.280000, 1.579118, 0.212712)",
        "(-0.280000, 1.576609, 0.215106)",
        "(-0.280000, 1.574061, 0.217480)",
        "(-0.280000, 1.571583, 0.219582)",
        "(-0.280000, 1.569117, 0.221709)",
        "(-0.280000, 1.566647, 0.223896)",
        "(-0.280000, 1.564229, 0.226072)",
        "(-0.280000, 1.561876, 0.228250)",
        "(-0.280000, 1.559722, 0.230203)",
        "(-0.280000, 1.557642, 0.232237)",
        "(-0.280000, 1.555641, 0.234369)",
        "(-0.280000, 1.553651, 0.236701)",
        "(-0.280000, 1.551679, 0.239220)",
        "(-0.280000, 1.549909, 0.241644)",
        "(-0.280000, 1.548121, 0.244304)",
        "(-0.280000, 1.546283, 0.247213)",
        "(-0.280000, 1.544334, 0.250407)",
        "(-0.280000, 1.542239, 0.253869)",
        "(-0.280000, 1.540250, 0.257302)",
        "(-0.280000, 1.538005, 0.261051)",
        "(-0.280000, 1.535504, 0.265045)",
        "(-0.280000, 1.532722, 0.269243)",
        "(-0.280000, 1.529583, 0.273635)",
        "(-0.280000, 1.526558, 0.277828)",
        "(-0.280000, 1.523059, 0.282223)",
        "(-0.280000, 1.519047, 0.286745)",
        "(-0.280000, 1.514498, 0.291319)",
        "(-0.280000, 1.509334, 0.295893)",
        "(-0.280000, 1.504286, 0.300124)",
        "(-0.280000, 1.498506, 0.304281)",
        "(-0.280000, 1.491845, 0.308319)",
        "(-0.280000, 1.484400, 0.312076)",
        "(-0.280000, 1.476246, 0.315430)",
        "(-0.280000, 1.468469, 0.318241)",
        "(-0.280000, 1.460270, 0.320597)",
        "(-0.280000, 1.451016, 0.322414)",
        "(-0.280000, 1.441348, 0.322495)",
        "(-0.280000, 1.432667, 0.320847)",
        "(-0.280000, 1.423668, 0.318534)",
        "(-0.280000, 1.414634, 0.315564)",
        "(-0.280000, 1.405746, 0.311964)",
        "(-0.280000, 1.396999, 0.307708)",
        "(-0.280000, 1.388525, 0.302840)",
        "(-0.280000, 1.381119, 0.297912)",
        "(-0.280000, 1.373835, 0.292367)",
        "(-0.280000, 1.366793, 0.286244)",
        "(-0.280000, 1.360059, 0.279556)",
        "(-0.280000, 1.353710, 0.272342)",
        "(-0.280000, 1.348417, 0.265483)",
        "(-0.280000, 1.343458, 0.258168)",
        "(-0.280000, 1.338963, 0.250559)",
        "(-0.280000, 1.334916, 0.242614)",
        "(-0.280000, 1.331368, 0.234412)",
        "(-0.280000, 1.328596, 0.226775)",
        "(-0.280000, 1.326242, 0.218911)",
        "(-0.280000, 1.324320, 0.210793)",
        "(-0.280000, 1.322857, 0.202439)",
        "(-0.280000, 1.321952, 0.194665)",
        "(-0.280000, 1.321464, 0.186495)",
        "(-0.280000, 1.321455, 0.178073)",
        "(-0.280000, 1.321951, 0.169581)",
        "(-0.280000, 1.322971, 0.161021)",
        "(-0.280000, 1.324525, 0.152461)",
        "(-0.280000, 1.326406, 0.144720)",
        "(-0.280000, 1.328773, 0.136927)",
        "(-0.280000, 1.331650, 0.129116)",
        "(-0.280000, 1.335055, 0.121326)",
        "(-0.280000, 1.338970, 0.113662)",
        "(-0.280000, 1.342992, 0.106807)",
        "(-0.280000, 1.347607, 0.099880)",
        "(-0.280000, 1.352869, 0.092926)",
        "(-0.280000, 1.358789, 0.086045)",
        "(-0.280000, 1.365365, 0.079336)",
        "(-0.280000, 1.371782, 0.073570)",
        "(-0.280000, 1.378883, 0.067947)",
        "(-0.280000, 1.386611, 0.062605)",
        "(-0.280000, 1.394954, 0.057631)",
        "(-0.280000, 1.403006, 0.053525)",
        "(-0.280000, 1.411690, 0.049786)",
        "(-0.280000, 1.420911, 0.046536)",
        "(-0.280000, 1.430696, 0.043841)",
        "(-0.280000, 1.441082, 0.043048)",
        "(-0.280000, 1.451677, 0.044107)",
        "(-0.280000, 1.461305, 0.045921)",
        "(-0.280000, 1.470737, 0.048384)",
        "(-0.280000, 1.479899, 0.051434)",
        "(-0.280000, 1.488803, 0.055041)",
        "(-0.280000, 1.497279, 0.059101)",
        "(-0.280000, 1.504784, 0.063349)",
        "(-0.280000, 1.511873, 0.067828)",
        "(-0.280000, 1.518470, 0.072428)",
        "(-0.280000, 1.524639, 0.077099)",
        "(-0.280000, 1.530039, 0.081534)",
        "(-0.280000, 1.535162, 0.085944)",
        "(-0.280000, 1.539966, 0.090237)",
        "(-0.280000, 1.544512, 0.094404)",
        "(-0.280000, 1.548821, 0.098409)",
        "(-0.280000, 1.552932, 0.102246)",
        "(-0.280000, 1.556677, 0.105666)",
        "(-0.280000, 1.560394, 0.109009)",
        "(-0.280000, 1.564101, 0.112307)",
        "(-0.280000, 1.567800, 0.115576)",
        "(-0.280000, 1.571318, 0.118548)",
        "(-0.280000, 1.574832, 0.121501)",
        "(-0.280000, 1.578331, 0.124476)",
        "(-0.280000, 1.581843, 0.127530)",
        "(-0.280000, 1.585338, 0.130689)",
        "(-0.280000, 1.588802, 0.133999)",
        "(-0.280000, 1.592091, 0.137149)",
        "(-0.280000, 1.595320, 0.140510)",
        "(-0.280000, 1.598426, 0.144043)",
        "(-0.280000, 1.601418, 0.147830)",
        "(-0.280000, 1.602453, 0.152227)",
        "(-0.280000, 1.603268, 0.156306)",
        "(-0.280000, 1.603982, 0.160525)",
        "(-0.280000, 1.604578, 0.164843)",
        "(-0.280000, 1.605048, 0.169256)",
        "(-0.280000, 1.605384, 0.173726)",
        "(-0.280000, 1.605568, 0.177882)",
        "(-0.280000, 1.605631, 0.182120)",
        "(-0.280000, 1.605568, 0.186379)",
        "(-0.280000, 1.605373, 0.190693)",
        "(-0.280000, 1.605045, 0.195019)",
        "(-0.280000, 1.604632, 0.198944)",
        "(-0.280000, 1.604091, 0.202988)",
        "(-0.280000, 1.603416, 0.207112)",
        "(-0.280000, 1.602605, 0.211293)",
        "(-0.280000, 1.601649, 0.215524)",
        "(-0.280000, 1.600644, 0.219438)",
        "(-0.280000, 1.599503, 0.223401)",
        "(-0.280000, 1.598192, 0.227495)",
        "(-0.280000, 1.595421, 0.231176)",
        "(-0.280000, 1.591697, 0.234570)",
        "(-0.280000, 1.587949, 0.237527)",
        "(-0.280000, 1.584027, 0.240521)",
        "(-0.280000, 1.579979, 0.243478)",
        "(-0.280000, 1.575788, 0.246365)",
        "(-0.280000, 1.571516, 0.249105)",
        "(-0.280000, 1.567411, 0.251350)",
        "(-0.280000, 1.563262, 0.253495)",
        "(-0.280000, 1.559101, 0.255516)",
        "(-0.280000, 1.554945, 0.257425)",
        "(-0.280000, 1.550835, 0.259219)",
        "(-0.280000, 1.546991, 0.260662)",
        "(-0.280000, 1.543165, 0.262095)",
        "(-0.280000, 1.539351, 0.263539)",
        "(-0.280000, 1.535504, 0.265046)",
        "(-0.280000, 1.531622, 0.266620)",
        "(-0.280000, 1.528059, 0.268004)",
        "(-0.280000, 1.524333, 0.269571)",
        "(-0.280000, 1.520476, 0.271285)",
        "(-0.280000, 1.516403, 0.273172)",
        "(-0.280000, 1.512032, 0.275238)",
        "(-0.280000, 1.507899, 0.277183)",
        "(-0.280000, 1.503344, 0.279313)",
        "(-0.280000, 1.498303, 0.281582)",
        "(-0.280000, 1.492820, 0.283891)",
        "(-0.280000, 1.486823, 0.286179)",
        "(-0.280000, 1.481116, 0.288223)",
        "(-0.280000, 1.474849, 0.290168)",
        "(-0.280000, 1.468108, 0.291902)",
        "(-0.280000, 1.460914, 0.293352)",
        "(-0.280000, 1.453384, 0.294432)",
        "(-0.280000, 1.446394, 0.295207)",
        "(-0.280000, 1.439036, 0.295572)",
        "(-0.280000, 1.431473, 0.295484)",
        "(-0.280000, 1.423878, 0.294941)",
        "(-0.280000, 1.416194, 0.293867)",
        "(-0.280000, 1.409053, 0.292541)",
        "(-0.280000, 1.401687, 0.290584)",
        "(-0.280000, 1.394309, 0.288025)",
        "(-0.280000, 1.387026, 0.284863)",
        "(-0.280000, 1.379957, 0.281133)",
        "(-0.280000, 1.373747, 0.277385)",
        "(-0.280000, 1.367595, 0.272950)",
        "(-0.280000, 1.361645, 0.267865)",
        "(-0.280000, 1.356105, 0.262312)",
        "(-0.280000, 1.351465, 0.257002)",
        "(-0.280000, 1.347170, 0.251244)",
        "(-0.280000, 1.343265, 0.245079)",
        "(-0.280000, 1.339784, 0.238571)",
        "(-0.280000, 1.336808, 0.231933)",
        "(-0.280000, 1.334321, 0.225255)",
        "(-0.280000, 1.332427, 0.219136)",
        "(-0.280000, 1.330815, 0.212859)",
        "(-0.280000, 1.329516, 0.206583)",
        "(-0.280000, 1.328519, 0.200295)",
        "(-0.280000, 1.327873, 0.194593)",
        "(-0.280000, 1.327466, 0.188831)",
        "(-0.280000, 1.327303, 0.182961)",
        "(-0.280000, 1.327398, 0.176976)",
        "(-0.280000, 1.327763, 0.170906)",
        "(-0.280000, 1.328397, 0.164872)",
        "(-0.280000, 1.329217, 0.159347)",
        "(-0.280000, 1.330292, 0.153729)",
        "(-0.280000, 1.331639, 0.148014)",
        "(-0.280000, 1.333270, 0.142235)",
        "(-0.280000, 1.335205, 0.136390)",
        "(-0.280000, 1.337218, 0.131092)",
        "(-0.280000, 1.339566, 0.125627)",
        "(-0.280000, 1.342263, 0.120050)",
        "(-0.280000, 1.345325, 0.114402)",
        "(-0.280000, 1.348762, 0.108728)",
        "(-0.280000, 1.352207, 0.103601)",
        "(-0.280000, 1.356129, 0.098316)",
        "(-0.280000, 1.360611, 0.092870)",
        "(-0.280000, 1.365699, 0.087321)",
        "(-0.280000, 1.371437, 0.081738)",
        "(-0.280000, 1.377154, 0.076780)",
        "(-0.280000, 1.383630, 0.071788)",
        "(-0.280000, 1.390881, 0.066884)",
        "(-0.280000, 1.398965, 0.062169)",
        "(-0.280000, 1.406988, 0.058186)",
        "(-0.280000, 1.415774, 0.054544)",
        "(-0.280000, 1.425250, 0.051389)",
        "(-0.280000, 1.435304, 0.048857)",
        "(-0.280000, 1.445767, 0.047065)",
        "(-0.280000, 1.456667, 0.046076)",
        "(-0.280000, 1.467035, 0.045949)",
        "(-0.280000, 1.477401, 0.046613)",
        "(-0.280000, 1.487706, 0.048069)",
        "(-0.280000, 1.497814, 0.050293)",
        "(-0.280000, 1.507562, 0.053222)",
        "(-0.280000, 1.516244, 0.056524)",
        "(-0.280000, 1.524660, 0.060399)",
        "(-0.280000, 1.532694, 0.064779)",
        "(-0.280000, 1.540290, 0.069602)",
        "(-0.280000, 1.547461, 0.074846)",
        "(-0.280000, 1.553663, 0.080002)",
        "(-0.280000, 1.559416, 0.085386)",
        "(-0.280000, 1.564757, 0.090990)",
        "(-0.280000, 1.569662, 0.096755)",
        "(-0.280000, 1.574118, 0.102613)",
        "(-0.280000, 1.577870, 0.108110)",
        "(-0.280000, 1.581302, 0.113723)",
        "(-0.280000, 1.584349, 0.119385)",
        "(-0.280000, 1.587017, 0.125164)",
        "(-0.280000, 1.589277, 0.131046)",
        "(-0.280000, 1.590935, 0.136527)",
        "(-0.280000, 1.592206, 0.142103)",
        "(-0.280000, 1.593082, 0.147765)",
        "(-0.280000, 1.593553, 0.153483)",
        "(-0.280000, 1.593531, 0.158701)",
        "(-0.280000, 1.593160, 0.164000)",
        "(-0.280000, 1.592439, 0.169302)",
        "(-0.280000, 1.591384, 0.174596)",
        "(-0.280000, 1.590007, 0.179804)",
        "(-0.280000, 1.588334, 0.184869)",
        "(-0.280000, 1.586437, 0.189332)",
        "(-0.280000, 1.584322, 0.193752)",
        "(-0.280000, 1.582026, 0.198089)",
        "(-0.280000, 1.579580, 0.202302)",
        "(-0.280000, 1.577009, 0.206407)",
        "(-0.280000, 1.574446, 0.209985)",
        "(-0.280000, 1.571871, 0.213396)",
        "(-0.280000, 1.569277, 0.216701)",
        "(-0.280000, 1.566701, 0.219905)",
        "(-0.280000, 1.564185, 0.222968)",
        "(-0.280000, 1.561860, 0.225665)",
        "(-0.280000, 1.559633, 0.228304)",
        "(-0.280000, 1.557545, 0.230858)",
        "(-0.280000, 1.555559, 0.233418)",
        "(-0.280000, 1.553822, 0.235767)",
        "(-0.280000, 1.552171, 0.238220)",
        "(-0.280000, 1.550612, 0.240764)",
        "(-0.280000, 1.549144, 0.243401)",
        "(-0.280000, 1.547772, 0.246118)",
        "(-0.280000, 1.546656, 0.248701)",
        "(-0.280000, 1.545572, 0.251455)",
        "(-0.280000, 1.544501, 0.254370)",
        "(-0.280000, 1.543422, 0.257446)",
        "(-0.280000, 1.542288, 0.260700)",
        "(-0.280000, 1.541082, 0.264116)",
        "(-0.280000, 1.540052, 0.267423)",
        "(-0.280000, 1.538867, 0.270936)",
        "(-0.280000, 1.537534, 0.274593)",
        "(-0.280000, 1.536026, 0.278379)",
        "(-0.280000, 1.534640, 0.282045)",
        "(-0.280000, 1.532979, 0.285860)",
        "(-0.280000, 1.531048, 0.289762)",
        "(-0.280000, 1.528768, 0.293793)",
        "(-0.280000, 1.526098, 0.297914)",
        "(-0.280000, 1.523530, 0.301835)",
        "(-0.280000, 1.520520, 0.305829)",
        "(-0.280000, 1.517022, 0.309864)",
        "(-0.280000, 1.513060, 0.313828)",
        "(-0.280000, 1.508319, 0.316987)",
        "(-0.280000, 1.503439, 0.318512)",
        "(-0.280000, 1.498159, 0.319947)",
        "(-0.280000, 1.492516, 0.321244)",
        "(-0.280000, 1.486590, 0.322349)",
        "(-0.280000, 1.480404, 0.323227)",
        "(-0.280000, 1.474737, 0.323791)",
        "(-0.280000, 1.468658, 0.324141)",
        "(-0.280000, 1.462292, 0.324229)",
        "(-0.280000, 1.455769, 0.324023)",
        "(-0.280000, 1.448866, 0.323478)",
        "(-0.280000, 1.442588, 0.322686)",
        "(-0.280000, 1.436035, 0.321553)",
        "(-0.280000, 1.429121, 0.320010)",
        "(-0.280000, 1.421950, 0.318021)",
        "(-0.280000, 1.414537, 0.315528)",
        "(-0.280000, 1.407840, 0.312875)",
        "(-0.280000, 1.400785, 0.309641)",
        "(-0.280000, 1.393513, 0.305799)",
        "(-0.280000, 1.386048, 0.301262)",
        "(-0.280000, 1.379750, 0.294534)",
        "(-0.280000, 1.374587, 0.287928)",
        "(-0.280000, 1.369634, 0.280812)",
        "(-0.280000, 1.364997, 0.273259)",
        "(-0.280000, 1.360785, 0.265398)",
        "(-0.280000, 1.357013, 0.257231)",
        "(-0.280000, 1.354203, 0.249640)",
        "(-0.280000, 1.351721, 0.241852)",
        "(-0.280000, 1.349622, 0.233996)",
        "(-0.280000, 1.347893, 0.226106)",
        "(-0.280000, 1.346497, 0.218148)",
        "(-0.280000, 1.345601, 0.210899)",
        "(-0.280000, 1.344891, 0.203413)",
        "(-0.280000, 1.344404, 0.195827)",
        "(-0.280000, 1.344153, 0.188210)",
        "(-0.280000, 1.344133, 0.180563)",
        "(-0.280000, 1.344290, 0.173604)",
        "(-0.280000, 1.344615, 0.166469)",
        "(-0.280000, 1.345141, 0.159114)",
        "(-0.280000, 1.345919, 0.151519)",
        "(-0.280000, 1.347001, 0.143690)",
        "(-0.280000, 1.348136, 0.136417)",
        "(-0.280000, 1.349631, 0.128830)",
        "(-0.280000, 1.351534, 0.121040)",
        "(-0.280000, 1.353892, 0.113070)",
        "(-0.280000, 1.356726, 0.105050)",
        "(-0.280000, 1.360080, 0.097041)",
        "(-0.280000, 1.363481, 0.089664)",
        "(-0.280000, 1.367452, 0.082322)",
        "(-0.280000, 1.371973, 0.075067)",
        "(-0.280000, 1.377806, 0.068753)",
        "(-0.280000, 1.384274, 0.064142)",
        "(-0.280000, 1.391194, 0.059777)",
        "(-0.280000, 1.398568, 0.055708)",
        "(-0.280000, 1.406442, 0.051963)",
        "(-0.280000, 1.414813, 0.048605)",
        "(-0.280000, 1.422869, 0.045936)",
        "(-0.280000, 1.431511, 0.043650)",
        "(-0.280000, 1.440674, 0.041847)",
        "(-0.280000, 1.450391, 0.040607)",
        "(-0.280000, 1.460569, 0.040031)",
        "(-0.280000, 1.470205, 0.040158)",
        "(-0.280000, 1.480173, 0.040980)",
        "(-0.280000, 1.490405, 0.042567)",
        "(-0.280000, 1.500629, 0.044932)",
        "(-0.280000, 1.510651, 0.048045)",
        "(-0.280000, 1.519721, 0.051587)",
        "(-0.280000, 1.528456, 0.055706)",
        "(-0.280000, 1.536623, 0.060247)",
        "(-0.280000, 1.544290, 0.065187)",
        "(-0.280000, 1.551436, 0.070461)",
        "(-0.280000, 1.557598, 0.075602)",
        "(-0.280000, 1.563262, 0.080886)",
        "(-0.280000, 1.568468, 0.086294)",
        "(-0.280000, 1.573220, 0.091774)",
        "(-0.280000, 1.577600, 0.097372)",
        "(-0.280000, 1.581328, 0.102637)",
        "(-0.280000, 1.584783, 0.108014)",
        "(-0.280000, 1.587934, 0.113437)",
        "(-0.280000, 1.590790, 0.118886)",
        "(-0.280000, 1.593359, 0.124344)",
        "(-0.280000, 1.595437, 0.129263)",
        "(-0.280000, 1.597315, 0.134214)",
        "(-0.280000, 1.598976, 0.139137)",
        "(-0.280000, 1.600425, 0.144001)",
        "(-0.280000, 1.601671, 0.148798)",
        "(-0.280000, 1.602648, 0.153148)",
        "(-0.280000, 1.603478, 0.157472)",
        "(-0.280000, 1.604182, 0.161874)",
        "(-0.280000, 1.604748, 0.166295)",
        "(-0.280000, 1.605175, 0.170733)",
        "(-0.280000, 1.605462, 0.175181)",
        "(-0.280000, 1.605603, 0.179257)",
        "(-0.280000, 1.605626, 0.183361)",
        "(-0.280000, 1.605526, 0.187598)",
        "(-0.280000, 1.604047, 0.191824)",
        "(-0.280000, 1.601383, 0.195507)",
        "(-0.280000, 1.598661, 0.199131)",
        "(-0.280000, 1.595858, 0.202652)",
        "(-0.280000, 1.593026, 0.206061)",
        "(-0.280000, 1.590164, 0.209460)",
        "(-0.280000, 1.587418, 0.212465)",
        "(-0.280000, 1.584739, 0.215487)",
        "(-0.280000, 1.582154, 0.218523)",
        "(-0.280000, 1.579677, 0.221589)",
        "(-0.280000, 1.577324, 0.224688)",
        "(-0.280000, 1.575242, 0.227500)",
        "(-0.280000, 1.573265, 0.230465)",
        "(-0.280000, 1.571413, 0.233543)",
        "(-0.280000, 1.569665, 0.236764)",
        "(-0.280000, 1.567985, 0.240171)",
        "(-0.280000, 1.566542, 0.243439)",
        "(-0.280000, 1.565079, 0.246991)",
        "(-0.280000, 1.563526, 0.250878)",
        "(-0.280000, 1.561867, 0.255042)",
        "(-0.280000, 1.560039, 0.259487)",
        "(-0.280000, 1.558344, 0.263788)",
        "(-0.280000, 1.556373, 0.268391)",
        "(-0.280000, 1.554092, 0.273228)",
        "(-0.280000, 1.551439, 0.278299)",
        "(-0.280000, 1.548385, 0.283522)",
        "(-0.280000, 1.545417, 0.288439)",
        "(-0.280000, 1.541955, 0.293478)",
        "(-0.280000, 1.537964, 0.298570)",
        "(-0.280000, 1.533477, 0.303591)",
        "(-0.280000, 1.528438, 0.308522)",
        "(-0.280000, 1.522750, 0.311301)",
        "(-0.280000, 1.516531, 0.313976)",
        "(-0.280000, 1.509814, 0.316481)",
        "(-0.280000, 1.502596, 0.318755)",
        "(-0.280000, 1.494897, 0.320726)",
        "(-0.280000, 1.487744, 0.322154)",
        "(-0.280000, 1.480036, 0.323271)",
        "(-0.280000, 1.471842, 0.323990)",
        "(-0.280000, 1.463180, 0.324234)",
        "(-0.280000, 1.454200, 0.323929)",
        "(-0.280000, 1.446030, 0.323155)",
        "(-0.280000, 1.437521, 0.321837)",
        "(-0.280000, 1.428724, 0.319911)",
        "(-0.280000, 1.419840, 0.317357)",
        "(-0.280000, 1.410991, 0.314173)",
        "(-0.280000, 1.403185, 0.310794)",
        "(-0.280000, 1.395384, 0.306839)",
        "(-0.280000, 1.387786, 0.302378)",
        "(-0.280000, 1.380386, 0.297387)",
        "(-0.280000, 1.374115, 0.290810)",
        "(-0.280000, 1.369521, 0.283840)",
        "(-0.280000, 1.365305, 0.276505)",
        "(-0.280000, 1.361556, 0.268943)",
        "(-0.280000, 1.358349, 0.261298)",
        "(-0.280000, 1.355663, 0.253540)",
        "(-0.280000, 1.353868, 0.246378)",
        "(-0.280000, 1.352454, 0.239156)",
        "(-0.280000, 1.351452, 0.231981)",
        "(-0.280000, 1.350833, 0.224863)",
        "(-0.280000, 1.350573, 0.217825)",
        "(-0.280000, 1.350793, 0.211502)",
        "(-0.280000, 1.351242, 0.205194)",
        "(-0.280000, 1.351905, 0.198970)",
        "(-0.280000, 1.352765, 0.192848)",
        "(-0.280000, 1.353799, 0.186842)",
        "(-0.280000, 1.354983, 0.181448)",
        "(-0.280000, 1.356248, 0.176077)",
        "(-0.280000, 1.357602, 0.170727)",
        "(-0.280000, 1.359029, 0.165437)",
        "(-0.280000, 1.360522, 0.160191)",
        "(-0.280000, 1.362081, 0.154972)",
        "(-0.280000, 1.363558, 0.150239)",
        "(-0.280000, 1.365096, 0.145411)",
        "(-0.280000, 1.366762, 0.140374)",
        "(-0.280000, 1.368583, 0.135163)",
        "(-0.280000, 1.370310, 0.130299)",
        "(-0.280000, 1.372274, 0.125166)",
        "(-0.280000, 1.374520, 0.119801)",
        "(-0.280000, 1.377107, 0.114238)",
        "(-0.280000, 1.380103, 0.108481)",
        "(-0.280000, 1.383090, 0.103065)",
        "(-0.280000, 1.386615, 0.097448)",
        "(-0.280000, 1.390751, 0.091693)",
        "(-0.280000, 1.395554, 0.085888)",
        "(-0.280000, 1.401086, 0.080123)",
        "(-0.280000, 1.406684, 0.074890)",
        "(-0.280000, 1.413133, 0.069773)",
        "(-0.280000, 1.420471, 0.064921)",
        "(-0.280000, 1.428687, 0.060492)",
        "(-0.280000, 1.437782, 0.056638)",
        "(-0.280000, 1.446754, 0.053646)",
        "(-0.280000, 1.456368, 0.051415)",
        "(-0.280000, 1.466568, 0.050050)",
        "(-0.280000, 1.477108, 0.049659)",
        "(-0.280000, 1.487754, 0.050283)",
        "(-0.280000, 1.498289, 0.051912)",
        "(-0.280000, 1.507838, 0.054250)",
        "(-0.280000, 1.517031, 0.057378)",
        "(-0.280000, 1.525782, 0.061209)",
        "(-0.280000, 1.534018, 0.065647)",
        "(-0.280000, 1.541651, 0.070554)",
        "(-0.280000, 1.548240, 0.075460)",
        "(-0.280000, 1.554394, 0.080641)",
        "(-0.280000, 1.560121, 0.085996)",
        "(-0.280000, 1.565494, 0.091497)",
        "(-0.280000, 1.570204, 0.096668)",
        "(-0.280000, 1.574732, 0.101955)",
        "(-0.280000, 1.579139, 0.107414)",
        "(-0.280000, 1.583419, 0.113033)",
        "(-0.280000, 1.587564, 0.118802)",
        "(-0.280000, 1.591305, 0.124163)",
        "(-0.280000, 1.594997, 0.129764)",
        "(-0.280000, 1.597873, 0.135802)",
        "(-0.280000, 1.599905, 0.142182)",
        "(-0.280000, 1.601639, 0.148670)",
        "(-0.280000, 1.602955, 0.154663)",
        "(-0.280000, 1.604016, 0.160753)",
        "(-0.280000, 1.604827, 0.167017)",
        "(-0.280000, 1.605363, 0.173390)",
        "(-0.280000, 1.605613, 0.179841)",
        "(-0.280000, 1.605584, 0.185778)",
        "(-0.280000, 1.605295, 0.191888)",
        "(-0.280000, 1.604732, 0.198084)",
        "(-0.280000, 1.603877, 0.204382)",
        "(-0.280000, 1.602737, 0.210656)",
        "(-0.280000, 1.601452, 0.216329)",
        "(-0.280000, 1.599914, 0.222021)",
        "(-0.280000, 1.598129, 0.227683)",
        "(-0.280000, 1.596121, 0.233233)",
        "(-0.280000, 1.593886, 0.238690)",
        "(-0.280000, 1.591661, 0.243564)",
        "(-0.280000, 1.589226, 0.248403)",
        "(-0.280000, 1.586599, 0.253163)",
        "(-0.280000, 1.583781, 0.257836)",
        "(-0.280000, 1.580796, 0.262381)",
        "(-0.280000, 1.577981, 0.266347)",
        "(-0.280000, 1.574999, 0.270257)",
        "(-0.280000, 1.571883, 0.274061)",
        "(-0.280000, 1.568637, 0.277755)",
        "(-0.280000, 1.565279, 0.281320)",
        "(-0.280000, 1.562146, 0.284436)",
        "(-0.280000, 1.558915, 0.287455)",
        "(-0.280000, 1.555533, 0.290422)",
        "(-0.280000, 1.552060, 0.293279)",
        "(-0.280000, 1.548498, 0.296025)",
        "(-0.280000, 1.545211, 0.298405)",
        "(-0.280000, 1.541791, 0.300734)",
        "(-0.280000, 1.538301, 0.302966)",
        "(-0.280000, 1.534647, 0.305152)",
        "(-0.280000, 1.530235, 0.306106)",
        "(-0.280000, 1.525745, 0.305859)",
        "(-0.280000, 1.521197, 0.305514)",
        "(-0.280000, 1.516597, 0.305057)",
        "(-0.280000, 1.511974, 0.304443)",
        "(-0.280000, 1.507273, 0.303623)",
        "(-0.280000, 1.502980, 0.302422)",
        "(-0.280000, 1.498610, 0.301014)",
        "(-0.280000, 1.494233, 0.299371)",
        "(-0.280000, 1.489838, 0.297500)",
        "(-0.280000, 1.485465, 0.295402)",
        "(-0.280000, 1.481590, 0.293038)",
        "(-0.280000, 1.477658, 0.290509)",
        "(-0.280000, 1.473770, 0.287842)",
        "(-0.280000, 1.469945, 0.285061)",
        "(-0.280000, 1.466212, 0.282197)",
        "(-0.280000, 1.462976, 0.279286)",
        "(-0.280000, 1.459777, 0.276400)",
        "(-0.280000, 1.456666, 0.273537)",
        "(-0.280000, 1.453456, 0.270726)",
        "(-0.280000, 1.450262, 0.267995)",
        "(-0.280000, 1.447480, 0.265442)",
        "(-0.280000, 1.444638, 0.263026)",
        "(-0.280000, 1.441745, 0.260767)",
        "(-0.280000, 1.438743, 0.258641)",
        "(-0.280000, 1.435633, 0.256657)",
        "(-0.280000, 1.432785, 0.254972)",
        "(-0.280000, 1.429753, 0.253426)",
        "(-0.280000, 1.426596, 0.252039)",
        "(-0.280000, 1.423285, 0.250779)",
        "(-0.280000, 1.419728, 0.249580)",
        "(-0.280000, 1.416260, 0.248642)",
        "(-0.280000, 1.412505, 0.247695)",
        "(-0.280000, 1.408510, 0.246729)",
        "(-0.280000, 1.404276, 0.245690)",
        "(-0.280000, 1.399801, 0.244514)",
        "(-0.280000, 1.395387, 0.243438)",
        "(-0.280000, 1.390635, 0.242022)",
        "(-0.280000, 1.385617, 0.240204)",
        "(-0.280000, 1.380407, 0.237943)",
        "(-0.280000, 1.375077, 0.235199)",
        "(-0.280000, 1.369965, 0.232431)",
        "(-0.280000, 1.364827, 0.229082)",
        "(-0.280000, 1.359696, 0.225102)",
        "(-0.280000, 1.354677, 0.220454)",
        "(-0.280000, 1.349864, 0.215127)",
        "(-0.280000, 1.345516, 0.209841)",
        "(-0.280000, 1.341461, 0.203828)",
        "(-0.280000, 1.337808, 0.197114)",
        "(-0.280000, 1.334608, 0.189706)",
        "(-0.280000, 1.331955, 0.181708)",
        "(-0.280000, 1.329846, 0.174075)",
        "(-0.280000, 1.328274, 0.165864)",
        "(-0.280000, 1.327267, 0.157190)",
        "(-0.280000, 1.326875, 0.148197)",
        "(-0.280000, 1.328045, 0.139160)",
        "(-0.280000, 1.330761, 0.131383)",
        "(-0.280000, 1.333998, 0.123612)",
        "(-0.280000, 1.337717, 0.115994)",
        "(-0.280000, 1.341883, 0.108611)",
        "(-0.280000, 1.346460, 0.101522)",
        "(-0.280000, 1.350950, 0.095361)",
        "(-0.280000, 1.355891, 0.089302)",
        "(-0.280000, 1.361297, 0.083380)",
        "(-0.280000, 1.367190, 0.077624)",
        "(-0.280000, 1.373623, 0.072040)",
        "(-0.280000, 1.379942, 0.067169)",
        "(-0.280000, 1.386950, 0.062387)",
        "(-0.280000, 1.394821, 0.057704)",
        "(-0.280000, 1.403576, 0.053258)",
        "(-0.280000, 1.413309, 0.049163)",
        "(-0.280000, 1.422916, 0.045922)",
        "(-0.280000, 1.433512, 0.043203)",
        "(-0.280000, 1.445006, 0.041210)",
        "(-0.280000, 1.457358, 0.040133)",
        "(-0.280000, 1.470258, 0.040160)",
        "(-0.280000, 1.482409, 0.041262)",
        "(-0.280000, 1.494752, 0.043476)",
        "(-0.280000, 1.507024, 0.046824)",
        "(-0.280000, 1.518861, 0.051220)",
        "(-0.280000, 1.530061, 0.056543)",
        "(-0.280000, 1.539812, 0.062217)",
        "(-0.280000, 1.548874, 0.068491)",
        "(-0.280000, 1.557122, 0.075183)",
        "(-0.280000, 1.564510, 0.082131)",
        "(-0.280000, 1.571057, 0.089209)",
        "(-0.280000, 1.576459, 0.095857)",
        "(-0.280000, 1.581269, 0.102549)",
        "(-0.280000, 1.585499, 0.109199)",
        "(-0.280000, 1.589223, 0.115825)",
        "(-0.280000, 1.592487, 0.122423)",
        "(-0.280000, 1.595127, 0.128494)",
        "(-0.280000, 1.596876, 0.134732)",
        "(-0.280000, 1.597728, 0.141155)",
        "(-0.280000, 1.598417, 0.147501)",
        "(-0.280000, 1.598956, 0.153735)",
        "(-0.280000, 1.599282, 0.159385)",
        "(-0.280000, 1.599551, 0.165109)",
        "(-0.280000, 1.599743, 0.170867)",
        "(-0.280000, 1.599833, 0.176695)",
        "(-0.280000, 1.599794, 0.182549)",
        "(-0.280000, 1.599613, 0.187915)",
        "(-0.280000, 1.599256, 0.193443)",
        "(-0.280000, 1.598675, 0.199087)",
        "(-0.280000, 1.597891, 0.204811)",
        "(-0.280000, 1.596916, 0.210681)",
        "(-0.280000, 1.595920, 0.216073)",
        "(-0.280000, 1.594807, 0.221582)",
        "(-0.280000, 1.593568, 0.227236)",
        "(-0.280000, 1.592193, 0.233025)",
        "(-0.280000, 1.590679, 0.238916)",
        "(-0.280000, 1.589286, 0.244332)",
        "(-0.280000, 1.587747, 0.249902)",
        "(-0.280000, 1.585440, 0.255134)",
        "(-0.280000, 1.582447, 0.259914)",
        "(-0.280000, 1.579278, 0.264555)",
        "(-0.280000, 1.576246, 0.268655)",
        "(-0.280000, 1.573053, 0.272663)",
        "(-0.280000, 1.569668, 0.276609)",
        "(-0.280000, 1.566155, 0.280414)",
        "(-0.280000, 1.562505, 0.284088)",
        "(-0.280000, 1.559081, 0.287305)",
        "(-0.280000, 1.555460, 0.290484)",
        "(-0.280000, 1.551682, 0.293579)",
        "(-0.280000, 1.547692, 0.296623)",
        "(-0.280000, 1.543497, 0.299591)",
        "(-0.280000, 1.539554, 0.302181)",
        "(-0.280000, 1.535215, 0.304821)",
        "(-0.280000, 1.530432, 0.307494)",
        "(-0.280000, 1.525184, 0.310157)",
        "(-0.280000, 1.519338, 0.312812)",
        "(-0.280000, 1.513715, 0.315073)",
        "(-0.280000, 1.507297, 0.317322)",
        "(-0.280000, 1.500081, 0.319450)",
        "(-0.280000, 1.492057, 0.321339)",
        "(-0.280000, 1.483243, 0.322859)",
        "(-0.280000, 1.474944, 0.323774)",
        "(-0.280000, 1.465790, 0.324216)",
        "(-0.280000, 1.455966, 0.324034)",
        "(-0.280000, 1.445660, 0.323109)",
        "(-0.280000, 1.435077, 0.321360)",
        "(-0.280000, 1.425561, 0.319073)",
        "(-0.280000, 1.415843, 0.316001)",
        "(-0.280000, 1.406063, 0.312105)",
        "(-0.280000, 1.396474, 0.307429)",
        "(-0.280000, 1.387145, 0.301972)",
        "(-0.280000, 1.379045, 0.296407)",
        "(-0.280000, 1.371120, 0.290102)",
        "(-0.280000, 1.363560, 0.283145)",
        "(-0.280000, 1.356474, 0.275604)",
        "(-0.280000, 1.351019, 0.266791)",
        "(-0.280000, 1.347603, 0.257941)",
        "(-0.280000, 1.344737, 0.248796)",
        "(-0.280000, 1.342486, 0.239424)",
        "(-0.280000, 1.340967, 0.230015)",
        "(-0.280000, 1.340242, 0.220617)",
        "(-0.280000, 1.340514, 0.212148)",
        "(-0.280000, 1.341453, 0.203781)",
        "(-0.280000, 1.343053, 0.195578)",
        "(-0.280000, 1.345297, 0.187666)",
        "(-0.280000, 1.348139, 0.180149)",
        "(-0.280000, 1.351443, 0.173745)",
        "(-0.280000, 1.355161, 0.167680)",
        "(-0.280000, 1.359209, 0.162035)",
        "(-0.280000, 1.363531, 0.156774)",
        "(-0.280000, 1.368066, 0.151904)",
        "(-0.280000, 1.372567, 0.147905)",
        "(-0.280000, 1.377127, 0.144166)",
        "(-0.280000, 1.381750, 0.140657)",
        "(-0.280000, 1.386375, 0.137371)",
        "(-0.280000, 1.390972, 0.134282)",
        "(-0.280000, 1.395248, 0.131721)",
        "(-0.280000, 1.399514, 0.129142)",
        "(-0.280000, 1.403760, 0.126537)",
        "(-0.280000, 1.408061, 0.123856)",
        "(-0.280000, 1.412426, 0.121096)",
        "(-0.280000, 1.416475, 0.118561)",
        "(-0.280000, 1.420718, 0.115835)",
        "(-0.280000, 1.425242, 0.112927)",
        "(-0.280000, 1.430098, 0.109894)",
        "(-0.280000, 1.435347, 0.106784)",
        "(-0.280000, 1.440510, 0.103828)",
        "(-0.280000, 1.446118, 0.100878)",
        "(-0.280000, 1.452202, 0.098021)",
        "(-0.280000, 1.458756, 0.095353)",
        "(-0.280000, 1.465781, 0.092968)",
        "(-0.280000, 1.472705, 0.090919)",
        "(-0.280000, 1.479953, 0.089221)",
        "(-0.280000, 1.487394, 0.087928)",
        "(-0.280000, 1.494984, 0.087076)",
        "(-0.280000, 1.502643, 0.086682)",
        "(-0.280000, 1.509944, 0.086581)",
        "(-0.280000, 1.517236, 0.086940)",
        "(-0.280000, 1.524544, 0.087771)",
        "(-0.280000, 1.531744, 0.089058)",
        "(-0.280000, 1.538783, 0.090790)",
        "(-0.280000, 1.545298, 0.092654)",
        "(-0.280000, 1.551640, 0.094928)",
        "(-0.280000, 1.557791, 0.097627)",
        "(-0.280000, 1.563785, 0.100753)",
        "(-0.280000, 1.569557, 0.104253)",
        "(-0.280000, 1.574840, 0.107696)",
        "(-0.280000, 1.579981, 0.111480)",
        "(-0.280000, 1.584986, 0.115584)",
        "(-0.280000, 1.589787, 0.120009)",
        "(-0.280000, 1.593697, 0.125111)",
        "(-0.280000, 1.595902, 0.130437)",
        "(-0.280000, 1.597928, 0.135961)",
        "(-0.280000, 1.599746, 0.141642)",
        "(-0.280000, 1.601334, 0.147433)",
        "(-0.280000, 1.602676, 0.153285)",
        "(-0.280000, 1.603679, 0.158641)",
        "(-0.280000, 1.604493, 0.164164)",
        "(-0.280000, 1.605096, 0.169796)",
        "(-0.280000, 1.605479, 0.175527)",
        "(-0.280000, 1.605629, 0.181349)",
        "(-0.280000, 1.605559, 0.186671)",
        "(-0.280000, 1.605281, 0.192092)",
        "(-0.280000, 1.604782, 0.197633)",
        "(-0.280000, 1.604061, 0.203190)",
        "(-0.280000, 1.603113, 0.208753)",
        "(-0.280000, 1.602058, 0.213786)",
        "(-0.280000, 1.600796, 0.218874)",
        "(-0.280000, 1.599328, 0.223975)",
        "(-0.280000, 1.597636, 0.229105)",
        "(-0.280000, 1.593951, 0.233503)",
        "(-0.280000, 1.590258, 0.237254)",
        "(-0.280000, 1.586390, 0.240903)",
        "(-0.280000, 1.582399, 0.244397)",
        "(-0.280000, 1.578333, 0.247736)",
        "(-0.280000, 1.574164, 0.250974)",
        "(-0.280000, 1.570206, 0.253708)",
        "(-0.280000, 1.566238, 0.256373)",
        "(-0.280000, 1.562276, 0.258986)",
        "(-0.280000, 1.558323, 0.261580)",
        "(-0.280000, 1.554388, 0.264174)",
        "(-0.280000, 1.550820, 0.266436)",
        "(-0.280000, 1.547242, 0.268804)",
        "(-0.280000, 1.543698, 0.271256)",
        "(-0.280000, 1.540178, 0.273807)",
        "(-0.280000, 1.536628, 0.276504)",
        "(-0.280000, 1.533423, 0.279069)",
        "(-0.280000, 1.530101, 0.281858)",
        "(-0.280000, 1.526580, 0.284900)",
        "(-0.280000, 1.522871, 0.288145)",
        "(-0.280000, 1.518900, 0.291590)",
        "(-0.280000, 1.515194, 0.294944)",
        "(-0.280000, 1.511032, 0.298526)",
        "(-0.280000, 1.506395, 0.302248)",
        "(-0.280000, 1.501158, 0.306083)",
        "(-0.280000, 1.495340, 0.309907)",
        "(-0.280000, 1.489768, 0.313447)",
        "(-0.280000, 1.483485, 0.316859)",
        "(-0.280000, 1.476554, 0.320002)",
        "(-0.280000, 1.468981, 0.322732)",
        "(-0.280000, 1.460783, 0.324208)",
        "(-0.280000, 1.453221, 0.323861)",
        "(-0.280000, 1.445289, 0.323061)",
        "(-0.280000, 1.437138, 0.321766)",
        "(-0.280000, 1.428843, 0.319941)",
        "(-0.280000, 1.420442, 0.317550)",
        "(-0.280000, 1.412948, 0.314934)",
        "(-0.280000, 1.405195, 0.311717)",
        "(-0.280000, 1.397379, 0.307908)",
        "(-0.280000, 1.389638, 0.303524)",
        "(-0.280000, 1.382121, 0.298618)",
        "(-0.280000, 1.375590, 0.293772)",
        "(-0.280000, 1.369252, 0.288475)",
        "(-0.280000, 1.363095, 0.282682)",
        "(-0.280000, 1.357146, 0.276368)",
        "(-0.280000, 1.351494, 0.269575)",
        "(-0.280000, 1.346720, 0.263089)",
        "(-0.280000, 1.342195, 0.256138)",
        "(-0.280000, 1.338015, 0.248805)",
        "(-0.280000, 1.334191, 0.241040)",
        "(-0.280000, 1.332602, 0.232277)",
        "(-0.280000, 1.331882, 0.224272)",
        "(-0.280000, 1.331626, 0.216171)",
        "(-0.280000, 1.331841, 0.208088)",
        "(-0.280000, 1.332500, 0.200126)",
        "(-0.280000, 1.333582, 0.192228)",
        "(-0.280000, 1.335066, 0.185194)",
        "(-0.280000, 1.336824, 0.178166)",
        "(-0.280000, 1.338834, 0.171277)",
        "(-0.280000, 1.341066, 0.164524)",
        "(-0.280000, 1.343494, 0.157900)",
        "(-0.280000, 1.345913, 0.152085)",
        "(-0.280000, 1.348471, 0.146200)",
        "(-0.280000, 1.351161, 0.140261)",
        "(-0.280000, 1.354000, 0.134255)",
        "(-0.280000, 1.357014, 0.128154)",
        "(-0.280000, 1.359897, 0.122533)",
        "(-0.280000, 1.363063, 0.116608)",
        "(-0.280000, 1.366604, 0.110355)",
        "(-0.280000, 1.370590, 0.103823)",
        "(-0.280000, 1.375123, 0.097036)",
        "(-0.280000, 1.379627, 0.090664)",
        "(-0.280000, 1.384862, 0.084021)",
        "(-0.280000, 1.390926, 0.077232)",
        "(-0.280000, 1.397937, 0.070384)",
        "(-0.280000, 1.405946, 0.063673)",
        "(-0.280000, 1.414115, 0.057633)",
        "(-0.280000, 1.423314, 0.051971)",
        "(-0.280000, 1.433478, 0.046896)",
        "(-0.280000, 1.444442, 0.042562)",
        "(-0.280000, 1.456130, 0.040192)",
        "(-0.280000, 1.467258, 0.040049)",
        "(-0.280000, 1.478324, 0.040774)",
        "(-0.280000, 1.489260, 0.042352)",
        "(-0.280000, 1.499963, 0.044754)",
        "(-0.280000, 1.510221, 0.047895)",
        "(-0.280000, 1.519296, 0.051405)",
        "(-0.280000, 1.527943, 0.055444)",
        "(-0.280000, 1.536127, 0.059951)",
        "(-0.280000, 1.543815, 0.064861)",
        "(-0.280000, 1.550983, 0.070106)",
        "(-0.280000, 1.557175, 0.075230)",
        "(-0.280000, 1.562957, 0.080587)",
        "(-0.280000, 1.568362, 0.086179)",
        "(-0.280000, 1.573326, 0.091902)",
        "(-0.280000, 1.577810, 0.097655)",
        "(-0.280000, 1.581559, 0.102979)",
        "(-0.280000, 1.584966, 0.108314)",
        "(-0.280000, 1.588057, 0.113660)",
        "(-0.280000, 1.590857, 0.119021)",
        "(-0.280000, 1.593345, 0.124314)",
        "(-0.280000, 1.595390, 0.129144)",
        "(-0.280000, 1.597241, 0.134008)",
        "(-0.280000, 1.598901, 0.138899)",
        "(-0.280000, 1.600361, 0.143775)",
        "(-0.280000, 1.601650, 0.148714)",
        "(-0.280000, 1.602671, 0.153262)",
        "(-0.280000, 1.603550, 0.157882)",
        "(-0.280000, 1.604280, 0.162568)",
        "(-0.280000, 1.604861, 0.167335)",
        "(-0.280000, 1.605285, 0.172200)",
        "(-0.280000, 1.605527, 0.176680)",
        "(-0.280000, 1.605630, 0.181401)",
        "(-0.280000, 1.605570, 0.186283)",
        "(-0.280000, 1.605334, 0.191302)",
        "(-0.280000, 1.604909, 0.196428)",
        "(-0.280000, 1.604350, 0.201158)",
        "(-0.280000, 1.603612, 0.205990)",
        "(-0.280000, 1.602669, 0.210985)",
        "(-0.280000, 1.601518, 0.216061)",
        "(-0.280000, 1.600150, 0.221207)",
        "(-0.280000, 1.598726, 0.225878)",
        "(-0.280000, 1.597102, 0.230611)",
        "(-0.280000, 1.595303, 0.235307)",
        "(-0.280000, 1.593300, 0.240023)",
        "(-0.280000, 1.589979, 0.244167)",
        "(-0.280000, 1.585755, 0.247264)",
        "(-0.280000, 1.581432, 0.250306)",
        "(-0.280000, 1.577016, 0.253175)",
        "(-0.280000, 1.572507, 0.255823)",
        "(-0.280000, 1.567806, 0.258286)",
        "(-0.280000, 1.563213, 0.260162)",
        "(-0.280000, 1.558437, 0.261853)",
        "(-0.280000, 1.553547, 0.263273)",
        "(-0.280000, 1.548600, 0.264376)",
        "(-0.280000, 1.543648, 0.265147)",
        "(-0.280000, 1.539003, 0.265373)",
        "(-0.280000, 1.534315, 0.265401)",
        "(-0.280000, 1.529646, 0.265241)",
        "(-0.280000, 1.524979, 0.264948)",
        "(-0.280000, 1.520319, 0.264558)",
        "(-0.280000, 1.516017, 0.263882)",
        "(-0.280000, 1.511736, 0.263221)",
        "(-0.280000, 1.507416, 0.262598)",
        "(-0.280000, 1.503054, 0.262051)",
        "(-0.280000, 1.498658, 0.261588)",
        "(-0.280000, 1.494690, 0.261036)",
        "(-0.280000, 1.490589, 0.260663)",
        "(-0.280000, 1.486389, 0.260453)",
        "(-0.280000, 1.482035, 0.260389)",
        "(-0.280000, 1.477552, 0.260453)",
        "(-0.280000, 1.473494, 0.260555)",
        "(-0.280000, 1.469175, 0.260811)",
        "(-0.280000, 1.464617, 0.261179)",
        "(-0.280000, 1.459827, 0.261611)",
        "(-0.280000, 1.454764, 0.262067)",
        "(-0.280000, 1.449995, 0.262589)",
        "(-0.280000, 1.444863, 0.263078)",
        "(-0.280000, 1.439462, 0.263491)",
        "(-0.280000, 1.433816, 0.263779)",
        "(-0.280000, 1.427905, 0.263877)",
        "(-0.280000, 1.422274, 0.263976)",
        "(-0.280000, 1.416210, 0.263740)",
        "(-0.280000, 1.409792, 0.263086)",
        "(-0.280000, 1.403069, 0.261928)",
        "(-0.280000, 1.396091, 0.260175)",
        "(-0.280000, 1.389494, 0.258301)",
        "(-0.280000, 1.382674, 0.255668)",
        "(-0.280000, 1.375738, 0.252269)",
        "(-0.280000, 1.368879, 0.248144)",
        "(-0.280000, 1.362178, 0.243249)",
        "(-0.280000, 1.356135, 0.238348)",
        "(-0.280000, 1.350320, 0.232667)",
        "(-0.280000, 1.344918, 0.226409)",
        "(-0.280000, 1.339947, 0.219611)",
        "(-0.280000, 1.335480, 0.212373)",
        "(-0.280000, 1.331663, 0.205511)",
        "(-0.280000, 1.328255, 0.198213)",
        "(-0.280000, 1.325256, 0.190580)",
        "(-0.280000, 1.322663, 0.182771)",
        "(-0.280000, 1.321588, 0.174757)",
        "(-0.280000, 1.322151, 0.167501)",
        "(-0.280000, 1.323090, 0.160243)",
        "(-0.280000, 1.324403, 0.153043)",
        "(-0.280000, 1.326079, 0.145940)",
        "(-0.280000, 1.328105, 0.138971)",
        "(-0.280000, 1.330240, 0.132769)",
        "(-0.280000, 1.332735, 0.126492)",
        "(-0.280000, 1.335596, 0.120195)",
        "(-0.280000, 1.338847, 0.113886)",
        "(-0.280000, 1.342515, 0.107576)",
        "(-0.280000, 1.346193, 0.101911)",
        "(-0.280000, 1.350347, 0.096149)",
        "(-0.280000, 1.355053, 0.090283)",
        "(-0.280000, 1.360325, 0.084397)",
        "(-0.280000, 1.366165, 0.078577)",
        "(-0.280000, 1.371917, 0.073456)",
        "(-0.280000, 1.378340, 0.068351)",
        "(-0.280000, 1.385405, 0.063390)",
        "(-0.280000, 1.393172, 0.058629)",
        "(-0.280000, 1.401646, 0.054174)",
        "(-0.280000, 1.410026, 0.050450)",
        "(-0.280000, 1.419108, 0.047116)",
        "(-0.280000, 1.428942, 0.044269)",
        "(-0.280000, 1.439417, 0.042058)",
        "(-0.280000, 1.450485, 0.040598)",
        "(-0.280000, 1.461130, 0.040020)",
        "(-0.280000, 1.472010, 0.040254)",
        "(-0.280000, 1.483040, 0.041348)",
        "(-0.280000, 1.494069, 0.043323)",
        "(-0.280000, 1.504908, 0.046162)",
        "(-0.280000, 1.514670, 0.049526)",
        "(-0.280000, 1.524120, 0.053571)",
        "(-0.280000, 1.533148, 0.058229)",
        "(-0.280000, 1.541619, 0.063387)",
        "(-0.280000, 1.549517, 0.068977)",
        "(-0.280000, 1.556317, 0.074484)",
        "(-0.280000, 1.562596, 0.080234)",
        "(-0.280000, 1.568353, 0.086168)",
        "(-0.280000, 1.573602, 0.092239)",
        "(-0.280000, 1.578405, 0.098467)",
        "(-0.280000, 1.582439, 0.104309)",
        "(-0.280000, 1.586136, 0.110276)",
        "(-0.280000, 1.589462, 0.116280)",
        "(-0.280000, 1.592458, 0.122360)",
        "(-0.280000, 1.593972, 0.128973)",
        "(-0.280000, 1.593918, 0.135406)",
        "(-0.280000, 1.593612, 0.141759)",
        "(-0.280000, 1.593013, 0.147994)",
        "(-0.280000, 1.592132, 0.154067)",
        "(-0.280000, 1.590972, 0.160033)",
        "(-0.280000, 1.589501, 0.165415)",
        "(-0.280000, 1.587847, 0.170747)",
        "(-0.280000, 1.586018, 0.176019)",
        "(-0.280000, 1.584028, 0.181257)",
        "(-0.280000, 1.581889, 0.186383)",
        "(-0.280000, 1.579670, 0.190908)",
        "(-0.280000, 1.577362, 0.195400)",
        "(-0.280000, 1.574989, 0.199833)",
        "(-0.280000, 1.572573, 0.204183)",
        "(-0.280000, 1.570125, 0.208458)",
        "(-0.280000, 1.567786, 0.212229)",
        "(-0.280000, 1.565474, 0.215979)",
        "(-0.280000, 1.563182, 0.219712)",
        "(-0.280000, 1.560928, 0.223420)",
        "(-0.280000, 1.558737, 0.227070)",
        "(-0.280000, 1.556789, 0.230338)",
        "(-0.280000, 1.554885, 0.233680)",
        "(-0.280000, 1.553054, 0.237036)",
        "(-0.280000, 1.551276, 0.240438)",
        "(-0.280000, 1.549569, 0.243854)",
        "(-0.280000, 1.548086, 0.247077)",
        "(-0.280000, 1.546588, 0.250433)",
        "(-0.280000, 1.545048, 0.253920)",
        "(-0.280000, 1.543450, 0.257509)",
        "(-0.280000, 1.541764, 0.261218)",
        "(-0.280000, 1.540256, 0.264749)",
        "(-0.280000, 1.538620, 0.268382)",
        "(-0.280000, 1.536802, 0.272117)",
        "(-0.280000, 1.534800, 0.275910)",
        "(-0.280000, 1.532532, 0.279773)",
        "(-0.280000, 1.530392, 0.283383)",
        "(-0.280000, 1.527885, 0.287074)",
        "(-0.280000, 1.525000, 0.290778)",
        "(-0.280000, 1.521744, 0.294434)",
        "(-0.280000, 1.518100, 0.297994)",
        "(-0.280000, 1.514566, 0.301196)",
        "(-0.280000, 1.510542, 0.304275)",
        "(-0.280000, 1.506002, 0.307200)",
        "(-0.280000, 1.500933, 0.309905)",
        "(-0.280000, 1.495339, 0.312329)",
        "(-0.280000, 1.489982, 0.314262)",
        "(-0.280000, 1.483925, 0.315900)",
        "(-0.280000, 1.477291, 0.317152)",
        "(-0.280000, 1.470003, 0.317963)",
        "(-0.280000, 1.462205, 0.318258)",
        "(-0.280000, 1.455017, 0.318057)",
        "(-0.280000, 1.447315, 0.317364)",
        "(-0.280000, 1.439247, 0.316152)",
        "(-0.280000, 1.431036, 0.314402)",
        "(-0.280000, 1.422658, 0.312059)",
        "(-0.280000, 1.415168, 0.309463)",
        "(-0.280000, 1.407455, 0.306260)",
        "(-0.280000, 1.399713, 0.302465)",
        "(-0.280000, 1.392094, 0.298106)",
        "(-0.280000, 1.384646, 0.293176)",
        "(-0.280000, 1.378255, 0.288348)",
        "(-0.280000, 1.371819, 0.282845)",
        "(-0.280000, 1.365521, 0.276730)",
        "(-0.280000, 1.359481, 0.270045)",
        "(-0.280000, 1.353759, 0.262789)",
        "(-0.280000, 1.349021, 0.255910)",
        "(-0.280000, 1.344597, 0.248547)",
        "(-0.280000, 1.340549, 0.240714)",
        "(-0.280000, 1.336958, 0.232493)",
        "(-0.280000, 1.333893, 0.223979)",
        "(-0.280000, 1.331609, 0.216105)",
        "(-0.280000, 1.329759, 0.207880)",
        "(-0.280000, 1.328416, 0.199512)",
        "(-0.280000, 1.327593, 0.191043)",
        "(-0.280000, 1.327301, 0.182501)",
        "(-0.280000, 1.327499, 0.174768)",
        "(-0.280000, 1.328166, 0.166790)",
        "(-0.280000, 1.329333, 0.158674)",
        "(-0.280000, 1.331033, 0.150450)",
        "(-0.280000, 1.333314, 0.142092)",
        "(-0.280000, 1.335877, 0.134548)",
        "(-0.280000, 1.339033, 0.126812)",
        "(-0.280000, 1.342819, 0.118977)",
        "(-0.280000, 1.347258, 0.111134)",
        "(-0.280000, 1.352340, 0.103413)",
        "(-0.280000, 1.357474, 0.096620)",
        "(-0.280000, 1.363281, 0.089881)",
        "(-0.280000, 1.369712, 0.083348)",
        "(-0.280000, 1.376716, 0.077140)",
        "(-0.280000, 1.384320, 0.071291)",
        "(-0.280000, 1.391854, 0.066277)",
        "(-0.280000, 1.399950, 0.061644)",
        "(-0.280000, 1.408728, 0.057407)",
        "(-0.280000, 1.418187, 0.053666)",
        "(-0.280000, 1.428236, 0.050551)",
        "(-0.280000, 1.438077, 0.048300)",
        "(-0.280000, 1.448404, 0.046744)",
        "(-0.280000, 1.459057, 0.045977)",
        "(-0.280000, 1.470003, 0.046058)",
        "(-0.280000, 1.480984, 0.047028)",
        "(-0.280000, 1.491169, 0.048740)",
        "(-0.280000, 1.501195, 0.051219)",
        "(-0.280000, 1.510900, 0.054402)",
        "(-0.280000, 1.520188, 0.058181)",
        "(-0.280000, 1.528977, 0.062424)",
        "(-0.280000, 1.536729, 0.066689)"
    ],
    "rightHandRotations": [
        "(308.806500, 155.025200, 286.208400)",
        "(290.000000, 70.000000, 0.000000)",
        "(290.000000, 70.000000, 0.000000)",
        "(290.000000, 70.000000, 0.000000)",
        "(290.000000, 70.000000, 0.000000)",
        "(290.000000, 70.000000, 0.000000)",
        "(290.000000, 70.000000, 0.000000)",
        "(290.000000, 70.000000, 0.000000)",
        "(290.000000, 70.000000, 0.000000)",
        "(290.000000, 70.000000, 0.000000)",
        "(290.000000, 70.000000, 0.000000)",
        "(290.000000, 70.000000, 0.000000)",
        "(290.000000, 70.000000, 0.000000)",
        "(290.000000, 70.000000, 0.000000)",
        "(290.000000, 70.000000, 0.000000)",
        "(290.000000, 70.000000, 0.000000)",
        "(290.000000, 70.000000, 0.000000)",
        "(290.000000, 70.000000, 0.000000)",
        "(290.000000, 70.000000, 0.000000)",
        "(290.000000, 70.000000, 0.000000)",
        "(290.000000, 70.000000, 0.000000)",
        "(290.000000, 70.000000, 0.000000)",
        "(290.000000, 70.000000, 0.000000)",
        "(290.000000, 70.000000, 0.000000)",
        "(290.000000, 70.000000, 0.000000)",
        "(290.000000, 70.000000, 0.000000)",
        "(290.000000, 70.000000, 0.000000)",
        "(290.000000, 70.000000, 0.000000)",
        "(290.000000, 70.000000, 0.000000)",
        "(290.000000, 70.000000, 0.000000)",
        "(290.000000, 70.000000, 0.000000)",
        "(290.000000, 70.000000, 0.000000)",
        "(290.000000, 70.000000, 0.000000)",
        "(290.000000, 70.000000, 0.000000)",
        "(290.000000, 70.000000, 0.000000)",
        "(290.000000, 70.000000, 0.000000)",
        "(290.000000, 70.000000, 0.000000)",
        "(290.000000, 70.000000, 0.000000)",
        "(290.000000, 70.000000, 0.000000)",
        "(290.000000, 70.000000, 0.000000)",
        "(290.000000, 70.000000, 0.000000)",
        "(290.000000, 70.000000, 0.000000)",
        "(290.000000, 70.000000, 0.000000)",
        "(290.000000, 70.000000, 0.000000)",
        "(290.000000, 70.000000, 0.000000)",
        "(290.000000, 70.000000, 0.000000)",
        "(290.000000, 70.000000, 0.000000)",
        "(290.000000, 70.000000, 0.000000)",
        "(290.000000, 70.000000, 0.000000)",
        "(290.000000, 70.000000, 0.000000)",
        "(290.000000, 70.000000, 0.000000)",
        "(290.000000, 70.000000, 0.000000)",
        "(290.000000, 70.000000, 0.000000)",
        "(290.000000, 70.000000, 0.000000)",
        "(290.000000, 70.000000, 0.000000)",
        "(290.000000, 70.000000, 0.000000)",
        "(290.000000, 70.000000, 0.000000)",
        "(290.000000, 70.000000, 0.000000)",
        "(290.000000, 70.000000, 0.000000)",
        "(290.000000, 70.000000, 0.000000)",
        "(290.000000, 70.000000, 0.000000)",
        "(290.000000, 70.000000, 0.000000)",
        "(290.000000, 70.000000, 0.000000)",
        "(290.000000, 70.000000, 0.000000)",
        "(290.000000, 70.000000, 0.000000)",
        "(290.000000, 70.000000, 0.000000)",
        "(290.000000, 70.000000, 0.000000)",
        "(290.000000, 70.000000, 0.000000)",
        "(290.000000, 70.000000, 0.000000)",
        "(290.000000, 70.000000, 0.000000)",
        "(290.000000, 70.000000, 0.000000)",
        "(290.000000, 70.000000, 0.000000)",
        "(290.000000, 70.000000, 0.000000)",
        "(290.000000, 70.000000, 0.000000)",
        "(290.000000, 70.000000, 0.000000)",
        "(290.000000, 70.000000, 0.000000)",
        "(290.000000, 70.000000, 0.000000)",
        "(290.000000, 70.000000, 0.000000)",
        "(290.000000, 70.000000, 0.000000)",
        "(290.000000, 70.000000, 0.000000)",
        "(290.000000, 70.000000, 0.000000)",
        "(290.000000, 70.000000, 0.000000)",
        "(290.000000, 70.000000, 0.000000)",
        "(290.000000, 70.000000, 0.000000)",
        "(290.000000, 70.000000, 0.000000)",
        "(290.000000, 70.000000, 0.000000)",
        "(290.000000, 70.000000, 0.000000)",
        "(290.000000, 70.000000, 0.000000)",
        "(290.000000, 70.000000, 0.000000)",
        "(290.000000, 70.000000, 0.000000)",
        "(290.000000, 70.000000, 0.000000)",
        "(290.000000, 70.000000, 0.000000)",
        "(290.000000, 70.000000, 0.000000)",
        "(290.000000, 70.000000, 0.000000)",
        "(290.000000, 70.000000, 0.000000)",
        "(290.000000, 70.000000, 0.000000)",
        "(290.000000, 70.000000, 0.000000)",
        "(290.000000, 70.000000, 0.000000)",
        "(290.000000, 70.000000, 0.000000)",
        "(290.000000, 70.000000, 0.000000)",
        "(290.000000, 70.000000, 0.000000)",
        "(290.000000, 70.000000, 0.000000)",
        "(290.000000, 70.000000, 0.000000)",
        "(290.000000, 70.000000, 0.000000)",
        "(290.000000, 70.000000, 0.000000)",
        "(290.000000, 70.000000, 0.000000)",
        "(290.000000, 70.000000, 0.000000)",
        "(290.000000, 70.000000, 0.000000)",
        "(290.000000, 70.000000, 0.000000)",
        "(290.000000, 70.000000, 0.000000)",
        "(290.000000, 70.000000, 0.000000)",
        "(290.000000, 70.000000, 0.000000)",
        "(290.000000, 70.000000, 0.000000)",
        "(290.000000, 70.000000, 0.000000)",
        "(290.000000, 70.000000, 0.000000)",
        "(290.000000, 70.000000, 0.000000)",
        "(290.000000, 70.000000, 0.000000)",
        "(290.000000, 70.000000, 0.000000)",
        "(290.000000, 70.000000, 0.000000)",
        "(290.000000, 70.000000, 0.000000)",
        "(290.000000, 70.000000, 0.000000)",
        "(290.000000, 70.000000, 0.000000)",
        "(290.000000, 70.000000, 0.000000)",
        "(290.000000, 70.000000, 0.000000)",
        "(290.000000, 70.000000, 0.000000)",
        "(290.000000, 70.000000, 0.000000)",
        "(290.000000, 70.000000, 0.000000)",
        "(290.000000, 70.000000, 0.000000)",
        "(290.000000, 70.000000, 0.000000)",
        "(290.000000, 70.000000, 0.000000)",
        "(290.000000, 70.000000, 0.000000)",
        "(290.000000, 70.000000, 0.000000)",
        "(290.000000, 70.000000, 0.000000)",
        "(290.000000, 70.000000, 0.000000)",
        "(290.000000, 70.000000, 0.000000)",
        "(290.000000, 70.000000, 0.000000)",
        "(290.000000, 70.000000, 0.000000)",
        "(290.000000, 70.000000, 0.000000)",
        "(290.000000, 70.000000, 0.000000)",
        "(290.000000, 70.000000, 0.000000)",
        "(290.000000, 70.000000, 0.000000)",
        "(290.000000, 70.000000, 0.000000)",
        "(290.000000, 70.000000, 0.000000)",
        "(290.000000, 70.000000, 0.000000)",
        "(290.000000, 70.000000, 0.000000)",
        "(290.000000, 70.000000, 0.000000)",
        "(290.000000, 70.000000, 0.000000)",
        "(290.000000, 70.000000, 0.000000)",
        "(290.000000, 70.000000, 0.000000)",
        "(290.000000, 70.000000, 0.000000)",
        "(290.000000, 70.000000, 0.000000)",
        "(290.000000, 70.000000, 0.000000)",
        "(290.000000, 70.000000, 0.000000)",
        "(290.000000, 70.000000, 0.000000)",
        "(290.000000, 70.000000, 0.000000)",
        "(290.000000, 70.000000, 0.000000)",
        "(290.000000, 70.000000, 0.000000)",
        "(290.000000, 70.000000, 0.000000)",
        "(290.000000, 70.000000, 0.000000)",
        "(290.000000, 70.000000, 0.000000)",
        "(290.000000, 70.000000, 0.000000)",
        "(290.000000, 70.000000, 0.000000)",
        "(290.000000, 70.000000, 0.000000)",
        "(290.000000, 70.000000, 0.000000)",
        "(290.000000, 70.000000, 0.000000)",
        "(290.000000, 70.000000, 0.000000)",
        "(290.000000, 70.000000, 0.000000)",
        "(290.000000, 70.000000, 0.000000)",
        "(290.000000, 70.000000, 0.000000)",
        "(290.000000, 70.000000, 0.000000)",
        "(290.000000, 70.000000, 0.000000)",
        "(290.000000, 70.000000, 0.000000)",
        "(290.000000, 70.000000, 0.000000)",
        "(290.000000, 70.000000, 0.000000)",
        "(290.000000, 70.000000, 0.000000)",
        "(290.000000, 70.000000, 0.000000)",
        "(290.000000, 70.000000, 0.000000)",
        "(290.000000, 70.000000, 0.000000)",
        "(290.000000, 70.000000, 0.000000)",
        "(290.000000, 70.000000, 0.000000)",
        "(290.000000, 70.000000, 0.000000)",
        "(290.000000, 70.000000, 0.000000)",
        "(290.000000, 70.000000, 0.000000)",
        "(290.000000, 70.000000, 0.000000)",
        "(290.000000, 70.000000, 0.000000)",
        "(290.000000, 70.000000, 0.000000)",
        "(290.000000, 70.000000, 0.000000)",
        "(290.000000, 70.000000, 0.000000)",
        "(290.000000, 70.000000, 0.000000)",
        "(290.000000, 70.000000, 0.000000)",
        "(290.000000, 70.000000, 0.000000)",
        "(290.000000, 70.000000, 0.000000)",
        "(290.000000, 70.000000, 0.000000)",
        "(290.000000, 70.000000, 0.000000)",
        "(290.000000, 70.000000, 0.000000)",
        "(290.000000, 70.000000, 0.000000)",
        "(290.000000, 70.000000, 0.000000)",
        "(290.000000, 70.000000, 0.000000)",
        "(290.000000, 70.000000, 0.000000)",
        "(290.000000, 70.000000, 0.000000)",
        "(290.000000, 70.000000, 0.000000)",
        "(290.000000, 70.000000, 0.000000)",
        "(290.000000, 70.000000, 0.000000)",
        "(290.000000, 70.000000, 0.000000)",
        "(290.000000, 70.000000, 0.000000)",
        "(290.000000, 70.000000, 0.000000)",
        "(290.000000, 70.000000, 0.000000)",
        "(290.000000, 70.000000, 0.000000)",
        "(290.000000, 70.000000, 0.000000)",
        "(290.000000, 70.000000, 0.000000)",
        "(290.000000, 70.000000, 0.000000)",
        "(290.000000, 70.000000, 0.000000)",
        "(290.000000, 70.000000, 0.000000)",
        "(290.000000, 70.000000, 0.000000)",
        "(290.000000, 70.000000, 0.000000)",
        "(290.000000, 70.000000, 0.000000)",
        "(290.000000, 70.000000, 0.000000)",
        "(290.000000, 70.000000, 0.000000)",
        "(290.000000, 70.000000, 0.000000)",
        "(290.000000, 70.000000, 0.000000)",
        "(290.000000, 70.000000, 0.000000)",
        "(290.000000, 70.000000, 0.000000)",
        "(290.000000, 70.000000, 0.000000)",
        "(290.000000, 70.000000, 0.000000)",
        "(290.000000, 70.000000, 0.000000)",
        "(290.000000, 70.000000, 0.000000)",
        "(290.000000, 70.000000, 0.000000)",
        "(290.000000, 70.000000, 0.000000)",
        "(290.000000, 70.000000, 0.000000)",
        "(290.000000, 70.000000, 0.000000)",
        "(290.000000, 70.000000, 0.000000)",
        "(290.000000, 70.000000, 0.000000)",
        "(290.000000, 70.000000, 0.000000)",
        "(290.000000, 70.000000, 0.000000)",
        "(290.000000, 70.000000, 0.000000)",
        "(290.000000, 70.000000, 0.000000)",
        "(290.000000, 70.000000, 0.000000)",
        "(290.000000, 70.000000, 0.000000)",
        "(290.000000, 70.000000, 0.000000)",
        "(290.000000, 70.000000, 0.000000)",
        "(290.000000, 70.000000, 0.000000)",
        "(290.000000, 70.000000, 0.000000)",
        "(290.000000, 70.000000, 0.000000)",
        "(290.000000, 70.000000, 0.000000)",
        "(290.000000, 70.000000, 0.000000)",
        "(290.000000, 70.000000, 0.000000)",
        "(290.000000, 70.000000, 0.000000)",
        "(290.000000, 70.000000, 0.000000)",
        "(290.000000, 70.000000, 0.000000)",
        "(290.000000, 70.000000, 0.000000)",
        "(290.000000, 70.000000, 0.000000)",
        "(290.000000, 70.000000, 0.000000)",
        "(290.000000, 70.000000, 0.000000)",
        "(290.000000, 70.000000, 0.000000)",
        "(290.000000, 70.000000, 0.000000)",
        "(290.000000, 70.000000, 0.000000)",
        "(290.000000, 70.000000, 0.000000)",
        "(290.000000, 70.000000, 0.000000)",
        "(290.000000, 70.000000, 0.000000)",
        "(290.000000, 70.000000, 0.000000)",
        "(290.000000, 70.000000, 0.000000)",
        "(290.000000, 70.000000, 0.000000)",
        "(290.000000, 70.000000, 0.000000)",
        "(290.000000, 70.000000, 0.000000)",
        "(290.000000, 70.000000, 0.000000)",
        "(290.000000, 70.000000, 0.000000)",
        "(290.000000, 70.000000, 0.000000)",
        "(290.000000, 70.000000, 0.000000)",
        "(290.000000, 70.000000, 0.000000)",
        "(290.000000, 70.000000, 0.000000)",
        "(290.000000, 70.000000, 0.000000)",
        "(290.000000, 70.000000, 0.000000)",
        "(290.000000, 70.000000, 0.000000)",
        "(290.000000, 70.000000, 0.000000)",
        "(290.000000, 70.000000, 0.000000)",
        "(290.000000, 70.000000, 0.000000)",
        "(290.000000, 70.000000, 0.000000)",
        "(290.000000, 70.000000, 0.000000)",
        "(290.000000, 70.000000, 0.000000)",
        "(290.000000, 70.000000, 0.000000)",
        "(290.000000, 70.000000, 0.000000)",
        "(290.000000, 70.000000, 0.000000)",
        "(290.000000, 70.000000, 0.000000)",
        "(290.000000, 70.000000, 0.000000)",
        "(290.000000, 70.000000, 0.000000)",
        "(290.000000, 70.000000, 0.000000)",
        "(290.000000, 70.000000, 0.000000)",
        "(290.000000, 70.000000, 0.000000)",
        "(290.000000, 70.000000, 0.000000)",
        "(290.000000, 70.000000, 0.000000)",
        "(290.000000, 70.000000, 0.000000)",
        "(290.000000, 70.000000, 0.000000)",
        "(290.000000, 70.000000, 0.000000)",
        "(290.000000, 70.000000, 0.000000)",
        "(290.000000, 70.000000, 0.000000)",
        "(290.000000, 70.000000, 0.000000)",
        "(290.000000, 70.000000, 0.000000)",
        "(290.000000, 70.000000, 0.000000)",
        "(290.000000, 70.000000, 0.000000)",
        "(290.000000, 70.000000, 0.000000)",
        "(290.000000, 70.000000, 0.000000)",
        "(290.000000, 70.000000, 0.000000)",
        "(290.000000, 70.000000, 0.000000)",
        "(290.000000, 70.000000, 0.000000)",
        "(290.000000, 70.000000, 0.000000)",
        "(290.000000, 70.000000, 0.000000)",
        "(290.000000, 70.000000, 0.000000)",
        "(290.000000, 70.000000, 0.000000)",
        "(290.000000, 70.000000, 0.000000)",
        "(290.000000, 70.000000, 0.000000)",
        "(290.000000, 70.000000, 0.000000)",
        "(290.000000, 70.000000, 0.000000)",
        "(290.000000, 70.000000, 0.000000)",
        "(290.000000, 70.000000, 0.000000)",
        "(290.000000, 70.000000, 0.000000)",
        "(290.000000, 70.000000, 0.000000)",
        "(290.000000, 70.000000, 0.000000)",
        "(290.000000, 70.000000, 0.000000)",
        "(290.000000, 70.000000, 0.000000)",
        "(290.000000, 70.000000, 0.000000)",
        "(290.000000, 70.000000, 0.000000)",
        "(290.000000, 70.000000, 0.000000)",
        "(290.000000, 70.000000, 0.000000)",
        "(290.000000, 70.000000, 0.000000)",
        "(290.000000, 70.000000, 0.000000)",
        "(290.000000, 70.000000, 0.000000)",
        "(290.000000, 70.000000, 0.000000)",
        "(290.000000, 70.000000, 0.000000)",
        "(290.000000, 70.000000, 0.000000)",
        "(290.000000, 70.000000, 0.000000)",
        "(290.000000, 70.000000, 0.000000)",
        "(290.000000, 70.000000, 0.000000)",
        "(290.000000, 70.000000, 0.000000)",
        "(290.000000, 70.000000, 0.000000)",
        "(290.000000, 70.000000, 0.000000)",
        "(290.000000, 70.000000, 0.000000)",
        "(290.000000, 70.000000, 0.000000)",
        "(290.000000, 70.000000, 0.000000)",
        "(290.000000, 70.000000, 0.000000)",
        "(290.000000, 70.000000, 0.000000)",
        "(290.000000, 70.000000, 0.000000)",
        "(290.000000, 70.000000, 0.000000)",
        "(290.000000, 70.000000, 0.000000)",
        "(290.000000, 70.000000, 0.000000)",
        "(290.000000, 70.000000, 0.000000)",
        "(290.000000, 70.000000, 0.000000)",
        "(290.000000, 70.000000, 0.000000)",
        "(290.000000, 70.000000, 0.000000)",
        "(290.000000, 70.000000, 0.000000)",
        "(290.000000, 70.000000, 0.000000)",
        "(290.000000, 70.000000, 0.000000)",
        "(290.000000, 70.000000, 0.000000)",
        "(290.000000, 70.000000, 0.000000)",
        "(290.000000, 70.000000, 0.000000)",
        "(290.000000, 70.000000, 0.000000)",
        "(290.000000, 70.000000, 0.000000)",
        "(290.000000, 70.000000, 0.000000)",
        "(290.000000, 70.000000, 0.000000)",
        "(290.000000, 70.000000, 0.000000)",
        "(290.000000, 70.000000, 0.000000)",
        "(290.000000, 70.000000, 0.000000)",
        "(290.000000, 70.000000, 0.000000)",
        "(290.000000, 70.000000, 0.000000)",
        "(290.000000, 70.000000, 0.000000)",
        "(290.000000, 70.000000, 0.000000)",
        "(290.000000, 70.000000, 0.000000)",
        "(290.000000, 70.000000, 0.000000)",
        "(290.000000, 70.000000, 0.000000)",
        "(290.000000, 70.000000, 0.000000)",
        "(290.000000, 70.000000, 0.000000)",
        "(290.000000, 70.000000, 0.000000)",
        "(290.000000, 70.000000, 0.000000)",
        "(290.000000, 70.000000, 0.000000)",
        "(290.000000, 70.000000, 0.000000)",
        "(290.000000, 70.000000, 0.000000)",
        "(290.000000, 70.000000, 0.000000)",
        "(290.000000, 70.000000, 0.000000)",
        "(290.000000, 70.000000, 0.000000)",
        "(290.000000, 70.000000, 0.000000)",
        "(290.000000, 70.000000, 0.000000)",
        "(290.000000, 70.000000, 0.000000)",
        "(290.000000, 70.000000, 0.000000)",
        "(290.000000, 70.000000, 0.000000)",
        "(290.000000, 70.000000, 0.000000)",
        "(290.000000, 70.000000, 0.000000)",
        "(290.000000, 70.000000, 0.000000)",
        "(290.000000, 70.000000, 0.000000)",
        "(290.000000, 70.000000, 0.000000)",
        "(290.000000, 70.000000, 0.000000)",
        "(290.000000, 70.000000, 0.000000)",
        "(290.000000, 70.000000, 0.000000)",
        "(290.000000, 70.000000, 0.000000)",
        "(290.000000, 70.000000, 0.000000)",
        "(290.000000, 70.000000, 0.000000)",
        "(290.000000, 70.000000, 0.000000)",
        "(290.000000, 70.000000, 0.000000)",
        "(290.000000, 70.000000, 0.000000)",
        "(290.000000, 70.000000, 0.000000)",
        "(290.000000, 70.000000, 0.000000)",
        "(290.000000, 70.000000, 0.000000)",
        "(290.000000, 70.000000, 0.000000)",
        "(290.000000, 70.000000, 0.000000)",
        "(290.000000, 70.000000, 0.000000)",
        "(290.000000, 70.000000, 0.000000)",
        "(290.000000, 70.000000, 0.000000)",
        "(290.000000, 70.000000, 0.000000)",
        "(290.000000, 70.000000, 0.000000)",
        "(290.000000, 70.000000, 0.000000)",
        "(290.000000, 70.000000, 0.000000)",
        "(290.000000, 70.000000, 0.000000)",
        "(290.000000, 70.000000, 0.000000)",
        "(290.000000, 70.000000, 0.000000)",
        "(290.000000, 70.000000, 0.000000)",
        "(290.000000, 70.000000, 0.000000)",
        "(290.000000, 70.000000, 0.000000)",
        "(290.000000, 70.000000, 0.000000)",
        "(290.000000, 70.000000, 0.000000)",
        "(290.000000, 70.000000, 0.000000)",
        "(290.000000, 70.000000, 0.000000)",
        "(290.000000, 70.000000, 0.000000)",
        "(290.000000, 70.000000, 0.000000)",
        "(290.000000, 70.000000, 0.000000)",
        "(290.000000, 70.000000, 0.000000)",
        "(290.000000, 70.000000, 0.000000)",
        "(290.000000, 70.000000, 0.000000)",
        "(290.000000, 70.000000, 0.000000)",
        "(290.000000, 70.000000, 0.000000)",
        "(290.000000, 70.000000, 0.000000)",
        "(290.000000, 70.000000, 0.000000)",
        "(290.000000, 70.000000, 0.000000)",
        "(290.000000, 70.000000, 0.000000)",
        "(290.000000, 70.000000, 0.000000)",
        "(290.000000, 70.000000, 0.000000)",
        "(290.000000, 70.000000, 0.000000)",
        "(290.000000, 70.000000, 0.000000)",
        "(290.000000, 70.000000, 0.000000)",
        "(290.000000, 70.000000, 0.000000)",
        "(290.000000, 70.000000, 0.000000)",
        "(290.000000, 70.000000, 0.000000)",
        "(290.000000, 70.000000, 0.000000)",
        "(290.000000, 70.000000, 0.000000)",
        "(290.000000, 70.000000, 0.000000)",
        "(290.000000, 70.000000, 0.000000)",
        "(290.000000, 70.000000, 0.000000)",
        "(290.000000, 70.000000, 0.000000)",
        "(290.000000, 70.000000, 0.000000)",
        "(290.000000, 70.000000, 0.000000)",
        "(290.000000, 70.000000, 0.000000)",
        "(290.000000, 70.000000, 0.000000)",
        "(290.000000, 70.000000, 0.000000)",
        "(290.000000, 70.000000, 0.000000)",
        "(290.000000, 70.000000, 0.000000)",
        "(290.000000, 70.000000, 0.000000)",
        "(290.000000, 70.000000, 0.000000)",
        "(290.000000, 70.000000, 0.000000)",
        "(290.000000, 70.000000, 0.000000)",
        "(290.000000, 70.000000, 0.000000)",
        "(290.000000, 70.000000, 0.000000)",
        "(290.000000, 70.000000, 0.000000)",
        "(290.000000, 70.000000, 0.000000)",
        "(290.000000, 70.000000, 0.000000)",
        "(290.000000, 70.000000, 0.000000)",
        "(290.000000, 70.000000, 0.000000)",
        "(290.000000, 70.000000, 0.000000)",
        "(290.000000, 70.000000, 0.000000)",
        "(290.000000, 70.000000, 0.000000)",
        "(290.000000, 70.000000, 0.000000)",
        "(290.000000, 70.000000, 0.000000)",
        "(290.000000, 70.000000, 0.000000)",
        "(290.000000, 70.000000, 0.000000)",
        "(290.000000, 70.000000, 0.000000)",
        "(290.000000, 70.000000, 0.000000)",
        "(290.000000, 70.000000, 0.000000)",
        "(290.000000, 70.000000, 0.000000)",
        "(290.000000, 70.000000, 0.000000)",
        "(290.000000, 70.000000, 0.000000)",
        "(290.000000, 70.000000, 0.000000)",
        "(290.000000, 70.000000, 0.000000)",
        "(290.000000, 70.000000, 0.000000)",
        "(290.000000, 70.000000, 0.000000)",
        "(290.000000, 70.000000, 0.000000)",
        "(290.000000, 70.000000, 0.000000)",
        "(290.000000, 70.000000, 0.000000)",
        "(290.000000, 70.000000, 0.000000)",
        "(290.000000, 70.000000, 0.000000)",
        "(290.000000, 70.000000, 0.000000)",
        "(290.000000, 70.000000, 0.000000)",
        "(290.000000, 70.000000, 0.000000)",
        "(290.000000, 70.000000, 0.000000)",
        "(290.000000, 70.000000, 0.000000)",
        "(290.000000, 70.000000, 0.000000)",
        "(290.000000, 70.000000, 0.000000)",
        "(290.000000, 70.000000, 0.000000)",
        "(290.000000, 70.000000, 0.000000)",
        "(290.000000, 70.000000, 0.000000)",
        "(290.000000, 70.000000, 0.000000)",
        "(290.000000, 70.000000, 0.000000)",
        "(290.000000, 70.000000, 0.000000)",
        "(290.000000, 70.000000, 0.000000)",
        "(290.000000, 70.000000, 0.000000)",
        "(290.000000, 70.000000, 0.000000)",
        "(290.000000, 70.000000, 0.000000)",
        "(290.000000, 70.000000, 0.000000)",
        "(290.000000, 70.000000, 0.000000)",
        "(290.000000, 70.000000, 0.000000)",
        "(290.000000, 70.000000, 0.000000)",
        "(290.000000, 70.000000, 0.000000)",
        "(290.000000, 70.000000, 0.000000)",
        "(290.000000, 70.000000, 0.000000)",
        "(290.000000, 70.000000, 0.000000)",
        "(290.000000, 70.000000, 0.000000)",
        "(290.000000, 70.000000, 0.000000)",
        "(290.000000, 70.000000, 0.000000)",
        "(290.000000, 70.000000, 0.000000)",
        "(290.000000, 70.000000, 0.000000)",
        "(290.000000, 70.000000, 0.000000)",
        "(290.000000, 70.000000, 0.000000)",
        "(290.000000, 70.000000, 0.000000)",
        "(290.000000, 70.000000, 0.000000)",
        "(290.000000, 70.000000, 0.000000)",
        "(290.000000, 70.000000, 0.000000)",
        "(290.000000, 70.000000, 0.000000)",
        "(290.000000, 70.000000, 0.000000)",
        "(290.000000, 70.000000, 0.000000)",
        "(290.000000, 70.000000, 0.000000)",
        "(290.000000, 70.000000, 0.000000)",
        "(290.000000, 70.000000, 0.000000)",
        "(290.000000, 70.000000, 0.000000)",
        "(290.000000, 70.000000, 0.000000)",
        "(290.000000, 70.000000, 0.000000)",
        "(290.000000, 70.000000, 0.000000)",
        "(290.000000, 70.000000, 0.000000)",
        "(290.000000, 70.000000, 0.000000)",
        "(290.000000, 70.000000, 0.000000)",
        "(290.000000, 70.000000, 0.000000)",
        "(290.000000, 70.000000, 0.000000)",
        "(290.000000, 70.000000, 0.000000)",
        "(290.000000, 70.000000, 0.000000)",
        "(290.000000, 70.000000, 0.000000)",
        "(290.000000, 70.000000, 0.000000)",
        "(290.000000, 70.000000, 0.000000)",
        "(290.000000, 70.000000, 0.000000)",
        "(290.000000, 70.000000, 0.000000)",
        "(290.000000, 70.000000, 0.000000)",
        "(290.000000, 70.000000, 0.000000)",
        "(290.000000, 70.000000, 0.000000)",
        "(290.000000, 70.000000, 0.000000)",
        "(290.000000, 70.000000, 0.000000)",
        "(290.000000, 70.000000, 0.000000)",
        "(290.000000, 70.000000, 0.000000)",
        "(290.000000, 70.000000, 0.000000)",
        "(290.000000, 70.000000, 0.000000)",
        "(290.000000, 70.000000, 0.000000)",
        "(290.000000, 70.000000, 0.000000)",
        "(290.000000, 70.000000, 0.000000)",
        "(290.000000, 70.000000, 0.000000)",
        "(290.000000, 70.000000, 0.000000)",
        "(290.000000, 70.000000, 0.000000)",
        "(290.000000, 70.000000, 0.000000)",
        "(290.000000, 70.000000, 0.000000)",
        "(290.000000, 70.000000, 0.000000)",
        "(290.000000, 70.000000, 0.000000)",
        "(290.000000, 70.000000, 0.000000)",
        "(290.000000, 70.000000, 0.000000)",
        "(290.000000, 70.000000, 0.000000)",
        "(290.000000, 70.000000, 0.000000)",
        "(290.000000, 70.000000, 0.000000)",
        "(290.000000, 70.000000, 0.000000)",
        "(290.000000, 70.000000, 0.000000)",
        "(290.000000, 70.000000, 0.000000)",
        "(290.000000, 70.000000, 0.000000)",
        "(290.000000, 70.000000, 0.000000)",
        "(290.000000, 70.000000, 0.000000)",
        "(290.000000, 70.000000, 0.000000)",
        "(290.000000, 70.000000, 0.000000)",
        "(290.000000, 70.000000, 0.000000)",
        "(290.000000, 70.000000, 0.000000)",
        "(290.000000, 70.000000, 0.000000)",
        "(290.000000, 70.000000, 0.000000)",
        "(290.000000, 70.000000, 0.000000)",
        "(290.000000, 70.000000, 0.000000)",
        "(290.000000, 70.000000, 0.000000)",
        "(290.000000, 70.000000, 0.000000)",
        "(290.000000, 70.000000, 0.000000)",
        "(290.000000, 70.000000, 0.000000)",
        "(290.000000, 70.000000, 0.000000)",
        "(290.000000, 70.000000, 0.000000)",
        "(290.000000, 70.000000, 0.000000)",
        "(290.000000, 70.000000, 0.000000)",
        "(290.000000, 70.000000, 0.000000)",
        "(290.000000, 70.000000, 0.000000)",
        "(290.000000, 70.000000, 0.000000)",
        "(290.000000, 70.000000, 0.000000)",
        "(290.000000, 70.000000, 0.000000)",
        "(290.000000, 70.000000, 0.000000)",
        "(290.000000, 70.000000, 0.000000)",
        "(290.000000, 70.000000, 0.000000)",
        "(290.000000, 70.000000, 0.000000)",
        "(290.000000, 70.000000, 0.000000)",
        "(290.000000, 70.000000, 0.000000)",
        "(290.000000, 70.000000, 0.000000)",
        "(290.000000, 70.000000, 0.000000)",
        "(290.000000, 70.000000, 0.000000)",
        "(290.000000, 70.000000, 0.000000)",
        "(290.000000, 70.000000, 0.000000)",
        "(290.000000, 70.000000, 0.000000)",
        "(290.000000, 70.000000, 0.000000)",
        "(290.000000, 70.000000, 0.000000)",
        "(290.000000, 70.000000, 0.000000)",
        "(290.000000, 70.000000, 0.000000)",
        "(290.000000, 70.000000, 0.000000)",
        "(290.000000, 70.000000, 0.000000)",
        "(290.000000, 70.000000, 0.000000)",
        "(290.000000, 70.000000, 0.000000)",
        "(290.000000, 70.000000, 0.000000)",
        "(290.000000, 70.000000, 0.000000)",
        "(290.000000, 70.000000, 0.000000)",
        "(290.000000, 70.000000, 0.000000)",
        "(290.000000, 70.000000, 0.000000)",
        "(290.000000, 70.000000, 0.000000)",
        "(290.000000, 70.000000, 0.000000)",
        "(290.000000, 70.000000, 0.000000)",
        "(290.000000, 70.000000, 0.000000)",
        "(290.000000, 70.000000, 0.000000)",
        "(290.000000, 70.000000, 0.000000)",
        "(290.000000, 70.000000, 0.000000)",
        "(290.000000, 70.000000, 0.000000)",
        "(290.000000, 70.000000, 0.000000)",
        "(290.000000, 70.000000, 0.000000)",
        "(290.000000, 70.000000, 0.000000)",
        "(290.000000, 70.000000, 0.000000)",
        "(290.000000, 70.000000, 0.000000)",
        "(290.000000, 70.000000, 0.000000)",
        "(290.000000, 70.000000, 0.000000)",
        "(290.000000, 70.000000, 0.000000)",
        "(290.000000, 70.000000, 0.000000)",
        "(290.000000, 70.000000, 0.000000)",
        "(290.000000, 70.000000, 0.000000)",
        "(290.000000, 70.000000, 0.000000)",
        "(290.000000, 70.000000, 0.000000)",
        "(290.000000, 70.000000, 0.000000)",
        "(290.000000, 70.000000, 0.000000)",
        "(290.000000, 70.000000, 0.000000)",
        "(290.000000, 70.000000, 0.000000)",
        "(290.000000, 70.000000, 0.000000)",
        "(290.000000, 70.000000, 0.000000)",
        "(290.000000, 70.000000, 0.000000)",
        "(290.000000, 70.000000, 0.000000)",
        "(290.000000, 70.000000, 0.000000)",
        "(290.000000, 70.000000, 0.000000)",
        "(290.000000, 70.000000, 0.000000)",
        "(290.000000, 70.000000, 0.000000)",
        "(290.000000, 70.000000, 0.000000)",
        "(290.000000, 70.000000, 0.000000)",
        "(290.000000, 70.000000, 0.000000)",
        "(290.000000, 70.000000, 0.000000)",
        "(290.000000, 70.000000, 0.000000)",
        "(290.000000, 70.000000, 0.000000)",
        "(290.000000, 70.000000, 0.000000)",
        "(290.000000, 70.000000, 0.000000)",
        "(290.000000, 70.000000, 0.000000)",
        "(290.000000, 70.000000, 0.000000)",
        "(290.000000, 70.000000, 0.000000)",
        "(290.000000, 70.000000, 0.000000)",
        "(290.000000, 70.000000, 0.000000)",
        "(290.000000, 70.000000, 0.000000)",
        "(290.000000, 70.000000, 0.000000)",
        "(290.000000, 70.000000, 0.000000)",
        "(290.000000, 70.000000, 0.000000)",
        "(290.000000, 70.000000, 0.000000)",
        "(290.000000, 70.000000, 0.000000)",
        "(290.000000, 70.000000, 0.000000)",
        "(290.000000, 70.000000, 0.000000)",
        "(290.000000, 70.000000, 0.000000)",
        "(290.000000, 70.000000, 0.000000)",
        "(290.000000, 70.000000, 0.000000)",
        "(290.000000, 70.000000, 0.000000)",
        "(290.000000, 70.000000, 0.000000)",
        "(290.000000, 70.000000, 0.000000)",
        "(290.000000, 70.000000, 0.000000)",
        "(290.000000, 70.000000, 0.000000)",
        "(290.000000, 70.000000, 0.000000)",
        "(290.000000, 70.000000, 0.000000)",
        "(290.000000, 70.000000, 0.000000)",
        "(290.000000, 70.000000, 0.000000)",
        "(290.000000, 70.000000, 0.000000)",
        "(290.000000, 70.000000, 0.000000)",
        "(290.000000, 70.000000, 0.000000)",
        "(290.000000, 70.000000, 0.000000)",
        "(290.000000, 70.000000, 0.000000)",
        "(290.000000, 70.000000, 0.000000)",
        "(290.000000, 70.000000, 0.000000)",
        "(290.000000, 70.000000, 0.000000)",
        "(290.000000, 70.000000, 0.000000)",
        "(290.000000, 70.000000, 0.000000)",
        "(290.000000, 70.000000, 0.000000)",
        "(290.000000, 70.000000, 0.000000)",
        "(290.000000, 70.000000, 0.000000)",
        "(290.000000, 70.000000, 0.000000)",
        "(290.000000, 70.000000, 0.000000)",
        "(290.000000, 70.000000, 0.000000)",
        "(290.000000, 70.000000, 0.000000)",
        "(290.000000, 70.000000, 0.000000)",
        "(290.000000, 70.000000, 0.000000)",
        "(290.000000, 70.000000, 0.000000)",
        "(290.000000, 70.000000, 0.000000)",
        "(290.000000, 70.000000, 0.000000)",
        "(290.000000, 70.000000, 0.000000)",
        "(290.000000, 70.000000, 0.000000)",
        "(290.000000, 70.000000, 0.000000)",
        "(290.000000, 70.000000, 0.000000)",
        "(290.000000, 70.000000, 0.000000)",
        "(290.000000, 70.000000, 0.000000)",
        "(290.000000, 70.000000, 0.000000)",
        "(290.000000, 70.000000, 0.000000)",
        "(290.000000, 70.000000, 0.000000)",
        "(290.000000, 70.000000, 0.000000)",
        "(290.000000, 70.000000, 0.000000)",
        "(290.000000, 70.000000, 0.000000)",
        "(290.000000, 70.000000, 0.000000)",
        "(290.000000, 70.000000, 0.000000)",
        "(290.000000, 70.000000, 0.000000)",
        "(290.000000, 70.000000, 0.000000)",
        "(290.000000, 70.000000, 0.000000)",
        "(290.000000, 70.000000, 0.000000)",
        "(290.000000, 70.000000, 0.000000)",
        "(290.000000, 70.000000, 0.000000)",
        "(290.000000, 70.000000, 0.000000)",
        "(290.000000, 70.000000, 0.000000)",
        "(290.000000, 70.000000, 0.000000)",
        "(290.000000, 70.000000, 0.000000)",
        "(290.000000, 70.000000, 0.000000)",
        "(290.000000, 70.000000, 0.000000)",
        "(290.000000, 70.000000, 0.000000)",
        "(290.000000, 70.000000, 0.000000)",
        "(290.000000, 70.000000, 0.000000)",
        "(290.000000, 70.000000, 0.000000)",
        "(290.000000, 70.000000, 0.000000)",
        "(290.000000, 70.000000, 0.000000)",
        "(290.000000, 70.000000, 0.000000)",
        "(290.000000, 70.000000, 0.000000)",
        "(290.000000, 70.000000, 0.000000)",
        "(290.000000, 70.000000, 0.000000)",
        "(290.000000, 70.000000, 0.000000)",
        "(290.000000, 70.000000, 0.000000)",
        "(290.000000, 70.000000, 0.000000)",
        "(290.000000, 70.000000, 0.000000)",
        "(290.000000, 70.000000, 0.000000)",
        "(290.000000, 70.000000, 0.000000)",
        "(290.000000, 70.000000, 0.000000)",
        "(290.000000, 70.000000, 0.000000)",
        "(290.000000, 70.000000, 0.000000)",
        "(290.000000, 70.000000, 0.000000)",
        "(290.000000, 70.000000, 0.000000)",
        "(290.000000, 70.000000, 0.000000)",
        "(290.000000, 70.000000, 0.000000)",
        "(290.000000, 70.000000, 0.000000)",
        "(290.000000, 70.000000, 0.000000)",
        "(290.000000, 70.000000, 0.000000)",
        "(290.000000, 70.000000, 0.000000)",
        "(290.000000, 70.000000, 0.000000)",
        "(290.000000, 70.000000, 0.000000)",
        "(290.000000, 70.000000, 0.000000)",
        "(290.000000, 70.000000, 0.000000)",
        "(290.000000, 70.000000, 0.000000)",
        "(290.000000, 70.000000, 0.000000)",
        "(290.000000, 70.000000, 0.000000)",
        "(290.000000, 70.000000, 0.000000)",
        "(290.000000, 70.000000, 0.000000)",
        "(290.000000, 70.000000, 0.000000)",
        "(290.000000, 70.000000, 0.000000)",
        "(290.000000, 70.000000, 0.000000)",
        "(290.000000, 70.000000, 0.000000)",
        "(290.000000, 70.000000, 0.000000)",
        "(290.000000, 70.000000, 0.000000)",
        "(290.000000, 70.000000, 0.000000)",
        "(290.000000, 70.000000, 0.000000)",
        "(290.000000, 70.000000, 0.000000)",
        "(290.000000, 70.000000, 0.000000)",
        "(290.000000, 70.000000, 0.000000)",
        "(290.000000, 70.000000, 0.000000)",
        "(290.000000, 70.000000, 0.000000)",
        "(290.000000, 70.000000, 0.000000)",
        "(290.000000, 70.000000, 0.000000)",
        "(290.000000, 70.000000, 0.000000)",
        "(290.000000, 70.000000, 0.000000)",
        "(290.000000, 70.000000, 0.000000)",
        "(290.000000, 70.000000, 0.000000)",
        "(290.000000, 70.000000, 0.000000)",
        "(290.000000, 70.000000, 0.000000)",
        "(290.000000, 70.000000, 0.000000)",
        "(290.000000, 70.000000, 0.000000)",
        "(290.000000, 70.000000, 0.000000)",
        "(290.000000, 70.000000, 0.000000)",
        "(290.000000, 70.000000, 0.000000)",
        "(290.000000, 70.000000, 0.000000)",
        "(290.000000, 70.000000, 0.000000)",
        "(290.000000, 70.000000, 0.000000)",
        "(290.000000, 70.000000, 0.000000)",
        "(290.000000, 70.000000, 0.000000)",
        "(290.000000, 70.000000, 0.000000)",
        "(290.000000, 70.000000, 0.000000)",
        "(290.000000, 70.000000, 0.000000)",
        "(290.000000, 70.000000, 0.000000)",
        "(290.000000, 70.000000, 0.000000)",
        "(290.000000, 70.000000, 0.000000)",
        "(290.000000, 70.000000, 0.000000)",
        "(290.000000, 70.000000, 0.000000)",
        "(290.000000, 70.000000, 0.000000)",
        "(290.000000, 70.000000, 0.000000)",
        "(290.000000, 70.000000, 0.000000)",
        "(290.000000, 70.000000, 0.000000)",
        "(290.000000, 70.000000, 0.000000)",
        "(290.000000, 70.000000, 0.000000)",
        "(290.000000, 70.000000, 0.000000)",
        "(290.000000, 70.000000, 0.000000)",
        "(290.000000, 70.000000, 0.000000)",
        "(290.000000, 70.000000, 0.000000)",
        "(290.000000, 70.000000, 0.000000)",
        "(290.000000, 70.000000, 0.000000)",
        "(290.000000, 70.000000, 0.000000)",
        "(290.000000, 70.000000, 0.000000)",
        "(290.000000, 70.000000, 0.000000)",
        "(290.000000, 70.000000, 0.000000)",
        "(290.000000, 70.000000, 0.000000)",
        "(290.000000, 70.000000, 0.000000)",
        "(290.000000, 70.000000, 0.000000)",
        "(290.000000, 70.000000, 0.000000)",
        "(290.000000, 70.000000, 0.000000)",
        "(290.000000, 70.000000, 0.000000)",
        "(290.000000, 70.000000, 0.000000)",
        "(290.000000, 70.000000, 0.000000)",
        "(290.000000, 70.000000, 0.000000)",
        "(290.000000, 70.000000, 0.000000)",
        "(290.000000, 70.000000, 0.000000)",
        "(290.000000, 70.000000, 0.000000)",
        "(290.000000, 70.000000, 0.000000)",
        "(290.000000, 70.000000, 0.000000)",
        "(290.000000, 70.000000, 0.000000)",
        "(290.000000, 70.000000, 0.000000)",
        "(290.000000, 70.000000, 0.000000)",
        "(290.000000, 70.000000, 0.000000)",
        "(290.000000, 70.000000, 0.000000)",
        "(290.000000, 70.000000, 0.000000)",
        "(290.000000, 70.000000, 0.000000)",
        "(290.000000, 70.000000, 0.000000)",
        "(290.000000, 70.000000, 0.000000)",
        "(290.000000, 70.000000, 0.000000)",
        "(290.000000, 70.000000, 0.000000)",
        "(290.000000, 70.000000, 0.000000)",
        "(290.000000, 70.000000, 0.000000)",
        "(290.000000, 70.000000, 0.000000)",
        "(290.000000, 70.000000, 0.000000)",
        "(290.000000, 70.000000, 0.000000)",
        "(290.000000, 70.000000, 0.000000)",
        "(290.000000, 70.000000, 0.000000)",
        "(290.000000, 70.000000, 0.000000)",
        "(290.000000, 70.000000, 0.000000)",
        "(290.000000, 70.000000, 0.000000)",
        "(290.000000, 70.000000, 0.000000)",
        "(290.000000, 70.000000, 0.000000)",
        "(290.000000, 70.000000, 0.000000)",
        "(290.000000, 70.000000, 0.000000)",
        "(290.000000, 70.000000, 0.000000)",
        "(290.000000, 70.000000, 0.000000)",
        "(290.000000, 70.000000, 0.000000)",
        "(290.000000, 70.000000, 0.000000)",
        "(290.000000, 70.000000, 0.000000)",
        "(290.000000, 70.000000, 0.000000)",
        "(290.000000, 70.000000, 0.000000)",
        "(290.000000, 70.000000, 0.000000)",
        "(290.000000, 70.000000, 0.000000)",
        "(290.000000, 70.000000, 0.000000)",
        "(290.000000, 70.000000, 0.000000)",
        "(290.000000, 70.000000, 0.000000)",
        "(290.000000, 70.000000, 0.000000)",
        "(290.000000, 70.000000, 0.000000)",
        "(290.000000, 70.000000, 0.000000)",
        "(290.000000, 70.000000, 0.000000)",
        "(290.000000, 70.000000, 0.000000)",
        "(290.000000, 70.000000, 0.000000)",
        "(290.000000, 70.000000, 0.000000)",
        "(290.000000, 70.000000, 0.000000)",
        "(290.000000, 70.000000, 0.000000)",
        "(290.000000, 70.000000, 0.000000)",
        "(290.000000, 70.000000, 0.000000)",
        "(290.000000, 70.000000, 0.000000)",
        "(290.000000, 70.000000, 0.000000)",
        "(290.000000, 70.000000, 0.000000)",
        "(290.000000, 70.000000, 0.000000)",
        "(290.000000, 70.000000, 0.000000)",
        "(290.000000, 70.000000, 0.000000)",
        "(290.000000, 70.000000, 0.000000)",
        "(290.000000, 70.000000, 0.000000)",
        "(290.000000, 70.000000, 0.000000)",
        "(290.000000, 70.000000, 0.000000)",
        "(290.000000, 70.000000, 0.000000)",
        "(290.000000, 70.000000, 0.000000)",
        "(290.000000, 70.000000, 0.000000)",
        "(290.000000, 70.000000, 0.000000)",
        "(290.000000, 70.000000, 0.000000)",
        "(290.000000, 70.000000, 0.000000)",
        "(290.000000, 70.000000, 0.000000)",
        "(290.000000, 70.000000, 0.000000)",
        "(290.000000, 70.000000, 0.000000)",
        "(290.000000, 70.000000, 0.000000)",
        "(290.000000, 70.000000, 0.000000)",
        "(290.000000, 70.000000, 0.000000)",
        "(290.000000, 70.000000, 0.000000)",
        "(290.000000, 70.000000, 0.000000)",
        "(290.000000, 70.000000, 0.000000)",
        "(290.000000, 70.000000, 0.000000)",
        "(290.000000, 70.000000, 0.000000)",
        "(290.000000, 70.000000, 0.000000)",
        "(290.000000, 70.000000, 0.000000)",
        "(290.000000, 70.000000, 0.000000)",
        "(290.000000, 70.000000, 0.000000)",
        "(290.000000, 70.000000, 0.000000)",
        "(290.000000, 70.000000, 0.000000)",
        "(290.000000, 70.000000, 0.000000)",
        "(290.000000, 70.000000, 0.000000)",
        "(290.000000, 70.000000, 0.000000)",
        "(290.000000, 70.000000, 0.000000)",
        "(290.000000, 70.000000, 0.000000)",
        "(290.000000, 70.000000, 0.000000)",
        "(290.000000, 70.000000, 0.000000)",
        "(290.000000, 70.000000, 0.000000)",
        "(290.000000, 70.000000, 0.000000)",
        "(290.000000, 70.000000, 0.000000)",
        "(290.000000, 70.000000, 0.000000)",
        "(290.000000, 70.000000, 0.000000)",
        "(290.000000, 70.000000, 0.000000)",
        "(290.000000, 70.000000, 0.000000)",
        "(290.000000, 70.000000, 0.000000)",
        "(290.000000, 70.000000, 0.000000)",
        "(290.000000, 70.000000, 0.000000)",
        "(290.000000, 70.000000, 0.000000)",
        "(290.000000, 70.000000, 0.000000)",
        "(290.000000, 70.000000, 0.000000)",
        "(290.000000, 70.000000, 0.000000)",
        "(290.000000, 70.000000, 0.000000)",
        "(290.000000, 70.000000, 0.000000)",
        "(290.000000, 70.000000, 0.000000)",
        "(290.000000, 70.000000, 0.000000)",
        "(290.000000, 70.000000, 0.000000)",
        "(290.000000, 70.000000, 0.000000)",
        "(290.000000, 70.000000, 0.000000)",
        "(290.000000, 70.000000, 0.000000)",
        "(290.000000, 70.000000, 0.000000)",
        "(290.000000, 70.000000, 0.000000)",
        "(290.000000, 70.000000, 0.000000)",
        "(290.000000, 70.000000, 0.000000)",
        "(290.000000, 70.000000, 0.000000)",
        "(290.000000, 70.000000, 0.000000)",
        "(290.000000, 70.000000, 0.000000)",
        "(290.000000, 70.000000, 0.000000)",
        "(290.000000, 70.000000, 0.000000)",
        "(290.000000, 70.000000, 0.000000)",
        "(290.000000, 70.000000, 0.000000)",
        "(290.000000, 70.000000, 0.000000)",
        "(290.000000, 70.000000, 0.000000)",
        "(290.000000, 70.000000, 0.000000)",
        "(290.000000, 70.000000, 0.000000)",
        "(290.000000, 70.000000, 0.000000)",
        "(290.000000, 70.000000, 0.000000)",
        "(290.000000, 70.000000, 0.000000)",
        "(290.000000, 70.000000, 0.000000)",
        "(290.000000, 70.000000, 0.000000)",
        "(290.000000, 70.000000, 0.000000)",
        "(290.000000, 70.000000, 0.000000)",
        "(290.000000, 70.000000, 0.000000)",
        "(290.000000, 70.000000, 0.000000)",
        "(290.000000, 70.000000, 0.000000)",
        "(290.000000, 70.000000, 0.000000)",
        "(290.000000, 70.000000, 0.000000)",
        "(290.000000, 70.000000, 0.000000)",
        "(290.000000, 70.000000, 0.000000)",
        "(290.000000, 70.000000, 0.000000)",
        "(290.000000, 70.000000, 0.000000)",
        "(290.000000, 70.000000, 0.000000)",
        "(290.000000, 70.000000, 0.000000)",
        "(290.000000, 70.000000, 0.000000)",
        "(290.000000, 70.000000, 0.000000)",
        "(290.000000, 70.000000, 0.000000)",
        "(290.000000, 70.000000, 0.000000)",
        "(290.000000, 70.000000, 0.000000)",
        "(290.000000, 70.000000, 0.000000)",
        "(290.000000, 70.000000, 0.000000)",
        "(290.000000, 70.000000, 0.000000)",
        "(290.000000, 70.000000, 0.000000)",
        "(290.000000, 70.000000, 0.000000)",
        "(290.000000, 70.000000, 0.000000)",
        "(290.000000, 70.000000, 0.000000)",
        "(290.000000, 70.000000, 0.000000)",
        "(290.000000, 70.000000, 0.000000)",
        "(290.000000, 70.000000, 0.000000)",
        "(290.000000, 70.000000, 0.000000)",
        "(290.000000, 70.000000, 0.000000)",
        "(290.000000, 70.000000, 0.000000)",
        "(290.000000, 70.000000, 0.000000)",
        "(290.000000, 70.000000, 0.000000)",
        "(290.000000, 70.000000, 0.000000)",
        "(290.000000, 70.000000, 0.000000)",
        "(290.000000, 70.000000, 0.000000)",
        "(290.000000, 70.000000, 0.000000)",
        "(290.000000, 70.000000, 0.000000)",
        "(290.000000, 70.000000, 0.000000)",
        "(290.000000, 70.000000, 0.000000)",
        "(290.000000, 70.000000, 0.000000)",
        "(290.000000, 70.000000, 0.000000)",
        "(290.000000, 70.000000, 0.000000)",
        "(290.000000, 70.000000, 0.000000)",
        "(290.000000, 70.000000, 0.000000)",
        "(290.000000, 70.000000, 0.000000)",
        "(290.000000, 70.000000, 0.000000)",
        "(290.000000, 70.000000, 0.000000)",
        "(290.000000, 70.000000, 0.000000)",
        "(290.000000, 70.000000, 0.000000)",
        "(290.000000, 70.000000, 0.000000)",
        "(290.000000, 70.000000, 0.000000)",
        "(290.000000, 70.000000, 0.000000)",
        "(290.000000, 70.000000, 0.000000)",
        "(290.000000, 70.000000, 0.000000)",
        "(290.000000, 70.000000, 0.000000)",
        "(290.000000, 70.000000, 0.000000)",
        "(290.000000, 70.000000, 0.000000)",
        "(290.000000, 70.000000, 0.000000)",
        "(290.000000, 70.000000, 0.000000)",
        "(290.000000, 70.000000, 0.000000)",
        "(290.000000, 70.000000, 0.000000)",
        "(290.000000, 70.000000, 0.000000)",
        "(290.000000, 70.000000, 0.000000)",
        "(290.000000, 70.000000, 0.000000)",
        "(290.000000, 70.000000, 0.000000)",
        "(290.000000, 70.000000, 0.000000)",
        "(290.000000, 70.000000, 0.000000)",
        "(290.000000, 70.000000, 0.000000)",
        "(290.000000, 70.000000, 0.000000)",
        "(290.000000, 70.000000, 0.000000)",
        "(290.000000, 70.000000, 0.000000)",
        "(290.000000, 70.000000, 0.000000)",
        "(290.000000, 70.000000, 0.000000)",
        "(290.000000, 70.000000, 0.000000)",
        "(290.000000, 70.000000, 0.000000)",
        "(290.000000, 70.000000, 0.000000)",
        "(290.000000, 70.000000, 0.000000)",
        "(290.000000, 70.000000, 0.000000)",
        "(290.000000, 70.000000, 0.000000)",
        "(290.000000, 70.000000, 0.000000)",
        "(290.000000, 70.000000, 0.000000)",
        "(290.000000, 70.000000, 0.000000)",
        "(290.000000, 70.000000, 0.000000)",
        "(290.000000, 70.000000, 0.000000)",
        "(290.000000, 70.000000, 0.000000)",
        "(290.000000, 70.000000, 0.000000)",
        "(290.000000, 70.000000, 0.000000)",
        "(290.000000, 70.000000, 0.000000)",
        "(290.000000, 70.000000, 0.000000)",
        "(290.000000, 70.000000, 0.000000)",
        "(290.000000, 70.000000, 0.000000)",
        "(290.000000, 70.000000, 0.000000)",
        "(290.000000, 70.000000, 0.000000)",
        "(290.000000, 70.000000, 0.000000)",
        "(290.000000, 70.000000, 0.000000)",
        "(290.000000, 70.000000, 0.000000)",
        "(290.000000, 70.000000, 0.000000)",
        "(290.000000, 70.000000, 0.000000)",
        "(290.000000, 70.000000, 0.000000)",
        "(290.000000, 70.000000, 0.000000)",
        "(290.000000, 70.000000, 0.000000)",
        "(290.000000, 70.000000, 0.000000)",
        "(290.000000, 70.000000, 0.000000)",
        "(290.000000, 70.000000, 0.000000)",
        "(290.000000, 70.000000, 0.000000)",
        "(290.000000, 70.000000, 0.000000)",
        "(290.000000, 70.000000, 0.000000)",
        "(290.000000, 70.000000, 0.000000)",
        "(290.000000, 70.000000, 0.000000)",
        "(290.000000, 70.000000, 0.000000)",
        "(290.000000, 70.000000, 0.000000)",
        "(290.000000, 70.000000, 0.000000)",
        "(290.000000, 70.000000, 0.000000)",
        "(290.000000, 70.000000, 0.000000)",
        "(290.000000, 70.000000, 0.000000)",
        "(290.000000, 70.000000, 0.000000)",
        "(290.000000, 70.000000, 0.000000)",
        "(290.000000, 70.000000, 0.000000)",
        "(290.000000, 70.000000, 0.000000)",
        "(290.000000, 70.000000, 0.000000)",
        "(290.000000, 70.000000, 0.000000)",
        "(290.000000, 70.000000, 0.000000)",
        "(290.000000, 70.000000, 0.000000)",
        "(290.000000, 70.000000, 0.000000)",
        "(290.000000, 70.000000, 0.000000)",
        "(290.000000, 70.000000, 0.000000)",
        "(290.000000, 70.000000, 0.000000)",
        "(290.000000, 70.000000, 0.000000)",
        "(290.000000, 70.000000, 0.000000)",
        "(290.000000, 70.000000, 0.000000)",
        "(290.000000, 70.000000, 0.000000)",
        "(290.000000, 70.000000, 0.000000)",
        "(290.000000, 70.000000, 0.000000)",
        "(290.000000, 70.000000, 0.000000)",
        "(290.000000, 70.000000, 0.000000)",
        "(290.000000, 70.000000, 0.000000)",
        "(290.000000, 70.000000, 0.000000)",
        "(290.000000, 70.000000, 0.000000)",
        "(290.000000, 70.000000, 0.000000)",
        "(290.000000, 70.000000, 0.000000)",
        "(290.000000, 70.000000, 0.000000)",
        "(290.000000, 70.000000, 0.000000)",
        "(290.000000, 70.000000, 0.000000)",
        "(290.000000, 70.000000, 0.000000)",
        "(290.000000, 70.000000, 0.000000)",
        "(290.000000, 70.000000, 0.000000)",
        "(290.000000, 70.000000, 0.000000)",
        "(290.000000, 70.000000, 0.000000)",
        "(290.000000, 70.000000, 0.000000)",
        "(290.000000, 70.000000, 0.000000)",
        "(290.000000, 70.000000, 0.000000)",
        "(290.000000, 70.000000, 0.000000)",
        "(290.000000, 70.000000, 0.000000)",
        "(290.000000, 70.000000, 0.000000)",
        "(290.000000, 70.000000, 0.000000)",
        "(290.000000, 70.000000, 0.000000)",
        "(290.000000, 70.000000, 0.000000)",
        "(290.000000, 70.000000, 0.000000)",
        "(290.000000, 70.000000, 0.000000)",
        "(290.000000, 70.000000, 0.000000)",
        "(290.000000, 70.000000, 0.000000)",
        "(290.000000, 70.000000, 0.000000)",
        "(290.000000, 70.000000, 0.000000)",
        "(290.000000, 70.000000, 0.000000)",
        "(290.000000, 70.000000, 0.000000)",
        "(290.000000, 70.000000, 0.000000)",
        "(290.000000, 70.000000, 0.000000)",
        "(290.000000, 70.000000, 0.000000)",
        "(290.000000, 70.000000, 0.000000)",
        "(290.000000, 70.000000, 0.000000)",
        "(290.000000, 70.000000, 0.000000)",
        "(290.000000, 70.000000, 0.000000)",
        "(290.000000, 70.000000, 0.000000)",
        "(290.000000, 70.000000, 0.000000)",
        "(290.000000, 70.000000, 0.000000)",
        "(290.000000, 70.000000, 0.000000)",
        "(290.000000, 70.000000, 0.000000)",
        "(290.000000, 70.000000, 0.000000)",
        "(290.000000, 70.000000, 0.000000)",
        "(290.000000, 70.000000, 0.000000)",
        "(290.000000, 70.000000, 0.000000)",
        "(290.000000, 70.000000, 0.000000)",
        "(290.000000, 70.000000, 0.000000)",
        "(290.000000, 70.000000, 0.000000)",
        "(290.000000, 70.000000, 0.000000)",
        "(290.000000, 70.000000, 0.000000)",
        "(290.000000, 70.000000, 0.000000)",
        "(290.000000, 70.000000, 0.000000)",
        "(290.000000, 70.000000, 0.000000)",
        "(290.000000, 70.000000, 0.000000)",
        "(290.000000, 70.000000, 0.000000)",
        "(290.000000, 70.000000, 0.000000)",
        "(290.000000, 70.000000, 0.000000)",
        "(290.000000, 70.000000, 0.000000)",
        "(290.000000, 70.000000, 0.000000)",
        "(290.000000, 70.000000, 0.000000)",
        "(290.000000, 70.000000, 0.000000)",
        "(290.000000, 70.000000, 0.000000)",
        "(290.000000, 70.000000, 0.000000)",
        "(290.000000, 70.000000, 0.000000)",
        "(290.000000, 70.000000, 0.000000)",
        "(290.000000, 70.000000, 0.000000)",
        "(290.000000, 70.000000, 0.000000)",
        "(290.000000, 70.000000, 0.000000)",
        "(290.000000, 70.000000, 0.000000)",
        "(290.000000, 70.000000, 0.000000)",
        "(290.000000, 70.000000, 0.000000)",
        "(290.000000, 70.000000, 0.000000)",
        "(290.000000, 70.000000, 0.000000)",
        "(290.000000, 70.000000, 0.000000)",
        "(290.000000, 70.000000, 0.000000)",
        "(290.000000, 70.000000, 0.000000)",
        "(290.000000, 70.000000, 0.000000)",
        "(290.000000, 70.000000, 0.000000)",
        "(290.000000, 70.000000, 0.000000)",
        "(290.000000, 70.000000, 0.000000)",
        "(290.000000, 70.000000, 0.000000)",
        "(290.000000, 70.000000, 0.000000)",
        "(290.000000, 70.000000, 0.000000)",
        "(290.000000, 70.000000, 0.000000)",
        "(290.000000, 70.000000, 0.000000)",
        "(290.000000, 70.000000, 0.000000)",
        "(290.000000, 70.000000, 0.000000)",
        "(290.000000, 70.000000, 0.000000)",
        "(290.000000, 70.000000, 0.000000)",
        "(290.000000, 70.000000, 0.000000)",
        "(290.000000, 70.000000, 0.000000)",
        "(290.000000, 70.000000, 0.000000)",
        "(290.000000, 70.000000, 0.000000)",
        "(290.000000, 70.000000, 0.000000)",
        "(290.000000, 70.000000, 0.000000)",
        "(290.000000, 70.000000, 0.000000)",
        "(290.000000, 70.000000, 0.000000)",
        "(290.000000, 70.000000, 0.000000)",
        "(290.000000, 70.000000, 0.000000)",
        "(290.000000, 70.000000, 0.000000)",
        "(290.000000, 70.000000, 0.000000)",
        "(290.000000, 70.000000, 0.000000)",
        "(290.000000, 70.000000, 0.000000)",
        "(290.000000, 70.000000, 0.000000)",
        "(290.000000, 70.000000, 0.000000)",
        "(290.000000, 70.000000, 0.000000)",
        "(290.000000, 70.000000, 0.000000)",
        "(290.000000, 70.000000, 0.000000)",
        "(290.000000, 70.000000, 0.000000)",
        "(290.000000, 70.000000, 0.000000)",
        "(290.000000, 70.000000, 0.000000)",
        "(290.000000, 70.000000, 0.000000)",
        "(290.000000, 70.000000, 0.000000)",
        "(290.000000, 70.000000, 0.000000)",
        "(290.000000, 70.000000, 0.000000)",
        "(290.000000, 70.000000, 0.000000)",
        "(290.000000, 70.000000, 0.000000)",
        "(290.000000, 70.000000, 0.000000)",
        "(290.000000, 70.000000, 0.000000)",
        "(290.000000, 70.000000, 0.000000)",
        "(290.000000, 70.000000, 0.000000)",
        "(290.000000, 70.000000, 0.000000)",
        "(290.000000, 70.000000, 0.000000)",
        "(290.000000, 70.000000, 0.000000)",
        "(290.000000, 70.000000, 0.000000)",
        "(290.000000, 70.000000, 0.000000)",
        "(290.000000, 70.000000, 0.000000)",
        "(290.000000, 70.000000, 0.000000)",
        "(290.000000, 70.000000, 0.000000)",
        "(290.000000, 70.000000, 0.000000)",
        "(290.000000, 70.000000, 0.000000)",
        "(290.000000, 70.000000, 0.000000)",
        "(290.000000, 70.000000, 0.000000)",
        "(290.000000, 70.000000, 0.000000)",
        "(290.000000, 70.000000, 0.000000)",
        "(290.000000, 70.000000, 0.000000)",
        "(290.000000, 70.000000, 0.000000)",
        "(290.000000, 70.000000, 0.000000)",
        "(290.000000, 70.000000, 0.000000)",
        "(290.000000, 70.000000, 0.000000)",
        "(290.000000, 70.000000, 0.000000)",
        "(290.000000, 70.000000, 0.000000)",
        "(290.000000, 70.000000, 0.000000)",
        "(290.000000, 70.000000, 0.000000)",
        "(290.000000, 70.000000, 0.000000)",
        "(290.000000, 70.000000, 0.000000)",
        "(290.000000, 70.000000, 0.000000)",
        "(290.000000, 70.000000, 0.000000)",
        "(290.000000, 70.000000, 0.000000)",
        "(290.000000, 70.000000, 0.000000)",
        "(290.000000, 70.000000, 0.000000)",
        "(290.000000, 70.000000, 0.000000)",
        "(290.000000, 70.000000, 0.000000)",
        "(290.000000, 70.000000, 0.000000)",
        "(290.000000, 70.000000, 0.000000)",
        "(290.000000, 70.000000, 0.000000)",
        "(290.000000, 70.000000, 0.000000)",
        "(290.000000, 70.000000, 0.000000)",
        "(290.000000, 70.000000, 0.000000)",
        "(290.000000, 70.000000, 0.000000)",
        "(290.000000, 70.000000, 0.000000)",
        "(290.000000, 70.000000, 0.000000)",
        "(290.000000, 70.000000, 0.000000)",
        "(290.000000, 70.000000, 0.000000)",
        "(290.000000, 70.000000, 0.000000)",
        "(290.000000, 70.000000, 0.000000)",
        "(290.000000, 70.000000, 0.000000)",
        "(290.000000, 70.000000, 0.000000)",
        "(290.000000, 70.000000, 0.000000)",
        "(290.000000, 70.000000, 0.000000)",
        "(290.000000, 70.000000, 0.000000)",
        "(290.000000, 70.000000, 0.000000)",
        "(290.000000, 70.000000, 0.000000)",
        "(290.000000, 70.000000, 0.000000)",
        "(290.000000, 70.000000, 0.000000)",
        "(290.000000, 70.000000, 0.000000)",
        "(290.000000, 70.000000, 0.000000)",
        "(290.000000, 70.000000, 0.000000)",
        "(290.000000, 70.000000, 0.000000)",
        "(290.000000, 70.000000, 0.000000)",
        "(290.000000, 70.000000, 0.000000)",
        "(290.000000, 70.000000, 0.000000)",
        "(290.000000, 70.000000, 0.000000)",
        "(290.000000, 70.000000, 0.000000)",
        "(290.000000, 70.000000, 0.000000)",
        "(290.000000, 70.000000, 0.000000)",
        "(290.000000, 70.000000, 0.000000)",
        "(290.000000, 70.000000, 0.000000)",
        "(290.000000, 70.000000, 0.000000)",
        "(290.000000, 70.000000, 0.000000)",
        "(290.000000, 70.000000, 0.000000)",
        "(290.000000, 70.000000, 0.000000)",
        "(290.000000, 70.000000, 0.000000)",
        "(290.000000, 70.000000, 0.000000)",
        "(290.000000, 70.000000, 0.000000)",
        "(290.000000, 70.000000, 0.000000)",
        "(290.000000, 70.000000, 0.000000)",
        "(290.000000, 70.000000, 0.000000)",
        "(290.000000, 70.000000, 0.000000)",
        "(290.000000, 70.000000, 0.000000)",
        "(290.000000, 70.000000, 0.000000)",
        "(290.000000, 70.000000, 0.000000)",
        "(290.000000, 70.000000, 0.000000)",
        "(290.000000, 70.000000, 0.000000)",
        "(290.000000, 70.000000, 0.000000)",
        "(290.000000, 70.000000, 0.000000)",
        "(290.000000, 70.000000, 0.000000)",
        "(290.000000, 70.000000, 0.000000)",
        "(290.000000, 70.000000, 0.000000)",
        "(290.000000, 70.000000, 0.000000)",
        "(290.000000, 70.000000, 0.000000)",
        "(290.000000, 70.000000, 0.000000)",
        "(290.000000, 70.000000, 0.000000)",
        "(290.000000, 70.000000, 0.000000)",
        "(290.000000, 70.000000, 0.000000)",
        "(290.000000, 70.000000, 0.000000)",
        "(290.000000, 70.000000, 0.000000)",
        "(290.000000, 70.000000, 0.000000)",
        "(290.000000, 70.000000, 0.000000)",
        "(290.000000, 70.000000, 0.000000)",
        "(290.000000, 70.000000, 0.000000)",
        "(290.000000, 70.000000, 0.000000)",
        "(290.000000, 70.000000, 0.000000)",
        "(290.000000, 70.000000, 0.000000)",
        "(290.000000, 70.000000, 0.000000)",
        "(290.000000, 70.000000, 0.000000)",
        "(290.000000, 70.000000, 0.000000)",
        "(290.000000, 70.000000, 0.000000)",
        "(290.000000, 70.000000, 0.000000)",
        "(290.000000, 70.000000, 0.000000)",
        "(290.000000, 70.000000, 0.000000)",
        "(290.000000, 70.000000, 0.000000)",
        "(290.000000, 70.000000, 0.000000)",
        "(290.000000, 70.000000, 0.000000)",
        "(290.000000, 70.000000, 0.000000)",
        "(290.000000, 70.000000, 0.000000)",
        "(290.000000, 70.000000, 0.000000)",
        "(290.000000, 70.000000, 0.000000)",
        "(290.000000, 70.000000, 0.000000)",
        "(290.000000, 70.000000, 0.000000)",
        "(290.000000, 70.000000, 0.000000)",
        "(290.000000, 70.000000, 0.000000)",
        "(290.000000, 70.000000, 0.000000)",
        "(290.000000, 70.000000, 0.000000)",
        "(290.000000, 70.000000, 0.000000)",
        "(290.000000, 70.000000, 0.000000)",
        "(290.000000, 70.000000, 0.000000)",
        "(290.000000, 70.000000, 0.000000)",
        "(290.000000, 70.000000, 0.000000)",
        "(290.000000, 70.000000, 0.000000)",
        "(290.000000, 70.000000, 0.000000)",
        "(290.000000, 70.000000, 0.000000)",
        "(290.000000, 70.000000, 0.000000)",
        "(290.000000, 70.000000, 0.000000)",
        "(290.000000, 70.000000, 0.000000)",
        "(290.000000, 70.000000, 0.000000)",
        "(290.000000, 70.000000, 0.000000)",
        "(290.000000, 70.000000, 0.000000)",
        "(290.000000, 70.000000, 0.000000)",
        "(290.000000, 70.000000, 0.000000)",
        "(290.000000, 70.000000, 0.000000)",
        "(290.000000, 70.000000, 0.000000)",
        "(290.000000, 70.000000, 0.000000)",
        "(290.000000, 70.000000, 0.000000)",
        "(290.000000, 70.000000, 0.000000)",
        "(290.000000, 70.000000, 0.000000)",
        "(290.000000, 70.000000, 0.000000)",
        "(290.000000, 70.000000, 0.000000)",
        "(290.000000, 70.000000, 0.000000)",
        "(290.000000, 70.000000, 0.000000)",
        "(290.000000, 70.000000, 0.000000)",
        "(290.000000, 70.000000, 0.000000)",
        "(290.000000, 70.000000, 0.000000)",
        "(290.000000, 70.000000, 0.000000)",
        "(290.000000, 70.000000, 0.000000)",
        "(290.000000, 70.000000, 0.000000)",
        "(290.000000, 70.000000, 0.000000)",
        "(290.000000, 70.000000, 0.000000)",
        "(290.000000, 70.000000, 0.000000)",
        "(290.000000, 70.000000, 0.000000)",
        "(290.000000, 70.000000, 0.000000)",
        "(290.000000, 70.000000, 0.000000)",
        "(290.000000, 70.000000, 0.000000)",
        "(290.000000, 70.000000, 0.000000)",
        "(290.000000, 70.000000, 0.000000)",
        "(290.000000, 70.000000, 0.000000)",
        "(290.000000, 70.000000, 0.000000)",
        "(290.000000, 70.000000, 0.000000)",
        "(290.000000, 70.000000, 0.000000)",
        "(290.000000, 70.000000, 0.000000)",
        "(290.000000, 70.000000, 0.000000)",
        "(290.000000, 70.000000, 0.000000)",
        "(290.000000, 70.000000, 0.000000)",
        "(290.000000, 70.000000, 0.000000)",
        "(290.000000, 70.000000, 0.000000)",
        "(290.000000, 70.000000, 0.000000)",
        "(290.000000, 70.000000, 0.000000)",
        "(290.000000, 70.000000, 0.000000)",
        "(290.000000, 70.000000, 0.000000)",
        "(290.000000, 70.000000, 0.000000)",
        "(290.000000, 70.000000, 0.000000)",
        "(290.000000, 70.000000, 0.000000)",
        "(290.000000, 70.000000, 0.000000)",
        "(290.000000, 70.000000, 0.000000)",
        "(290.000000, 70.000000, 0.000000)",
        "(290.000000, 70.000000, 0.000000)",
        "(290.000000, 70.000000, 0.000000)",
        "(290.000000, 70.000000, 0.000000)",
        "(290.000000, 70.000000, 0.000000)",
        "(290.000000, 70.000000, 0.000000)",
        "(290.000000, 70.000000, 0.000000)",
        "(290.000000, 70.000000, 0.000000)",
        "(290.000000, 70.000000, 0.000000)",
        "(290.000000, 70.000000, 0.000000)",
        "(290.000000, 70.000000, 0.000000)",
        "(290.000000, 70.000000, 0.000000)",
        "(290.000000, 70.000000, 0.000000)",
        "(290.000000, 70.000000, 0.000000)",
        "(290.000000, 70.000000, 0.000000)",
        "(290.000000, 70.000000, 0.000000)",
        "(290.000000, 70.000000, 0.000000)",
        "(290.000000, 70.000000, 0.000000)",
        "(290.000000, 70.000000, 0.000000)",
        "(290.000000, 70.000000, 0.000000)",
        "(290.000000, 70.000000, 0.000000)",
        "(290.000000, 70.000000, 0.000000)",
        "(290.000000, 70.000000, 0.000000)",
        "(290.000000, 70.000000, 0.000000)",
        "(290.000000, 70.000000, 0.000000)",
        "(290.000000, 70.000000, 0.000000)",
        "(290.000000, 70.000000, 0.000000)",
        "(290.000000, 70.000000, 0.000000)",
        "(290.000000, 70.000000, 0.000000)",
        "(290.000000, 70.000000, 0.000000)",
        "(290.000000, 70.000000, 0.000000)",
        "(290.000000, 70.000000, 0.000000)",
        "(290.000000, 70.000000, 0.000000)",
        "(290.000000, 70.000000, 0.000000)",
        "(290.000000, 70.000000, 0.000000)",
        "(290.000000, 70.000000, 0.000000)",
        "(290.000000, 70.000000, 0.000000)",
        "(290.000000, 70.000000, 0.000000)",
        "(290.000000, 70.000000, 0.000000)",
        "(290.000000, 70.000000, 0.000000)",
        "(290.000000, 70.000000, 0.000000)",
        "(290.000000, 70.000000, 0.000000)",
        "(290.000000, 70.000000, 0.000000)",
        "(290.000000, 70.000000, 0.000000)",
[truncated: 246,749 more chars]
