# Supplementary material for: Playing the mirror game in virtual reality with an autonomous character
Source: Sci Rep. 2022 Dec 9;12:21329. doi: 10.1038/s41598-022-25197-z (PMC9734752; doi:10.1038/s41598-022-25197-z)
Supplement: Supplementary file 2 — Supplementary Information 1. [file 41598_2022_25197_MOESM2_ESM.zip › Data/Couple13/condition3_trial1_player2.json]

{
    "isFemale": false,
    "eyesLevel": 1.666309118270874,
    "timestamps": [
        0.0,
        0.02001953125,
        0.0400390625,
        0.0599365234375,
        0.0799560546875,
        0.0999755859375,
        0.1199951171875,
        0.1400146484375,
        0.1600341796875,
        0.179931640625,
        0.199951171875,
        0.219970703125,
        0.239990234375,
        0.260009765625,
        0.280029296875,
        0.2999267578125,
        0.3199462890625,
        0.3399658203125,
        0.3599853515625,
        0.3800048828125,
        0.4000244140625,
        0.419921875,
        0.43994140625,
        0.4599609375,
        0.47998046875,
        0.5,
        0.52001953125,
        0.5400390625,
        0.5599365234375,
        0.5799560546875,
        0.5999755859375,
        0.6199951171875,
        0.6400146484375,
        0.6600341796875,
        0.679931640625,
        0.699951171875,
        0.719970703125,
        0.739990234375,
        0.760009765625,
        0.780029296875,
        0.7999267578125,
        0.8199462890625,
        0.8399658203125,
        0.8599853515625,
        0.8800048828125,
        0.9000244140625,
        0.919921875,
        0.93994140625,
        0.9599609375,
        0.97998046875,
        1.0,
        1.02001953125,
        1.0400390625,
        1.0599365234375,
        1.0799560546875,
        1.0999755859375,
        1.1199951171875,
        1.1400146484375,
        1.1600341796875,
        1.179931640625,
        1.199951171875,
        1.219970703125,
        1.239990234375,
        1.260009765625,
        1.280029296875,
        1.2999267578125,
        1.3199462890625,
        1.3399658203125,
        1.3599853515625,
        1.3800048828125,
        1.4000244140625,
        1.419921875,
        1.43994140625,
        1.4599609375,
        1.47998046875,
        1.5,
        1.52001953125,
        1.5400390625,
        1.5599365234375,
        1.5799560546875,
        1.5999755859375,
        1.6199951171875,
        1.6400146484375,
        1.6600341796875,
        1.679931640625,
        1.699951171875,
        1.719970703125,
        1.739990234375,
        1.760009765625,
        1.780029296875,
        1.7999267578125,
        1.8199462890625,
        1.8399658203125,
        1.8599853515625,
        1.8800048828125,
        1.9000244140625,
        1.919921875,
        1.93994140625,
        1.9599609375,
        1.97998046875,
        2.0,
        2.02001953125,
        2.0400390625,
        2.0599365234375,
        2.0799560546875,
        2.0999755859375,
        2.1199951171875,
        2.1400146484375,
        2.1600341796875,
        2.179931640625,
        2.199951171875,
        2.219970703125,
        2.239990234375,
        2.260009765625,
        2.280029296875,
        2.2999267578125,
        2.3199462890625,
        2.3399658203125,
        2.3599853515625,
        2.3800048828125,
        2.4000244140625,
        2.419921875,
        2.43994140625,
        2.4599609375,
        2.47998046875,
        2.5,
        2.52001953125,
        2.5400390625,
        2.5599365234375,
        2.5799560546875,
        2.5999755859375,
        2.6199951171875,
        2.6400146484375,
        2.6600341796875,
        2.679931640625,
        2.699951171875,
        2.719970703125,
        2.739990234375,
        2.760009765625,
        2.780029296875,
        2.7999267578125,
        2.8199462890625,
        2.8399658203125,
        2.8599853515625,
        2.8800048828125,
        2.9000244140625,
        2.919921875,
        2.93994140625,
        2.9599609375,
        2.97998046875,
        3.0,
        3.02001953125,
        3.0400390625,
        3.0599365234375,
        3.0799560546875,
        3.0999755859375,
        3.1199951171875,
        3.1400146484375,
        3.1600341796875,
        3.179931640625,
        3.199951171875,
        3.219970703125,
        3.239990234375,
        3.260009765625,
        3.280029296875,
        3.2999267578125,
        3.3199462890625,
        3.3399658203125,
        3.3599853515625,
        3.3800048828125,
        3.4000244140625,
        3.419921875,
        3.43994140625,
        3.4599609375,
        3.47998046875,
        3.5,
        3.52001953125,
        3.5400390625,
        3.5599365234375,
        3.5799560546875,
        3.5999755859375,
        3.6199951171875,
        3.6400146484375,
        3.6600341796875,
        3.679931640625,
        3.699951171875,
        3.719970703125,
        3.739990234375,
        3.760009765625,
        3.780029296875,
        3.7999267578125,
        3.8199462890625,
        3.8399658203125,
        3.8599853515625,
        3.8800048828125,
        3.9000244140625,
        3.919921875,
        3.93994140625,
        3.9599609375,
        3.97998046875,
        4.0,
        4.02001953125,
        4.0400390625,
        4.0599365234375,
        4.0799560546875,
        4.0999755859375,
        4.1199951171875,
        4.1400146484375,
        4.1600341796875,
        4.179931640625,
        4.199951171875,
        4.219970703125,
        4.239990234375,
        4.260009765625,
        4.280029296875,
        4.2999267578125,
        4.3199462890625,
        4.3399658203125,
        4.3599853515625,
        4.3800048828125,
        4.4000244140625,
        4.419921875,
        4.43994140625,
        4.4599609375,
        4.47998046875,
        4.5,
        4.52001953125,
        4.5400390625,
        4.5599365234375,
        4.5799560546875,
        4.5999755859375,
        4.6199951171875,
        4.6400146484375,
        4.6600341796875,
        4.679931640625,
        4.699951171875,
        4.719970703125,
        4.739990234375,
        4.760009765625,
        4.780029296875,
        4.7999267578125,
        4.8199462890625,
        4.8399658203125,
        4.8599853515625,
        4.8800048828125,
        4.9000244140625,
        4.919921875,
        4.93994140625,
        4.9599609375,
        4.97998046875,
        5.0,
        5.02001953125,
        5.0400390625,
        5.0599365234375,
        5.0799560546875,
        5.0999755859375,
        5.1199951171875,
        5.1400146484375,
        5.1600341796875,
        5.179931640625,
        5.199951171875,
        5.219970703125,
        5.239990234375,
        5.260009765625,
        5.280029296875,
        5.2999267578125,
        5.3199462890625,
        5.3399658203125,
        5.3599853515625,
        5.3800048828125,
        5.4000244140625,
        5.419921875,
        5.43994140625,
        5.4599609375,
        5.47998046875,
        5.5,
        5.52001953125,
        5.5400390625,
        5.5599365234375,
        5.5799560546875,
        5.5999755859375,
        5.6199951171875,
        5.6400146484375,
        5.6600341796875,
        5.679931640625,
        5.699951171875,
        5.719970703125,
        5.739990234375,
        5.760009765625,
        5.780029296875,
        5.7999267578125,
        5.8199462890625,
        5.8399658203125,
        5.8599853515625,
        5.8800048828125,
        5.9000244140625,
        5.919921875,
        5.93994140625,
        5.9599609375,
        5.97998046875,
        6.0,
        6.02001953125,
        6.0400390625,
        6.0599365234375,
        6.0799560546875,
        6.0999755859375,
        6.1199951171875,
        6.1400146484375,
        6.1600341796875,
        6.179931640625,
        6.199951171875,
        6.219970703125,
        6.239990234375,
        6.260009765625,
        6.280029296875,
        6.2999267578125,
        6.3199462890625,
        6.3399658203125,
        6.3599853515625,
        6.3800048828125,
        6.4000244140625,
        6.419921875,
        6.43994140625,
        6.4599609375,
        6.47998046875,
        6.5,
        6.52001953125,
        6.5400390625,
        6.5599365234375,
        6.5799560546875,
        6.5999755859375,
        6.6199951171875,
        6.6400146484375,
        6.6600341796875,
        6.679931640625,
        6.699951171875,
        6.719970703125,
        6.739990234375,
        6.760009765625,
        6.780029296875,
        6.7999267578125,
        6.8199462890625,
        6.8399658203125,
        6.8599853515625,
        6.8800048828125,
        6.9000244140625,
        6.919921875,
        6.93994140625,
        6.9599609375,
        6.97998046875,
        7.0,
        7.02001953125,
        7.0400390625,
        7.0599365234375,
        7.0799560546875,
        7.0999755859375,
        7.1199951171875,
        7.1400146484375,
        7.1600341796875,
        7.179931640625,
        7.199951171875,
        7.219970703125,
        7.239990234375,
        7.260009765625,
        7.280029296875,
        7.2999267578125,
        7.3199462890625,
        7.3399658203125,
        7.3599853515625,
        7.3800048828125,
        7.4000244140625,
        7.419921875,
        7.43994140625,
        7.4599609375,
        7.47998046875,
        7.5,
        7.52001953125,
        7.5400390625,
        7.5599365234375,
        7.5799560546875,
        7.5999755859375,
        7.6199951171875,
        7.6400146484375,
        7.6600341796875,
        7.679931640625,
        7.699951171875,
        7.719970703125,
        7.739990234375,
        7.760009765625,
        7.780029296875,
        7.7999267578125,
        7.8199462890625,
        7.8399658203125,
        7.8599853515625,
        7.8800048828125,
        7.9000244140625,
        7.919921875,
        7.93994140625,
        7.9599609375,
        7.97998046875,
        8.0,
        8.02001953125,
        8.0400390625,
        8.0599365234375,
        8.0799560546875,
        8.0999755859375,
        8.1199951171875,
        8.1400146484375,
        8.1600341796875,
        8.179931640625,
        8.199951171875,
        8.219970703125,
        8.239990234375,
        8.260009765625,
        8.280029296875,
        8.2999267578125,
        8.3199462890625,
        8.3399658203125,
        8.3599853515625,
        8.3800048828125,
        8.4000244140625,
        8.419921875,
        8.43994140625,
        8.4599609375,
        8.47998046875,
        8.5,
        8.52001953125,
        8.5400390625,
        8.5599365234375,
        8.5799560546875,
        8.5999755859375,
        8.6199951171875,
        8.6400146484375,
        8.6600341796875,
        8.679931640625,
        8.699951171875,
        8.719970703125,
        8.739990234375,
        8.760009765625,
        8.780029296875,
        8.7999267578125,
        8.8199462890625,
        8.8399658203125,
        8.8599853515625,
        8.8800048828125,
        8.9000244140625,
        8.919921875,
        8.93994140625,
        8.9599609375,
        8.97998046875,
        9.0,
        9.02001953125,
        9.0400390625,
        9.0599365234375,
        9.0799560546875,
        9.0999755859375,
        9.1199951171875,
        9.1400146484375,
        9.1600341796875,
        9.179931640625,
        9.199951171875,
        9.219970703125,
        9.239990234375,
        9.260009765625,
        9.280029296875,
        9.2999267578125,
        9.3199462890625,
        9.3399658203125,
        9.3599853515625,
        9.3800048828125,
        9.4000244140625,
        9.419921875,
        9.43994140625,
        9.4599609375,
        9.47998046875,
        9.5,
        9.52001953125,
        9.5400390625,
        9.5599365234375,
        9.5799560546875,
        9.5999755859375,
        9.6199951171875,
        9.6400146484375,
        9.6600341796875,
        9.679931640625,
        9.699951171875,
        9.719970703125,
        9.739990234375,
        9.760009765625,
        9.780029296875,
        9.7999267578125,
        9.8199462890625,
        9.8399658203125,
        9.8599853515625,
        9.8800048828125,
        9.9000244140625,
        9.919921875,
        9.93994140625,
        9.9599609375,
        9.97998046875,
        10.0,
        10.02001953125,
        10.0400390625,
        10.0599365234375,
        10.0799560546875,
        10.0999755859375,
        10.1199951171875,
        10.1400146484375,
        10.1600341796875,
        10.179931640625,
        10.199951171875,
        10.219970703125,
        10.239990234375,
        10.260009765625,
        10.280029296875,
        10.2999267578125,
        10.3199462890625,
        10.3399658203125,
        10.3599853515625,
        10.3800048828125,
        10.4000244140625,
        10.419921875,
        10.43994140625,
        10.4599609375,
        10.47998046875,
        10.5,
        10.52001953125,
        10.5400390625,
        10.5599365234375,
        10.5799560546875,
        10.5999755859375,
        10.6199951171875,
        10.6400146484375,
        10.6600341796875,
        10.679931640625,
        10.699951171875,
        10.719970703125,
        10.739990234375,
        10.760009765625,
        10.780029296875,
        10.7999267578125,
        10.8199462890625,
        10.8399658203125,
        10.8599853515625,
        10.8800048828125,
        10.9000244140625,
        10.919921875,
        10.93994140625,
        10.9599609375,
        10.97998046875,
        11.0,
        11.02001953125,
        11.0400390625,
        11.0599365234375,
        11.0799560546875,
        11.0999755859375,
        11.1199951171875,
        11.1400146484375,
        11.1600341796875,
        11.179931640625,
        11.199951171875,
        11.219970703125,
        11.239990234375,
        11.260009765625,
        11.280029296875,
        11.2999267578125,
        11.3199462890625,
        11.3399658203125,
        11.3599853515625,
        11.3800048828125,
        11.4000244140625,
        11.419921875,
        11.43994140625,
        11.4599609375,
        11.47998046875,
        11.5,
        11.52001953125,
        11.5400390625,
        11.5599365234375,
        11.5799560546875,
        11.5999755859375,
        11.6199951171875,
        11.6400146484375,
        11.6600341796875,
        11.679931640625,
        11.699951171875,
        11.719970703125,
        11.739990234375,
        11.760009765625,
        11.780029296875,
        11.7999267578125,
        11.8199462890625,
        11.8399658203125,
        11.8599853515625,
        11.8800048828125,
        11.9000244140625,
        11.919921875,
        11.93994140625,
        11.9599609375,
        11.97998046875,
        12.0,
        12.02001953125,
        12.0400390625,
        12.0599365234375,
        12.0799560546875,
        12.0999755859375,
        12.1199951171875,
        12.1400146484375,
        12.1600341796875,
        12.179931640625,
        12.199951171875,
        12.219970703125,
        12.239990234375,
        12.260009765625,
        12.280029296875,
        12.2999267578125,
        12.3199462890625,
        12.3399658203125,
        12.3599853515625,
        12.3800048828125,
        12.4000244140625,
        12.419921875,
        12.43994140625,
        12.4599609375,
        12.47998046875,
        12.5,
        12.52001953125,
        12.5400390625,
        12.5599365234375,
        12.5799560546875,
        12.5999755859375,
        12.6199951171875,
        12.6400146484375,
        12.6600341796875,
        12.679931640625,
        12.699951171875,
        12.719970703125,
        12.739990234375,
        12.760009765625,
        12.780029296875,
        12.7999267578125,
        12.8199462890625,
        12.8399658203125,
        12.8599853515625,
        12.8800048828125,
        12.9000244140625,
        12.919921875,
        12.93994140625,
        12.9599609375,
        12.97998046875,
        13.0,
        13.02001953125,
        13.0400390625,
        13.0599365234375,
        13.0799560546875,
        13.0999755859375,
        13.1199951171875,
        13.1400146484375,
        13.1600341796875,
        13.179931640625,
        13.199951171875,
        13.219970703125,
        13.239990234375,
        13.260009765625,
        13.280029296875,
        13.2999267578125,
        13.3199462890625,
        13.3399658203125,
        13.3599853515625,
        13.3800048828125,
        13.4000244140625,
        13.419921875,
        13.43994140625,
        13.4599609375,
        13.47998046875,
        13.5,
        13.52001953125,
        13.5400390625,
        13.5599365234375,
        13.5799560546875,
        13.5999755859375,
        13.6199951171875,
        13.6400146484375,
        13.6600341796875,
        13.679931640625,
        13.699951171875,
        13.719970703125,
        13.739990234375,
        13.760009765625,
        13.780029296875,
        13.7999267578125,
        13.8199462890625,
        13.8399658203125,
        13.8599853515625,
        13.8800048828125,
        13.9000244140625,
        13.919921875,
        13.93994140625,
        13.9599609375,
        13.97998046875,
        14.0,
        14.02001953125,
        14.0400390625,
        14.0599365234375,
        14.0799560546875,
        14.0999755859375,
        14.1199951171875,
        14.1400146484375,
        14.1600341796875,
        14.179931640625,
        14.199951171875,
        14.219970703125,
        14.239990234375,
        14.260009765625,
        14.280029296875,
        14.2999267578125,
        14.3199462890625,
        14.3399658203125,
        14.3599853515625,
        14.3800048828125,
        14.4000244140625,
        14.419921875,
        14.43994140625,
        14.4599609375,
        14.47998046875,
        14.5,
        14.52001953125,
        14.5400390625,
        14.5599365234375,
        14.5799560546875,
        14.5999755859375,
        14.6199951171875,
        14.6400146484375,
        14.6600341796875,
        14.679931640625,
        14.699951171875,
        14.719970703125,
        14.739990234375,
        14.760009765625,
        14.780029296875,
        14.7999267578125,
        14.8199462890625,
        14.8399658203125,
        14.8599853515625,
        14.8800048828125,
        14.9000244140625,
        14.919921875,
        14.93994140625,
        14.9599609375,
        14.97998046875,
        15.0,
        15.02001953125,
        15.0400390625,
        15.0599365234375,
        15.0799560546875,
        15.0999755859375,
        15.1199951171875,
        15.1400146484375,
        15.1600341796875,
        15.179931640625,
        15.199951171875,
        15.219970703125,
        15.239990234375,
        15.260009765625,
        15.280029296875,
        15.2999267578125,
        15.3199462890625,
        15.3399658203125,
        15.3599853515625,
        15.3800048828125,
        15.4000244140625,
        15.419921875,
        15.43994140625,
        15.4599609375,
        15.47998046875,
        15.5,
        15.52001953125,
        15.5400390625,
        15.5599365234375,
        15.5799560546875,
        15.5999755859375,
        15.6199951171875,
        15.6400146484375,
        15.6600341796875,
        15.679931640625,
        15.699951171875,
        15.719970703125,
        15.739990234375,
        15.760009765625,
        15.780029296875,
        15.7999267578125,
        15.8199462890625,
        15.8399658203125,
        15.8599853515625,
        15.8800048828125,
        15.9000244140625,
        15.919921875,
        15.93994140625,
        15.9599609375,
        15.97998046875,
        16.0,
        16.02001953125,
        16.0400390625,
        16.0599365234375,
        16.0799560546875,
        16.0999755859375,
        16.1199951171875,
        16.1400146484375,
        16.1600341796875,
        16.179931640625,
        16.199951171875,
        16.219970703125,
        16.239990234375,
        16.260009765625,
        16.280029296875,
        16.2999267578125,
        16.3199462890625,
        16.3399658203125,
        16.3599853515625,
        16.3800048828125,
        16.4000244140625,
        16.419921875,
        16.43994140625,
        16.4599609375,
        16.47998046875,
        16.5,
        16.52001953125,
        16.5400390625,
        16.5599365234375,
        16.5799560546875,
        16.5999755859375,
        16.6199951171875,
        16.6400146484375,
        16.6600341796875,
        16.679931640625,
        16.699951171875,
        16.719970703125,
        16.739990234375,
        16.760009765625,
        16.780029296875,
        16.7999267578125,
        16.8199462890625,
        16.8399658203125,
        16.8599853515625,
        16.8800048828125,
        16.9000244140625,
        16.919921875,
        16.93994140625,
        16.9599609375,
        16.97998046875,
        17.0,
        17.02001953125,
        17.0400390625,
        17.0599365234375,
        17.0799560546875,
        17.0999755859375,
        17.1199951171875,
        17.1400146484375,
        17.1600341796875,
        17.179931640625,
        17.199951171875,
        17.219970703125,
        17.239990234375,
        17.260009765625,
        17.280029296875,
        17.2999267578125,
        17.3199462890625,
        17.3399658203125,
        17.3599853515625,
        17.3800048828125,
        17.4000244140625,
        17.419921875,
        17.43994140625,
        17.4599609375,
        17.47998046875,
        17.5,
        17.52001953125,
        17.5400390625,
        17.5599365234375,
        17.5799560546875,
        17.5999755859375,
        17.6199951171875,
        17.6400146484375,
        17.6600341796875,
        17.679931640625,
        17.699951171875,
        17.719970703125,
        17.739990234375,
        17.760009765625,
        17.780029296875,
        17.7999267578125,
        17.8199462890625,
        17.8399658203125,
        17.8599853515625,
        17.8800048828125,
        17.9000244140625,
        17.919921875,
        17.93994140625,
        17.9599609375,
        17.97998046875,
        18.0,
        18.02001953125,
        18.0400390625,
        18.0599365234375,
        18.0799560546875,
        18.0999755859375,
        18.1199951171875,
        18.1400146484375,
        18.1600341796875,
        18.179931640625,
        18.199951171875,
        18.219970703125,
        18.239990234375,
        18.260009765625,
        18.280029296875,
        18.2999267578125,
        18.3199462890625,
        18.3399658203125,
        18.3599853515625,
        18.3800048828125,
        18.4000244140625,
        18.419921875,
        18.43994140625,
        18.4599609375,
        18.47998046875,
        18.5,
        18.52001953125,
        18.5400390625,
        18.5599365234375,
        18.5799560546875,
        18.5999755859375,
        18.6199951171875,
        18.6400146484375,
        18.6600341796875,
        18.679931640625,
        18.699951171875,
        18.719970703125,
        18.739990234375,
        18.760009765625,
        18.780029296875,
        18.7999267578125,
        18.8199462890625,
        18.8399658203125,
        18.8599853515625,
        18.8800048828125,
        18.9000244140625,
        18.919921875,
        18.93994140625,
        18.9599609375,
        18.97998046875,
        19.0,
        19.02001953125,
        19.0400390625,
        19.0599365234375,
        19.0799560546875,
        19.0999755859375,
        19.1199951171875,
        19.1400146484375,
        19.1600341796875,
        19.179931640625,
        19.199951171875,
        19.219970703125,
        19.239990234375,
        19.260009765625,
        19.280029296875,
        19.2999267578125,
        19.3199462890625,
        19.3399658203125,
        19.3599853515625,
        19.3800048828125,
        19.4000244140625,
        19.419921875,
        19.43994140625,
        19.4599609375,
        19.47998046875,
        19.5,
        19.52001953125,
        19.5400390625,
        19.5599365234375,
        19.5799560546875,
        19.5999755859375,
        19.6199951171875,
        19.6400146484375,
        19.6600341796875,
        19.679931640625,
        19.699951171875,
        19.719970703125,
        19.739990234375,
        19.760009765625,
        19.780029296875,
        19.7999267578125,
        19.8199462890625,
        19.8399658203125,
        19.8599853515625,
        19.8800048828125,
        19.9000244140625,
        19.919921875,
        19.93994140625,
        19.9599609375,
        19.97998046875,
        20.0,
        20.02001953125,
        20.0400390625,
        20.0599365234375,
        20.0799560546875,
        20.0999755859375,
        20.1199951171875,
        20.1400146484375,
        20.1600341796875,
        20.179931640625,
        20.199951171875,
        20.219970703125,
        20.239990234375,
        20.260009765625,
        20.280029296875,
        20.2999267578125,
        20.3199462890625,
        20.3399658203125,
        20.3599853515625,
        20.3800048828125,
        20.4000244140625,
        20.419921875,
        20.43994140625,
        20.4599609375,
        20.47998046875,
        20.5,
        20.52001953125,
        20.5400390625,
        20.5599365234375,
        20.5799560546875,
        20.5999755859375,
        20.6199951171875,
        20.6400146484375,
        20.6600341796875,
        20.679931640625,
        20.699951171875,
        20.719970703125,
        20.739990234375,
        20.760009765625,
        20.780029296875,
        20.7999267578125,
        20.8199462890625,
        20.8399658203125,
        20.8599853515625,
        20.8800048828125,
        20.9000244140625,
        20.919921875,
        20.93994140625,
        20.9599609375,
        20.97998046875,
        21.0,
        21.02001953125,
        21.0400390625,
        21.0599365234375,
        21.0799560546875,
        21.0999755859375,
        21.1199951171875,
        21.1400146484375,
        21.1600341796875,
        21.179931640625,
        21.199951171875,
        21.219970703125,
        21.239990234375,
        21.260009765625,
        21.280029296875,
        21.2999267578125,
        21.3199462890625,
        21.3399658203125,
        21.3599853515625,
        21.3800048828125,
        21.4000244140625,
        21.419921875,
        21.43994140625,
        21.4599609375,
        21.47998046875,
        21.5,
        21.52001953125,
        21.5400390625,
        21.5599365234375,
        21.5799560546875,
        21.5999755859375,
        21.6199951171875,
        21.6400146484375,
        21.6600341796875,
        21.679931640625,
        21.699951171875,
        21.719970703125,
        21.739990234375,
        21.760009765625,
        21.780029296875,
        21.7999267578125,
        21.8199462890625,
        21.8399658203125,
        21.8599853515625,
        21.8800048828125,
        21.9000244140625,
        21.919921875,
        21.93994140625,
        21.9599609375,
        21.97998046875,
        22.0,
        22.02001953125,
        22.0400390625,
        22.0599365234375,
        22.0799560546875,
        22.0999755859375,
        22.1199951171875,
        22.1400146484375,
        22.1600341796875,
        22.179931640625,
        22.199951171875,
        22.219970703125,
        22.239990234375,
        22.260009765625,
        22.280029296875,
        22.2999267578125,
        22.3199462890625,
        22.3399658203125,
        22.3599853515625,
        22.3800048828125,
        22.4000244140625,
        22.419921875,
        22.43994140625,
        22.4599609375,
        22.47998046875,
        22.5,
        22.52001953125,
        22.5400390625,
        22.5599365234375,
        22.5799560546875,
        22.5999755859375,
        22.6199951171875,
        22.6400146484375,
        22.6600341796875,
        22.679931640625,
        22.699951171875,
        22.719970703125,
        22.739990234375,
        22.760009765625,
        22.780029296875,
        22.7999267578125,
        22.8199462890625,
        22.8399658203125,
        22.8599853515625,
        22.8800048828125,
        22.9000244140625,
        22.919921875,
        22.93994140625,
        22.9599609375,
        22.97998046875,
        23.0,
        23.02001953125,
        23.0400390625,
        23.0599365234375,
        23.0799560546875,
        23.0999755859375,
        23.1199951171875,
        23.1400146484375,
        23.1600341796875,
        23.179931640625,
        23.199951171875,
        23.219970703125,
        23.239990234375,
        23.260009765625,
        23.280029296875,
        23.2999267578125,
        23.3199462890625,
        23.3399658203125,
        23.3599853515625,
        23.3800048828125,
        23.4000244140625,
        23.419921875,
        23.43994140625,
        23.4599609375,
        23.47998046875,
        23.5,
        23.52001953125,
        23.5400390625,
        23.5599365234375,
        23.5799560546875,
        23.5999755859375,
        23.6199951171875,
        23.6400146484375,
        23.6600341796875,
        23.679931640625,
        23.699951171875,
        23.719970703125,
        23.739990234375,
        23.760009765625,
        23.780029296875,
        23.7999267578125,
        23.8199462890625,
        23.8399658203125,
        23.8599853515625,
        23.8800048828125,
        23.9000244140625,
        23.919921875,
        23.93994140625,
        23.9599609375,
        23.97998046875,
        24.0,
        24.02001953125,
        24.0400390625,
        24.0599365234375,
        24.0799560546875,
        24.0999755859375,
        24.1199951171875,
        24.1400146484375,
        24.1600341796875,
        24.179931640625,
        24.199951171875,
        24.219970703125,
        24.239990234375,
        24.260009765625,
        24.280029296875,
        24.2999267578125,
        24.3199462890625,
        24.3399658203125,
        24.3599853515625,
        24.3800048828125,
        24.4000244140625,
        24.419921875,
        24.43994140625,
        24.4599609375,
        24.47998046875,
        24.5,
        24.52001953125,
        24.5400390625,
        24.5599365234375,
        24.5799560546875,
        24.5999755859375,
        24.6199951171875,
        24.6400146484375,
        24.6600341796875,
        24.679931640625,
        24.699951171875,
        24.719970703125,
        24.739990234375,
        24.760009765625,
        24.780029296875,
        24.7999267578125,
        24.8199462890625,
        24.8399658203125,
        24.8599853515625,
        24.8800048828125,
        24.9000244140625,
        24.919921875,
        24.93994140625,
        24.9599609375,
        24.97998046875,
        25.0,
        25.02001953125,
        25.0400390625,
        25.0599365234375,
        25.0799560546875,
        25.0999755859375,
        25.1199951171875,
        25.1400146484375,
        25.1600341796875,
        25.179931640625,
        25.199951171875,
        25.219970703125,
        25.239990234375,
        25.260009765625,
        25.280029296875,
        25.2999267578125,
        25.3199462890625,
        25.3399658203125,
        25.3599853515625,
        25.3800048828125,
        25.4000244140625,
        25.419921875,
        25.43994140625,
        25.4599609375,
        25.47998046875,
        25.5,
        25.52001953125,
        25.5400390625,
        25.5599365234375,
        25.5799560546875,
        25.5999755859375,
        25.6199951171875,
        25.6400146484375,
        25.6600341796875,
        25.679931640625,
        25.699951171875,
        25.719970703125,
        25.739990234375,
        25.760009765625,
        25.780029296875,
        25.7999267578125,
        25.8199462890625,
        25.8399658203125,
        25.8599853515625,
        25.8800048828125,
        25.9000244140625,
        25.919921875,
        25.93994140625,
        25.9599609375,
        25.97998046875,
        26.0,
        26.02001953125,
        26.0400390625,
        26.0599365234375,
        26.0799560546875,
        26.0999755859375,
        26.1199951171875,
        26.1400146484375,
        26.1600341796875,
        26.179931640625,
        26.199951171875,
        26.219970703125,
        26.239990234375,
        26.260009765625,
        26.280029296875,
        26.2999267578125,
        26.3199462890625,
        26.3399658203125,
        26.3599853515625,
        26.3800048828125,
        26.4000244140625,
        26.419921875,
        26.43994140625,
        26.4599609375,
        26.47998046875,
        26.5,
        26.52001953125,
        26.5400390625,
        26.5599365234375,
        26.5799560546875,
        26.5999755859375,
        26.6199951171875,
        26.6400146484375,
        26.6600341796875,
        26.679931640625,
        26.699951171875,
        26.719970703125,
        26.739990234375,
        26.760009765625,
        26.780029296875,
        26.7999267578125,
        26.8199462890625,
        26.8399658203125,
        26.8599853515625,
        26.8800048828125,
        26.9000244140625,
        26.919921875,
        26.93994140625,
        26.9599609375,
        26.97998046875,
        27.0,
        27.02001953125,
        27.0400390625,
        27.0599365234375,
        27.0799560546875,
        27.0999755859375,
        27.1199951171875,
        27.1400146484375,
        27.1600341796875,
        27.179931640625,
        27.199951171875,
        27.219970703125,
        27.239990234375,
        27.260009765625,
        27.280029296875,
        27.2999267578125,
        27.3199462890625,
        27.3399658203125,
        27.3599853515625,
        27.3800048828125,
        27.4000244140625,
        27.419921875,
        27.43994140625,
        27.4599609375,
        27.47998046875,
        27.5,
        27.52001953125,
        27.5400390625,
        27.5599365234375,
        27.5799560546875,
        27.5999755859375,
        27.6199951171875,
        27.6400146484375,
        27.6600341796875,
        27.679931640625,
        27.699951171875,
        27.719970703125,
        27.739990234375,
        27.760009765625,
        27.780029296875,
        27.7999267578125,
        27.8199462890625,
        27.8399658203125,
        27.8599853515625,
        27.8800048828125,
        27.9000244140625,
        27.919921875,
        27.93994140625,
        27.9599609375,
        27.97998046875,
        28.0,
        28.02001953125,
        28.0400390625,
        28.0599365234375,
        28.0799560546875,
        28.0999755859375,
        28.1199951171875,
        28.1400146484375,
        28.1600341796875,
        28.179931640625,
        28.199951171875,
        28.219970703125,
        28.239990234375,
        28.260009765625,
        28.280029296875,
        28.2999267578125,
        28.3199462890625,
        28.3399658203125,
        28.3599853515625,
        28.3800048828125,
        28.4000244140625,
        28.419921875,
        28.43994140625,
        28.4599609375,
        28.47998046875,
        28.5,
        28.52001953125,
        28.5400390625,
        28.5599365234375,
        28.5799560546875,
        28.5999755859375,
        28.6199951171875,
        28.6400146484375,
        28.6600341796875,
        28.679931640625,
        28.699951171875,
        28.719970703125,
        28.739990234375,
        28.760009765625,
        28.780029296875,
        28.7999267578125,
        28.8199462890625,
        28.8399658203125,
        28.8599853515625,
        28.8800048828125,
        28.9000244140625,
        28.919921875,
        28.93994140625,
        28.9599609375,
        28.97998046875,
        29.0,
        29.02001953125,
        29.0400390625,
        29.0599365234375,
        29.0799560546875,
        29.0999755859375,
        29.1199951171875,
        29.1400146484375,
        29.1600341796875,
        29.179931640625,
        29.199951171875,
        29.219970703125,
        29.239990234375,
        29.260009765625,
        29.280029296875,
        29.2999267578125,
        29.3199462890625,
        29.3399658203125,
        29.3599853515625,
        29.3800048828125,
        29.4000244140625,
        29.419921875,
        29.43994140625,
        29.4599609375,
        29.47998046875,
        29.5,
        29.52001953125,
        29.5400390625,
        29.5599365234375,
        29.5799560546875,
        29.5999755859375,
        29.6199951171875,
        29.6400146484375,
        29.6600341796875,
        29.679931640625,
        29.699951171875,
        29.719970703125,
        29.739990234375,
        29.760009765625,
        29.780029296875,
        29.7999267578125,
        29.8199462890625,
        29.8399658203125,
        29.8599853515625,
        29.8800048828125,
        29.9000244140625,
        29.919921875,
        29.93994140625,
        29.9599609375,
        29.97998046875,
        30.0,
        30.02001953125,
        30.0400390625,
        30.0599365234375,
        30.0799560546875,
        30.0999755859375,
        30.1199951171875,
        30.1400146484375,
        30.1600341796875,
        30.179931640625,
        30.199951171875,
        30.219970703125,
        30.239990234375,
        30.260009765625,
        30.280029296875,
        30.2999267578125,
        30.3199462890625,
        30.3399658203125,
        30.3599853515625,
        30.3800048828125,
        30.4000244140625,
        30.419921875,
        30.43994140625,
        30.4599609375,
        30.47998046875,
        30.5,
        30.52001953125,
        30.5400390625,
        30.5599365234375,
        30.5799560546875,
        30.5999755859375,
        30.6199951171875,
        30.6400146484375,
        30.6600341796875,
        30.679931640625,
        30.699951171875,
        30.719970703125,
        30.739990234375,
        30.760009765625,
        30.780029296875,
        30.7999267578125,
        30.8199462890625,
        30.8399658203125,
        30.8599853515625,
        30.8800048828125,
        30.9000244140625,
        30.919921875,
        30.93994140625,
        30.9599609375,
        30.97998046875,
        31.0,
        31.02001953125,
        31.0400390625,
        31.0599365234375,
        31.0799560546875,
        31.0999755859375,
        31.1199951171875,
        31.1400146484375,
        31.1600341796875,
        31.179931640625,
        31.199951171875,
        31.219970703125,
        31.239990234375,
        31.260009765625,
        31.280029296875,
        31.2999267578125,
        31.3199462890625,
        31.3399658203125,
        31.3599853515625,
        31.3800048828125,
        31.4000244140625,
        31.419921875,
        31.43994140625,
        31.4599609375,
        31.47998046875,
        31.5,
        31.52001953125,
        31.5400390625,
        31.5599365234375,
        31.5799560546875,
        31.5999755859375,
        31.6199951171875,
        31.6400146484375,
        31.6600341796875,
        31.679931640625,
        31.699951171875,
        31.719970703125,
        31.739990234375,
        31.760009765625,
        31.780029296875,
        31.7999267578125,
        31.8199462890625,
        31.8399658203125,
        31.8599853515625,
        31.8800048828125,
        31.9000244140625,
        31.919921875,
        31.93994140625,
        31.9599609375,
        31.97998046875,
        32.0,
        32.02001953125,
        32.0400390625,
        32.0599365234375,
        32.0799560546875,
        32.0999755859375,
        32.1199951171875,
        32.1400146484375,
        32.1600341796875,
        32.179931640625,
        32.199951171875,
        32.219970703125,
        32.239990234375,
        32.260009765625,
        32.280029296875,
        32.2999267578125,
        32.3199462890625,
        32.3399658203125,
        32.3599853515625,
        32.3800048828125,
        32.4000244140625,
        32.419921875,
        32.43994140625,
        32.4599609375,
        32.47998046875,
        32.5,
        32.52001953125,
        32.5400390625,
        32.5599365234375,
        32.5799560546875,
        32.5999755859375,
        32.6199951171875,
        32.6400146484375,
        32.6600341796875,
        32.679931640625,
        32.699951171875,
        32.719970703125,
        32.739990234375,
        32.760009765625,
        32.780029296875,
        32.7999267578125,
        32.8199462890625,
        32.8399658203125,
        32.8599853515625,
        32.8800048828125,
        32.9000244140625,
        32.919921875,
        32.93994140625,
        32.9599609375,
        32.97998046875,
        33.0,
        33.02001953125,
        33.0400390625,
        33.0599365234375,
        33.0799560546875,
        33.0999755859375,
        33.1199951171875,
        33.1400146484375,
        33.1600341796875,
        33.179931640625,
        33.199951171875,
        33.219970703125,
        33.239990234375,
        33.260009765625,
        33.280029296875,
        33.2999267578125,
        33.3199462890625,
        33.3399658203125,
        33.3599853515625,
        33.3800048828125,
        33.4000244140625,
        33.419921875,
        33.43994140625,
        33.4599609375,
        33.47998046875,
        33.5,
        33.52001953125,
        33.5400390625,
        33.5599365234375,
        33.5799560546875,
        33.5999755859375,
        33.6199951171875,
        33.6400146484375,
        33.6600341796875,
        33.679931640625,
        33.699951171875,
        33.719970703125,
        33.739990234375,
        33.760009765625,
        33.780029296875,
        33.7999267578125,
        33.8199462890625,
        33.8399658203125,
        33.8599853515625,
        33.8800048828125,
        33.9000244140625,
        33.919921875,
        33.93994140625,
        33.9599609375,
        33.97998046875,
        34.0,
        34.02001953125,
        34.0400390625,
        34.0599365234375,
        34.0799560546875,
        34.0999755859375,
        34.1199951171875,
        34.1400146484375,
        34.1600341796875,
        34.179931640625,
        34.199951171875,
        34.219970703125,
        34.239990234375,
        34.260009765625,
        34.280029296875,
        34.2999267578125,
        34.3199462890625,
        34.3399658203125,
        34.3599853515625,
        34.3800048828125,
        34.4000244140625,
        34.419921875,
        34.43994140625,
        34.4599609375,
        34.47998046875,
        34.5,
        34.52001953125,
        34.5400390625,
        34.5599365234375,
        34.5799560546875,
        34.5999755859375,
        34.6199951171875,
        34.6400146484375,
        34.6600341796875,
        34.679931640625,
        34.699951171875,
        34.719970703125,
        34.739990234375,
        34.760009765625,
        34.780029296875,
        34.7999267578125,
        34.8199462890625,
        34.8399658203125,
        34.8599853515625,
        34.8800048828125,
        34.9000244140625,
        34.919921875,
        34.93994140625,
        34.9599609375,
        34.97998046875,
        35.0,
        35.02001953125,
        35.0400390625,
        35.0599365234375,
        35.0799560546875,
        35.0999755859375,
        35.1199951171875,
        35.1400146484375,
        35.1600341796875,
        35.179931640625,
        35.199951171875,
        35.219970703125,
        35.239990234375,
        35.260009765625,
        35.280029296875,
        35.2999267578125,
        35.3199462890625,
        35.3399658203125,
        35.3599853515625,
        35.3800048828125,
        35.4000244140625,
        35.419921875,
        35.43994140625,
        35.4599609375,
        35.47998046875,
        35.5,
        35.52001953125,
        35.5400390625,
        35.5599365234375,
        35.5799560546875,
        35.5999755859375,
        35.6199951171875,
        35.6400146484375,
        35.6600341796875,
        35.679931640625,
        35.699951171875,
        35.719970703125,
        35.739990234375,
        35.760009765625,
        35.780029296875,
        35.7999267578125,
        35.8199462890625,
        35.8399658203125,
        35.8599853515625,
        35.8800048828125,
        35.9000244140625,
        35.919921875,
        35.93994140625,
        35.9599609375,
        35.97998046875,
        36.0,
        36.02001953125,
        36.0400390625,
        36.0599365234375,
        36.0799560546875,
        36.0999755859375,
        36.1199951171875,
        36.1400146484375,
        36.1600341796875,
        36.179931640625,
        36.199951171875,
        36.219970703125,
        36.239990234375,
        36.260009765625,
        36.280029296875,
        36.2999267578125,
        36.3199462890625,
        36.3399658203125,
        36.3599853515625,
        36.3800048828125,
        36.4000244140625,
        36.419921875,
        36.43994140625,
        36.4599609375,
        36.47998046875,
        36.5,
        36.52001953125,
        36.5400390625,
        36.5599365234375,
        36.5799560546875,
        36.5999755859375,
        36.6199951171875,
        36.6400146484375,
        36.6600341796875,
        36.679931640625,
        36.699951171875,
        36.719970703125,
        36.739990234375,
        36.760009765625,
        36.780029296875,
        36.7999267578125,
        36.8199462890625,
        36.8399658203125,
        36.8599853515625,
        36.8800048828125,
        36.9000244140625,
        36.919921875,
        36.93994140625,
        36.9599609375,
        36.97998046875,
        37.0,
        37.02001953125,
        37.0400390625,
        37.0599365234375,
        37.0799560546875,
        37.0999755859375,
        37.1199951171875,
        37.1400146484375,
        37.1600341796875,
        37.179931640625,
        37.199951171875,
        37.219970703125,
        37.239990234375,
        37.260009765625,
        37.280029296875,
        37.2999267578125,
        37.3199462890625,
        37.3399658203125,
        37.3599853515625,
        37.3800048828125,
        37.4000244140625,
        37.419921875,
        37.43994140625,
        37.4599609375,
        37.47998046875,
        37.5,
        37.52001953125,
        37.5400390625,
        37.5599365234375,
        37.5799560546875,
        37.5999755859375,
        37.6199951171875,
        37.6400146484375,
        37.6600341796875,
        37.679931640625,
        37.699951171875,
        37.719970703125,
        37.739990234375,
        37.760009765625,
        37.780029296875,
        37.7999267578125,
        37.8199462890625,
        37.8399658203125,
        37.8599853515625,
        37.8800048828125,
        37.9000244140625,
        37.919921875,
        37.93994140625,
        37.9599609375,
        37.97998046875,
        38.0,
        38.02001953125,
        38.0400390625,
        38.0599365234375,
        38.0799560546875,
        38.0999755859375,
        38.1199951171875,
        38.1400146484375,
        38.1600341796875,
        38.179931640625,
        38.199951171875,
        38.219970703125,
        38.239990234375,
        38.260009765625,
        38.280029296875,
        38.2999267578125,
        38.3199462890625,
        38.3399658203125,
        38.3599853515625,
        38.3800048828125,
        38.4000244140625,
        38.419921875,
        38.43994140625,
        38.4599609375,
        38.47998046875,
        38.5,
        38.52001953125,
        38.5400390625,
        38.5599365234375,
        38.5799560546875,
        38.5999755859375,
        38.6199951171875,
        38.6400146484375,
        38.6600341796875,
        38.679931640625,
        38.699951171875,
        38.719970703125,
        38.739990234375,
        38.760009765625,
        38.780029296875,
        38.7999267578125,
        38.8199462890625,
        38.8399658203125,
        38.8599853515625,
        38.8800048828125,
        38.9000244140625,
        38.919921875,
        38.93994140625,
        38.9599609375,
        38.97998046875,
        39.0,
        39.02001953125,
        39.0400390625,
        39.0599365234375,
        39.0799560546875,
        39.0999755859375,
        39.1199951171875,
        39.1400146484375,
        39.1600341796875,
        39.179931640625,
        39.199951171875,
        39.219970703125,
        39.239990234375,
        39.260009765625,
        39.280029296875,
        39.2999267578125,
        39.3199462890625,
        39.3399658203125,
        39.3599853515625,
        39.3800048828125,
        39.4000244140625,
        39.419921875,
        39.43994140625,
        39.4599609375,
        39.47998046875,
        39.5,
        39.52001953125,
        39.5400390625,
        39.5599365234375,
        39.5799560546875,
        39.5999755859375,
        39.6199951171875,
        39.6400146484375,
        39.6600341796875,
        39.679931640625,
        39.699951171875,
        39.719970703125,
        39.739990234375,
        39.760009765625,
        39.780029296875,
        39.7999267578125,
        39.8199462890625,
        39.8399658203125,
        39.8599853515625,
        39.8800048828125,
        39.9000244140625,
        39.919921875,
        39.93994140625,
        39.9599609375,
        39.97998046875,
        40.0,
        40.02001953125,
        40.0400390625,
        40.0599365234375,
        40.0799560546875,
        40.0999755859375,
        40.1199951171875,
        40.1400146484375,
        40.1600341796875,
        40.179931640625,
        40.199951171875,
        40.219970703125,
        40.239990234375,
        40.260009765625,
        40.280029296875,
        40.2999267578125,
        40.3199462890625,
        40.3399658203125,
        40.3599853515625,
        40.3800048828125,
        40.4000244140625,
        40.419921875,
        40.43994140625,
        40.4599609375,
        40.47998046875,
        40.5,
        40.52001953125,
        40.5400390625,
        40.5599365234375,
        40.5799560546875,
        40.5999755859375,
        40.6199951171875,
        40.6400146484375,
        40.6600341796875,
        40.679931640625,
        40.699951171875,
        40.719970703125,
        40.739990234375,
        40.760009765625,
        40.780029296875,
        40.7999267578125,
        40.8199462890625,
        40.8399658203125,
        40.8599853515625,
        40.8800048828125,
        40.9000244140625,
        40.919921875,
        40.93994140625,
        40.9599609375,
        40.97998046875,
        41.0,
        41.02001953125,
        41.0400390625,
        41.0599365234375,
        41.0799560546875,
        41.0999755859375,
        41.1199951171875,
        41.1400146484375,
        41.1600341796875,
        41.179931640625,
        41.199951171875,
        41.219970703125,
        41.239990234375,
        41.260009765625,
        41.280029296875,
        41.2999267578125,
        41.3199462890625,
        41.3399658203125,
        41.3599853515625,
        41.3800048828125,
        41.4000244140625,
        41.419921875,
        41.43994140625,
        41.4599609375,
        41.47998046875,
        41.5,
        41.52001953125,
        41.5400390625,
        41.5599365234375,
        41.5799560546875,
        41.5999755859375,
        41.6199951171875,
        41.6400146484375,
        41.6600341796875,
        41.679931640625,
        41.699951171875,
        41.719970703125,
        41.739990234375,
        41.760009765625,
        41.780029296875,
        41.7999267578125,
        41.8199462890625,
        41.8399658203125,
        41.8599853515625,
        41.8800048828125,
        41.9000244140625,
        41.919921875,
        41.93994140625,
        41.9599609375,
        41.97998046875,
        42.0,
        42.02001953125,
        42.0400390625,
        42.0599365234375,
        42.0799560546875,
        42.0999755859375,
        42.1199951171875,
        42.1400146484375,
        42.1600341796875,
        42.179931640625,
        42.199951171875,
        42.219970703125,
        42.239990234375,
        42.260009765625,
        42.280029296875,
        42.2999267578125,
        42.3199462890625,
        42.3399658203125,
        42.3599853515625,
        42.3800048828125,
        42.4000244140625,
        42.419921875,
        42.43994140625,
        42.4599609375,
        42.47998046875,
        42.5,
        42.52001953125,
        42.5400390625,
        42.5599365234375,
        42.5799560546875,
        42.5999755859375,
        42.6199951171875,
        42.6400146484375,
        42.6600341796875,
        42.679931640625,
        42.699951171875,
        42.719970703125,
        42.739990234375,
        42.760009765625,
        42.780029296875,
        42.7999267578125,
        42.8199462890625,
        42.8399658203125,
        42.8599853515625,
        42.8800048828125,
        42.9000244140625,
        42.919921875,
        42.93994140625,
        42.9599609375,
        42.97998046875,
        43.0,
        43.02001953125,
        43.0400390625,
        43.0599365234375,
        43.0799560546875,
        43.0999755859375,
        43.1199951171875,
        43.1400146484375,
        43.1600341796875,
        43.179931640625,
        43.199951171875,
        43.219970703125,
        43.239990234375,
        43.260009765625,
        43.280029296875,
        43.2999267578125,
        43.3199462890625,
        43.3399658203125,
        43.3599853515625,
        43.3800048828125,
        43.4000244140625,
        43.419921875,
        43.43994140625,
        43.4599609375,
        43.47998046875,
        43.5,
        43.52001953125,
        43.5400390625,
        43.5599365234375,
        43.5799560546875,
        43.5999755859375,
        43.6199951171875,
        43.6400146484375,
        43.6600341796875,
        43.679931640625,
        43.699951171875,
        43.719970703125,
        43.739990234375,
        43.760009765625,
        43.780029296875,
        43.7999267578125,
        43.8199462890625,
        43.8399658203125,
        43.8599853515625,
        43.8800048828125,
        43.9000244140625,
        43.919921875,
        43.93994140625,
        43.9599609375,
        43.97998046875,
        44.0,
        44.02001953125,
        44.0400390625,
        44.0599365234375,
        44.0799560546875,
        44.0999755859375,
        44.1199951171875,
        44.1400146484375,
        44.1600341796875,
        44.179931640625,
        44.199951171875,
        44.219970703125,
        44.239990234375,
        44.260009765625,
        44.280029296875,
        44.2999267578125,
        44.3199462890625,
        44.3399658203125,
        44.3599853515625,
        44.3800048828125,
        44.4000244140625,
        44.419921875,
        44.43994140625,
        44.4599609375,
        44.47998046875,
        44.5,
        44.52001953125,
        44.5400390625,
        44.5599365234375,
        44.5799560546875,
        44.5999755859375,
        44.6199951171875,
        44.6400146484375,
        44.6600341796875,
        44.679931640625,
        44.699951171875,
        44.719970703125,
        44.739990234375,
        44.760009765625,
        44.780029296875,
        44.7999267578125,
        44.8199462890625,
        44.8399658203125,
        44.8599853515625,
        44.8800048828125,
        44.9000244140625,
        44.919921875,
        44.93994140625,
        44.9599609375,
        44.97998046875,
        45.0,
        45.02001953125,
        45.0400390625,
        45.0599365234375,
        45.0799560546875,
        45.0999755859375,
        45.1199951171875,
        45.1400146484375,
        45.1600341796875,
        45.179931640625,
        45.199951171875,
        45.219970703125,
        45.239990234375,
        45.260009765625,
        45.280029296875,
        45.2999267578125,
        45.3199462890625,
        45.3399658203125,
        45.3599853515625,
        45.3800048828125,
        45.4000244140625,
        45.419921875,
        45.43994140625,
        45.4599609375,
        45.47998046875,
        45.5,
        45.52001953125,
        45.5400390625,
        45.5599365234375,
        45.5799560546875,
        45.5999755859375,
        45.6199951171875,
        45.6400146484375,
        45.6600341796875,
        45.679931640625,
        45.699951171875,
        45.719970703125,
        45.739990234375,
        45.760009765625,
        45.780029296875,
        45.7999267578125,
        45.8199462890625,
        45.8399658203125,
        45.8599853515625,
        45.8800048828125,
        45.9000244140625,
        45.919921875,
        45.93994140625,
        45.9599609375,
        45.97998046875,
        46.0,
        46.02001953125,
        46.0400390625,
        46.0599365234375,
        46.0799560546875,
        46.0999755859375,
        46.1199951171875,
        46.1400146484375,
        46.1600341796875,
        46.179931640625,
        46.199951171875,
        46.219970703125,
        46.239990234375,
        46.260009765625,
        46.280029296875,
        46.2999267578125,
        46.3199462890625,
        46.3399658203125,
        46.3599853515625,
        46.3800048828125,
        46.4000244140625,
        46.419921875,
        46.43994140625,
        46.4599609375,
        46.47998046875,
        46.5,
        46.52001953125,
        46.5400390625,
        46.5599365234375,
        46.5799560546875,
        46.5999755859375,
        46.6199951171875,
        46.6400146484375,
        46.6600341796875,
        46.679931640625,
        46.699951171875,
        46.719970703125,
        46.739990234375,
        46.760009765625,
        46.780029296875,
        46.7999267578125,
        46.8199462890625,
        46.8399658203125,
        46.8599853515625,
        46.8800048828125,
        46.9000244140625,
        46.919921875,
        46.93994140625,
        46.9599609375,
        46.97998046875,
        47.0,
        47.02001953125,
        47.0400390625,
        47.0599365234375,
        47.0799560546875,
        47.0999755859375,
        47.1199951171875,
        47.1400146484375,
        47.1600341796875,
        47.179931640625,
        47.199951171875,
        47.219970703125,
        47.239990234375,
        47.260009765625,
        47.280029296875,
        47.2999267578125,
        47.3199462890625,
        47.3399658203125,
        47.3599853515625,
        47.3800048828125,
        47.4000244140625,
        47.419921875,
        47.43994140625,
        47.4599609375,
        47.47998046875,
        47.5,
        47.52001953125,
        47.5400390625,
        47.5599365234375,
        47.5799560546875,
        47.5999755859375,
        47.6199951171875,
        47.6400146484375,
        47.6600341796875,
        47.679931640625,
        47.699951171875,
        47.719970703125,
        47.739990234375,
        47.760009765625,
        47.780029296875,
        47.7999267578125,
        47.8199462890625,
        47.8399658203125,
        47.8599853515625,
        47.8800048828125,
        47.9000244140625,
        47.919921875,
        47.93994140625,
        47.9599609375,
        47.97998046875,
        48.0,
        48.02001953125,
        48.0400390625,
        48.0599365234375,
        48.0799560546875,
        48.0999755859375,
        48.1199951171875,
        48.1400146484375,
        48.1600341796875,
        48.179931640625,
        48.199951171875,
        48.219970703125,
        48.239990234375,
        48.260009765625,
        48.280029296875,
        48.2999267578125,
        48.3199462890625,
        48.3399658203125,
        48.3599853515625,
        48.3800048828125,
        48.4000244140625,
        48.419921875,
        48.43994140625,
        48.4599609375,
        48.47998046875,
        48.5,
        48.52001953125,
        48.5400390625,
        48.5599365234375,
        48.5799560546875,
        48.5999755859375,
        48.6199951171875,
        48.6400146484375,
        48.6600341796875,
        48.679931640625,
        48.699951171875,
        48.719970703125,
        48.739990234375,
        48.760009765625,
        48.780029296875,
        48.7999267578125,
        48.8199462890625,
        48.8399658203125,
        48.8599853515625,
        48.8800048828125,
        48.9000244140625,
        48.919921875,
        48.93994140625,
        48.9599609375,
        48.97998046875,
        49.0,
        49.02001953125,
        49.0400390625,
        49.0599365234375,
        49.0799560546875,
        49.0999755859375,
        49.1199951171875,
        49.1400146484375,
        49.1600341796875,
        49.179931640625,
        49.199951171875,
        49.219970703125,
        49.239990234375,
        49.260009765625,
        49.280029296875,
        49.2999267578125,
        49.3199462890625,
        49.3399658203125,
        49.3599853515625,
        49.3800048828125,
        49.4000244140625,
        49.419921875,
        49.43994140625,
        49.4599609375,
        49.47998046875,
        49.5,
        49.52001953125,
        49.5400390625,
        49.5599365234375,
        49.5799560546875,
        49.5999755859375,
        49.6199951171875,
        49.6400146484375,
        49.6600341796875,
        49.679931640625,
        49.699951171875,
        49.719970703125,
        49.739990234375,
        49.760009765625,
        49.780029296875,
        49.7999267578125,
        49.8199462890625,
        49.8399658203125,
        49.8599853515625,
        49.8800048828125,
        49.9000244140625,
        49.919921875,
        49.93994140625,
        49.9599609375,
        49.97998046875,
        50.0,
        50.02001953125,
        50.0400390625,
        50.0599365234375,
        50.0799560546875,
        50.0999755859375,
        50.1199951171875,
        50.1400146484375,
        50.1600341796875,
        50.179931640625,
        50.199951171875,
        50.219970703125,
        50.239990234375,
        50.260009765625,
        50.280029296875,
        50.2999267578125,
        50.3199462890625,
        50.3399658203125,
        50.3599853515625,
        50.3800048828125,
        50.4000244140625,
        50.419921875,
        50.43994140625,
        50.4599609375,
        50.47998046875,
        50.5,
        50.52001953125,
        50.5400390625,
        50.5599365234375,
        50.5799560546875,
        50.5999755859375,
        50.6199951171875,
        50.6400146484375,
        50.6600341796875,
        50.679931640625,
        50.699951171875,
        50.719970703125,
        50.739990234375,
        50.760009765625,
        50.780029296875,
        50.7999267578125,
        50.8199462890625,
        50.8399658203125,
        50.8599853515625,
        50.8800048828125,
        50.9000244140625,
        50.919921875,
        50.93994140625,
        50.9599609375,
        50.97998046875,
        51.0,
        51.02001953125,
        51.0400390625,
        51.0599365234375,
        51.0799560546875,
        51.0999755859375,
        51.1199951171875,
        51.1400146484375,
        51.1600341796875,
        51.179931640625,
        51.199951171875,
        51.219970703125,
        51.239990234375,
        51.260009765625,
        51.280029296875,
        51.2999267578125,
        51.3199462890625,
        51.3399658203125,
        51.3599853515625,
        51.3800048828125,
        51.4000244140625,
        51.419921875,
        51.43994140625,
        51.4599609375,
        51.47998046875,
        51.5,
        51.52001953125,
        51.5400390625,
        51.5599365234375,
        51.5799560546875,
        51.5999755859375,
        51.6199951171875,
        51.6400146484375,
        51.6600341796875,
        51.679931640625,
        51.699951171875,
        51.719970703125,
        51.739990234375,
        51.760009765625,
        51.780029296875,
        51.7999267578125,
        51.8199462890625,
        51.8399658203125,
        51.8599853515625,
        51.8800048828125,
        51.9000244140625,
        51.919921875,
        51.93994140625,
        51.9599609375,
        51.97998046875,
        52.0,
        52.02001953125,
        52.0400390625,
        52.0599365234375,
        52.0799560546875,
        52.0999755859375,
        52.1199951171875,
        52.1400146484375,
        52.1600341796875,
        52.179931640625,
        52.199951171875,
        52.219970703125,
        52.239990234375,
        52.260009765625,
        52.280029296875,
        52.2999267578125,
        52.3199462890625,
        52.3399658203125,
        52.3599853515625,
        52.3800048828125,
        52.4000244140625,
        52.419921875,
        52.43994140625,
        52.4599609375,
        52.47998046875,
        52.5,
        52.52001953125,
        52.5400390625,
        52.5599365234375,
        52.5799560546875,
        52.5999755859375,
        52.6199951171875,
        52.6400146484375,
        52.6600341796875,
        52.679931640625,
        52.699951171875,
        52.719970703125,
        52.739990234375,
        52.760009765625,
        52.780029296875,
        52.7999267578125,
        52.8199462890625,
        52.8399658203125,
        52.8599853515625,
        52.8800048828125,
        52.9000244140625,
        52.919921875,
        52.93994140625,
        52.9599609375,
        52.97998046875,
        53.0,
        53.02001953125,
        53.0400390625,
        53.0599365234375,
        53.0799560546875,
        53.0999755859375,
        53.1199951171875,
        53.1400146484375,
        53.1600341796875,
        53.179931640625,
        53.199951171875,
        53.219970703125,
        53.239990234375,
        53.260009765625,
        53.280029296875,
        53.2999267578125,
        53.3199462890625,
        53.3399658203125,
        53.3599853515625,
        53.3800048828125,
        53.4000244140625,
        53.419921875,
        53.43994140625,
        53.4599609375,
        53.47998046875,
        53.5,
        53.52001953125,
        53.5400390625,
        53.5599365234375,
        53.5799560546875,
        53.5999755859375,
        53.6199951171875,
        53.6400146484375,
        53.6600341796875,
        53.679931640625,
        53.699951171875,
        53.719970703125,
        53.739990234375,
        53.760009765625,
        53.780029296875,
        53.7999267578125,
        53.8199462890625,
        53.8399658203125,
        53.8599853515625,
        53.8800048828125,
        53.9000244140625,
        53.919921875,
        53.93994140625,
        53.9599609375,
        53.97998046875,
        54.0,
        54.02001953125,
        54.0400390625,
        54.0599365234375,
        54.0799560546875,
        54.0999755859375,
        54.1199951171875,
        54.1400146484375,
        54.1600341796875,
        54.179931640625,
        54.199951171875,
        54.219970703125,
        54.239990234375,
        54.260009765625,
        54.280029296875,
        54.2999267578125,
        54.3199462890625,
        54.3399658203125,
        54.3599853515625,
        54.3800048828125,
        54.4000244140625,
        54.419921875,
        54.43994140625,
        54.4599609375,
        54.47998046875,
        54.5,
        54.52001953125,
        54.5400390625,
        54.5599365234375,
        54.5799560546875,
        54.5999755859375,
        54.6199951171875,
        54.6400146484375,
        54.6600341796875,
        54.679931640625,
        54.699951171875,
        54.719970703125,
        54.739990234375,
        54.760009765625,
        54.780029296875,
        54.7999267578125,
        54.8199462890625,
        54.8399658203125,
        54.8599853515625,
        54.8800048828125,
        54.9000244140625,
        54.919921875,
        54.93994140625,
        54.9599609375,
        54.97998046875,
        55.0,
        55.02001953125,
        55.0400390625,
        55.0599365234375,
        55.0799560546875,
        55.0999755859375,
        55.1199951171875,
        55.1400146484375,
        55.1600341796875,
        55.179931640625,
        55.199951171875,
        55.219970703125,
        55.239990234375,
        55.260009765625,
        55.280029296875,
        55.2999267578125,
        55.3199462890625,
        55.3399658203125,
        55.3599853515625,
        55.3800048828125,
        55.4000244140625,
        55.419921875,
        55.43994140625,
        55.4599609375,
        55.47998046875,
        55.5,
        55.52001953125,
        55.5400390625,
        55.5599365234375,
        55.5799560546875,
        55.5999755859375,
        55.6199951171875,
        55.6400146484375,
        55.6600341796875,
        55.679931640625,
        55.699951171875,
        55.719970703125,
        55.739990234375,
        55.760009765625,
        55.780029296875,
        55.7999267578125,
        55.8199462890625,
        55.8399658203125,
        55.8599853515625,
        55.8800048828125,
        55.9000244140625,
        55.919921875,
        55.93994140625,
        55.9599609375,
        55.97998046875,
        56.0,
        56.02001953125,
        56.0400390625,
        56.0599365234375,
        56.0799560546875,
        56.0999755859375,
        56.1199951171875,
        56.1400146484375,
        56.1600341796875,
        56.179931640625,
        56.199951171875,
        56.219970703125,
        56.239990234375,
        56.260009765625,
        56.280029296875,
        56.2999267578125,
        56.3199462890625,
        56.3399658203125,
        56.3599853515625,
        56.3800048828125,
        56.4000244140625,
        56.419921875,
        56.43994140625,
        56.4599609375,
        56.47998046875,
        56.5,
        56.52001953125,
        56.5400390625,
        56.5599365234375,
        56.5799560546875,
        56.5999755859375,
        56.6199951171875,
        56.6400146484375,
        56.6600341796875,
        56.679931640625,
        56.699951171875,
        56.719970703125,
        56.739990234375,
        56.760009765625,
        56.780029296875,
        56.7999267578125,
        56.8199462890625,
        56.8399658203125,
        56.8599853515625,
        56.8800048828125,
        56.9000244140625,
        56.919921875,
        56.93994140625,
        56.9599609375,
        56.97998046875,
        57.0,
        57.02001953125,
        57.0400390625,
        57.0599365234375,
        57.0799560546875,
        57.0999755859375,
        57.1199951171875,
        57.1400146484375,
        57.1600341796875,
        57.179931640625,
        57.199951171875,
        57.219970703125,
        57.239990234375,
        57.260009765625,
        57.280029296875,
        57.2999267578125,
        57.3199462890625,
        57.3399658203125,
        57.3599853515625,
        57.3800048828125,
        57.4000244140625,
        57.419921875,
        57.43994140625,
        57.4599609375,
        57.47998046875,
        57.5,
        57.52001953125,
        57.5400390625,
        57.5599365234375,
        57.5799560546875,
        57.5999755859375,
        57.6199951171875,
        57.6400146484375,
        57.6600341796875,
        57.679931640625,
        57.699951171875,
        57.719970703125,
        57.739990234375,
        57.760009765625,
        57.780029296875,
        57.7999267578125,
        57.8199462890625,
        57.8399658203125,
        57.8599853515625,
        57.8800048828125,
        57.9000244140625,
        57.919921875,
        57.93994140625,
        57.9599609375,
        57.97998046875,
        58.0,
        58.02001953125,
        58.0400390625,
        58.0599365234375,
        58.0799560546875,
        58.0999755859375,
        58.1199951171875,
        58.1400146484375,
        58.1600341796875,
        58.179931640625,
        58.199951171875,
        58.219970703125,
        58.239990234375,
        58.260009765625,
        58.280029296875,
        58.2999267578125,
        58.3199462890625,
        58.3399658203125,
        58.3599853515625,
        58.3800048828125,
        58.4000244140625,
        58.419921875,
        58.43994140625,
        58.4599609375,
        58.47998046875,
        58.5,
        58.52001953125,
        58.5400390625,
        58.5599365234375,
        58.5799560546875,
        58.5999755859375,
        58.6199951171875,
        58.6400146484375,
        58.6600341796875,
        58.679931640625,
        58.699951171875,
        58.719970703125,
        58.739990234375,
        58.760009765625,
        58.780029296875,
        58.7999267578125,
        58.8199462890625,
        58.8399658203125,
        58.8599853515625,
        58.8800048828125,
        58.9000244140625,
        58.919921875,
        58.93994140625,
        58.9599609375,
        58.97998046875,
        59.0,
        59.02001953125,
        59.0400390625,
        59.0599365234375,
        59.0799560546875,
        59.0999755859375,
        59.1199951171875,
        59.1400146484375,
        59.1600341796875,
        59.179931640625,
        59.199951171875,
        59.219970703125,
        59.239990234375,
        59.260009765625,
        59.280029296875,
        59.2999267578125,
        59.3199462890625,
        59.3399658203125,
        59.3599853515625,
        59.3800048828125,
        59.4000244140625,
        59.419921875,
        59.43994140625,
        59.4599609375,
        59.47998046875,
        59.5,
        59.52001953125,
        59.5400390625,
        59.5599365234375,
        59.5799560546875,
        59.5999755859375,
        59.6199951171875,
        59.6400146484375,
        59.6600341796875,
        59.679931640625,
        59.699951171875,
        59.719970703125,
        59.739990234375,
        59.760009765625,
        59.780029296875,
        59.7999267578125,
        59.8199462890625,
        59.8399658203125,
        59.8599853515625,
        59.8800048828125,
        59.9000244140625,
        59.919921875,
        59.93994140625,
        59.9599609375,
        59.97998046875
    ],
    "rightHandPositions": [
        "(0.146480, 1.266618, 0.021486)",
        "(0.146362, 1.266637, 0.021549)",
        "(0.146204, 1.266663, 0.021634)",
        "(0.146005, 1.266678, 0.021716)",
        "(0.145901, 1.266686, 0.021755)",
        "(0.145701, 1.266707, 0.021826)",
        "(0.145491, 1.266749, 0.021901)",
        "(0.145310, 1.266762, 0.021915)",
        "(0.145155, 1.266754, 0.021889)",
        "(0.145091, 1.266753, 0.021866)",
        "(0.144978, 1.266757, 0.021803)",
        "(0.144884, 1.266733, 0.021714)",
        "(0.144786, 1.266664, 0.021607)",
        "(0.144711, 1.266593, 0.021537)",
        "(0.144691, 1.266575, 0.021515)",
        "(0.144656, 1.266546, 0.021498)",
        "(0.144641, 1.266531, 0.021530)",
        "(0.144639, 1.266516, 0.021609)",
        "(0.144645, 1.266472, 0.021719)",
        "(0.144652, 1.266435, 0.021773)",
        "(0.144671, 1.266295, 0.021932)",
        "(0.144683, 1.266090, 0.022130)",
        "(0.144698, 1.265811, 0.022320)",
        "(0.144766, 1.265552, 0.022433)",
        "(0.144820, 1.265493, 0.022480)",
        "(0.144943, 1.265462, 0.022600)",
        "(0.145104, 1.265498, 0.022790)",
        "(0.145247, 1.265706, 0.023113)",
        "(0.145239, 1.266037, 0.023545)",
        "(0.145187, 1.266243, 0.023784)",
        "(0.145009, 1.266722, 0.024236)",
        "(0.144807, 1.267311, 0.024700)",
        "(0.144399, 1.267992, 0.025211)",
        "(0.143886, 1.268922, 0.025864)",
        "(0.143581, 1.269453, 0.026229)",
        "(0.142828, 1.270743, 0.027003)",
        "(0.141840, 1.272504, 0.027719)",
        "(0.140767, 1.275002, 0.028467)",
        "(0.139753, 1.278169, 0.029241)",
        "(0.139318, 1.279978, 0.029658)",
        "(0.138210, 1.283828, 0.030544)",
        "(0.136733, 1.287823, 0.031367)",
        "(0.135111, 1.291929, 0.032227)",
        "(0.133402, 1.296172, 0.033171)",
        "(0.132575, 1.298306, 0.033687)",
        "(0.130896, 1.302580, 0.034813)",
        "(0.128939, 1.306785, 0.036031)",
        "(0.126667, 1.311076, 0.037488)",
        "(0.124572, 1.315508, 0.038922)",
        "(0.123565, 1.317747, 0.039621)",
        "(0.121295, 1.322345, 0.041019)",
        "(0.118623, 1.327160, 0.042852)",
        "(0.115710, 1.332350, 0.045085)",
        "(0.112990, 1.337769, 0.047327)",
        "(0.111706, 1.340602, 0.048418)",
        "(0.109588, 1.346609, 0.050432)",
        "(0.107865, 1.352754, 0.052146)",
        "(0.106166, 1.358791, 0.053940)",
        "(0.104585, 1.364665, 0.055496)",
        "(0.103767, 1.367504, 0.056188)",
        "(0.102154, 1.373048, 0.057310)",
        "(0.100592, 1.378447, 0.058275)",
        "(0.099120, 1.383848, 0.059206)",
        "(0.097708, 1.389129, 0.060204)",
        "(0.096951, 1.391789, 0.060745)",
        "(0.095384, 1.397181, 0.061911)",
        "(0.093642, 1.402491, 0.063316)",
        "(0.091925, 1.408067, 0.064797)",
        "(0.090524, 1.413561, 0.066349)",
        "(0.089763, 1.416256, 0.067165)",
        "(0.088194, 1.421616, 0.068966)",
        "(0.086601, 1.426732, 0.070508)",
        "(0.084872, 1.431428, 0.071386)",
        "(0.082884, 1.435760, 0.072058)",
        "(0.081869, 1.437853, 0.072399)",
        "(0.079934, 1.441830, 0.072989)",
        "(0.078050, 1.445528, 0.073352)",
        "(0.076503, 1.449058, 0.073438)",
        "(0.075051, 1.452404, 0.073348)",
        "(0.074348, 1.453983, 0.073255)",
        "(0.072945, 1.456966, 0.073076)",
        "(0.071409, 1.459745, 0.072996)",
        "(0.069984, 1.462366, 0.072913)",
        "(0.068995, 1.464755, 0.072729)",
        "(0.068542, 1.465884, 0.072498)",
        "(0.067632, 1.468062, 0.071800)",
        "(0.066746, 1.470034, 0.070960)",
        "(0.065945, 1.471742, 0.070216)",
        "(0.065077, 1.473188, 0.069727)",
        "(0.064632, 1.473873, 0.069470)",
        "(0.063769, 1.475147, 0.068907)",
        "(0.063085, 1.476230, 0.068255)",
        "(0.062507, 1.477184, 0.067341)",
        "(0.062289, 1.477993, 0.066504)",
        "(0.062167, 1.478330, 0.066055)",
        "(0.061809, 1.478732, 0.064976)",
        "(0.061216, 1.478968, 0.063637)",
        "(0.060794, 1.479231, 0.062092)",
        "(0.060693, 1.479664, 0.060802)",
        "(0.060634, 1.479841, 0.060179)",
        "(0.060181, 1.480124, 0.059037)",
        "(0.059415, 1.480329, 0.057931)",
        "(0.058372, 1.480452, 0.056893)",
        "(0.057382, 1.480583, 0.055755)",
        "(0.056852, 1.480652, 0.055243)",
        "(0.055626, 1.480747, 0.054259)",
        "(0.054327, 1.480838, 0.053350)",
        "(0.052865, 1.480921, 0.052643)",
        "(0.051425, 1.481086, 0.052153)",
        "(0.050755, 1.481210, 0.051962)",
        "(0.049682, 1.481623, 0.051699)",
        "(0.048846, 1.482213, 0.051398)",
        "(0.048170, 1.482815, 0.050994)",
        "(0.047530, 1.483334, 0.050452)",
        "(0.047195, 1.483574, 0.050138)",
        "(0.046546, 1.484056, 0.049458)",
        "(0.045776, 1.484504, 0.048844)",
        "(0.044948, 1.484784, 0.048307)",
        "(0.044146, 1.484942, 0.047697)",
        "(0.043715, 1.484996, 0.047389)",
        "(0.042916, 1.485084, 0.046689)",
        "(0.042306, 1.485290, 0.046173)",
        "(0.042001, 1.485830, 0.046076)",
        "(0.041922, 1.486455, 0.046051)",
        "(0.041877, 1.486723, 0.045968)",
        "(0.041869, 1.487193, 0.045694)",
        "(0.041921, 1.487607, 0.045578)",
        "(0.041945, 1.488063, 0.045545)",
        "(0.041882, 1.488348, 0.045356)",
        "(0.041872, 1.488437, 0.045268)",
        "(0.042066, 1.488723, 0.045084)",
        "(0.042163, 1.488902, 0.044952)",
        "(0.042179, 1.488975, 0.044849)",
        "(0.042038, 1.489008, 0.044813)",
        "(0.041918, 1.488999, 0.044801)",
        "(0.041722, 1.488906, 0.044681)",
        "(0.041621, 1.488790, 0.044424)",
        "(0.041569, 1.488632, 0.044061)",
        "(0.041421, 1.488380, 0.043691)",
        "(0.041322, 1.488286, 0.043559)",
        "(0.041012, 1.488009, 0.043224)",
        "(0.040800, 1.487786, 0.042827)",
        "(0.040630, 1.487661, 0.042330)",
        "(0.040414, 1.487595, 0.041813)",
        "(0.040371, 1.487640, 0.041600)",
        "(0.040387, 1.487752, 0.041121)",
        "(0.040560, 1.487952, 0.040415)",
        "(0.040751, 1.488262, 0.039748)",
        "(0.040964, 1.488661, 0.039210)",
        "(0.041030, 1.488847, 0.038973)",
        "(0.041116, 1.489210, 0.038435)",
        "(0.041050, 1.489479, 0.037919)",
        "(0.040910, 1.489640, 0.037619)",
        "(0.040651, 1.489820, 0.037199)",
        "(0.040456, 1.489901, 0.036931)",
        "(0.040218, 1.489966, 0.036630)",
        "(0.039905, 1.490113, 0.036085)",
        "(0.039591, 1.490250, 0.035410)",
        "(0.039495, 1.490469, 0.034887)",
        "(0.039469, 1.490602, 0.034605)",
        "(0.039483, 1.490967, 0.034034)",
        "(0.039510, 1.491514, 0.033277)",
        "(0.039514, 1.492134, 0.032498)",
        "(0.039519, 1.492856, 0.031701)",
        "(0.039490, 1.493220, 0.031278)",
        "(0.039311, 1.494057, 0.030524)",
        "(0.039195, 1.495091, 0.029876)",
        "(0.038918, 1.496151, 0.029174)",
        "(0.038536, 1.497329, 0.028535)",
        "(0.038287, 1.497921, 0.028258)",
        "(0.037623, 1.499246, 0.027791)",
        "(0.037089, 1.500846, 0.027471)",
        "(0.036783, 1.502669, 0.027288)",
        "(0.036421, 1.504664, 0.027098)",
        "(0.036214, 1.505713, 0.027012)",
        "(0.035789, 1.507959, 0.026857)",
        "(0.035293, 1.510358, 0.026594)",
        "(0.034719, 1.512945, 0.026210)",
        "(0.034030, 1.515748, 0.026041)",
        "(0.033601, 1.517241, 0.026051)",
        "(0.032716, 1.520438, 0.026116)",
        "(0.031635, 1.523849, 0.026278)",
        "(0.030461, 1.527606, 0.026672)",
        "(0.029175, 1.531593, 0.027055)",
        "(0.028453, 1.533681, 0.027272)",
        "(0.026900, 1.538263, 0.027877)",
        "(0.025267, 1.543397, 0.028868)",
        "(0.023831, 1.549180, 0.030280)",
        "(0.022690, 1.555429, 0.032088)",
        "(0.022173, 1.558640, 0.033130)",
        "(0.021294, 1.565230, 0.035468)",
        "(0.020514, 1.571862, 0.038049)",
        "(0.020061, 1.578588, 0.041251)",
        "(0.019931, 1.585265, 0.044984)",
        "(0.019891, 1.588519, 0.046959)",
        "(0.019842, 1.594717, 0.051056)",
        "(0.019710, 1.600411, 0.055260)",
        "(0.019584, 1.605606, 0.059531)",
        "(0.019354, 1.610317, 0.063938)",
        "(0.019214, 1.612525, 0.066177)",
        "(0.018935, 1.616469, 0.070764)",
        "(0.018648, 1.619905, 0.075324)",
        "(0.018292, 1.622772, 0.079872)",
        "(0.017930, 1.625240, 0.084461)",
        "(0.017771, 1.626384, 0.086784)",
        "(0.017390, 1.628295, 0.091375)",
        "(0.016984, 1.629770, 0.095720)",
        "(0.016541, 1.630812, 0.099904)",
        "(0.016024, 1.631482, 0.103864)",
        "(0.015738, 1.631653, 0.105763)",
        "(0.014989, 1.631587, 0.109480)",
        "(0.014027, 1.631143, 0.112905)",
        "(0.012700, 1.630238, 0.115833)",
        "(0.011263, 1.629105, 0.118619)",
        "(0.010546, 1.628463, 0.119997)",
        "(0.009155, 1.627019, 0.122514)",
        "(0.007887, 1.625435, 0.124703)",
        "(0.006596, 1.623767, 0.126616)",
        "(0.005092, 1.622049, 0.128191)",
        "(0.004303, 1.621150, 0.128806)",
        "(0.002800, 1.619346, 0.129602)",
        "(0.001323, 1.617694, 0.129885)",
        "(-0.000211, 1.616128, 0.129977)",
        "(-0.001731, 1.614822, 0.130249)",
        "(-0.002479, 1.614241, 0.130381)",
        "(-0.004009, 1.613184, 0.130411)",
        "(-0.005388, 1.612321, 0.130024)",
        "(-0.006381, 1.611805, 0.129794)",
        "(-0.007109, 1.611681, 0.130004)",
        "(-0.007425, 1.611690, 0.130209)",
        "(-0.007890, 1.611835, 0.130523)",
        "(-0.008472, 1.611960, 0.130684)",
        "(-0.009560, 1.612121, 0.130678)",
        "(-0.010117, 1.612425, 0.130381)",
        "(-0.010315, 1.612647, 0.130240)",
        "(-0.010481, 1.613282, 0.129935)",
        "(-0.010576, 1.614028, 0.129718)",
        "(-0.010541, 1.614934, 0.129569)",
        "(-0.010479, 1.615865, 0.129278)",
        "(-0.010460, 1.616319, 0.129097)",
        "(-0.010426, 1.617252, 0.128905)",
        "(-0.010323, 1.618396, 0.129424)",
        "(-0.010020, 1.619735, 0.130752)",
        "(-0.009723, 1.621067, 0.132546)",
        "(-0.009623, 1.621657, 0.133466)",
        "(-0.009560, 1.622685, 0.135478)",
        "(-0.009699, 1.623454, 0.137765)",
        "(-0.009825, 1.624008, 0.140225)",
        "(-0.010042, 1.624228, 0.142741)",
        "(-0.010222, 1.624216, 0.143979)",
        "(-0.010639, 1.623970, 0.146354)",
        "(-0.011131, 1.623428, 0.148759)",
        "(-0.011726, 1.622564, 0.150992)",
        "(-0.012390, 1.621467, 0.153103)",
        "(-0.012708, 1.620877, 0.154180)",
        "(-0.013375, 1.619576, 0.156385)",
        "(-0.014007, 1.618195, 0.158699)",
        "(-0.014640, 1.616652, 0.161074)",
        "(-0.015234, 1.614957, 0.163394)",
        "(-0.015545, 1.614079, 0.164510)",
        "(-0.016332, 1.612118, 0.166779)",
        "(-0.017227, 1.609887, 0.169054)",
        "(-0.018267, 1.607428, 0.171289)",
        "(-0.019492, 1.604753, 0.173666)",
        "(-0.020110, 1.603343, 0.174876)",
        "(-0.021351, 1.600281, 0.177330)",
        "(-0.022627, 1.597009, 0.179813)",
        "(-0.023883, 1.593559, 0.182354)",
        "(-0.025157, 1.589924, 0.185005)",
        "(-0.025856, 1.588034, 0.186379)",
        "(-0.027320, 1.584152, 0.189165)",
        "(-0.028858, 1.580183, 0.191810)",
        "(-0.030415, 1.576099, 0.194352)",
        "(-0.031876, 1.572034, 0.196977)",
        "(-0.032590, 1.570038, 0.198254)",
        "(-0.033920, 1.566059, 0.200669)",
        "(-0.035241, 1.562032, 0.202903)",
        "(-0.036491, 1.557953, 0.205057)",
        "(-0.037676, 1.553908, 0.206987)",
        "(-0.038239, 1.551878, 0.207835)",
        "(-0.039323, 1.547775, 0.209335)",
        "(-0.040310, 1.543723, 0.210772)",
        "(-0.041135, 1.539893, 0.212155)",
        "(-0.041779, 1.536074, 0.213633)",
        "(-0.042040, 1.534165, 0.214414)",
        "(-0.042515, 1.530463, 0.215924)",
        "(-0.042946, 1.526898, 0.217228)",
        "(-0.043295, 1.523340, 0.218475)",
        "(-0.043501, 1.519929, 0.219673)",
        "(-0.043599, 1.518236, 0.220262)",
        "(-0.043769, 1.514926, 0.221303)",
        "(-0.043930, 1.511607, 0.222195)",
        "(-0.044095, 1.508211, 0.223022)",
        "(-0.044204, 1.504682, 0.223725)",
        "(-0.044282, 1.502897, 0.224036)",
        "(-0.044411, 1.499418, 0.224548)",
        "(-0.044505, 1.495986, 0.225104)",
        "(-0.044527, 1.492519, 0.225651)",
        "(-0.044465, 1.489079, 0.226064)",
        "(-0.044428, 1.487354, 0.226235)",
        "(-0.044352, 1.483886, 0.226459)",
        "(-0.044249, 1.480376, 0.226604)",
        "(-0.044137, 1.476925, 0.226772)",
        "(-0.044043, 1.473480, 0.226964)",
        "(-0.043984, 1.471749, 0.227067)",
        "(-0.043877, 1.468258, 0.227296)",
        "(-0.043712, 1.464782, 0.227616)",
        "(-0.043405, 1.461173, 0.227909)",
        "(-0.043071, 1.457435, 0.228134)",
        "(-0.042924, 1.455514, 0.228183)",
        "(-0.042663, 1.451509, 0.228161)",
        "(-0.042272, 1.447304, 0.227960)",
        "(-0.041868, 1.442977, 0.227469)",
        "(-0.041515, 1.438519, 0.226683)",
        "(-0.041269, 1.436248, 0.226184)",
        "(-0.040656, 1.431604, 0.224958)",
        "(-0.039961, 1.426925, 0.223586)",
        "(-0.039251, 1.422146, 0.222197)",
        "(-0.038597, 1.417122, 0.220829)",
        "(-0.038316, 1.414567, 0.220145)",
        "(-0.037747, 1.409423, 0.218750)",
        "(-0.037192, 1.404247, 0.217293)",
        "(-0.036573, 1.399198, 0.215762)",
        "(-0.036002, 1.394154, 0.214050)",
        "(-0.035714, 1.391642, 0.213133)",
        "(-0.035096, 1.386691, 0.211063)",
        "(-0.034344, 1.381897, 0.208652)",
        "(-0.033472, 1.377339, 0.205812)",
        "(-0.032509, 1.373026, 0.202745)",
        "(-0.032016, 1.370977, 0.201117)",
        "(-0.031215, 1.367095, 0.197680)",
        "(-0.030460, 1.363558, 0.193946)",
        "(-0.029755, 1.360304, 0.189836)",
        "(-0.029015, 1.357557, 0.185130)",
        "(-0.028635, 1.356348, 0.182603)",
        "(-0.027803, 1.354379, 0.177151)",
        "(-0.026801, 1.353108, 0.171039)",
        "(-0.025726, 1.352241, 0.164421)",
        "(-0.024765, 1.351860, 0.157484)",
        "(-0.024316, 1.351817, 0.153999)",
        "(-0.023353, 1.352229, 0.146910)",
        "(-0.022310, 1.353340, 0.139820)",
        "(-0.021253, 1.355000, 0.132893)",
        "(-0.020072, 1.357159, 0.126159)",
        "(-0.019518, 1.358353, 0.122879)",
        "(-0.018407, 1.361027, 0.116417)",
        "(-0.017336, 1.363918, 0.110011)",
        "(-0.016282, 1.367144, 0.104002)",
        "(-0.015213, 1.370401, 0.098275)",
        "(-0.014717, 1.372001, 0.095479)",
        "(-0.013824, 1.375149, 0.090095)",
        "(-0.013090, 1.378102, 0.084957)",
        "(-0.012473, 1.380871, 0.080022)",
        "(-0.011944, 1.383523, 0.075198)",
        "(-0.011742, 1.384819, 0.072827)",
        "(-0.011347, 1.387470, 0.068282)",
        "(-0.010994, 1.390224, 0.063990)",
        "(-0.010780, 1.393161, 0.059887)",
        "(-0.010677, 1.396380, 0.055959)",
        "(-0.010629, 1.398119, 0.054040)",
        "(-0.010643, 1.401892, 0.050242)",
        "(-0.010851, 1.405990, 0.046675)",
        "(-0.011230, 1.410406, 0.043384)",
        "(-0.011696, 1.415336, 0.040486)",
        "(-0.011975, 1.417969, 0.039210)",
        "(-0.012556, 1.423725, 0.036956)",
        "(-0.013173, 1.429897, 0.034902)",
        "(-0.013798, 1.436480, 0.033007)",
        "(-0.014539, 1.443180, 0.031217)",
        "(-0.015008, 1.446563, 0.030375)",
        "(-0.016109, 1.453499, 0.028788)",
        "(-0.017516, 1.460583, 0.027249)",
        "(-0.019001, 1.467686, 0.025737)",
        "(-0.020469, 1.474965, 0.024407)",
        "(-0.021190, 1.478667, 0.023841)",
        "(-0.022600, 1.486256, 0.022786)",
        "(-0.023789, 1.494057, 0.021865)",
        "(-0.025034, 1.502044, 0.020967)",
        "(-0.026621, 1.510143, 0.020323)",
        "(-0.027395, 1.514250, 0.020066)",
        "(-0.028776, 1.522636, 0.019808)",
        "(-0.029999, 1.531136, 0.019760)",
        "(-0.031083, 1.539519, 0.019730)",
        "(-0.032129, 1.547795, 0.019990)",
        "(-0.032623, 1.551944, 0.020305)",
        "(-0.033447, 1.560153, 0.021088)",
        "(-0.034431, 1.567933, 0.021949)",
        "(-0.035734, 1.575278, 0.023049)",
        "(-0.037266, 1.582208, 0.024385)",
        "(-0.038005, 1.585589, 0.025155)",
        "(-0.039173, 1.592349, 0.027060)",
        "(-0.039973, 1.599102, 0.029386)",
        "(-0.040536, 1.605686, 0.032176)",
        "(-0.041022, 1.612158, 0.035417)",
        "(-0.041257, 1.615346, 0.037246)",
        "(-0.041674, 1.621555, 0.041421)",
        "(-0.042092, 1.627535, 0.046308)",
        "(-0.042448, 1.633250, 0.051736)",
        "(-0.042822, 1.638557, 0.057195)",
        "(-0.043018, 1.641035, 0.059915)",
        "(-0.043442, 1.645731, 0.065530)",
        "(-0.043795, 1.650184, 0.071480)",
        "(-0.044226, 1.654226, 0.077969)",
        "(-0.044803, 1.657945, 0.084653)",
        "(-0.045056, 1.659663, 0.088001)",
        "(-0.045495, 1.662817, 0.094692)",
        "(-0.045769, 1.665607, 0.101399)",
        "(-0.045949, 1.668124, 0.108368)",
        "(-0.045977, 1.670297, 0.115571)",
        "(-0.046028, 1.671233, 0.119184)",
        "(-0.046178, 1.672599, 0.126415)",
        "(-0.046599, 1.673260, 0.133687)",
        "(-0.047249, 1.673308, 0.140935)",
        "(-0.048091, 1.672701, 0.148126)",
        "(-0.048587, 1.672188, 0.151698)",
        "(-0.049702, 1.670655, 0.158568)",
        "(-0.050987, 1.668513, 0.165198)",
        "(-0.052375, 1.665918, 0.171693)",
        "(-0.053926, 1.662836, 0.178047)",
        "(-0.054777, 1.661130, 0.181157)",
        "(-0.056498, 1.657374, 0.187111)",
        "(-0.058060, 1.653200, 0.192706)",
        "(-0.059606, 1.648854, 0.198050)",
        "(-0.061132, 1.644387, 0.203229)",
        "(-0.061867, 1.642099, 0.205763)",
        "(-0.063283, 1.637360, 0.210580)",
        "(-0.064605, 1.632214, 0.214968)",
        "(-0.065820, 1.626788, 0.218803)",
        "(-0.066874, 1.621059, 0.222014)",
        "(-0.067371, 1.618108, 0.223465)",
        "(-0.068233, 1.611984, 0.226167)",
        "(-0.069167, 1.605624, 0.228744)",
        "(-0.070313, 1.598991, 0.231044)",
        "(-0.071518, 1.592078, 0.233240)",
        "(-0.072026, 1.588620, 0.234349)",
        "(-0.072912, 1.581687, 0.236441)",
        "(-0.073939, 1.574661, 0.238150)",
        "(-0.075065, 1.567469, 0.239569)",
        "(-0.076192, 1.560244, 0.240899)",
        "(-0.076697, 1.556636, 0.241596)",
        "(-0.077515, 1.549429, 0.242966)",
        "(-0.078254, 1.542112, 0.244026)",
        "(-0.079084, 1.534688, 0.244557)",
        "(-0.079771, 1.527378, 0.244906)",
        "(-0.079957, 1.523800, 0.245226)",
        "(-0.079848, 1.516946, 0.246118)",
        "(-0.079677, 1.510213, 0.246896)",
        "(-0.079880, 1.503220, 0.247296)",
        "(-0.079912, 1.496465, 0.247562)",
        "(-0.079763, 1.493204, 0.247761)",
        "(-0.079329, 1.486807, 0.248274)",
        "(-0.078727, 1.480423, 0.248738)",
        "(-0.078025, 1.474042, 0.248910)",
        "(-0.077188, 1.467607, 0.248575)",
        "(-0.076747, 1.464339, 0.248289)",
        "(-0.075554, 1.457860, 0.247668)",
        "(-0.074067, 1.451460, 0.246942)",
        "(-0.072693, 1.444806, 0.245807)",
        "(-0.071379, 1.437786, 0.244073)",
        "(-0.070636, 1.434196, 0.243089)",
        "(-0.068910, 1.427065, 0.240953)",
        "(-0.067140, 1.419978, 0.238407)",
        "(-0.065652, 1.412665, 0.235276)",
        "(-0.064269, 1.405239, 0.231603)",
        "(-0.063585, 1.401605, 0.229702)",
        "(-0.062068, 1.394781, 0.225895)",
        "(-0.060496, 1.388576, 0.221838)",
        "(-0.059085, 1.382695, 0.217202)",
        "(-0.057700, 1.377240, 0.211998)",
        "(-0.056911, 1.374746, 0.209300)",
        "(-0.055063, 1.370361, 0.203657)",
        "(-0.053254, 1.366492, 0.197376)",
        "(-0.051647, 1.362970, 0.190462)",
        "(-0.050024, 1.359934, 0.182961)",
        "(-0.049159, 1.358577, 0.179135)",
        "(-0.047237, 1.356475, 0.171445)",
        "(-0.045239, 1.355055, 0.163747)",
        "(-0.043391, 1.354016, 0.155837)",
        "(-0.041724, 1.353315, 0.147718)",
        "(-0.040950, 1.353126, 0.143607)",
        "(-0.039486, 1.353262, 0.135449)",
        "(-0.038028, 1.354059, 0.127612)",
        "(-0.036629, 1.355446, 0.120138)",
        "(-0.035364, 1.357452, 0.112938)",
        "(-0.034803, 1.358632, 0.109370)",
        "(-0.033750, 1.361408, 0.102345)",
        "(-0.032818, 1.364936, 0.095637)",
        "(-0.031852, 1.368922, 0.089314)",
        "(-0.030966, 1.373543, 0.083591)",
        "(-0.030530, 1.376044, 0.080898)",
        "(-0.029625, 1.381526, 0.075718)",
        "(-0.028768, 1.387465, 0.070693)",
        "(-0.028015, 1.393614, 0.065845)",
        "(-0.027338, 1.399962, 0.061210)",
        "(-0.027041, 1.403255, 0.058989)",
        "(-0.026546, 1.409966, 0.054778)",
        "(-0.026208, 1.416643, 0.051008)",
        "(-0.026053, 1.423247, 0.047559)",
        "(-0.026218, 1.429804, 0.044500)",
        "(-0.026374, 1.433065, 0.043073)",
        "(-0.026800, 1.439484, 0.040447)",
        "(-0.027406, 1.445887, 0.038039)",
        "(-0.027946, 1.452362, 0.035875)",
        "(-0.028506, 1.459050, 0.034152)",
        "(-0.028827, 1.462466, 0.033395)",
        "(-0.029395, 1.469433, 0.031865)",
        "(-0.030151, 1.477264, 0.030046)",
        "(-0.031047, 1.485305, 0.028338)",
        "(-0.031932, 1.493762, 0.026885)",
        "(-0.032364, 1.498062, 0.026267)",
        "(-0.033125, 1.506738, 0.025336)",
        "(-0.033683, 1.515438, 0.024770)",
        "(-0.034459, 1.523812, 0.024186)",
        "(-0.035599, 1.531666, 0.023640)",
        "(-0.036307, 1.535447, 0.023501)",
        "(-0.037914, 1.542665, 0.023529)",
        "(-0.039474, 1.549518, 0.023853)",
        "(-0.041037, 1.556003, 0.024287)",
        "(-0.042105, 1.562377, 0.025026)",
        "(-0.042523, 1.565586, 0.025462)",
        "(-0.043413, 1.571816, 0.026299)",
        "(-0.044452, 1.577965, 0.027122)",
        "(-0.045446, 1.584162, 0.028136)",
        "(-0.046002, 1.590147, 0.029036)",
        "(-0.046172, 1.593090, 0.029423)",
        "(-0.046274, 1.598780, 0.030112)",
        "(-0.046446, 1.604340, 0.030868)",
        "(-0.046819, 1.609616, 0.031727)",
        "(-0.047377, 1.614668, 0.032618)",
        "(-0.047742, 1.617111, 0.033081)",
        "(-0.048727, 1.621706, 0.034039)",
        "(-0.049842, 1.626040, 0.035314)",
        "(-0.051024, 1.630103, 0.036687)",
        "(-0.052062, 1.633783, 0.037914)",
        "(-0.052581, 1.635522, 0.038476)",
        "(-0.053494, 1.638811, 0.039718)",
        "(-0.054372, 1.642001, 0.041278)",
        "(-0.055380, 1.644965, 0.043022)",
        "(-0.056713, 1.647548, 0.044834)",
        "(-0.057434, 1.648730, 0.045715)",
        "(-0.058974, 1.650824, 0.047655)",
        "(-0.060595, 1.652743, 0.050258)",
        "(-0.062196, 1.654549, 0.053282)",
        "(-0.063985, 1.656044, 0.056749)",
        "(-0.064946, 1.656708, 0.058550)",
        "(-0.067007, 1.657753, 0.062344)",
        "(-0.069069, 1.658418, 0.066405)",
        "(-0.070884, 1.658798, 0.070648)",
        "(-0.072509, 1.659003, 0.075147)",
        "(-0.073251, 1.659075, 0.077524)",
        "(-0.074554, 1.659124, 0.082489)",
        "(-0.075945, 1.658989, 0.087395)",
        "(-0.077501, 1.658579, 0.092245)",
        "(-0.079020, 1.657925, 0.097255)",
        "(-0.079734, 1.657503, 0.099851)",
        "(-0.080952, 1.656606, 0.105233)",
        "(-0.081868, 1.655585, 0.110841)",
        "(-0.082761, 1.654221, 0.116424)",
        "(-0.083652, 1.652335, 0.121882)",
        "(-0.084063, 1.651272, 0.124564)",
        "(-0.084887, 1.648893, 0.129867)",
        "(-0.085667, 1.646319, 0.135300)",
        "(-0.086437, 1.643562, 0.140835)",
        "(-0.087221, 1.640407, 0.146500)",
        "(-0.087612, 1.638740, 0.149318)",
        "(-0.088385, 1.635165, 0.154876)",
        "(-0.089017, 1.631474, 0.160332)",
        "(-0.089656, 1.627720, 0.165929)",
        "(-0.090509, 1.623865, 0.171564)",
        "(-0.090983, 1.621897, 0.174348)",
        "(-0.091962, 1.617835, 0.179918)",
        "(-0.092480, 1.613706, 0.185331)",
        "(-0.092647, 1.609626, 0.190574)",
        "(-0.092723, 1.605235, 0.195454)",
        "(-0.092776, 1.602926, 0.197778)",
        "(-0.092870, 1.598205, 0.202189)",
        "(-0.092827, 1.593366, 0.206243)",
        "(-0.092527, 1.588459, 0.210015)",
        "(-0.092260, 1.583346, 0.213430)",
        "(-0.092216, 1.580645, 0.214951)",
        "(-0.092241, 1.575062, 0.217437)",
        "(-0.092137, 1.569466, 0.219548)",
        "(-0.091907, 1.564011, 0.221508)",
        "(-0.091741, 1.558548, 0.223034)",
        "(-0.091743, 1.555757, 0.223648)",
        "(-0.091822, 1.550106, 0.224424)",
        "(-0.091823, 1.544499, 0.224891)",
        "(-0.091592, 1.539124, 0.225225)",
        "(-0.091712, 1.533900, 0.224913)",
        "(-0.091975, 1.531270, 0.224567)",
        "(-0.092648, 1.526142, 0.223827)",
        "(-0.093056, 1.521384, 0.223411)",
        "(-0.093308, 1.516876, 0.223049)",
        "(-0.093847, 1.512398, 0.222233)",
        "(-0.094211, 1.510150, 0.221748)",
        "(-0.094728, 1.505764, 0.221054)",
        "(-0.094950, 1.501548, 0.220776)",
        "(-0.095012, 1.497349, 0.220488)",
        "(-0.094944, 1.493035, 0.220097)",
        "(-0.094903, 1.490849, 0.219951)",
        "(-0.094707, 1.486469, 0.219810)",
        "(-0.094419, 1.482065, 0.219700)",
        "(-0.094199, 1.477402, 0.219602)",
        "(-0.093905, 1.472584, 0.219613)",
        "(-0.093720, 1.470134, 0.219582)",
        "(-0.093281, 1.465063, 0.219315)",
        "(-0.092782, 1.459708, 0.218778)",
        "(-0.092206, 1.454165, 0.217906)",
        "(-0.091604, 1.448411, 0.216452)",
        "(-0.091258, 1.445564, 0.215601)",
        "(-0.090328, 1.439916, 0.213778)",
        "(-0.089029, 1.434376, 0.211728)",
        "(-0.087619, 1.428681, 0.209347)",
        "(-0.086311, 1.422748, 0.206451)",
        "(-0.085652, 1.419689, 0.204842)",
        "(-0.084359, 1.413330, 0.201212)",
        "(-0.082926, 1.406798, 0.197214)",
        "(-0.081520, 1.400482, 0.192972)",
        "(-0.080390, 1.394330, 0.188170)",
        "(-0.079875, 1.391359, 0.185624)",
        "(-0.078850, 1.385835, 0.180486)",
        "(-0.077788, 1.381056, 0.175319)",
        "(-0.076465, 1.377014, 0.169780)",
        "(-0.074954, 1.373715, 0.163940)",
        "(-0.074172, 1.372264, 0.160938)",
        "(-0.072526, 1.369949, 0.154701)",
        "(-0.070781, 1.368286, 0.148211)",
        "(-0.068939, 1.367118, 0.141724)",
        "(-0.067015, 1.366664, 0.135422)",
        "(-0.066076, 1.366595, 0.132306)",
        "(-0.064181, 1.366952, 0.126059)",
        "(-0.062386, 1.367850, 0.119802)",
        "(-0.060783, 1.369149, 0.113682)",
        "(-0.059245, 1.371095, 0.107719)",
        "(-0.058448, 1.372284, 0.104831)",
        "(-0.056841, 1.375238, 0.099437)",
        "(-0.055284, 1.378845, 0.094392)",
        "(-0.053899, 1.382746, 0.089519)",
        "(-0.052545, 1.387030, 0.084789)",
        "(-0.051873, 1.389276, 0.082448)",
        "(-0.050664, 1.394044, 0.077936)",
        "(-0.049459, 1.399162, 0.074036)",
        "(-0.048299, 1.404522, 0.070472)",
        "(-0.047321, 1.410027, 0.066870)",
        "(-0.046874, 1.412902, 0.065089)",
        "(-0.046030, 1.418738, 0.061765)",
        "(-0.045367, 1.424793, 0.058738)",
        "(-0.044966, 1.431004, 0.055940)",
        "(-0.044872, 1.437502, 0.053446)",
        "(-0.044934, 1.440826, 0.052307)",
        "(-0.045276, 1.447711, 0.050448)",
        "(-0.045690, 1.454914, 0.049195)",
        "(-0.046034, 1.462450, 0.048055)",
        "(-0.046394, 1.470178, 0.046931)",
        "(-0.046582, 1.474093, 0.046426)",
        "(-0.047090, 1.482141, 0.045376)",
        "(-0.047601, 1.490080, 0.044677)",
        "(-0.048425, 1.497927, 0.044137)",
        "(-0.049636, 1.505758, 0.043681)",
        "(-0.050304, 1.509656, 0.043457)",
        "(-0.051554, 1.517490, 0.043039)",
        "(-0.052770, 1.525249, 0.042670)",
        "(-0.054045, 1.532854, 0.042154)",
        "(-0.055256, 1.540277, 0.041719)",
        "(-0.055796, 1.543994, 0.041564)",
        "(-0.056720, 1.551303, 0.041208)",
        "(-0.057667, 1.558418, 0.040790)",
        "(-0.058479, 1.565545, 0.040559)",
        "(-0.058974, 1.572756, 0.040683)",
        "(-0.059154, 1.576342, 0.040869)",
        "(-0.059424, 1.583366, 0.041579)",
        "(-0.059748, 1.590220, 0.042914)",
        "(-0.060092, 1.596866, 0.044846)",
        "(-0.060739, 1.602963, 0.047317)",
        "(-0.061176, 1.605803, 0.048742)",
        "(-0.062238, 1.611076, 0.052062)",
        "(-0.063475, 1.615731, 0.055874)",
        "(-0.064750, 1.619886, 0.060050)",
        "(-0.065985, 1.623483, 0.064692)",
        "(-0.066604, 1.625109, 0.067112)",
        "(-0.067874, 1.627885, 0.072196)",
        "(-0.069124, 1.630116, 0.077445)",
        "(-0.070195, 1.632041, 0.082886)",
        "(-0.071070, 1.633701, 0.088241)",
        "(-0.071488, 1.634432, 0.090856)",
        "(-0.072261, 1.635654, 0.096168)",
        "(-0.072926, 1.636672, 0.101415)",
        "(-0.073730, 1.637369, 0.106374)",
        "(-0.074587, 1.637668, 0.111246)",
        "(-0.074951, 1.637736, 0.113687)",
        "(-0.075610, 1.637632, 0.118554)",
        "(-0.076204, 1.637261, 0.123333)",
        "(-0.076849, 1.636638, 0.128029)",
        "(-0.077529, 1.635787, 0.132666)",
        "(-0.077855, 1.635291, 0.134985)",
        "(-0.078413, 1.634086, 0.139592)",
        "(-0.078840, 1.632631, 0.144118)",
        "(-0.079351, 1.630983, 0.148657)",
        "(-0.080051, 1.629011, 0.153205)",
        "(-0.080466, 1.627909, 0.155442)",
        "(-0.081331, 1.625495, 0.159864)",
        "(-0.082104, 1.622943, 0.164291)",
        "(-0.082891, 1.620297, 0.168633)",
        "(-0.083735, 1.617421, 0.172836)",
        "(-0.084193, 1.615882, 0.174857)",
        "(-0.085063, 1.612713, 0.178586)",
        "(-0.085901, 1.609304, 0.182004)",
        "(-0.086561, 1.605660, 0.185435)",
        "(-0.087081, 1.601893, 0.188970)",
        "(-0.087352, 1.599948, 0.190686)",
        "(-0.087981, 1.595878, 0.193763)",
        "(-0.088760, 1.591432, 0.196387)",
        "(-0.089562, 1.586701, 0.198983)",
        "(-0.090518, 1.581874, 0.201501)",
        "(-0.091085, 1.579370, 0.202641)",
        "(-0.092099, 1.574367, 0.204726)",
        "(-0.092836, 1.569491, 0.206602)",
        "(-0.093223, 1.564684, 0.208177)",
        "(-0.093421, 1.559800, 0.209498)",
        "(-0.093540, 1.557296, 0.210104)",
        "(-0.093860, 1.552147, 0.211092)",
        "(-0.094243, 1.546747, 0.211777)",
        "(-0.094494, 1.541340, 0.212384)",
        "(-0.094711, 1.535840, 0.212897)",
        "(-0.094839, 1.533037, 0.213045)",
        "(-0.095153, 1.527360, 0.213006)",
        "(-0.095442, 1.521788, 0.212670)",
        "(-0.095702, 1.516415, 0.212295)",
        "(-0.095964, 1.511097, 0.211861)",
        "(-0.096090, 1.508484, 0.211569)",
        "(-0.096234, 1.503366, 0.210610)",
        "(-0.096416, 1.498259, 0.209386)",
        "(-0.096364, 1.493404, 0.208258)",
        "(-0.096210, 1.488688, 0.207223)",
        "(-0.096167, 1.486345, 0.206697)",
        "(-0.096132, 1.481567, 0.205662)",
        "(-0.095870, 1.476742, 0.204697)",
        "(-0.095476, 1.471853, 0.203607)",
        "(-0.095078, 1.466877, 0.202336)",
        "(-0.094865, 1.464347, 0.201686)",
        "(-0.094370, 1.459242, 0.200437)",
        "(-0.093678, 1.454215, 0.199449)",
        "(-0.093150, 1.449131, 0.198311)",
        "(-0.092675, 1.443904, 0.196915)",
        "(-0.092322, 1.441352, 0.196240)",
        "(-0.091257, 1.436436, 0.194884)",
        "(-0.090072, 1.431623, 0.193109)",
        "(-0.088916, 1.426700, 0.190888)",
        "(-0.087783, 1.421830, 0.188419)",
        "(-0.087202, 1.419442, 0.187080)",
        "(-0.086044, 1.414699, 0.184029)",
        "(-0.084831, 1.410015, 0.180477)",
        "(-0.083524, 1.405648, 0.176477)",
        "(-0.082196, 1.401560, 0.171930)",
        "(-0.081522, 1.399586, 0.169495)",
        "(-0.080163, 1.395852, 0.164245)",
        "(-0.078748, 1.392906, 0.158660)",
        "(-0.077269, 1.390634, 0.152995)",
        "(-0.075920, 1.389180, 0.147005)",
        "(-0.075320, 1.388760, 0.143931)",
        "(-0.074186, 1.388890, 0.137514)",
        "(-0.073109, 1.389808, 0.130905)",
        "(-0.072120, 1.391645, 0.124296)",
        "(-0.071257, 1.394439, 0.117973)",
        "(-0.070813, 1.396172, 0.114969)",
        "(-0.069889, 1.400483, 0.109421)",
        "(-0.068935, 1.405401, 0.104165)",
        "(-0.067933, 1.410806, 0.099166)",
        "(-0.066947, 1.416588, 0.094430)",
        "(-0.066428, 1.419622, 0.092234)",
        "(-0.065498, 1.425736, 0.088281)",
        "(-0.064767, 1.431937, 0.084731)",
        "(-0.064293, 1.437989, 0.081379)",
        "(-0.064023, 1.443873, 0.078210)",
        "(-0.063921, 1.446789, 0.076681)",
        "(-0.063676, 1.452717, 0.073732)",
        "(-0.063554, 1.458752, 0.071035)",
        "(-0.063388, 1.464938, 0.068693)",
        "(-0.063229, 1.471274, 0.066521)",
        "(-0.063150, 1.474453, 0.065473)",
        "(-0.062925, 1.480802, 0.063468)",
        "(-0.062596, 1.487162, 0.061577)",
        "(-0.062293, 1.493588, 0.059836)",
        "(-0.062115, 1.500059, 0.058330)",
        "(-0.062053, 1.503272, 0.057623)",
        "(-0.061983, 1.509738, 0.056227)",
        "(-0.061886, 1.516356, 0.055030)",
        "(-0.061538, 1.523156, 0.054043)",
        "(-0.061143, 1.529917, 0.053040)",
        "(-0.060964, 1.533257, 0.052548)",
        "(-0.060567, 1.539814, 0.051529)",
        "(-0.060201, 1.546220, 0.050341)",
        "(-0.059857, 1.552513, 0.049225)",
        "(-0.059532, 1.558682, 0.048281)",
        "(-0.059391, 1.561720, 0.047861)",
        "(-0.059129, 1.567646, 0.047149)",
        "(-0.059006, 1.573417, 0.046606)",
        "(-0.058966, 1.579007, 0.046359)",
        "(-0.058852, 1.584481, 0.046541)",
        "(-0.058718, 1.587183, 0.046704)",
        "(-0.058557, 1.592295, 0.046931)",
        "(-0.058409, 1.597079, 0.047434)",
        "(-0.058114, 1.601507, 0.048367)",
        "(-0.057927, 1.605422, 0.049593)",
        "(-0.057863, 1.607203, 0.050457)",
        "(-0.057713, 1.610460, 0.052762)",
        "(-0.057668, 1.613187, 0.055529)",
        "(-0.057784, 1.615283, 0.058589)",
        "(-0.057811, 1.616976, 0.062346)",
        "(-0.057768, 1.617726, 0.064435)",
        "(-0.057752, 1.618976, 0.068601)",
        "(-0.057938, 1.619783, 0.072853)",
        "(-0.058301, 1.620183, 0.077229)",
        "(-0.058573, 1.620398, 0.081518)",
        "(-0.058622, 1.620479, 0.083644)",
        "(-0.058558, 1.620635, 0.088009)",
        "(-0.058380, 1.620744, 0.092449)",
        "(-0.058362, 1.620659, 0.096725)",
        "(-0.058506, 1.620266, 0.100813)",
        "(-0.058600, 1.619950, 0.102791)",
        "(-0.058767, 1.619250, 0.106571)",
        "(-0.058876, 1.618485, 0.110075)",
        "(-0.058979, 1.617640, 0.113429)",
        "(-0.059097, 1.616758, 0.116513)",
        "(-0.059087, 1.616318, 0.118058)",
        "(-0.058901, 1.615579, 0.121166)",
        "(-0.058649, 1.614864, 0.123940)",
        "(-0.058575, 1.614006, 0.125937)",
        "(-0.058717, 1.613196, 0.127635)",
        "(-0.058700, 1.612902, 0.128693)",
        "(-0.058162, 1.612691, 0.131581)",
        "(-0.057204, 1.612696, 0.134699)",
        "(-0.056363, 1.612613, 0.137611)",
        "(-0.055735, 1.612499, 0.140642)",
        "(-0.055499, 1.612455, 0.142236)",
        "(-0.055153, 1.612334, 0.145777)",
        "(-0.054869, 1.612140, 0.149806)",
        "(-0.054507, 1.612070, 0.154097)",
        "(-0.054294, 1.611963, 0.158371)",
        "(-0.054264, 1.611794, 0.160415)",
        "(-0.054277, 1.611264, 0.164538)",
        "(-0.054303, 1.610570, 0.169034)",
        "(-0.054224, 1.609748, 0.173710)",
        "(-0.054232, 1.608679, 0.178283)",
        "(-0.054267, 1.608066, 0.180541)",
        "(-0.054256, 1.606681, 0.185032)",
        "(-0.054337, 1.604868, 0.189440)",
        "(-0.054674, 1.602549, 0.193748)",
        "(-0.055209, 1.599847, 0.198073)",
        "(-0.055507, 1.598335, 0.200283)",
        "(-0.056185, 1.594993, 0.204791)",
        "(-0.056842, 1.591325, 0.209296)",
        "(-0.057555, 1.587270, 0.213543)",
        "(-0.058294, 1.582743, 0.217704)",
        "(-0.058632, 1.580322, 0.219863)",
        "(-0.059375, 1.575356, 0.224211)",
        "(-0.060337, 1.570023, 0.228306)",
        "(-0.061368, 1.564295, 0.232145)",
        "(-0.062135, 1.558290, 0.235771)",
        "(-0.062441, 1.555215, 0.237518)",
        "(-0.063139, 1.548918, 0.240802)",
        "(-0.063897, 1.542323, 0.243749)",
        "(-0.064484, 1.535561, 0.246606)",
        "(-0.064896, 1.528754, 0.249429)",
        "(-0.065151, 1.525272, 0.250696)",
        "(-0.065717, 1.518052, 0.252848)",
        "(-0.066206, 1.510555, 0.254749)",
        "(-0.066329, 1.502983, 0.256815)",
        "(-0.066187, 1.495326, 0.258838)",
        "(-0.066109, 1.491335, 0.259671)",
        "(-0.066072, 1.482997, 0.260964)",
        "(-0.066053, 1.474358, 0.261860)",
        "(-0.066075, 1.465788, 0.262303)",
        "(-0.066266, 1.457246, 0.262300)",
        "(-0.066357, 1.453032, 0.262218)",
        "(-0.066408, 1.444799, 0.262046)",
        "(-0.066413, 1.436765, 0.261545)",
        "(-0.066573, 1.428652, 0.260258)",
        "(-0.066706, 1.420596, 0.258177)",
        "(-0.066700, 1.416659, 0.256937)",
        "(-0.066570, 1.409118, 0.254124)",
        "(-0.066536, 1.401674, 0.250747)",
        "(-0.066505, 1.394203, 0.246853)",
        "(-0.066398, 1.386983, 0.242381)",
        "(-0.066361, 1.383559, 0.239902)",
        "(-0.066328, 1.377023, 0.234698)",
        "(-0.066206, 1.371171, 0.229302)",
        "(-0.065969, 1.366047, 0.223784)",
        "(-0.065728, 1.361462, 0.217702)",
        "(-0.065653, 1.359436, 0.214410)",
        "(-0.065552, 1.355789, 0.207659)",
        "(-0.065416, 1.352744, 0.200665)",
        "(-0.065193, 1.350242, 0.193406)",
        "(-0.064927, 1.348295, 0.185947)",
        "(-0.064767, 1.347558, 0.182256)",
        "(-0.064333, 1.346393, 0.174949)",
        "(-0.063833, 1.345779, 0.167636)",
        "(-0.063307, 1.345603, 0.160211)",
        "(-0.062915, 1.345896, 0.152624)",
        "(-0.062778, 1.346304, 0.148931)",
        "(-0.062534, 1.347556, 0.141957)",
        "(-0.062361, 1.349421, 0.135344)",
        "(-0.062116, 1.351999, 0.129118)",
        "(-0.061862, 1.355181, 0.123352)",
        "(-0.061736, 1.356986, 0.120600)",
        "(-0.061460, 1.360899, 0.115340)",
        "(-0.061133, 1.365244, 0.110489)",
        "(-0.060805, 1.369940, 0.106000)",
        "(-0.060541, 1.374863, 0.101812)",
        "(-0.060435, 1.377447, 0.099786)",
        "(-0.060298, 1.382719, 0.095794)",
        "(-0.060269, 1.388247, 0.092023)",
        "(-0.060461, 1.394028, 0.088353)",
        "(-0.060822, 1.400155, 0.084822)",
        "(-0.060955, 1.403414, 0.083184)",
        "(-0.061059, 1.410294, 0.080014)",
        "(-0.061085, 1.417346, 0.076903)",
        "(-0.061083, 1.424522, 0.073876)",
        "(-0.061023, 1.431808, 0.070974)",
        "(-0.061054, 1.435409, 0.069632)",
        "(-0.061188, 1.442521, 0.067061)",
        "(-0.061376, 1.449587, 0.064665)",
        "(-0.061505, 1.456674, 0.062473)",
        "(-0.061464, 1.463789, 0.060423)",
        "(-0.061299, 1.467347, 0.059439)",
        "(-0.060947, 1.474350, 0.057463)",
        "(-0.060745, 1.481153, 0.055436)",
        "(-0.060860, 1.487784, 0.053476)",
        "(-0.061107, 1.494401, 0.051684)",
        "(-0.061226, 1.497759, 0.050865)",
        "(-0.061379, 1.504467, 0.049239)",
        "(-0.061365, 1.511286, 0.047507)",
        "(-0.061479, 1.518207, 0.045776)",
        "(-0.061627, 1.525282, 0.044312)",
        "(-0.061596, 1.528947, 0.043706)",
        "(-0.061164, 1.536195, 0.042895)",
        "(-0.060860, 1.543788, 0.042851)",
        "(-0.060792, 1.551176, 0.042625)",
        "(-0.060435, 1.558408, 0.042379)",
        "(-0.060265, 1.561982, 0.042343)",
        "(-0.060052, 1.568907, 0.042443)",
        "(-0.059923, 1.575601, 0.042666)",
        "(-0.059919, 1.582006, 0.043017)",
        "(-0.059915, 1.588246, 0.043813)",
        "(-0.059867, 1.591336, 0.044376)",
        "(-0.059830, 1.597370, 0.045545)",
        "(-0.059877, 1.603125, 0.047031)",
        "(-0.059858, 1.608738, 0.048888)",
        "(-0.059656, 1.614066, 0.051109)",
        "(-0.059529, 1.616624, 0.052421)",
        "(-0.059303, 1.621550, 0.055286)",
        "(-0.059103, 1.626109, 0.058423)",
        "(-0.058913, 1.630273, 0.061864)",
        "(-0.058702, 1.634065, 0.065765)",
        "(-0.058605, 1.635803, 0.067905)",
        "(-0.058446, 1.638975, 0.072518)",
        "(-0.058431, 1.641656, 0.077703)",
        "(-0.058517, 1.643859, 0.083164)",
        "(-0.058715, 1.645568, 0.088850)",
        "(-0.058846, 1.646216, 0.091804)",
        "(-0.059081, 1.647375, 0.097844)",
        "(-0.059443, 1.648176, 0.104174)",
        "(-0.060059, 1.648591, 0.110422)",
        "(-0.060758, 1.648588, 0.116627)",
        "(-0.061020, 1.648428, 0.119772)",
        "(-0.061467, 1.647948, 0.126003)",
        "(-0.061934, 1.647099, 0.132058)",
        "(-0.062558, 1.645740, 0.138025)",
        "(-0.063306, 1.643857, 0.143888)",
        "(-0.063685, 1.642749, 0.146749)",
        "(-0.064449, 1.640340, 0.152321)",
        "(-0.065276, 1.637652, 0.157600)",
        "(-0.066422, 1.634617, 0.162466)",
        "(-0.067623, 1.631214, 0.167188)",
        "(-0.068095, 1.629420, 0.169528)",
        "(-0.068902, 1.625677, 0.173974)",
        "(-0.069654, 1.621653, 0.177802)",
        "(-0.070394, 1.617334, 0.181131)",
        "(-0.070984, 1.612825, 0.184252)",
        "(-0.071145, 1.610508, 0.185808)",
        "(-0.071483, 1.605697, 0.188975)",
        "(-0.071929, 1.600659, 0.191841)",
        "(-0.072483, 1.595351, 0.194402)",
        "(-0.072932, 1.589888, 0.196911)",
        "(-0.073183, 1.587085, 0.198164)",
        "(-0.073706, 1.581397, 0.200518)",
        "(-0.074173, 1.575606, 0.202618)",
        "(-0.074532, 1.569814, 0.204615)",
        "(-0.074756, 1.564136, 0.206491)",
        "(-0.074891, 1.561266, 0.207324)",
        "(-0.075230, 1.555447, 0.208840)",
        "(-0.075506, 1.549456, 0.210258)",
        "(-0.075781, 1.543521, 0.211561)",
        "(-0.076074, 1.537610, 0.212625)",
        "(-0.076195, 1.534616, 0.213103)",
        "(-0.076229, 1.528604, 0.214143)",
        "(-0.075923, 1.522686, 0.215090)",
        "(-0.075645, 1.516529, 0.215731)",
        "(-0.075511, 1.510192, 0.215937)",
        "(-0.075470, 1.506979, 0.215863)",
        "(-0.075246, 1.500523, 0.215650)",
        "(-0.074517, 1.494009, 0.215438)",
        "(-0.073457, 1.487400, 0.214860)",
        "(-0.072393, 1.480449, 0.213499)",
        "(-0.071901, 1.476836, 0.212502)",
        "(-0.070937, 1.469293, 0.210421)",
        "(-0.069723, 1.461653, 0.208410)",
        "(-0.068390, 1.453932, 0.206190)",
        "(-0.067118, 1.446031, 0.203422)",
        "(-0.066516, 1.442079, 0.201800)",
        "(-0.065290, 1.434268, 0.198458)",
        "(-0.064150, 1.426681, 0.195149)",
        "(-0.063150, 1.419231, 0.191574)",
        "(-0.062454, 1.412019, 0.187344)",
        "(-0.062150, 1.408575, 0.185090)",
        "(-0.061492, 1.402449, 0.180409)",
        "(-0.060673, 1.396947, 0.175712)",
        "(-0.059855, 1.392299, 0.170775)",
        "(-0.059306, 1.388159, 0.165454)",
        "(-0.059071, 1.386331, 0.162726)",
        "(-0.058505, 1.383317, 0.157412)",
        "(-0.057801, 1.381221, 0.152199)",
        "(-0.057054, 1.380054, 0.146951)",
        "(-0.056309, 1.379769, 0.141919)",
        "(-0.055924, 1.379982, 0.139501)",
        "(-0.055128, 1.380809, 0.134656)",
        "(-0.054332, 1.382147, 0.129678)",
        "(-0.053506, 1.383927, 0.124626)",
        "(-0.052651, 1.386100, 0.119762)",
        "(-0.052209, 1.387357, 0.117400)",
        "(-0.051412, 1.390156, 0.112920)",
        "(-0.050751, 1.393242, 0.108621)",
        "(-0.050209, 1.396498, 0.104249)",
        "(-0.049767, 1.399931, 0.099932)",
        "(-0.049514, 1.401762, 0.097911)",
        "(-0.048961, 1.405562, 0.093953)",
        "(-0.048319, 1.409499, 0.090102)",
        "(-0.047724, 1.413481, 0.086329)",
        "(-0.047288, 1.417438, 0.082624)",
        "(-0.047163, 1.419391, 0.080785)",
        "(-0.047022, 1.423318, 0.077188)",
        "(-0.046890, 1.427335, 0.073702)",
        "(-0.046948, 1.431396, 0.070418)",
        "(-0.047077, 1.435638, 0.067262)",
        "(-0.047167, 1.437884, 0.065750)",
        "(-0.047273, 1.442631, 0.062858)",
        "(-0.047260, 1.447632, 0.060148)",
        "(-0.047215, 1.452813, 0.057477)",
        "(-0.047073, 1.458245, 0.054865)",
        "(-0.046937, 1.461048, 0.053580)",
        "(-0.046533, 1.466716, 0.051064)",
        "(-0.046230, 1.472482, 0.048479)",
        "(-0.045899, 1.478237, 0.046019)",
        "(-0.045531, 1.483973, 0.043791)",
        "(-0.045376, 1.486844, 0.042738)",
        "(-0.045162, 1.492626, 0.040737)",
        "(-0.045069, 1.498435, 0.039094)",
        "(-0.044970, 1.504328, 0.037859)",
        "(-0.044966, 1.510257, 0.036614)",
        "(-0.045063, 1.513162, 0.035863)",
        "(-0.045160, 1.519031, 0.034804)",
        "(-0.044914, 1.526287, 0.036066)",
        "(-0.045617, 1.533148, 0.036638)",
        "(-0.046074, 1.539772, 0.036654)",
        "(-0.046073, 1.543324, 0.036860)",
        "(-0.046065, 1.550282, 0.037310)",
        "(-0.046071, 1.557047, 0.037707)",
        "(-0.045908, 1.563916, 0.038371)",
        "(-0.045357, 1.570886, 0.039219)",
        "(-0.044916, 1.574391, 0.039693)",
        "(-0.044038, 1.581404, 0.040783)",
        "(-0.043147, 1.588264, 0.042257)",
        "(-0.042340, 1.594955, 0.044268)",
        "(-0.041585, 1.601354, 0.046844)",
        "(-0.041244, 1.604470, 0.048295)",
        "(-0.040553, 1.610538, 0.051466)",
        "(-0.039787, 1.616338, 0.055029)",
        "(-0.039010, 1.621591, 0.058711)",
        "(-0.038213, 1.626843, 0.062922)",
        "(-0.037831, 1.629315, 0.065180)",
        "(-0.037200, 1.633893, 0.069778)",
        "(-0.036854, 1.637916, 0.074698)",
        "(-0.036563, 1.641544, 0.080044)",
        "(-0.036311, 1.644913, 0.085578)",
        "(-0.036309, 1.646435, 0.088324)",
        "(-0.036446, 1.649148, 0.093981)",
        "(-0.036806, 1.651628, 0.099832)",
        "(-0.037306, 1.653815, 0.105771)",
        "(-0.037792, 1.655629, 0.111923)",
        "(-0.037957, 1.656460, 0.115027)",
        "(-0.038291, 1.657872, 0.121112)",
        "(-0.038871, 1.658827, 0.127024)",
        "(-0.039749, 1.659269, 0.132833)",
        "(-0.040423, 1.659446, 0.138672)",
        "(-0.040625, 1.659428, 0.141615)",
        "(-0.041012, 1.659112, 0.147378)",
        "(-0.041574, 1.658208, 0.152773)",
        "(-0.042362, 1.656753, 0.157881)",
        "(-0.043174, 1.654866, 0.162950)",
        "(-0.043468, 1.653744, 0.165438)",
        "(-0.043954, 1.651313, 0.170213)",
        "(-0.044662, 1.648408, 0.174740)",
        "(-0.045763, 1.645040, 0.179101)",
        "(-0.047042, 1.641239, 0.183240)",
        "(-0.047701, 1.639168, 0.185224)",
        "(-0.048783, 1.634984, 0.189035)",
        "(-0.049678, 1.630642, 0.192526)",
        "(-0.050506, 1.626162, 0.195929)",
        "(-0.051339, 1.621695, 0.199363)",
        "(-0.051848, 1.619413, 0.201041)",
        "(-0.052886, 1.614783, 0.204185)",
        "(-0.053823, 1.610062, 0.207146)",
        "(-0.054637, 1.605289, 0.210046)",
        "(-0.055455, 1.600497, 0.212694)",
        "(-0.055888, 1.598047, 0.213935)",
        "(-0.056668, 1.593099, 0.216516)",
        "(-0.057378, 1.588122, 0.219140)",
        "(-0.058272, 1.582963, 0.221656)",
        "(-0.059144, 1.577617, 0.223994)",
        "(-0.059519, 1.574862, 0.225114)",
        "(-0.060201, 1.569286, 0.227164)",
        "(-0.060924, 1.563661, 0.228939)",
        "(-0.061777, 1.558084, 0.230606)",
        "(-0.062526, 1.552504, 0.232312)",
        "(-0.062832, 1.549718, 0.233133)",
        "(-0.063473, 1.544087, 0.234579)",
        "(-0.064172, 1.538342, 0.235734)",
        "(-0.064776, 1.532666, 0.236786)",
        "(-0.065368, 1.527020, 0.237422)",
        "(-0.065725, 1.524155, 0.237518)",
        "(-0.066370, 1.518466, 0.237554)",
        "(-0.066781, 1.512805, 0.237623)",
        "(-0.067057, 1.507219, 0.237640)",
        "(-0.067500, 1.501444, 0.237219)",
        "(-0.067707, 1.498535, 0.236826)",
        "(-0.068028, 1.492776, 0.236002)",
        "(-0.068122, 1.487143, 0.235214)",
        "(-0.068125, 1.481666, 0.234285)",
        "(-0.068146, 1.476175, 0.233262)",
        "(-0.068082, 1.473462, 0.232803)",
        "(-0.067738, 1.468096, 0.231836)",
        "(-0.067415, 1.462691, 0.230350)",
        "(-0.067318, 1.457182, 0.228221)",
        "(-0.067102, 1.451774, 0.225870)",
        "(-0.066876, 1.449215, 0.224610)",
        "(-0.066290, 1.444176, 0.221893)",
        "(-0.065752, 1.439060, 0.218797)",
        "(-0.065274, 1.434035, 0.215253)",
        "(-0.064764, 1.429135, 0.211309)",
        "(-0.064462, 1.426821, 0.209132)",
        "(-0.063864, 1.422479, 0.204595)",
        "(-0.063193, 1.418539, 0.199871)",
        "(-0.062564, 1.414924, 0.194852)",
        "(-0.062074, 1.411632, 0.189534)",
        "(-0.061871, 1.410149, 0.186785)",
        "(-0.061575, 1.407499, 0.181125)",
        "(-0.061376, 1.405285, 0.175224)",
        "(-0.061340, 1.403407, 0.169096)",
        "(-0.061383, 1.401974, 0.162638)",
        "(-0.061404, 1.401499, 0.159233)",
        "(-0.061576, 1.400884, 0.152231)",
        "(-0.061663, 1.401032, 0.145287)",
        "(-0.061472, 1.402040, 0.138572)",
        "(-0.061309, 1.403750, 0.131815)",
        "(-0.061240, 1.404878, 0.128477)",
        "(-0.061118, 1.407555, 0.122027)",
        "(-0.061049, 1.410828, 0.115978)",
        "(-0.061117, 1.414691, 0.110411)",
        "(-0.061170, 1.419168, 0.105254)",
        "(-0.061204, 1.421643, 0.102817)",
        "(-0.061292, 1.426811, 0.098166)",
        "(-0.061316, 1.432348, 0.093888)",
        "(-0.061426, 1.438195, 0.089760)",
        "(-0.061480, 1.444272, 0.085798)",
        "(-0.061520, 1.447375, 0.083970)",
        "(-0.061538, 1.453731, 0.080484)",
        "(-0.061519, 1.460212, 0.077209)",
        "(-0.061573, 1.466829, 0.074041)",
        "(-0.061775, 1.473580, 0.071060)",
        "(-0.061910, 1.476971, 0.069746)",
        "(-0.062131, 1.483895, 0.067412)",
        "(-0.062231, 1.490937, 0.065379)",
        "(-0.062324, 1.498073, 0.063665)",
        "(-0.062478, 1.505198, 0.062062)",
        "(-0.062628, 1.508694, 0.061261)",
        "(-0.062893, 1.515666, 0.059743)",
        "(-0.063040, 1.522656, 0.058620)",
        "(-0.063133, 1.529598, 0.057805)",
        "(-0.063335, 1.536379, 0.057099)",
        "(-0.063433, 1.539730, 0.056843)",
        "(-0.063553, 1.546462, 0.056509)",
        "(-0.063864, 1.553192, 0.056259)",
        "(-0.064093, 1.560056, 0.056396)",
        "(-0.064093, 1.567134, 0.057010)",
        "(-0.064059, 1.570639, 0.057341)",
        "(-0.064109, 1.577460, 0.057926)",
        "(-0.064088, 1.584227, 0.058734)",
        "(-0.063955, 1.590896, 0.059821)",
        "(-0.063874, 1.597327, 0.061225)",
        "(-0.063876, 1.600428, 0.062098)",
        "(-0.063867, 1.606462, 0.064272)",
        "(-0.063831, 1.612242, 0.066947)",
        "(-0.063803, 1.617719, 0.070270)",
        "(-0.063765, 1.622918, 0.074404)",
        "(-0.063761, 1.625369, 0.076620)",
        "(-0.064033, 1.629855, 0.081330)",
        "(-0.064518, 1.633748, 0.086527)",
        "(-0.065130, 1.637112, 0.092095)",
        "(-0.065802, 1.639943, 0.097906)",
        "(-0.066190, 1.641100, 0.100911)",
        "(-0.066997, 1.643045, 0.106963)",
        "(-0.067599, 1.644629, 0.112961)",
        "(-0.068154, 1.645666, 0.118859)",
        "(-0.068641, 1.646201, 0.124684)",
        "(-0.068827, 1.646289, 0.127446)",
        "(-0.069260, 1.646116, 0.132778)",
        "(-0.069722, 1.645433, 0.137901)",
        "(-0.070193, 1.644297, 0.142836)",
        "(-0.070857, 1.642834, 0.147418)",
        "(-0.071261, 1.641971, 0.149533)",
        "(-0.072105, 1.640032, 0.153540)",
        "(-0.073016, 1.637841, 0.157105)",
        "(-0.074066, 1.635450, 0.160260)",
        "(-0.075184, 1.632915, 0.163266)",
        "(-0.075680, 1.631633, 0.164731)",
        "(-0.076618, 1.628967, 0.167555)",
        "(-0.077589, 1.626164, 0.170060)",
        "(-0.078615, 1.623276, 0.172326)",
        "(-0.079480, 1.620410, 0.174585)",
        "(-0.079885, 1.618963, 0.175716)",
        "(-0.080740, 1.615935, 0.177874)",
        "(-0.081606, 1.612641, 0.179951)",
        "(-0.082382, 1.609251, 0.182166)",
        "(-0.083077, 1.605800, 0.184711)",
        "(-0.083445, 1.604018, 0.186104)",
        "(-0.084240, 1.600298, 0.188909)",
        "(-0.085208, 1.596396, 0.191766)",
        "(-0.086417, 1.592235, 0.194442)",
        "(-0.087694, 1.587740, 0.196857)",
        "(-0.088280, 1.585441, 0.197982)",
        "(-0.089261, 1.580886, 0.200285)",
        "(-0.090185, 1.576319, 0.202683)",
        "(-0.091099, 1.571717, 0.205091)",
        "(-0.091781, 1.567120, 0.207593)",
        "(-0.091981, 1.564807, 0.208852)",
        "(-0.092401, 1.559988, 0.211069)",
        "(-0.092951, 1.554763, 0.212984)",
        "(-0.093621, 1.549283, 0.215011)",
        "(-0.094265, 1.543659, 0.217351)",
        "(-0.094603, 1.540753, 0.218578)",
        "(-0.095206, 1.534736, 0.220990)",
        "(-0.095744, 1.528472, 0.223286)",
        "(-0.096289, 1.521886, 0.225487)",
        "(-0.096949, 1.515037, 0.227541)",
        "(-0.097286, 1.511545, 0.228500)",
        "(-0.097844, 1.504527, 0.230295)",
        "(-0.098239, 1.497495, 0.231940)",
        "(-0.098400, 1.490300, 0.233454)",
        "(-0.098456, 1.482821, 0.234746)",
        "(-0.098545, 1.478991, 0.235180)",
        "(-0.098827, 1.471105, 0.235685)",
        "(-0.099078, 1.463021, 0.235928)",
        "(-0.099051, 1.454943, 0.236162)",
        "(-0.098978, 1.446768, 0.236102)",
        "(-0.098964, 1.442636, 0.235719)",
        "(-0.098908, 1.434228, 0.234317)",
        "(-0.098651, 1.425850, 0.232301)",
        "(-0.098181, 1.417544, 0.229913)",
        "(-0.097700, 1.409424, 0.227155)",
        "(-0.097546, 1.405349, 0.225538)",
        "(-0.097406, 1.397271, 0.221950)",
        "(-0.097239, 1.389521, 0.217850)",
        "(-0.096875, 1.382359, 0.213322)",
        "(-0.096547, 1.375798, 0.208265)",
        "(-0.096353, 1.372820, 0.205528)",
        "(-0.095783, 1.367448, 0.200048)",
        "(-0.094262, 1.363127, 0.194292)",
        "(-0.093453, 1.358911, 0.187973)",
        "(-0.092783, 1.355518, 0.181118)",
        "(-0.092429, 1.354153, 0.177719)",
        "(-0.091551, 1.351978, 0.171125)",
        "(-0.090639, 1.350613, 0.164494)",
        "(-0.089977, 1.349840, 0.157588)",
        "(-0.089371, 1.349748, 0.150666)",
        "(-0.089061, 1.350070, 0.147335)",
        "(-0.088469, 1.351065, 0.140933)",
        "(-0.087920, 1.353359, 0.135090)",
        "(-0.087406, 1.356159, 0.129602)",
        "(-0.086909, 1.359646, 0.124324)",
        "(-0.086656, 1.361622, 0.121768)",
        "(-0.086112, 1.365873, 0.116818)",
        "(-0.085580, 1.370570, 0.112077)",
        "(-0.085039, 1.375600, 0.107701)",
        "(-0.084480, 1.380869, 0.103691)",
        "(-0.084229, 1.383563, 0.101792)",
        "(-0.083835, 1.388947, 0.098118)",
        "(-0.083461, 1.394351, 0.094657)",
        "(-0.082991, 1.399911, 0.091514)",
        "(-0.082545, 1.405379, 0.088444)",
        "(-0.082376, 1.408030, 0.086971)",
        "(-0.082088, 1.413228, 0.084227)",
        "(-0.081882, 1.418229, 0.081757)",
        "(-0.081728, 1.422987, 0.079329)",
        "(-0.081647, 1.427640, 0.077128)",
        "(-0.081542, 1.430000, 0.076128)",
        "(-0.081271, 1.434714, 0.074355)",
        "(-0.081026, 1.439442, 0.072798)",
        "(-0.080946, 1.444159, 0.071242)",
        "(-0.080903, 1.449074, 0.069780)",
        "(-0.080914, 1.451645, 0.069111)",
        "(-0.080904, 1.456926, 0.067802)",
        "(-0.080802, 1.462431, 0.066697)",
        "(-0.080694, 1.468090, 0.065589)",
        "(-0.080563, 1.473870, 0.064552)",
        "(-0.080499, 1.476786, 0.064114)",
        "(-0.080385, 1.482622, 0.063266)",
        "(-0.080245, 1.488383, 0.062217)",
        "(-0.079989, 1.494119, 0.061063)",
        "(-0.079637, 1.499792, 0.059958)",
        "(-0.079426, 1.502588, 0.059395)",
        "(-0.079187, 1.508086, 0.058220)",
        "(-0.079123, 1.513514, 0.057058)",
        "(-0.078912, 1.519106, 0.056163)",
        "(-0.078732, 1.524819, 0.055152)",
        "(-0.078668, 1.527626, 0.054500)",
        "(-0.078504, 1.533335, 0.053214)",
        "(-0.078039, 1.539377, 0.052072)",
        "(-0.077535, 1.545439, 0.050764)",
        "(-0.077077, 1.551513, 0.049433)",
        "(-0.076745, 1.554606, 0.048854)",
        "(-0.076012, 1.560811, 0.047893)",
        "(-0.075453, 1.566880, 0.047155)",
        "(-0.074994, 1.572899, 0.046812)",
        "(-0.074585, 1.578810, 0.046645)",
        "(-0.074400, 1.581703, 0.046692)",
        "(-0.074034, 1.587454, 0.047208)",
        "(-0.073605, 1.593081, 0.048249)",
        "(-0.073239, 1.598472, 0.049730)",
        "(-0.072943, 1.603673, 0.051788)",
        "(-0.072856, 1.606134, 0.053075)",
        "(-0.072771, 1.610783, 0.055884)",
        "(-0.072810, 1.615030, 0.059113)",
        "(-0.072873, 1.618955, 0.062898)",
        "(-0.072953, 1.622522, 0.067064)",
        "(-0.073031, 1.624103, 0.069269)",
        "(-0.073267, 1.627008, 0.073840)",
        "(-0.073561, 1.629449, 0.078455)",
        "(-0.074110, 1.631333, 0.083054)",
        "(-0.074755, 1.632888, 0.087990)",
        "(-0.075018, 1.633604, 0.090574)",
        "(-0.075604, 1.634818, 0.095630)",
        "(-0.076254, 1.635568, 0.100459)",
        "(-0.077001, 1.635899, 0.105346)",
        "(-0.077933, 1.635843, 0.110327)",
        "(-0.078406, 1.635633, 0.112901)",
        "(-0.079120, 1.635076, 0.118114)",
        "(-0.079734, 1.634282, 0.123233)",
        "(-0.080456, 1.633015, 0.128063)",
        "(-0.081276, 1.631331, 0.132768)",
        "(-0.081621, 1.630389, 0.135207)",
        "(-0.082242, 1.628359, 0.140267)",
        "(-0.083161, 1.625923, 0.145388)",
        "(-0.084189, 1.623203, 0.150576)",
        "(-0.085146, 1.620381, 0.155994)",
        "(-0.085580, 1.618961, 0.158715)",
        "(-0.086523, 1.616040, 0.164023)",
        "(-0.087488, 1.612915, 0.169343)",
        "(-0.088481, 1.609698, 0.174786)",
        "(-0.089536, 1.606381, 0.180111)",
        "(-0.090025, 1.604681, 0.182659)",
        "(-0.090791, 1.601241, 0.187593)",
        "(-0.091462, 1.597701, 0.192229)",
        "(-0.092195, 1.593899, 0.196448)",
        "(-0.092854, 1.589859, 0.200390)",
        "(-0.093142, 1.587739, 0.202271)",
        "(-0.093716, 1.583437, 0.205864)",
        "(-0.094285, 1.579014, 0.209215)",
        "(-0.094894, 1.574466, 0.212436)",
        "(-0.095453, 1.569787, 0.215429)",
        "(-0.095732, 1.567414, 0.216817)",
        "(-0.096426, 1.562641, 0.219410)",
        "(-0.097108, 1.557841, 0.221852)",
        "(-0.097654, 1.553102, 0.224401)",
        "(-0.098045, 1.548438, 0.226962)",
        "(-0.098263, 1.546075, 0.228086)",
        "(-0.098902, 1.541226, 0.230038)",
        "(-0.099535, 1.536243, 0.231810)",
        "(-0.099917, 1.531190, 0.233480)",
        "(-0.100175, 1.526232, 0.234954)",
        "(-0.100292, 1.523742, 0.235590)",
        "(-0.100471, 1.518669, 0.236755)",
        "(-0.100487, 1.513533, 0.237925)",
        "(-0.100564, 1.508216, 0.238901)",
        "(-0.100784, 1.502579, 0.239618)",
        "(-0.100832, 1.499693, 0.239997)",
        "(-0.100716, 1.493966, 0.240840)",
        "(-0.100547, 1.488154, 0.241265)",
        "(-0.100453, 1.481974, 0.241178)",
        "(-0.100182, 1.475673, 0.240864)",
        "(-0.099926, 1.472555, 0.240636)",
        "(-0.099333, 1.466287, 0.240081)",
        "(-0.098553, 1.459765, 0.238956)",
        "(-0.097734, 1.452966, 0.237307)",
        "(-0.096842, 1.445986, 0.235189)",
        "(-0.096338, 1.442475, 0.233999)",
        "(-0.095314, 1.435319, 0.231586)",
        "(-0.094263, 1.427958, 0.228946)",
        "(-0.093367, 1.420356, 0.225921)",
        "(-0.092666, 1.412625, 0.222234)",
        "(-0.092429, 1.408812, 0.220072)",
        "(-0.091951, 1.401348, 0.215541)",
        "(-0.091256, 1.394397, 0.210882)",
        "(-0.090558, 1.388108, 0.205817)",
        "(-0.089981, 1.382493, 0.200212)",
        "(-0.089763, 1.380032, 0.197218)",
        "(-0.089376, 1.375655, 0.190911)",
        "(-0.089108, 1.372102, 0.184231)",
        "(-0.088781, 1.369691, 0.177156)",
        "(-0.088354, 1.368551, 0.169559)",
        "(-0.088133, 1.368510, 0.165588)",
        "(-0.087677, 1.369219, 0.157720)",
        "(-0.087232, 1.370941, 0.149991)",
        "(-0.086788, 1.373708, 0.142241)",
        "(-0.086295, 1.377531, 0.134632)",
        "(-0.086060, 1.379716, 0.130911)",
        "(-0.085481, 1.384783, 0.123634)",
        "(-0.084727, 1.390437, 0.116543)",
        "(-0.083902, 1.396530, 0.109902)",
        "(-0.083074, 1.402838, 0.103780)",
        "(-0.082630, 1.406051, 0.100926)",
        "(-0.081728, 1.412474, 0.095478)",
        "(-0.080880, 1.418840, 0.090466)",
        "(-0.079938, 1.425067, 0.085632)",
        "(-0.078964, 1.431078, 0.081011)",
        "(-0.078499, 1.433948, 0.078879)",
        "(-0.077669, 1.439454, 0.074835)",
        "(-0.077070, 1.444600, 0.071056)",
        "(-0.076594, 1.449625, 0.067675)",
        "(-0.076166, 1.454533, 0.064729)",
        "(-0.075971, 1.456913, 0.063351)",
        "(-0.075700, 1.461581, 0.060647)",
        "(-0.075589, 1.466153, 0.058258)",
        "(-0.075547, 1.470822, 0.056224)",
        "(-0.075674, 1.475639, 0.054372)",
        "(-0.075781, 1.478127, 0.053551)",
        "(-0.076018, 1.483532, 0.052324)",
        "(-0.076200, 1.489287, 0.051326)",
        "(-0.076502, 1.495376, 0.050416)",
        "(-0.076883, 1.501796, 0.049920)",
        "(-0.077023, 1.505148, 0.049866)",
        "(-0.077229, 1.511989, 0.049813)",
        "(-0.077478, 1.518934, 0.049755)",
        "(-0.077695, 1.526077, 0.049893)",
        "(-0.077725, 1.533314, 0.050157)",
        "(-0.077720, 1.536914, 0.050228)",
        "(-0.077808, 1.543957, 0.050308)",
        "(-0.077809, 1.550941, 0.050473)",
        "(-0.077712, 1.557807, 0.050641)",
        "(-0.077557, 1.564547, 0.051005)",
        "(-0.077441, 1.567945, 0.051185)",
        "(-0.077219, 1.574691, 0.051482)",
        "(-0.077036, 1.581361, 0.052026)",
        "(-0.076864, 1.588117, 0.052979)",
        "(-0.076702, 1.594787, 0.054226)",
        "(-0.076662, 1.598084, 0.054973)",
        "(-0.076464, 1.604685, 0.056941)",
        "(-0.076156, 1.611096, 0.059465)",
        "(-0.075879, 1.617256, 0.062470)",
        "(-0.075685, 1.622899, 0.065874)",
        "(-0.075553, 1.625522, 0.067691)",
        "(-0.075323, 1.630140, 0.071823)",
        "(-0.075327, 1.634336, 0.076479)",
        "(-0.075527, 1.637843, 0.081523)",
        "(-0.075775, 1.640633, 0.086754)",
        "(-0.075880, 1.641697, 0.089447)",
        "(-0.076155, 1.643530, 0.094800)",
        "(-0.076559, 1.644593, 0.100181)",
        "(-0.077146, 1.645041, 0.105524)",
        "(-0.077792, 1.645080, 0.110921)",
        "(-0.078096, 1.644781, 0.113644)",
        "(-0.078698, 1.643801, 0.118964)",
        "(-0.079750, 1.642309, 0.124035)",
        "(-0.081120, 1.640250, 0.128858)",
        "(-0.082436, 1.637854, 0.133543)",
        "(-0.083010, 1.636528, 0.135736)",
        "(-0.084222, 1.633783, 0.140050)",
        "(-0.085613, 1.630733, 0.144181)",
        "(-0.087007, 1.627427, 0.148128)",
        "(-0.088423, 1.623999, 0.151911)",
        "(-0.089169, 1.622190, 0.153643)",
        "(-0.090674, 1.618440, 0.157022)",
        "(-0.092091, 1.614650, 0.160545)",
        "(-0.093556, 1.610959, 0.164203)",
        "(-0.095176, 1.607213, 0.167727)",
        "(-0.095984, 1.605345, 0.169474)",
        "(-0.097644, 1.601670, 0.172871)",
        "(-0.099303, 1.598034, 0.175977)",
        "(-0.100662, 1.594593, 0.178985)",
        "(-0.101739, 1.591339, 0.181857)",
        "(-0.102250, 1.589748, 0.183169)",
        "(-0.103299, 1.586501, 0.185590)",
        "(-0.104266, 1.583165, 0.187951)",
        "(-0.104987, 1.579986, 0.190400)",
        "(-0.105344, 1.576993, 0.192591)",
        "(-0.105333, 1.575470, 0.193567)",
        "(-0.105550, 1.572462, 0.195754)",
        "(-0.105696, 1.569140, 0.197900)",
        "(-0.105973, 1.565804, 0.200101)",
        "(-0.106348, 1.562202, 0.202111)",
        "(-0.106447, 1.560311, 0.203048)",
        "(-0.106607, 1.556476, 0.204953)",
        "(-0.106707, 1.552436, 0.206742)",
        "(-0.106990, 1.547805, 0.208448)",
        "(-0.107316, 1.542683, 0.210151)",
        "(-0.107449, 1.540138, 0.211148)",
        "(-0.107670, 1.535139, 0.213317)",
        "(-0.108004, 1.529867, 0.215266)",
        "(-0.108321, 1.524334, 0.217043)",
        "(-0.108449, 1.518571, 0.218711)",
        "(-0.108494, 1.515558, 0.219372)",
        "(-0.108687, 1.509483, 0.220392)",
        "(-0.108969, 1.503176, 0.221317)",
        "(-0.109226, 1.496363, 0.222056)",
        "(-0.109438, 1.489683, 0.222694)",
        "(-0.109581, 1.486319, 0.222823)",
        "(-0.109798, 1.479518, 0.222794)",
        "(-0.109693, 1.472782, 0.222545)",
        "(-0.109471, 1.466082, 0.221846)",
        "(-0.109170, 1.459471, 0.220842)",
        "(-0.108961, 1.456220, 0.220289)",
        "(-0.108461, 1.449774, 0.219034)",
        "(-0.107858, 1.443399, 0.217473)",
        "(-0.107286, 1.437028, 0.215564)",
        "(-0.106615, 1.430697, 0.213497)",
        "(-0.106297, 1.427529, 0.212468)",
        "(-0.105735, 1.420897, 0.210005)",
        "(-0.105485, 1.414047, 0.206636)",
        "(-0.105038, 1.407170, 0.202938)",
        "(-0.104324, 1.400458, 0.198778)",
        "(-0.104001, 1.397192, 0.196608)",
        "(-0.103252, 1.391254, 0.191945)",
        "(-0.102368, 1.385735, 0.187334)",
        "(-0.101486, 1.380669, 0.182350)",
        "(-0.100775, 1.376084, 0.176566)",
        "(-0.100481, 1.374085, 0.173461)",
        "(-0.099889, 1.370544, 0.167303)",
        "(-0.099325, 1.367832, 0.160996)",
        "(-0.098746, 1.365924, 0.154465)",
        "(-0.098342, 1.364761, 0.147764)",
        "(-0.098114, 1.364552, 0.144441)",
        "(-0.097695, 1.364643, 0.137942)",
        "(-0.097349, 1.365471, 0.131591)",
        "(-0.096996, 1.367049, 0.125441)",
        "(-0.096628, 1.369306, 0.119476)",
        "(-0.096437, 1.370649, 0.116547)",
        "(-0.096118, 1.373534, 0.110756)",
        "(-0.095857, 1.376857, 0.105128)",
        "(-0.095561, 1.380782, 0.099782)",
        "(-0.095206, 1.385024, 0.094702)",
        "(-0.095021, 1.387258, 0.092233)",
        "(-0.094640, 1.392159, 0.087560)",
        "(-0.094185, 1.397500, 0.083118)",
        "(-0.093659, 1.403109, 0.078911)",
        "(-0.093052, 1.409001, 0.074997)",
        "(-0.092717, 1.411995, 0.073158)",
        "(-0.092053, 1.417922, 0.069612)",
        "(-0.091408, 1.423563, 0.066338)",
        "(-0.090652, 1.429475, 0.062912)",
        "(-0.089878, 1.435219, 0.059680)",
        "(-0.089516, 1.437987, 0.058161)",
        "(-0.088964, 1.443387, 0.055373)",
        "(-0.088644, 1.448643, 0.052930)",
        "(-0.088473, 1.453977, 0.050905)",
        "(-0.088405, 1.456702, 0.050055)",
        "(-0.088311, 1.462071, 0.048492)",
        "(-0.088246, 1.467484, 0.047195)",
        "(-0.088054, 1.472916, 0.045889)",
        "(-0.087882, 1.478251, 0.044460)",
        "(-0.087679, 1.483561, 0.043129)",
        "(-0.087564, 1.486235, 0.042490)",
        "(-0.087419, 1.491582, 0.041356)",
        "(-0.087252, 1.496974, 0.040371)",
        "(-0.087059, 1.502425, 0.039431)",
        "(-0.086843, 1.507885, 0.038635)",
        "(-0.086736, 1.510642, 0.038246)",
        "(-0.086585, 1.516072, 0.037462)",
        "(-0.086567, 1.521531, 0.036884)",
        "(-0.086476, 1.527149, 0.036586)",
        "(-0.086332, 1.532837, 0.036352)",
        "(-0.086293, 1.535594, 0.036160)",
        "(-0.086163, 1.541107, 0.035797)",
        "(-0.085929, 1.546670, 0.035490)",
        "(-0.085785, 1.552086, 0.035106)",
        "(-0.085623, 1.557409, 0.034891)",
        "(-0.085537, 1.560076, 0.034885)",
        "(-0.085355, 1.565404, 0.034880)",
        "(-0.085144, 1.570719, 0.035109)",
        "(-0.084832, 1.576055, 0.035873)",
        "(-0.084471, 1.581217, 0.036674)",
        "(-0.084295, 1.583729, 0.037070)",
        "(-0.083819, 1.588729, 0.038072)",
        "(-0.083182, 1.593631, 0.039132)",
        "(-0.082555, 1.598335, 0.040327)",
        "(-0.081947, 1.602957, 0.041904)",
        "(-0.081663, 1.605231, 0.042847)",
        "(-0.081108, 1.609637, 0.044868)",
        "(-0.080595, 1.613774, 0.047145)",
        "(-0.080112, 1.617762, 0.049735)",
        "(-0.079710, 1.621501, 0.052328)",
        "(-0.079588, 1.623238, 0.053682)",
        "(-0.079312, 1.626518, 0.056624)",
        "(-0.079233, 1.629528, 0.059694)",
        "(-0.079410, 1.632186, 0.062634)",
        "(-0.079557, 1.634680, 0.065504)",
        "(-0.079626, 1.635847, 0.066981)",
        "(-0.079714, 1.638034, 0.069969)",
        "(-0.079803, 1.640023, 0.073149)",
        "(-0.079882, 1.641830, 0.076516)",
        "(-0.079958, 1.643404, 0.079971)",
        "(-0.079979, 1.644119, 0.081696)",
        "(-0.080031, 1.645458, 0.085209)",
        "(-0.080111, 1.646647, 0.088647)",
        "(-0.080341, 1.647585, 0.092092)",
        "(-0.080588, 1.648370, 0.095730)",
        "(-0.080742, 1.648672, 0.097611)",
        "(-0.081196, 1.649126, 0.101258)",
        "(-0.081710, 1.649343, 0.104848)",
        "(-0.081966, 1.649400, 0.108492)",
        "(-0.082145, 1.649230, 0.112209)",
        "(-0.082254, 1.649073, 0.114029)",
        "(-0.082624, 1.648507, 0.117655)",
        "(-0.083136, 1.647743, 0.121295)",
        "(-0.083655, 1.646861, 0.124994)",
        "(-0.084136, 1.645872, 0.128745)",
        "(-0.084360, 1.645360, 0.130643)",
        "(-0.084963, 1.644193, 0.134423)",
        "(-0.085693, 1.642804, 0.138146)",
        "(-0.086355, 1.641351, 0.141908)",
        "(-0.086849, 1.639891, 0.145780)",
        "(-0.087034, 1.639158, 0.147729)",
        "(-0.087517, 1.637518, 0.151646)",
        "(-0.088177, 1.635617, 0.155433)",
        "(-0.088758, 1.633603, 0.159217)",
        "(-0.089236, 1.631600, 0.162963)",
        "(-0.089422, 1.630569, 0.164771)",
        "(-0.089795, 1.628425, 0.168321)",
        "(-0.090157, 1.626196, 0.171746)",
        "(-0.090557, 1.623732, 0.175002)",
        "(-0.090965, 1.621078, 0.177985)",
        "(-0.091105, 1.619759, 0.179405)",
        "(-0.091284, 1.617178, 0.182224)",
        "(-0.091580, 1.614331, 0.184832)",
        "(-0.091639, 1.611313, 0.187336)",
        "(-0.091493, 1.608029, 0.189858)",
        "(-0.091336, 1.606294, 0.191028)",
        "(-0.091094, 1.602550, 0.193190)",
        "(-0.090908, 1.598337, 0.195149)",
        "(-0.090766, 1.593757, 0.197066)",
        "(-0.090624, 1.588808, 0.198932)",
        "(-0.090580, 1.586145, 0.199760)",
        "(-0.090455, 1.580680, 0.201239)",
        "(-0.090359, 1.575019, 0.202550)",
        "(-0.090472, 1.568968, 0.203638)",
        "(-0.090825, 1.562607, 0.204777)",
        "(-0.090999, 1.559477, 0.205428)",
        "(-0.091276, 1.553327, 0.206720)",
        "(-0.091699, 1.547137, 0.207759)",
        "(-0.091970, 1.541009, 0.208340)",
        "(-0.092157, 1.534968, 0.208722)",
        "(-0.092284, 1.531945, 0.208843)",
        "(-0.092699, 1.525850, 0.208833)",
        "(-0.093047, 1.519811, 0.208476)",
        "(-0.093112, 1.513985, 0.207893)",
        "(-0.093023, 1.508350, 0.207087)",
        "(-0.092985, 1.505509, 0.206530)",
        "(-0.092895, 1.499809, 0.205107)",
        "(-0.092628, 1.494243, 0.203713)",
        "(-0.092245, 1.488849, 0.202496)",
        "(-0.092018, 1.483396, 0.201080)",
        "(-0.092067, 1.480592, 0.200195)",
        "(-0.092320, 1.474930, 0.198140)",
        "(-0.092504, 1.469331, 0.196047)",
        "(-0.092533, 1.464103, 0.194298)",
        "(-0.092412, 1.459223, 0.192752)",
        "(-0.092291, 1.456895, 0.191984)",
        "(-0.091989, 1.452385, 0.190217)",
        "(-0.091642, 1.448082, 0.187958)",
        "(-0.091278, 1.444053, 0.185439)",
        "(-0.091096, 1.440342, 0.183105)",
        "(-0.090690, 1.438549, 0.181885)",
        "(-0.089842, 1.435350, 0.179499)",
        "(-0.089000, 1.432293, 0.176791)",
        "(-0.087918, 1.429288, 0.173498)",
        "(-0.086712, 1.426551, 0.169640)",
        "(-0.086118, 1.425261, 0.167598)",
        "(-0.084944, 1.422786, 0.163410)",
        "(-0.083606, 1.420558, 0.159366)",
        "(-0.082294, 1.418391, 0.155192)",
        "(-0.081059, 1.416152, 0.150452)",
        "(-0.080396, 1.415060, 0.147874)",
        "(-0.079117, 1.413023, 0.142683)",
        "(-0.077761, 1.411203, 0.137417)",
        "(-0.076487, 1.409513, 0.131909)",
        "(-0.075406, 1.407978, 0.126075)",
        "(-0.074921, 1.407304, 0.123055)",
        "(-0.074082, 1.406261, 0.116957)",
        "(-0.073377, 1.405660, 0.110705)",
        "(-0.072888, 1.405585, 0.104397)",
        "(-0.072521, 1.406131, 0.098278)",
        "(-0.072370, 1.406693, 0.095396)",
        "(-0.072050, 1.408227, 0.089825)",
        "(-0.071820, 1.410471, 0.084332)",
        "(-0.071719, 1.413489, 0.078910)",
        "(-0.071600, 1.417470, 0.073954)",
        "(-0.071521, 1.419723, 0.071606)",
        "(-0.071209, 1.425025, 0.067173)",
        "(-0.070835, 1.430888, 0.062899)",
        "(-0.070521, 1.437171, 0.058827)",
        "(-0.070245, 1.444217, 0.055154)",
        "(-0.070061, 1.447960, 0.053421)",
        "(-0.069671, 1.455746, 0.050010)",
        "(-0.069299, 1.463765, 0.046790)",
        "(-0.068970, 1.472039, 0.043950)",
        "(-0.068714, 1.480435, 0.041425)",
        "(-0.068626, 1.484635, 0.040294)",
        "(-0.068499, 1.492929, 0.038274)",
        "(-0.068453, 1.500893, 0.036488)",
        "(-0.068562, 1.508524, 0.035009)",
        "(-0.068542, 1.516367, 0.035676)",
        "(-0.068894, 1.520181, 0.035840)",
        "(-0.069878, 1.526989, 0.035458)",
        "(-0.070387, 1.533699, 0.035275)",
        "(-0.070649, 1.540305, 0.035159)",
        "(-0.070868, 1.546512, 0.034982)",
        "(-0.070924, 1.549660, 0.035072)",
        "(-0.070679, 1.556079, 0.035683)",
        "(-0.070510, 1.562494, 0.036336)",
        "(-0.070688, 1.568640, 0.037091)",
        "(-0.070835, 1.574763, 0.038351)",
        "(-0.070904, 1.577777, 0.038980)",
        "(-0.071195, 1.583585, 0.039946)",
        "(-0.071503, 1.589204, 0.040774)",
        "(-0.071733, 1.594747, 0.041577)",
        "(-0.071880, 1.600147, 0.042456)",
        "(-0.071868, 1.602814, 0.042949)",
        "(-0.071631, 1.608115, 0.044092)",
        "(-0.071120, 1.613331, 0.045179)",
        "(-0.070503, 1.618168, 0.046020)",
        "(-0.069799, 1.622760, 0.047005)",
        "(-0.069397, 1.624935, 0.047662)",
        "(-0.068805, 1.629161, 0.049307)",
        "(-0.068364, 1.633029, 0.051487)",
        "(-0.068094, 1.636589, 0.054186)",
        "(-0.068012, 1.639826, 0.057679)",
        "(-0.068046, 1.641356, 0.059536)",
        "(-0.068350, 1.644015, 0.063723)",
        "(-0.068707, 1.646401, 0.068316)",
        "(-0.069069, 1.648504, 0.073198)",
        "(-0.069408, 1.650423, 0.078340)",
        "(-0.069639, 1.651303, 0.081077)",
        "(-0.070360, 1.652807, 0.086459)",
        "(-0.071178, 1.653932, 0.091767)",
        "(-0.071767, 1.654900, 0.097297)",
        "(-0.072231, 1.655645, 0.102785)",
        "(-0.072474, 1.655893, 0.105445)",
        "(-0.073068, 1.656057, 0.110723)",
        "(-0.073539, 1.655944, 0.116120)",
        "(-0.074132, 1.655425, 0.121473)",
        "(-0.074985, 1.654377, 0.126665)",
        "(-0.075409, 1.653691, 0.129204)",
        "(-0.076233, 1.652155, 0.134297)",
        "(-0.077123, 1.650295, 0.139323)",
        "(-0.078100, 1.648152, 0.144386)",
        "(-0.079289, 1.645645, 0.149379)",
        "(-0.079966, 1.644230, 0.151746)",
        "(-0.081263, 1.641309, 0.156327)",
        "(-0.082228, 1.638352, 0.160817)",
        "(-0.083010, 1.635328, 0.165098)",
        "(-0.083828, 1.632065, 0.169170)",
        "(-0.084314, 1.630393, 0.171116)",
        "(-0.085357, 1.626968, 0.174928)",
        "(-0.086411, 1.623431, 0.178585)",
        "(-0.087286, 1.619915, 0.182119)",
        "(-0.087921, 1.616530, 0.185562)",
        "(-0.088232, 1.614817, 0.187167)",
        "(-0.088755, 1.611304, 0.190202)",
        "(-0.089026, 1.607778, 0.193109)",
        "(-0.089218, 1.604266, 0.195910)",
        "(-0.089636, 1.600618, 0.198529)",
        "(-0.089908, 1.598748, 0.199788)",
        "(-0.090318, 1.594908, 0.202182)",
        "(-0.090540, 1.591037, 0.204344)",
        "(-0.090788, 1.586990, 0.206180)",
        "(-0.091104, 1.582747, 0.207795)",
        "(-0.091232, 1.580537, 0.208588)",
        "(-0.091482, 1.576103, 0.210249)",
        "(-0.091847, 1.571516, 0.211780)",
        "(-0.092400, 1.566720, 0.213114)",
        "(-0.092924, 1.561781, 0.214259)",
        "(-0.093149, 1.559345, 0.214840)",
        "(-0.093638, 1.554644, 0.215892)",
        "(-0.094142, 1.549885, 0.216588)",
        "(-0.094438, 1.545021, 0.217007)",
        "(-0.094499, 1.539928, 0.217026)",
        "(-0.094521, 1.537333, 0.216843)",
        "(-0.094635, 1.532000, 0.216128)",
        "(-0.094588, 1.526528, 0.215232)",
        "(-0.094471, 1.520722, 0.214156)",
        "(-0.094288, 1.514692, 0.212598)",
        "(-0.094267, 1.511640, 0.211592)",
        "(-0.094262, 1.505434, 0.209395)",
        "(-0.094207, 1.499197, 0.207013)",
        "(-0.094139, 1.492905, 0.204206)",
        "(-0.094300, 1.486671, 0.200939)",
        "(-0.094466, 1.483646, 0.199179)",
        "(-0.094780, 1.477938, 0.195670)",
        "(-0.095071, 1.472662, 0.192012)",
        "(-0.095397, 1.468042, 0.188085)",
        "(-0.095573, 1.463989, 0.183942)",
        "(-0.095567, 1.462259, 0.181720)",
        "(-0.095446, 1.459231, 0.177114)",
        "(-0.095229, 1.456725, 0.172268)",
        "(-0.095057, 1.454599, 0.167243)",
        "(-0.094926, 1.453749, 0.164748)",
        "(-0.094625, 1.452414, 0.159921)",
        "(-0.094218, 1.451530, 0.155181)",
        "(-0.093673, 1.450989, 0.150533)",
        "(-0.093072, 1.450815, 0.146013)",
        "(-0.092610, 1.450765, 0.141457)",
        "(-0.092461, 1.450791, 0.139162)",
        "(-0.092177, 1.450946, 0.134623)",
        "(-0.091824, 1.451382, 0.130338)",
        "(-0.091390, 1.451940, 0.126079)",
        "(-0.090994, 1.452377, 0.121578)",
        "(-0.090813, 1.452569, 0.119339)",
        "(-0.090442, 1.452947, 0.114880)",
        "(-0.090131, 1.453360, 0.110317)",
        "(-0.089931, 1.453791, 0.105701)",
        "(-0.089542, 1.454398, 0.101182)",
        "(-0.089301, 1.454769, 0.098932)",
        "(-0.088876, 1.455550, 0.094375)",
        "(-0.088521, 1.456373, 0.089527)",
        "(-0.088214, 1.457530, 0.084545)",
        "(-0.087957, 1.458921, 0.079569)",
        "(-0.087815, 1.459816, 0.077136)",
        "(-0.087366, 1.462011, 0.072378)",
        "(-0.086819, 1.464648, 0.067663)",
        "(-0.086230, 1.467756, 0.063084)",
        "(-0.085596, 1.471486, 0.058847)",
        "(-0.085288, 1.473621, 0.056901)",
        "(-0.084815, 1.478169, 0.053314)",
        "(-0.084359, 1.483306, 0.050275)",
        "(-0.083879, 1.488919, 0.047650)",
        "(-0.083322, 1.494740, 0.045314)",
        "(-0.082991, 1.497706, 0.044245)",
        "(-0.082289, 1.503649, 0.042216)",
        "(-0.081683, 1.509588, 0.040458)",
        "(-0.081134, 1.515566, 0.038926)",
        "(-0.080680, 1.521466, 0.037668)",
        "(-0.080459, 1.524401, 0.037187)",
        "(-0.080023, 1.530250, 0.036478)",
        "(-0.079652, 1.535969, 0.035777)",
        "(-0.079289, 1.541572, 0.035211)",
        "(-0.078881, 1.547178, 0.034907)",
        "(-0.078663, 1.549978, 0.034808)",
        "(-0.078328, 1.555465, 0.034765)",
        "(-0.078075, 1.560815, 0.035070)",
        "(-0.077941, 1.566045, 0.035587)",
        "(-0.077826, 1.571116, 0.036282)",
        "(-0.077754, 1.573607, 0.036657)",
        "(-0.077561, 1.578493, 0.037477)",
        "(-0.077591, 1.583135, 0.038269)",
        "(-0.077762, 1.587735, 0.039328)",
        "(-0.077982, 1.592196, 0.040817)",
        "(-0.078103, 1.594370, 0.041611)",
        "(-0.078430, 1.598577, 0.043344)",
        "(-0.078803, 1.602569, 0.045317)",
        "(-0.079133, 1.606432, 0.047604)",
        "(-0.079509, 1.610137, 0.050181)",
        "(-0.079675, 1.611933, 0.051569)",
        "(-0.080175, 1.615365, 0.054311)",
        "(-0.080799, 1.618472, 0.056928)",
        "(-0.081247, 1.621482, 0.059727)",
        "(-0.081492, 1.624492, 0.062550)",
        "(-0.081595, 1.625916, 0.063934)",
        "(-0.081823, 1.628625, 0.066845)",
        "(-0.082094, 1.631174, 0.069969)",
        "(-0.082532, 1.633397, 0.072955)",
        "(-0.083175, 1.635245, 0.075917)",
        "(-0.083448, 1.636087, 0.077600)",
        "(-0.083833, 1.637718, 0.081180)",
        "(-0.084406, 1.639006, 0.084518)",
        "(-0.085241, 1.639874, 0.087719)",
        "(-0.085949, 1.640668, 0.091120)",
        "(-0.086294, 1.641011, 0.092797)",
        "(-0.087023, 1.641507, 0.095988)",
        "(-0.087721, 1.641847, 0.099166)",
        "(-0.088360, 1.642071, 0.102331)",
        "(-0.088686, 1.642091, 0.103842)",
        "(-0.089276, 1.641977, 0.106787)",
        "(-0.089727, 1.641690, 0.109741)",
        "(-0.090207, 1.641271, 0.112903)",
        "(-0.090802, 1.640540, 0.116152)",
        "(-0.091405, 1.639596, 0.119545)",
        "(-0.091654, 1.639132, 0.121332)",
        "(-0.092075, 1.638159, 0.125016)",
        "(-0.092515, 1.637043, 0.128828)",
        "(-0.092971, 1.635765, 0.132782)",
        "(-0.093487, 1.634343, 0.136677)",
        "(-0.093796, 1.633591, 0.138628)",
        "(-0.094404, 1.631990, 0.142596)",
        "(-0.094953, 1.630048, 0.146451)",
        "(-0.095655, 1.627942, 0.149959)",
        "(-0.096530, 1.625796, 0.153406)",
        "(-0.096955, 1.624660, 0.155174)",
        "(-0.097706, 1.622323, 0.158746)",
        "(-0.098356, 1.619802, 0.162184)",
        "(-0.098917, 1.617038, 0.165293)",
        "(-0.099232, 1.614028, 0.168180)",
        "(-0.099336, 1.612417, 0.169542)",
        "(-0.099633, 1.608965, 0.172105)",
        "(-0.100198, 1.605139, 0.174653)",
        "(-0.100809, 1.600960, 0.177354)",
        "(-0.101336, 1.596595, 0.179991)",
        "(-0.101638, 1.594229, 0.181168)",
        "(-0.102366, 1.589221, 0.183294)",
        "(-0.103390, 1.583866, 0.185203)",
        "(-0.104566, 1.578336, 0.187093)",
        "(-0.105663, 1.572812, 0.189019)",
        "(-0.106125, 1.570082, 0.190052)",
        "(-0.106912, 1.564746, 0.191929)",
        "(-0.107603, 1.559456, 0.193249)",
        "(-0.108057, 1.554311, 0.194435)",
        "(-0.108335, 1.549403, 0.195863)",
        "(-0.108452, 1.547027, 0.196534)",
        "(-0.108825, 1.542165, 0.197675)",
        "(-0.109092, 1.537240, 0.198732)",
        "(-0.109098, 1.532327, 0.199627)",
        "(-0.109126, 1.527193, 0.200286)",
        "(-0.109137, 1.524584, 0.200516)",
        "(-0.109186, 1.519215, 0.200723)",
        "(-0.109251, 1.513670, 0.200815)",
        "(-0.109412, 1.508170, 0.200835)",
        "(-0.109490, 1.502809, 0.200795)",
        "(-0.109448, 1.500133, 0.200735)",
        "(-0.109204, 1.494829, 0.200410)",
        "(-0.108858, 1.489591, 0.199802)",
        "(-0.108663, 1.484315, 0.198949)",
        "(-0.108596, 1.481605, 0.198449)",
        "(-0.108356, 1.476279, 0.197362)",
        "(-0.107844, 1.471211, 0.196302)",
        "(-0.107267, 1.466271, 0.195066)",
        "(-0.106683, 1.461183, 0.193547)",
        "(-0.106074, 1.456014, 0.191822)",
        "(-0.105774, 1.453392, 0.190837)",
        "(-0.105068, 1.448120, 0.188597)",
        "(-0.104110, 1.442807, 0.186109)",
        "(-0.103118, 1.437480, 0.183054)",
        "(-0.102206, 1.432298, 0.179564)",
        "(-0.101733, 1.429765, 0.177762)",
        "(-0.100753, 1.424914, 0.174030)",
        "(-0.099790, 1.420438, 0.170145)",
        "(-0.098908, 1.416340, 0.165606)",
        "(-0.097995, 1.412574, 0.160679)",
        "(-0.097506, 1.411053, 0.158063)",
        "(-0.096524, 1.408356, 0.152818)",
        "(-0.095474, 1.406205, 0.147327)",
        "(-0.094368, 1.404501, 0.141430)",
        "(-0.093869, 1.403845, 0.138277)",
        "(-0.093050, 1.402833, 0.131672)",
        "(-0.092302, 1.402525, 0.125019)",
        "(-0.091636, 1.402842, 0.118726)",
        "(-0.091166, 1.404009, 0.112550)",
        "(-0.090867, 1.405712, 0.106465)",
        "(-0.090768, 1.406767, 0.103527)",
        "(-0.090502, 1.409574, 0.097976)",
        "(-0.090194, 1.413298, 0.092714)",
        "(-0.089978, 1.417417, 0.087640)",
        "(-0.089806, 1.422076, 0.082975)",
        "(-0.089743, 1.424590, 0.080734)",
        "(-0.089686, 1.429923, 0.076297)",
        "(-0.089488, 1.435698, 0.072052)",
        "(-0.089087, 1.441733, 0.067948)",
        "(-0.088716, 1.447825, 0.063871)",
        "(-0.088554, 1.450910, 0.061894)",
        "(-0.088400, 1.457180, 0.058231)",
        "(-0.088435, 1.463638, 0.054973)",
        "(-0.088612, 1.470293, 0.051863)",
        "(-0.088697, 1.473688, 0.050360)",
        "(-0.088741, 1.480643, 0.047543)",
        "(-0.088677, 1.487778, 0.044666)",
        "(-0.088557, 1.495062, 0.041858)",
        "(-0.088355, 1.502530, 0.039613)",
        "(-0.088252, 1.510096, 0.037561)",
        "(-0.088334, 1.513850, 0.036444)",
        "(-0.088551, 1.521392, 0.034303)",
        "(-0.088546, 1.529207, 0.032620)",
        "(-0.088464, 1.537085, 0.031137)",
        "(-0.088487, 1.544772, 0.029907)",
        "(-0.088520, 1.548565, 0.029513)",
        "(-0.088580, 1.555984, 0.028715)",
        "(-0.088874, 1.562945, 0.027870)",
        "(-0.089335, 1.569628, 0.027661)",
        "(-0.089479, 1.572966, 0.027866)",
        "(-0.089798, 1.579345, 0.028267)",
        "(-0.090348, 1.585207, 0.028915)",
        "(-0.090681, 1.590797, 0.029934)",
        "(-0.090984, 1.595876, 0.031157)",
        "(-0.091253, 1.600710, 0.032605)",
        "(-0.091333, 1.603082, 0.033423)",
        "(-0.091400, 1.607537, 0.035459)",
        "(-0.091257, 1.611703, 0.038050)",
        "(-0.091083, 1.615611, 0.040982)",
        "(-0.091037, 1.617387, 0.042445)",
        "(-0.091036, 1.620519, 0.045438)",
        "(-0.090986, 1.623375, 0.048826)",
        "(-0.090945, 1.625947, 0.052445)",
        "(-0.091079, 1.628145, 0.056357)",
        "(-0.091214, 1.630236, 0.060701)",
        "(-0.091318, 1.631192, 0.062991)",
        "(-0.091713, 1.632970, 0.067552)",
        "(-0.092257, 1.634552, 0.072128)",
        "(-0.092615, 1.636131, 0.076883)",
        "(-0.092733, 1.637781, 0.081751)",
        "(-0.092775, 1.638587, 0.084149)",
        "(-0.092833, 1.640212, 0.088887)",
        "(-0.092890, 1.641845, 0.093670)",
        "(-0.092881, 1.643450, 0.098519)",
        "(-0.092785, 1.644989, 0.103410)",
        "(-0.092712, 1.645723, 0.105858)",
        "(-0.092432, 1.647056, 0.110538)",
        "(-0.092188, 1.648137, 0.115151)",
        "(-0.092026, 1.648905, 0.119913)",
        "(-0.092048, 1.649330, 0.124647)",
        "(-0.092055, 1.649374, 0.127045)",
        "(-0.092000, 1.649415, 0.131917)",
        "(-0.092053, 1.649101, 0.136836)",
        "(-0.092329, 1.648354, 0.141786)",
        "(-0.092710, 1.647152, 0.146719)",
        "(-0.092865, 1.646381, 0.149211)",
        "(-0.093032, 1.644573, 0.154084)",
        "(-0.093233, 1.642343, 0.158756)",
        "(-0.093385, 1.639836, 0.163348)",
        "(-0.093695, 1.637196, 0.168242)",
        "(-0.093989, 1.635745, 0.170759)",
        "(-0.094726, 1.632626, 0.175740)",
        "(-0.095418, 1.629319, 0.180571)",
        "(-0.095887, 1.625937, 0.185131)",
        "(-0.096285, 1.622427, 0.189332)",
        "(-0.096469, 1.620646, 0.191282)",
        "(-0.096967, 1.616947, 0.194994)",
        "(-0.097475, 1.612917, 0.198298)",
        "(-0.097728, 1.608593, 0.201246)",
        "(-0.097825, 1.603863, 0.203761)",
        "(-0.097984, 1.601282, 0.204751)",
        "(-0.098554, 1.595859, 0.206366)",
        "(-0.099172, 1.590109, 0.207876)",
        "(-0.099741, 1.584135, 0.209400)",
        "(-0.100368, 1.577745, 0.210546)",
        "(-0.100611, 1.574226, 0.210809)",
        "(-0.100959, 1.567211, 0.211174)",
        "(-0.101199, 1.560390, 0.211399)",
        "(-0.101818, 1.553201, 0.211414)",
        "(-0.102577, 1.546042, 0.211701)",
        "(-0.103018, 1.542506, 0.211942)",
        "(-0.103817, 1.535497, 0.212377)",
        "(-0.104415, 1.528606, 0.212581)",
        "(-0.104862, 1.521913, 0.212731)",
        "(-0.105117, 1.515081, 0.212791)",
        "(-0.105193, 1.511642, 0.212720)",
        "(-0.105314, 1.505147, 0.212489)",
        "(-0.105458, 1.498819, 0.212139)",
        "(-0.105571, 1.492699, 0.211590)",
        "(-0.105489, 1.486818, 0.210745)",
        "(-0.105388, 1.483967, 0.210235)",
        "(-0.105199, 1.478356, 0.209135)",
        "(-0.104883, 1.473063, 0.208052)",
        "(-0.104659, 1.468111, 0.207063)",
        "(-0.103870, 1.463006, 0.205171)",
        "(-0.103399, 1.460264, 0.203975)",
        "(-0.102792, 1.455009, 0.201452)",
        "(-0.101931, 1.450077, 0.198894)",
        "(-0.101093, 1.445261, 0.196302)",
        "(-0.100184, 1.440462, 0.193642)",
        "(-0.099680, 1.438075, 0.192173)",
        "(-0.098717, 1.433214, 0.188828)",
        "(-0.098004, 1.428077, 0.185298)",
        "(-0.097244, 1.422941, 0.182134)",
        "(-0.096736, 1.420388, 0.180630)",
        "(-0.095743, 1.415135, 0.177281)",
        "(-0.095106, 1.409660, 0.173342)",
        "(-0.094560, 1.404034, 0.169242)",
        "(-0.093772, 1.398417, 0.165238)",
        "(-0.093161, 1.393014, 0.161064)",
        "(-0.092920, 1.390298, 0.158844)",
        "(-0.092689, 1.384897, 0.153881)",
        "(-0.092373, 1.379899, 0.148849)",
        "(-0.091883, 1.375505, 0.143667)",
        "(-0.091648, 1.373475, 0.140925)",
        "(-0.091335, 1.369722, 0.135228)",
        "(-0.091030, 1.366881, 0.129039)",
        "(-0.090767, 1.364578, 0.122333)",
        "(-0.090644, 1.363052, 0.115430)",
        "(-0.090437, 1.362736, 0.108763)",
        "(-0.090260, 1.362967, 0.105493)",
        "(-0.090005, 1.363998, 0.098930)",
        "(-0.089726, 1.365910, 0.092450)",
        "(-0.089369, 1.368712, 0.086110)",
        "(-0.089040, 1.372345, 0.079959)",
        "(-0.088894, 1.374465, 0.076991)",
        "(-0.088615, 1.378970, 0.071260)",
        "(-0.088272, 1.384485, 0.066025)",
        "(-0.088035, 1.390736, 0.061345)",
        "(-0.087855, 1.397586, 0.057265)",
        "(-0.087802, 1.401193, 0.055356)",
        "(-0.087693, 1.408944, 0.051736)",
        "(-0.087576, 1.416994, 0.048251)",
        "(-0.087397, 1.425633, 0.045186)",
        "(-0.087099, 1.434437, 0.042426)",
        "(-0.086987, 1.438843, 0.041098)",
        "(-0.086794, 1.447758, 0.038754)",
        "(-0.086539, 1.456846, 0.036980)",
        "(-0.086340, 1.465771, 0.035430)",
        "(-0.086233, 1.470160, 0.034635)",
        "(-0.086069, 1.478738, 0.032979)",
        "(-0.085839, 1.487103, 0.031446)",
        "(-0.085492, 1.495318, 0.030210)",
        "(-0.085173, 1.503245, 0.029287)",
        "(-0.084882, 1.511735, 0.031144)",
        "(-0.085079, 1.515933, 0.032139)",
        "(-0.085768, 1.523151, 0.032915)",
        "(-0.085733, 1.530577, 0.033494)",
        "(-0.085260, 1.537940, 0.034010)",
        "(-0.084752, 1.545085, 0.034591)",
        "(-0.084419, 1.548689, 0.035036)",
        "(-0.083496, 1.555944, 0.036300)",
        "(-0.082677, 1.563132, 0.037677)",
        "(-0.081962, 1.570192, 0.039302)",
        "(-0.081081, 1.577331, 0.041245)",
        "(-0.080613, 1.580824, 0.042202)",
        "(-0.079714, 1.587729, 0.044042)",
        "(-0.078732, 1.594692, 0.046020)",
        "(-0.077759, 1.601636, 0.048197)",
        "(-0.076928, 1.608410, 0.050593)",
        "(-0.076547, 1.611764, 0.051963)",
        "(-0.075684, 1.618512, 0.054947)",
        "(-0.074703, 1.625078, 0.058064)",
        "(-0.073639, 1.631358, 0.061683)",
        "(-0.072556, 1.637429, 0.065896)",
        "(-0.072108, 1.640292, 0.068096)",
        "(-0.071410, 1.645554, 0.072934)",
        "(-0.070790, 1.650554, 0.078236)",
        "(-0.070297, 1.654945, 0.084081)",
        "(-0.070097, 1.656955, 0.087037)",
        "(-0.069758, 1.660538, 0.093107)",
        "(-0.069274, 1.663733, 0.099581)",
        "(-0.068690, 1.666496, 0.106262)",
        "(-0.068349, 1.668774, 0.112878)",
        "(-0.068196, 1.670438, 0.119441)",
        "(-0.068140, 1.671072, 0.122747)",
        "(-0.068051, 1.671979, 0.129442)",
        "(-0.067980, 1.672405, 0.136344)",
        "(-0.067865, 1.672339, 0.143180)",
        "(-0.068058, 1.671618, 0.150090)",
        "(-0.068313, 1.671031, 0.153293)",
        "(-0.068984, 1.669416, 0.159135)",
        "(-0.069405, 1.667615, 0.164818)",
        "(-0.069511, 1.665641, 0.170364)",
        "(-0.069788, 1.663286, 0.175375)",
        "(-0.069982, 1.662013, 0.177707)",
        "(-0.070417, 1.659162, 0.181973)",
        "(-0.070789, 1.656042, 0.185830)",
        "(-0.071278, 1.652636, 0.189272)",
        "(-0.071621, 1.650885, 0.191014)",
        "(-0.072391, 1.647179, 0.194638)",
        "(-0.073231, 1.643404, 0.198200)",
        "(-0.074140, 1.639342, 0.201283)",
        "(-0.074878, 1.634995, 0.203972)",
        "(-0.075132, 1.632717, 0.205203)",
        "(-0.075751, 1.628051, 0.207559)",
        "(-0.076720, 1.623192, 0.209769)",
        "(-0.077795, 1.618317, 0.212056)",
        "(-0.078698, 1.613431, 0.214411)",
        "(-0.079478, 1.608524, 0.216689)",
        "(-0.079881, 1.606003, 0.217731)",
        "(-0.080689, 1.600785, 0.219439)",
        "(-0.081337, 1.595430, 0.220937)",
        "(-0.081817, 1.590085, 0.222408)",
        "(-0.082037, 1.587390, 0.223103)",
        "(-0.082460, 1.581853, 0.224192)",
        "(-0.082867, 1.576134, 0.225027)",
        "(-0.083034, 1.570366, 0.225793)",
        "(-0.083021, 1.564582, 0.226649)",
        "(-0.083025, 1.561737, 0.227043)",
        "(-0.083156, 1.556067, 0.227645)",
        "(-0.083309, 1.550284, 0.228143)",
        "(-0.083279, 1.544619, 0.228742)",
        "(-0.083234, 1.539133, 0.229567)",
        "(-0.083216, 1.536438, 0.229994)",
        "(-0.083192, 1.530999, 0.230721)",
        "(-0.083226, 1.525427, 0.231161)",
        "(-0.083221, 1.519952, 0.231387)",
        "(-0.083143, 1.514584, 0.231659)",
        "(-0.083089, 1.511916, 0.231780)",
        "(-0.083002, 1.506513, 0.231944)",
        "(-0.082812, 1.500998, 0.231818)",
        "(-0.082572, 1.495303, 0.231063)",
        "(-0.082447, 1.489598, 0.229823)",
        "(-0.082315, 1.486746, 0.229169)",
        "(-0.081968, 1.481091, 0.227599)",
        "(-0.081717, 1.475224, 0.225558)",
        "(-0.081606, 1.469318, 0.223174)",
        "(-0.081571, 1.463281, 0.220470)",
        "(-0.081577, 1.460246, 0.218985)",
        "(-0.081516, 1.454178, 0.215632)",
        "(-0.081497, 1.448198, 0.211781)",
        "(-0.081561, 1.442290, 0.207423)",
        "(-0.081558, 1.436525, 0.202976)",
        "(-0.081531, 1.433725, 0.200721)",
        "(-0.081563, 1.428354, 0.195846)",
        "(-0.081653, 1.423294, 0.190621)",
        "(-0.081742, 1.418568, 0.185106)",
        "(-0.081816, 1.414240, 0.179282)",
        "(-0.081857, 1.412220, 0.176296)",
        "(-0.081866, 1.408625, 0.170282)",
        "(-0.081829, 1.405620, 0.164257)",
        "(-0.081885, 1.403182, 0.158036)",
        "(-0.082009, 1.401112, 0.151404)",
        "(-0.082150, 1.400307, 0.147859)",
        "(-0.082366, 1.399155, 0.140692)",
        "(-0.082479, 1.398771, 0.133694)",
        "(-0.082619, 1.399168, 0.126908)",
        "(-0.082878, 1.400346, 0.120207)",
        "(-0.083001, 1.401128, 0.116893)",
        "(-0.083088, 1.403778, 0.110610)",
        "(-0.083120, 1.407032, 0.104530)",
        "(-0.082996, 1.411004, 0.098597)",
        "(-0.082765, 1.415382, 0.092945)",
        "(-0.082630, 1.417685, 0.090293)",
        "(-0.082361, 1.422451, 0.085363)",
        "(-0.082199, 1.427145, 0.080684)",
        "(-0.082140, 1.431742, 0.076496)",
        "(-0.082119, 1.436263, 0.072601)",
        "(-0.082128, 1.440725, 0.069049)",
        "(-0.082115, 1.442981, 0.067506)",
        "(-0.082062, 1.447542, 0.064659)",
        "(-0.082075, 1.452036, 0.061882)",
        "(-0.082095, 1.456581, 0.059148)",
        "(-0.082051, 1.458955, 0.057877)",
        "(-0.082043, 1.463879, 0.055519)",
        "(-0.082075, 1.469033, 0.053622)",
        "(-0.082214, 1.474492, 0.051839)",
        "(-0.082459, 1.480171, 0.050176)",
        "(-0.082592, 1.483107, 0.049345)",
        "(-0.082864, 1.489190, 0.047735)",
        "(-0.083083, 1.495533, 0.046381)",
        "(-0.083091, 1.502361, 0.045339)",
        "(-0.083068, 1.509392, 0.044285)",
        "(-0.083061, 1.512979, 0.043821)",
        "(-0.082988, 1.520352, 0.043170)",
        "(-0.082906, 1.527794, 0.042703)",
        "(-0.082965, 1.535120, 0.042026)",
        "(-0.083046, 1.542379, 0.041487)",
        "(-0.083025, 1.546013, 0.041358)",
        "(-0.083036, 1.553168, 0.041009)",
        "(-0.083380, 1.560037, 0.040355)",
        "(-0.083794, 1.566860, 0.039902)",
        "(-0.083875, 1.573951, 0.039913)",
        "(-0.083939, 1.577475, 0.039869)",
        "(-0.084194, 1.584509, 0.039830)",
        "(-0.084205, 1.591823, 0.040160)",
        "(-0.084212, 1.599383, 0.040889)",
        "(-0.084132, 1.607096, 0.042213)",
        "(-0.083908, 1.611064, 0.043201)",
        "(-0.083324, 1.618993, 0.045336)",
        "(-0.082663, 1.626636, 0.047616)",
        "(-0.081713, 1.634083, 0.050536)",
        "(-0.080515, 1.641171, 0.053909)",
        "(-0.079969, 1.644411, 0.055641)",
        "(-0.079082, 1.650380, 0.059345)",
        "(-0.078329, 1.655613, 0.063452)",
        "(-0.077839, 1.659948, 0.067966)",
        "(-0.077537, 1.663580, 0.072681)",
        "(-0.077427, 1.665112, 0.075114)",
        "(-0.077172, 1.667807, 0.080098)",
        "(-0.076935, 1.669996, 0.085464)",
        "(-0.076867, 1.671412, 0.091152)",
        "(-0.076937, 1.672408, 0.096842)",
        "(-0.076997, 1.673020, 0.102586)",
        "(-0.077038, 1.673227, 0.105392)",
        "(-0.077051, 1.673395, 0.111100)",
        "(-0.077032, 1.673339, 0.117041)",
        "(-0.077209, 1.672754, 0.122937)",
        "(-0.077367, 1.672338, 0.125760)",
        "(-0.077867, 1.671078, 0.131123)",
        "(-0.078264, 1.669402, 0.136328)",
        "(-0.078450, 1.667748, 0.141673)",
        "(-0.078907, 1.665851, 0.147060)",
        "(-0.079260, 1.664738, 0.149732)",
        "(-0.080090, 1.662327, 0.154888)",
        "(-0.080996, 1.659647, 0.159865)",
        "(-0.081714, 1.656850, 0.164683)",
        "(-0.082271, 1.653910, 0.169402)",
        "(-0.082582, 1.652348, 0.171687)",
        "(-0.083243, 1.648874, 0.176029)",
        "(-0.083806, 1.645024, 0.180119)",
        "(-0.084298, 1.640673, 0.184004)",
        "(-0.084976, 1.635944, 0.187786)",
        "(-0.085335, 1.633459, 0.189724)",
        "(-0.086108, 1.628173, 0.193802)",
        "(-0.087099, 1.622580, 0.197842)",
        "(-0.088262, 1.616666, 0.201607)",
        "(-0.089505, 1.610471, 0.205233)",
        "(-0.090091, 1.607272, 0.206974)",
        "(-0.091249, 1.600867, 0.210298)",
        "(-0.092272, 1.594438, 0.213509)",
        "(-0.093063, 1.588099, 0.216644)",
        "(-0.093803, 1.581858, 0.219598)",
        "(-0.094198, 1.578702, 0.220938)",
        "(-0.094915, 1.572350, 0.223473)",
        "(-0.095261, 1.566055, 0.225905)",
        "(-0.095359, 1.559680, 0.227879)",
        "(-0.095514, 1.553031, 0.229354)",
        "(-0.095620, 1.549598, 0.230010)",
        "(-0.095741, 1.542506, 0.231214)",
        "(-0.095739, 1.535269, 0.232224)",
        "(-0.095759, 1.527826, 0.232786)",
        "(-0.095652, 1.520305, 0.233075)",
        "(-0.095485, 1.516611, 0.233273)",
        "(-0.095109, 1.509323, 0.233696)",
        "(-0.095067, 1.501792, 0.233907)",
        "(-0.095190, 1.493911, 0.233928)",
        "(-0.095168, 1.486106, 0.233490)",
        "(-0.095065, 1.482228, 0.233033)",
        "(-0.094849, 1.474448, 0.231726)",
        "(-0.094586, 1.466747, 0.229945)",
        "(-0.094326, 1.459125, 0.227837)",
        "(-0.094154, 1.451533, 0.225493)",
        "(-0.094047, 1.447803, 0.224282)",
        "(-0.093736, 1.440475, 0.221717)",
        "(-0.093304, 1.433338, 0.218932)",
        "(-0.092642, 1.426396, 0.215543)",
        "(-0.092029, 1.419524, 0.211385)",
        "(-0.091738, 1.416127, 0.209148)",
        "(-0.091151, 1.409530, 0.204371)",
        "(-0.090616, 1.403338, 0.199379)",
        "(-0.090129, 1.397672, 0.194108)",
        "(-0.089671, 1.392387, 0.188447)",
        "(-0.089461, 1.389925, 0.185495)",
        "(-0.088997, 1.385663, 0.179369)",
        "(-0.088451, 1.382013, 0.173138)",
        "(-0.087846, 1.378963, 0.166625)",
        "(-0.087205, 1.376432, 0.159884)",
        "(-0.086828, 1.375539, 0.156441)",
        "(-0.086100, 1.374017, 0.149668)",
        "(-0.085395, 1.372923, 0.142891)",
        "(-0.084760, 1.372480, 0.136192)",
        "(-0.084310, 1.372498, 0.129490)",
        "(-0.084136, 1.372494, 0.126119)",
        "(-0.084095, 1.373262, 0.119303)",
        "(-0.084073, 1.374751, 0.112962)",
        "(-0.084125, 1.376975, 0.106988)",
        "(-0.084291, 1.380017, 0.101197)",
        "(-0.084409, 1.383938, 0.095802)",
        "(-0.084460, 1.386163, 0.093257)",
        "(-0.084571, 1.391086, 0.088402)",
        "(-0.084727, 1.396448, 0.083556)",
        "(-0.084826, 1.402225, 0.079029)",
        "(-0.084825, 1.405288, 0.076986)",
        "(-0.084903, 1.411586, 0.073116)",
        "(-0.085226, 1.417937, 0.069494)",
        "(-0.085706, 1.424349, 0.066183)",
        "(-0.086182, 1.430872, 0.063292)",
        "(-0.086406, 1.434188, 0.061940)",
        "(-0.086927, 1.440836, 0.059407)",
        "(-0.087558, 1.447333, 0.056852)",
        "(-0.088334, 1.453741, 0.054285)",
        "(-0.089197, 1.460275, 0.051962)",
        "(-0.089591, 1.463632, 0.050995)",
        "(-0.090298, 1.470609, 0.049328)",
        "(-0.091048, 1.477710, 0.047561)",
        "(-0.091733, 1.484975, 0.045985)",
        "(-0.092281, 1.492548, 0.044510)",
        "(-0.092549, 1.496379, 0.043790)",
        "(-0.093162, 1.504073, 0.042575)",
        "(-0.093693, 1.511872, 0.041615)",
        "(-0.094228, 1.519611, 0.040603)",
        "(-0.094725, 1.527309, 0.039555)",
        "(-0.095058, 1.535027, 0.038714)",
        "(-0.095195, 1.538892, 0.038326)",
        "(-0.095491, 1.546486, 0.037534)",
        "(-0.095761, 1.554013, 0.036915)",
        "(-0.095923, 1.561577, 0.036630)",
        "(-0.096038, 1.569052, 0.036565)",
        "(-0.096067, 1.572767, 0.036652)",
        "(-0.096061, 1.580205, 0.037245)",
        "(-0.096022, 1.587567, 0.038182)",
        "(-0.095967, 1.594887, 0.039573)",
        "(-0.095922, 1.598545, 0.040416)",
        "(-0.095844, 1.605841, 0.042672)",
        "(-0.095694, 1.613146, 0.045736)",
        "(-0.095584, 1.620360, 0.049479)",
        "(-0.095514, 1.627400, 0.053745)",
        "(-0.095403, 1.630810, 0.056038)",
        "(-0.095027, 1.637505, 0.060833)",
        "(-0.094566, 1.643931, 0.065985)",
        "(-0.094130, 1.649995, 0.071643)",
        "(-0.093644, 1.655616, 0.077841)",
        "(-0.093383, 1.658301, 0.081080)",
        "(-0.092830, 1.663348, 0.087875)",
        "(-0.092213, 1.668058, 0.095000)",
        "(-0.091753, 1.672219, 0.102657)",
        "(-0.091680, 1.675802, 0.110465)",
        "(-0.091668, 1.677425, 0.114517)",
        "(-0.091444, 1.680439, 0.123169)",
        "(-0.091025, 1.683114, 0.132118)",
        "(-0.090509, 1.685248, 0.141165)",
        "(-0.089999, 1.686826, 0.149992)",
        "(-0.089734, 1.687380, 0.154393)",
        "(-0.089158, 1.688163, 0.163246)",
        "(-0.088540, 1.688421, 0.172007)",
        "(-0.088219, 1.688078, 0.180487)",
        "(-0.087903, 1.687255, 0.188830)",
        "(-0.087679, 1.686676, 0.192986)",
        "(-0.087312, 1.685311, 0.201274)",
        "(-0.087091, 1.683433, 0.209250)",
        "(-0.086683, 1.681215, 0.217111)",
        "(-0.086152, 1.678671, 0.224782)",
        "(-0.085950, 1.677199, 0.228378)",
        "(-0.085639, 1.673782, 0.234972)",
        "(-0.085348, 1.669998, 0.241243)",
        "(-0.084926, 1.666070, 0.247413)",
        "(-0.084902, 1.661759, 0.253172)",
        "(-0.085062, 1.659412, 0.255848)",
        "(-0.085626, 1.654341, 0.260733)",
        "(-0.085986, 1.649167, 0.265389)",
        "(-0.086018, 1.643972, 0.269836)",
        "(-0.085858, 1.638717, 0.273984)",
        "(-0.085738, 1.636055, 0.275950)",
        "(-0.085600, 1.630519, 0.279696)",
        "(-0.085884, 1.624599, 0.282899)",
        "(-0.086308, 1.618337, 0.285962)",
        "(-0.086403, 1.612054, 0.289125)",
        "(-0.086377, 1.608909, 0.290629)",
        "(-0.086409, 1.602379, 0.293301)",
        "(-0.086597, 1.595509, 0.295583)",
        "(-0.086910, 1.588361, 0.297485)",
        "(-0.087348, 1.581152, 0.299123)",
        "(-0.087556, 1.577531, 0.299845)",
        "(-0.087606, 1.570408, 0.301166)",
        "(-0.087350, 1.563337, 0.302271)",
        "(-0.087138, 1.556006, 0.302897)",
        "(-0.087184, 1.548357, 0.302971)",
        "(-0.087276, 1.544467, 0.302812)",
        "(-0.087357, 1.536724, 0.302414)",
        "(-0.087148, 1.529164, 0.301876)",
        "(-0.086766, 1.521592, 0.300898)",
        "(-0.086461, 1.513910, 0.299331)",
        "(-0.086340, 1.510045, 0.298359)",
        "(-0.085941, 1.502468, 0.296339)",
        "(-0.085509, 1.494918, 0.294113)",
        "(-0.085200, 1.487197, 0.291170)",
        "(-0.085009, 1.479433, 0.287585)",
        "(-0.084912, 1.475672, 0.285746)",
        "(-0.084630, 1.468482, 0.281997)",
        "(-0.084556, 1.461365, 0.278004)",
        "(-0.084821, 1.454525, 0.273447)",
        "(-0.085312, 1.447843, 0.268554)",
        "(-0.085590, 1.444619, 0.266045)",
        "(-0.085918, 1.438787, 0.260981)",
        "(-0.085592, 1.434063, 0.255680)",
        "(-0.085558, 1.429589, 0.249892)",
        "(-0.085642, 1.425404, 0.243781)",
        "(-0.085739, 1.423460, 0.240665)",
        "(-0.085876, 1.419937, 0.234508)",
        "(-0.085581, 1.417226, 0.228449)",
        "(-0.085403, 1.414780, 0.222463)",
        "(-0.085220, 1.412645, 0.216374)",
        "(-0.085181, 1.411620, 0.213216)",
        "(-0.085191, 1.409702, 0.206593)",
        "(-0.085151, 1.408103, 0.199869)",
        "(-0.084920, 1.406923, 0.193147)",
        "(-0.084754, 1.406063, 0.186472)",
        "(-0.084687, 1.405754, 0.183172)",
        "(-0.084359, 1.405533, 0.176609)",
        "(-0.083942, 1.405715, 0.170143)",
        "(-0.083583, 1.406163, 0.163638)",
        "(-0.083326, 1.406790, 0.157105)",
        "(-0.083199, 1.407210, 0.153875)",
        "(-0.082881, 1.408228, 0.147487)",
        "(-0.082567, 1.409541, 0.141097)",
        "(-0.082273, 1.410998, 0.134811)",
        "(-0.082038, 1.412599, 0.128650)",
        "(-0.081934, 1.413446, 0.125567)",
        "(-0.081745, 1.415237, 0.119531)",
        "(-0.081524, 1.417205, 0.113712)",
        "(-0.081121, 1.419427, 0.108125)",
        "(-0.080656, 1.421792, 0.102604)",
        "(-0.080432, 1.422984, 0.099918)",
        "(-0.079899, 1.425481, 0.094784)",
        "(-0.079449, 1.428094, 0.089971)",
        "(-0.079231, 1.430851, 0.085426)",
        "(-0.079105, 1.433755, 0.081247)",
        "(-0.079059, 1.435348, 0.079246)",
        "(-0.078936, 1.438958, 0.075512)",
        "(-0.078793, 1.443086, 0.071982)",
        "(-0.078945, 1.447372, 0.068394)",
        "(-0.079215, 1.452090, 0.065025)",
        "(-0.079294, 1.454795, 0.063583)",
        "(-0.079514, 1.460620, 0.060704)",
        "(-0.079931, 1.466899, 0.057678)",
        "(-0.080314, 1.473808, 0.054919)",
        "(-0.080655, 1.481374, 0.052463)",
        "(-0.080828, 1.485324, 0.051316)",
        "(-0.081201, 1.493624, 0.049121)",
        "(-0.081546, 1.502346, 0.046921)",
        "(-0.081710, 1.511592, 0.045059)",
        "(-0.081819, 1.521041, 0.043458)",
        "(-0.081871, 1.525864, 0.042779)",
        "(-0.081914, 1.535688, 0.041848)",
        "(-0.081786, 1.545616, 0.041350)",
        "(-0.081647, 1.555416, 0.041092)",
        "(-0.081572, 1.564926, 0.041090)",
        "(-0.081428, 1.569702, 0.041252)",
        "(-0.080798, 1.579263, 0.041704)",
        "(-0.079829, 1.588674, 0.042217)",
        "(-0.078594, 1.598015, 0.042926)",
        "(-0.077234, 1.607085, 0.044117)",
        "(-0.076552, 1.611519, 0.044875)",
        "(-0.075256, 1.620084, 0.046646)",
        "(-0.074070, 1.628168, 0.048947)",
        "(-0.072810, 1.635914, 0.052142)",
        "(-0.071555, 1.643265, 0.056053)",
        "(-0.070950, 1.646724, 0.058142)",
        "(-0.069783, 1.653103, 0.062887)",
        "(-0.068647, 1.658815, 0.068421)",
        "(-0.067742, 1.663755, 0.074677)",
        "(-0.067181, 1.667941, 0.081324)",
        "(-0.066996, 1.669746, 0.084837)",
        "(-0.066711, 1.672773, 0.092495)",
        "(-0.066352, 1.675271, 0.100370)",
        "(-0.066212, 1.676936, 0.108200)",
        "(-0.066180, 1.677800, 0.116066)",
        "(-0.066158, 1.677936, 0.120118)",
        "(-0.066103, 1.677982, 0.128351)",
        "(-0.066188, 1.677402, 0.136745)",
        "(-0.066587, 1.675934, 0.145172)",
        "(-0.067258, 1.673846, 0.153401)",
        "(-0.067673, 1.672618, 0.157403)",
        "(-0.068536, 1.669746, 0.164996)",
        "(-0.069494, 1.666479, 0.172467)",
        "(-0.070554, 1.663007, 0.179894)",
        "(-0.071816, 1.659047, 0.186930)",
        "(-0.072417, 1.656929, 0.190281)",
        "(-0.073334, 1.652461, 0.196511)",
        "(-0.073951, 1.647756, 0.201895)",
        "(-0.074830, 1.642893, 0.206728)",
        "(-0.075889, 1.637801, 0.211321)",
        "(-0.076469, 1.635208, 0.213489)",
        "(-0.077643, 1.629950, 0.217607)",
        "(-0.078808, 1.624625, 0.221341)",
        "(-0.080035, 1.619245, 0.224597)",
        "(-0.081339, 1.613657, 0.227551)",
        "(-0.082017, 1.610807, 0.228952)",
        "(-0.083367, 1.604869, 0.231502)",
        "(-0.084471, 1.598663, 0.233573)",
        "(-0.085470, 1.592108, 0.235095)",
        "(-0.086486, 1.585042, 0.236034)",
        "(-0.086941, 1.581352, 0.236406)",
        "(-0.087840, 1.573546, 0.236923)",
        "(-0.088805, 1.565266, 0.237032)",
        "(-0.089918, 1.556622, 0.236650)",
        "(-0.090921, 1.547749, 0.236108)",
        "(-0.091367, 1.543275, 0.235854)",
        "(-0.092190, 1.534310, 0.235431)",
        "(-0.093026, 1.525317, 0.234961)",
        "(-0.093976, 1.516174, 0.234152)",
        "(-0.095060, 1.506934, 0.232748)",
        "(-0.095629, 1.502295, 0.231863)",
        "(-0.096519, 1.493232, 0.229964)",
        "(-0.097186, 1.484533, 0.227831)",
        "(-0.097771, 1.476104, 0.225279)",
        "(-0.098195, 1.468062, 0.222325)",
        "(-0.098342, 1.464200, 0.220709)",
        "(-0.098590, 1.456773, 0.217176)",
        "(-0.098621, 1.449727, 0.213516)",
        "(-0.098433, 1.443118, 0.209549)",
        "(-0.098249, 1.436844, 0.204967)",
        "(-0.098154, 1.433742, 0.202528)",
        "(-0.097838, 1.427861, 0.197347)",
        "(-0.097400, 1.422407, 0.191913)",
        "(-0.096871, 1.417367, 0.186373)",
        "(-0.096260, 1.412720, 0.180713)",
        "(-0.095953, 1.410543, 0.177691)",
        "(-0.095498, 1.406249, 0.171095)",
        "(-0.095115, 1.402399, 0.164091)",
        "(-0.094737, 1.399136, 0.156937)",
        "(-0.094436, 1.396434, 0.149768)",
        "(-0.094298, 1.395320, 0.146201)",
        "(-0.093955, 1.393730, 0.139027)",
        "(-0.093546, 1.392902, 0.131727)",
        "(-0.093042, 1.392737, 0.124521)",
        "(-0.092578, 1.393314, 0.117571)",
        "(-0.092375, 1.393837, 0.114202)",
        "(-0.091887, 1.395535, 0.107959)",
        "(-0.091440, 1.397885, 0.102113)",
        "(-0.091209, 1.400478, 0.096139)",
        "(-0.091075, 1.403563, 0.090359)",
        "(-0.090942, 1.405317, 0.087631)",
        "(-0.090608, 1.409431, 0.082673)",
        "(-0.090328, 1.413990, 0.078051)",
        "(-0.090218, 1.419077, 0.073939)",
        "(-0.090142, 1.424659, 0.070316)",
        "(-0.090099, 1.427593, 0.068543)",
        "(-0.090048, 1.433604, 0.065125)",
        "(-0.089917, 1.439862, 0.061954)",
        "(-0.089859, 1.446350, 0.058864)",
        "(-0.090035, 1.452940, 0.055694)",
        "(-0.090137, 1.456282, 0.054154)",
        "(-0.090305, 1.463335, 0.051292)",
        "(-0.090302, 1.470828, 0.048941)",
        "(-0.090352, 1.478363, 0.046635)",
        "(-0.090441, 1.485757, 0.044240)",
        "(-0.090499, 1.489384, 0.043036)",
        "(-0.090512, 1.496664, 0.040718)",
        "(-0.090537, 1.503821, 0.038374)",
        "(-0.090753, 1.510836, 0.036405)",
        "(-0.090746, 1.517999, 0.034998)",
        "(-0.090739, 1.521546, 0.034362)",
        "(-0.090939, 1.528352, 0.032934)",
        "(-0.091375, 1.534707, 0.031654)",
        "(-0.091834, 1.540942, 0.030705)",
        "(-0.092472, 1.547001, 0.030075)",
        "(-0.092780, 1.550049, 0.029894)",
        "(-0.093268, 1.556259, 0.029956)",
        "(-0.093620, 1.562502, 0.030459)",
        "(-0.094069, 1.568564, 0.031071)",
        "(-0.094534, 1.574444, 0.031826)",
        "(-0.094776, 1.577340, 0.032307)",
        "(-0.095146, 1.583171, 0.033640)",
        "(-0.095188, 1.589247, 0.035368)",
        "(-0.095149, 1.595330, 0.037468)",
        "(-0.095078, 1.601489, 0.039889)",
        "(-0.095026, 1.604525, 0.041221)",
        "(-0.094980, 1.610501, 0.044268)",
        "(-0.094985, 1.616438, 0.047844)",
        "(-0.094983, 1.622386, 0.051708)",
        "(-0.094999, 1.628272, 0.055975)",
        "(-0.094906, 1.631241, 0.058302)",
        "(-0.094559, 1.637153, 0.063219)",
        "(-0.094144, 1.642902, 0.068460)",
        "(-0.093756, 1.648329, 0.073921)",
        "(-0.093201, 1.653395, 0.079586)",
        "(-0.092814, 1.655858, 0.082497)",
        "(-0.091800, 1.660593, 0.088637)",
        "(-0.090925, 1.664841, 0.095097)",
        "(-0.090243, 1.668567, 0.101973)",
        "(-0.089630, 1.671761, 0.109186)",
        "(-0.089293, 1.673204, 0.112874)",
        "(-0.088478, 1.675598, 0.120444)",
        "(-0.087536, 1.677207, 0.128043)",
        "(-0.086635, 1.678069, 0.135619)",
        "(-0.086080, 1.678028, 0.143066)",
        "(-0.085991, 1.677632, 0.146721)",
        "(-0.085983, 1.676431, 0.153999)",
        "(-0.086022, 1.674629, 0.161296)",
        "(-0.086034, 1.672242, 0.168221)",
        "(-0.086206, 1.669293, 0.174799)",
        "(-0.086262, 1.667692, 0.178056)",
        "(-0.086471, 1.663945, 0.184273)",
        "(-0.087107, 1.659458, 0.189894)",
        "(-0.087849, 1.654509, 0.195279)",
        "(-0.088346, 1.649277, 0.200534)",
        "(-0.088602, 1.646599, 0.203004)",
        "(-0.089213, 1.641020, 0.207428)",
        "(-0.089898, 1.635278, 0.211429)",
        "(-0.090557, 1.629462, 0.215483)",
        "(-0.091247, 1.623476, 0.219367)",
        "(-0.091601, 1.620403, 0.221131)",
        "(-0.092268, 1.613976, 0.224026)",
        "(-0.092942, 1.607408, 0.226412)",
        "(-0.093716, 1.600750, 0.228488)",
        "(-0.094503, 1.594003, 0.230563)",
        "(-0.094888, 1.590636, 0.231562)",
        "(-0.095679, 1.583750, 0.233486)",
        "(-0.096358, 1.576680, 0.235040)",
        "(-0.097129, 1.569453, 0.236168)",
        "(-0.097930, 1.562084, 0.237095)",
        "(-0.098263, 1.558394, 0.237561)",
        "(-0.098834, 1.550976, 0.238444)",
        "(-0.099524, 1.543309, 0.239074)",
        "(-0.100251, 1.535460, 0.239377)",
        "(-0.100881, 1.527688, 0.239324)",
        "(-0.101133, 1.523843, 0.239234)",
        "(-0.101360, 1.516293, 0.238913)",
        "(-0.101297, 1.508848, 0.238309)",
        "(-0.101378, 1.501285, 0.237320)",
        "(-0.101638, 1.493804, 0.235813)",
        "(-0.101788, 1.490145, 0.234961)",
        "(-0.101903, 1.483010, 0.233351)",
        "(-0.101716, 1.476119, 0.231788)",
        "(-0.101394, 1.469310, 0.229922)",
        "(-0.101012, 1.462495, 0.227566)",
        "(-0.100781, 1.459116, 0.226210)",
        "(-0.100207, 1.452424, 0.223106)",
        "(-0.099572, 1.445900, 0.219716)",
        "(-0.098872, 1.439515, 0.216327)",
        "(-0.098153, 1.433434, 0.212798)",
        "(-0.097847, 1.430482, 0.210971)",
        "(-0.097241, 1.424837, 0.207220)",
        "(-0.096599, 1.419364, 0.202992)",
        "(-0.095982, 1.414174, 0.197922)",
        "(-0.095441, 1.409320, 0.192371)",
        "(-0.095186, 1.407055, 0.189493)",
        "(-0.094649, 1.403145, 0.183377)",
        "(-0.094096, 1.399755, 0.177012)",
        "(-0.093544, 1.396978, 0.170250)",
        "(-0.092975, 1.394646, 0.163396)",
        "(-0.092686, 1.393678, 0.159971)",
        "(-0.092058, 1.392397, 0.153125)",
        "(-0.091352, 1.391796, 0.146383)",
        "(-0.090766, 1.391746, 0.139657)",
        "(-0.090224, 1.392038, 0.132839)",
        "(-0.089935, 1.392480, 0.129408)",
        "(-0.089202, 1.393792, 0.122769)",
        "(-0.088329, 1.395811, 0.116587)",
        "(-0.087593, 1.398359, 0.110703)",
        "(-0.087006, 1.401328, 0.104995)",
        "(-0.086710, 1.402944, 0.102225)",
        "(-0.086153, 1.406548, 0.096969)",
        "(-0.085672, 1.410643, 0.092015)",
        "(-0.085169, 1.415210, 0.087375)",
        "(-0.084768, 1.420247, 0.083011)",
        "(-0.084588, 1.422961, 0.080874)",
        "(-0.084200, 1.428730, 0.076745)",
        "(-0.083712, 1.434954, 0.073011)",
        "(-0.083119, 1.441541, 0.069545)",
        "(-0.082495, 1.448276, 0.066103)",
        "(-0.082259, 1.451647, 0.064411)",
        "(-0.081922, 1.458490, 0.061334)",
        "(-0.081695, 1.465458, 0.058578)",
        "(-0.081509, 1.472432, 0.055796)",
        "(-0.081265, 1.479430, 0.053084)",
        "(-0.081096, 1.482996, 0.051857)",
        "(-0.080620, 1.490165, 0.049738)",
        "(-0.080262, 1.497148, 0.047949)",
        "(-0.079989, 1.504003, 0.046208)",
        "(-0.079834, 1.510680, 0.044543)",
        "(-0.079802, 1.513966, 0.043741)",
        "(-0.079763, 1.520548, 0.042163)",
        "(-0.079575, 1.527319, 0.041018)",
        "(-0.079222, 1.534303, 0.040114)",
        "(-0.079046, 1.541247, 0.039170)",
        "(-0.079048, 1.544715, 0.038743)",
        "(-0.079081, 1.551706, 0.038154)",
        "(-0.078972, 1.558942, 0.037973)",
        "(-0.078819, 1.566271, 0.037903)",
        "(-0.078583, 1.573850, 0.038249)",
        "(-0.078370, 1.577731, 0.038571)",
        "(-0.077827, 1.585345, 0.039576)",
        "(-0.077288, 1.593157, 0.040789)",
        "(-0.076648, 1.600821, 0.042298)",
        "(-0.075964, 1.608078, 0.043865)",
        "(-0.075675, 1.611544, 0.044665)",
        "(-0.075096, 1.618191, 0.046617)",
        "(-0.074217, 1.624658, 0.049358)",
        "(-0.073441, 1.630685, 0.052255)",
        "(-0.073062, 1.635959, 0.055261)",
        "(-0.072972, 1.638375, 0.056963)",
        "(-0.072791, 1.642968, 0.060784)",
        "(-0.072723, 1.647039, 0.065069)",
        "(-0.072793, 1.650693, 0.069654)",
        "(-0.072928, 1.653937, 0.074656)",
        "(-0.073004, 1.655420, 0.077236)",
        "(-0.073161, 1.657963, 0.082504)",
        "(-0.073497, 1.659995, 0.087864)",
        "(-0.073989, 1.661647, 0.093492)",
        "(-0.074493, 1.663040, 0.099380)",
        "(-0.074733, 1.663658, 0.102436)",
        "(-0.075239, 1.664619, 0.108805)",
        "(-0.075750, 1.665353, 0.115280)",
        "(-0.076254, 1.665830, 0.121788)",
        "(-0.076764, 1.665828, 0.128332)",
        "(-0.077015, 1.665684, 0.131613)",
        "(-0.077586, 1.665119, 0.138162)",
        "(-0.078369, 1.664264, 0.144661)",
        "(-0.079208, 1.663103, 0.151232)",
        "(-0.079916, 1.661685, 0.157772)",
        "(-0.080263, 1.660885, 0.160962)",
        "(-0.080958, 1.659013, 0.167055)",
        "(-0.081680, 1.656775, 0.172791)",
        "(-0.082349, 1.654156, 0.178386)",
        "(-0.083036, 1.651172, 0.183783)",
        "(-0.083339, 1.649575, 0.186497)",
        "(-0.083918, 1.646127, 0.191813)",
        "(-0.084760, 1.642194, 0.196499)",
        "(-0.085876, 1.637894, 0.200820)",
        "(-0.086819, 1.633536, 0.205261)",
        "(-0.087187, 1.631408, 0.207551)",
        "(-0.087851, 1.627065, 0.211984)",
        "(-0.088385, 1.622552, 0.215870)",
        "(-0.088812, 1.617712, 0.219002)",
        "(-0.089276, 1.612346, 0.221255)",
        "(-0.089554, 1.609452, 0.222123)",
        "(-0.090249, 1.603507, 0.223642)",
        "(-0.091105, 1.597250, 0.224933)",
        "(-0.091856, 1.590686, 0.226271)",
        "(-0.092392, 1.583877, 0.227465)",
        "(-0.092691, 1.580352, 0.227920)",
        "(-0.093377, 1.573065, 0.228397)",
        "(-0.094109, 1.565634, 0.228670)",
        "(-0.094621, 1.558115, 0.229153)",
        "(-0.095015, 1.550536, 0.229607)",
        "(-0.095237, 1.546684, 0.229742)",
        "(-0.095701, 1.538855, 0.229786)",
        "(-0.095959, 1.531017, 0.229506)",
        "(-0.096045, 1.523226, 0.228912)",
        "(-0.096056, 1.515682, 0.228186)",
        "(-0.096045, 1.512002, 0.227805)",
        "(-0.095960, 1.504825, 0.227081)",
        "(-0.095721, 1.497787, 0.226274)",
        "(-0.095495, 1.490886, 0.224842)",
        "(-0.095472, 1.484215, 0.222603)",
        "(-0.095480, 1.480962, 0.221370)",
        "(-0.095295, 1.474855, 0.218953)",
        "(-0.094873, 1.469253, 0.216773)",
        "(-0.094503, 1.463923, 0.214376)",
        "(-0.094191, 1.458751, 0.211589)",
        "(-0.094039, 1.456178, 0.210044)",
        "(-0.093782, 1.451011, 0.206698)",
        "(-0.093541, 1.445888, 0.203068)",
        "(-0.093254, 1.440742, 0.199181)",
        "(-0.092930, 1.435485, 0.194844)",
        "(-0.092749, 1.432858, 0.192536)",
        "(-0.092336, 1.427661, 0.187564)",
        "(-0.091831, 1.422496, 0.182477)",
        "(-0.091144, 1.417390, 0.177356)",
        "(-0.090582, 1.412057, 0.171739)",
        "(-0.090385, 1.409316, 0.168694)",
        "(-0.089895, 1.403859, 0.162587)",
        "(-0.089234, 1.398637, 0.156521)",
        "(-0.088438, 1.393547, 0.150191)",
        "(-0.087582, 1.388626, 0.143500)",
        "(-0.087179, 1.386228, 0.140051)",
        "(-0.086420, 1.381681, 0.132775)",
        "(-0.085638, 1.377736, 0.125295)",
        "(-0.084863, 1.374434, 0.117787)",
        "(-0.084220, 1.371917, 0.109995)",
        "(-0.083928, 1.370951, 0.106073)",
        "(-0.083391, 1.369784, 0.098246)",
        "(-0.082899, 1.369901, 0.090773)",
        "(-0.082505, 1.371154, 0.083626)",
        "(-0.082115, 1.373695, 0.076960)",
        "(-0.081888, 1.375370, 0.073831)",
        "(-0.081480, 1.379730, 0.067869)",
        "(-0.081073, 1.385154, 0.062306)",
        "(-0.080539, 1.391391, 0.057210)",
        "(-0.079942, 1.398311, 0.052373)",
        "(-0.079641, 1.401932, 0.050036)",
        "(-0.078977, 1.409571, 0.045720)",
        "(-0.078220, 1.417562, 0.041877)",
        "(-0.077461, 1.425849, 0.038363)",
        "(-0.076643, 1.434351, 0.035435)",
        "(-0.076196, 1.438663, 0.034246)",
        "(-0.075282, 1.447411, 0.032182)",
        "(-0.074569, 1.455873, 0.030340)",
        "(-0.074082, 1.464218, 0.028799)",
        "(-0.073716, 1.472472, 0.027615)",
        "(-0.073541, 1.476569, 0.027171)",
        "(-0.073189, 1.484726, 0.026703)",
        "(-0.072777, 1.492809, 0.026457)",
        "(-0.072333, 1.500714, 0.026211)",
        "(-0.071835, 1.508423, 0.026057)",
        "(-0.071615, 1.512203, 0.025969)",
        "(-0.071217, 1.519705, 0.025936)",
        "(-0.070802, 1.527241, 0.026229)",
        "(-0.070276, 1.534892, 0.026708)",
        "(-0.069631, 1.542587, 0.027087)",
        "(-0.069289, 1.546424, 0.027290)",
        "(-0.068476, 1.554224, 0.027958)",
        "(-0.067611, 1.562156, 0.028755)",
        "(-0.066879, 1.570031, 0.029761)",
        "(-0.066120, 1.577947, 0.031128)",
        "(-0.065756, 1.581881, 0.031890)",
        "(-0.065060, 1.589616, 0.033412)",
        "(-0.064497, 1.597068, 0.035078)",
        "(-0.063753, 1.604531, 0.037330)",
        "(-0.062786, 1.611974, 0.040052)",
        "(-0.062288, 1.615616, 0.041537)",
        "(-0.061269, 1.622669, 0.044835)",
        "(-0.060265, 1.629246, 0.048425)",
        "(-0.059323, 1.635293, 0.052279)",
        "(-0.058408, 1.640860, 0.056686)",
        "(-0.057952, 1.643525, 0.059041)",
        "(-0.057069, 1.648465, 0.064217)",
        "(-0.056405, 1.652764, 0.069768)",
        "(-0.056025, 1.656488, 0.075597)",
        "(-0.055945, 1.659674, 0.081735)",
        "(-0.056017, 1.661085, 0.084904)",
        "(-0.056256, 1.663498, 0.091666)",
        "(-0.056589, 1.665447, 0.098988)",
        "(-0.057107, 1.666971, 0.106588)",
        "(-0.057645, 1.668120, 0.114327)",
        "(-0.057889, 1.668515, 0.118177)",
        "(-0.058368, 1.668831, 0.125674)",
        "(-0.058703, 1.668634, 0.133087)",
        "(-0.058826, 1.668209, 0.140704)",
        "(-0.059019, 1.667307, 0.148328)",
        "(-0.059273, 1.666597, 0.152016)",
        "(-0.059866, 1.664867, 0.159243)",
        "(-0.060310, 1.662804, 0.166282)",
        "(-0.060851, 1.660383, 0.173010)",
        "(-0.061441, 1.657651, 0.179254)",
        "(-0.061706, 1.656210, 0.182268)",
        "(-0.062376, 1.653030, 0.188011)",
        "(-0.063099, 1.649474, 0.193337)",
        "(-0.063705, 1.645706, 0.198137)",
        "(-0.064209, 1.641751, 0.202592)",
        "(-0.064396, 1.639740, 0.204846)",
        "(-0.064717, 1.635684, 0.209371)",
        "(-0.065121, 1.631414, 0.213690)",
        "(-0.065582, 1.626810, 0.217766)",
        "(-0.065992, 1.621875, 0.221308)",
        "(-0.066235, 1.619256, 0.222826)",
        "(-0.066716, 1.613649, 0.225470)",
        "(-0.066854, 1.607897, 0.228036)",
        "(-0.067157, 1.602091, 0.230334)",
        "(-0.067855, 1.595931, 0.232310)",
        "(-0.068258, 1.592752, 0.233248)",
        "(-0.069142, 1.586217, 0.234806)",
        "(-0.070032, 1.579484, 0.235999)",
        "(-0.070832, 1.572664, 0.236889)",
        "(-0.071662, 1.565571, 0.237319)",
        "(-0.072065, 1.561943, 0.237356)",
        "(-0.072893, 1.554553, 0.237054)",
        "(-0.073628, 1.547295, 0.236654)",
        "(-0.074196, 1.540123, 0.236445)",
        "(-0.074605, 1.532921, 0.236339)",
        "(-0.074847, 1.529263, 0.236221)",
        "(-0.075451, 1.521779, 0.235739)",
        "(-0.076077, 1.514086, 0.234950)",
        "(-0.076687, 1.506204, 0.233860)",
        "(-0.077348, 1.498246, 0.232431)",
        "(-0.077659, 1.494331, 0.231646)",
        "(-0.078165, 1.486678, 0.230123)",
        "(-0.078440, 1.479230, 0.228636)",
        "(-0.078647, 1.471917, 0.226803)",
        "(-0.078866, 1.464556, 0.224398)",
        "(-0.078957, 1.460896, 0.223038)",
        "(-0.079049, 1.453679, 0.220009)",
        "(-0.078940, 1.446780, 0.216627)",
        "(-0.078678, 1.440188, 0.212926)",
        "(-0.078344, 1.433768, 0.208823)",
        "(-0.078166, 1.430624, 0.206587)",
        "(-0.077844, 1.424454, 0.201519)",
        "(-0.077417, 1.418609, 0.195811)",
        "(-0.076967, 1.413131, 0.189620)",
        "(-0.076597, 1.408124, 0.182979)",
        "(-0.076455, 1.405787, 0.179591)",
        "(-0.076259, 1.401619, 0.172705)",
        "(-0.076285, 1.398143, 0.165556)",
        "(-0.076565, 1.395055, 0.158172)",
        "(-0.076969, 1.392745, 0.150583)",
        "(-0.077133, 1.391898, 0.146760)",
        "(-0.077345, 1.391094, 0.139135)",
        "(-0.077421, 1.391527, 0.131759)",
        "(-0.077380, 1.392839, 0.124710)",
        "(-0.077281, 1.395023, 0.117844)",
        "(-0.077228, 1.396339, 0.114428)",
        "(-0.077173, 1.399581, 0.107743)",
        "(-0.077106, 1.403522, 0.101416)",
        "(-0.077006, 1.407958, 0.095234)",
        "(-0.076966, 1.412778, 0.089146)",
        "(-0.076965, 1.415270, 0.086155)",
        "(-0.076939, 1.420531, 0.080410)",
        "(-0.077002, 1.425943, 0.074887)",
        "(-0.077157, 1.431326, 0.069375)",
        "(-0.077173, 1.436969, 0.064148)",
        "(-0.077094, 1.439907, 0.061680)",
        "(-0.077024, 1.445899, 0.057154)",
        "(-0.077212, 1.451896, 0.052799)",
        "(-0.077628, 1.457728, 0.048640)",
        "(-0.078187, 1.463704, 0.044854)",
        "(-0.078489, 1.466776, 0.043055)",
        "(-0.079125, 1.473219, 0.039811)",
        "(-0.079687, 1.480043, 0.037171)",
        "(-0.080303, 1.487052, 0.034594)",
        "(-0.081117, 1.494186, 0.032214)",
        "(-0.081533, 1.497858, 0.031232)",
        "(-0.082307, 1.505391, 0.029692)",
        "(-0.083163, 1.512962, 0.028387)",
        "(-0.083946, 1.520579, 0.027256)",
        "(-0.084607, 1.528277, 0.026587)",
        "(-0.084921, 1.532099, 0.026314)",
        "(-0.085497, 1.539759, 0.025978)",
        "(-0.085969, 1.547372, 0.026147)",
        "(-0.086268, 1.554896, 0.026511)",
        "(-0.086478, 1.562153, 0.026829)",
        "(-0.086575, 1.565724, 0.027034)",
        "(-0.086647, 1.572696, 0.027746)"
    ],
    "leftHandPositions": [
        "(0.161673, 1.299835, -0.076375)",
        "(0.161531, 1.299864, -0.076319)",
        "(0.161334, 1.299861, -0.076262)",
        "(0.161100, 1.299842, -0.076223)",
        "(0.161004, 1.299839, -0.076211)",
        "(0.160762, 1.299858, -0.076178)",
        "(0.160542, 1.299910, -0.076224)",
        "(0.160308, 1.299953, -0.076339)",
        "(0.160144, 1.299993, -0.076437)",
        "(0.160060, 1.300021, -0.076487)",
        "(0.159946, 1.300075, -0.076571)",
        "(0.159896, 1.300107, -0.076613)",
        "(0.159833, 1.300142, -0.076649)",
        "(0.159785, 1.300169, -0.076657)",
        "(0.159772, 1.300181, -0.076663)",
        "(0.159733, 1.300207, -0.076675)",
        "(0.159697, 1.300238, -0.076692)",
        "(0.159668, 1.300256, -0.076674)",
        "(0.159636, 1.300298, -0.076664)",
        "(0.159607, 1.300328, -0.076672)",
        "(0.159508, 1.300377, -0.076726)",
        "(0.159400, 1.300429, -0.076787)",
        "(0.159258, 1.300545, -0.076792)",
        "(0.159074, 1.300673, -0.076715)",
        "(0.158962, 1.300744, -0.076668)",
        "(0.158738, 1.300953, -0.076613)",
        "(0.158531, 1.301308, -0.076643)",
        "(0.158240, 1.301982, -0.076758)",
        "(0.157954, 1.302749, -0.076934)",
        "(0.157816, 1.303100, -0.076997)",
        "(0.157507, 1.303708, -0.077072)",
        "(0.157136, 1.304298, -0.077130)",
        "(0.156446, 1.305362, -0.077129)",
        "(0.155690, 1.306318, -0.077013)",
        "(0.155264, 1.306839, -0.076923)",
        "(0.154311, 1.308117, -0.076800)",
        "(0.153304, 1.309992, -0.076838)",
        "(0.152124, 1.312466, -0.076771)",
        "(0.150937, 1.315629, -0.076563)",
        "(0.150322, 1.317325, -0.076470)",
        "(0.148880, 1.321000, -0.076320)",
        "(0.147125, 1.324890, -0.076387)",
        "(0.145080, 1.328820, -0.076489)",
        "(0.142931, 1.332889, -0.076628)",
        "(0.141838, 1.334981, -0.076748)",
        "(0.139624, 1.339365, -0.077049)",
        "(0.137598, 1.344061, -0.077386)",
        "(0.135450, 1.348943, -0.077716)",
        "(0.133121, 1.354096, -0.078161)",
        "(0.131963, 1.356755, -0.078296)",
        "(0.129642, 1.362224, -0.078280)",
        "(0.127337, 1.367809, -0.078377)",
        "(0.125116, 1.373499, -0.078845)",
        "(0.122830, 1.379125, -0.079120)",
        "(0.121579, 1.381974, -0.079254)",
        "(0.119209, 1.387757, -0.079715)",
        "(0.116924, 1.393528, -0.080184)",
        "(0.114647, 1.398875, -0.080198)",
        "(0.112310, 1.403685, -0.079601)",
        "(0.111146, 1.406056, -0.079277)",
        "(0.109164, 1.410864, -0.078938)",
        "(0.107167, 1.415446, -0.078675)",
        "(0.104968, 1.419823, -0.078187)",
        "(0.102942, 1.424297, -0.077822)",
        "(0.101864, 1.426547, -0.077598)",
        "(0.099818, 1.431186, -0.077347)",
        "(0.098038, 1.436117, -0.077798)",
        "(0.096256, 1.441139, -0.078524)",
        "(0.094453, 1.446101, -0.079074)",
        "(0.093540, 1.448599, -0.079448)",
        "(0.091848, 1.453400, -0.080197)",
        "(0.090028, 1.457998, -0.081038)",
        "(0.088095, 1.462237, -0.081489)",
        "(0.086159, 1.466262, -0.081369)",
        "(0.085227, 1.468221, -0.081307)",
        "(0.083293, 1.471874, -0.081039)",
        "(0.081166, 1.475148, -0.080762)",
        "(0.079063, 1.478220, -0.080855)",
        "(0.077027, 1.481192, -0.081147)",
        "(0.076104, 1.482623, -0.081139)",
        "(0.074387, 1.485372, -0.081005)",
        "(0.072710, 1.487699, -0.080935)",
        "(0.070786, 1.489614, -0.080926)",
        "(0.068731, 1.491225, -0.081160)",
        "(0.067793, 1.492009, -0.081350)",
        "(0.066386, 1.493527, -0.081594)",
        "(0.065752, 1.495062, -0.081429)",
        "(0.065402, 1.496435, -0.081186)",
        "(0.064781, 1.497499, -0.081255)",
        "(0.064255, 1.497876, -0.081230)",
        "(0.062832, 1.498430, -0.081296)",
        "(0.061900, 1.499093, -0.081548)",
        "(0.061589, 1.499716, -0.081545)",
        "(0.061694, 1.500353, -0.081507)",
        "(0.061729, 1.500667, -0.081540)",
        "(0.061502, 1.501089, -0.081734)",
        "(0.060831, 1.501224, -0.082173)",
        "(0.060024, 1.501211, -0.082809)",
        "(0.059424, 1.501202, -0.083300)",
        "(0.059194, 1.501240, -0.083544)",
        "(0.058794, 1.501393, -0.084190)",
        "(0.058202, 1.501593, -0.084995)",
        "(0.057674, 1.501874, -0.085625)",
        "(0.057320, 1.502228, -0.086080)",
        "(0.057155, 1.502382, -0.086234)",
        "(0.056749, 1.502644, -0.086243)",
        "(0.056007, 1.502748, -0.086102)",
        "(0.055179, 1.502798, -0.086019)",
        "(0.054334, 1.502882, -0.086042)",
        "(0.054028, 1.502919, -0.086119)",
        "(0.052913, 1.502972, -0.086246)",
        "(0.052097, 1.502960, -0.086296)",
        "(0.051150, 1.502952, -0.086281)",
        "(0.050884, 1.503168, -0.086518)",
        "(0.050675, 1.503314, -0.086679)",
        "(0.049919, 1.503919, -0.087191)",
        "(0.049653, 1.504470, -0.087441)",
        "(0.049274, 1.505423, -0.087695)",
        "(0.048998, 1.506058, -0.087686)",
        "(0.048818, 1.506353, -0.087675)",
        "(0.048441, 1.506934, -0.087790)",
        "(0.048091, 1.507543, -0.088007)",
        "(0.047823, 1.508031, -0.088082)",
        "(0.047670, 1.508505, -0.088122)",
        "(0.047646, 1.508764, -0.088133)",
        "(0.047718, 1.509080, -0.088193)",
        "(0.047681, 1.509448, -0.088250)",
        "(0.047466, 1.509704, -0.088398)",
        "(0.047265, 1.509707, -0.088600)",
        "(0.047265, 1.509704, -0.088612)",
        "(0.047188, 1.509704, -0.088785)",
        "(0.047164, 1.509586, -0.089057)",
        "(0.047030, 1.509347, -0.089637)",
        "(0.046935, 1.509201, -0.090108)",
        "(0.046946, 1.509145, -0.090320)",
        "(0.047039, 1.509204, -0.090343)",
        "(0.047230, 1.509171, -0.090486)",
        "(0.047438, 1.509150, -0.090518)",
        "(0.047563, 1.509030, -0.090422)",
        "(0.047584, 1.508914, -0.090310)",
        "(0.047549, 1.508785, -0.090167)",
        "(0.047534, 1.508546, -0.089917)",
        "(0.047548, 1.508315, -0.089748)",
        "(0.047567, 1.508107, -0.089693)",
        "(0.047553, 1.507838, -0.089640)",
        "(0.047522, 1.507703, -0.089685)",
        "(0.047539, 1.507495, -0.089716)",
        "(0.047577, 1.507268, -0.089781)",
        "(0.047636, 1.507046, -0.089857)",
        "(0.047674, 1.506967, -0.089875)",
        "(0.047772, 1.506876, -0.089911)",
        "(0.047928, 1.506882, -0.089996)",
        "(0.048247, 1.506992, -0.090121)",
        "(0.048584, 1.507192, -0.090144)",
        "(0.048693, 1.507297, -0.090145)",
        "(0.048896, 1.507503, -0.090132)",
        "(0.048980, 1.507690, -0.090150)",
        "(0.049006, 1.507903, -0.090261)",
        "(0.048981, 1.508176, -0.090547)",
        "(0.048969, 1.508276, -0.090637)",
        "(0.048933, 1.508609, -0.090824)",
        "(0.048873, 1.509017, -0.090922)",
        "(0.048715, 1.509483, -0.090967)",
        "(0.048372, 1.510301, -0.090791)",
        "(0.048194, 1.510705, -0.090662)",
        "(0.047840, 1.511350, -0.090506)",
        "(0.047371, 1.512130, -0.090346)",
        "(0.046782, 1.513033, -0.090036)",
        "(0.046284, 1.514046, -0.089814)",
        "(0.046060, 1.514597, -0.089735)",
        "(0.045586, 1.515838, -0.089559)",
        "(0.045091, 1.517272, -0.089367)",
        "(0.044614, 1.518856, -0.089369)",
        "(0.044120, 1.520500, -0.089469)",
        "(0.043876, 1.521334, -0.089544)",
        "(0.043461, 1.523101, -0.089781)",
        "(0.043069, 1.525007, -0.090139)",
        "(0.042638, 1.526986, -0.090586)",
        "(0.042231, 1.529091, -0.091165)",
        "(0.042032, 1.530169, -0.091507)",
        "(0.041658, 1.532564, -0.092198)",
        "(0.041134, 1.534948, -0.092973)",
        "(0.040400, 1.537593, -0.094190)",
        "(0.039440, 1.540519, -0.095733)",
        "(0.038849, 1.542046, -0.096529)",
        "(0.037513, 1.545365, -0.097989)",
        "(0.036199, 1.549132, -0.099273)",
        "(0.034953, 1.553228, -0.100715)",
        "(0.033772, 1.557638, -0.102422)",
        "(0.033212, 1.559886, -0.103385)",
        "(0.032139, 1.564608, -0.105451)",
        "(0.031141, 1.569331, -0.107377)",
        "(0.030449, 1.574084, -0.109335)",
        "(0.030276, 1.578925, -0.111518)",
        "(0.030266, 1.581295, -0.112636)",
        "(0.030137, 1.585803, -0.114871)",
        "(0.030006, 1.590036, -0.117071)",
        "(0.029908, 1.593951, -0.119174)",
        "(0.029819, 1.597535, -0.121250)",
        "(0.029817, 1.599219, -0.122252)",
        "(0.029797, 1.602225, -0.124184)",
        "(0.029588, 1.604844, -0.126165)",
        "(0.029291, 1.607031, -0.128142)",
        "(0.028877, 1.608874, -0.130177)",
        "(0.028604, 1.609725, -0.131303)",
        "(0.028048, 1.611138, -0.133539)",
        "(0.027434, 1.612191, -0.135696)",
        "(0.026725, 1.612889, -0.138073)",
        "(0.025973, 1.613246, -0.140454)",
        "(0.025476, 1.613305, -0.141622)",
        "(0.024205, 1.613033, -0.143903)",
        "(0.022875, 1.612409, -0.146150)",
        "(0.021685, 1.611504, -0.148254)",
        "(0.020596, 1.610355, -0.150013)",
        "(0.019978, 1.609679, -0.150813)",
        "(0.018713, 1.608128, -0.152251)",
        "(0.017500, 1.606478, -0.153134)",
        "(0.016342, 1.604742, -0.153434)",
        "(0.015207, 1.602959, -0.153145)",
        "(0.014557, 1.602030, -0.152807)",
        "(0.013190, 1.600174, -0.151660)",
        "(0.011871, 1.598397, -0.149927)",
        "(0.010541, 1.596725, -0.147899)",
        "(0.009248, 1.595283, -0.146014)",
        "(0.008645, 1.594587, -0.145018)",
        "(0.007460, 1.593339, -0.142825)",
        "(0.006592, 1.592361, -0.140558)",
        "(0.006027, 1.591630, -0.138317)",
        "(0.005428, 1.591061, -0.136157)",
        "(0.005163, 1.590802, -0.135030)",
        "(0.004629, 1.590503, -0.132914)",
        "(0.004036, 1.590404, -0.130771)",
        "(0.003173, 1.590349, -0.128214)",
        "(0.002220, 1.590474, -0.125599)",
        "(0.001832, 1.590609, -0.124321)",
        "(0.001084, 1.591100, -0.122054)",
        "(0.000347, 1.591763, -0.120130)",
        "(-0.000192, 1.592594, -0.118434)",
        "(-0.000728, 1.593494, -0.116886)",
        "(-0.000990, 1.593972, -0.116170)",
        "(-0.001454, 1.595117, -0.115146)",
        "(-0.001970, 1.596571, -0.115289)",
        "(-0.002461, 1.598231, -0.116469)",
        "(-0.003010, 1.599849, -0.118281)",
        "(-0.003380, 1.600568, -0.119300)",
        "(-0.004338, 1.601780, -0.121648)",
        "(-0.005386, 1.602674, -0.124216)",
        "(-0.006347, 1.603278, -0.127182)",
        "(-0.007180, 1.603562, -0.130204)",
        "(-0.007592, 1.603561, -0.131728)",
        "(-0.008341, 1.603241, -0.134775)",
        "(-0.008911, 1.602609, -0.137771)",
        "(-0.009378, 1.601690, -0.140632)",
        "(-0.009893, 1.600517, -0.143526)",
        "(-0.010127, 1.599870, -0.145017)",
        "(-0.010550, 1.598363, -0.148092)",
        "(-0.011062, 1.596569, -0.151240)",
        "(-0.011740, 1.594563, -0.154366)",
        "(-0.012424, 1.592412, -0.157478)",
        "(-0.012765, 1.591276, -0.159077)",
        "(-0.013419, 1.588880, -0.162257)",
        "(-0.014054, 1.586304, -0.165297)",
        "(-0.014644, 1.583585, -0.168097)",
        "(-0.015121, 1.580802, -0.170933)",
        "(-0.015317, 1.579386, -0.172418)",
        "(-0.015723, 1.576426, -0.175527)",
        "(-0.016250, 1.573301, -0.178792)",
        "(-0.016816, 1.569985, -0.182098)",
        "(-0.017405, 1.566449, -0.185367)",
        "(-0.017728, 1.564584, -0.186936)",
        "(-0.018511, 1.560671, -0.189956)",
        "(-0.019353, 1.556700, -0.192970)",
        "(-0.020217, 1.552573, -0.195803)",
        "(-0.021234, 1.548298, -0.198269)",
        "(-0.021653, 1.546182, -0.199431)",
        "(-0.022284, 1.542024, -0.201526)",
        "(-0.022803, 1.537983, -0.203507)",
        "(-0.023456, 1.533959, -0.205343)",
        "(-0.024134, 1.530014, -0.207089)",
        "(-0.024444, 1.528076, -0.207986)",
        "(-0.024883, 1.524372, -0.209796)",
        "(-0.025204, 1.520864, -0.211524)",
        "(-0.025277, 1.517591, -0.213270)",
        "(-0.025501, 1.514215, -0.215132)",
        "(-0.025646, 1.512515, -0.216075)",
        "(-0.025958, 1.509086, -0.217899)",
        "(-0.026229, 1.505810, -0.219822)",
        "(-0.026373, 1.502618, -0.221793)",
        "(-0.026347, 1.499580, -0.223788)",
        "(-0.026312, 1.498056, -0.224770)",
        "(-0.026223, 1.495098, -0.226692)",
        "(-0.026275, 1.492188, -0.228532)",
        "(-0.026357, 1.489289, -0.230415)",
        "(-0.026537, 1.486320, -0.232160)",
        "(-0.026611, 1.484848, -0.232925)",
        "(-0.026713, 1.481934, -0.234207)",
        "(-0.026650, 1.479063, -0.235319)",
        "(-0.026634, 1.476206, -0.236542)",
        "(-0.026784, 1.473237, -0.237675)",
        "(-0.026836, 1.471774, -0.238208)",
        "(-0.026794, 1.468874, -0.239200)",
        "(-0.026894, 1.466034, -0.240093)",
        "(-0.027205, 1.463107, -0.241112)",
        "(-0.027392, 1.460217, -0.242136)",
        "(-0.027463, 1.458755, -0.242600)",
        "(-0.027608, 1.455739, -0.243418)",
        "(-0.027598, 1.452610, -0.244053)",
        "(-0.027597, 1.449220, -0.244599)",
        "(-0.027822, 1.445511, -0.244983)",
        "(-0.027915, 1.443637, -0.245094)",
        "(-0.028012, 1.439758, -0.245124)",
        "(-0.028119, 1.435721, -0.244816)",
        "(-0.028233, 1.431554, -0.244121)",
        "(-0.028117, 1.427403, -0.243108)",
        "(-0.027967, 1.425326, -0.242519)",
        "(-0.027437, 1.421296, -0.240987)",
        "(-0.026856, 1.417209, -0.239046)",
        "(-0.026362, 1.412898, -0.237019)",
        "(-0.025958, 1.408409, -0.235098)",
        "(-0.025767, 1.406177, -0.234111)",
        "(-0.025466, 1.401728, -0.232106)",
        "(-0.025191, 1.397159, -0.230167)",
        "(-0.024822, 1.392536, -0.228580)",
        "(-0.024443, 1.388000, -0.227011)",
        "(-0.024328, 1.385709, -0.226152)",
        "(-0.024042, 1.381115, -0.224247)",
        "(-0.023447, 1.376843, -0.222164)",
        "(-0.022712, 1.372904, -0.219950)",
        "(-0.021982, 1.369176, -0.217366)",
        "(-0.021572, 1.367421, -0.216035)",
        "(-0.020690, 1.364119, -0.213130)",
        "(-0.020096, 1.361045, -0.209609)",
        "(-0.019636, 1.358082, -0.205397)",
        "(-0.019099, 1.355618, -0.200903)",
        "(-0.018868, 1.354535, -0.198470)",
        "(-0.018191, 1.352855, -0.193230)",
        "(-0.017312, 1.351790, -0.187672)",
        "(-0.016351, 1.350988, -0.181573)",
        "(-0.015467, 1.350528, -0.174949)",
        "(-0.015078, 1.350472, -0.171514)",
        "(-0.014229, 1.350589, -0.164821)",
        "(-0.013357, 1.351176, -0.158201)",
        "(-0.012546, 1.352153, -0.152016)",
        "(-0.011815, 1.353489, -0.146391)",
        "(-0.011455, 1.354207, -0.143607)",
        "(-0.010912, 1.355687, -0.137837)",
        "(-0.010484, 1.357448, -0.132117)",
        "(-0.009808, 1.359714, -0.127136)",
        "(-0.009346, 1.362021, -0.122537)",
        "(-0.009270, 1.363076, -0.120195)",
        "(-0.009198, 1.365191, -0.115585)",
        "(-0.009004, 1.367356, -0.111102)",
        "(-0.008740, 1.369354, -0.106525)",
        "(-0.008531, 1.371316, -0.102193)",
        "(-0.008481, 1.372275, -0.100086)",
        "(-0.008515, 1.374264, -0.096108)",
        "(-0.008610, 1.376486, -0.092223)",
        "(-0.008751, 1.379002, -0.088096)",
        "(-0.008905, 1.381987, -0.083921)",
        "(-0.008957, 1.383662, -0.081926)",
        "(-0.009178, 1.387342, -0.078145)",
        "(-0.009517, 1.391491, -0.074511)",
        "(-0.009918, 1.396122, -0.071158)",
        "(-0.010360, 1.401082, -0.067808)",
        "(-0.010581, 1.403675, -0.066072)",
        "(-0.010991, 1.409203, -0.062689)",
        "(-0.011342, 1.415245, -0.059603)",
        "(-0.011615, 1.421690, -0.056724)",
        "(-0.012063, 1.428294, -0.053852)",
        "(-0.012267, 1.431695, -0.052423)",
        "(-0.012717, 1.438729, -0.049664)",
        "(-0.013328, 1.445832, -0.046968)",
        "(-0.014223, 1.452913, -0.044441)",
        "(-0.015185, 1.460062, -0.042276)",
        "(-0.015693, 1.463645, -0.041373)",
        "(-0.017017, 1.470689, -0.039797)",
        "(-0.018450, 1.477717, -0.038444)",
        "(-0.020007, 1.484847, -0.037320)",
        "(-0.021591, 1.492372, -0.036368)",
        "(-0.022312, 1.496286, -0.035931)",
        "(-0.023606, 1.504434, -0.035410)",
        "(-0.024952, 1.512899, -0.035474)",
        "(-0.026312, 1.521409, -0.035802)",
        "(-0.027641, 1.529774, -0.036220)",
        "(-0.028218, 1.533939, -0.036431)",
        "(-0.028965, 1.542313, -0.036975)",
        "(-0.029272, 1.550709, -0.037774)",
        "(-0.029571, 1.559098, -0.039065)",
        "(-0.030187, 1.567233, -0.040886)",
        "(-0.030652, 1.571238, -0.041995)",
        "(-0.031548, 1.579039, -0.044619)",
        "(-0.031903, 1.586855, -0.047825)",
        "(-0.031552, 1.594691, -0.051582)",
        "(-0.030855, 1.602401, -0.055937)",
        "(-0.030438, 1.606159, -0.058248)",
        "(-0.029743, 1.613387, -0.063440)",
        "(-0.029571, 1.620140, -0.069510)",
        "(-0.029566, 1.626447, -0.076086)",
        "(-0.029601, 1.632178, -0.083168)",
        "(-0.029640, 1.634905, -0.086883)",
        "(-0.029780, 1.640007, -0.094660)",
        "(-0.030119, 1.644482, -0.102430)",
        "(-0.030416, 1.648350, -0.110183)",
        "(-0.030491, 1.651735, -0.118143)",
        "(-0.030516, 1.653297, -0.122172)",
        "(-0.030589, 1.655952, -0.130202)",
        "(-0.030733, 1.658027, -0.138305)",
        "(-0.030890, 1.659706, -0.146596)",
        "(-0.031193, 1.661081, -0.155124)",
        "(-0.031388, 1.661621, -0.159411)",
        "(-0.031833, 1.662230, -0.167565)",
        "(-0.032061, 1.662373, -0.175253)",
        "(-0.032027, 1.662118, -0.182661)",
        "(-0.032053, 1.661328, -0.189648)",
        "(-0.032137, 1.660740, -0.193034)",
        "(-0.032477, 1.659251, -0.199736)",
        "(-0.033010, 1.657244, -0.206507)",
        "(-0.033825, 1.654765, -0.213065)",
        "(-0.034826, 1.651815, -0.219184)",
        "(-0.035309, 1.650226, -0.222131)",
        "(-0.036243, 1.646760, -0.227706)",
        "(-0.037254, 1.642764, -0.233061)",
        "(-0.038743, 1.638426, -0.238346)",
        "(-0.040598, 1.633589, -0.243139)",
        "(-0.041432, 1.631132, -0.245472)",
        "(-0.043123, 1.625948, -0.249890)",
        "(-0.044837, 1.620350, -0.254091)",
        "(-0.046597, 1.614357, -0.257957)",
        "(-0.048271, 1.607991, -0.261150)",
        "(-0.049093, 1.604688, -0.262551)",
        "(-0.050607, 1.597864, -0.264702)",
        "(-0.051960, 1.590844, -0.265832)",
        "(-0.053277, 1.583662, -0.266627)",
        "(-0.054657, 1.576251, -0.267369)",
        "(-0.055369, 1.572474, -0.267748)",
        "(-0.056588, 1.564780, -0.268363)",
        "(-0.057610, 1.557078, -0.268619)",
        "(-0.058508, 1.549390, -0.268571)",
        "(-0.059288, 1.541868, -0.268316)",
        "(-0.059781, 1.538084, -0.268098)",
        "(-0.060807, 1.530449, -0.267778)",
        "(-0.061655, 1.522790, -0.267680)",
        "(-0.062473, 1.515092, -0.267220)",
        "(-0.063254, 1.507506, -0.266354)",
        "(-0.063558, 1.503800, -0.265992)",
        "(-0.063893, 1.496677, -0.265604)",
        "(-0.064046, 1.489805, -0.265407)",
        "(-0.064244, 1.482993, -0.265002)",
        "(-0.063982, 1.476689, -0.264723)",
        "(-0.063672, 1.473718, -0.264723)",
        "(-0.062910, 1.468090, -0.264894)",
        "(-0.062189, 1.462407, -0.264825)",
        "(-0.061450, 1.456733, -0.264460)",
        "(-0.060629, 1.450931, -0.263911)",
        "(-0.060160, 1.447983, -0.263643)",
        "(-0.058996, 1.442005, -0.263091)",
        "(-0.057799, 1.435771, -0.262400)",
        "(-0.056831, 1.429212, -0.261328)",
        "(-0.055835, 1.422378, -0.259744)",
        "(-0.055245, 1.418963, -0.258767)",
        "(-0.053991, 1.412094, -0.256248)",
        "(-0.052622, 1.405136, -0.253169)",
        "(-0.051114, 1.398173, -0.249863)",
        "(-0.049660, 1.391169, -0.246178)",
        "(-0.048934, 1.387650, -0.244080)",
        "(-0.047541, 1.380609, -0.238962)",
        "(-0.046194, 1.373723, -0.232959)",
        "(-0.044433, 1.367275, -0.227063)",
        "(-0.042622, 1.361274, -0.221130)",
        "(-0.041844, 1.358334, -0.217868)",
        "(-0.040251, 1.352909, -0.210859)",
        "(-0.038635, 1.348413, -0.203512)",
        "(-0.036900, 1.344569, -0.196489)",
        "(-0.035143, 1.341413, -0.189449)",
        "(-0.034315, 1.339972, -0.185781)",
        "(-0.032808, 1.337764, -0.178305)",
        "(-0.031212, 1.336123, -0.170461)",
        "(-0.029620, 1.334864, -0.162075)",
        "(-0.028083, 1.334253, -0.153663)",
        "(-0.027281, 1.334171, -0.149665)",
        "(-0.025817, 1.334480, -0.141927)",
        "(-0.024536, 1.335411, -0.134303)",
        "(-0.023369, 1.337039, -0.126809)",
        "(-0.022398, 1.339303, -0.119658)",
        "(-0.021917, 1.340647, -0.116209)",
        "(-0.021106, 1.343987, -0.109357)",
        "(-0.020594, 1.347664, -0.103247)",
        "(-0.020081, 1.351812, -0.097338)",
        "(-0.019710, 1.356431, -0.091723)",
        "(-0.019583, 1.358866, -0.089056)",
        "(-0.019379, 1.364216, -0.084067)",
        "(-0.019299, 1.369911, -0.079273)",
        "(-0.019422, 1.375812, -0.074806)",
        "(-0.019410, 1.382029, -0.070395)",
        "(-0.019406, 1.385187, -0.068219)",
        "(-0.019477, 1.391640, -0.064083)",
        "(-0.019757, 1.398133, -0.060351)",
        "(-0.020189, 1.404678, -0.056910)",
        "(-0.020621, 1.411265, -0.053623)",
        "(-0.020769, 1.414628, -0.052052)",
        "(-0.020823, 1.421559, -0.049392)",
        "(-0.020931, 1.428478, -0.047118)",
        "(-0.021352, 1.435239, -0.044913)",
        "(-0.022078, 1.442016, -0.042787)",
        "(-0.022536, 1.445401, -0.041705)",
        "(-0.023444, 1.452531, -0.039694)",
        "(-0.024285, 1.460084, -0.037763)",
        "(-0.025415, 1.467798, -0.035779)",
        "(-0.026796, 1.475778, -0.034006)",
        "(-0.027491, 1.479796, -0.033158)",
        "(-0.028776, 1.488046, -0.031706)",
        "(-0.029908, 1.496322, -0.030555)",
        "(-0.031123, 1.504269, -0.029136)",
        "(-0.032225, 1.511888, -0.027463)",
        "(-0.032749, 1.515595, -0.026707)",
        "(-0.033872, 1.522675, -0.025277)",
        "(-0.035083, 1.529336, -0.023922)",
        "(-0.036100, 1.535827, -0.022345)",
        "(-0.037088, 1.542245, -0.021341)",
        "(-0.037770, 1.545522, -0.021136)",
        "(-0.039393, 1.551702, -0.020521)",
        "(-0.040936, 1.557622, -0.019633)",
        "(-0.042288, 1.563568, -0.018932)",
        "(-0.043052, 1.569782, -0.018322)",
        "(-0.043307, 1.572924, -0.017967)",
        "(-0.043780, 1.579296, -0.017268)",
        "(-0.044323, 1.585693, -0.016835)",
        "(-0.045316, 1.591954, -0.016745)",
        "(-0.046604, 1.598127, -0.017184)",
        "(-0.047186, 1.601239, -0.017601)",
        "(-0.048175, 1.607322, -0.018290)",
        "(-0.049041, 1.613102, -0.018963)",
        "(-0.050075, 1.618526, -0.019998)",
        "(-0.051365, 1.623554, -0.021176)",
        "(-0.052049, 1.625923, -0.021758)",
        "(-0.053298, 1.630407, -0.023113)",
        "(-0.054453, 1.634534, -0.024951)",
        "(-0.055606, 1.638223, -0.026565)",
        "(-0.056759, 1.641461, -0.027857)",
        "(-0.057277, 1.642989, -0.028489)",
        "(-0.058242, 1.645844, -0.029862)",
        "(-0.059310, 1.648373, -0.031928)",
        "(-0.060565, 1.650792, -0.034870)",
        "(-0.062127, 1.652966, -0.038123)",
        "(-0.062946, 1.653939, -0.039825)",
        "(-0.064573, 1.655702, -0.043704)",
        "(-0.066406, 1.657087, -0.048021)",
        "(-0.068246, 1.658195, -0.052654)",
        "(-0.069873, 1.659143, -0.057915)",
        "(-0.070795, 1.659552, -0.060540)",
        "(-0.072722, 1.660169, -0.065487)",
        "(-0.074437, 1.660498, -0.070194)",
        "(-0.076122, 1.660558, -0.074608)",
        "(-0.077522, 1.660318, -0.078973)",
        "(-0.078020, 1.660153, -0.081335)",
        "(-0.078914, 1.659665, -0.086255)",
        "(-0.079904, 1.658716, -0.091364)",
        "(-0.080890, 1.657351, -0.096684)",
        "(-0.081675, 1.655554, -0.102256)",
        "(-0.082073, 1.654564, -0.105182)",
        "(-0.083270, 1.652102, -0.111175)",
        "(-0.084916, 1.649112, -0.117198)",
        "(-0.086419, 1.645821, -0.123173)",
        "(-0.087528, 1.642175, -0.129190)",
        "(-0.088088, 1.640224, -0.132208)",
        "(-0.089093, 1.636012, -0.138161)",
        "(-0.090191, 1.631449, -0.144237)",
        "(-0.091378, 1.626621, -0.150439)",
        "(-0.092566, 1.621607, -0.156659)",
        "(-0.093097, 1.619079, -0.159805)",
        "(-0.094007, 1.613878, -0.166012)",
        "(-0.094718, 1.608514, -0.172056)",
        "(-0.095232, 1.602984, -0.178097)",
        "(-0.095640, 1.597066, -0.184029)",
        "(-0.095811, 1.594032, -0.186900)",
        "(-0.095905, 1.587779, -0.192219)",
        "(-0.096033, 1.581375, -0.197066)",
        "(-0.096205, 1.574926, -0.201871)",
        "(-0.096199, 1.568609, -0.206575)",
        "(-0.096169, 1.565463, -0.208765)",
        "(-0.096123, 1.559124, -0.212855)",
        "(-0.095827, 1.552998, -0.216656)",
        "(-0.095363, 1.546926, -0.220074)",
        "(-0.095165, 1.540759, -0.222991)",
        "(-0.095129, 1.537667, -0.224201)",
        "(-0.094865, 1.531710, -0.226216)",
        "(-0.094128, 1.526017, -0.227989)",
        "(-0.093516, 1.520427, -0.229222)",
        "(-0.093534, 1.514856, -0.230012)",
        "(-0.093725, 1.512182, -0.230234)",
        "(-0.094137, 1.506940, -0.230717)",
        "(-0.094374, 1.502077, -0.230959)",
        "(-0.094443, 1.497428, -0.230725)",
        "(-0.094603, 1.493071, -0.229928)",
        "(-0.094673, 1.490887, -0.229478)",
        "(-0.094794, 1.486840, -0.228447)",
        "(-0.094849, 1.482909, -0.227417)",
        "(-0.094822, 1.479127, -0.226234)",
        "(-0.094666, 1.475394, -0.225183)",
        "(-0.094515, 1.473584, -0.224794)",
        "(-0.094163, 1.469913, -0.223988)",
        "(-0.094033, 1.466044, -0.222897)",
        "(-0.094133, 1.461944, -0.221539)",
        "(-0.094332, 1.457613, -0.220212)",
        "(-0.094377, 1.455433, -0.219686)",
        "(-0.094255, 1.451108, -0.218897)",
        "(-0.094207, 1.446555, -0.218130)",
        "(-0.094066, 1.441878, -0.216653)",
        "(-0.093688, 1.437023, -0.214318)",
        "(-0.093469, 1.434535, -0.212996)",
        "(-0.092762, 1.429631, -0.210267)",
        "(-0.091641, 1.424945, -0.207202)",
        "(-0.090602, 1.420142, -0.203385)",
        "(-0.089206, 1.415514, -0.199283)",
        "(-0.088415, 1.413213, -0.197344)",
        "(-0.086829, 1.408468, -0.193332)",
        "(-0.085393, 1.403627, -0.188397)",
        "(-0.083920, 1.398862, -0.183150)",
        "(-0.082011, 1.394355, -0.178041)",
        "(-0.081055, 1.392195, -0.175466)",
        "(-0.079320, 1.387986, -0.169751)",
        "(-0.077581, 1.384113, -0.163402)",
        "(-0.075435, 1.380663, -0.157003)",
        "(-0.073326, 1.377496, -0.150315)",
        "(-0.072388, 1.376006, -0.146765)",
        "(-0.070362, 1.373601, -0.139490)",
        "(-0.068138, 1.371695, -0.132642)",
        "(-0.065789, 1.370110, -0.125972)",
        "(-0.063588, 1.368987, -0.118729)",
        "(-0.062554, 1.368556, -0.114994)",
        "(-0.060461, 1.368213, -0.107763)",
        "(-0.058274, 1.368475, -0.100971)",
        "(-0.056390, 1.369097, -0.094243)",
        "(-0.054586, 1.370335, -0.087863)",
        "(-0.053730, 1.371091, -0.084742)",
        "(-0.052300, 1.372960, -0.078629)",
        "(-0.050882, 1.375777, -0.072878)",
        "(-0.049358, 1.378972, -0.067730)",
        "(-0.047959, 1.382489, -0.062428)",
        "(-0.047306, 1.384375, -0.059720)",
        "(-0.046242, 1.388400, -0.054376)",
        "(-0.045467, 1.392739, -0.049411)",
        "(-0.044778, 1.397302, -0.044631)",
        "(-0.044054, 1.402240, -0.040223)",
        "(-0.043737, 1.404824, -0.038195)",
        "(-0.043085, 1.410302, -0.034542)",
        "(-0.042657, 1.415990, -0.031311)",
        "(-0.042560, 1.421758, -0.028282)",
        "(-0.042811, 1.427681, -0.025407)",
        "(-0.042917, 1.430759, -0.024070)",
        "(-0.043113, 1.437231, -0.021842)",
        "(-0.043306, 1.444087, -0.020133)",
        "(-0.043575, 1.451174, -0.018174)",
        "(-0.043881, 1.458489, -0.016216)",
        "(-0.044049, 1.462226, -0.015416)",
        "(-0.044698, 1.469725, -0.014059)",
        "(-0.045856, 1.477179, -0.012757)",
        "(-0.047047, 1.484779, -0.011701)",
        "(-0.048400, 1.492505, -0.010837)",
        "(-0.049085, 1.496349, -0.010440)",
        "(-0.050367, 1.504143, -0.010027)",
        "(-0.051463, 1.512034, -0.009750)",
        "(-0.052583, 1.519951, -0.009666)",
        "(-0.053929, 1.527717, -0.009882)",
        "(-0.054667, 1.531508, -0.010004)",
        "(-0.056230, 1.538990, -0.010317)",
        "(-0.057512, 1.546374, -0.010856)",
        "(-0.058565, 1.553737, -0.011774)",
        "(-0.059274, 1.561060, -0.012997)",
        "(-0.059715, 1.564602, -0.013744)",
        "(-0.060854, 1.571471, -0.015832)",
        "(-0.062164, 1.577965, -0.018770)",
        "(-0.063367, 1.584201, -0.022362)",
        "(-0.064129, 1.590125, -0.026829)",
        "(-0.064498, 1.592912, -0.029218)",
        "(-0.065250, 1.597989, -0.034305)",
        "(-0.066218, 1.602306, -0.039660)",
        "(-0.067123, 1.606159, -0.045368)",
        "(-0.067862, 1.609520, -0.051487)",
        "(-0.068162, 1.611083, -0.054609)",
        "(-0.068676, 1.613736, -0.060906)",
        "(-0.069198, 1.615867, -0.067293)",
        "(-0.069750, 1.617630, -0.073784)",
        "(-0.070476, 1.618990, -0.080414)",
        "(-0.070869, 1.619552, -0.083716)",
        "(-0.071820, 1.620330, -0.090204)",
        "(-0.072888, 1.620727, -0.096636)",
        "(-0.073987, 1.620907, -0.102880)",
        "(-0.075010, 1.620854, -0.108902)",
        "(-0.075439, 1.620762, -0.111909)",
        "(-0.076289, 1.620370, -0.117872)",
        "(-0.077368, 1.619761, -0.123587)",
        "(-0.078584, 1.618957, -0.128896)",
        "(-0.079595, 1.617864, -0.134050)",
        "(-0.080039, 1.617291, -0.136635)",
        "(-0.081026, 1.615828, -0.141572)",
        "(-0.082195, 1.614086, -0.146598)",
        "(-0.083448, 1.611996, -0.151656)",
        "(-0.084704, 1.609567, -0.156391)",
        "(-0.085289, 1.608268, -0.158770)",
        "(-0.086465, 1.605435, -0.163753)",
        "(-0.087567, 1.602403, -0.168641)",
        "(-0.088670, 1.599235, -0.173286)",
        "(-0.089698, 1.595836, -0.177679)",
        "(-0.090177, 1.594092, -0.179794)",
        "(-0.091129, 1.590545, -0.183832)",
        "(-0.092072, 1.586839, -0.187698)",
        "(-0.092631, 1.583027, -0.191350)",
        "(-0.092957, 1.579135, -0.194824)",
        "(-0.093136, 1.577099, -0.196369)",
        "(-0.093393, 1.572835, -0.198823)",
        "(-0.093635, 1.568335, -0.200792)",
        "(-0.093925, 1.563697, -0.202544)",
        "(-0.094427, 1.558932, -0.203889)",
        "(-0.094723, 1.556519, -0.204437)",
        "(-0.095200, 1.551750, -0.205494)",
        "(-0.095462, 1.547080, -0.206428)",
        "(-0.095788, 1.542328, -0.207190)",
        "(-0.096133, 1.537517, -0.207553)",
        "(-0.096281, 1.535108, -0.207646)",
        "(-0.096628, 1.530227, -0.207509)",
        "(-0.097061, 1.525246, -0.207191)",
        "(-0.097507, 1.520257, -0.206766)",
        "(-0.097957, 1.515186, -0.206099)",
        "(-0.098170, 1.512642, -0.205673)",
        "(-0.098736, 1.507596, -0.204463)",
        "(-0.099324, 1.502704, -0.202711)",
        "(-0.099960, 1.498004, -0.200584)",
        "(-0.100642, 1.493616, -0.198160)",
        "(-0.100937, 1.491555, -0.196917)",
        "(-0.101449, 1.487674, -0.194377)",
        "(-0.102032, 1.483954, -0.191672)",
        "(-0.102636, 1.480454, -0.188655)",
        "(-0.103088, 1.477155, -0.185621)",
        "(-0.103230, 1.475654, -0.184137)",
        "(-0.103528, 1.472590, -0.181169)",
        "(-0.103754, 1.469475, -0.178134)",
        "(-0.103801, 1.466374, -0.175077)",
        "(-0.103881, 1.463198, -0.171813)",
        "(-0.104026, 1.461532, -0.170160)",
        "(-0.104214, 1.458152, -0.167005)",
        "(-0.104225, 1.454687, -0.164325)",
        "(-0.104235, 1.451052, -0.161602)",
        "(-0.104147, 1.447226, -0.158566)",
        "(-0.104077, 1.445317, -0.156961)",
        "(-0.103921, 1.441383, -0.153545)",
        "(-0.103958, 1.437148, -0.150099)",
        "(-0.103760, 1.432910, -0.146757)",
        "(-0.103407, 1.428553, -0.143215)",
        "(-0.103210, 1.426363, -0.141196)",
        "(-0.102826, 1.421906, -0.136427)",
        "(-0.102360, 1.417665, -0.131430)",
        "(-0.101763, 1.413728, -0.126860)",
        "(-0.101113, 1.410060, -0.121963)",
        "(-0.100716, 1.408391, -0.119374)",
        "(-0.099505, 1.405591, -0.113993)",
        "(-0.097825, 1.403664, -0.108025)",
        "(-0.095972, 1.402302, -0.101299)",
        "(-0.094016, 1.401725, -0.094337)",
        "(-0.093063, 1.401711, -0.091020)",
        "(-0.091151, 1.402481, -0.084557)",
        "(-0.089314, 1.403914, -0.078103)",
        "(-0.087556, 1.406126, -0.071632)",
        "(-0.085772, 1.409089, -0.065314)",
        "(-0.084852, 1.410906, -0.062280)",
        "(-0.083109, 1.414967, -0.056648)",
        "(-0.081438, 1.419712, -0.051745)",
        "(-0.079781, 1.424882, -0.047176)",
        "(-0.078102, 1.430381, -0.042738)",
        "(-0.077281, 1.433206, -0.040626)",
        "(-0.075889, 1.438814, -0.036786)",
        "(-0.074638, 1.444544, -0.033560)",
        "(-0.073591, 1.450227, -0.030515)",
        "(-0.072861, 1.455729, -0.027521)",
        "(-0.072614, 1.458407, -0.026144)",
        "(-0.072221, 1.463653, -0.023551)",
        "(-0.072095, 1.468647, -0.021090)",
        "(-0.072059, 1.473668, -0.018996)",
        "(-0.071873, 1.478757, -0.017157)",
        "(-0.071713, 1.481299, -0.016171)",
        "(-0.071305, 1.486314, -0.014119)",
        "(-0.070768, 1.491467, -0.012288)",
        "(-0.070390, 1.496584, -0.010677)",
        "(-0.070111, 1.501695, -0.009083)",
        "(-0.069990, 1.504259, -0.008317)",
        "(-0.069817, 1.509447, -0.007003)",
        "(-0.069427, 1.514829, -0.005827)",
        "(-0.068847, 1.520624, -0.004736)",
        "(-0.068236, 1.526204, -0.003706)",
        "(-0.067943, 1.529021, -0.003240)",
        "(-0.067268, 1.534879, -0.002489)",
        "(-0.066469, 1.540881, -0.001843)",
        "(-0.065639, 1.547007, -0.001311)",
        "(-0.064710, 1.553189, -0.001010)",
        "(-0.064236, 1.556284, -0.001045)",
        "(-0.063080, 1.562388, -0.001059)",
        "(-0.061854, 1.568402, -0.000810)",
        "(-0.060673, 1.574258, -0.000574)",
        "(-0.059433, 1.580125, -0.000884)",
        "(-0.058870, 1.582984, -0.001239)",
        "(-0.057936, 1.588495, -0.002067)",
        "(-0.057226, 1.593589, -0.003246)",
        "(-0.056748, 1.598146, -0.004792)",
        "(-0.056221, 1.602204, -0.006633)",
        "(-0.055901, 1.604023, -0.007849)",
        "(-0.055462, 1.607274, -0.010825)",
        "(-0.055406, 1.609801, -0.014216)",
        "(-0.055639, 1.611662, -0.018007)",
        "(-0.056196, 1.612798, -0.022389)",
        "(-0.056632, 1.613089, -0.024678)",
        "(-0.057528, 1.613335, -0.029089)",
        "(-0.058526, 1.613150, -0.033607)",
        "(-0.059554, 1.612676, -0.038331)",
        "(-0.060553, 1.611986, -0.043032)",
        "(-0.061023, 1.611605, -0.045422)",
        "(-0.061941, 1.610808, -0.050309)",
        "(-0.062761, 1.609937, -0.055000)",
        "(-0.063439, 1.609002, -0.059465)",
        "(-0.064016, 1.607998, -0.063781)",
        "(-0.064356, 1.607455, -0.065857)",
        "(-0.065251, 1.606388, -0.069871)",
        "(-0.066208, 1.605128, -0.073327)",
        "(-0.067045, 1.603955, -0.076541)",
        "(-0.067633, 1.602812, -0.079707)",
        "(-0.067868, 1.602249, -0.081195)",
        "(-0.068532, 1.601059, -0.084071)",
        "(-0.069256, 1.599793, -0.086629)",
        "(-0.070070, 1.598511, -0.088516)",
        "(-0.070814, 1.597405, -0.090313)",
        "(-0.071038, 1.596959, -0.091478)",
        "(-0.071281, 1.596304, -0.094534)",
        "(-0.071744, 1.595682, -0.098121)",
        "(-0.072419, 1.595138, -0.102067)",
        "(-0.072955, 1.594716, -0.106136)",
        "(-0.073144, 1.594571, -0.108192)",
        "(-0.073698, 1.594222, -0.112869)",
        "(-0.074148, 1.594243, -0.118256)",
        "(-0.074793, 1.594320, -0.123906)",
        "(-0.075603, 1.594403, -0.129536)",
        "(-0.075927, 1.594496, -0.132321)",
        "(-0.076270, 1.594691, -0.137914)",
        "(-0.076300, 1.594907, -0.143703)",
        "(-0.076122, 1.595099, -0.149618)",
        "(-0.076041, 1.595087, -0.155835)",
        "(-0.076084, 1.594973, -0.159061)",
        "(-0.076204, 1.594546, -0.165425)",
        "(-0.076494, 1.593653, -0.171779)",
        "(-0.076808, 1.592350, -0.178057)",
        "(-0.077089, 1.590641, -0.184076)",
        "(-0.077213, 1.589620, -0.186970)",
        "(-0.077365, 1.587302, -0.192506)",
        "(-0.077525, 1.584469, -0.197678)",
        "(-0.077603, 1.581169, -0.202509)",
        "(-0.077805, 1.577422, -0.207348)",
        "(-0.077995, 1.575336, -0.209679)",
        "(-0.078458, 1.570834, -0.214010)",
        "(-0.079002, 1.565885, -0.217925)",
        "(-0.079572, 1.560614, -0.221626)",
        "(-0.080007, 1.555080, -0.225095)",
        "(-0.080286, 1.552156, -0.226783)",
        "(-0.080850, 1.546141, -0.230048)",
        "(-0.081487, 1.539783, -0.233075)",
        "(-0.082095, 1.533113, -0.235857)",
        "(-0.082793, 1.526063, -0.238245)",
        "(-0.083188, 1.522516, -0.239220)",
        "(-0.084079, 1.515253, -0.240943)",
        "(-0.084718, 1.507881, -0.242696)",
        "(-0.085207, 1.500287, -0.244424)",
        "(-0.085593, 1.492607, -0.245842)",
        "(-0.085722, 1.488671, -0.246335)",
        "(-0.085900, 1.480579, -0.247045)",
        "(-0.086035, 1.472269, -0.247228)",
        "(-0.086291, 1.463855, -0.246703)",
        "(-0.086616, 1.455519, -0.245747)",
        "(-0.086689, 1.451418, -0.245198)",
        "(-0.086712, 1.443372, -0.243894)",
        "(-0.086677, 1.435375, -0.241947)",
        "(-0.086341, 1.427686, -0.239388)",
        "(-0.085951, 1.420375, -0.236492)",
        "(-0.085769, 1.416811, -0.234885)",
        "(-0.085388, 1.410057, -0.231366)",
        "(-0.084942, 1.403474, -0.227677)",
        "(-0.084317, 1.397279, -0.223999)",
        "(-0.083603, 1.391310, -0.219647)",
        "(-0.083352, 1.388409, -0.216924)",
        "(-0.082785, 1.383020, -0.210961)",
        "(-0.081922, 1.378259, -0.204991)",
        "(-0.080842, 1.374025, -0.198952)",
        "(-0.079819, 1.370094, -0.192299)",
        "(-0.079301, 1.368373, -0.188609)",
        "(-0.078209, 1.365370, -0.180896)",
        "(-0.077105, 1.362792, -0.172883)",
        "(-0.075922, 1.360746, -0.164809)",
        "(-0.074854, 1.359063, -0.156762)",
        "(-0.074404, 1.358360, -0.152779)",
        "(-0.073409, 1.357153, -0.144765)",
        "(-0.072358, 1.356351, -0.136788)",
        "(-0.071383, 1.355719, -0.128791)",
        "(-0.070600, 1.355308, -0.120693)",
        "(-0.070224, 1.355195, -0.116737)",
        "(-0.069523, 1.355489, -0.109434)",
        "(-0.068844, 1.356239, -0.102691)",
        "(-0.068340, 1.357476, -0.096466)",
        "(-0.067863, 1.359073, -0.090314)",
        "(-0.067733, 1.360063, -0.087399)",
        "(-0.067561, 1.362381, -0.081886)",
        "(-0.067534, 1.365145, -0.076981)",
        "(-0.067629, 1.368410, -0.072632)",
        "(-0.067857, 1.372066, -0.068451)",
        "(-0.068118, 1.374010, -0.066343)",
        "(-0.068675, 1.378195, -0.061856)",
        "(-0.069211, 1.382887, -0.057413)",
        "(-0.069620, 1.388278, -0.053283)",
        "(-0.069980, 1.394352, -0.049416)",
        "(-0.070149, 1.397620, -0.047555)",
        "(-0.070512, 1.404391, -0.043892)",
        "(-0.070926, 1.411546, -0.040315)",
        "(-0.071386, 1.418885, -0.036879)",
        "(-0.071565, 1.426546, -0.033846)",
        "(-0.071589, 1.430438, -0.032491)",
        "(-0.071713, 1.438202, -0.029781)",
        "(-0.071835, 1.445776, -0.026987)",
        "(-0.072075, 1.452957, -0.024090)",
        "(-0.072158, 1.460037, -0.021320)",
        "(-0.072045, 1.463616, -0.020062)",
        "(-0.071829, 1.470721, -0.017712)",
        "(-0.071659, 1.477578, -0.015406)",
        "(-0.071676, 1.484028, -0.013035)",
        "(-0.071818, 1.490225, -0.010882)",
        "(-0.071824, 1.493301, -0.009879)",
        "(-0.071709, 1.499604, -0.007861)",
        "(-0.071804, 1.505837, -0.005823)",
        "(-0.071951, 1.512127, -0.004114)",
        "(-0.072255, 1.518434, -0.002431)",
        "(-0.072348, 1.521698, -0.001717)",
        "(-0.072304, 1.528576, -0.001021)",
        "(-0.072349, 1.536298, -0.001907)",
        "(-0.072253, 1.544163, -0.002346)",
        "(-0.071641, 1.551500, -0.002499)",
        "(-0.071331, 1.555154, -0.002673)",
        "(-0.070819, 1.562370, -0.003252)",
        "(-0.070092, 1.569532, -0.003971)",
        "(-0.069232, 1.576553, -0.004952)",
        "(-0.068395, 1.583287, -0.006304)",
        "(-0.068079, 1.586478, -0.007100)",
        "(-0.067528, 1.592579, -0.008928)",
        "(-0.066922, 1.598323, -0.011087)",
        "(-0.066326, 1.603591, -0.013435)",
        "(-0.065760, 1.608525, -0.016279)",
        "(-0.065553, 1.610848, -0.017964)",
        "(-0.065361, 1.615227, -0.021664)",
        "(-0.065342, 1.619184, -0.025788)",
        "(-0.065465, 1.622781, -0.030348)",
        "(-0.065803, 1.625880, -0.035029)",
        "(-0.065966, 1.627267, -0.037397)",
        "(-0.066246, 1.629778, -0.042365)",
        "(-0.066552, 1.631902, -0.047814)",
        "(-0.066985, 1.633530, -0.053505)",
        "(-0.067880, 1.634681, -0.059493)",
        "(-0.068415, 1.635057, -0.062643)",
        "(-0.069602, 1.635645, -0.069154)",
        "(-0.070870, 1.635916, -0.075756)",
        "(-0.072081, 1.635903, -0.082314)",
        "(-0.073242, 1.635552, -0.088884)",
        "(-0.073886, 1.635254, -0.092212)",
        "(-0.075499, 1.634350, -0.099057)",
        "(-0.077237, 1.633115, -0.106024)",
        "(-0.078586, 1.631628, -0.112685)",
        "(-0.079820, 1.629763, -0.119003)",
        "(-0.080481, 1.628694, -0.122076)",
        "(-0.081878, 1.626391, -0.128115)",
        "(-0.083269, 1.623859, -0.133877)",
        "(-0.084642, 1.621139, -0.139416)",
        "(-0.085734, 1.618320, -0.144790)",
        "(-0.086230, 1.616815, -0.147454)",
        "(-0.087172, 1.613606, -0.152590)",
        "(-0.088084, 1.610142, -0.157420)",
        "(-0.088976, 1.606518, -0.161889)",
        "(-0.089731, 1.602651, -0.166038)",
        "(-0.089931, 1.600698, -0.168131)",
        "(-0.090204, 1.596708, -0.172337)",
        "(-0.090697, 1.592520, -0.176298)",
        "(-0.091327, 1.588068, -0.179881)",
        "(-0.091947, 1.583468, -0.183245)",
        "(-0.092132, 1.581118, -0.184856)",
        "(-0.092278, 1.576417, -0.187919)",
        "(-0.092324, 1.571608, -0.190762)",
        "(-0.092410, 1.566649, -0.193354)",
        "(-0.092561, 1.561491, -0.195861)",
        "(-0.092583, 1.558820, -0.196967)",
        "(-0.092548, 1.553456, -0.198878)",
        "(-0.092343, 1.547996, -0.200406)",
        "(-0.092053, 1.542469, -0.201910)",
        "(-0.091684, 1.536952, -0.203369)",
        "(-0.091505, 1.534125, -0.203933)",
        "(-0.091089, 1.528366, -0.204868)",
        "(-0.090483, 1.522466, -0.205365)",
        "(-0.090000, 1.516412, -0.205267)",
        "(-0.089472, 1.510265, -0.204893)",
        "(-0.089152, 1.507128, -0.204549)",
        "(-0.088525, 1.500761, -0.203600)",
        "(-0.087785, 1.494245, -0.202232)",
        "(-0.086515, 1.487606, -0.200619)",
        "(-0.085106, 1.480751, -0.198437)",
        "(-0.084494, 1.477251, -0.196713)",
        "(-0.083422, 1.470117, -0.192498)",
        "(-0.082139, 1.462945, -0.188176)",
        "(-0.080485, 1.456017, -0.184481)",
        "(-0.078870, 1.449153, -0.180930)",
        "(-0.078300, 1.445525, -0.178771)",
        "(-0.077268, 1.438218, -0.173786)",
        "(-0.076170, 1.431179, -0.168635)",
        "(-0.075085, 1.424394, -0.163842)",
        "(-0.073860, 1.418012, -0.158943)",
        "(-0.073283, 1.415011, -0.156300)",
        "(-0.072271, 1.409269, -0.150804)",
        "(-0.071383, 1.403932, -0.145115)",
        "(-0.070481, 1.399554, -0.139303)",
        "(-0.069543, 1.395675, -0.133602)",
        "(-0.069126, 1.394035, -0.130751)",
        "(-0.068253, 1.391233, -0.124973)",
        "(-0.067249, 1.389220, -0.119276)",
        "(-0.066155, 1.387851, -0.113649)",
        "(-0.065054, 1.387069, -0.108029)",
        "(-0.064474, 1.386885, -0.105308)",
        "(-0.063100, 1.387083, -0.100080)",
        "(-0.061630, 1.387557, -0.094625)",
        "(-0.060175, 1.388403, -0.089204)",
        "(-0.058763, 1.389448, -0.084073)",
        "(-0.058110, 1.390063, -0.081587)",
        "(-0.056859, 1.391386, -0.076713)",
        "(-0.055725, 1.392974, -0.072219)",
        "(-0.054813, 1.394746, -0.068105)",
        "(-0.054139, 1.396687, -0.064129)",
        "(-0.053833, 1.397787, -0.062262)",
        "(-0.053219, 1.400162, -0.058752)",
        "(-0.052625, 1.402684, -0.055459)",
        "(-0.052067, 1.405395, -0.052295)",
        "(-0.051691, 1.408285, -0.049303)",
        "(-0.051560, 1.409814, -0.047918)",
        "(-0.051355, 1.413036, -0.045315)",
        "(-0.051057, 1.416531, -0.042663)",
        "(-0.050629, 1.420284, -0.039911)",
        "(-0.050275, 1.424215, -0.037206)",
        "(-0.050133, 1.426285, -0.035885)",
        "(-0.049891, 1.430540, -0.033336)",
        "(-0.049642, 1.435168, -0.031155)",
        "(-0.049407, 1.439909, -0.029066)",
        "(-0.049172, 1.444779, -0.026981)",
        "(-0.049068, 1.447234, -0.025945)",
        "(-0.048965, 1.452335, -0.024110)",
        "(-0.049022, 1.457450, -0.022177)",
        "(-0.049050, 1.462881, -0.020158)",
        "(-0.048780, 1.468647, -0.018293)",
        "(-0.048589, 1.471620, -0.017375)",
        "(-0.048162, 1.477675, -0.015510)",
        "(-0.047674, 1.483951, -0.013860)",
        "(-0.047260, 1.490224, -0.012280)",
        "(-0.046952, 1.496522, -0.010578)",
        "(-0.046859, 1.499714, -0.009694)",
        "(-0.046368, 1.506187, -0.007986)",
        "(-0.046262, 1.513090, -0.008811)",
        "(-0.047313, 1.519709, -0.009125)",
        "(-0.047734, 1.526301, -0.008858)",
        "(-0.047893, 1.529616, -0.008872)",
        "(-0.048166, 1.536271, -0.009063)",
        "(-0.048358, 1.543124, -0.009468)",
        "(-0.048420, 1.550003, -0.010020)",
        "(-0.048196, 1.556997, -0.010948)",
        "(-0.048008, 1.560579, -0.011649)",
        "(-0.047724, 1.567596, -0.013139)",
        "(-0.047436, 1.574477, -0.015126)",
        "(-0.047182, 1.581217, -0.017774)",
        "(-0.046940, 1.587764, -0.021141)",
        "(-0.046834, 1.590936, -0.023094)",
        "(-0.046594, 1.597086, -0.027099)",
        "(-0.046324, 1.602895, -0.031297)",
        "(-0.046074, 1.608404, -0.035888)",
        "(-0.046077, 1.613530, -0.040862)",
        "(-0.046130, 1.615923, -0.043494)",
        "(-0.046353, 1.620414, -0.049023)",
        "(-0.046709, 1.624394, -0.055167)",
        "(-0.047084, 1.628038, -0.061484)",
        "(-0.047639, 1.631238, -0.067928)",
        "(-0.048094, 1.632610, -0.071253)",
        "(-0.049070, 1.635034, -0.078007)",
        "(-0.050061, 1.637002, -0.084857)",
        "(-0.051292, 1.638607, -0.091901)",
        "(-0.052646, 1.639945, -0.099191)",
        "(-0.053473, 1.640480, -0.103112)",
        "(-0.054979, 1.641188, -0.110015)",
        "(-0.056286, 1.641572, -0.116803)",
        "(-0.057366, 1.641711, -0.123610)",
        "(-0.058220, 1.641523, -0.130313)",
        "(-0.058725, 1.641296, -0.133556)",
        "(-0.059756, 1.640491, -0.139694)",
        "(-0.060750, 1.639298, -0.145650)",
        "(-0.061510, 1.637820, -0.151511)",
        "(-0.062077, 1.635964, -0.157301)",
        "(-0.062458, 1.634855, -0.160034)",
        "(-0.063460, 1.632354, -0.164957)",
        "(-0.064326, 1.629647, -0.169314)",
        "(-0.065071, 1.626835, -0.173244)",
        "(-0.065595, 1.623942, -0.176794)",
        "(-0.065804, 1.622452, -0.178396)",
        "(-0.066357, 1.619271, -0.181620)",
        "(-0.067036, 1.615893, -0.184920)",
        "(-0.067717, 1.612247, -0.188282)",
        "(-0.068245, 1.608400, -0.191431)",
        "(-0.068477, 1.606482, -0.192891)",
        "(-0.069081, 1.602584, -0.195729)",
        "(-0.069811, 1.598642, -0.198495)",
        "(-0.070483, 1.594622, -0.201294)",
        "(-0.071063, 1.590527, -0.204113)",
        "(-0.071316, 1.588436, -0.205458)",
        "(-0.071702, 1.584227, -0.207954)",
        "(-0.072035, 1.579964, -0.210487)",
        "(-0.072478, 1.575534, -0.213045)",
        "(-0.073012, 1.570914, -0.215260)",
        "(-0.073154, 1.568604, -0.216246)",
        "(-0.073194, 1.563976, -0.218191)",
        "(-0.073234, 1.559373, -0.219809)",
        "(-0.073253, 1.554706, -0.221276)",
        "(-0.073291, 1.549949, -0.222803)",
        "(-0.073352, 1.547493, -0.223482)",
        "(-0.073585, 1.542594, -0.224443)",
        "(-0.073801, 1.537727, -0.225020)",
        "(-0.073864, 1.532861, -0.225611)",
        "(-0.073875, 1.528010, -0.226140)",
        "(-0.073902, 1.525538, -0.226195)",
        "(-0.074024, 1.520592, -0.225867)",
        "(-0.074128, 1.515680, -0.225206)",
        "(-0.074011, 1.510733, -0.224556)",
        "(-0.073687, 1.505767, -0.223974)",
        "(-0.073521, 1.503251, -0.223595)",
        "(-0.073316, 1.498046, -0.222559)",
        "(-0.073115, 1.492692, -0.221005)",
        "(-0.072971, 1.487256, -0.218915)",
        "(-0.072714, 1.481875, -0.216875)",
        "(-0.072581, 1.479152, -0.215981)",
        "(-0.072452, 1.473584, -0.214335)",
        "(-0.072342, 1.467944, -0.212350)",
        "(-0.072342, 1.462237, -0.209520)",
        "(-0.072243, 1.456645, -0.206368)",
        "(-0.072112, 1.453888, -0.204820)",
        "(-0.071877, 1.448388, -0.201700)",
        "(-0.071744, 1.442908, -0.198250)",
        "(-0.071756, 1.437475, -0.194310)",
        "(-0.071715, 1.432155, -0.189921)",
        "(-0.071661, 1.429639, -0.187645)",
        "(-0.071534, 1.424978, -0.183106)",
        "(-0.071353, 1.420803, -0.178636)",
        "(-0.071061, 1.417008, -0.173910)",
        "(-0.070631, 1.413677, -0.168802)",
        "(-0.070444, 1.412188, -0.165971)",
        "(-0.070253, 1.409454, -0.159843)",
        "(-0.069889, 1.407272, -0.153648)",
        "(-0.069379, 1.405541, -0.147614)",
        "(-0.069022, 1.404192, -0.141145)",
        "(-0.068908, 1.403749, -0.137626)",
        "(-0.068622, 1.403234, -0.130565)",
        "(-0.068077, 1.403320, -0.123678)",
        "(-0.067536, 1.403960, -0.116724)",
        "(-0.067070, 1.405150, -0.109900)",
        "(-0.066855, 1.405970, -0.106642)",
        "(-0.066427, 1.407919, -0.100322)",
        "(-0.066055, 1.410412, -0.094194)",
        "(-0.065658, 1.413467, -0.088269)",
        "(-0.065368, 1.417058, -0.082479)",
        "(-0.065259, 1.419113, -0.079669)",
        "(-0.065027, 1.423631, -0.074356)",
        "(-0.064840, 1.428625, -0.069467)",
        "(-0.064691, 1.434074, -0.064777)",
        "(-0.064683, 1.439770, -0.060403)",
        "(-0.064733, 1.442676, -0.058342)",
        "(-0.064842, 1.448736, -0.054579)",
        "(-0.064945, 1.455074, -0.051047)",
        "(-0.065111, 1.461640, -0.047633)",
        "(-0.065322, 1.468416, -0.044537)",
        "(-0.065462, 1.471836, -0.043127)",
        "(-0.065765, 1.478690, -0.040368)",
        "(-0.066110, 1.485566, -0.037658)",
        "(-0.066275, 1.492467, -0.035160)",
        "(-0.066309, 1.499335, -0.032910)",
        "(-0.066356, 1.502760, -0.031908)",
        "(-0.066490, 1.509548, -0.030240)",
        "(-0.066812, 1.516205, -0.028823)",
        "(-0.067302, 1.522696, -0.027520)",
        "(-0.067527, 1.529223, -0.026430)",
        "(-0.067556, 1.532473, -0.025978)",
        "(-0.067791, 1.538905, -0.024989)",
        "(-0.068124, 1.545400, -0.024482)",
        "(-0.068632, 1.552004, -0.024601)",
        "(-0.069174, 1.558685, -0.025175)",
        "(-0.069416, 1.562029, -0.025517)",
        "(-0.069870, 1.568678, -0.026278)",
        "(-0.070069, 1.575349, -0.027093)",
        "(-0.069843, 1.582170, -0.028449)",
        "(-0.069616, 1.588904, -0.030499)",
        "(-0.069488, 1.592189, -0.031812)",
        "(-0.069203, 1.598650, -0.034509)",
        "(-0.068846, 1.604857, -0.037907)",
        "(-0.068613, 1.610784, -0.041780)",
        "(-0.068232, 1.616283, -0.045935)",
        "(-0.067971, 1.618894, -0.048068)",
        "(-0.067529, 1.623821, -0.052546)",
        "(-0.067157, 1.628361, -0.057299)",
        "(-0.066802, 1.632299, -0.062149)",
        "(-0.066443, 1.635661, -0.067017)",
        "(-0.066300, 1.637104, -0.069557)",
        "(-0.066154, 1.639609, -0.075038)",
        "(-0.066346, 1.641435, -0.080686)",
        "(-0.066727, 1.642558, -0.086097)",
        "(-0.067311, 1.643046, -0.091538)",
        "(-0.067677, 1.643022, -0.094300)",
        "(-0.068559, 1.642592, -0.099852)",
        "(-0.069667, 1.641703, -0.105199)",
        "(-0.070823, 1.640490, -0.110236)",
        "(-0.072060, 1.638961, -0.114820)",
        "(-0.072721, 1.638084, -0.116957)",
        "(-0.073977, 1.636160, -0.120743)",
        "(-0.075040, 1.633996, -0.124018)",
        "(-0.075756, 1.631670, -0.127115)",
        "(-0.076548, 1.629111, -0.129677)",
        "(-0.076989, 1.627741, -0.130810)",
        "(-0.078063, 1.624801, -0.133163)",
        "(-0.079528, 1.621655, -0.135548)",
        "(-0.081067, 1.618481, -0.137999)",
        "(-0.082494, 1.615328, -0.140671)",
        "(-0.083166, 1.613760, -0.141981)",
        "(-0.084484, 1.610686, -0.144557)",
        "(-0.085773, 1.607558, -0.147228)",
        "(-0.086880, 1.604375, -0.150184)",
        "(-0.087916, 1.601126, -0.153375)",
        "(-0.088531, 1.599400, -0.154963)",
        "(-0.089806, 1.595827, -0.157959)",
        "(-0.091013, 1.592133, -0.160924)",
        "(-0.092072, 1.588350, -0.163843)",
        "(-0.093061, 1.584460, -0.166709)",
        "(-0.093568, 1.582466, -0.168158)",
        "(-0.094547, 1.578298, -0.171194)",
        "(-0.095536, 1.574182, -0.174252)",
        "(-0.096538, 1.569925, -0.177577)",
        "(-0.097427, 1.565492, -0.181139)",
        "(-0.097738, 1.563227, -0.182891)",
        "(-0.098350, 1.558562, -0.186285)",
        "(-0.099177, 1.553612, -0.189499)",
        "(-0.100039, 1.548444, -0.192494)",
        "(-0.100677, 1.543138, -0.195550)",
        "(-0.100872, 1.540461, -0.197040)",
        "(-0.101121, 1.534922, -0.199947)",
        "(-0.101367, 1.529176, -0.202730)",
        "(-0.101731, 1.523271, -0.205210)",
        "(-0.102074, 1.517235, -0.207387)",
        "(-0.102114, 1.514149, -0.208398)",
        "(-0.101841, 1.507850, -0.210440)",
        "(-0.101550, 1.501348, -0.212355)",
        "(-0.101550, 1.494465, -0.214007)",
        "(-0.101369, 1.487177, -0.215622)",
        "(-0.101074, 1.483382, -0.216365)",
        "(-0.100528, 1.475539, -0.217368)",
        "(-0.100584, 1.467134, -0.217286)",
        "(-0.100695, 1.458409, -0.216848)",
        "(-0.100409, 1.449530, -0.216668)",
        "(-0.100221, 1.444994, -0.216589)",
        "(-0.100038, 1.435716, -0.215626)",
        "(-0.099739, 1.426468, -0.213441)",
        "(-0.099296, 1.417435, -0.210676)",
        "(-0.098888, 1.408593, -0.207443)",
        "(-0.098613, 1.404274, -0.205703)",
        "(-0.097904, 1.395948, -0.202140)",
        "(-0.097399, 1.388085, -0.198189)",
        "(-0.097081, 1.380683, -0.193334)",
        "(-0.096532, 1.373975, -0.187909)",
        "(-0.096233, 1.370952, -0.185018)",
        "(-0.095641, 1.365579, -0.179173)",
        "(-0.095062, 1.361107, -0.173242)",
        "(-0.094463, 1.357172, -0.167151)",
        "(-0.093966, 1.354038, -0.160291)",
        "(-0.093786, 1.352812, -0.156660)",
        "(-0.093354, 1.350976, -0.149466)",
        "(-0.092793, 1.349974, -0.142524)",
        "(-0.092123, 1.349765, -0.135832)",
        "(-0.091514, 1.350202, -0.129184)",
        "(-0.091282, 1.350727, -0.125809)",
        "(-0.090784, 1.352158, -0.118980)",
        "(-0.090322, 1.354169, -0.112150)",
        "(-0.089719, 1.356830, -0.105400)",
        "(-0.089032, 1.360108, -0.099117)",
        "(-0.088678, 1.361971, -0.096129)",
        "(-0.088028, 1.365917, -0.090114)",
        "(-0.087465, 1.370128, -0.084159)",
        "(-0.087031, 1.374553, -0.078750)",
        "(-0.086544, 1.379293, -0.073980)",
        "(-0.086289, 1.381733, -0.071766)",
        "(-0.085925, 1.386557, -0.067387)",
        "(-0.085633, 1.391391, -0.063231)",
        "(-0.085374, 1.396235, -0.059214)",
        "(-0.085136, 1.401160, -0.055503)",
        "(-0.085024, 1.403640, -0.053760)",
        "(-0.084840, 1.408576, -0.050285)",
        "(-0.084613, 1.413621, -0.046964)",
        "(-0.084290, 1.418908, -0.043977)",
        "(-0.084011, 1.424237, -0.041218)",
        "(-0.083878, 1.426918, -0.039883)",
        "(-0.083524, 1.432363, -0.037234)",
        "(-0.083135, 1.437839, -0.034789)",
        "(-0.082775, 1.443382, -0.032692)",
        "(-0.082435, 1.448943, -0.030618)",
        "(-0.082281, 1.451728, -0.029499)",
        "(-0.081962, 1.457413, -0.027340)",
        "(-0.081589, 1.463245, -0.025514)",
        "(-0.081270, 1.468997, -0.023644)",
        "(-0.080918, 1.474717, -0.021690)",
        "(-0.080649, 1.477627, -0.020846)",
        "(-0.080158, 1.483346, -0.019307)",
        "(-0.079751, 1.488907, -0.017683)",
        "(-0.079259, 1.494371, -0.016047)",
        "(-0.078751, 1.499746, -0.014552)",
        "(-0.078466, 1.502375, -0.013773)",
        "(-0.077888, 1.507704, -0.012237)",
        "(-0.077498, 1.513123, -0.010866)",
        "(-0.077433, 1.518630, -0.009889)",
        "(-0.077522, 1.524235, -0.008969)",
        "(-0.077608, 1.527143, -0.008550)",
        "(-0.077713, 1.532948, -0.007557)",
        "(-0.077651, 1.538881, -0.006463)",
        "(-0.077220, 1.545040, -0.005378)",
        "(-0.076746, 1.551266, -0.004566)",
        "(-0.076509, 1.554360, -0.004319)",
        "(-0.076093, 1.560425, -0.004008)",
        "(-0.075735, 1.566427, -0.003911)",
        "(-0.075513, 1.572209, -0.004115)",
        "(-0.075204, 1.577856, -0.004895)",
        "(-0.074905, 1.580652, -0.005493)",
        "(-0.074253, 1.586181, -0.007064)",
        "(-0.073770, 1.591537, -0.009350)",
        "(-0.073575, 1.596591, -0.012227)",
        "(-0.073574, 1.601336, -0.015466)",
        "(-0.073586, 1.603615, -0.017353)",
        "(-0.073505, 1.608001, -0.021362)",
        "(-0.073330, 1.612057, -0.025715)",
        "(-0.073158, 1.615745, -0.030432)",
        "(-0.073054, 1.618948, -0.035469)",
        "(-0.073101, 1.620371, -0.038142)",
        "(-0.073488, 1.622875, -0.043680)",
        "(-0.074047, 1.624956, -0.049268)",
        "(-0.074621, 1.626664, -0.054875)",
        "(-0.075224, 1.628144, -0.060820)",
        "(-0.075710, 1.628734, -0.063959)",
        "(-0.076797, 1.629719, -0.070091)",
        "(-0.077778, 1.630441, -0.075874)",
        "(-0.078420, 1.630921, -0.081494)",
        "(-0.078671, 1.631184, -0.087047)",
        "(-0.078881, 1.631197, -0.089889)",
        "(-0.079649, 1.630697, -0.095664)",
        "(-0.080598, 1.629828, -0.101609)",
        "(-0.081787, 1.628452, -0.107582)",
        "(-0.083059, 1.626648, -0.113379)",
        "(-0.083721, 1.625587, -0.116341)",
        "(-0.084964, 1.623237, -0.122444)",
        "(-0.086243, 1.620572, -0.128392)",
        "(-0.087570, 1.617617, -0.134118)",
        "(-0.088551, 1.614488, -0.140144)",
        "(-0.089070, 1.612828, -0.143168)",
        "(-0.090248, 1.609324, -0.148859)",
        "(-0.091541, 1.605635, -0.154209)",
        "(-0.092784, 1.601758, -0.159659)",
        "(-0.093983, 1.597687, -0.165366)",
        "(-0.094591, 1.595640, -0.168132)",
        "(-0.095876, 1.591433, -0.173477)",
        "(-0.097052, 1.587066, -0.178564)",
        "(-0.098090, 1.582567, -0.183128)",
        "(-0.099003, 1.578009, -0.186986)",
        "(-0.099348, 1.575775, -0.188771)",
        "(-0.099873, 1.571237, -0.192415)",
        "(-0.100541, 1.566525, -0.195792)",
        "(-0.101240, 1.561752, -0.198732)",
        "(-0.101901, 1.557055, -0.201325)",
        "(-0.102164, 1.554677, -0.202527)",
        "(-0.102605, 1.549918, -0.204786)",
        "(-0.103129, 1.545081, -0.206806)",
        "(-0.103837, 1.540100, -0.208720)",
        "(-0.104575, 1.534992, -0.210342)",
        "(-0.104967, 1.532458, -0.211054)",
        "(-0.105692, 1.527442, -0.212416)",
        "(-0.106104, 1.522639, -0.213857)",
        "(-0.106290, 1.517873, -0.215267)",
        "(-0.106488, 1.513046, -0.216334)",
        "(-0.106529, 1.510639, -0.216727)",
        "(-0.106524, 1.505583, -0.217332)",
        "(-0.106452, 1.500644, -0.217759)",
        "(-0.106435, 1.495526, -0.218006)",
        "(-0.106288, 1.490178, -0.218114)",
        "(-0.106157, 1.487384, -0.218178)",
        "(-0.105906, 1.481629, -0.218195)",
        "(-0.105861, 1.475648, -0.217485)",
        "(-0.105786, 1.469525, -0.216264)",
        "(-0.105438, 1.463367, -0.215032)",
        "(-0.105174, 1.460252, -0.214436)",
        "(-0.104660, 1.454038, -0.213132)",
        "(-0.104132, 1.447739, -0.211068)",
        "(-0.103466, 1.441472, -0.208804)",
        "(-0.102604, 1.435231, -0.206569)",
        "(-0.102193, 1.432046, -0.205283)",
        "(-0.101337, 1.425617, -0.202339)",
        "(-0.100397, 1.419233, -0.199147)",
        "(-0.099536, 1.412843, -0.195544)",
        "(-0.098672, 1.406469, -0.191446)",
        "(-0.098270, 1.403289, -0.189313)",
        "(-0.097566, 1.397129, -0.184784)",
        "(-0.096979, 1.391188, -0.179699)",
        "(-0.096323, 1.385552, -0.174387)",
        "(-0.095578, 1.380518, -0.168819)",
        "(-0.095284, 1.378332, -0.165794)",
        "(-0.094680, 1.374492, -0.159581)",
        "(-0.093870, 1.371399, -0.153447)",
        "(-0.093047, 1.369066, -0.146912)",
        "(-0.092430, 1.367565, -0.139696)",
        "(-0.092113, 1.367217, -0.136019)",
        "(-0.091231, 1.367150, -0.128665)",
        "(-0.090327, 1.368158, -0.120981)",
        "(-0.089417, 1.370352, -0.113312)",
        "(-0.088485, 1.373479, -0.105668)",
        "(-0.087999, 1.375277, -0.101757)",
        "(-0.087056, 1.379645, -0.094063)",
        "(-0.086035, 1.384612, -0.086822)",
        "(-0.085095, 1.389924, -0.080153)",
        "(-0.084333, 1.395467, -0.073744)",
        "(-0.083951, 1.398355, -0.070666)",
        "(-0.083153, 1.404267, -0.064834)",
        "(-0.082404, 1.410152, -0.059345)",
        "(-0.081855, 1.415820, -0.054019)",
        "(-0.081487, 1.421347, -0.049125)",
        "(-0.081322, 1.424082, -0.046912)",
        "(-0.080870, 1.429568, -0.042652)",
        "(-0.080393, 1.434824, -0.038483)",
        "(-0.079926, 1.439888, -0.034508)",
        "(-0.079482, 1.444806, -0.030727)",
        "(-0.079245, 1.447214, -0.028867)",
        "(-0.078717, 1.452128, -0.025311)",
        "(-0.078118, 1.457124, -0.022121)",
        "(-0.077570, 1.462106, -0.019402)",
        "(-0.077248, 1.467081, -0.016748)",
        "(-0.077158, 1.469589, -0.015426)",
        "(-0.076985, 1.474790, -0.012998)",
        "(-0.076655, 1.480395, -0.010887)",
        "(-0.076195, 1.486379, -0.009141)",
        "(-0.075915, 1.492555, -0.007929)",
        "(-0.075849, 1.495693, -0.007498)",
        "(-0.075902, 1.501999, -0.006710)",
        "(-0.076139, 1.508378, -0.006259)",
        "(-0.076125, 1.515012, -0.006441)",
        "(-0.075877, 1.521816, -0.006281)",
        "(-0.075730, 1.525248, -0.006155)",
        "(-0.075398, 1.532094, -0.006124)",
        "(-0.075118, 1.538896, -0.006161)",
        "(-0.074834, 1.545695, -0.006186)",
        "(-0.074592, 1.552482, -0.006687)",
        "(-0.074469, 1.555897, -0.007054)",
        "(-0.074270, 1.562709, -0.007850)",
        "(-0.073937, 1.569450, -0.008946)",
        "(-0.073542, 1.576259, -0.010320)",
        "(-0.073091, 1.583031, -0.011744)",
        "(-0.072885, 1.586379, -0.012687)",
        "(-0.072432, 1.593000, -0.015049)",
        "(-0.071989, 1.599385, -0.018014)",
        "(-0.071711, 1.605377, -0.021399)",
        "(-0.071393, 1.611064, -0.025095)",
        "(-0.071091, 1.613746, -0.027053)",
        "(-0.070460, 1.618773, -0.031241)",
        "(-0.070137, 1.623363, -0.035992)",
        "(-0.069931, 1.627437, -0.041206)",
        "(-0.069854, 1.630927, -0.046560)",
        "(-0.069962, 1.632420, -0.049255)",
        "(-0.070139, 1.635155, -0.054640)",
        "(-0.070292, 1.637038, -0.060082)",
        "(-0.070466, 1.638440, -0.065798)",
        "(-0.071001, 1.639136, -0.071634)",
        "(-0.071504, 1.639184, -0.074497)",
        "(-0.072677, 1.638808, -0.080093)",
        "(-0.073973, 1.637817, -0.085474)",
        "(-0.075174, 1.636297, -0.090602)",
        "(-0.076519, 1.634250, -0.095776)",
        "(-0.077422, 1.633003, -0.098398)",
        "(-0.079594, 1.630117, -0.103552)",
        "(-0.082137, 1.626680, -0.108484)",
        "(-0.084214, 1.623183, -0.113246)",
        "(-0.086096, 1.619450, -0.117697)",
        "(-0.086968, 1.617560, -0.119760)",
        "(-0.088765, 1.613782, -0.124072)",
        "(-0.090893, 1.609846, -0.128506)",
        "(-0.093263, 1.605700, -0.132843)",
        "(-0.095358, 1.601731, -0.136903)",
        "(-0.096300, 1.599782, -0.138810)",
        "(-0.097973, 1.595977, -0.142671)",
        "(-0.099292, 1.592357, -0.146615)",
        "(-0.100869, 1.588789, -0.150692)",
        "(-0.102705, 1.585220, -0.154400)",
        "(-0.103567, 1.583484, -0.156213)",
        "(-0.104985, 1.580167, -0.159897)",
        "(-0.105938, 1.577042, -0.163336)",
        "(-0.106426, 1.574087, -0.166286)",
        "(-0.106561, 1.571132, -0.169230)",
        "(-0.106724, 1.569528, -0.170705)",
        "(-0.107153, 1.566033, -0.173369)",
        "(-0.107540, 1.562293, -0.175547)",
        "(-0.107808, 1.558368, -0.177864)",
        "(-0.107989, 1.554284, -0.180791)",
        "(-0.108190, 1.552107, -0.182355)",
        "(-0.108812, 1.547625, -0.185210)",
        "(-0.109390, 1.543204, -0.187636)",
        "(-0.109480, 1.538904, -0.190029)",
        "(-0.109191, 1.534565, -0.192306)",
        "(-0.109011, 1.532319, -0.193343)",
        "(-0.108700, 1.527733, -0.195244)",
        "(-0.108349, 1.523071, -0.196673)",
        "(-0.107850, 1.518274, -0.197762)",
        "(-0.107015, 1.513243, -0.198641)",
        "(-0.106601, 1.510583, -0.198926)",
        "(-0.106022, 1.504946, -0.199118)",
        "(-0.105442, 1.499124, -0.199103)",
        "(-0.104882, 1.493011, -0.198973)",
        "(-0.104466, 1.486689, -0.198474)",
        "(-0.104352, 1.483418, -0.198059)",
        "(-0.104004, 1.476841, -0.197234)",
        "(-0.103553, 1.470225, -0.196555)",
        "(-0.103387, 1.463558, -0.195537)",
        "(-0.103278, 1.456974, -0.193817)",
        "(-0.103123, 1.453731, -0.192905)",
        "(-0.102808, 1.447296, -0.191198)",
        "(-0.102544, 1.440985, -0.189315)",
        "(-0.102125, 1.434819, -0.187016)",
        "(-0.101477, 1.428870, -0.184595)",
        "(-0.101118, 1.425973, -0.183356)",
        "(-0.100430, 1.420237, -0.180705)",
        "(-0.099881, 1.414541, -0.177593)",
        "(-0.099423, 1.408918, -0.174173)",
        "(-0.098856, 1.403525, -0.170664)",
        "(-0.098505, 1.400895, -0.168864)",
        "(-0.097761, 1.395926, -0.164756)",
        "(-0.097004, 1.391303, -0.159760)",
        "(-0.096102, 1.387511, -0.154806)",
        "(-0.095206, 1.384139, -0.149599)",
        "(-0.094806, 1.382648, -0.146925)",
        "(-0.094179, 1.379857, -0.141379)",
        "(-0.093688, 1.377595, -0.135386)",
        "(-0.092898, 1.376077, -0.129033)",
        "(-0.092001, 1.375417, -0.122717)",
        "(-0.091590, 1.375384, -0.119692)",
        "(-0.090873, 1.375743, -0.113659)",
        "(-0.090245, 1.376718, -0.107458)",
        "(-0.089609, 1.378335, -0.101248)",
        "(-0.088983, 1.380621, -0.095084)",
        "(-0.088599, 1.381999, -0.092012)",
        "(-0.087847, 1.385012, -0.086004)",
        "(-0.087174, 1.388276, -0.080381)",
        "(-0.086706, 1.391859, -0.075158)",
        "(-0.086366, 1.395699, -0.070062)",
        "(-0.086197, 1.397752, -0.067633)",
        "(-0.086001, 1.402049, -0.062955)",
        "(-0.085814, 1.406550, -0.058656)",
        "(-0.085605, 1.411196, -0.054612)",
        "(-0.085336, 1.416057, -0.050823)",
        "(-0.085200, 1.418523, -0.048963)",
        "(-0.084877, 1.423490, -0.045342)",
        "(-0.084404, 1.428564, -0.041977)",
        "(-0.083819, 1.433767, -0.039136)",
        "(-0.083346, 1.438910, -0.036638)",
        "(-0.083153, 1.441442, -0.035538)",
        "(-0.082773, 1.446518, -0.033558)",
        "(-0.082366, 1.451575, -0.031761)",
        "(-0.081867, 1.456683, -0.030227)",
        "(-0.081573, 1.459268, -0.029619)",
        "(-0.080987, 1.464336, -0.028505)",
        "(-0.080509, 1.469243, -0.027511)",
        "(-0.080092, 1.474043, -0.026999)",
        "(-0.079901, 1.478712, -0.026749)",
        "(-0.079878, 1.483208, -0.026613)",
        "(-0.079860, 1.485430, -0.026629)",
        "(-0.079661, 1.489887, -0.026606)",
        "(-0.079309, 1.494305, -0.026369)",
        "(-0.079027, 1.498682, -0.026101)",
        "(-0.078825, 1.503073, -0.025905)",
        "(-0.078776, 1.505269, -0.025856)",
        "(-0.078823, 1.509625, -0.025815)",
        "(-0.079052, 1.513991, -0.025564)",
        "(-0.079215, 1.518516, -0.025160)",
        "(-0.079327, 1.523232, -0.024859)",
        "(-0.079421, 1.525675, -0.024679)",
        "(-0.079671, 1.530603, -0.024175)",
        "(-0.079897, 1.535730, -0.023719)",
        "(-0.080032, 1.541090, -0.023570)",
        "(-0.080073, 1.546555, -0.023460)",
        "(-0.079951, 1.549404, -0.023371)",
        "(-0.079446, 1.555127, -0.023189)",
        "(-0.078958, 1.560817, -0.023035)",
        "(-0.078424, 1.566489, -0.023053)",
        "(-0.077876, 1.572250, -0.023554)",
        "(-0.077561, 1.575137, -0.023942)",
        "(-0.076921, 1.580791, -0.024763)",
        "(-0.076306, 1.586306, -0.025820)",
        "(-0.075827, 1.591635, -0.027253)",
        "(-0.075430, 1.596702, -0.029171)",
        "(-0.075310, 1.599116, -0.030199)",
        "(-0.075075, 1.603705, -0.032267)",
        "(-0.074678, 1.608046, -0.034770)",
        "(-0.074334, 1.612045, -0.037740)",
        "(-0.074171, 1.615683, -0.040777)",
        "(-0.074147, 1.617380, -0.042359)",
        "(-0.074280, 1.620423, -0.045783)",
        "(-0.074740, 1.623090, -0.049257)",
        "(-0.075382, 1.625379, -0.052679)",
        "(-0.075987, 1.627409, -0.056271)",
        "(-0.076345, 1.628332, -0.058152)",
        "(-0.077090, 1.629912, -0.062054)",
        "(-0.077834, 1.631299, -0.066131)",
        "(-0.078691, 1.632391, -0.070396)",
        "(-0.079614, 1.633333, -0.074742)",
        "(-0.080032, 1.633723, -0.077006)",
        "(-0.080821, 1.634429, -0.081606)",
        "(-0.081498, 1.634994, -0.086100)",
        "(-0.082006, 1.635467, -0.090722)",
        "(-0.082616, 1.635721, -0.095477)",
        "(-0.083028, 1.635768, -0.097836)",
        "(-0.083831, 1.635790, -0.102365)",
        "(-0.084406, 1.635650, -0.106833)",
        "(-0.084810, 1.635293, -0.111421)",
        "(-0.085231, 1.634749, -0.116084)",
        "(-0.085485, 1.634340, -0.118344)",
        "(-0.086140, 1.633351, -0.122932)",
        "(-0.086672, 1.632221, -0.127820)",
        "(-0.087452, 1.630882, -0.132776)",
        "(-0.088413, 1.629381, -0.138042)",
        "(-0.088890, 1.628598, -0.140587)",
        "(-0.089695, 1.627021, -0.145576)",
        "(-0.090244, 1.625376, -0.150470)",
        "(-0.090580, 1.623751, -0.155219)",
        "(-0.090853, 1.622040, -0.159659)",
        "(-0.091021, 1.621113, -0.161829)",
        "(-0.091314, 1.619176, -0.166054)",
        "(-0.091447, 1.617199, -0.170015)",
        "(-0.091388, 1.615128, -0.173945)",
        "(-0.091299, 1.612906, -0.177666)",
        "(-0.091338, 1.611720, -0.179488)",
        "(-0.091491, 1.609126, -0.183243)",
        "(-0.091620, 1.606353, -0.186979)",
        "(-0.091689, 1.603526, -0.190486)",
        "(-0.091806, 1.600481, -0.193786)",
        "(-0.091960, 1.598892, -0.195287)",
        "(-0.092599, 1.595368, -0.197618)",
        "(-0.093276, 1.591757, -0.199708)",
        "(-0.093628, 1.587986, -0.201640)",
        "(-0.093744, 1.584075, -0.203648)",
        "(-0.093864, 1.581942, -0.204593)",
        "(-0.094128, 1.577581, -0.206333)",
        "(-0.094436, 1.572751, -0.207681)",
        "(-0.094590, 1.567639, -0.208861)",
        "(-0.094491, 1.562141, -0.210170)",
        "(-0.094466, 1.559192, -0.210742)",
        "(-0.094695, 1.553038, -0.211583)",
        "(-0.095157, 1.546355, -0.212161)",
        "(-0.095656, 1.539248, -0.213020)",
        "(-0.096103, 1.531987, -0.214042)",
        "(-0.096401, 1.528291, -0.214480)",
        "(-0.097065, 1.520868, -0.215242)",
        "(-0.097628, 1.513382, -0.215808)",
        "(-0.098225, 1.505937, -0.215948)",
        "(-0.098546, 1.498757, -0.215717)",
        "(-0.098571, 1.495284, -0.215550)",
        "(-0.098734, 1.488533, -0.215021)",
        "(-0.099103, 1.482133, -0.213730)",
        "(-0.099446, 1.476098, -0.212290)",
        "(-0.099478, 1.470334, -0.210854)",
        "(-0.099354, 1.467606, -0.210014)",
        "(-0.099069, 1.462347, -0.207951)",
        "(-0.098494, 1.457383, -0.205404)",
        "(-0.097734, 1.452510, -0.202689)",
        "(-0.097201, 1.447756, -0.199592)",
        "(-0.097028, 1.445411, -0.197784)",
        "(-0.096707, 1.440811, -0.194127)",
        "(-0.096352, 1.436417, -0.190518)",
        "(-0.095870, 1.432431, -0.187025)",
        "(-0.095207, 1.428712, -0.183804)",
        "(-0.094879, 1.426885, -0.182204)",
        "(-0.094371, 1.423361, -0.178563)",
        "(-0.093880, 1.419996, -0.174422)",
        "(-0.093239, 1.416736, -0.170182)",
        "(-0.092408, 1.413599, -0.166148)",
        "(-0.092003, 1.412089, -0.164250)",
        "(-0.091280, 1.409070, -0.160326)",
        "(-0.090549, 1.406097, -0.155806)",
        "(-0.089758, 1.403400, -0.151122)",
        "(-0.088865, 1.400740, -0.146153)",
        "(-0.088371, 1.399421, -0.143515)",
        "(-0.087425, 1.396844, -0.137978)",
        "(-0.086490, 1.394376, -0.132421)",
        "(-0.085561, 1.392098, -0.126917)",
        "(-0.084611, 1.390011, -0.121398)",
        "(-0.084157, 1.389013, -0.118607)",
        "(-0.083269, 1.387170, -0.112949)",
        "(-0.082425, 1.385524, -0.107199)",
        "(-0.081479, 1.384336, -0.101360)",
        "(-0.080513, 1.383670, -0.095039)",
        "(-0.080000, 1.383519, -0.091687)",
        "(-0.079024, 1.383665, -0.084921)",
        "(-0.078163, 1.384493, -0.078197)",
        "(-0.077368, 1.386081, -0.071804)",
        "(-0.076586, 1.388325, -0.065546)",
        "(-0.076254, 1.389682, -0.062335)",
        "(-0.075549, 1.392845, -0.056034)",
        "(-0.074791, 1.396608, -0.050071)",
        "(-0.074099, 1.401080, -0.044505)",
        "(-0.073597, 1.406258, -0.039423)",
        "(-0.073322, 1.409029, -0.037058)",
        "(-0.072885, 1.415128, -0.032709)",
        "(-0.072595, 1.421557, -0.028567)",
        "(-0.072331, 1.428366, -0.024870)",
        "(-0.072167, 1.435606, -0.021847)",
        "(-0.072131, 1.439274, -0.020391)",
        "(-0.072059, 1.446819, -0.017557)",
        "(-0.072007, 1.454667, -0.015159)",
        "(-0.071996, 1.462719, -0.013113)",
        "(-0.072115, 1.470779, -0.011262)",
        "(-0.072164, 1.474856, -0.010596)",
        "(-0.072176, 1.482998, -0.009628)",
        "(-0.072266, 1.490932, -0.008588)",
        "(-0.072296, 1.498655, -0.007559)",
        "(-0.072680, 1.506449, -0.009092)",
        "(-0.073324, 1.510076, -0.009724)",
        "(-0.074275, 1.516900, -0.009955)",
        "(-0.074404, 1.523733, -0.010366)",
        "(-0.074489, 1.530205, -0.011098)",
        "(-0.074490, 1.536508, -0.011790)",
        "(-0.074529, 1.539597, -0.012166)",
        "(-0.074572, 1.545748, -0.013325)",
        "(-0.074370, 1.551969, -0.014812)",
        "(-0.074142, 1.558049, -0.016352)",
        "(-0.073979, 1.563882, -0.017873)",
        "(-0.073920, 1.566720, -0.018593)",
        "(-0.073966, 1.572147, -0.019990)",
        "(-0.074377, 1.577296, -0.021337)",
        "(-0.074868, 1.582301, -0.022774)",
        "(-0.075264, 1.587152, -0.024302)",
        "(-0.075322, 1.589585, -0.024997)",
        "(-0.075359, 1.594370, -0.026194)",
        "(-0.075277, 1.599009, -0.027446)",
        "(-0.075021, 1.603486, -0.028875)",
        "(-0.074753, 1.607729, -0.030492)",
        "(-0.074674, 1.609739, -0.031369)",
        "(-0.074610, 1.613567, -0.033317)",
        "(-0.074675, 1.617204, -0.036180)",
        "(-0.075127, 1.620591, -0.040033)",
        "(-0.075820, 1.623610, -0.044440)",
        "(-0.076102, 1.625068, -0.046655)",
        "(-0.076536, 1.627670, -0.051499)",
        "(-0.077341, 1.629783, -0.056716)",
        "(-0.078447, 1.631448, -0.062426)",
        "(-0.079674, 1.632628, -0.068358)",
        "(-0.080299, 1.633061, -0.071347)",
        "(-0.081483, 1.633699, -0.077073)",
        "(-0.082595, 1.634067, -0.082254)",
        "(-0.083730, 1.634083, -0.087274)",
        "(-0.084807, 1.633891, -0.092532)",
        "(-0.085377, 1.633673, -0.095250)",
        "(-0.086730, 1.632947, -0.100750)",
        "(-0.088406, 1.631893, -0.106380)",
        "(-0.089985, 1.630661, -0.111767)",
        "(-0.091527, 1.629197, -0.116556)",
        "(-0.092122, 1.628438, -0.118787)",
        "(-0.093121, 1.626842, -0.123484)",
        "(-0.094239, 1.625005, -0.128312)",
        "(-0.095405, 1.622975, -0.132735)",
        "(-0.096361, 1.620858, -0.137074)",
        "(-0.096798, 1.619766, -0.139157)",
        "(-0.097686, 1.617556, -0.143159)",
        "(-0.098706, 1.615212, -0.147262)",
        "(-0.099994, 1.612690, -0.151280)",
        "(-0.101298, 1.610201, -0.154961)",
        "(-0.101863, 1.609003, -0.156692)",
        "(-0.102682, 1.606659, -0.160194)",
        "(-0.103337, 1.604383, -0.163564)",
        "(-0.104129, 1.602092, -0.166780)",
        "(-0.104891, 1.599586, -0.170029)",
        "(-0.105249, 1.598279, -0.171685)",
        "(-0.105991, 1.595531, -0.174980)",
        "(-0.106844, 1.592559, -0.178163)",
        "(-0.107788, 1.589442, -0.181400)",
        "(-0.108810, 1.586180, -0.184894)",
        "(-0.109333, 1.584503, -0.186646)",
        "(-0.110487, 1.580918, -0.190034)",
        "(-0.111644, 1.577011, -0.193131)",
        "(-0.112616, 1.572890, -0.195803)",
        "(-0.113448, 1.568523, -0.197900)",
        "(-0.113795, 1.566299, -0.198850)",
        "(-0.114314, 1.561695, -0.200497)",
        "(-0.114806, 1.557011, -0.202063)",
        "(-0.115057, 1.552189, -0.203688)",
        "(-0.115262, 1.547214, -0.205208)",
        "(-0.115380, 1.544614, -0.205909)",
        "(-0.115592, 1.539328, -0.207186)",
        "(-0.115628, 1.533923, -0.208128)",
        "(-0.115442, 1.528264, -0.208684)",
        "(-0.114849, 1.522319, -0.208786)",
        "(-0.114546, 1.519340, -0.208563)",
        "(-0.114021, 1.513261, -0.207185)",
        "(-0.113265, 1.507047, -0.205091)",
        "(-0.112175, 1.500704, -0.203119)",
        "(-0.111042, 1.494187, -0.200899)",
        "(-0.110543, 1.490814, -0.199574)",
        "(-0.109733, 1.483954, -0.196488)",
        "(-0.109096, 1.477097, -0.192915)",
        "(-0.108513, 1.470297, -0.189423)",
        "(-0.107786, 1.463748, -0.185818)",
        "(-0.107430, 1.460658, -0.183663)",
        "(-0.106894, 1.454901, -0.178878)",
        "(-0.106527, 1.449569, -0.173792)",
        "(-0.106192, 1.444988, -0.168393)",
        "(-0.105879, 1.440930, -0.162940)",
        "(-0.105736, 1.439197, -0.160177)",
        "(-0.105364, 1.436267, -0.154563)",
        "(-0.104872, 1.434083, -0.148978)",
        "(-0.104266, 1.432497, -0.143148)",
        "(-0.103975, 1.431977, -0.140073)",
        "(-0.103327, 1.431202, -0.133947)",
        "(-0.102545, 1.430985, -0.128136)",
        "(-0.101753, 1.431159, -0.122368)",
        "(-0.101046, 1.431631, -0.116764)",
        "(-0.100263, 1.432395, -0.111258)",
        "(-0.099878, 1.432850, -0.108499)",
        "(-0.099098, 1.433731, -0.103058)",
        "(-0.098186, 1.434698, -0.097838)",
        "(-0.097077, 1.435775, -0.092655)",
        "(-0.095870, 1.436884, -0.087736)",
        "(-0.095253, 1.437394, -0.085350)",
        "(-0.094026, 1.438289, -0.080608)",
        "(-0.092921, 1.438970, -0.075606)",
        "(-0.091843, 1.439664, -0.070768)",
        "(-0.090635, 1.440423, -0.066341)",
        "(-0.090070, 1.440810, -0.064150)",
        "(-0.089179, 1.441716, -0.060036)",
        "(-0.088699, 1.442799, -0.056232)",
        "(-0.088385, 1.444135, -0.052701)",
        "(-0.087961, 1.445933, -0.049330)",
        "(-0.087661, 1.447034, -0.047788)",
        "(-0.087064, 1.449422, -0.044782)",
        "(-0.086307, 1.452370, -0.042128)",
        "(-0.085530, 1.455758, -0.039718)",
        "(-0.084915, 1.459448, -0.037257)",
        "(-0.084641, 1.461415, -0.036065)",
        "(-0.084087, 1.465560, -0.034000)",
        "(-0.083586, 1.470064, -0.032343)",
        "(-0.083215, 1.474829, -0.030781)",
        "(-0.082747, 1.479895, -0.029460)",
        "(-0.082519, 1.482521, -0.028893)",
        "(-0.082014, 1.487900, -0.027712)",
        "(-0.081466, 1.493500, -0.026494)",
        "(-0.080962, 1.499372, -0.025438)",
        "(-0.080592, 1.505297, -0.024549)",
        "(-0.080472, 1.508268, -0.024146)",
        "(-0.079997, 1.514464, -0.023425)",
        "(-0.079304, 1.520818, -0.022769)",
        "(-0.078724, 1.527047, -0.022118)",
        "(-0.078283, 1.533111, -0.021524)",
        "(-0.078134, 1.536071, -0.021257)",
        "(-0.077711, 1.542032, -0.020977)",
        "(-0.077164, 1.547925, -0.020865)",
        "(-0.076695, 1.553610, -0.020670)",
        "(-0.076277, 1.559111, -0.020563)",
        "(-0.076059, 1.561856, -0.020629)",
        "(-0.075789, 1.567201, -0.020993)",
        "(-0.075838, 1.572241, -0.021697)",
        "(-0.075992, 1.577052, -0.022751)",
        "(-0.076162, 1.581504, -0.024053)",
        "(-0.076330, 1.583569, -0.024617)",
        "(-0.076674, 1.587438, -0.025907)",
        "(-0.077013, 1.590999, -0.027563)",
        "(-0.077563, 1.594234, -0.029831)",
        "(-0.078363, 1.597208, -0.032390)",
        "(-0.078779, 1.598578, -0.033752)",
        "(-0.079627, 1.601224, -0.036466)",
        "(-0.080390, 1.603777, -0.039254)",
        "(-0.081071, 1.606207, -0.042101)",
        "(-0.081912, 1.608431, -0.045074)",
        "(-0.082435, 1.609491, -0.046689)",
        "(-0.083372, 1.611456, -0.049944)",
        "(-0.084344, 1.613180, -0.053004)",
        "(-0.085188, 1.614653, -0.055840)",
        "(-0.085822, 1.615993, -0.058683)",
        "(-0.086063, 1.616600, -0.060037)",
        "(-0.086530, 1.617772, -0.062903)",
        "(-0.087258, 1.618730, -0.065953)",
        "(-0.088366, 1.619450, -0.068994)",
        "(-0.089613, 1.620142, -0.072137)",
        "(-0.090230, 1.620446, -0.073788)",
        "(-0.091521, 1.620969, -0.077069)",
        "(-0.092772, 1.621446, -0.080093)",
        "(-0.093771, 1.621830, -0.083150)",
        "(-0.094167, 1.621971, -0.084617)",
        "(-0.094904, 1.622165, -0.087336)",
        "(-0.095672, 1.622167, -0.089954)",
        "(-0.096327, 1.622081, -0.092842)",
        "(-0.096929, 1.621769, -0.095783)",
        "(-0.097636, 1.621217, -0.098813)",
        "(-0.098003, 1.620901, -0.100320)",
        "(-0.098724, 1.620242, -0.103416)",
        "(-0.099345, 1.619444, -0.106688)",
        "(-0.100187, 1.618410, -0.110284)",
        "(-0.101257, 1.617248, -0.114029)",
        "(-0.101845, 1.616621, -0.115929)",
        "(-0.102964, 1.615290, -0.119895)",
        "(-0.103974, 1.613716, -0.123890)",
        "(-0.104912, 1.611935, -0.127558)",
        "(-0.105809, 1.609959, -0.131016)",
        "(-0.106264, 1.608806, -0.132565)",
        "(-0.106943, 1.606473, -0.135560)",
        "(-0.107333, 1.603985, -0.138447)",
        "(-0.107770, 1.601166, -0.141343)",
        "(-0.108420, 1.597854, -0.144175)",
        "(-0.108821, 1.595918, -0.145469)",
        "(-0.109736, 1.591715, -0.147833)",
        "(-0.110624, 1.587161, -0.149979)",
        "(-0.111373, 1.582160, -0.151954)",
        "(-0.111932, 1.576833, -0.153761)",
        "(-0.112230, 1.574009, -0.154557)",
        "(-0.113118, 1.568105, -0.155842)",
        "(-0.114202, 1.561988, -0.156614)",
        "(-0.115157, 1.555941, -0.157297)",
        "(-0.116015, 1.550053, -0.158034)",
        "(-0.116396, 1.547153, -0.158423)",
        "(-0.117046, 1.541483, -0.159148)",
        "(-0.117832, 1.535838, -0.159603)",
        "(-0.118550, 1.530474, -0.159702)",
        "(-0.119130, 1.525303, -0.159763)",
        "(-0.119453, 1.522760, -0.159881)",
        "(-0.119999, 1.517862, -0.160116)",
        "(-0.120560, 1.513185, -0.160205)",
        "(-0.120833, 1.508841, -0.160268)",
        "(-0.120888, 1.504613, -0.160367)",
        "(-0.121032, 1.502472, -0.160327)",
        "(-0.121432, 1.498154, -0.159891)",
        "(-0.121734, 1.493893, -0.159432)",
        "(-0.121723, 1.489831, -0.159173)",
        "(-0.121389, 1.485893, -0.158897)",
        "(-0.121178, 1.483891, -0.158652)",
        "(-0.120705, 1.479771, -0.157747)",
        "(-0.120334, 1.475485, -0.156484)",
        "(-0.119852, 1.471168, -0.155385)",
        "(-0.119510, 1.469019, -0.155007)",
        "(-0.118790, 1.464594, -0.154435)",
        "(-0.118135, 1.460061, -0.153669)",
        "(-0.117490, 1.455485, -0.152575)",
        "(-0.116726, 1.450889, -0.151317)",
        "(-0.115634, 1.446244, -0.150260)",
        "(-0.115059, 1.443844, -0.149766)",
        "(-0.114046, 1.438788, -0.148589)",
        "(-0.113035, 1.433696, -0.147017)",
        "(-0.111871, 1.428446, -0.144784)",
        "(-0.110527, 1.423383, -0.142142)",
        "(-0.109897, 1.420976, -0.140523)",
        "(-0.108791, 1.416183, -0.137025)",
        "(-0.107678, 1.411440, -0.133344)",
        "(-0.106457, 1.407117, -0.129398)",
        "(-0.105338, 1.403139, -0.124883)",
        "(-0.104691, 1.401343, -0.122364)",
        "(-0.103254, 1.398088, -0.116878)",
        "(-0.101986, 1.395277, -0.110710)",
        "(-0.100848, 1.393141, -0.104515)",
        "(-0.100292, 1.392311, -0.101552)",
        "(-0.099140, 1.390998, -0.095440)",
        "(-0.098225, 1.390317, -0.088913)",
        "(-0.097433, 1.390265, -0.082489)",
        "(-0.096666, 1.391006, -0.076191)",
        "(-0.095982, 1.392284, -0.069891)",
        "(-0.095692, 1.393149, -0.066895)",
        "(-0.095248, 1.395438, -0.061572)",
        "(-0.094907, 1.398401, -0.056834)",
        "(-0.094583, 1.401946, -0.052245)",
        "(-0.094327, 1.406028, -0.048030)",
        "(-0.094259, 1.408145, -0.045958)",
        "(-0.094309, 1.412712, -0.042041)",
        "(-0.094440, 1.417873, -0.038726)",
        "(-0.094571, 1.423389, -0.035794)",
        "(-0.094735, 1.429230, -0.032979)",
        "(-0.094711, 1.432328, -0.031685)",
        "(-0.094631, 1.438546, -0.029186)",
        "(-0.094622, 1.444864, -0.026626)",
        "(-0.094352, 1.451492, -0.024416)",
        "(-0.094235, 1.454886, -0.023559)",
        "(-0.094026, 1.461696, -0.021942)",
        "(-0.093920, 1.468854, -0.020288)",
        "(-0.093634, 1.475811, -0.019304)",
        "(-0.093423, 1.482665, -0.018838)",
        "(-0.093504, 1.489484, -0.018373)",
        "(-0.093614, 1.492914, -0.018186)",
        "(-0.093878, 1.499867, -0.018085)",
        "(-0.094158, 1.506920, -0.018378)",
        "(-0.094205, 1.514171, -0.018568)",
        "(-0.094088, 1.521551, -0.018920)",
        "(-0.094096, 1.525178, -0.019184)",
        "(-0.094071, 1.532354, -0.019503)",
        "(-0.093898, 1.539541, -0.019867)",
        "(-0.093530, 1.546664, -0.020476)",
        "(-0.093260, 1.550157, -0.020694)",
        "(-0.092564, 1.557116, -0.020757)",
        "(-0.091540, 1.564000, -0.020941)",
        "(-0.090666, 1.570695, -0.021597)",
        "(-0.090074, 1.576990, -0.022537)",
        "(-0.089570, 1.583132, -0.023979)",
        "(-0.089354, 1.586128, -0.024918)",
        "(-0.089040, 1.591815, -0.027206)",
        "(-0.088784, 1.596924, -0.029535)",
        "(-0.088434, 1.601659, -0.032230)",
        "(-0.088332, 1.603864, -0.033701)",
        "(-0.088406, 1.607775, -0.036817)",
        "(-0.088582, 1.611238, -0.040035)",
        "(-0.088819, 1.614380, -0.043577)",
        "(-0.089250, 1.617082, -0.047508)",
        "(-0.089906, 1.619397, -0.051694)",
        "(-0.090350, 1.620340, -0.053788)",
        "(-0.091267, 1.622033, -0.057866)",
        "(-0.092100, 1.623485, -0.061831)",
        "(-0.092671, 1.624764, -0.066214)",
        "(-0.093619, 1.625735, -0.070777)",
        "(-0.094256, 1.626118, -0.073065)",
        "(-0.095564, 1.626729, -0.077730)",
        "(-0.096681, 1.627193, -0.082347)",
        "(-0.097589, 1.627601, -0.087028)",
        "(-0.098471, 1.627882, -0.091751)",
        "(-0.098924, 1.627972, -0.094080)",
        "(-0.099909, 1.628036, -0.098562)",
        "(-0.100688, 1.628061, -0.103087)",
        "(-0.100925, 1.628051, -0.107606)",
        "(-0.100911, 1.627992, -0.111988)",
        "(-0.100929, 1.627864, -0.114306)",
        "(-0.101081, 1.627336, -0.118998)",
        "(-0.101443, 1.626445, -0.123669)",
        "(-0.101726, 1.625320, -0.128454)",
        "(-0.102051, 1.623870, -0.133444)",
        "(-0.102245, 1.623014, -0.135863)",
        "(-0.102563, 1.621193, -0.140920)",
        "(-0.103087, 1.618991, -0.146447)",
        "(-0.104058, 1.616316, -0.152193)",
        "(-0.105267, 1.613340, -0.157870)",
        "(-0.105791, 1.611860, -0.160709)",
        "(-0.106484, 1.608928, -0.166201)",
        "(-0.106847, 1.606123, -0.171261)",
        "(-0.107109, 1.603283, -0.176194)",
        "(-0.107634, 1.600148, -0.181069)",
        "(-0.107973, 1.598439, -0.183395)",
        "(-0.108410, 1.594953, -0.187892)",
        "(-0.108579, 1.591203, -0.192128)",
        "(-0.108818, 1.587007, -0.195992)",
        "(-0.108979, 1.582404, -0.199282)",
        "(-0.109006, 1.579996, -0.200639)",
        "(-0.109025, 1.574952, -0.202772)",
        "(-0.108963, 1.569628, -0.204142)",
        "(-0.108658, 1.563913, -0.205127)",
        "(-0.108588, 1.557715, -0.205824)",
        "(-0.108719, 1.554376, -0.205818)",
        "(-0.108757, 1.547688, -0.205647)",
        "(-0.108620, 1.540891, -0.205191)",
        "(-0.108507, 1.534045, -0.204294)",
        "(-0.108542, 1.527200, -0.203223)",
        "(-0.108637, 1.523808, -0.202680)",
        "(-0.108998, 1.517040, -0.201564)",
        "(-0.109379, 1.510334, -0.200346)",
        "(-0.109635, 1.503681, -0.199006)",
        "(-0.109717, 1.497153, -0.197717)",
        "(-0.109606, 1.494019, -0.197202)",
        "(-0.109366, 1.487954, -0.196152)",
        "(-0.109354, 1.481921, -0.194785)",
        "(-0.109494, 1.476048, -0.193441)",
        "(-0.109517, 1.470417, -0.192227)",
        "(-0.109472, 1.467774, -0.191571)",
        "(-0.109271, 1.462655, -0.190050)",
        "(-0.109014, 1.457739, -0.188335)",
        "(-0.108524, 1.453063, -0.186776)",
        "(-0.107938, 1.448395, -0.185277)",
        "(-0.107713, 1.446062, -0.184388)",
        "(-0.107463, 1.441367, -0.181833)",
        "(-0.107098, 1.436823, -0.179266)",
        "(-0.106293, 1.432328, -0.176989)",
        "(-0.105380, 1.427844, -0.174791)",
        "(-0.104928, 1.425593, -0.173592)",
        "(-0.104023, 1.421019, -0.170997)",
        "(-0.103117, 1.416300, -0.168089)",
        "(-0.102392, 1.411498, -0.164993)",
        "(-0.102085, 1.409103, -0.163432)",
        "(-0.101454, 1.404372, -0.160493)",
        "(-0.100772, 1.399695, -0.157817)",
        "(-0.100129, 1.394981, -0.154951)",
        "(-0.099706, 1.390253, -0.151347)",
        "(-0.099357, 1.385658, -0.147348)",
        "(-0.099157, 1.383497, -0.145257)",
        "(-0.098706, 1.379390, -0.141095)",
        "(-0.098404, 1.375584, -0.136862)",
        "(-0.098074, 1.372164, -0.132574)",
        "(-0.097881, 1.370704, -0.130320)",
        "(-0.097548, 1.368067, -0.125332)",
        "(-0.097390, 1.366152, -0.119536)",
        "(-0.097136, 1.364854, -0.113595)",
        "(-0.096814, 1.364495, -0.107607)",
        "(-0.096433, 1.364792, -0.101552)",
        "(-0.096245, 1.365429, -0.098409)",
        "(-0.095756, 1.367226, -0.092364)",
        "(-0.095127, 1.369727, -0.086492)",
        "(-0.094404, 1.372896, -0.080346)",
        "(-0.093719, 1.376535, -0.074259)",
        "(-0.093428, 1.378588, -0.071366)",
        "(-0.092769, 1.382945, -0.065925)",
        "(-0.091986, 1.387965, -0.060953)",
        "(-0.091417, 1.393440, -0.056122)",
        "(-0.091282, 1.399227, -0.051302)",
        "(-0.091277, 1.402322, -0.049045)",
        "(-0.091206, 1.409152, -0.045381)",
        "(-0.090963, 1.416458, -0.042024)",
        "(-0.090713, 1.424305, -0.038705)",
        "(-0.090586, 1.432279, -0.035500)",
        "(-0.090521, 1.436311, -0.033938)",
        "(-0.090222, 1.444508, -0.030789)",
        "(-0.089777, 1.452837, -0.027649)",
        "(-0.089328, 1.461015, -0.024553)",
        "(-0.089060, 1.465047, -0.023079)",
        "(-0.088445, 1.473098, -0.020291)",
        "(-0.087837, 1.480990, -0.017443)",
        "(-0.087330, 1.488685, -0.014648)",
        "(-0.086768, 1.496272, -0.012256)",
        "(-0.086455, 1.504515, -0.013867)",
        "(-0.087234, 1.508319, -0.014818)",
        "(-0.088266, 1.515404, -0.013727)",
        "(-0.087136, 1.523125, -0.012943)",
        "(-0.086138, 1.530474, -0.012416)",
        "(-0.085135, 1.537683, -0.012394)",
        "(-0.084662, 1.541310, -0.012774)",
        "(-0.083940, 1.548516, -0.014102)",
        "(-0.083381, 1.555645, -0.015880)",
        "(-0.082734, 1.562686, -0.018320)",
        "(-0.082230, 1.569416, -0.020829)",
        "(-0.082039, 1.572643, -0.022199)",
        "(-0.081682, 1.578997, -0.025361)",
        "(-0.081479, 1.584900, -0.028444)",
        "(-0.081159, 1.590744, -0.031497)",
        "(-0.080565, 1.596640, -0.034949)",
        "(-0.080250, 1.599555, -0.036821)",
        "(-0.079589, 1.605294, -0.040887)",
        "(-0.079075, 1.610756, -0.045488)",
        "(-0.078685, 1.615885, -0.050307)",
        "(-0.078222, 1.620716, -0.055280)",
        "(-0.077933, 1.623017, -0.057875)",
        "(-0.077246, 1.627372, -0.063386)",
        "(-0.076683, 1.631480, -0.069055)",
        "(-0.076524, 1.635013, -0.075083)",
        "(-0.076455, 1.636637, -0.078220)",
        "(-0.076486, 1.639468, -0.084766)",
        "(-0.076767, 1.641915, -0.091764)",
        "(-0.077144, 1.644044, -0.098948)",
        "(-0.077531, 1.645961, -0.106218)",
        "(-0.077774, 1.647545, -0.113522)",
        "(-0.077799, 1.648163, -0.117115)",
        "(-0.077798, 1.649128, -0.124357)",
        "(-0.078166, 1.649501, -0.131782)",
        "(-0.078661, 1.649323, -0.139175)",
        "(-0.079286, 1.648564, -0.146045)",
        "(-0.079579, 1.648054, -0.149357)",
        "(-0.080166, 1.646590, -0.155854)",
        "(-0.080845, 1.644653, -0.162181)",
        "(-0.081537, 1.642311, -0.168305)",
        "(-0.082322, 1.639525, -0.174148)",
        "(-0.082765, 1.638001, -0.176922)",
        "(-0.083692, 1.634611, -0.182177)",
        "(-0.084583, 1.630955, -0.187250)",
        "(-0.085336, 1.627190, -0.191883)",
        "(-0.085685, 1.625263, -0.193959)",
        "(-0.086245, 1.621396, -0.197693)",
        "(-0.086592, 1.617584, -0.201169)",
        "(-0.086780, 1.613717, -0.204191)",
        "(-0.086760, 1.609655, -0.206958)",
        "(-0.086795, 1.607520, -0.208194)",
        "(-0.087027, 1.603061, -0.210235)",
        "(-0.087321, 1.598566, -0.211880)",
        "(-0.087643, 1.594119, -0.213530)",
        "(-0.088090, 1.589573, -0.215044)",
        "(-0.088483, 1.585019, -0.216360)",
        "(-0.088545, 1.582805, -0.216896)",
        "(-0.088479, 1.578408, -0.217432)",
        "(-0.088600, 1.573925, -0.217399)",
        "(-0.088666, 1.569379, -0.217178)",
        "(-0.088636, 1.567089, -0.217142)",
        "(-0.088722, 1.562284, -0.217094)",
        "(-0.089013, 1.557313, -0.216936)",
        "(-0.089353, 1.552305, -0.216613)",
        "(-0.089723, 1.547231, -0.216255)",
        "(-0.089856, 1.544712, -0.216057)",
        "(-0.090084, 1.539726, -0.215639)",
        "(-0.090319, 1.534690, -0.215232)",
        "(-0.090654, 1.529498, -0.215070)",
        "(-0.090749, 1.524282, -0.214798)",
        "(-0.090810, 1.521688, -0.214561)",
        "(-0.090888, 1.516557, -0.214003)",
        "(-0.090916, 1.511444, -0.213632)",
        "(-0.090969, 1.506165, -0.213621)",
        "(-0.091167, 1.500825, -0.213708)",
        "(-0.091383, 1.498192, -0.213664)",
        "(-0.091829, 1.493042, -0.213297)",
        "(-0.091915, 1.488104, -0.212710)",
        "(-0.091698, 1.483076, -0.212184)",
        "(-0.091537, 1.478037, -0.211404)",
        "(-0.091447, 1.475557, -0.210804)",
        "(-0.091269, 1.470668, -0.208691)",
        "(-0.090918, 1.465713, -0.206258)",
        "(-0.090316, 1.460682, -0.203614)",
        "(-0.089916, 1.455479, -0.200413)",
        "(-0.089796, 1.452813, -0.198573)",
        "(-0.089531, 1.447375, -0.194771)",
        "(-0.089179, 1.441887, -0.190739)",
        "(-0.088847, 1.436429, -0.186310)",
        "(-0.088529, 1.431038, -0.181890)",
        "(-0.088383, 1.428346, -0.179641)",
        "(-0.088155, 1.423041, -0.174951)",
        "(-0.088037, 1.417904, -0.170024)",
        "(-0.087925, 1.413061, -0.164784)",
        "(-0.087406, 1.408579, -0.159373)",
        "(-0.087020, 1.406473, -0.156491)",
        "(-0.086410, 1.402428, -0.150360)",
        "(-0.085941, 1.398577, -0.144035)",
        "(-0.085602, 1.395041, -0.137753)",
        "(-0.085501, 1.391824, -0.131189)",
        "(-0.085496, 1.390468, -0.127736)",
        "(-0.085485, 1.388272, -0.120801)",
        "(-0.085560, 1.386825, -0.114171)",
        "(-0.085779, 1.386203, -0.107727)",
        "(-0.085940, 1.386613, -0.101173)",
        "(-0.086019, 1.387149, -0.097907)",
        "(-0.086172, 1.388927, -0.091642)",
        "(-0.086144, 1.391798, -0.085566)",
        "(-0.086078, 1.395563, -0.079620)",
        "(-0.085950, 1.399926, -0.074077)",
        "(-0.085777, 1.402324, -0.071386)",
        "(-0.085367, 1.407469, -0.066028)",
        "(-0.084984, 1.412830, -0.060765)",
        "(-0.084755, 1.418286, -0.056183)",
        "(-0.084602, 1.423837, -0.052138)",
        "(-0.084482, 1.429508, -0.048411)",
        "(-0.084420, 1.432344, -0.046602)",
        "(-0.084178, 1.438081, -0.043323)",
        "(-0.083821, 1.443865, -0.040533)",
        "(-0.083726, 1.449396, -0.038042)",
        "(-0.083747, 1.452117, -0.036874)",
        "(-0.083754, 1.457608, -0.034849)",
        "(-0.083720, 1.463223, -0.033521)",
        "(-0.083835, 1.468824, -0.032402)",
        "(-0.083972, 1.474472, -0.031361)",
        "(-0.084046, 1.477291, -0.030869)",
        "(-0.084362, 1.482944, -0.030164)",
        "(-0.084701, 1.488663, -0.029564)",
        "(-0.085036, 1.494506, -0.029020)",
        "(-0.085289, 1.500579, -0.028443)",
        "(-0.085372, 1.503753, -0.028265)",
        "(-0.085642, 1.510239, -0.028308)",
        "(-0.085996, 1.516746, -0.028626)",
        "(-0.086175, 1.523488, -0.028800)",
        "(-0.086253, 1.530443, -0.028950)",
        "(-0.086285, 1.533962, -0.029061)",
        "(-0.086463, 1.540986, -0.029269)",
        "(-0.086431, 1.548250, -0.029714)",
        "(-0.086390, 1.555512, -0.030246)",
        "(-0.086412, 1.562713, -0.030704)",
        "(-0.086371, 1.566313, -0.030892)",
        "(-0.086154, 1.573556, -0.031239)",
        "(-0.085701, 1.580861, -0.031686)",
        "(-0.085022, 1.588202, -0.032638)",
        "(-0.084417, 1.595455, -0.033987)",
        "(-0.084104, 1.599023, -0.034783)",
        "(-0.083490, 1.606033, -0.036570)",
        "(-0.082936, 1.612649, -0.038615)",
        "(-0.082062, 1.618823, -0.041039)",
        "(-0.081016, 1.624741, -0.043914)",
        "(-0.080579, 1.627455, -0.045445)",
        "(-0.079720, 1.632535, -0.048613)",
        "(-0.079161, 1.636954, -0.052118)",
        "(-0.078883, 1.640749, -0.055890)",
        "(-0.078813, 1.644027, -0.060143)",
        "(-0.078826, 1.645428, -0.062374)",
        "(-0.078968, 1.647841, -0.066688)",
        "(-0.079329, 1.649707, -0.070967)",
        "(-0.079941, 1.650913, -0.075766)",
        "(-0.081014, 1.651605, -0.080850)",
        "(-0.082670, 1.651727, -0.085967)",
        "(-0.083475, 1.651715, -0.088405)",
        "(-0.085000, 1.651448, -0.093539)",
        "(-0.086484, 1.650948, -0.099106)",
        "(-0.087966, 1.650179, -0.104355)",
        "(-0.088715, 1.649672, -0.106833)",
        "(-0.089901, 1.648518, -0.111824)",
        "(-0.090693, 1.647038, -0.116970)",
        "(-0.091775, 1.645189, -0.122013)",
        "(-0.093019, 1.643051, -0.126940)",
        "(-0.093651, 1.641876, -0.129389)",
        "(-0.094736, 1.639350, -0.134293)",
        "(-0.095768, 1.636701, -0.139338)",
        "(-0.096854, 1.633835, -0.144567)",
        "(-0.097977, 1.630683, -0.149823)",
        "(-0.098458, 1.629041, -0.152401)",
        "(-0.099290, 1.625645, -0.157452)",
        "(-0.099922, 1.622036, -0.162590)",
        "(-0.100399, 1.618103, -0.167566)",
        "(-0.100719, 1.613811, -0.172346)",
        "(-0.100889, 1.611540, -0.174654)",
        "(-0.101431, 1.606686, -0.179050)",
        "(-0.102105, 1.601487, -0.183192)",
        "(-0.102593, 1.596138, -0.187366)",
        "(-0.102959, 1.590795, -0.191357)",
        "(-0.103159, 1.588058, -0.193275)",
        "(-0.103521, 1.582522, -0.196913)",
        "(-0.103678, 1.576983, -0.200342)",
        "(-0.103898, 1.571303, -0.203700)",
        "(-0.104078, 1.565480, -0.207051)",
        "(-0.104194, 1.562496, -0.208672)",
        "(-0.104372, 1.556471, -0.211737)",
        "(-0.104418, 1.550372, -0.214681)",
        "(-0.104232, 1.544239, -0.217115)",
        "(-0.104206, 1.537996, -0.219053)",
        "(-0.104214, 1.534836, -0.219937)",
        "(-0.104145, 1.528383, -0.221542)",
        "(-0.103691, 1.521867, -0.223383)",
        "(-0.103304, 1.515163, -0.225168)",
        "(-0.103061, 1.508292, -0.226520)",
        "(-0.102959, 1.504811, -0.227012)",
        "(-0.102722, 1.497728, -0.227650)",
        "(-0.102418, 1.490530, -0.227805)",
        "(-0.102067, 1.483140, -0.227701)",
        "(-0.101733, 1.475766, -0.227184)",
        "(-0.101540, 1.472152, -0.226634)",
        "(-0.101347, 1.465020, -0.225176)",
        "(-0.101288, 1.457982, -0.223301)",
        "(-0.101109, 1.451121, -0.221226)",
        "(-0.100904, 1.444392, -0.218948)",
        "(-0.100757, 1.441125, -0.217663)",
        "(-0.100289, 1.434930, -0.214542)",
        "(-0.099534, 1.429074, -0.211024)",
        "(-0.098575, 1.423275, -0.207107)",
        "(-0.097654, 1.417421, -0.202763)",
        "(-0.097186, 1.414555, -0.200422)",
        "(-0.096099, 1.408930, -0.195323)",
        "(-0.095158, 1.403546, -0.189496)",
        "(-0.094372, 1.398542, -0.182985)",
        "(-0.093456, 1.393937, -0.176756)",
        "(-0.092931, 1.391749, -0.173743)",
        "(-0.091942, 1.387676, -0.167291)",
        "(-0.091089, 1.384022, -0.159884)",
        "(-0.089997, 1.380834, -0.152187)",
        "(-0.088494, 1.378040, -0.144551)",
        "(-0.087714, 1.376877, -0.140657)",
        "(-0.086334, 1.374803, -0.132713)",
        "(-0.084962, 1.373061, -0.124729)",
        "(-0.083716, 1.371748, -0.116853)",
        "(-0.082625, 1.370919, -0.109090)",
        "(-0.082176, 1.370679, -0.105290)",
        "(-0.081477, 1.370601, -0.097759)",
        "(-0.081062, 1.371217, -0.090600)",
        "(-0.080697, 1.372618, -0.083933)",
        "(-0.080533, 1.374800, -0.077691)",
        "(-0.080645, 1.377778, -0.071786)",
        "(-0.080732, 1.379541, -0.068936)",
        "(-0.080913, 1.383942, -0.063456)",
        "(-0.080992, 1.389319, -0.058127)",
        "(-0.081006, 1.395361, -0.053194)",
        "(-0.081032, 1.398628, -0.050920)",
        "(-0.081227, 1.405327, -0.046503)",
        "(-0.081597, 1.412233, -0.042457)",
        "(-0.081956, 1.419484, -0.039030)",
        "(-0.082222, 1.427007, -0.036018)",
        "(-0.082316, 1.430795, -0.034512)",
        "(-0.082460, 1.438354, -0.031509)",
        "(-0.082489, 1.445937, -0.028699)",
        "(-0.082716, 1.453336, -0.026262)",
        "(-0.083157, 1.460698, -0.024396)",
        "(-0.083469, 1.464326, -0.023545)",
        "(-0.084048, 1.471707, -0.022040)",
        "(-0.084397, 1.479270, -0.020913)",
        "(-0.084766, 1.486696, -0.019930)",
        "(-0.085396, 1.493936, -0.019031)",
        "(-0.085754, 1.497550, -0.018604)",
        "(-0.086405, 1.504878, -0.018102)",
        "(-0.087068, 1.512406, -0.018419)",
        "(-0.087835, 1.519851, -0.018630)",
        "(-0.088622, 1.527311, -0.018819)",
        "(-0.089295, 1.534939, -0.019280)",
        "(-0.089657, 1.538732, -0.019654)",
        "(-0.090390, 1.546334, -0.020457)",
        "(-0.090970, 1.553963, -0.021688)",
        "(-0.091530, 1.561644, -0.023152)",
        "(-0.091798, 1.569370, -0.024879)",
        "(-0.091798, 1.573266, -0.025912)",
        "(-0.091684, 1.580988, -0.028360)",
        "(-0.091554, 1.588553, -0.031190)",
        "(-0.091364, 1.595980, -0.034597)",
        "(-0.091246, 1.599653, -0.036445)",
        "(-0.090886, 1.606920, -0.040587)",
        "(-0.090468, 1.614025, -0.045150)",
        "(-0.090029, 1.620886, -0.050427)",
        "(-0.089511, 1.627572, -0.056197)",
        "(-0.089259, 1.630793, -0.059370)",
        "(-0.088994, 1.636989, -0.066181)",
        "(-0.088777, 1.642676, -0.073140)",
        "(-0.088365, 1.647998, -0.080303)",
        "(-0.087678, 1.652963, -0.088026)",
        "(-0.087438, 1.655265, -0.092094)",
        "(-0.087465, 1.659464, -0.100855)",
        "(-0.087972, 1.663094, -0.110308)",
        "(-0.088964, 1.666012, -0.119921)",
        "(-0.090024, 1.668431, -0.129447)",
        "(-0.090429, 1.669497, -0.134301)",
        "(-0.091055, 1.671246, -0.144091)",
        "(-0.091799, 1.672408, -0.153897)",
        "(-0.092560, 1.673150, -0.163797)",
        "(-0.093077, 1.673543, -0.173619)",
        "(-0.093134, 1.673619, -0.178419)",
        "(-0.092922, 1.673596, -0.187728)",
        "(-0.092656, 1.673176, -0.196839)",
        "(-0.092708, 1.672107, -0.205905)",
        "(-0.092862, 1.670543, -0.214721)",
        "(-0.092906, 1.669647, -0.218896)",
        "(-0.092939, 1.667755, -0.226981)",
        "(-0.092785, 1.665618, -0.235068)",
        "(-0.092651, 1.663077, -0.243175)",
        "(-0.092745, 1.660164, -0.250980)",
        "(-0.092770, 1.658582, -0.254777)",
        "(-0.092684, 1.655192, -0.262169)",
        "(-0.092706, 1.651532, -0.269349)",
        "(-0.092911, 1.647574, -0.276126)",
        "(-0.093043, 1.643471, -0.282390)",
        "(-0.093104, 1.641366, -0.285281)",
        "(-0.093263, 1.637021, -0.290518)",
        "(-0.093229, 1.632527, -0.295562)",
        "(-0.092963, 1.627902, -0.300486)",
        "(-0.092739, 1.622839, -0.304897)",
        "(-0.092722, 1.620304, -0.306682)",
        "(-0.092549, 1.615203, -0.309509)",
        "(-0.092119, 1.609923, -0.311858)",
        "(-0.091544, 1.604462, -0.314032)",
        "(-0.091249, 1.598805, -0.315904)",
        "(-0.091195, 1.595916, -0.316770)",
        "(-0.090992, 1.590042, -0.318520)",
        "(-0.090671, 1.584068, -0.320316)",
        "(-0.090433, 1.577919, -0.321457)",
        "(-0.090408, 1.571673, -0.321982)",
        "(-0.090421, 1.568510, -0.322103)",
        "(-0.090524, 1.561998, -0.322067)",
        "(-0.090510, 1.555460, -0.321874)",
        "(-0.090739, 1.548898, -0.320871)",
        "(-0.090974, 1.542286, -0.319128)",
        "(-0.090956, 1.538935, -0.318062)",
        "(-0.091110, 1.532313, -0.315571)",
        "(-0.091255, 1.525724, -0.312549)",
        "(-0.091323, 1.518893, -0.309105)",
        "(-0.091168, 1.511872, -0.305247)",
        "(-0.091180, 1.508333, -0.303099)",
        "(-0.091616, 1.501142, -0.298100)",
        "(-0.092105, 1.493733, -0.292560)",
        "(-0.092276, 1.486202, -0.286905)",
        "(-0.092348, 1.478753, -0.281330)",
        "(-0.092434, 1.475034, -0.278421)",
        "(-0.092985, 1.467542, -0.272033)",
        "(-0.093491, 1.460301, -0.265436)",
        "(-0.093854, 1.453570, -0.258958)",
        "(-0.093859, 1.447366, -0.252699)",
        "(-0.093762, 1.444431, -0.249529)",
        "(-0.093820, 1.438774, -0.242683)",
        "(-0.094132, 1.433448, -0.235002)",
        "(-0.094044, 1.428637, -0.227236)",
        "(-0.093628, 1.424526, -0.219536)",
        "(-0.093371, 1.422689, -0.215656)",
        "(-0.092890, 1.419202, -0.207710)",
        "(-0.092306, 1.415962, -0.199658)",
        "(-0.091690, 1.413054, -0.191416)",
        "(-0.091106, 1.410476, -0.183112)",
        "(-0.090794, 1.409294, -0.179072)",
        "(-0.090178, 1.407191, -0.171117)",
        "(-0.089584, 1.405358, -0.163206)",
        "(-0.088891, 1.404004, -0.155481)",
        "(-0.088148, 1.402827, -0.147740)",
        "(-0.087776, 1.402315, -0.143768)",
        "(-0.086994, 1.401672, -0.136035)",
        "(-0.086061, 1.401410, -0.128830)",
        "(-0.085209, 1.401399, -0.121761)",
        "(-0.084391, 1.401716, -0.114875)",
        "(-0.083973, 1.402033, -0.111546)",
        "(-0.083146, 1.402837, -0.105002)",
        "(-0.082380, 1.403982, -0.098710)",
        "(-0.081722, 1.405463, -0.092917)",
        "(-0.081126, 1.407214, -0.087408)",
        "(-0.080828, 1.408239, -0.084707)",
        "(-0.080096, 1.410476, -0.079444)",
        "(-0.079329, 1.412926, -0.074467)",
        "(-0.078725, 1.415562, -0.069853)",
        "(-0.078181, 1.418404, -0.065757)",
        "(-0.077907, 1.419903, -0.063830)",
        "(-0.077303, 1.423056, -0.060074)",
        "(-0.076784, 1.426333, -0.056511)",
        "(-0.076491, 1.429737, -0.053097)",
        "(-0.076230, 1.433242, -0.050117)",
        "(-0.076094, 1.435117, -0.048779)",
        "(-0.075895, 1.439091, -0.046235)",
        "(-0.075808, 1.443400, -0.043500)",
        "(-0.075763, 1.448017, -0.040993)",
        "(-0.075813, 1.452976, -0.038655)",
        "(-0.075851, 1.455610, -0.037448)",
        "(-0.075903, 1.461130, -0.035211)",
        "(-0.075905, 1.467173, -0.033252)",
        "(-0.075959, 1.473570, -0.031076)",
        "(-0.075949, 1.480460, -0.029011)",
        "(-0.075919, 1.484091, -0.028180)",
        "(-0.075999, 1.491743, -0.026950)",
        "(-0.076239, 1.499830, -0.026033)",
        "(-0.076417, 1.508460, -0.025402)",
        "(-0.076452, 1.517297, -0.024979)",
        "(-0.076383, 1.521875, -0.024807)",
        "(-0.076260, 1.531036, -0.024473)",
        "(-0.075925, 1.540412, -0.024834)",
        "(-0.075481, 1.549846, -0.025726)",
        "(-0.075135, 1.559092, -0.026988)",
        "(-0.074899, 1.563673, -0.027819)",
        "(-0.074363, 1.572644, -0.029453)",
        "(-0.073587, 1.581336, -0.031011)",
        "(-0.072486, 1.589789, -0.033076)",
        "(-0.071276, 1.597992, -0.035935)",
        "(-0.070780, 1.601985, -0.037525)",
        "(-0.070012, 1.609565, -0.041021)",
        "(-0.069529, 1.616616, -0.045029)",
        "(-0.068921, 1.623128, -0.049422)",
        "(-0.067814, 1.629188, -0.054155)",
        "(-0.067209, 1.632048, -0.056619)",
        "(-0.066195, 1.637167, -0.062097)",
        "(-0.065680, 1.641459, -0.068125)",
        "(-0.065383, 1.644953, -0.074506)",
        "(-0.065081, 1.647882, -0.081326)",
        "(-0.064988, 1.649200, -0.084843)",
        "(-0.065388, 1.650917, -0.092208)",
        "(-0.066217, 1.652059, -0.099898)",
        "(-0.067172, 1.652608, -0.107897)",
        "(-0.067911, 1.652776, -0.115820)",
        "(-0.068171, 1.652684, -0.119789)",
        "(-0.068573, 1.652257, -0.127734)",
        "(-0.069089, 1.651367, -0.135785)",
        "(-0.070052, 1.649868, -0.144110)",
        "(-0.071108, 1.647933, -0.152514)",
        "(-0.071677, 1.646883, -0.156718)",
        "(-0.073102, 1.644243, -0.164882)",
        "(-0.074337, 1.641415, -0.172360)",
        "(-0.075388, 1.638439, -0.179146)",
        "(-0.076259, 1.635264, -0.185576)",
        "(-0.076653, 1.633573, -0.188648)",
        "(-0.077642, 1.629885, -0.194584)",
        "(-0.078966, 1.625780, -0.200136)",
        "(-0.080342, 1.621439, -0.204959)",
        "(-0.081509, 1.616975, -0.209203)",
        "(-0.081983, 1.614789, -0.211131)",
        "(-0.082878, 1.610266, -0.214757)",
        "(-0.083994, 1.605547, -0.218282)",
        "(-0.085333, 1.600630, -0.221200)",
        "(-0.086462, 1.595695, -0.223246)",
        "(-0.086882, 1.593230, -0.224072)",
        "(-0.087410, 1.588225, -0.225371)",
        "(-0.087830, 1.582934, -0.226345)",
        "(-0.088375, 1.577247, -0.227069)",
        "(-0.089031, 1.571115, -0.227197)",
        "(-0.089351, 1.567930, -0.227065)",
        "(-0.089709, 1.561299, -0.226656)",
        "(-0.089800, 1.554225, -0.226191)",
        "(-0.090220, 1.546646, -0.225325)",
        "(-0.090959, 1.538525, -0.223949)",
        "(-0.091341, 1.534392, -0.223220)",
        "(-0.092311, 1.525866, -0.221609)",
        "(-0.093218, 1.517252, -0.220021)",
        "(-0.093973, 1.508586, -0.218407)",
        "(-0.094769, 1.499842, -0.216515)",
        "(-0.095169, 1.495471, -0.215268)",
        "(-0.095976, 1.486931, -0.212226)",
        "(-0.096612, 1.478623, -0.208949)",
        "(-0.096931, 1.470607, -0.205793)",
        "(-0.097111, 1.462883, -0.202664)",
        "(-0.097219, 1.459061, -0.200905)",
        "(-0.097641, 1.451546, -0.196739)",
        "(-0.097846, 1.444436, -0.192453)",
        "(-0.097736, 1.437479, -0.188107)",
        "(-0.097477, 1.431269, -0.183900)",
        "(-0.097396, 1.428181, -0.181690)",
        "(-0.097318, 1.422165, -0.176907)",
        "(-0.097253, 1.416448, -0.171720)",
        "(-0.096992, 1.411191, -0.166359)",
        "(-0.096370, 1.406557, -0.160816)",
        "(-0.095960, 1.404439, -0.157985)",
        "(-0.095386, 1.400294, -0.151839)",
        "(-0.095019, 1.396695, -0.145278)",
        "(-0.094440, 1.393799, -0.138873)",
        "(-0.093693, 1.391478, -0.132349)",
        "(-0.093324, 1.390530, -0.128940)",
        "(-0.092583, 1.389199, -0.122048)",
        "(-0.091845, 1.388779, -0.115537)",
        "(-0.091187, 1.388948, -0.109278)",
        "(-0.090444, 1.389820, -0.102971)",
        "(-0.090016, 1.390494, -0.099824)",
        "(-0.089180, 1.392394, -0.093915)",
        "(-0.088482, 1.394730, -0.088258)",
        "(-0.087986, 1.397337, -0.082475)",
        "(-0.087489, 1.400446, -0.076991)",
        "(-0.087237, 1.402150, -0.074445)",
        "(-0.086729, 1.406014, -0.069762)",
        "(-0.086373, 1.410159, -0.065300)",
        "(-0.086149, 1.414704, -0.061234)",
        "(-0.086085, 1.419659, -0.057449)",
        "(-0.086051, 1.422331, -0.055622)",
        "(-0.085918, 1.427963, -0.052224)",
        "(-0.085713, 1.434000, -0.049325)",
        "(-0.085616, 1.440265, -0.046486)",
        "(-0.085554, 1.446733, -0.043738)",
        "(-0.085470, 1.450055, -0.042474)",
        "(-0.085159, 1.456934, -0.040203)",
        "(-0.084996, 1.463888, -0.037864)",
        "(-0.084986, 1.470932, -0.035592)",
        "(-0.085065, 1.478068, -0.033527)",
        "(-0.085051, 1.481684, -0.032632)",
        "(-0.084920, 1.489003, -0.031084)",
        "(-0.084855, 1.496226, -0.029479)",
        "(-0.084752, 1.503411, -0.027922)",
        "(-0.084802, 1.510472, -0.026728)",
        "(-0.084895, 1.513928, -0.026217)",
        "(-0.084957, 1.520892, -0.025652)",
        "(-0.085106, 1.527816, -0.025729)",
        "(-0.085486, 1.534555, -0.025951)",
        "(-0.085921, 1.541129, -0.026181)",
        "(-0.086213, 1.544360, -0.026444)",
        "(-0.086970, 1.550637, -0.027498)",
        "(-0.087679, 1.556803, -0.029150)",
        "(-0.088422, 1.562809, -0.030984)",
        "(-0.088948, 1.568816, -0.033278)",
        "(-0.089096, 1.571823, -0.034423)",
        "(-0.089226, 1.577769, -0.036834)",
        "(-0.089318, 1.583499, -0.039465)",
        "(-0.089216, 1.589080, -0.042499)",
        "(-0.089092, 1.594395, -0.045790)",
        "(-0.089066, 1.596960, -0.047465)",
        "(-0.088934, 1.602045, -0.050971)",
        "(-0.088596, 1.606983, -0.054936)",
        "(-0.088089, 1.611808, -0.059237)",
        "(-0.087790, 1.616392, -0.063832)",
        "(-0.087794, 1.618552, -0.066255)",
        "(-0.087941, 1.622718, -0.071272)",
        "(-0.088085, 1.626737, -0.076726)",
        "(-0.088138, 1.630510, -0.082451)",
        "(-0.087904, 1.634058, -0.088460)",
        "(-0.087781, 1.635721, -0.091586)",
        "(-0.087756, 1.638600, -0.098113)",
        "(-0.087961, 1.640939, -0.104884)",
        "(-0.088179, 1.642798, -0.111614)",
        "(-0.088266, 1.644161, -0.118556)",
        "(-0.088196, 1.644684, -0.121991)",
        "(-0.088064, 1.645306, -0.128677)",
        "(-0.088032, 1.645295, -0.135465)",
        "(-0.088061, 1.644778, -0.142238)",
        "(-0.088221, 1.643769, -0.148916)",
        "(-0.088358, 1.643008, -0.152376)",
        "(-0.088549, 1.641408, -0.159243)",
        "(-0.088768, 1.639418, -0.166007)",
        "(-0.089132, 1.636977, -0.172642)",
        "(-0.089671, 1.634017, -0.178916)",
        "(-0.089978, 1.632389, -0.181961)",
        "(-0.090641, 1.628927, -0.187866)",
        "(-0.091274, 1.625070, -0.193123)",
        "(-0.091819, 1.621057, -0.197899)",
        "(-0.092308, 1.616773, -0.202379)",
        "(-0.092628, 1.614559, -0.204459)",
        "(-0.093331, 1.609981, -0.208182)",
        "(-0.093932, 1.605200, -0.211588)",
        "(-0.094440, 1.600136, -0.214600)",
        "(-0.094801, 1.594862, -0.216981)",
        "(-0.094997, 1.592177, -0.218052)",
        "(-0.095416, 1.586700, -0.219955)",
        "(-0.095795, 1.581185, -0.221623)",
        "(-0.096043, 1.575560, -0.223167)",
        "(-0.096093, 1.569658, -0.224326)",
        "(-0.096176, 1.566656, -0.224661)",
        "(-0.096451, 1.560542, -0.224904)",
        "(-0.096814, 1.554204, -0.224722)",
        "(-0.097037, 1.547774, -0.224533)",
        "(-0.097350, 1.541283, -0.224198)",
        "(-0.097577, 1.538008, -0.223874)",
        "(-0.098167, 1.531433, -0.222949)",
        "(-0.098677, 1.524825, -0.221884)",
        "(-0.099138, 1.518173, -0.220746)",
        "(-0.099664, 1.511438, -0.219119)",
        "(-0.099936, 1.508103, -0.218209)",
        "(-0.100583, 1.501506, -0.216157)",
        "(-0.101187, 1.495053, -0.213844)",
        "(-0.101420, 1.488988, -0.211649)",
        "(-0.101610, 1.482945, -0.209579)",
        "(-0.101726, 1.479940, -0.208494)",
        "(-0.102092, 1.473834, -0.205968)",
        "(-0.102513, 1.467687, -0.203185)",
        "(-0.102546, 1.461698, -0.200524)",
        "(-0.102262, 1.455750, -0.197921)",
        "(-0.102145, 1.452738, -0.196561)",
        "(-0.102136, 1.446630, -0.193513)",
        "(-0.102095, 1.440501, -0.190438)",
        "(-0.101703, 1.434413, -0.187439)",
        "(-0.101304, 1.428375, -0.184149)",
        "(-0.101107, 1.425414, -0.182321)",
        "(-0.100720, 1.419609, -0.178297)",
        "(-0.100249, 1.414058, -0.174098)",
        "(-0.099490, 1.408966, -0.169828)",
        "(-0.098688, 1.404258, -0.164810)",
        "(-0.098258, 1.402076, -0.162078)",
        "(-0.097364, 1.398246, -0.156198)",
        "(-0.096422, 1.394886, -0.150200)",
        "(-0.095360, 1.392164, -0.143912)",
        "(-0.094308, 1.389848, -0.137547)",
        "(-0.093813, 1.388838, -0.134334)",
        "(-0.092980, 1.387289, -0.127922)",
        "(-0.092048, 1.386485, -0.121803)",
        "(-0.091095, 1.386205, -0.115739)",
        "(-0.090128, 1.386463, -0.109776)",
        "(-0.089658, 1.386767, -0.106870)",
        "(-0.088802, 1.387830, -0.101258)",
        "(-0.088110, 1.389380, -0.095648)",
        "(-0.087331, 1.391671, -0.090440)",
        "(-0.086636, 1.394281, -0.085409)",
        "(-0.086321, 1.395724, -0.082885)",
        "(-0.085603, 1.399049, -0.077747)",
        "(-0.084949, 1.402854, -0.072695)",
        "(-0.084495, 1.407058, -0.067864)",
        "(-0.084354, 1.411817, -0.063222)",
        "(-0.084333, 1.414499, -0.061074)",
        "(-0.084207, 1.420287, -0.057324)",
        "(-0.083997, 1.426867, -0.053945)",
        "(-0.083554, 1.433462, -0.050637)",
        "(-0.082771, 1.440418, -0.047087)",
        "(-0.082389, 1.443967, -0.045332)",
        "(-0.081590, 1.451262, -0.042019)",
        "(-0.080872, 1.458696, -0.039079)",
        "(-0.080291, 1.466257, -0.036678)",
        "(-0.079689, 1.473774, -0.034463)",
        "(-0.079357, 1.477496, -0.033373)",
        "(-0.078685, 1.484859, -0.031366)",
        "(-0.078123, 1.492044, -0.029803)",
        "(-0.077611, 1.499009, -0.028473)",
        "(-0.077033, 1.505838, -0.027161)",
        "(-0.076654, 1.509253, -0.026612)",
        "(-0.075854, 1.516030, -0.025672)",
        "(-0.075093, 1.522647, -0.024826)",
        "(-0.074506, 1.529188, -0.024387)",
        "(-0.074205, 1.535609, -0.024346)",
        "(-0.074187, 1.538797, -0.024388)",
        "(-0.074073, 1.545189, -0.024629)",
        "(-0.073697, 1.551703, -0.025244)",
        "(-0.073255, 1.558205, -0.025744)",
        "(-0.072789, 1.564765, -0.026692)",
        "(-0.072552, 1.568041, -0.027301)",
        "(-0.072313, 1.574489, -0.028596)",
        "(-0.072011, 1.580950, -0.030167)",
        "(-0.071419, 1.587425, -0.032185)",
        "(-0.070637, 1.593776, -0.034527)",
        "(-0.070241, 1.596826, -0.035685)",
        "(-0.069657, 1.602639, -0.038342)",
        "(-0.069535, 1.607890, -0.041474)",
        "(-0.069874, 1.612693, -0.044895)",
        "(-0.070275, 1.617146, -0.048698)",
        "(-0.070331, 1.619305, -0.050870)",
        "(-0.070310, 1.623288, -0.055190)",
        "(-0.070547, 1.626746, -0.059368)",
        "(-0.070797, 1.629812, -0.063859)",
        "(-0.071430, 1.632359, -0.068581)",
        "(-0.071848, 1.633514, -0.071025)",
        "(-0.072850, 1.635637, -0.076425)",
        "(-0.073930, 1.637490, -0.082213)",
        "(-0.075237, 1.638990, -0.088116)",
        "(-0.076464, 1.640258, -0.094623)",
        "(-0.077114, 1.640779, -0.098013)",
        "(-0.078589, 1.641489, -0.104741)",
        "(-0.080155, 1.641842, -0.111575)",
        "(-0.081476, 1.641994, -0.118690)",
        "(-0.082636, 1.641847, -0.125768)",
        "(-0.083204, 1.641676, -0.129383)",
        "(-0.084324, 1.640969, -0.136702)",
        "(-0.085411, 1.639963, -0.143708)",
        "(-0.086496, 1.638568, -0.150295)",
        "(-0.087530, 1.636824, -0.156870)",
        "(-0.088012, 1.635854, -0.160230)",
        "(-0.089008, 1.633633, -0.166989)",
        "(-0.090075, 1.631011, -0.173694)",
        "(-0.091122, 1.628069, -0.180224)",
        "(-0.091948, 1.624846, -0.186830)",
        "(-0.092243, 1.623212, -0.190140)",
        "(-0.092802, 1.619712, -0.196575)",
        "(-0.093528, 1.615874, -0.202488)",
        "(-0.094316, 1.611812, -0.208143)",
        "(-0.095031, 1.607503, -0.213481)",
        "(-0.095346, 1.605276, -0.215954)",
        "(-0.095898, 1.600616, -0.220328)",
        "(-0.096394, 1.595801, -0.223974)",
        "(-0.096601, 1.590862, -0.226837)",
        "(-0.096441, 1.585835, -0.229083)",
        "(-0.096225, 1.583316, -0.229941)",
        "(-0.095888, 1.578249, -0.231063)",
        "(-0.095584, 1.573098, -0.231515)",
        "(-0.095287, 1.567631, -0.231934)",
        "(-0.094899, 1.561878, -0.232297)",
        "(-0.094729, 1.558937, -0.232359)",
        "(-0.094637, 1.552756, -0.231884)",
        "(-0.094846, 1.546261, -0.230720)",
        "(-0.094846, 1.539591, -0.229060)",
        "(-0.094720, 1.532935, -0.227395)",
        "(-0.094721, 1.529531, -0.226642)",
        "(-0.094814, 1.522708, -0.225319)",
        "(-0.094820, 1.515740, -0.223911)",
        "(-0.094969, 1.508524, -0.221767)",
        "(-0.095525, 1.501256, -0.218801)",
        "(-0.095817, 1.497664, -0.217330)",
        "(-0.096181, 1.490662, -0.214881)",
        "(-0.096174, 1.483853, -0.213107)",
        "(-0.096390, 1.477067, -0.210925)",
        "(-0.097104, 1.470358, -0.207722)",
        "(-0.097409, 1.467139, -0.205980)",
        "(-0.097701, 1.461179, -0.202748)",
        "(-0.097632, 1.455789, -0.199964)",
        "(-0.097469, 1.450715, -0.197154)",
        "(-0.097413, 1.446007, -0.194035)",
        "(-0.097429, 1.443708, -0.192308)",
        "(-0.097390, 1.439443, -0.188599)",
        "(-0.097302, 1.435433, -0.184720)",
        "(-0.097150, 1.431619, -0.181017)",
        "(-0.096991, 1.427947, -0.177299)",
        "(-0.096842, 1.426125, -0.175382)",
        "(-0.096354, 1.422647, -0.171295)",
        "(-0.095954, 1.418994, -0.166967)",
        "(-0.095704, 1.415099, -0.162607)",
        "(-0.095324, 1.411102, -0.158244)",
        "(-0.095041, 1.409094, -0.156049)",
        "(-0.094457, 1.404913, -0.151681)",
        "(-0.093990, 1.400404, -0.147371)",
        "(-0.093565, 1.395706, -0.142593)",
        "(-0.092890, 1.391042, -0.137505)",
        "(-0.092439, 1.388788, -0.135010)",
        "(-0.091339, 1.384466, -0.129937)",
        "(-0.090272, 1.380420, -0.124496)",
        "(-0.089329, 1.376770, -0.118604)",
        "(-0.088354, 1.373724, -0.112780)",
        "(-0.087780, 1.372547, -0.109913)",
        "(-0.086687, 1.370866, -0.103890)",
        "(-0.085743, 1.370285, -0.097586)",
        "(-0.084668, 1.370763, -0.091584)",
        "(-0.083584, 1.372277, -0.085792)",
        "(-0.083075, 1.373340, -0.082938)",
        "(-0.082177, 1.376427, -0.077562)",
        "(-0.081452, 1.380527, -0.072619)",
        "(-0.080933, 1.385277, -0.067648)",
        "(-0.080574, 1.390752, -0.062691)",
        "(-0.080396, 1.393741, -0.060309)",
        "(-0.079926, 1.400494, -0.055869)",
        "(-0.079285, 1.408084, -0.051790)",
        "(-0.078624, 1.416260, -0.048147)",
        "(-0.077999, 1.424649, -0.044569)",
        "(-0.077720, 1.428874, -0.042807)",
        "(-0.077083, 1.437506, -0.039511)",
        "(-0.076285, 1.446417, -0.036655)",
        "(-0.075537, 1.455234, -0.033999)",
        "(-0.074832, 1.464063, -0.031606)",
        "(-0.074530, 1.468444, -0.030460)",
        "(-0.073910, 1.477129, -0.028463)",
        "(-0.072955, 1.485800, -0.026809)",
        "(-0.072106, 1.494323, -0.025331)",
        "(-0.071431, 1.502660, -0.024425)",
        "(-0.071149, 1.506765, -0.024248)",
        "(-0.070715, 1.514849, -0.024267)",
        "(-0.070409, 1.522680, -0.024560)",
        "(-0.069820, 1.530503, -0.024705)",
        "(-0.068863, 1.538295, -0.024888)",
        "(-0.068453, 1.542135, -0.025120)",
        "(-0.067819, 1.549588, -0.025797)",
        "(-0.067187, 1.556964, -0.026791)",
        "(-0.066442, 1.564428, -0.028375)",
        "(-0.065794, 1.571720, -0.030347)",
        "(-0.065470, 1.575279, -0.031264)",
        "(-0.064646, 1.582313, -0.033296)",
        "(-0.063661, 1.588896, -0.035840)",
        "(-0.062637, 1.595638, -0.039305)",
        "(-0.061660, 1.602295, -0.043612)",
        "(-0.061184, 1.605536, -0.046010)",
        "(-0.060392, 1.611729, -0.051300)",
        "(-0.059815, 1.617330, -0.056931)",
        "(-0.059515, 1.622411, -0.063033)",
        "(-0.059317, 1.626897, -0.069575)",
        "(-0.059133, 1.628976, -0.073053)",
        "(-0.058687, 1.632674, -0.080441)",
        "(-0.058664, 1.635658, -0.088036)",
        "(-0.059092, 1.638148, -0.095733)",
        "(-0.059742, 1.640134, -0.103584)",
        "(-0.060072, 1.640966, -0.107581)",
        "(-0.060620, 1.642277, -0.115808)",
        "(-0.060945, 1.643107, -0.124293)",
        "(-0.061264, 1.643663, -0.132562)",
        "(-0.061964, 1.643769, -0.140912)",
        "(-0.062354, 1.643698, -0.145157)",
        "(-0.063214, 1.643257, -0.153619)",
        "(-0.063803, 1.642562, -0.162113)",
        "(-0.064178, 1.641643, -0.170618)",
        "(-0.064624, 1.640358, -0.178592)",
        "(-0.064874, 1.639545, -0.182366)",
        "(-0.065405, 1.637769, -0.189619)",
        "(-0.065884, 1.635676, -0.196627)",
        "(-0.066292, 1.633253, -0.203632)",
        "(-0.066791, 1.630558, -0.210675)",
        "(-0.067102, 1.629071, -0.214090)",
        "(-0.067966, 1.625844, -0.220415)",
        "(-0.068770, 1.622304, -0.226225)",
        "(-0.069425, 1.618554, -0.231948)",
        "(-0.070051, 1.614503, -0.237350)",
        "(-0.070416, 1.612389, -0.239928)",
        "(-0.071276, 1.607842, -0.244773)",
        "(-0.072218, 1.602950, -0.249261)",
        "(-0.073057, 1.597965, -0.253366)",
        "(-0.073922, 1.592702, -0.256778)",
        "(-0.074355, 1.589971, -0.258293)",
        "(-0.075137, 1.584186, -0.260981)",
        "(-0.075952, 1.578056, -0.263360)",
        "(-0.076999, 1.571752, -0.265096)",
        "(-0.078052, 1.565357, -0.266409)",
        "(-0.078494, 1.562177, -0.267035)",
        "(-0.079342, 1.555680, -0.268213)",
        "(-0.080157, 1.548997, -0.269092)",
        "(-0.081289, 1.542102, -0.269406)",
        "(-0.082498, 1.535135, -0.269296)",
        "(-0.083000, 1.531657, -0.269156)",
        "(-0.083799, 1.524535, -0.268711)",
        "(-0.084496, 1.517183, -0.267942)",
        "(-0.085366, 1.509779, -0.266925)",
        "(-0.086411, 1.502313, -0.265752)",
        "(-0.086938, 1.498539, -0.265161)",
        "(-0.087826, 1.490942, -0.264113)",
        "(-0.088780, 1.483313, -0.263120)",
        "(-0.089762, 1.475649, -0.261871)",
        "(-0.090493, 1.468093, -0.260331)",
        "(-0.090782, 1.464377, -0.259445)",
        "(-0.091231, 1.457170, -0.257470)",
        "(-0.091611, 1.450187, -0.255306)",
        "(-0.091954, 1.443325, -0.252693)",
        "(-0.092167, 1.436514, -0.249807)",
        "(-0.092182, 1.433159, -0.248291)",
        "(-0.092031, 1.426673, -0.244702)",
        "(-0.091857, 1.420394, -0.240252)",
        "(-0.091471, 1.414283, -0.235265)",
        "(-0.090797, 1.408508, -0.229667)",
        "(-0.090429, 1.405689, -0.226675)",
        "(-0.089654, 1.400386, -0.220121)",
        "(-0.088889, 1.395441, -0.212678)",
        "(-0.088248, 1.390854, -0.204380)",
        "(-0.087701, 1.386571, -0.195864)",
        "(-0.087394, 1.384781, -0.191588)",
        "(-0.086670, 1.381546, -0.183051)",
        "(-0.086236, 1.378796, -0.174055)",
        "(-0.086094, 1.376523, -0.164688)",
        "(-0.086064, 1.374984, -0.155515)",
        "(-0.086120, 1.374487, -0.151133)",
        "(-0.086415, 1.374154, -0.142732)",
        "(-0.086813, 1.375131, -0.134995)",
        "(-0.087033, 1.376749, -0.127196)",
        "(-0.087042, 1.379220, -0.119182)",
        "(-0.086987, 1.380723, -0.115280)",
        "(-0.086894, 1.384370, -0.107965)",
        "(-0.086976, 1.388624, -0.101189)",
        "(-0.087111, 1.393389, -0.094736)",
        "(-0.087260, 1.398587, -0.088484)",
        "(-0.087306, 1.401307, -0.085345)",
        "(-0.087352, 1.407029, -0.079129)",
        "(-0.087221, 1.413177, -0.073327)",
        "(-0.086936, 1.419648, -0.068000)",
        "(-0.086778, 1.426206, -0.063081)",
        "(-0.086697, 1.429508, -0.060651)",
        "(-0.086523, 1.436331, -0.056175)",
        "(-0.086388, 1.443231, -0.052046)",
        "(-0.086356, 1.450032, -0.048215)",
        "(-0.086350, 1.456717, -0.044525)",
        "(-0.086466, 1.460040, -0.042771)",
        "(-0.086583, 1.466859, -0.039722)",
        "(-0.086561, 1.473890, -0.037317)",
        "(-0.086734, 1.480963, -0.035137)",
        "(-0.086883, 1.488037, -0.033111)",
        "(-0.086970, 1.491582, -0.032185)",
        "(-0.087145, 1.498729, -0.030947)",
        "(-0.087379, 1.505948, -0.030277)",
        "(-0.087755, 1.513081, -0.029786)",
        "(-0.088035, 1.520281, -0.029422)",
        "(-0.088116, 1.523895, -0.029345)",
        "(-0.088265, 1.531039, -0.029232)",
        "(-0.088085, 1.538210, -0.029244)",
        "(-0.087921, 1.545347, -0.029634)",
        "(-0.087839, 1.552320, -0.030210)",
        "(-0.087839, 1.555732, -0.030536)",
        "(-0.087836, 1.562476, -0.031385)"
    ],
    "rightHandRotations": [
        "(348.708600, 270.427600, 278.100300)",
        "(348.698500, 270.433900, 278.101700)",
        "(348.692200, 270.445500, 278.093300)",
        "(348.690600, 270.455500, 278.091700)",
        "(348.690700, 270.464300, 278.091300)",
        "(348.690000, 270.478600, 278.088700)",
        "(348.680800, 270.490200, 278.078400)",
        "(348.675400, 270.495500, 278.073500)",
        "(348.676900, 270.489200, 278.073800)",
        "(348.677000, 270.482100, 278.069300)",
        "(348.674600, 270.467100, 278.057800)",
        "(348.672700, 270.448100, 278.049600)",
        "(348.682200, 270.430700, 278.051100)",
        "(348.687800, 270.418900, 278.049900)",
        "(348.689400, 270.415900, 278.050300)",
        "(348.687700, 270.407600, 278.048000)",
        "(348.680800, 270.405000, 278.048200)",
        "(348.679700, 270.418500, 278.039000)",
        "(348.682900, 270.445200, 278.042800)",
        "(348.684400, 270.460100, 278.046500)",
        "(348.701800, 270.498600, 278.059700)",
        "(348.744300, 270.541700, 278.058500)",
        "(348.804300, 270.594900, 278.066800)",
        "(348.843800, 270.631000, 278.140300)",
        "(348.842000, 270.637300, 278.163100)",
        "(348.827600, 270.650200, 278.180800)",
        "(348.806300, 270.668500, 278.199700)",
        "(348.749900, 270.724100, 278.226800)",
        "(348.677900, 270.814300, 278.262400)",
        "(348.636000, 270.876500, 278.304700)",
        "(348.560500, 270.972200, 278.363200)",
        "(348.444500, 271.016300, 278.414500)",
        "(348.300800, 271.132700, 278.689100)",
        "(348.074600, 271.359100, 278.954500)",
        "(347.970500, 271.460600, 279.049600)",
        "(347.819500, 271.633000, 279.204300)",
        "(347.696200, 271.868500, 279.357300)",
        "(347.397400, 272.159900, 279.513300)",
        "(346.966400, 272.529800, 279.750000)",
        "(346.629300, 272.660600, 279.816800)",
        "(346.002300, 272.880900, 279.868700)",
        "(345.464100, 273.280700, 280.015900)",
        "(344.792900, 273.689100, 280.217900)",
        "(344.162200, 274.121300, 280.197400)",
        "(343.848800, 274.282100, 280.162400)",
        "(343.210400, 274.662800, 280.067400)",
        "(342.374800, 275.516200, 280.387500)",
        "(341.228700, 277.024900, 281.010600)",
        "(339.854400, 278.222000, 281.633200)",
        "(339.111000, 278.687800, 281.905200)",
        "(337.856600, 279.579700, 282.314600)",
        "(336.903400, 280.725800, 282.412000)",
        "(335.958600, 282.412700, 282.245200)",
        "(334.599100, 284.196600, 282.356000)",
        "(333.770500, 285.122700, 282.492100)",
        "(331.851000, 286.996600, 282.667400)",
        "(330.375500, 288.402000, 282.467400)",
        "(329.495200, 289.610300, 281.932600)",
        "(328.665200, 290.766200, 281.312300)",
        "(328.171100, 291.345500, 281.094400)",
        "(326.924100, 292.472700, 280.886200)",
        "(325.433200, 293.756700, 280.966400)",
        "(324.190200, 295.066800, 280.772000)",
        "(323.352700, 296.007400, 280.448600)",
        "(323.027100, 296.477600, 280.204900)",
        "(322.441300, 297.624300, 279.558900)",
        "(321.693800, 299.008300, 279.133000)",
        "(320.632400, 300.891200, 278.490100)",
        "(319.455500, 302.489200, 277.800000)",
        "(318.947500, 303.351800, 277.397600)",
        "(318.205200, 305.523800, 276.250000)",
        "(317.586300, 307.617100, 275.045200)",
        "(316.771600, 309.319900, 274.274400)",
        "(315.988000, 311.065700, 273.670100)",
        "(315.718000, 311.993900, 273.282900)",
        "(315.279100, 313.577500, 272.537500)",
        "(315.030400, 314.863700, 271.959500)",
        "(314.891100, 315.695900, 271.432900)",
        "(314.648500, 316.400300, 271.072900)",
        "(314.429000, 316.822800, 270.937900)",
        "(313.993700, 317.954800, 270.408600)",
        "(313.938900, 319.104200, 269.736900)",
        "(314.259200, 319.861100, 269.073900)",
        "(314.214300, 320.134200, 268.531500)",
        "(313.982500, 320.507700, 268.323900)",
        "(313.087000, 322.021400, 267.894900)",
        "(311.705600, 324.151400, 267.557400)",
        "(310.571700, 326.334000, 266.874800)",
        "(310.067100, 327.517000, 266.287000)",
        "(309.894800, 327.915600, 266.088100)",
        "(309.774400, 328.791300, 265.529800)",
        "(309.648200, 329.685800, 264.859600)",
        "(309.128100, 331.110900, 264.395800)",
        "(308.504500, 332.845600, 263.360300)",
        "(308.203900, 333.527700, 263.003200)",
        "(307.741500, 334.105300, 262.865500)",
        "(307.179200, 334.232000, 262.931900)",
        "(306.510800, 334.945700, 262.860700)",
        "(305.894000, 336.245800, 262.055100)",
        "(305.554200, 336.841900, 261.680300)",
        "(304.995100, 338.021300, 261.015100)",
        "(304.638900, 338.576300, 260.807600)",
        "(304.471700, 338.401200, 261.100600)",
        "(304.034200, 338.442200, 261.237500)",
        "(303.766500, 338.892100, 260.990900)",
        "(303.265700, 339.552300, 261.001400)",
        "(302.827200, 339.831100, 261.087400)",
        "(302.824700, 339.389400, 261.610100)",
        "(303.107600, 338.603900, 262.225400)",
        "(303.238300, 338.447700, 262.314800)",
        "(303.458300, 338.668300, 262.180600)",
        "(303.679800, 338.814900, 262.005000)",
        "(303.760600, 338.653100, 261.957200)",
        "(303.672100, 338.357300, 262.079100)",
        "(303.543800, 338.262200, 262.126800)",
        "(303.159800, 338.228900, 262.229500)",
        "(302.776800, 338.646100, 262.197800)",
        "(302.571400, 338.700700, 262.278200)",
        "(302.306400, 338.334100, 262.569600)",
        "(302.187300, 338.099500, 262.796900)",
        "(301.934200, 337.449400, 263.492100)",
        "(301.648300, 337.043600, 263.942400)",
        "(301.432600, 337.512000, 263.726300)",
        "(301.229600, 337.862100, 263.452500)",
        "(301.063800, 337.974800, 263.424100)",
        "(300.723100, 338.008000, 263.547600)",
        "(300.541700, 337.907600, 263.622300)",
        "(300.478900, 338.212100, 263.454500)",
        "(300.258900, 338.600800, 263.389800)",
        "(300.143300, 338.690400, 263.407700)",
        "(300.022500, 338.825300, 263.289000)",
        "(300.057600, 338.947400, 263.167000)",
        "(300.049700, 338.883900, 263.261600)",
        "(300.047700, 338.904200, 263.322100)",
        "(300.028700, 338.971500, 263.356100)",
        "(299.864100, 339.208800, 263.379200)",
        "(299.647600, 339.508800, 263.329900)",
        "(299.459800, 339.645800, 263.331300)",
        "(299.359600, 339.578200, 263.373900)",
        "(299.344200, 339.557800, 263.422500)",
        "(299.322700, 339.589100, 263.548500)",
        "(299.263600, 339.755500, 263.562900)",
        "(299.031300, 340.025500, 263.543200)",
        "(298.773300, 340.329800, 263.549300)",
        "(298.722300, 340.359900, 263.579300)",
        "(298.548200, 340.423700, 263.650200)",
        "(298.089200, 340.938500, 263.515000)",
        "(297.610700, 341.675400, 263.201900)",
        "(297.313200, 342.309100, 262.801700)",
        "(297.199300, 342.501600, 262.691000)",
        "(296.994100, 342.572600, 262.677000)",
        "(296.849500, 342.428800, 262.812900)",
        "(296.851900, 342.304100, 262.917400)",
        "(296.779200, 342.305300, 262.966200)",
        "(296.712500, 342.258400, 263.073700)",
        "(296.712400, 342.191700, 263.181000)",
        "(296.797400, 341.875300, 263.377500)",
        "(296.827400, 341.309900, 263.757600)",
        "(296.717600, 341.223000, 263.868700)",
        "(296.632100, 341.238200, 263.873800)",
        "(296.502400, 341.360900, 263.754600)",
        "(296.401000, 341.371600, 263.666800)",
        "(296.266900, 341.115800, 263.791400)",
        "(296.074800, 340.982000, 263.836400)",
        "(295.919300, 340.855200, 263.907200)",
        "(295.572800, 340.864000, 263.985400)",
        "(295.340400, 341.301100, 263.644400)",
        "(295.081900, 341.348300, 263.561500)",
        "(294.968000, 341.127400, 263.638300)",
        "(294.912500, 340.910100, 263.760100)",
        "(294.790300, 340.602400, 264.005100)",
        "(294.660600, 340.703600, 263.949300)",
        "(294.459100, 341.085600, 263.584900)",
        "(294.235000, 341.371700, 263.338800)",
        "(294.156100, 341.503700, 263.199900)",
        "(294.038500, 341.551400, 263.052100)",
        "(293.754900, 341.894100, 262.782100)",
        "(293.309600, 342.301000, 262.532400)",
        "(292.960600, 342.508600, 262.356700)",
        "(292.848000, 342.760300, 262.183600)",
        "(292.631000, 343.226400, 261.810300)",
        "(292.356700, 343.326800, 261.756300)",
        "(292.211400, 343.741900, 261.461900)",
        "(292.008100, 344.158400, 261.156300)",
        "(291.870500, 344.339900, 261.050100)",
        "(291.581500, 344.846400, 260.672100)",
        "(291.397500, 345.407700, 260.224600)",
        "(291.281200, 346.137700, 259.624000)",
        "(291.225800, 347.393500, 258.485100)",
        "(291.222000, 348.055700, 257.878500)",
        "(291.227500, 349.538500, 256.561200)",
        "(291.131200, 351.287100, 255.107200)",
        "(291.048200, 353.232000, 253.578500)",
        "(291.141300, 355.221600, 251.861400)",
        "(291.218900, 356.189400, 250.990800)",
        "(291.356000, 357.653900, 249.695100)",
        "(291.386500, 358.861700, 248.706700)",
        "(291.406400, 359.899900, 247.842700)",
        "(291.474000, 0.825286, 247.162000)",
        "(291.545800, 1.470122, 246.694400)",
        "(291.658800, 2.666655, 245.836600)",
        "(291.749500, 3.486412, 245.292800)",
        "(291.830200, 4.107655, 245.005800)",
        "(291.755300, 4.895973, 244.659700)",
        "(291.775400, 5.399741, 244.415200)",
        "(291.908900, 6.282680, 244.010800)",
        "(291.950400, 6.654142, 244.006500)",
        "(291.998800, 6.953770, 244.088700)",
        "(292.059300, 7.279596, 244.130200)",
        "(292.055200, 7.410824, 244.189500)",
        "(292.016800, 7.785562, 244.269500)",
        "(292.003100, 8.102283, 244.372500)",
        "(291.920400, 7.767103, 245.038300)",
        "(291.868400, 6.966112, 246.087400)",
        "(291.916200, 6.593249, 246.551800)",
        "(291.962600, 6.143147, 247.221800)",
        "(291.858100, 6.438209, 247.419400)",
        "(291.813200, 6.463983, 247.740400)",
        "(291.893000, 5.775482, 248.591200)",
        "(291.908200, 5.243142, 249.140400)",
        "(291.929200, 4.104848, 250.217200)",
        "(291.839000, 3.571502, 250.779400)",
        "(291.484500, 3.597196, 251.092400)",
        "(291.378300, 3.758195, 251.226700)",
        "(291.408800, 3.569716, 251.429400)",
        "(291.488500, 2.575043, 252.279500)",
        "(291.376100, 1.708067, 253.096600)",
        "(291.199500, 1.371265, 253.492400)",
        "(291.200000, 1.711542, 253.312800)",
        "(291.230000, 1.941471, 253.151000)",
        "(291.271000, 2.060995, 253.077200)",
        "(291.296100, 1.842729, 253.246400)",
        "(291.234900, 1.224385, 253.780300)",
        "(291.051400, 0.921782, 254.041600)",
        "(290.965900, 0.956051, 254.022000)",
        "(290.795400, 1.344378, 253.662300)",
        "(290.623100, 1.692903, 253.364800)",
        "(290.524700, 1.879672, 253.138100)",
        "(290.402500, 2.124678, 252.827900)",
        "(290.285900, 2.211457, 252.723100)",
        "(290.015700, 2.342754, 252.625400)",
        "(289.926700, 2.712826, 252.433300)",
        "(290.133700, 3.358986, 251.967800)",
        "(290.446100, 3.777497, 251.652500)",
        "(290.535600, 3.873419, 251.589200)",
        "(290.631700, 3.994905, 251.622900)",
        "(290.692200, 4.404339, 251.586900)",
        "(290.771100, 4.657622, 251.585600)",
        "(290.876800, 4.740669, 251.683400)",
        "(290.892400, 4.747346, 251.818900)",
        "(290.827800, 4.661928, 252.185800)",
        "(290.824800, 4.432934, 252.624400)",
        "(290.765500, 4.124854, 253.169700)",
        "(290.633200, 3.724819, 253.841300)",
        "(290.579100, 3.602880, 254.129500)",
        "(290.521000, 3.440520, 254.675200)",
        "(290.603600, 2.959420, 255.303100)",
        "(290.719100, 2.541077, 255.998700)",
        "(290.847800, 2.130397, 256.587800)",
        "(290.910700, 1.909347, 256.884400)",
        "(290.976800, 1.686349, 257.428700)",
        "(291.066500, 1.351581, 258.083900)",
        "(291.156100, 0.577754, 259.055300)",
        "(291.319400, 359.891700, 260.005700)",
        "(291.435300, 359.557200, 260.457200)",
        "(291.650800, 358.680900, 261.512000)",
        "(291.818700, 357.892600, 262.546200)",
        "(291.973600, 357.317700, 263.414600)",
        "(292.163900, 356.777100, 264.265000)",
        "(292.285900, 356.396200, 264.795300)",
        "(292.634600, 355.439800, 265.991400)",
        "(293.007300, 354.519800, 267.144000)",
        "(293.217100, 353.544000, 268.429900)",
        "(293.490400, 352.799100, 269.522400)",
        "(293.658500, 352.485500, 270.001100)",
        "(294.038600, 351.851600, 270.864600)",
        "(294.425000, 351.067700, 271.833700)",
        "(294.838200, 350.356800, 272.732700)",
        "(295.349600, 349.659800, 273.544100)",
        "(295.566600, 349.293700, 273.936200)",
        "(295.876500, 348.360800, 274.947000)",
        "(296.194200, 347.524700, 275.927100)",
        "(296.555800, 347.081400, 276.465600)",
        "(296.942000, 346.575100, 277.048300)",
        "(297.162500, 346.239900, 277.385100)",
        "(297.556900, 345.711800, 277.950400)",
        "(297.732000, 345.358600, 278.547100)",
        "(297.862000, 345.016200, 279.153100)",
        "(298.168700, 344.758000, 279.541200)",
        "(298.353500, 344.570300, 279.736900)",
        "(298.734300, 344.131100, 280.148200)",
        "(298.969600, 343.632800, 280.638300)",
        "(299.185900, 343.285900, 281.093800)",
        "(299.411500, 342.861300, 281.667000)",
        "(299.528800, 342.570500, 282.006700)",
        "(299.773200, 341.937200, 282.696000)",
        "(300.092500, 341.440000, 283.220200)",
        "(300.506600, 340.997400, 283.635300)",
        "(300.940900, 340.472500, 284.017900)",
        "(301.128300, 340.239100, 284.184900)",
        "(301.375200, 339.964300, 284.482700)",
        "(301.531000, 339.604600, 284.975000)",
        "(301.794600, 339.271100, 285.331100)",
        "(302.131700, 338.901700, 285.682600)",
        "(302.324000, 338.720500, 285.844800)",
        "(302.644100, 338.308600, 286.229100)",
        "(302.822100, 338.280700, 286.404500)",
        "(302.892600, 338.411400, 286.471300)",
        "(303.239500, 338.052500, 286.886500)",
        "(303.363300, 337.928000, 287.011900)",
        "(303.617300, 337.524000, 287.468900)",
        "(303.725600, 337.216200, 287.837200)",
        "(303.756700, 336.869000, 288.376700)",
        "(303.747500, 336.337000, 289.051600)",
        "(303.785600, 336.009200, 289.405300)",
        "(303.932600, 335.319100, 290.036000)",
        "(304.072100, 334.843900, 290.436500)",
        "(304.228100, 334.480800, 290.738600)",
        "(304.345700, 333.969900, 291.260800)",
        "(304.409800, 333.783800, 291.512700)",
        "(304.659500, 333.436800, 291.957400)",
        "(305.154900, 332.953600, 292.339400)",
        "(305.621200, 332.602600, 292.557300)",
        "(305.891300, 332.111500, 293.020900)",
        "(305.967900, 331.872300, 293.287500)",
        "(306.196400, 331.346500, 293.822700)",
        "(306.421100, 330.870000, 294.195800)",
        "(306.660800, 330.325400, 294.611900)",
        "(306.724700, 329.894000, 294.802200)",
        "(306.758400, 329.726400, 294.874200)",
        "(306.826800, 329.402100, 295.038100)",
        "(306.960100, 328.974500, 295.261400)",
        "(307.103100, 328.625000, 295.392500)",
        "(307.133400, 328.291500, 295.429600)",
        "(307.108800, 328.101500, 295.460800)",
        "(306.946700, 327.825400, 295.429900)",
        "(306.714100, 327.749700, 295.211200)",
        "(306.438200, 327.308400, 295.023900)",
        "(306.222500, 326.854300, 294.871200)",
        "(306.164800, 326.644000, 294.749900)",
        "(306.179400, 326.083600, 294.462200)",
        "(305.963700, 325.682200, 294.125800)",
        "(305.509100, 325.526400, 293.711000)",
        "(305.104200, 325.422400, 293.209200)",
        "(304.960500, 325.369800, 292.933900)",
        "(304.765400, 325.196400, 292.340500)",
        "(304.506700, 324.935100, 291.872500)",
        "(304.052100, 324.926600, 291.318900)",
        "(303.548200, 325.138500, 290.632600)",
        "(303.274400, 325.225500, 290.305800)",
        "(302.730400, 325.447900, 289.699800)",
        "(302.295700, 325.550100, 289.215900)",
        "(301.978900, 325.425700, 288.861600)",
        "(301.501000, 325.329800, 288.642100)",
        "(301.252100, 325.313100, 288.545200)",
        "(300.803900, 325.276200, 288.243100)",
        "(300.360700, 325.535800, 287.735400)",
        "(299.994700, 325.604000, 287.403400)",
        "(299.530600, 325.855900, 287.072700)",
        "(299.235000, 326.037300, 286.817700)",
        "(298.633300, 326.325300, 286.290200)",
        "(298.052400, 326.462100, 285.890600)",
        "(297.556900, 326.753500, 285.468900)",
        "(297.184100, 327.169400, 284.888200)",
        "(297.001200, 327.472600, 284.531600)",
        "(296.472700, 328.472800, 283.481000)",
        "(295.796900, 329.717800, 282.275600)",
        "(295.348100, 330.549000, 281.329200)",
        "(294.921400, 331.353500, 280.306600)",
        "(294.694700, 331.762100, 279.836200)",
        "(294.292100, 332.710600, 278.815000)",
        "(293.841600, 333.649600, 277.900300)",
        "(293.270700, 334.312100, 277.331700)",
        "(292.730700, 335.096500, 276.471000)",
        "(292.478700, 335.730400, 275.803300)",
        "(292.163500, 336.783800, 274.775300)",
        "(291.809900, 337.401400, 273.919900)",
        "(291.319400, 338.416900, 272.808500)",
        "(290.816300, 339.375500, 272.014900)",
        "(290.567700, 339.867700, 271.627300)",
        "(290.164700, 341.045100, 270.533300)",
        "(289.931000, 342.504200, 269.078800)",
        "(289.600400, 343.589600, 267.948500)",
        "(289.185200, 344.751200, 266.877600)",
        "(289.064500, 345.551900, 266.148200)",
        "(288.915400, 347.399500, 264.372100)",
        "(288.576400, 348.865900, 262.989600)",
        "(288.214100, 350.142800, 261.962800)",
        "(287.994200, 350.803400, 261.488600)",
        "(287.929900, 350.811400, 261.524200)",
        "(287.936200, 350.853800, 261.399800)",
        "(287.988000, 351.470400, 260.782300)",
        "(287.743000, 352.507400, 259.923700)",
        "(287.332100, 354.399400, 258.478200)",
        "(287.188200, 355.434200, 257.685100)",
        "(287.109900, 356.971400, 256.452900)",
        "(287.293200, 357.707600, 255.823700)",
        "(287.603400, 358.515900, 255.122100)",
        "(287.586700, 359.888200, 254.042400)",
        "(287.412700, 0.561117, 253.604200)",
        "(286.991600, 2.485698, 252.290900)",
        "(286.818300, 4.353166, 250.888200)",
        "(286.875900, 5.429270, 250.145800)",
        "(287.048800, 6.000741, 249.905000)",
        "(287.071400, 6.285127, 249.809000)",
        "(286.902800, 7.508823, 249.171300)",
        "(286.593000, 9.710426, 247.786600)",
        "(286.522700, 11.169680, 246.926000)",
        "(286.742400, 11.961040, 246.577100)",
        "(286.908500, 12.189040, 246.521300)",
        "(287.174100, 12.413110, 246.649500)",
        "(287.344200, 13.218210, 246.488700)",
        "(287.594100, 13.635520, 246.661800)",
        "(287.931900, 13.138860, 247.505000)",
        "(288.130400, 12.839400, 247.972700)",
        "(288.292300, 12.742710, 248.647700)",
        "(288.218800, 13.525660, 248.725500)",
        "(288.245400, 13.676340, 249.274300)",
        "(288.391100, 12.933320, 250.480700)",
        "(288.469400, 12.469430, 251.184100)",
        "(288.561400, 11.521470, 252.621900)",
        "(288.546600, 11.099510, 253.575200)",
        "(288.405300, 10.938550, 254.350500)",
        "(288.340000, 10.534600, 255.258300)",
        "(288.424000, 10.163000, 255.796300)",
        "(288.704300, 8.879313, 257.311600)",
        "(288.866700, 7.676814, 258.856800)",
        "(288.867200, 6.894181, 260.102100)",
        "(288.825300, 6.237151, 261.098400)",
        "(288.814500, 5.693809, 261.761600)",
        "(288.757400, 4.748120, 262.927700)",
        "(288.928700, 4.313128, 263.643100)",
        "(289.143100, 3.142438, 264.930200)",
        "(289.383300, 1.583106, 266.641900)",
        "(289.598000, 1.004399, 267.295700)",
        "(290.178500, 359.929700, 268.400100)",
        "(290.598100, 359.015100, 269.411700)",
        "(290.901200, 357.713700, 270.791400)",
        "(291.197900, 356.368700, 272.236300)",
        "(291.390700, 355.777000, 272.912500)",
        "(291.842800, 354.795900, 274.062700)",
        "(292.345200, 353.654000, 275.280500)",
        "(292.680700, 352.171800, 276.781000)",
        "(292.751700, 350.562500, 278.489800)",
        "(292.811200, 349.990700, 279.195000)",
        "(293.234600, 349.489200, 279.833600)",
        "(293.873400, 348.961700, 280.254400)",
        "(294.240300, 347.681500, 281.613300)",
        "(294.393300, 346.399800, 282.997700)",
        "(294.479900, 346.022200, 283.475000)",
        "(294.803000, 345.394400, 284.366900)",
        "(295.358000, 344.707600, 285.071900)",
        "(295.967800, 343.993000, 285.742300)",
        "(296.367800, 343.232700, 286.444100)",
        "(296.438300, 342.786500, 286.906600)",
        "(296.528100, 342.173500, 287.587300)",
        "(296.927100, 341.878900, 287.837600)",
        "(297.435200, 341.376100, 288.167900)",
        "(297.846800, 340.336300, 289.038800)",
        "(297.986000, 339.819400, 289.517400)",
        "(298.287200, 339.189900, 290.050300)",
        "(298.677900, 338.974400, 290.030400)",
        "(298.981600, 338.287700, 290.496200)",
        "(299.104700, 337.035100, 291.539500)",
        "(299.190900, 336.405300, 292.082800)",
        "(299.537600, 335.728700, 292.499000)",
        "(299.947200, 335.607800, 292.352600)",
        "(300.101300, 335.070200, 292.604400)",
        "(299.945900, 334.176700, 293.335500)",
        "(299.865000, 333.871200, 293.570500)",
        "(299.892700, 333.597500, 293.559100)",
        "(300.038800, 333.083000, 293.590400)",
        "(299.979400, 332.238800, 293.862200)",
        "(299.648300, 331.228000, 294.400900)",
        "(299.504000, 330.607500, 294.748200)",
        "(299.254400, 329.910500, 294.724400)",
        "(299.224300, 329.728800, 294.274100)",
        "(299.132300, 329.271000, 293.980800)",
        "(298.862500, 328.548600, 293.986800)",
        "(298.618700, 328.105300, 294.105700)",
        "(298.029900, 327.325200, 294.225300)",
        "(297.500200, 326.800800, 294.166600)",
        "(297.022800, 326.534400, 293.876000)",
        "(296.668900, 326.311400, 293.397800)",
        "(296.520200, 326.109200, 293.216900)",
        "(296.133100, 325.749200, 292.810200)",
        "(295.551600, 325.515200, 292.385800)",
        "(294.887900, 325.416300, 291.922900)",
        "(294.332000, 325.829500, 291.047400)",
        "(294.127200, 326.242200, 290.430500)",
        "(293.884600, 327.049600, 289.107600)",
        "(293.691000, 327.592600, 287.824500)",
        "(293.293200, 328.267800, 286.609000)",
        "(292.774400, 329.052600, 285.366700)",
        "(292.499100, 329.480400, 284.730400)",
        "(292.001000, 330.563800, 283.241800)",
        "(291.571900, 331.556500, 281.924700)",
        "(291.150700, 332.507400, 280.646300)",
        "(290.809000, 333.772300, 279.204800)",
        "(290.620100, 334.455200, 278.454300)",
        "(290.036600, 336.235800, 276.586800)",
        "(289.567700, 337.942600, 274.905400)",
        "(289.317300, 338.794600, 273.822100)",
        "(289.100500, 339.826800, 272.541800)",
        "(288.967200, 340.685700, 271.670000)",
        "(288.716900, 342.349000, 269.946500)",
        "(288.335600, 344.425600, 267.886500)",
        "(287.611100, 345.854900, 266.459800)",
        "(287.247500, 347.401400, 264.922200)",
        "(287.082000, 348.397000, 263.920200)",
        "(286.753400, 350.121100, 262.235400)",
        "(286.472000, 352.803200, 259.532900)",
        "(286.184200, 354.893600, 257.584300)",
        "(285.717300, 356.879800, 255.695400)",
        "(285.569800, 357.827700, 254.921400)",
        "(285.394300, 359.539000, 253.543700)",
        "(285.479600, 0.501462, 252.693000)",
        "(285.527500, 0.850674, 252.474700)",
        "(285.539900, 1.920344, 251.580700)",
        "(285.536900, 2.911665, 250.738400)",
        "(285.293100, 4.879086, 249.188800)",
        "(284.976800, 6.683424, 247.833700)",
        "(285.038700, 8.110901, 246.835100)",
        "(284.992400, 8.825659, 246.186500)",
        "(284.900600, 9.315994, 245.735400)",
        "(284.502900, 12.094590, 243.160500)",
        "(284.172300, 15.078030, 240.546100)",
        "(283.922100, 16.642080, 239.228800)",
        "(283.790200, 16.909240, 238.981700)",
        "(283.828100, 17.021280, 238.890900)",
        "(283.774400, 17.156910, 238.929900)",
        "(283.713300, 17.670860, 238.703900)",
        "(283.724000, 18.543550, 238.232200)",
        "(283.657400, 19.236090, 237.704500)",
        "(283.606700, 19.336720, 237.718000)",
        "(283.412400, 19.171000, 238.069200)",
        "(283.460500, 19.138410, 238.208800)",
        "(283.555000, 19.268770, 238.300100)",
        "(283.565000, 19.552100, 238.385500)",
        "(283.563500, 19.412940, 238.634800)",
        "(283.500500, 18.532280, 239.689700)",
        "(283.639000, 18.152720, 240.417600)",
        "(283.850900, 17.617910, 241.164200)",
        "(284.076500, 16.763510, 242.289200)",
        "(284.215000, 16.412580, 242.770300)",
        "(284.376600, 15.654450, 243.837000)",
        "(284.468600, 14.893840, 245.023000)",
        "(284.473100, 14.692850, 245.671600)",
        "(284.440600, 14.721940, 246.238100)",
        "(284.423400, 14.805390, 246.443500)",
        "(284.519600, 14.966650, 246.700700)",
        "(284.473100, 14.830200, 247.242100)",
        "(284.279800, 15.228380, 247.488300)",
        "(284.173900, 14.910720, 248.352000)",
        "(284.170100, 14.417520, 249.059200)",
        "(284.240800, 13.508540, 250.364000)",
        "(284.462200, 13.285660, 251.037000)",
        "(284.449400, 13.461200, 251.444500)",
        "(284.304300, 13.337240, 252.167000)",
        "(284.223400, 13.121030, 252.638200)",
        "(284.030900, 12.580980, 253.659600)",
        "(283.786200, 12.664490, 254.159000)",
        "(283.685100, 12.763530, 254.575200)",
        "(283.740000, 11.970950, 255.795400)",
        "(283.796800, 11.385460, 256.601000)",
        "(283.860800, 10.177800, 258.236600)",
        "(283.845600, 9.089021, 259.721300)",
        "(283.872300, 8.659987, 260.580500)",
        "(283.918600, 8.108681, 261.663900)",
        "(283.982800, 7.544938, 262.472100)",
        "(284.226200, 6.003334, 264.493700)",
        "(284.706500, 4.063193, 266.697100)",
        "(285.359600, 2.879521, 268.023900)",
        "(285.783100, 2.175633, 268.972600)",
        "(285.883900, 1.775452, 269.544400)",
        "(286.061700, 1.157291, 270.553100)",
        "(286.371400, 0.096966, 271.918500)",
        "(286.841200, 358.802500, 273.266700)",
        "(287.296100, 357.973600, 274.216600)",
        "(287.478900, 357.505100, 274.760800)",
        "(287.696100, 356.204400, 276.180300)",
        "(287.788000, 355.113900, 277.506800)",
        "(287.992600, 354.484400, 278.314400)",
        "(288.348900, 353.801200, 278.955800)",
        "(288.579600, 353.345700, 279.377000)",
        "(289.068500, 352.118900, 280.459200)",
        "(289.439800, 350.847300, 281.707500)",
        "(289.863700, 350.469200, 282.043100)",
        "(290.036400, 350.050000, 282.341200)",
        "(290.003500, 349.563000, 282.810400)",
        "(289.962800, 348.405000, 284.031600)",
        "(290.448000, 347.700400, 284.662600)",
        "(291.234000, 347.303400, 284.749000)",
        "(291.630600, 346.628500, 285.266400)",
        "(291.643700, 346.172300, 285.736500)",
        "(291.675500, 345.300800, 286.660500)",
        "(292.170300, 344.852100, 287.080600)",
        "(292.816800, 344.588300, 287.144000)",
        "(293.176800, 344.190200, 287.409300)",
        "(293.277400, 344.020300, 287.609700)",
        "(293.509600, 344.067200, 287.682800)",
        "(294.019900, 344.024700, 287.656800)",
        "(294.482200, 343.551700, 288.065200)",
        "(294.887800, 343.158300, 288.500500)",
        "(295.108900, 342.952700, 288.695300)",
        "(295.453300, 342.614000, 289.040400)",
        "(295.634100, 342.057300, 289.699800)",
        "(296.062000, 341.402200, 290.304400)",
        "(296.384400, 340.209400, 291.349400)",
        "(296.436600, 339.628800, 291.888300)",
        "(296.458300, 338.934200, 292.567900)",
        "(296.734500, 338.466000, 292.866200)",
        "(297.101600, 337.979700, 293.119800)",
        "(297.393600, 337.345800, 293.514400)",
        "(297.514800, 336.959400, 293.747900)",
        "(297.797900, 336.074600, 294.367200)",
        "(297.933500, 335.139300, 295.067500)",
        "(298.023600, 334.635300, 295.428800)",
        "(298.193700, 333.701300, 296.028800)",
        "(298.334500, 333.005200, 296.504200)",
        "(298.672300, 331.732200, 297.325100)",
        "(298.916400, 331.141100, 297.728700)",
        "(299.109700, 330.616400, 297.844000)",
        "(299.358600, 330.169800, 297.771200)",
        "(299.432400, 329.956800, 297.725300)",
        "(299.514800, 329.498800, 297.664300)",
        "(299.499300, 329.030700, 297.529800)",
        "(299.465300, 328.649800, 297.333100)",
        "(299.355900, 328.500900, 296.886700)",
        "(299.252500, 328.449000, 296.693700)",
        "(299.023000, 328.307600, 296.267000)",
        "(298.800300, 327.999900, 295.866500)",
        "(298.514800, 327.606000, 295.632500)",
        "(298.171700, 327.250300, 295.357500)",
        "(297.982600, 327.155400, 295.147600)",
        "(297.495100, 327.210500, 294.535000)",
        "(296.953300, 327.472900, 293.762300)",
        "(296.527100, 327.641400, 293.076400)",
        "(296.266000, 327.784000, 292.327400)",
        "(296.159200, 327.855800, 291.928100)",
        "(295.831100, 327.920700, 291.218100)",
        "(295.299400, 328.491500, 290.269200)",
        "(294.799700, 329.227100, 289.231600)",
        "(294.321200, 329.790100, 288.361300)",
        "(294.087500, 329.924100, 288.073900)",
        "(293.634000, 330.300300, 287.293500)",
        "(293.275800, 330.750200, 286.437700)",
        "(292.728700, 331.260000, 285.602100)",
        "(292.091700, 332.265300, 284.487400)",
        "(291.795800, 332.720800, 283.944200)",
        "(291.391300, 333.542400, 282.963300)",
        "(291.254800, 334.527300, 281.831900)",
        "(291.129500, 335.628200, 280.503700)",
        "(290.671200, 336.718800, 279.281100)",
        "(290.364900, 337.448300, 278.554100)",
        "(289.767900, 339.067000, 276.963100)",
        "(289.396600, 340.429900, 275.514800)",
        "(289.101000, 341.505200, 274.389800)",
        "(288.949000, 341.862200, 273.952600)",
        "(288.890700, 341.976100, 273.804400)",
        "(288.673800, 342.537400, 273.158800)",
        "(288.209900, 343.936800, 271.843200)",
        "(287.713700, 345.275800, 270.634500)",
        "(287.434700, 345.754500, 270.148100)",
        "(287.406800, 345.956400, 269.914100)",
        "(287.294100, 346.561000, 269.201000)",
        "(287.006700, 347.145100, 268.640600)",
        "(286.688400, 348.283100, 267.582400)",
        "(286.617600, 349.870400, 265.921400)",
        "(286.637000, 350.489600, 265.244900)",
        "(286.648600, 351.882000, 263.825100)",
        "(286.605300, 353.566200, 262.296000)",
        "(286.584600, 355.525000, 260.486800)",
        "(286.649500, 357.201500, 259.074600)",
        "(286.685000, 357.851500, 258.538900)",
        "(286.871500, 358.970700, 257.642100)",
        "(287.113200, 359.537900, 257.271000)",
        "(287.176200, 0.400884, 256.719000)",
        "(287.132500, 2.063968, 255.580400)",
        "(287.080600, 2.897323, 255.038400)",
        "(287.066400, 4.159299, 254.295700)",
        "(287.115400, 4.545450, 254.287100)",
        "(287.324600, 4.515354, 254.635000)",
        "(287.433600, 5.043882, 254.451100)",
        "(287.381700, 5.521821, 254.252000)",
        "(287.295500, 6.754512, 253.662800)",
        "(287.486500, 7.542258, 253.279600)",
        "(287.610500, 7.775768, 253.360900)",
        "(287.571800, 8.061036, 253.522200)",
        "(287.547600, 8.254536, 253.553300)",
        "(287.440700, 8.810234, 253.512700)",
        "(287.441300, 9.396732, 253.418900)",
        "(287.460500, 9.461830, 253.747700)",
        "(287.600700, 9.355346, 254.227700)",
        "(287.712000, 9.263416, 254.490700)",
        "(287.903200, 8.657718, 255.369400)",
        "(288.005600, 8.542638, 255.788700)",
        "(287.931200, 8.840507, 255.999600)",
        "(287.908100, 9.048716, 256.262300)",
        "(287.916300, 8.721129, 256.740200)",
        "(287.908100, 7.642517, 258.070800)",
        "(287.902800, 7.035950, 258.982900)",
        "(287.837300, 6.814393, 259.535700)",
        "(287.717700, 6.654203, 260.135400)",
        "(287.660600, 6.364516, 260.652700)",
        "(287.551900, 5.607395, 261.713700)",
        "(287.418200, 4.572509, 263.003700)",
        "(287.379200, 3.561590, 264.272500)",
        "(287.562000, 2.876332, 265.171100)",
        "(287.682500, 2.614568, 265.522500)",
        "(287.766800, 2.130007, 266.187400)",
        "(287.734400, 1.281865, 267.185500)",
        "(287.811500, 0.016049, 268.575900)",
        "(288.099200, 358.857100, 269.926400)",
        "(288.228600, 358.129900, 270.740100)",
        "(288.462300, 356.531300, 272.415200)",
        "(288.636100, 355.544300, 273.559200)",
        "(288.713500, 354.969300, 274.343100)",
        "(288.799000, 354.426600, 275.050500)",
        "(288.863600, 354.116300, 275.448500)",
        "(289.053400, 353.310000, 276.342700)",
        "(289.203600, 352.044600, 277.591000)",
        "(289.389000, 350.911200, 278.695900)",
        "(289.589000, 350.068600, 279.548900)",
        "(289.631000, 349.671600, 280.023500)",
        "(289.597100, 348.519400, 281.373100)",
        "(289.621200, 347.159900, 282.756100)",
        "(289.772100, 346.017500, 283.962600)",
        "(290.048600, 344.797000, 285.239700)",
        "(290.227000, 344.204000, 285.809600)",
        "(290.489600, 343.154600, 286.780500)",
        "(290.538000, 341.928300, 288.065200)",
        "(290.743000, 341.103700, 288.886300)",
        "(291.156600, 340.585100, 289.339600)",
        "(291.400800, 340.238300, 289.625200)",
        "(291.813900, 339.440000, 290.363700)",
        "(292.191000, 338.962000, 290.853300)",
        "(292.585200, 338.448900, 291.282800)",
        "(292.776700, 337.814200, 291.897000)",
        "(292.834800, 337.499800, 292.240100)",
        "(293.102800, 336.694500, 292.981800)",
        "(293.569900, 336.332500, 293.262600)",
        "(294.021500, 335.802900, 293.721200)",
        "(294.336600, 334.740100, 294.767600)",
        "(294.507700, 334.297100, 295.188900)",
        "(294.937500, 334.034500, 295.362700)",
        "(295.423200, 333.779600, 295.439800)",
        "(295.752000, 333.099200, 296.026000)",
        "(296.093900, 332.530300, 296.465900)",
        "(296.301700, 332.313800, 296.561700)",
        "(296.653500, 331.733600, 296.956300)",
        "(296.866100, 331.145000, 297.490400)",
        "(297.192100, 330.548400, 297.780800)",
        "(297.471300, 329.893900, 298.068700)",
        "(297.597200, 329.502000, 298.289900)",
        "(297.784100, 328.647600, 298.844300)",
        "(297.867600, 328.052900, 299.065900)",
        "(297.948900, 327.744800, 299.062200)",
        "(298.008100, 327.461100, 298.989600)",
        "(298.034100, 327.268300, 298.944900)",
        "(297.974800, 326.895700, 298.673400)",
        "(297.603700, 326.422600, 298.633700)",
        "(296.980600, 326.035200, 298.584400)",
        "(296.297800, 325.786300, 298.466600)",
        "(295.973100, 325.759400, 298.278800)",
        "(295.442800, 325.845500, 297.650600)",
        "(294.964900, 326.006300, 296.965200)",
        "(294.364800, 326.267500, 296.256300)",
        "(293.496100, 326.597800, 295.700400)",
        "(293.001600, 326.890500, 295.316500)",
        "(292.101300, 327.799300, 294.301400)",
        "(291.607800, 328.987100, 292.844800)",
        "(291.496200, 329.646500, 291.793600)",
        "(291.380200, 330.039000, 291.095700)",
        "(291.257500, 330.289100, 290.682300)",
        "(290.938100, 331.006800, 289.660700)",
        "(290.463000, 331.930300, 288.583100)",
        "(290.160800, 333.045100, 287.257300)",
        "(290.104900, 334.079600, 285.861000)",
        "(290.047100, 334.489400, 285.279400)",
        "(289.775300, 335.325500, 284.203600)",
        "(289.267800, 336.460700, 283.004900)",
        "(288.823900, 337.780600, 281.638000)",
        "(288.521700, 338.956600, 280.333500)",
        "(288.412700, 339.470200, 279.746600)",
        "(288.170600, 340.049700, 279.086800)",
        "(287.866200, 340.897300, 278.198400)",
        "(287.727800, 342.482300, 276.475900)",
        "(287.533900, 343.938400, 274.853700)",
        "(287.397800, 344.535900, 274.222600)",
        "(286.982200, 346.111500, 272.629800)",
        "(286.489800, 347.392300, 271.381300)",
        "(286.117200, 348.617500, 270.140600)",
        "(285.900400, 349.646700, 269.073600)",
        "(285.835800, 350.030200, 268.628100)",
        "(285.628400, 351.062000, 267.584900)",
        "(285.398100, 352.063100, 266.678200)",
        "(285.184100, 352.555300, 266.237000)",
        "(285.184000, 352.972200, 265.896400)",
        "(285.247500, 353.214100, 265.617100)",
        "(285.150200, 353.851400, 264.958400)",
        "(284.985800, 354.688600, 264.287600)",
        "(284.955000, 356.136000, 262.931600)",
        "(284.808800, 357.286800, 261.916200)",
        "(284.733000, 357.704700, 261.583200)",
        "(284.691000, 358.838700, 260.620200)",
        "(284.785500, 359.934200, 259.650900)",
        "(284.707700, 0.360850, 259.449800)",
        "(284.718700, 1.011448, 259.138200)",
        "(284.835600, 1.440149, 258.893300)",
        "(284.967900, 2.084835, 258.481200)",
        "(284.841200, 2.935709, 258.106800)",
        "(284.726000, 3.850935, 257.678000)",
        "(284.743300, 3.790425, 257.998300)",
        "(284.757400, 3.511136, 258.396700)",
        "(284.813800, 3.548174, 258.669500)",
        "(284.857500, 4.216812, 258.360700)",
        "(284.877800, 5.032697, 257.919800)",
        "(284.862600, 5.160687, 258.108600)",
        "(284.887800, 5.084598, 258.335400)",
        "(285.003300, 4.600060, 259.013100)",
        "(285.065900, 4.376995, 259.415100)",
        "(285.049000, 4.930736, 259.204500)",
        "(285.038300, 5.028787, 259.390800)",
        "(285.094100, 4.784704, 259.710100)",
        "(285.416100, 4.172343, 260.435500)",
        "(285.741500, 4.063305, 260.566700)",
        "(285.616200, 4.395679, 260.382400)",
        "(285.157700, 4.738697, 260.464000)",
        "(284.991800, 4.831722, 260.552700)",
        "(285.305900, 4.693346, 260.841900)",
        "(286.019000, 4.487313, 260.921700)",
        "(286.189000, 4.587973, 260.908100)",
        "(286.027500, 5.796299, 260.131500)",
        "(285.922200, 6.424103, 259.689700)",
        "(285.796900, 6.851830, 259.606300)",
        "(285.840700, 6.633504, 260.136900)",
        "(286.004400, 6.507328, 260.442000)",
        "(286.021500, 7.106922, 260.115600)",
        "(285.861600, 7.596380, 259.876000)",
        "(285.403200, 8.538451, 259.499800)",
        "(285.236100, 8.641495, 259.937000)",
        "(285.435400, 8.249461, 260.654400)",
        "(285.592700, 7.889479, 261.326200)",
        "(285.658800, 7.727126, 261.648300)",
        "(285.795900, 7.587906, 262.024000)",
        "(285.877000, 7.606733, 262.316700)",
        "(285.837600, 7.197476, 263.201100)",
        "(285.860000, 6.610922, 264.221900)",
        "(285.958900, 6.212193, 264.755200)",
        "(286.330900, 5.150460, 266.049500)",
        "(286.769500, 3.824892, 267.555500)",
        "(287.021000, 3.153712, 268.549300)",
        "(287.185600, 2.161559, 269.920800)",
        "(287.315200, 1.754071, 270.581400)",
        "(287.797600, 1.177879, 271.549200)",
        "(288.313600, 0.043876, 272.841600)",
        "(288.694600, 358.637900, 274.507300)",
        "(289.011100, 357.566600, 275.791200)",
        "(289.212300, 357.189500, 276.315600)",
        "(289.519700, 356.716800, 277.090600)",
        "(289.750000, 355.867400, 278.108100)",
        "(290.060200, 354.854500, 279.320900)",
        "(290.554000, 354.516100, 279.858600)",
        "(290.825000, 354.302500, 280.190600)",
        "(291.174500, 353.527100, 281.186200)",
        "(291.350000, 352.453900, 282.543900)",
        "(291.776000, 351.675800, 283.558700)",
        "(292.569500, 351.254000, 284.055000)",
        "(292.943300, 350.920200, 284.379900)",
        "(293.440200, 350.179200, 285.263000)",
        "(293.766700, 349.347900, 286.370100)",
        "(294.135800, 348.776900, 287.056400)",
        "(294.402100, 347.988200, 287.962600)",
        "(294.533800, 347.444100, 288.580100)",
        "(295.083400, 346.617200, 289.534800)",
        "(295.757100, 346.007700, 290.217200)",
        "(296.363300, 345.023500, 291.247700)",
        "(296.760400, 343.722300, 292.546300)",
        "(296.933600, 343.219200, 293.057100)",
        "(297.212300, 342.748500, 293.444900)",
        "(297.524300, 342.068500, 293.947300)",
        "(297.872300, 340.950600, 294.910000)",
        "(298.274600, 339.862400, 295.708700)",
        "(298.416900, 339.366100, 296.052900)",
        "(298.530300, 338.326800, 296.909400)",
        "(298.697100, 337.457300, 297.512900)",
        "(298.979300, 337.165200, 297.486800)",
        "(299.242600, 336.714400, 297.534400)",
        "(299.313700, 336.231400, 297.746900)",
        "(299.209700, 335.334000, 298.187300)",
        "(298.944000, 334.716300, 298.444700)",
        "(298.733800, 334.186500, 298.540200)",
        "(298.577100, 333.493400, 298.623100)",
        "(298.465600, 333.144400, 298.668600)",
        "(298.256900, 332.587100, 298.656400)",
        "(297.995500, 332.186300, 298.421400)",
        "(297.601700, 331.885600, 298.150900)",
        "(297.058000, 331.184800, 298.239200)",
        "(296.733700, 330.775900, 298.333400)",
        "(296.161300, 330.238000, 298.403800)",
        "(295.812200, 329.831500, 298.227400)",
        "(295.656100, 329.670800, 297.680000)",
        "(295.443000, 329.822900, 296.887600)",
        "(295.242100, 329.854700, 296.562800)",
        "(294.648700, 329.998900, 295.987100)",
        "(294.093000, 330.318100, 295.279800)",
        "(293.836900, 330.751400, 294.378200)",
        "(293.764800, 331.252800, 293.367800)",
        "(293.726300, 331.435500, 292.945600)",
        "(293.326000, 331.837700, 292.145800)",
        "(292.772600, 332.552600, 291.183800)",
        "(292.364100, 333.102700, 290.298400)",
        "(292.150300, 333.366900, 289.591200)",
        "(292.041400, 333.626700, 289.117800)",
        "(291.728300, 334.376100, 288.048600)",
        "(291.223700, 335.342000, 286.894700)",
        "(290.713500, 336.244800, 285.773200)",
        "(290.317900, 337.166000, 284.480500)",
        "(290.151500, 337.556400, 283.959500)",
        "(289.800400, 338.180500, 283.133100)",
        "(289.503500, 338.819800, 282.292400)",
        "(289.345400, 339.676600, 281.110400)",
        "(289.181600, 340.758700, 279.745800)",
        "(289.020100, 341.434400, 278.950000)",
        "(288.598600, 342.968300, 277.261700)",
        "(288.134500, 344.229400, 275.911000)",
        "(287.745100, 344.859800, 275.142400)",
        "(287.499500, 345.459700, 274.383400)",
        "(287.472000, 345.788700, 273.951800)",
        "(287.381500, 346.651100, 272.863800)",
        "(287.144800, 347.541500, 271.713700)",
        "(286.593600, 348.752500, 270.503200)",
        "(286.135700, 349.807000, 269.508900)",
        "(286.110900, 350.382400, 268.838600)",
        "(286.033200, 351.203600, 267.404800)",
        "(286.219600, 352.071900, 266.119900)",
        "(286.202300, 354.116900, 264.209700)",
        "(285.856000, 355.114600, 262.904400)",
        "(285.755200, 355.953700, 262.033400)",
        "(285.415600, 357.784600, 260.384600)",
        "(285.177000, 359.568400, 258.698900)",
        "(285.027500, 0.714516, 257.428200)",
        "(284.991000, 1.429281, 256.513200)",
        "(285.102600, 1.845253, 255.968400)",
        "(285.191100, 2.707443, 254.908800)",
        "(285.036800, 3.996596, 253.750100)",
        "(285.005300, 6.440112, 251.673000)",
        "(285.040100, 7.661479, 250.511500)",
        "(285.181300, 8.098875, 250.058600)",
        "(285.481900, 8.863091, 249.305600)",
        "(285.597000, 10.014450, 248.270400)",
        "(285.522700, 12.028930, 246.685600)",
        "(285.511900, 13.916820, 245.248200)",
        "(285.583600, 14.479900, 244.839800)",
        "(285.812300, 15.099210, 244.428600)",
        "(286.122900, 15.639580, 244.204800)",
        "(286.444000, 15.902520, 244.240900)",
        "(286.632400, 16.051830, 244.465200)",
        "(286.697100, 16.464330, 244.312700)",
        "(286.829200, 17.348720, 243.958300)",
        "(287.113100, 18.109560, 243.743700)",
        "(287.441200, 17.861030, 244.415200)",
        "(287.686100, 17.421300, 245.255400)",
        "(287.778900, 17.301350, 245.618300)",
        "(287.997700, 17.422820, 246.015200)",
        "(288.113500, 17.995320, 245.961600)",
        "(288.180800, 18.387760, 246.213400)",
        "(288.318500, 17.815950, 247.281000)",
        "(288.426900, 17.226420, 248.040600)",
        "(288.665600, 16.098710, 249.486100)",
        "(288.817200, 15.664760, 250.331100)",
        "(288.740000, 15.817090, 250.833000)",
        "(288.724600, 15.094690, 252.070000)",
        "(288.855000, 14.378630, 252.950300)",
        "(289.253700, 12.968250, 254.603500)",
        "(289.429100, 11.991270, 255.802300)",
        "(289.278600, 11.667300, 256.604100)",
        "(289.107500, 11.398480, 257.338000)",
        "(289.171100, 11.019490, 257.842500)",
        "(289.474400, 9.867114, 259.146100)",
        "(289.773000, 8.855665, 260.304100)",
        "(289.752300, 7.870232, 261.542100)",
        "(289.760000, 7.241950, 262.500100)",
        "(289.783100, 6.950209, 262.960000)",
        "(289.915200, 5.966791, 264.165900)",
        "(290.073700, 4.617535, 265.622100)",
        "(290.225900, 3.493235, 266.950300)",
        "(290.360800, 2.865829, 267.795200)",
        "(290.422500, 2.702027, 268.049200)",
        "(290.589100, 1.817754, 269.053800)",
        "(290.860700, 0.498930, 270.406800)",
        "(291.173800, 359.303300, 271.670300)",
        "(291.273100, 358.395300, 272.764100)",
        "(291.269400, 357.884500, 273.411600)",
        "(291.405700, 357.093500, 274.398200)",
        "(291.881200, 356.426400, 274.993200)",
        "(292.251600, 355.614900, 275.769700)",
        "(292.419200, 354.670000, 276.782100)",
        "(292.453200, 354.116100, 277.357500)",
        "(292.518600, 352.925900, 278.648000)",
        "(292.855600, 352.113500, 279.425200)",
        "(293.466500, 351.618400, 279.729700)",
        "(293.839800, 350.819500, 280.332300)",
        "(293.841300, 350.329100, 280.763800)",
        "(293.783200, 349.020500, 282.087000)",
        "(294.063400, 348.131000, 282.903700)",
        "(294.655700, 347.384300, 283.363100)",
        "(295.084200, 346.362700, 284.136400)",
        "(295.196700, 345.721800, 284.670800)",
        "(295.381000, 344.441900, 285.743300)",
        "(295.747800, 343.593800, 286.458800)",
        "(296.398000, 342.674700, 287.134800)",
        "(297.057000, 341.236700, 288.200100)",
        "(297.305300, 340.341900, 288.906400)",
        "(297.618000, 338.972800, 290.021800)",
        "(297.939500, 338.009200, 290.696400)",
        "(298.366000, 337.031700, 291.229600)",
        "(298.732400, 335.863600, 291.874900)",
        "(298.820300, 335.138700, 292.379900)",
        "(298.892500, 334.047500, 293.092200)",
        "(298.913300, 333.447700, 293.263300)",
        "(298.917400, 332.769600, 293.393200)",
        "(298.813300, 332.242300, 293.359300)",
        "(298.748700, 332.080900, 293.300000)",
        "(298.545100, 331.842900, 293.062400)",
        "(298.361400, 331.441800, 292.929900)",
        "(298.122500, 331.006100, 292.758900)",
        "(297.823200, 330.715500, 292.462600)",
        "(297.663300, 330.750100, 292.151600)",
        "(297.355700, 330.936100, 291.492100)",
        "(297.231600, 331.082300, 290.834800)",
        "(297.242000, 331.156600, 290.139000)",
        "(297.114300, 330.961700, 289.739500)",
        "(296.986400, 331.069300, 289.411000)",
        "(296.762200, 331.455000, 288.584500)",
        "(296.574900, 331.772700, 287.754700)",
        "(296.339800, 332.118300, 286.944500)",
        "(296.134100, 332.372600, 286.235400)",
        "(296.029400, 332.433400, 285.928500)",
        "(295.746100, 332.578500, 285.425300)",
        "(295.407200, 332.851900, 284.802600)",
        "(295.175600, 333.030500, 284.203200)",
        "(294.976300, 333.222700, 283.657000)",
        "(294.904400, 333.304800, 283.392800)",
        "(294.817800, 333.637700, 282.625600)",
        "(294.697000, 334.133800, 281.713900)",
        "(294.466000, 334.678800, 280.824300)",
        "(294.176900, 335.249700, 279.935400)",
        "(294.043700, 335.705200, 279.344200)",
        "(293.671900, 336.530700, 278.219200)",
        "(293.300000, 337.263700, 277.172400)",
        "(293.018500, 337.921900, 276.157700)",
        "(292.714800, 338.673800, 275.102400)",
        "(292.572400, 339.109800, 274.557900)",
        "(292.353900, 339.717500, 273.640000)",
        "(292.146100, 340.361200, 272.801500)",
        "(292.221300, 341.172500, 271.726600)",
        "(292.508200, 341.963600, 270.529100)",
        "(292.514400, 342.128500, 270.199800)",
        "(292.379900, 342.594900, 269.435200)",
        "(293.685300, 343.890700, 267.205300)",
        "(294.207600, 345.031500, 266.356000)",
        "(294.016100, 345.231600, 266.024600)",
        "(294.336800, 345.634100, 265.489800)",
        "(294.584100, 346.916500, 264.130800)",
        "(294.379100, 347.869500, 263.270400)",
        "(294.453400, 349.041800, 262.062400)",
        "(294.629700, 350.016900, 260.786600)",
        "(294.663100, 350.548700, 260.072400)",
        "(294.478800, 352.323300, 258.264100)",
        "(294.201600, 354.337100, 256.342700)",
        "(294.161100, 355.990900, 254.772700)",
        "(294.299000, 357.334400, 253.486100)",
        "(294.355200, 357.880700, 252.977400)",
        "(294.443800, 359.134200, 251.854000)",
        "(294.559400, 0.359623, 250.754700)",
        "(294.494300, 1.826906, 249.595900)",
        "(294.387500, 3.692141, 248.169600)",
        "(294.424600, 4.560434, 247.493800)",
        "(294.438300, 5.786646, 246.547200)",
        "(294.387400, 6.892727, 245.818300)",
        "(294.361100, 8.032340, 245.184500)",
        "(294.428300, 9.498850, 244.215400)",
        "(294.408000, 10.081850, 243.902200)",
        "(294.338500, 11.010710, 243.514600)",
        "(294.492800, 11.690690, 243.276900)",
        "(294.689000, 12.064510, 243.283200)",
        "(294.775400, 12.481060, 243.356000)",
        "(294.848600, 12.974510, 243.169200)",
        "(294.914500, 14.327520, 242.456400)",
        "(294.787100, 15.370400, 242.177800)",
        "(294.685800, 15.866180, 242.383800)",
        "(294.740500, 15.756370, 242.890800)",
        "(294.843000, 15.751310, 243.079500)",
        "(294.919600, 16.404380, 243.005900)",
        "(294.790700, 17.431480, 242.751900)",
        "(294.570500, 17.731190, 243.056700)",
        "(294.555600, 17.403530, 243.850600)",
        "(294.575300, 17.145240, 244.275100)",
        "(294.547200, 17.085200, 244.677900)",
        "(294.272100, 17.777020, 244.654700)",
        "(294.052800, 18.133110, 244.967900)",
        "(294.036300, 17.324010, 246.157800)",
        "(294.052900, 16.677040, 246.948600)",
        "(294.059400, 15.843710, 248.137900)",
        "(293.907500, 15.683300, 248.762500)",
        "(293.643900, 15.627230, 249.319900)",
        "(293.706700, 15.342870, 249.962800)",
        "(293.771500, 14.903860, 250.563900)",
        "(293.858600, 13.936100, 251.831700)",
        "(293.808700, 13.194760, 252.927400)",
        "(293.780500, 12.794850, 253.732300)",
        "(293.812800, 12.209920, 254.601900)",
        "(293.783500, 11.789320, 255.142700)",
        "(293.807500, 11.043320, 256.199200)",
        "(293.944500, 10.372340, 257.132700)",
        "(293.958900, 9.642879, 258.210700)",
        "(293.930500, 8.787768, 259.396700)",
        "(293.971700, 8.293956, 260.008900)",
        "(294.086900, 7.208900, 261.277600)",
        "(294.104500, 6.161783, 262.540700)",
        "(293.987900, 5.314025, 263.694800)",
        "(294.016500, 4.601242, 264.655800)",
        "(294.109300, 4.238389, 265.116200)",
        "(294.260900, 3.404909, 266.126200)",
        "(294.295000, 2.263333, 267.446500)",
        "(294.472200, 1.290544, 268.602800)",
        "(294.725800, 0.321107, 269.579300)",
        "(294.735400, 359.835200, 270.106700)",
        "(294.605300, 358.992500, 271.128600)",
        "(294.569400, 358.250900, 272.067300)",
        "(294.831200, 357.604900, 272.766200)",
        "(295.064800, 356.304200, 274.034000)",
        "(295.136400, 355.628800, 274.675900)",
        "(295.154700, 354.425400, 275.921700)",
        "(295.195600, 353.807700, 276.657700)",
        "(295.363600, 353.257900, 277.177500)",
        "(295.542900, 352.217000, 278.127300)",
        "(295.668100, 351.799000, 278.568400)",
        "(296.002600, 351.326900, 279.045700)",
        "(296.304600, 350.790500, 279.478900)",
        "(296.387000, 349.800600, 280.386100)",
        "(296.380200, 348.959500, 281.207300)",
        "(296.417400, 348.600400, 281.539100)",
        "(296.557700, 347.932200, 282.036400)",
        "(296.752900, 347.022400, 282.742100)",
        "(296.908700, 346.018300, 283.462700)",
        "(296.972700, 345.209600, 284.059100)",
        "(296.972400, 344.846700, 284.329300)",
        "(296.856900, 344.207700, 284.713700)",
        "(296.763500, 343.855800, 284.813800)",
        "(296.860400, 343.458000, 284.849500)",
        "(296.935100, 342.758700, 285.126100)",
        "(296.927900, 342.536500, 285.178600)",
        "(296.891900, 342.016900, 285.406700)",
        "(296.891600, 341.438100, 285.590100)",
        "(297.046500, 340.640500, 285.875300)",
        "(297.156000, 339.787400, 286.252000)",
        "(297.149500, 339.403200, 286.361000)",
        "(296.912100, 338.628800, 286.612200)",
        "(296.564900, 338.033800, 286.775500)",
        "(296.222200, 338.061400, 286.298600)",
        "(295.900500, 337.914600, 285.914100)",
        "(295.738400, 337.737000, 285.780000)",
        "(295.491100, 337.596600, 285.303500)",
        "(295.234700, 337.536400, 284.732600)",
        "(294.905400, 337.728200, 284.037700)",
        "(294.514300, 338.160500, 283.131500)",
        "(294.345400, 338.387600, 282.670300)",
        "(294.023600, 338.800700, 281.829000)",
        "(293.738900, 339.326300, 280.872900)",
        "(293.456700, 339.890200, 279.925900)",
        "(293.035000, 340.434600, 279.012800)",
        "(292.843600, 340.779700, 278.543800)",
        "(292.530500, 341.528300, 277.456900)",
        "(292.246300, 342.150800, 276.469900)",
        "(291.870900, 342.943100, 275.354800)",
        "(291.425600, 343.596700, 274.397700)",
        "(291.228500, 343.938100, 273.928300)",
        "(291.005900, 344.703900, 272.888600)",
        "(290.836900, 345.554800, 271.743100)",
        "(290.627800, 346.706200, 270.404700)",
        "(290.290900, 348.064000, 268.945800)",
        "(290.063800, 348.540600, 268.463100)",
        "(289.621500, 349.485300, 267.425300)",
        "(289.306900, 350.538700, 266.289600)",
        "(289.132000, 351.776900, 264.922100)",
        "(288.904600, 352.867200, 263.698600)",
        "(288.806000, 353.378000, 263.167800)",
        "(288.616300, 354.367200, 262.174300)",
        "(288.370000, 355.547200, 261.063500)",
        "(288.228700, 356.621200, 259.993800)",
        "(288.479400, 357.869600, 258.596600)",
        "(288.614300, 358.487300, 257.855100)",
        "(288.570900, 359.299700, 256.994000)",
        "(288.387400, 1.029959, 255.465400)",
        "(288.283200, 2.708200, 253.919800)",
        "(288.294600, 3.819420, 252.819500)",
        "(288.291300, 4.288302, 252.376600)",
        "(288.339800, 5.304425, 251.441300)",
        "(288.354500, 6.468343, 250.413000)",
        "(288.348400, 7.422097, 249.696200)",
        "(288.697300, 8.422760, 248.874800)",
        "(288.904400, 8.897542, 248.406000)",
        "(289.114000, 9.719888, 247.902000)",
        "(289.270100, 10.599540, 247.528100)",
        "(289.550600, 10.801860, 247.658000)",
        "(289.948600, 11.033070, 247.752900)",
        "(290.081900, 11.238410, 247.807600)",
        "(290.244600, 11.583830, 248.040800)",
        "(290.548200, 11.751620, 248.239200)",
        "(290.706500, 11.895150, 248.549300)",
        "(290.876200, 12.231160, 248.701500)",
        "(290.948200, 12.340140, 248.773400)",
        "(291.034200, 12.590630, 248.980200)",
        "(290.978300, 13.190290, 248.967000)",
        "(291.022500, 13.525230, 249.097400)",
        "(291.125500, 13.382710, 249.603300)",
        "(291.164600, 13.270780, 249.861100)",
        "(291.209900, 13.124500, 250.376100)",
        "(291.145200, 13.182020, 250.758400)",
        "(291.041200, 13.029230, 251.295500)",
        "(291.002000, 12.596090, 252.027200)",
        "(291.057800, 12.348740, 252.405700)",
        "(291.211900, 11.746730, 253.181500)",
        "(291.212500, 11.285270, 253.881500)",
        "(291.063100, 11.012100, 254.479200)",
        "(291.023900, 10.712690, 255.020300)",
        "(291.110600, 10.408860, 255.396500)",
        "(291.222500, 9.661096, 256.303300)",
        "(291.245300, 8.911412, 257.255400)",
        "(291.256200, 8.293151, 258.103100)",
        "(291.361600, 7.931109, 258.735000)",
        "(291.463800, 7.649208, 259.152000)",
        "(291.699100, 6.947556, 260.066300)",
        "(292.000800, 6.154280, 261.026600)",
        "(292.157100, 5.310653, 262.116400)",
        "(292.114900, 4.272073, 263.484500)",
        "(292.078900, 3.690464, 264.197600)",
        "(291.991900, 2.830222, 265.275300)",
        "(292.043000, 2.216404, 266.202700)",
        "(292.120200, 1.130163, 267.510000)",
        "(292.354100, 0.133998, 268.704800)",
        "(292.518100, 359.712600, 269.186200)",
        "(292.691200, 358.993700, 270.058800)",
        "(292.613700, 358.036300, 271.242300)",
        "(292.562600, 356.997100, 272.570600)",
        "(292.849300, 355.970400, 273.769000)",
        "(293.079200, 355.368100, 274.451900)",
        "(293.426300, 354.337200, 275.673500)",
        "(293.681400, 353.299000, 276.938200)",
        "(293.925800, 352.346200, 278.140700)",
        "(294.161600, 351.222200, 279.590100)",
        "(294.314100, 350.595600, 280.339200)",
        "(294.730000, 349.249100, 281.845500)",
        "(295.091500, 348.005300, 283.244700)",
        "(295.379400, 346.993100, 284.482200)",
        "(295.702300, 346.147900, 285.591900)",
        "(295.867800, 345.675700, 286.147400)",
        "(296.149300, 344.251700, 287.674700)",
        "(296.433200, 342.711900, 289.353300)",
        "(296.950400, 341.590600, 290.585600)",
        "(297.601800, 340.771900, 291.545800)",
        "(297.904800, 340.233000, 292.087800)",
        "(298.293100, 338.790600, 293.490200)",
        "(298.515000, 337.427200, 294.908300)",
        "(298.766800, 336.348300, 296.005900)",
        "(299.183600, 335.421400, 296.836700)",
        "(299.423500, 334.923200, 297.254200)",
        "(299.978600, 333.787400, 298.183300)",
        "(300.474900, 332.584500, 299.124200)",
        "(300.883400, 331.684900, 299.791600)",
        "(301.153000, 330.764300, 300.498100)",
        "(301.261600, 330.226500, 300.839000)",
        "(301.506400, 329.473000, 301.177800)",
        "(301.733700, 328.966500, 301.306000)",
        "(301.940100, 328.163000, 301.610000)",
        "(301.971300, 327.067100, 302.060800)",
        "(301.865100, 326.631600, 302.250500)",
        "(301.608600, 326.133500, 302.356700)",
        "(301.576100, 325.732900, 302.164900)",
        "(301.544200, 324.875200, 302.273300)",
        "(301.265400, 323.833200, 302.678700)",
        "(301.054700, 323.382000, 302.833300)",
        "(300.629800, 322.764600, 302.919200)",
        "(300.152300, 322.729800, 302.487400)",
        "(299.777900, 322.634500, 302.038100)",
        "(299.466600, 322.767500, 301.327700)",
        "(299.316000, 322.707600, 301.077100)",
        "(298.964100, 322.717800, 300.505100)",
        "(298.582200, 322.859600, 299.748700)",
        "(298.062400, 323.091500, 299.041900)",
        "(297.453600, 323.593200, 298.194800)",
        "(297.247400, 323.848100, 297.725200)",
        "(296.979700, 324.314400, 296.774400)",
        "(296.686800, 324.651900, 295.995900)",
        "(296.283700, 325.338400, 294.975300)",
        "(295.877500, 326.070800, 293.918900)",
        "(295.640800, 326.385500, 293.473000)",
        "(295.294200, 327.076000, 292.521200)",
        "(295.158600, 327.662900, 291.607400)",
        "(295.044900, 328.069200, 290.903900)",
        "(294.776400, 328.452600, 290.283400)",
        "(294.663400, 328.759300, 289.873000)",
        "(294.370400, 329.461200, 288.995300)",
        "(294.137200, 330.249000, 288.122800)",
        "(293.993200, 330.729600, 287.471300)",
        "(293.880600, 331.073900, 286.827200)",
        "(293.784400, 331.381300, 286.451500)",
        "(293.377100, 332.074200, 285.692100)",
        "(293.021500, 332.902300, 284.777600)",
        "(292.764400, 333.803600, 283.776300)",
        "(292.505600, 334.539000, 282.907300)",
        "(292.404100, 334.913200, 282.486100)",
        "(292.197400, 335.782200, 281.606700)",
        "(291.948400, 336.312200, 280.959200)",
        "(291.569600, 337.020100, 280.105400)",
        "(291.135500, 338.103500, 278.951600)",
        "(290.917400, 338.573800, 278.421800)",
        "(290.473100, 339.425400, 277.493000)",
        "(289.980900, 340.197600, 276.820800)",
        "(289.690400, 340.903500, 276.025600)",
        "(289.507200, 342.034100, 274.715700)",
        "(289.281300, 342.380900, 274.340700)",
        "(288.841800, 342.940200, 273.801500)",
        "(288.671300, 344.245200, 272.270500)",
        "(288.484400, 345.092800, 271.233600)",
        "(288.021700, 346.080300, 270.243100)",
        "(287.834600, 346.706300, 269.595400)",
        "(287.596900, 347.912000, 268.262500)",
        "(287.315500, 348.809500, 267.358300)",
        "(287.179300, 349.886200, 266.268300)",
        "(287.083000, 350.989700, 265.118500)",
        "(286.967000, 351.344600, 264.746000)",
        "(286.712200, 352.847200, 263.387300)",
        "(286.617800, 354.133900, 262.216700)",
        "(286.522600, 355.359700, 261.062100)",
        "(286.515900, 356.910900, 259.628700)",
        "(286.527900, 357.518700, 259.087400)",
        "(286.499100, 358.765700, 257.996600)",
        "(286.437600, 359.907500, 257.101200)",
        "(286.396400, 1.350098, 256.062300)",
        "(286.477900, 2.794097, 254.986300)",
        "(286.518400, 3.273735, 254.663900)",
        "(286.674100, 4.156157, 254.099200)",
        "(286.855000, 5.060719, 253.466300)",
        "(286.767800, 5.781545, 253.182300)",
        "(286.811900, 6.527807, 253.016100)",
        "(286.996400, 6.703710, 253.012100)",
        "(287.397400, 6.610320, 253.253200)",
        "(287.491500, 6.798074, 253.438400)",
        "(287.407800, 7.484231, 253.301000)",
        "(287.512700, 7.713078, 253.579100)",
        "(287.645100, 7.366858, 254.125900)",
        "(288.043400, 6.659919, 255.097500)",
        "(288.433300, 6.319501, 255.723100)",
        "(288.396700, 6.705181, 255.822700)",
        "(288.252000, 6.987934, 256.151900)",
        "(288.258200, 6.925856, 256.422400)",
        "(288.453400, 6.759035, 256.932700)",
        "(288.505200, 6.472035, 257.672000)",
        "(288.398300, 6.243914, 258.471700)",
        "(288.377000, 6.149261, 259.211400)",
        "(288.438200, 6.057366, 259.542400)",
        "(288.502300, 5.695639, 260.356700)",
        "(288.484500, 5.301974, 261.273200)",
        "(288.606000, 4.939324, 262.158400)",
        "(288.728100, 4.211692, 263.426700)",
        "(288.756400, 3.824488, 264.090100)",
        "(288.802200, 3.323998, 265.116700)",
        "(288.821000, 3.095806, 265.855300)",
        "(288.760700, 2.493296, 266.895400)",
        "(288.738300, 1.725626, 268.056900)",
        "(288.720200, 1.257961, 268.716700)",
        "(288.747800, 0.341769, 269.987300)",
        "(288.750400, 359.094200, 271.442500)",
        "(288.859100, 358.514700, 272.457900)",
        "(288.990100, 357.512100, 273.749900)",
        "(289.066600, 356.961300, 274.397600)",
        "(289.298000, 355.848000, 275.726300)",
        "(289.509500, 354.501900, 277.235500)",
        "(289.684100, 353.754000, 278.317100)",
        "(289.970800, 353.116000, 279.283300)",
        "(290.134800, 352.623200, 279.802000)",
        "(290.401600, 351.515500, 281.055700)",
        "(290.478700, 350.467300, 282.387600)",
[truncated: 527,077 more chars]
