# Supplementary material for: Playing the mirror game in virtual reality with an autonomous character
Source: Sci Rep. 2022 Dec 9;12:21329. doi: 10.1038/s41598-022-25197-z (PMC9734752; doi:10.1038/s41598-022-25197-z)
Supplement: Supplementary file 2 — Supplementary Information 1. [file 41598_2022_25197_MOESM2_ESM.zip › Data/Couple13/questionnaire1_player2.json]

{(1 -> -2), (4 -> 2), (5 -> 1), (2 -> 2), (9 -> 2), (6 -> 1), (0 -> 2), (3 -> 2), (7 -> 3), (8 -> 0)}
