# Supplementary material for: Playing the mirror game in virtual reality with an autonomous character
Source: Sci Rep. 2022 Dec 9;12:21329. doi: 10.1038/s41598-022-25197-z (PMC9734752; doi:10.1038/s41598-022-25197-z)
Supplement: Supplementary file 2 — Supplementary Information 1. [file 41598_2022_25197_MOESM2_ESM.zip › Data/Couple14/baseline_player1.json]

{
    "isFemale": true,
    "eyesLevel": 1.695455551147461,
    "timestamps": [
        0.0,
        0.019989013671875,
        0.0399932861328125,
        0.05999755859375,
        0.079986572265625,
        0.0999908447265625,
        0.1199951171875,
        0.1399993896484375,
        0.1599884033203125,
        0.17999267578125,
        0.1999969482421875,
        0.220001220703125,
        0.239990234375,
        0.2599945068359375,
        0.279998779296875,
        0.29998779296875,
        0.3199920654296875,
        0.339996337890625,
        0.3600006103515625,
        0.3799896240234375,
        0.399993896484375,
        0.4199981689453125,
        0.4399871826171875,
        0.459991455078125,
        0.4799957275390625,
        0.5,
        0.519989013671875,
        0.5399932861328125,
        0.55999755859375,
        0.579986572265625,
        0.5999908447265625,
        0.6199951171875,
        0.6399993896484375,
        0.6599884033203125,
        0.67999267578125,
        0.6999969482421875,
        0.720001220703125,
        0.739990234375,
        0.7599945068359375,
        0.779998779296875,
        0.79998779296875,
        0.8199920654296875,
        0.839996337890625,
        0.8600006103515625,
        0.8799896240234375,
        0.899993896484375,
        0.9199981689453125,
        0.9399871826171875,
        0.959991455078125,
        0.9799957275390625,
        1.0,
        1.019989013671875,
        1.0399932861328126,
        1.05999755859375,
        1.079986572265625,
        1.0999908447265626,
        1.1199951171875,
        1.1399993896484376,
        1.1599884033203126,
        1.17999267578125,
        1.1999969482421876,
        1.220001220703125,
        1.239990234375,
        1.2599945068359376,
        1.279998779296875,
        1.29998779296875,
        1.3199920654296876,
        1.339996337890625,
        1.3600006103515626,
        1.3799896240234376,
        1.399993896484375,
        1.4199981689453126,
        1.4399871826171876,
        1.459991455078125,
        1.4799957275390626,
        1.5,
        1.519989013671875,
        1.5399932861328126,
        1.55999755859375,
        1.579986572265625,
        1.5999908447265626,
        1.6199951171875,
        1.6399993896484376,
        1.6599884033203126,
        1.67999267578125,
        1.6999969482421876,
        1.720001220703125,
        1.739990234375,
        1.7599945068359376,
        1.779998779296875,
        1.79998779296875,
        1.8199920654296876,
        1.839996337890625,
        1.8600006103515626,
        1.8799896240234376,
        1.899993896484375,
        1.9199981689453126,
        1.9399871826171876,
        1.959991455078125,
        1.9799957275390626,
        2.0,
        2.019989013671875,
        2.0399932861328127,
        2.05999755859375,
        2.079986572265625,
        2.0999908447265627,
        2.1199951171875,
        2.1399993896484377,
        2.1599884033203127,
        2.17999267578125,
        2.1999969482421877,
        2.220001220703125,
        2.239990234375,
        2.2599945068359377,
        2.279998779296875,
        2.29998779296875,
        2.3199920654296877,
        2.339996337890625,
        2.3600006103515627,
        2.3799896240234377,
        2.399993896484375,
        2.4199981689453127,
        2.4399871826171877,
        2.459991455078125,
        2.4799957275390627,
        2.5,
        2.519989013671875,
        2.5399932861328127,
        2.55999755859375,
        2.579986572265625,
        2.5999908447265627,
        2.6199951171875,
        2.6399993896484377,
        2.6599884033203127,
        2.67999267578125,
        2.6999969482421877,
        2.720001220703125,
        2.739990234375,
        2.7599945068359377,
        2.779998779296875,
        2.79998779296875,
        2.8199920654296877,
        2.839996337890625,
        2.8600006103515627,
        2.8799896240234377,
        2.899993896484375,
        2.9199981689453127,
        2.9399871826171877,
        2.959991455078125,
        2.9799957275390627,
        3.0,
        3.019989013671875,
        3.0399932861328127,
        3.05999755859375,
        3.079986572265625,
        3.0999908447265627,
        3.1199951171875,
        3.1399993896484377,
        3.1599884033203127,
        3.17999267578125,
        3.1999969482421877,
        3.220001220703125,
        3.239990234375,
        3.2599945068359377,
        3.279998779296875,
        3.29998779296875,
        3.3199920654296877,
        3.339996337890625,
        3.3600006103515627,
        3.3799896240234377,
        3.399993896484375,
        3.4199981689453127,
        3.4399871826171877,
        3.459991455078125,
        3.4799957275390627,
        3.5,
        3.519989013671875,
        3.5399932861328127,
        3.55999755859375,
        3.579986572265625,
        3.5999908447265627,
        3.6199951171875,
        3.6399993896484377,
        3.6599884033203127,
        3.67999267578125,
        3.6999969482421877,
        3.720001220703125,
        3.739990234375,
        3.7599945068359377,
        3.779998779296875,
        3.79998779296875,
        3.8199920654296877,
        3.839996337890625,
        3.8600006103515627,
        3.8799896240234377,
        3.899993896484375,
        3.9199981689453127,
        3.9399871826171877,
        3.959991455078125,
        3.9799957275390627,
        4.0,
        4.019989013671875,
        4.0399932861328129,
        4.05999755859375,
        4.079986572265625,
        4.0999908447265629,
        4.1199951171875,
        4.1399993896484379,
        4.1599884033203129,
        4.17999267578125,
        4.1999969482421879,
        4.220001220703125,
        4.239990234375,
        4.2599945068359379,
        4.279998779296875,
        4.29998779296875,
        4.3199920654296879,
        4.339996337890625,
        4.3600006103515629,
        4.3799896240234379,
        4.399993896484375,
        4.4199981689453129,
        4.4399871826171879,
        4.459991455078125,
        4.4799957275390629,
        4.5,
        4.519989013671875,
        4.5399932861328129,
        4.55999755859375,
        4.579986572265625,
        4.5999908447265629,
        4.6199951171875,
        4.6399993896484379,
        4.6599884033203129,
        4.67999267578125,
        4.6999969482421879,
        4.720001220703125,
        4.739990234375,
        4.7599945068359379,
        4.779998779296875,
        4.79998779296875,
        4.8199920654296879,
        4.839996337890625,
        4.8600006103515629,
        4.8799896240234379,
        4.899993896484375,
        4.9199981689453129,
        4.9399871826171879,
        4.959991455078125,
        4.9799957275390629,
        5.0,
        5.019989013671875,
        5.0399932861328129,
        5.05999755859375,
        5.079986572265625,
        5.0999908447265629,
        5.1199951171875,
        5.1399993896484379,
        5.1599884033203129,
        5.17999267578125,
        5.1999969482421879,
        5.220001220703125,
        5.239990234375,
        5.2599945068359379,
        5.279998779296875,
        5.29998779296875,
        5.3199920654296879,
        5.339996337890625,
        5.3600006103515629,
        5.3799896240234379,
        5.399993896484375,
        5.4199981689453129,
        5.4399871826171879,
        5.459991455078125,
        5.4799957275390629,
        5.5,
        5.519989013671875,
        5.5399932861328129,
        5.55999755859375,
        5.579986572265625,
        5.5999908447265629,
        5.6199951171875,
        5.6399993896484379,
        5.6599884033203129,
        5.67999267578125,
        5.6999969482421879,
        5.720001220703125,
        5.739990234375,
        5.7599945068359379,
        5.779998779296875,
        5.79998779296875,
        5.8199920654296879,
        5.839996337890625,
        5.8600006103515629,
        5.8799896240234379,
        5.899993896484375,
        5.9199981689453129,
        5.9399871826171879,
        5.959991455078125,
        5.9799957275390629,
        6.0,
        6.019989013671875,
        6.0399932861328129,
        6.05999755859375,
        6.079986572265625,
        6.0999908447265629,
        6.1199951171875,
        6.1399993896484379,
        6.1599884033203129,
        6.17999267578125,
        6.1999969482421879,
        6.220001220703125,
        6.239990234375,
        6.2599945068359379,
        6.279998779296875,
        6.29998779296875,
        6.3199920654296879,
        6.339996337890625,
        6.3600006103515629,
        6.3799896240234379,
        6.399993896484375,
        6.4199981689453129,
        6.4399871826171879,
        6.459991455078125,
        6.4799957275390629,
        6.5,
        6.519989013671875,
        6.5399932861328129,
        6.55999755859375,
        6.579986572265625,
        6.5999908447265629,
        6.6199951171875,
        6.6399993896484379,
        6.6599884033203129,
        6.67999267578125,
        6.6999969482421879,
        6.720001220703125,
        6.739990234375,
        6.7599945068359379,
        6.779998779296875,
        6.79998779296875,
        6.8199920654296879,
        6.839996337890625,
        6.8600006103515629,
        6.8799896240234379,
        6.899993896484375,
        6.9199981689453129,
        6.9399871826171879,
        6.959991455078125,
        6.9799957275390629,
        7.0,
        7.019989013671875,
        7.0399932861328129,
        7.05999755859375,
        7.079986572265625,
        7.0999908447265629,
        7.1199951171875,
        7.1399993896484379,
        7.1599884033203129,
        7.17999267578125,
        7.1999969482421879,
        7.220001220703125,
        7.239990234375,
        7.2599945068359379,
        7.279998779296875,
        7.29998779296875,
        7.3199920654296879,
        7.339996337890625,
        7.3600006103515629,
        7.3799896240234379,
        7.399993896484375,
        7.4199981689453129,
        7.4399871826171879,
        7.459991455078125,
        7.4799957275390629,
        7.5,
        7.519989013671875,
        7.5399932861328129,
        7.55999755859375,
        7.579986572265625,
        7.5999908447265629,
        7.6199951171875,
        7.6399993896484379,
        7.6599884033203129,
        7.67999267578125,
        7.6999969482421879,
        7.7199859619140629,
        7.739990234375,
        7.7599945068359379,
        7.779998779296875,
        7.79998779296875,
        7.8199920654296879,
        7.839996337890625,
        7.8600006103515629,
        7.8799896240234379,
        7.899993896484375,
        7.9199981689453129,
        7.9399871826171879,
        7.959991455078125,
        7.9799957275390629,
        8.0,
        8.019989013671875,
        8.039993286132813,
        8.05999755859375,
        8.079986572265625,
        8.099990844726563,
        8.1199951171875,
        8.139999389648438,
        8.159988403320313,
        8.17999267578125,
        8.199996948242188,
        8.219985961914063,
        8.239990234375,
        8.259994506835938,
        8.279998779296875,
        8.29998779296875,
        8.319992065429688,
        8.339996337890625,
        8.360000610351563,
        8.379989624023438,
        8.399993896484375,
        8.419998168945313,
        8.439987182617188,
        8.459991455078125,
        8.479995727539063,
        8.5,
        8.519989013671875,
        8.539993286132813,
        8.55999755859375,
        8.579986572265625,
        8.599990844726563,
        8.6199951171875,
        8.639999389648438,
        8.659988403320313,
        8.67999267578125,
        8.699996948242188,
        8.719985961914063,
        8.739990234375,
        8.759994506835938,
        8.779998779296875,
        8.79998779296875,
        8.819992065429688,
        8.839996337890625,
        8.860000610351563,
        8.879989624023438,
        8.899993896484375,
        8.919998168945313,
        8.939987182617188,
        8.959991455078125,
        8.979995727539063,
        9.0,
        9.019989013671875,
        9.039993286132813,
        9.05999755859375,
        9.079986572265625,
        9.099990844726563,
        9.1199951171875,
        9.139999389648438,
        9.159988403320313,
        9.17999267578125,
        9.199996948242188,
        9.219985961914063,
        9.239990234375,
        9.259994506835938,
        9.279998779296875,
        9.29998779296875,
        9.319992065429688,
        9.339996337890625,
        9.360000610351563,
        9.379989624023438,
        9.399993896484375,
        9.419998168945313,
        9.439987182617188,
        9.459991455078125,
        9.479995727539063,
        9.5,
        9.519989013671875,
        9.539993286132813,
        9.55999755859375,
        9.579986572265625,
        9.599990844726563,
        9.6199951171875,
        9.639999389648438,
        9.659988403320313,
        9.67999267578125,
        9.699996948242188,
        9.719985961914063,
        9.739990234375,
        9.759994506835938,
        9.779998779296875,
        9.79998779296875,
        9.819992065429688,
        9.839996337890625,
        9.860000610351563,
        9.879989624023438,
        9.899993896484375,
        9.919998168945313,
        9.939987182617188,
        9.959991455078125,
        9.979995727539063,
        10.0,
        10.019989013671875,
        10.039993286132813,
        10.05999755859375,
        10.079986572265625,
        10.099990844726563,
        10.1199951171875,
        10.139999389648438,
        10.159988403320313,
        10.17999267578125,
        10.199996948242188,
        10.219985961914063,
        10.239990234375,
        10.259994506835938,
        10.279998779296875,
        10.29998779296875,
        10.319992065429688,
        10.339996337890625,
        10.360000610351563,
        10.379989624023438,
        10.399993896484375,
        10.419998168945313,
        10.439987182617188,
        10.459991455078125,
        10.479995727539063,
        10.5,
        10.519989013671875,
        10.539993286132813,
        10.55999755859375,
        10.579986572265625,
        10.599990844726563,
        10.6199951171875,
        10.639999389648438,
        10.659988403320313,
        10.67999267578125,
        10.699996948242188,
        10.719985961914063,
        10.739990234375,
        10.759994506835938,
        10.779998779296875,
        10.79998779296875,
        10.819992065429688,
        10.839996337890625,
        10.860000610351563,
        10.879989624023438,
        10.899993896484375,
        10.919998168945313,
        10.939987182617188,
        10.959991455078125,
        10.979995727539063,
        11.0,
        11.019989013671875,
        11.039993286132813,
        11.05999755859375,
        11.079986572265625,
        11.099990844726563,
        11.1199951171875,
        11.139999389648438,
        11.159988403320313,
        11.17999267578125,
        11.199996948242188,
        11.219985961914063,
        11.239990234375,
        11.259994506835938,
        11.279998779296875,
        11.29998779296875,
        11.319992065429688,
        11.339996337890625,
        11.360000610351563,
        11.379989624023438,
        11.399993896484375,
        11.419998168945313,
        11.439987182617188,
        11.459991455078125,
        11.479995727539063,
        11.5,
        11.519989013671875,
        11.539993286132813,
        11.55999755859375,
        11.579986572265625,
        11.599990844726563,
        11.6199951171875,
        11.639999389648438,
        11.659988403320313,
        11.67999267578125,
        11.699996948242188,
        11.719985961914063,
        11.739990234375,
        11.759994506835938,
        11.779998779296875,
        11.79998779296875,
        11.819992065429688,
        11.839996337890625,
        11.860000610351563,
        11.879989624023438,
        11.899993896484375,
        11.919998168945313,
        11.939987182617188,
        11.959991455078125,
        11.979995727539063,
        12.0,
        12.019989013671875,
        12.039993286132813,
        12.05999755859375,
        12.079986572265625,
        12.099990844726563,
        12.1199951171875,
        12.139999389648438,
        12.159988403320313,
        12.17999267578125,
        12.199996948242188,
        12.219985961914063,
        12.239990234375,
        12.259994506835938,
        12.279998779296875,
        12.29998779296875,
        12.319992065429688,
        12.339996337890625,
        12.360000610351563,
        12.379989624023438,
        12.399993896484375,
        12.419998168945313,
        12.439987182617188,
        12.459991455078125,
        12.479995727539063,
        12.5,
        12.519989013671875,
        12.539993286132813,
        12.55999755859375,
        12.579986572265625,
        12.599990844726563,
        12.6199951171875,
        12.639999389648438,
        12.659988403320313,
        12.67999267578125,
        12.699996948242188,
        12.719985961914063,
        12.739990234375,
        12.759994506835938,
        12.779998779296875,
        12.79998779296875,
        12.819992065429688,
        12.839996337890625,
        12.860000610351563,
        12.879989624023438,
        12.899993896484375,
        12.919998168945313,
        12.939987182617188,
        12.959991455078125,
        12.979995727539063,
        13.0,
        13.019989013671875,
        13.039993286132813,
        13.05999755859375,
        13.079986572265625,
        13.099990844726563,
        13.1199951171875,
        13.139999389648438,
        13.159988403320313,
        13.17999267578125,
        13.199996948242188,
        13.219985961914063,
        13.239990234375,
        13.259994506835938,
        13.279998779296875,
        13.29998779296875,
        13.319992065429688,
        13.339996337890625,
        13.360000610351563,
        13.379989624023438,
        13.399993896484375,
        13.419998168945313,
        13.439987182617188,
        13.459991455078125,
        13.479995727539063,
        13.5,
        13.519989013671875,
        13.539993286132813,
        13.55999755859375,
        13.579986572265625,
        13.599990844726563,
        13.6199951171875,
        13.639999389648438,
        13.659988403320313,
        13.67999267578125,
        13.699996948242188,
        13.719985961914063,
        13.739990234375,
        13.759994506835938,
        13.779998779296875,
        13.79998779296875,
        13.819992065429688,
        13.839996337890625,
        13.860000610351563,
        13.879989624023438,
        13.899993896484375,
        13.919998168945313,
        13.939987182617188,
        13.959991455078125,
        13.979995727539063,
        14.0,
        14.019989013671875,
        14.039993286132813,
        14.05999755859375,
        14.079986572265625,
        14.099990844726563,
        14.1199951171875,
        14.139999389648438,
        14.159988403320313,
        14.17999267578125,
        14.199996948242188,
        14.219985961914063,
        14.239990234375,
        14.259994506835938,
        14.279998779296875,
        14.29998779296875,
        14.319992065429688,
        14.339996337890625,
        14.360000610351563,
        14.379989624023438,
        14.399993896484375,
        14.419998168945313,
        14.439987182617188,
        14.459991455078125,
        14.479995727539063,
        14.5,
        14.519989013671875,
        14.539993286132813,
        14.55999755859375,
        14.579986572265625,
        14.599990844726563,
        14.6199951171875,
        14.639999389648438,
        14.659988403320313,
        14.67999267578125,
        14.699996948242188,
        14.719985961914063,
        14.739990234375,
        14.759994506835938,
        14.779998779296875,
        14.79998779296875,
        14.819992065429688,
        14.839996337890625,
        14.860000610351563,
        14.879989624023438,
        14.899993896484375,
        14.919998168945313,
        14.939987182617188,
        14.959991455078125,
        14.979995727539063,
        15.0,
        15.019989013671875,
        15.039993286132813,
        15.05999755859375,
        15.079986572265625,
        15.099990844726563,
        15.1199951171875,
        15.139999389648438,
        15.159988403320313,
        15.17999267578125,
        15.199996948242188,
        15.219985961914063,
        15.239990234375,
        15.259994506835938,
        15.279998779296875,
        15.29998779296875,
        15.319992065429688,
        15.339996337890625,
        15.360000610351563,
        15.379989624023438,
        15.399993896484375,
        15.419998168945313,
        15.439987182617188,
        15.459991455078125,
        15.479995727539063,
        15.5,
        15.519989013671875,
        15.539993286132813,
        15.55999755859375,
        15.579986572265625,
        15.599990844726563,
        15.6199951171875,
        15.639999389648438,
        15.659988403320313,
        15.67999267578125,
        15.699996948242188,
        15.719985961914063,
        15.739990234375,
        15.759994506835938,
        15.779998779296875,
        15.79998779296875,
        15.819992065429688,
        15.839996337890625,
        15.860000610351563,
        15.879989624023438,
        15.899993896484375,
        15.919998168945313,
        15.939987182617188,
        15.959991455078125,
        15.979995727539063,
        16.0,
        16.019989013671876,
        16.039993286132814,
        16.05999755859375,
        16.079986572265626,
        16.099990844726564,
        16.1199951171875,
        16.139999389648439,
        16.159988403320314,
        16.17999267578125,
        16.199996948242189,
        16.219985961914064,
        16.239990234375,
        16.259994506835939,
        16.279998779296876,
        16.29998779296875,
        16.319992065429689,
        16.339996337890626,
        16.360000610351564,
        16.379989624023439,
        16.399993896484376,
        16.419998168945314,
        16.439987182617189,
        16.459991455078126,
        16.479995727539064,
        16.5,
        16.519989013671876,
        16.539993286132814,
        16.55999755859375,
        16.579986572265626,
        16.599990844726564,
        16.6199951171875,
        16.639999389648439,
        16.659988403320314,
        16.67999267578125,
        16.699996948242189,
        16.719985961914064,
        16.739990234375,
        16.759994506835939,
        16.779998779296876,
        16.79998779296875,
        16.819992065429689,
        16.839996337890626,
        16.860000610351564,
        16.879989624023439,
        16.899993896484376,
        16.919998168945314,
        16.939987182617189,
        16.959991455078126,
        16.979995727539064,
        17.0,
        17.019989013671876,
        17.039993286132814,
        17.05999755859375,
        17.079986572265626,
        17.099990844726564,
        17.1199951171875,
        17.139999389648439,
        17.159988403320314,
        17.17999267578125,
        17.199996948242189,
        17.219985961914064,
        17.239990234375,
        17.259994506835939,
        17.279998779296876,
        17.29998779296875,
        17.319992065429689,
        17.339996337890626,
        17.360000610351564,
        17.379989624023439,
        17.399993896484376,
        17.419998168945314,
        17.439987182617189,
        17.459991455078126,
        17.479995727539064,
        17.5,
        17.519989013671876,
        17.539993286132814,
        17.55999755859375,
        17.579986572265626,
        17.599990844726564,
        17.6199951171875,
        17.639999389648439,
        17.659988403320314,
        17.67999267578125,
        17.699996948242189,
        17.719985961914064,
        17.739990234375,
        17.759994506835939,
        17.779998779296876,
        17.79998779296875,
        17.819992065429689,
        17.839996337890626,
        17.860000610351564,
        17.879989624023439,
        17.899993896484376,
        17.919998168945314,
        17.939987182617189,
        17.959991455078126,
        17.979995727539064,
        18.0,
        18.019989013671876,
        18.039993286132814,
        18.05999755859375,
        18.079986572265626,
        18.099990844726564,
        18.1199951171875,
        18.139999389648439,
        18.159988403320314,
        18.17999267578125,
        18.199996948242189,
        18.219985961914064,
        18.239990234375,
        18.259994506835939,
        18.279998779296876,
        18.29998779296875,
        18.319992065429689,
        18.339996337890626,
        18.360000610351564,
        18.379989624023439,
        18.399993896484376,
        18.419998168945314,
        18.439987182617189,
        18.459991455078126,
        18.479995727539064,
        18.5,
        18.519989013671876,
        18.539993286132814,
        18.55999755859375,
        18.579986572265626,
        18.599990844726564,
        18.6199951171875,
        18.639999389648439,
        18.659988403320314,
        18.67999267578125,
        18.699996948242189,
        18.719985961914064,
        18.739990234375,
        18.759994506835939,
        18.779998779296876,
        18.79998779296875,
        18.819992065429689,
        18.839996337890626,
        18.860000610351564,
        18.879989624023439,
        18.899993896484376,
        18.919998168945314,
        18.939987182617189,
        18.959991455078126,
        18.979995727539064,
        19.0,
        19.019989013671876,
        19.039993286132814,
        19.05999755859375,
        19.079986572265626,
        19.099990844726564,
        19.1199951171875,
        19.139999389648439,
        19.159988403320314,
        19.17999267578125,
        19.199996948242189,
        19.219985961914064,
        19.239990234375,
        19.259994506835939,
        19.279998779296876,
        19.29998779296875,
        19.319992065429689,
        19.339996337890626,
        19.360000610351564,
        19.379989624023439,
        19.399993896484376,
        19.419998168945314,
        19.439987182617189,
        19.459991455078126,
        19.479995727539064,
        19.5,
        19.519989013671876,
        19.539993286132814,
        19.55999755859375,
        19.579986572265626,
        19.599990844726564,
        19.6199951171875,
        19.639999389648439,
        19.659988403320314,
        19.67999267578125,
        19.699996948242189,
        19.719985961914064,
        19.739990234375,
        19.759994506835939,
        19.779998779296876,
        19.79998779296875,
        19.819992065429689,
        19.839996337890626,
        19.860000610351564,
        19.879989624023439,
        19.899993896484376,
        19.919998168945314,
        19.939987182617189,
        19.959991455078126,
        19.979995727539064,
        20.0,
        20.019989013671876,
        20.039993286132814,
        20.05999755859375,
        20.079986572265626,
        20.099990844726564,
        20.1199951171875,
        20.139999389648439,
        20.159988403320314,
        20.17999267578125,
        20.199996948242189,
        20.219985961914064,
        20.239990234375,
        20.259994506835939,
        20.279998779296876,
        20.29998779296875,
        20.319992065429689,
        20.339996337890626,
        20.360000610351564,
        20.379989624023439,
        20.399993896484376,
        20.419998168945314,
        20.439987182617189,
        20.459991455078126,
        20.479995727539064,
        20.5,
        20.519989013671876,
        20.539993286132814,
        20.55999755859375,
        20.579986572265626,
        20.599990844726564,
        20.6199951171875,
        20.639999389648439,
        20.659988403320314,
        20.67999267578125,
        20.699996948242189,
        20.719985961914064,
        20.739990234375,
        20.759994506835939,
        20.779998779296876,
        20.79998779296875,
        20.819992065429689,
        20.839996337890626,
        20.860000610351564,
        20.879989624023439,
        20.899993896484376,
        20.919998168945314,
        20.939987182617189,
        20.959991455078126,
        20.979995727539064,
        21.0,
        21.019989013671876,
        21.039993286132814,
        21.05999755859375,
        21.079986572265626,
        21.099990844726564,
        21.1199951171875,
        21.139999389648439,
        21.159988403320314,
        21.17999267578125,
        21.199996948242189,
        21.219985961914064,
        21.239990234375,
        21.259994506835939,
        21.279998779296876,
        21.29998779296875,
        21.319992065429689,
        21.339996337890626,
        21.360000610351564,
        21.379989624023439,
        21.399993896484376,
        21.419998168945314,
        21.439987182617189,
        21.459991455078126,
        21.479995727539064,
        21.5,
        21.519989013671876,
        21.539993286132814,
        21.55999755859375,
        21.579986572265626,
        21.599990844726564,
        21.6199951171875,
        21.639999389648439,
        21.659988403320314,
        21.67999267578125,
        21.699996948242189,
        21.719985961914064,
        21.739990234375,
        21.759994506835939,
        21.779998779296876,
        21.79998779296875,
        21.819992065429689,
        21.839996337890626,
        21.860000610351564,
        21.879989624023439,
        21.899993896484376,
        21.919998168945314,
        21.939987182617189,
        21.959991455078126,
        21.979995727539064,
        22.0,
        22.019989013671876,
        22.039993286132814,
        22.05999755859375,
        22.079986572265626,
        22.099990844726564,
        22.1199951171875,
        22.139999389648439,
        22.159988403320314,
        22.17999267578125,
        22.199996948242189,
        22.219985961914064,
        22.239990234375,
        22.259994506835939,
        22.279998779296876,
        22.29998779296875,
        22.319992065429689,
        22.339996337890626,
        22.360000610351564,
        22.379989624023439,
        22.399993896484376,
        22.419998168945314,
        22.439987182617189,
        22.459991455078126,
        22.479995727539064,
        22.5,
        22.519989013671876,
        22.539993286132814,
        22.55999755859375,
        22.579986572265626,
        22.599990844726564,
        22.6199951171875,
        22.639999389648439,
        22.659988403320314,
        22.67999267578125,
        22.699996948242189,
        22.719985961914064,
        22.739990234375,
        22.759994506835939,
        22.779998779296876,
        22.79998779296875,
        22.819992065429689,
        22.839996337890626,
        22.860000610351564,
        22.879989624023439,
        22.899993896484376,
        22.919998168945314,
        22.939987182617189,
        22.959991455078126,
        22.979995727539064,
        23.0,
        23.019989013671876,
        23.039993286132814,
        23.05999755859375,
        23.079986572265626,
        23.099990844726564,
        23.1199951171875,
        23.139999389648439,
        23.159988403320314,
        23.17999267578125,
        23.199996948242189,
        23.219985961914064,
        23.239990234375,
        23.259994506835939,
        23.279998779296876,
        23.29998779296875,
        23.319992065429689,
        23.339996337890626,
        23.360000610351564,
        23.379989624023439,
        23.399993896484376,
        23.419998168945314,
        23.439987182617189,
        23.459991455078126,
        23.479995727539064,
        23.5,
        23.519989013671876,
        23.539993286132814,
        23.55999755859375,
        23.579986572265626,
        23.599990844726564,
        23.6199951171875,
        23.639999389648439,
        23.659988403320314,
        23.67999267578125,
        23.699996948242189,
        23.719985961914064,
        23.739990234375,
        23.759994506835939,
        23.779998779296876,
        23.79998779296875,
        23.819992065429689,
        23.839996337890626,
        23.860000610351564,
        23.879989624023439,
        23.899993896484376,
        23.919998168945314,
        23.939987182617189,
        23.959991455078126,
        23.979995727539064,
        24.0,
        24.019989013671876,
        24.039993286132814,
        24.05999755859375,
        24.079986572265626,
        24.099990844726564,
        24.1199951171875,
        24.139999389648439,
        24.159988403320314,
        24.17999267578125,
        24.199996948242189,
        24.219985961914064,
        24.239990234375,
        24.259994506835939,
        24.279998779296876,
        24.29998779296875,
        24.319992065429689,
        24.339996337890626,
        24.360000610351564,
        24.379989624023439,
        24.399993896484376,
        24.419998168945314,
        24.439987182617189,
        24.459991455078126,
        24.479995727539064,
        24.5,
        24.519989013671876,
        24.539993286132814,
        24.55999755859375,
        24.579986572265626,
        24.599990844726564,
        24.6199951171875,
        24.639999389648439,
        24.659988403320314,
        24.67999267578125,
        24.699996948242189,
        24.719985961914064,
        24.739990234375,
        24.759994506835939,
        24.779998779296876,
        24.79998779296875,
        24.819992065429689,
        24.839996337890626,
        24.860000610351564,
        24.879989624023439,
        24.899993896484376,
        24.919998168945314,
        24.939987182617189,
        24.959991455078126,
        24.979995727539064,
        25.0,
        25.019989013671876,
        25.039993286132814,
        25.05999755859375,
        25.079986572265626,
        25.099990844726564,
        25.1199951171875,
        25.139999389648439,
        25.159988403320314,
        25.17999267578125,
        25.199996948242189,
        25.219985961914064,
        25.239990234375,
        25.259994506835939,
        25.279998779296876,
        25.29998779296875,
        25.319992065429689,
        25.339996337890626,
        25.360000610351564,
        25.379989624023439,
        25.399993896484376,
        25.419998168945314,
        25.439987182617189,
        25.459991455078126,
        25.479995727539064,
        25.5,
        25.519989013671876,
        25.539993286132814,
        25.55999755859375,
        25.579986572265626,
        25.599990844726564,
        25.6199951171875,
        25.639999389648439,
        25.659988403320314,
        25.67999267578125,
        25.699996948242189,
        25.719985961914064,
        25.739990234375,
        25.759994506835939,
        25.779998779296876,
        25.79998779296875,
        25.819992065429689,
        25.839996337890626,
        25.860000610351564,
        25.879989624023439,
        25.899993896484376,
        25.919998168945314,
        25.939987182617189,
        25.959991455078126,
        25.979995727539064,
        26.0,
        26.019989013671876,
        26.039993286132814,
        26.05999755859375,
        26.079986572265626,
        26.099990844726564,
        26.1199951171875,
        26.139999389648439,
        26.159988403320314,
        26.17999267578125,
        26.199996948242189,
        26.219985961914064,
        26.239990234375,
        26.259994506835939,
        26.279998779296876,
        26.29998779296875,
        26.319992065429689,
        26.339996337890626,
        26.360000610351564,
        26.379989624023439,
        26.399993896484376,
        26.419998168945314,
        26.439987182617189,
        26.459991455078126,
        26.479995727539064,
        26.5,
        26.519989013671876,
        26.539993286132814,
        26.55999755859375,
        26.579986572265626,
        26.599990844726564,
        26.6199951171875,
        26.639999389648439,
        26.659988403320314,
        26.67999267578125,
        26.699996948242189,
        26.719985961914064,
        26.739990234375,
        26.759994506835939,
        26.779998779296876,
        26.79998779296875,
        26.819992065429689,
        26.839996337890626,
        26.860000610351564,
        26.879989624023439,
        26.899993896484376,
        26.919998168945314,
        26.939987182617189,
        26.959991455078126,
        26.979995727539064,
        27.0,
        27.019989013671876,
        27.039993286132814,
        27.05999755859375,
        27.079986572265626,
        27.099990844726564,
        27.1199951171875,
        27.139999389648439,
        27.159988403320314,
        27.17999267578125,
        27.199996948242189,
        27.219985961914064,
        27.239990234375,
        27.259994506835939,
        27.279998779296876,
        27.29998779296875,
        27.319992065429689,
        27.339996337890626,
        27.360000610351564,
        27.379989624023439,
        27.399993896484376,
        27.419998168945314,
        27.439987182617189,
        27.459991455078126,
        27.479995727539064,
        27.5,
        27.519989013671876,
        27.539993286132814,
        27.55999755859375,
        27.579986572265626,
        27.599990844726564,
        27.6199951171875,
        27.639999389648439,
        27.659988403320314,
        27.67999267578125,
        27.699996948242189,
        27.719985961914064,
        27.739990234375,
        27.759994506835939,
        27.779998779296876,
        27.79998779296875,
        27.819992065429689,
        27.839996337890626,
        27.860000610351564,
        27.879989624023439,
        27.899993896484376,
        27.919998168945314,
        27.939987182617189,
        27.959991455078126,
        27.979995727539064,
        28.0,
        28.019989013671876,
        28.039993286132814,
        28.05999755859375,
        28.079986572265626,
        28.099990844726564,
        28.1199951171875,
        28.139999389648439,
        28.159988403320314,
        28.17999267578125,
        28.199996948242189,
        28.219985961914064,
        28.239990234375,
        28.259994506835939,
        28.279998779296876,
        28.29998779296875,
        28.319992065429689,
        28.339996337890626,
        28.360000610351564,
        28.379989624023439,
        28.399993896484376,
        28.419998168945314,
        28.439987182617189,
        28.459991455078126,
        28.479995727539064,
        28.5,
        28.519989013671876,
        28.539993286132814,
        28.55999755859375,
        28.579986572265626,
        28.599990844726564,
        28.6199951171875,
        28.639999389648439,
        28.659988403320314,
        28.67999267578125,
        28.699996948242189,
        28.719985961914064,
        28.739990234375,
        28.759994506835939,
        28.779998779296876,
        28.79998779296875,
        28.819992065429689,
        28.839996337890626,
        28.860000610351564,
        28.879989624023439,
        28.899993896484376,
        28.919998168945314,
        28.939987182617189,
        28.959991455078126,
        28.979995727539064,
        29.0,
        29.019989013671876,
        29.039993286132814,
        29.05999755859375,
        29.079986572265626,
        29.099990844726564,
        29.1199951171875,
        29.139999389648439,
        29.159988403320314,
        29.17999267578125,
        29.199996948242189,
        29.219985961914064,
        29.239990234375,
        29.259994506835939,
        29.279998779296876,
        29.29998779296875,
        29.319992065429689,
        29.339996337890626,
        29.360000610351564,
        29.379989624023439,
        29.399993896484376,
        29.419998168945314,
        29.439987182617189,
        29.459991455078126,
        29.479995727539064,
        29.5,
        29.519989013671876,
        29.539993286132814,
        29.55999755859375,
        29.579986572265626,
        29.599990844726564,
        29.6199951171875,
        29.639999389648439,
        29.659988403320314,
        29.67999267578125,
        29.699996948242189,
        29.719985961914064,
        29.739990234375,
        29.759994506835939,
        29.779998779296876,
        29.79998779296875,
        29.819992065429689,
        29.839996337890626,
        29.860000610351564,
        29.879989624023439,
        29.899993896484376,
        29.919998168945314,
        29.939987182617189,
        29.959991455078126,
        29.979995727539064,
        30.0,
        30.019989013671876,
        30.039993286132814,
        30.05999755859375,
        30.079986572265626,
        30.099990844726564,
        30.1199951171875,
        30.139999389648439,
        30.159988403320314,
        30.17999267578125,
        30.199996948242189,
        30.219985961914064,
        30.239990234375,
        30.259994506835939,
        30.279998779296876,
        30.29998779296875,
        30.319992065429689,
        30.339996337890626,
        30.360000610351564,
        30.379989624023439,
        30.399993896484376,
        30.419998168945314,
        30.439987182617189,
        30.459991455078126,
        30.479995727539064,
        30.5,
        30.519989013671876,
        30.539993286132814,
        30.55999755859375,
        30.579986572265626,
        30.599990844726564,
        30.6199951171875,
        30.639999389648439,
        30.659988403320314,
        30.67999267578125,
        30.699996948242189,
        30.719985961914064,
        30.739990234375,
        30.759994506835939,
        30.779998779296876,
        30.79998779296875,
        30.819992065429689,
        30.839996337890626,
        30.860000610351564,
        30.879989624023439,
        30.899993896484376,
        30.919998168945314,
        30.939987182617189,
        30.959991455078126,
        30.979995727539064,
        31.0,
        31.019989013671876,
        31.039993286132814,
        31.05999755859375,
        31.079986572265626,
        31.099990844726564,
        31.1199951171875,
        31.139999389648439,
        31.159988403320314,
        31.17999267578125,
        31.199996948242189,
        31.219985961914064,
        31.239990234375,
        31.259994506835939,
        31.279998779296876,
        31.29998779296875,
        31.319992065429689,
        31.339996337890626,
        31.360000610351564,
        31.379989624023439,
        31.399993896484376,
        31.419998168945314,
        31.439987182617189,
        31.459991455078126,
        31.479995727539064,
        31.5,
        31.519989013671876,
        31.539993286132814,
        31.55999755859375,
        31.579986572265626,
        31.599990844726564,
        31.6199951171875,
        31.639999389648439,
        31.659988403320314,
        31.67999267578125,
        31.699996948242189,
        31.719985961914064,
        31.739990234375,
        31.759994506835939,
        31.779998779296876,
        31.79998779296875,
        31.819992065429689,
        31.839996337890626,
        31.860000610351564,
        31.879989624023439,
        31.899993896484376,
        31.919998168945314,
        31.939987182617189,
        31.959991455078126,
        31.979995727539064,
        32.0,
        32.019989013671878,
        32.03999328613281,
        32.05999755859375,
        32.079986572265628,
        32.09999084472656,
        32.1199951171875,
        32.13999938964844,
        32.15998840332031,
        32.17999267578125,
        32.19999694824219,
        32.21998596191406,
        32.239990234375,
        32.25999450683594,
        32.279998779296878,
        32.29998779296875,
        32.31999206542969,
        32.339996337890628,
        32.36000061035156,
        32.37998962402344,
        32.399993896484378,
        32.41999816894531,
        32.43998718261719,
        32.459991455078128,
        32.47999572753906,
        32.5,
        32.519989013671878,
        32.53999328613281,
        32.55999755859375,
        32.579986572265628,
        32.59999084472656,
        32.6199951171875,
        32.63999938964844,
        32.65998840332031,
        32.67999267578125,
        32.69999694824219,
        32.71998596191406,
        32.739990234375,
        32.75999450683594,
        32.779998779296878,
        32.79998779296875,
        32.81999206542969,
        32.839996337890628,
        32.86000061035156,
        32.87998962402344,
        32.899993896484378,
        32.91999816894531,
        32.93998718261719,
        32.959991455078128,
        32.97999572753906,
        33.0,
        33.019989013671878,
        33.03999328613281,
        33.05999755859375,
        33.079986572265628,
        33.09999084472656,
        33.1199951171875,
        33.13999938964844,
        33.15998840332031,
        33.17999267578125,
        33.19999694824219,
        33.21998596191406,
        33.239990234375,
        33.25999450683594,
        33.279998779296878,
        33.29998779296875,
        33.31999206542969,
        33.339996337890628,
        33.36000061035156,
        33.37998962402344,
        33.399993896484378,
        33.41999816894531,
        33.43998718261719,
        33.459991455078128,
        33.47999572753906,
        33.5,
        33.519989013671878,
        33.53999328613281,
        33.55999755859375,
        33.579986572265628,
        33.59999084472656,
        33.6199951171875,
        33.63999938964844,
        33.65998840332031,
        33.67999267578125,
        33.69999694824219,
        33.71998596191406,
        33.739990234375,
        33.75999450683594,
        33.779998779296878,
        33.79998779296875,
        33.81999206542969,
        33.839996337890628,
        33.86000061035156,
        33.87998962402344,
        33.899993896484378,
        33.91999816894531,
        33.93998718261719,
        33.959991455078128,
        33.97999572753906,
        34.0,
        34.019989013671878,
        34.03999328613281,
        34.05999755859375,
        34.079986572265628,
        34.09999084472656,
        34.1199951171875,
        34.13999938964844,
        34.15998840332031,
        34.17999267578125,
        34.19999694824219,
        34.21998596191406,
        34.239990234375,
        34.25999450683594,
        34.279998779296878,
        34.29998779296875,
        34.31999206542969,
        34.339996337890628,
        34.36000061035156,
        34.37998962402344,
        34.399993896484378,
        34.41999816894531,
        34.43998718261719,
        34.459991455078128,
        34.47999572753906,
        34.5,
        34.519989013671878,
        34.53999328613281,
        34.55999755859375,
        34.579986572265628,
        34.59999084472656,
        34.6199951171875,
        34.63999938964844,
        34.65998840332031,
        34.67999267578125,
        34.69999694824219,
        34.71998596191406,
        34.739990234375,
        34.75999450683594,
        34.779998779296878,
        34.79998779296875,
        34.81999206542969,
        34.839996337890628,
        34.8599853515625,
        34.87998962402344,
        34.899993896484378,
        34.91999816894531,
        34.93998718261719,
        34.959991455078128,
        34.97999572753906,
        35.0,
        35.019989013671878,
        35.03999328613281,
        35.05999755859375,
        35.079986572265628,
        35.09999084472656,
        35.1199951171875,
        35.13999938964844,
        35.15998840332031,
        35.17999267578125,
        35.19999694824219,
        35.21998596191406,
        35.239990234375,
        35.25999450683594,
        35.279998779296878,
        35.29998779296875,
        35.31999206542969,
        35.339996337890628,
        35.3599853515625,
        35.37998962402344,
        35.399993896484378,
        35.41999816894531,
        35.43998718261719,
        35.459991455078128,
        35.47999572753906,
        35.5,
        35.519989013671878,
        35.53999328613281,
        35.55999755859375,
        35.579986572265628,
        35.59999084472656,
        35.6199951171875,
        35.63999938964844,
        35.65998840332031,
        35.67999267578125,
        35.69999694824219,
        35.71998596191406,
        35.739990234375,
        35.75999450683594,
        35.779998779296878,
        35.79998779296875,
        35.81999206542969,
        35.839996337890628,
        35.8599853515625,
        35.87998962402344,
        35.899993896484378,
        35.91999816894531,
        35.93998718261719,
        35.959991455078128,
        35.97999572753906,
        36.0,
        36.019989013671878,
        36.03999328613281,
        36.05999755859375,
        36.079986572265628,
        36.09999084472656,
        36.1199951171875,
        36.13999938964844,
        36.15998840332031,
        36.17999267578125,
        36.19999694824219,
        36.21998596191406,
        36.239990234375,
        36.25999450683594,
        36.279998779296878,
        36.29998779296875,
        36.31999206542969,
        36.339996337890628,
        36.3599853515625,
        36.37998962402344,
        36.399993896484378,
        36.41999816894531,
        36.43998718261719,
        36.459991455078128,
        36.47999572753906,
        36.5,
        36.519989013671878,
        36.53999328613281,
        36.55999755859375,
        36.579986572265628,
        36.59999084472656,
        36.6199951171875,
        36.63999938964844,
        36.65998840332031,
        36.67999267578125,
        36.69999694824219,
        36.71998596191406,
        36.739990234375,
        36.75999450683594,
        36.779998779296878,
        36.79998779296875,
        36.81999206542969,
        36.839996337890628,
        36.8599853515625,
        36.87998962402344,
        36.899993896484378,
        36.91999816894531,
        36.93998718261719,
        36.959991455078128,
        36.97999572753906,
        37.0,
        37.019989013671878,
        37.03999328613281,
        37.05999755859375,
        37.079986572265628,
        37.09999084472656,
        37.1199951171875,
        37.13999938964844,
        37.15998840332031,
        37.17999267578125,
        37.19999694824219,
        37.21998596191406,
        37.239990234375,
        37.25999450683594,
        37.279998779296878,
        37.29998779296875,
        37.31999206542969,
        37.339996337890628,
        37.3599853515625,
        37.37998962402344,
        37.399993896484378,
        37.41999816894531,
        37.43998718261719,
        37.459991455078128,
        37.47999572753906,
        37.5,
        37.519989013671878,
        37.53999328613281,
        37.55999755859375,
        37.579986572265628,
        37.59999084472656,
        37.6199951171875,
        37.63999938964844,
        37.65998840332031,
        37.67999267578125,
        37.69999694824219,
        37.71998596191406,
        37.739990234375,
        37.75999450683594,
        37.779998779296878,
        37.79998779296875,
        37.81999206542969,
        37.839996337890628,
        37.8599853515625,
        37.87998962402344,
        37.899993896484378,
        37.91999816894531,
        37.93998718261719,
        37.959991455078128,
        37.97999572753906,
        38.0,
        38.019989013671878,
        38.03999328613281,
        38.05999755859375,
        38.079986572265628,
        38.09999084472656,
        38.1199951171875,
        38.13999938964844,
        38.15998840332031,
        38.17999267578125,
        38.19999694824219,
        38.21998596191406,
        38.239990234375,
        38.25999450683594,
        38.279998779296878,
        38.29998779296875,
        38.31999206542969,
        38.339996337890628,
        38.3599853515625,
        38.37998962402344,
        38.399993896484378,
        38.41999816894531,
        38.43998718261719,
        38.459991455078128,
        38.47999572753906,
        38.5,
        38.519989013671878,
        38.53999328613281,
        38.55999755859375,
        38.579986572265628,
        38.59999084472656,
        38.6199951171875,
        38.63999938964844,
        38.65998840332031,
        38.67999267578125,
        38.69999694824219,
        38.71998596191406,
        38.739990234375,
        38.75999450683594,
        38.779998779296878,
        38.79998779296875,
        38.81999206542969,
        38.839996337890628,
        38.8599853515625,
        38.87998962402344,
        38.899993896484378,
        38.91999816894531,
        38.93998718261719,
        38.959991455078128,
        38.97999572753906,
        39.0,
        39.019989013671878,
        39.03999328613281,
        39.05999755859375,
        39.079986572265628,
        39.09999084472656,
        39.1199951171875,
        39.13999938964844,
        39.15998840332031,
        39.17999267578125,
        39.19999694824219,
        39.21998596191406,
        39.239990234375,
        39.25999450683594,
        39.279998779296878,
        39.29998779296875,
        39.31999206542969,
        39.339996337890628,
        39.3599853515625,
        39.37998962402344,
        39.399993896484378,
        39.41999816894531,
        39.43998718261719,
        39.459991455078128,
        39.47999572753906,
        39.5,
        39.519989013671878,
        39.53999328613281,
        39.55999755859375,
        39.579986572265628,
        39.59999084472656,
        39.6199951171875,
        39.63999938964844,
        39.65998840332031,
        39.67999267578125,
        39.69999694824219,
        39.71998596191406,
        39.739990234375,
        39.75999450683594,
        39.779998779296878,
        39.79998779296875,
        39.81999206542969,
        39.839996337890628,
        39.8599853515625,
        39.87998962402344,
        39.899993896484378,
        39.91999816894531,
        39.93998718261719,
        39.959991455078128,
        39.97999572753906,
        40.0,
        40.019989013671878,
        40.03999328613281,
        40.05999755859375,
        40.079986572265628,
        40.09999084472656,
        40.1199951171875,
        40.13999938964844,
        40.15998840332031,
        40.17999267578125,
        40.19999694824219,
        40.21998596191406,
        40.239990234375,
        40.25999450683594,
        40.279998779296878,
        40.29998779296875,
        40.31999206542969,
        40.339996337890628,
        40.3599853515625,
        40.37998962402344,
        40.399993896484378,
        40.41999816894531,
        40.43998718261719,
        40.459991455078128,
        40.47999572753906,
        40.5,
        40.519989013671878,
        40.53999328613281,
        40.55999755859375,
        40.579986572265628,
        40.59999084472656,
        40.6199951171875,
        40.63999938964844,
        40.65998840332031,
        40.67999267578125,
        40.69999694824219,
        40.71998596191406,
        40.739990234375,
        40.75999450683594,
        40.779998779296878,
        40.79998779296875,
        40.81999206542969,
        40.839996337890628,
        40.8599853515625,
        40.87998962402344,
        40.899993896484378,
        40.91999816894531,
        40.93998718261719,
        40.959991455078128,
        40.97999572753906,
        41.0,
        41.019989013671878,
        41.03999328613281,
        41.05999755859375,
        41.079986572265628,
        41.09999084472656,
        41.1199951171875,
        41.13999938964844,
        41.15998840332031,
        41.17999267578125,
        41.19999694824219,
        41.21998596191406,
        41.239990234375,
        41.25999450683594,
        41.279998779296878,
        41.29998779296875,
        41.31999206542969,
        41.339996337890628,
        41.3599853515625,
        41.37998962402344,
        41.399993896484378,
        41.41999816894531,
        41.43998718261719,
        41.459991455078128,
        41.47999572753906,
        41.5,
        41.519989013671878,
        41.53999328613281,
        41.55999755859375,
        41.579986572265628,
        41.59999084472656,
        41.6199951171875,
        41.63999938964844,
        41.65998840332031,
        41.67999267578125,
        41.69999694824219,
        41.71998596191406,
        41.739990234375,
        41.75999450683594,
        41.779998779296878,
        41.79998779296875,
        41.81999206542969,
        41.839996337890628,
        41.8599853515625,
        41.87998962402344,
        41.899993896484378,
        41.91999816894531,
        41.93998718261719,
        41.959991455078128,
        41.97999572753906,
        42.0,
        42.019989013671878,
        42.03999328613281,
        42.05999755859375,
        42.079986572265628,
        42.09999084472656,
        42.1199951171875,
        42.13999938964844,
        42.15998840332031,
        42.17999267578125,
        42.19999694824219,
        42.21998596191406,
        42.239990234375,
        42.25999450683594,
        42.279998779296878,
        42.29998779296875,
        42.31999206542969,
        42.339996337890628,
        42.3599853515625,
        42.37998962402344,
        42.399993896484378,
        42.41999816894531,
        42.43998718261719,
        42.459991455078128,
        42.47999572753906,
        42.5,
        42.519989013671878,
        42.53999328613281,
        42.55999755859375,
        42.579986572265628,
        42.59999084472656,
        42.6199951171875,
        42.63999938964844,
        42.65998840332031,
        42.67999267578125,
        42.69999694824219,
        42.71998596191406,
        42.739990234375,
        42.75999450683594,
        42.779998779296878,
        42.79998779296875,
        42.81999206542969,
        42.839996337890628,
        42.8599853515625,
        42.87998962402344,
        42.899993896484378,
        42.91999816894531,
        42.93998718261719,
        42.959991455078128,
        42.97999572753906,
        43.0,
        43.019989013671878,
        43.03999328613281,
        43.05999755859375,
        43.079986572265628,
        43.09999084472656,
        43.1199951171875,
        43.13999938964844,
        43.15998840332031,
        43.17999267578125,
        43.19999694824219,
        43.21998596191406,
        43.239990234375,
        43.25999450683594,
        43.279998779296878,
        43.29998779296875,
        43.31999206542969,
        43.339996337890628,
        43.3599853515625,
        43.37998962402344,
        43.399993896484378,
        43.41999816894531,
        43.43998718261719,
        43.459991455078128,
        43.47999572753906,
        43.5,
        43.519989013671878,
        43.53999328613281,
        43.55999755859375,
        43.579986572265628,
        43.59999084472656,
        43.6199951171875,
        43.63999938964844,
        43.65998840332031,
        43.67999267578125,
        43.69999694824219,
        43.71998596191406,
        43.739990234375,
        43.75999450683594,
        43.779998779296878,
        43.79998779296875,
        43.81999206542969,
        43.839996337890628,
        43.8599853515625,
        43.87998962402344,
        43.899993896484378,
        43.91999816894531,
        43.93998718261719,
        43.959991455078128,
        43.97999572753906,
        44.0,
        44.019989013671878,
        44.03999328613281,
        44.05999755859375,
        44.079986572265628,
        44.09999084472656,
        44.1199951171875,
        44.13999938964844,
        44.15998840332031,
        44.17999267578125,
        44.19999694824219,
        44.21998596191406,
        44.239990234375,
        44.25999450683594,
        44.279998779296878,
        44.29998779296875,
        44.31999206542969,
        44.339996337890628,
        44.3599853515625,
        44.37998962402344,
        44.399993896484378,
        44.41999816894531,
        44.43998718261719,
        44.459991455078128,
        44.47999572753906,
        44.5,
        44.519989013671878,
        44.53999328613281,
        44.55999755859375,
        44.579986572265628,
        44.59999084472656,
        44.6199951171875,
        44.63999938964844,
        44.65998840332031,
        44.67999267578125,
        44.69999694824219,
        44.71998596191406,
        44.739990234375,
        44.75999450683594,
        44.779998779296878,
        44.79998779296875,
        44.81999206542969,
        44.839996337890628,
        44.8599853515625,
        44.87998962402344,
        44.899993896484378,
        44.91999816894531,
        44.93998718261719,
        44.959991455078128,
        44.97999572753906,
        45.0,
        45.019989013671878,
        45.03999328613281,
        45.05999755859375,
        45.079986572265628,
        45.09999084472656,
        45.1199951171875,
        45.13999938964844,
        45.15998840332031,
        45.17999267578125,
        45.19999694824219,
        45.21998596191406,
        45.239990234375,
        45.25999450683594,
        45.279998779296878,
        45.29998779296875,
        45.31999206542969,
        45.339996337890628,
        45.3599853515625,
        45.37998962402344,
        45.399993896484378,
        45.41999816894531,
        45.43998718261719,
        45.459991455078128,
        45.47999572753906,
        45.5,
        45.519989013671878,
        45.53999328613281,
        45.55999755859375,
        45.579986572265628,
        45.59999084472656,
        45.6199951171875,
        45.63999938964844,
        45.65998840332031,
        45.67999267578125,
        45.69999694824219,
        45.71998596191406,
        45.739990234375,
        45.75999450683594,
        45.779998779296878,
        45.79998779296875,
        45.81999206542969,
        45.839996337890628,
        45.8599853515625,
        45.87998962402344,
        45.899993896484378,
        45.91999816894531,
        45.93998718261719,
        45.959991455078128,
        45.97999572753906,
        46.0,
        46.019989013671878,
        46.03999328613281,
        46.05999755859375,
        46.079986572265628,
        46.09999084472656,
        46.1199951171875,
        46.13999938964844,
        46.15998840332031,
        46.17999267578125,
        46.19999694824219,
        46.21998596191406,
        46.239990234375,
        46.25999450683594,
        46.279998779296878,
        46.29998779296875,
        46.31999206542969,
        46.339996337890628,
        46.3599853515625,
        46.37998962402344,
        46.399993896484378,
        46.41999816894531,
        46.43998718261719,
        46.459991455078128,
        46.47999572753906,
        46.5,
        46.519989013671878,
        46.53999328613281,
        46.55999755859375,
        46.579986572265628,
        46.59999084472656,
        46.6199951171875,
        46.63999938964844,
        46.65998840332031,
        46.67999267578125,
        46.69999694824219,
        46.71998596191406,
        46.739990234375,
        46.75999450683594,
        46.779998779296878,
        46.79998779296875,
        46.81999206542969,
        46.839996337890628,
        46.8599853515625,
        46.87998962402344,
        46.899993896484378,
        46.91999816894531,
        46.93998718261719,
        46.959991455078128,
        46.97999572753906,
        47.0,
        47.019989013671878,
        47.03999328613281,
        47.05999755859375,
        47.079986572265628,
        47.09999084472656,
        47.1199951171875,
        47.13999938964844,
        47.15998840332031,
        47.17999267578125,
        47.19999694824219,
        47.21998596191406,
        47.239990234375,
        47.25999450683594,
        47.279998779296878,
        47.29998779296875,
        47.31999206542969,
        47.339996337890628,
        47.3599853515625,
        47.37998962402344,
        47.399993896484378,
        47.41999816894531,
        47.43998718261719,
        47.459991455078128,
        47.47999572753906,
        47.5,
        47.519989013671878,
        47.53999328613281,
        47.55999755859375,
        47.579986572265628,
        47.59999084472656,
        47.6199951171875,
        47.63999938964844,
        47.65998840332031,
        47.67999267578125,
        47.69999694824219,
        47.71998596191406,
        47.739990234375,
        47.75999450683594,
        47.779998779296878,
        47.79998779296875,
        47.81999206542969,
        47.839996337890628,
        47.8599853515625,
        47.87998962402344,
        47.899993896484378,
        47.91999816894531,
        47.93998718261719,
        47.959991455078128,
        47.97999572753906,
        48.0,
        48.019989013671878,
        48.03999328613281,
        48.05999755859375,
        48.079986572265628,
        48.09999084472656,
        48.1199951171875,
        48.13999938964844,
        48.15998840332031,
        48.17999267578125,
        48.19999694824219,
        48.21998596191406,
        48.239990234375,
        48.25999450683594,
        48.279998779296878,
        48.29998779296875,
        48.31999206542969,
        48.339996337890628,
        48.3599853515625,
        48.37998962402344,
        48.399993896484378,
        48.41999816894531,
        48.43998718261719,
        48.459991455078128,
        48.47999572753906,
        48.5,
        48.519989013671878,
        48.53999328613281,
        48.55999755859375,
        48.579986572265628,
        48.59999084472656,
        48.6199951171875,
        48.63999938964844,
        48.65998840332031,
        48.67999267578125,
        48.69999694824219,
        48.71998596191406,
        48.739990234375,
        48.75999450683594,
        48.779998779296878,
        48.79998779296875,
        48.81999206542969,
        48.839996337890628,
        48.8599853515625,
        48.87998962402344,
        48.899993896484378,
        48.91999816894531,
        48.93998718261719,
        48.959991455078128,
        48.97999572753906,
        49.0,
        49.019989013671878,
        49.03999328613281,
        49.05999755859375,
        49.079986572265628,
        49.09999084472656,
        49.1199951171875,
        49.13999938964844,
        49.15998840332031,
        49.17999267578125,
        49.19999694824219,
        49.21998596191406,
        49.239990234375,
        49.25999450683594,
        49.279998779296878,
        49.29998779296875,
        49.31999206542969,
        49.339996337890628,
        49.3599853515625,
        49.37998962402344,
        49.399993896484378,
        49.41999816894531,
        49.43998718261719,
        49.459991455078128,
        49.47999572753906,
        49.5,
        49.519989013671878,
        49.53999328613281,
        49.55999755859375,
        49.579986572265628,
        49.59999084472656,
        49.6199951171875,
        49.63999938964844,
        49.65998840332031,
        49.67999267578125,
        49.69999694824219,
        49.71998596191406,
        49.739990234375,
        49.75999450683594,
        49.779998779296878,
        49.79998779296875,
        49.81999206542969,
        49.839996337890628,
        49.8599853515625,
        49.87998962402344,
        49.899993896484378,
        49.91999816894531,
        49.93998718261719,
        49.959991455078128,
        49.97999572753906,
        50.0,
        50.019989013671878,
        50.03999328613281,
        50.05999755859375,
        50.079986572265628,
        50.09999084472656,
        50.1199951171875,
        50.13999938964844,
        50.15998840332031,
        50.17999267578125,
        50.19999694824219,
        50.21998596191406,
        50.239990234375,
        50.25999450683594,
        50.279998779296878,
        50.29998779296875,
        50.31999206542969,
        50.339996337890628,
        50.3599853515625,
        50.37998962402344,
        50.399993896484378,
        50.41999816894531,
        50.43998718261719,
        50.459991455078128,
        50.47999572753906,
        50.5,
        50.519989013671878,
        50.53999328613281,
        50.55999755859375,
        50.579986572265628,
        50.59999084472656,
        50.6199951171875,
        50.63999938964844,
        50.65998840332031,
        50.67999267578125,
        50.69999694824219,
        50.71998596191406,
        50.739990234375,
        50.75999450683594,
        50.779998779296878,
        50.79998779296875,
        50.81999206542969,
        50.839996337890628,
        50.8599853515625,
        50.87998962402344,
        50.899993896484378,
        50.91999816894531,
        50.93998718261719,
        50.959991455078128,
        50.97999572753906,
        51.0,
        51.019989013671878,
        51.03999328613281,
        51.05999755859375,
        51.079986572265628,
        51.09999084472656,
        51.1199951171875,
        51.13999938964844,
        51.15998840332031,
        51.17999267578125,
        51.19999694824219,
        51.21998596191406,
        51.239990234375,
        51.25999450683594,
        51.279998779296878,
        51.29998779296875,
        51.31999206542969,
        51.339996337890628,
        51.3599853515625,
        51.37998962402344,
        51.399993896484378,
        51.41999816894531,
        51.43998718261719,
        51.459991455078128,
        51.47999572753906,
        51.5,
        51.519989013671878,
        51.53999328613281,
        51.55999755859375,
        51.579986572265628,
        51.59999084472656,
        51.6199951171875,
        51.63999938964844,
        51.65998840332031,
        51.67999267578125,
        51.69999694824219,
        51.71998596191406,
        51.739990234375,
        51.75999450683594,
        51.779998779296878,
        51.79998779296875,
        51.81999206542969,
        51.839996337890628,
        51.8599853515625,
        51.87998962402344,
        51.899993896484378,
        51.91999816894531,
        51.93998718261719,
        51.959991455078128,
        51.97999572753906,
        52.0,
        52.019989013671878,
        52.03999328613281,
        52.05999755859375,
        52.079986572265628,
        52.09999084472656,
        52.1199951171875,
        52.13999938964844,
        52.15998840332031,
        52.17999267578125,
        52.19999694824219,
        52.21998596191406,
        52.239990234375,
        52.25999450683594,
        52.279998779296878,
        52.29998779296875,
        52.31999206542969,
        52.339996337890628,
        52.3599853515625,
        52.37998962402344,
        52.399993896484378,
        52.41999816894531,
        52.43998718261719,
        52.459991455078128,
        52.47999572753906,
        52.5,
        52.519989013671878,
        52.53999328613281,
        52.55999755859375,
        52.579986572265628,
        52.59999084472656,
        52.6199951171875,
        52.63999938964844,
        52.65998840332031,
        52.67999267578125,
        52.69999694824219,
        52.71998596191406,
        52.739990234375,
        52.75999450683594,
        52.779998779296878,
        52.79998779296875,
        52.81999206542969,
        52.839996337890628,
        52.8599853515625,
        52.87998962402344,
        52.899993896484378,
        52.91999816894531,
        52.93998718261719,
        52.959991455078128,
        52.97999572753906,
        53.0,
        53.019989013671878,
        53.03999328613281,
        53.05999755859375,
        53.079986572265628,
        53.09999084472656,
        53.1199951171875,
        53.13999938964844,
        53.15998840332031,
        53.17999267578125,
        53.19999694824219,
        53.21998596191406,
        53.239990234375,
        53.25999450683594,
        53.279998779296878,
        53.29998779296875,
        53.31999206542969,
        53.339996337890628,
        53.3599853515625,
        53.37998962402344,
        53.399993896484378,
        53.41999816894531,
        53.43998718261719,
        53.459991455078128,
        53.47999572753906,
        53.5,
        53.519989013671878,
        53.53999328613281,
        53.55999755859375,
        53.579986572265628,
        53.59999084472656,
        53.6199951171875,
        53.63999938964844,
        53.65998840332031,
        53.67999267578125,
        53.69999694824219,
        53.71998596191406,
        53.739990234375,
        53.75999450683594,
        53.779998779296878,
        53.79998779296875,
        53.81999206542969,
        53.839996337890628,
        53.8599853515625,
        53.87998962402344,
        53.899993896484378,
        53.91999816894531,
        53.93998718261719,
        53.959991455078128,
        53.97999572753906,
        54.0,
        54.019989013671878,
        54.03999328613281,
        54.05999755859375,
        54.079986572265628,
        54.09999084472656,
        54.1199951171875,
        54.13999938964844,
        54.15998840332031,
        54.17999267578125,
        54.19999694824219,
        54.21998596191406,
        54.239990234375,
        54.25999450683594,
        54.279998779296878,
        54.29998779296875,
        54.31999206542969,
        54.339996337890628,
        54.3599853515625,
        54.37998962402344,
        54.399993896484378,
        54.41999816894531,
        54.43998718261719,
        54.459991455078128,
        54.47999572753906,
        54.5,
        54.519989013671878,
        54.53999328613281,
        54.55999755859375,
        54.579986572265628,
        54.59999084472656,
        54.6199951171875,
        54.63999938964844,
        54.65998840332031,
        54.67999267578125,
        54.69999694824219,
        54.71998596191406,
        54.739990234375,
        54.75999450683594,
        54.779998779296878,
        54.79998779296875,
        54.81999206542969,
        54.839996337890628,
        54.8599853515625,
        54.87998962402344,
        54.899993896484378,
        54.91999816894531,
        54.93998718261719,
        54.959991455078128,
        54.97999572753906,
        55.0,
        55.019989013671878,
        55.03999328613281,
        55.05999755859375,
        55.079986572265628,
        55.09999084472656,
        55.1199951171875,
        55.13999938964844,
        55.15998840332031,
        55.17999267578125,
        55.19999694824219,
        55.21998596191406,
        55.239990234375,
        55.25999450683594,
        55.279998779296878,
        55.29998779296875,
        55.31999206542969,
        55.339996337890628,
        55.3599853515625,
        55.37998962402344,
        55.399993896484378,
        55.41999816894531,
        55.43998718261719,
        55.459991455078128,
        55.47999572753906,
        55.5,
        55.519989013671878,
        55.53999328613281,
        55.55999755859375,
        55.579986572265628,
        55.59999084472656,
        55.6199951171875,
        55.63999938964844,
        55.65998840332031,
        55.67999267578125,
        55.69999694824219,
        55.71998596191406,
        55.739990234375,
        55.75999450683594,
        55.779998779296878,
        55.79998779296875,
        55.81999206542969,
        55.839996337890628,
        55.8599853515625,
        55.87998962402344,
        55.899993896484378,
        55.91999816894531,
        55.93998718261719,
        55.959991455078128,
        55.97999572753906,
        56.0,
        56.019989013671878,
        56.03999328613281,
        56.05999755859375,
        56.079986572265628,
        56.09999084472656,
        56.1199951171875,
        56.13999938964844,
        56.15998840332031,
        56.17999267578125,
        56.19999694824219,
        56.21998596191406,
        56.239990234375,
        56.25999450683594,
        56.279998779296878,
        56.29998779296875,
        56.31999206542969,
        56.339996337890628,
        56.3599853515625,
        56.37998962402344,
        56.399993896484378,
        56.41999816894531,
        56.43998718261719,
        56.459991455078128,
        56.47999572753906,
        56.5,
        56.519989013671878,
        56.53999328613281,
        56.55999755859375,
        56.579986572265628,
        56.59999084472656,
        56.6199951171875,
        56.63999938964844,
        56.65998840332031,
        56.67999267578125,
        56.69999694824219,
        56.71998596191406,
        56.739990234375,
        56.75999450683594,
        56.779998779296878,
        56.79998779296875,
        56.81999206542969,
        56.839996337890628,
        56.8599853515625,
        56.87998962402344,
        56.899993896484378,
        56.91999816894531,
        56.93998718261719,
        56.959991455078128,
        56.97999572753906,
        57.0,
        57.019989013671878,
        57.03999328613281,
        57.05999755859375,
        57.079986572265628,
        57.09999084472656,
        57.1199951171875,
        57.13999938964844,
        57.15998840332031,
        57.17999267578125,
        57.19999694824219,
        57.21998596191406,
        57.239990234375,
        57.25999450683594,
        57.279998779296878,
        57.29998779296875,
        57.31999206542969,
        57.339996337890628,
        57.3599853515625,
        57.37998962402344,
        57.399993896484378,
        57.41999816894531,
        57.43998718261719,
        57.459991455078128,
        57.47999572753906,
        57.5,
        57.519989013671878,
        57.53999328613281,
        57.55999755859375,
        57.579986572265628,
        57.59999084472656,
        57.6199951171875,
        57.63999938964844,
        57.65998840332031,
        57.67999267578125,
        57.69999694824219,
        57.71998596191406,
        57.739990234375,
        57.75999450683594,
        57.779998779296878,
        57.79998779296875,
        57.81999206542969,
        57.839996337890628,
        57.8599853515625,
        57.87998962402344,
        57.899993896484378,
        57.91999816894531,
        57.93998718261719,
        57.959991455078128,
        57.97999572753906,
        58.0,
        58.019989013671878,
        58.03999328613281,
        58.05999755859375,
        58.079986572265628,
        58.09999084472656,
        58.1199951171875,
        58.13999938964844,
        58.15998840332031,
        58.17999267578125,
        58.19999694824219,
        58.21998596191406,
        58.239990234375,
        58.25999450683594,
        58.279998779296878,
        58.29998779296875,
        58.31999206542969,
        58.339996337890628,
        58.3599853515625,
        58.37998962402344,
        58.399993896484378,
        58.41999816894531,
        58.43998718261719,
        58.459991455078128,
        58.47999572753906,
        58.5,
        58.519989013671878,
        58.53999328613281,
        58.55999755859375,
        58.579986572265628,
        58.59999084472656,
        58.6199951171875,
        58.63999938964844,
        58.65998840332031,
        58.67999267578125,
        58.69999694824219,
        58.71998596191406,
        58.739990234375,
        58.75999450683594,
        58.779998779296878,
        58.79998779296875,
        58.81999206542969,
        58.839996337890628,
        58.8599853515625,
        58.87998962402344,
        58.899993896484378,
        58.91999816894531,
        58.93998718261719,
        58.959991455078128,
        58.97999572753906,
        59.0,
        59.019989013671878,
        59.03999328613281,
        59.05999755859375,
        59.079986572265628,
        59.09999084472656,
        59.1199951171875,
        59.13999938964844,
        59.15998840332031,
        59.17999267578125,
        59.19999694824219,
        59.21998596191406,
        59.239990234375,
        59.25999450683594,
        59.279998779296878,
        59.29998779296875,
        59.31999206542969,
        59.339996337890628,
        59.3599853515625,
        59.37998962402344,
        59.399993896484378,
        59.41999816894531,
        59.43998718261719,
        59.459991455078128,
        59.47999572753906,
        59.5,
        59.519989013671878,
        59.53999328613281,
        59.55999755859375,
        59.579986572265628,
        59.59999084472656,
        59.6199951171875,
        59.63999938964844,
        59.65998840332031,
        59.67999267578125,
        59.69999694824219,
        59.71998596191406,
        59.739990234375,
        59.75999450683594,
        59.779998779296878,
        59.79998779296875,
        59.81999206542969,
        59.839996337890628,
        59.8599853515625,
        59.87998962402344,
        59.899993896484378,
        59.91999816894531,
        59.93998718261719,
        59.959991455078128,
        59.97999572753906
    ],
    "rightHandPositions": [
        "(-0.356032, 1.210852, -0.052029)",
        "(-0.356030, 1.210846, -0.052015)",
        "(-0.356027, 1.210855, -0.051989)",
        "(-0.356031, 1.210888, -0.051971)",
        "(-0.356020, 1.210906, -0.051942)",
        "(-0.355998, 1.210884, -0.051895)",
        "(-0.355977, 1.210873, -0.051877)",
        "(-0.355924, 1.210861, -0.051830)",
        "(-0.355893, 1.210904, -0.051787)",
        "(-0.355870, 1.211000, -0.051745)",
        "(-0.355849, 1.211093, -0.051692)",
        "(-0.355841, 1.211138, -0.051662)",
        "(-0.355837, 1.211197, -0.051622)",
        "(-0.355837, 1.211252, -0.051581)",
        "(-0.355840, 1.211285, -0.051560)",
        "(-0.355860, 1.211347, -0.051564)",
        "(-0.355860, 1.211347, -0.051564)",
        "(-0.355864, 1.211369, -0.051580)",
        "(-0.355858, 1.211374, -0.051624)",
        "(-0.355839, 1.211358, -0.051724)",
        "(-0.355817, 1.211323, -0.051867)",
        "(-0.355817, 1.211323, -0.051867)",
        "(-0.355833, 1.211303, -0.052002)",
        "(-0.355859, 1.211267, -0.052085)",
        "(-0.355870, 1.211189, -0.052197)",
        "(-0.355897, 1.211153, -0.052323)",
        "(-0.355922, 1.211175, -0.052396)",
        "(-0.355975, 1.211340, -0.052587)",
        "(-0.355838, 1.211591, -0.052948)",
        "(-0.355362, 1.211866, -0.053612)",
        "(-0.353869, 1.212428, -0.055416)",
        "(-0.353869, 1.212428, -0.055416)",
        "(-0.352100, 1.212391, -0.056836)",
        "(-0.349945, 1.212663, -0.058695)",
        "(-0.347443, 1.213466, -0.060752)",
        "(-0.343187, 1.215709, -0.063946)",
        "(-0.343187, 1.215709, -0.063946)",
        "(-0.339947, 1.217936, -0.066133)",
        "(-0.336413, 1.220591, -0.068131)",
        "(-0.332420, 1.223563, -0.070070)",
        "(-0.327824, 1.226758, -0.072025)",
        "(-0.325273, 1.228449, -0.073052)",
        "(-0.319484, 1.231986, -0.075130)",
        "(-0.313168, 1.235502, -0.076680)",
        "(-0.306471, 1.239153, -0.077584)",
        "(-0.299304, 1.243232, -0.078414)",
        "(-0.295589, 1.245505, -0.078836)",
        "(-0.287978, 1.250609, -0.079611)",
        "(-0.280375, 1.256161, -0.079949)",
        "(-0.272963, 1.262122, -0.079703)",
        "(-0.265528, 1.268374, -0.079610)",
        "(-0.261824, 1.271623, -0.079633)",
        "(-0.254421, 1.278179, -0.079673)",
        "(-0.247303, 1.284803, -0.079517)",
        "(-0.240664, 1.291307, -0.078984)",
        "(-0.234371, 1.297643, -0.078305)",
        "(-0.231314, 1.300792, -0.078007)",
        "(-0.225357, 1.306917, -0.077474)",
        "(-0.219690, 1.312672, -0.076700)",
        "(-0.214503, 1.318003, -0.075630)",
        "(-0.209502, 1.322573, -0.074060)",
        "(-0.207003, 1.324561, -0.073145)",
        "(-0.201998, 1.328046, -0.071397)",
        "(-0.196936, 1.331040, -0.069913)",
        "(-0.191856, 1.333379, -0.068565)",
        "(-0.186874, 1.335000, -0.067134)",
        "(-0.184402, 1.335646, -0.066393)",
        "(-0.179551, 1.336748, -0.065076)",
        "(-0.174729, 1.337493, -0.063858)",
        "(-0.170029, 1.337988, -0.062970)",
        "(-0.165479, 1.338426, -0.062485)",
        "(-0.160843, 1.338519, -0.062396)",
        "(-0.158464, 1.338450, -0.062435)",
        "(-0.153658, 1.338216, -0.063038)",
        "(-0.148789, 1.338105, -0.064170)",
        "(-0.143996, 1.338009, -0.065778)",
        "(-0.141536, 1.337862, -0.066643)",
        "(-0.136697, 1.337580, -0.068513)",
        "(-0.131694, 1.337303, -0.070514)",
        "(-0.126842, 1.337021, -0.072476)",
        "(-0.122381, 1.337141, -0.074343)",
        "(-0.120232, 1.337303, -0.075262)",
        "(-0.116113, 1.337855, -0.076932)",
        "(-0.112329, 1.338758, -0.078384)",
        "(-0.108931, 1.340196, -0.079763)",
        "(-0.105859, 1.342153, -0.081251)",
        "(-0.104335, 1.343234, -0.082051)",
        "(-0.101484, 1.345662, -0.083789)",
        "(-0.099159, 1.348786, -0.085647)",
        "(-0.097263, 1.352257, -0.087511)",
        "(-0.095423, 1.355368, -0.089201)",
        "(-0.094582, 1.356745, -0.089917)",
        "(-0.093064, 1.359111, -0.091002)",
        "(-0.091220, 1.360821, -0.092025)",
        "(-0.089584, 1.362126, -0.092783)",
        "(-0.087978, 1.363413, -0.093518)",
        "(-0.087259, 1.364088, -0.093844)",
        "(-0.085880, 1.365475, -0.094341)",
        "(-0.085141, 1.367172, -0.094213)",
        "(-0.084903, 1.369121, -0.093521)",
        "(-0.084956, 1.371366, -0.092364)",
        "(-0.085009, 1.372475, -0.091752)",
        "(-0.085057, 1.374673, -0.090419)",
        "(-0.085091, 1.376911, -0.089008)",
        "(-0.085139, 1.378925, -0.087393)",
        "(-0.084737, 1.381257, -0.085069)",
        "(-0.084737, 1.381257, -0.085069)",
        "(-0.084429, 1.382465, -0.083589)",
        "(-0.084179, 1.383301, -0.082168)",
        "(-0.083945, 1.383991, -0.080899)",
        "(-0.083611, 1.384457, -0.079866)",
        "(-0.083415, 1.384624, -0.079458)",
        "(-0.083007, 1.384915, -0.078836)",
        "(-0.082854, 1.385316, -0.078423)",
        "(-0.082614, 1.385462, -0.078204)",
        "(-0.082457, 1.385485, -0.078110)",
        "(-0.082413, 1.385453, -0.078117)",
        "(-0.081888, 1.385091, -0.078221)",
        "(-0.081613, 1.384725, -0.078369)",
        "(-0.081588, 1.384258, -0.078508)",
        "(-0.081554, 1.383705, -0.078628)",
        "(-0.081529, 1.383369, -0.078700)",
        "(-0.081690, 1.382767, -0.078774)",
        "(-0.081711, 1.381994, -0.078768)",
        "(-0.081654, 1.381395, -0.078925)",
        "(-0.081410, 1.380854, -0.079176)",
        "(-0.081299, 1.380609, -0.079282)",
        "(-0.080962, 1.380095, -0.079479)",
        "(-0.080806, 1.379822, -0.079485)",
        "(-0.080647, 1.379482, -0.079445)",
        "(-0.080691, 1.379460, -0.079241)",
        "(-0.080545, 1.379298, -0.079207)",
        "(-0.080396, 1.379260, -0.079067)",
        "(-0.080289, 1.379304, -0.078823)",
        "(-0.080217, 1.379363, -0.078551)",
        "(-0.080214, 1.379611, -0.078364)",
        "(-0.080143, 1.379715, -0.078306)",
        "(-0.079939, 1.379969, -0.078194)",
        "(-0.080053, 1.380218, -0.078027)",
        "(-0.080050, 1.380383, -0.077844)",
        "(-0.079959, 1.380384, -0.077751)",
        "(-0.079885, 1.380367, -0.077748)",
        "(-0.079772, 1.380392, -0.077800)",
        "(-0.079476, 1.380311, -0.078074)",
        "(-0.079152, 1.380154, -0.078359)",
        "(-0.078839, 1.379890, -0.078639)",
        "(-0.078668, 1.379730, -0.078771)",
        "(-0.078199, 1.379304, -0.079125)",
        "(-0.077714, 1.378924, -0.079513)",
        "(-0.077351, 1.378697, -0.079913)",
        "(-0.076974, 1.378507, -0.080279)",
        "(-0.076904, 1.378488, -0.080364)",
        "(-0.076853, 1.378477, -0.080424)",
        "(-0.076647, 1.378352, -0.080591)",
        "(-0.076579, 1.378367, -0.080602)",
        "(-0.076267, 1.378132, -0.080687)",
        "(-0.076107, 1.377984, -0.080714)",
        "(-0.075913, 1.377790, -0.080694)",
        "(-0.075564, 1.377431, -0.080743)",
        "(-0.075270, 1.377095, -0.080836)",
        "(-0.074977, 1.376611, -0.080956)",
        "(-0.074964, 1.376469, -0.080950)",
        "(-0.074997, 1.376292, -0.080904)",
        "(-0.074882, 1.375754, -0.080990)",
        "(-0.074768, 1.375449, -0.081140)",
        "(-0.074630, 1.375281, -0.081350)",
        "(-0.074519, 1.375200, -0.081529)",
        "(-0.074220, 1.374993, -0.081955)",
        "(-0.074072, 1.374878, -0.082165)",
        "(-0.073798, 1.374604, -0.082461)",
        "(-0.073763, 1.374651, -0.082543)",
        "(-0.073678, 1.374624, -0.082645)",
        "(-0.073329, 1.374433, -0.082983)",
        "(-0.073146, 1.374295, -0.083174)",
        "(-0.072871, 1.374047, -0.083478)",
        "(-0.072697, 1.373952, -0.083734)",
        "(-0.072654, 1.373999, -0.083826)",
        "(-0.072196, 1.373830, -0.084394)",
        "(-0.072082, 1.373847, -0.084552)",
        "(-0.071947, 1.373791, -0.084726)",
        "(-0.071738, 1.373620, -0.084963)",
        "(-0.071617, 1.373493, -0.085100)",
        "(-0.071595, 1.373499, -0.085185)",
        "(-0.071622, 1.373584, -0.085246)",
        "(-0.071473, 1.373458, -0.085424)",
        "(-0.071389, 1.373336, -0.085501)",
        "(-0.071399, 1.373330, -0.085513)",
        "(-0.071480, 1.373382, -0.085495)",
        "(-0.071598, 1.373445, -0.085437)",
        "(-0.071685, 1.373378, -0.085412)",
        "(-0.071803, 1.373286, -0.085394)",
        "(-0.071876, 1.373299, -0.085372)",
        "(-0.072026, 1.373263, -0.085378)",
        "(-0.072195, 1.373314, -0.085371)",
        "(-0.072337, 1.373371, -0.085399)",
        "(-0.072479, 1.373481, -0.085343)",
        "(-0.072530, 1.373513, -0.085320)",
        "(-0.072717, 1.373618, -0.085222)",
        "(-0.072916, 1.373766, -0.085125)",
        "(-0.073096, 1.373934, -0.085045)",
        "(-0.073254, 1.374105, -0.084949)",
        "(-0.073290, 1.374155, -0.084924)",
        "(-0.073396, 1.374279, -0.084879)",
        "(-0.073500, 1.374370, -0.084856)",
        "(-0.073721, 1.374438, -0.084815)",
        "(-0.073930, 1.374333, -0.084781)",
        "(-0.074026, 1.374284, -0.084763)",
        "(-0.074244, 1.374250, -0.084711)",
        "(-0.074562, 1.374155, -0.084692)",
        "(-0.074887, 1.374023, -0.084737)",
        "(-0.075105, 1.373823, -0.084861)",
        "(-0.075158, 1.373730, -0.084951)",
        "(-0.075312, 1.373781, -0.085070)",
        "(-0.075500, 1.373848, -0.085301)",
        "(-0.075719, 1.373950, -0.085359)",
        "(-0.075939, 1.373906, -0.085368)",
        "(-0.076249, 1.373843, -0.085217)",
        "(-0.076777, 1.373620, -0.084891)",
        "(-0.077122, 1.373413, -0.084476)",
        "(-0.077487, 1.373400, -0.084186)",
        "(-0.077709, 1.373551, -0.084016)",
        "(-0.077841, 1.373599, -0.083921)",
        "(-0.078041, 1.373743, -0.083788)",
        "(-0.078275, 1.373881, -0.083778)",
        "(-0.078476, 1.374092, -0.083821)",
        "(-0.078656, 1.374276, -0.083917)",
        "(-0.078710, 1.374325, -0.084016)",
        "(-0.078820, 1.374457, -0.084272)",
        "(-0.079008, 1.374674, -0.084575)",
        "(-0.079278, 1.374982, -0.084952)",
        "(-0.079520, 1.375331, -0.085547)",
        "(-0.079595, 1.375445, -0.085652)",
        "(-0.079832, 1.375841, -0.086107)",
        "(-0.080008, 1.376236, -0.086646)",
        "(-0.080073, 1.376557, -0.087428)",
        "(-0.080179, 1.376734, -0.087987)",
        "(-0.080259, 1.376760, -0.088180)",
        "(-0.080399, 1.376683, -0.088572)",
        "(-0.080498, 1.376483, -0.088966)",
        "(-0.080639, 1.376470, -0.089041)",
        "(-0.080821, 1.376419, -0.089084)",
        "(-0.080904, 1.376367, -0.089085)",
        "(-0.081109, 1.376207, -0.089012)",
        "(-0.081324, 1.376022, -0.088825)",
        "(-0.081518, 1.375675, -0.088522)",
        "(-0.081753, 1.375510, -0.088199)",
        "(-0.081853, 1.375488, -0.088057)",
        "(-0.082041, 1.375308, -0.087686)",
        "(-0.082255, 1.375260, -0.087343)",
        "(-0.082475, 1.375204, -0.086979)",
        "(-0.082671, 1.375199, -0.086621)",
        "(-0.082761, 1.375220, -0.086464)",
        "(-0.082911, 1.375307, -0.086235)",
        "(-0.083084, 1.375419, -0.085985)",
        "(-0.083272, 1.375582, -0.085748)",
        "(-0.083403, 1.375697, -0.085593)",
        "(-0.083484, 1.375775, -0.085517)",
        "(-0.083585, 1.375848, -0.085439)",
        "(-0.083721, 1.375851, -0.085330)",
        "(-0.083820, 1.375557, -0.085209)",
        "(-0.083854, 1.375228, -0.085093)",
        "(-0.083854, 1.375109, -0.085067)",
        "(-0.083930, 1.375039, -0.084971)",
        "(-0.083854, 1.374744, -0.085013)",
        "(-0.083846, 1.374638, -0.085048)",
        "(-0.083862, 1.374519, -0.085046)",
        "(-0.083896, 1.374469, -0.085024)",
        "(-0.084021, 1.374509, -0.084957)",
        "(-0.084131, 1.374607, -0.084916)",
        "(-0.084232, 1.374738, -0.084871)",
        "(-0.084321, 1.374864, -0.084807)",
        "(-0.084398, 1.374944, -0.084744)",
        "(-0.084550, 1.375050, -0.084578)",
        "(-0.084724, 1.375133, -0.084358)",
        "(-0.084857, 1.375225, -0.084156)",
        "(-0.084956, 1.375237, -0.083940)",
        "(-0.084977, 1.375226, -0.083862)",
        "(-0.085082, 1.375241, -0.083617)",
        "(-0.085238, 1.375345, -0.083349)",
        "(-0.085378, 1.375450, -0.083069)",
        "(-0.085527, 1.375655, -0.082810)",
        "(-0.085588, 1.375762, -0.082710)",
        "(-0.085775, 1.376088, -0.082442)",
        "(-0.085857, 1.376361, -0.082229)",
        "(-0.085987, 1.376676, -0.082002)",
        "(-0.086088, 1.376968, -0.081773)",
        "(-0.086124, 1.377048, -0.081709)",
        "(-0.086323, 1.377436, -0.081447)",
        "(-0.086481, 1.377740, -0.081209)",
        "(-0.086618, 1.377981, -0.080990)",
        "(-0.086721, 1.378188, -0.080783)",
        "(-0.086788, 1.378304, -0.080653)",
        "(-0.086837, 1.378462, -0.080439)",
        "(-0.086934, 1.378668, -0.080271)",
        "(-0.086934, 1.378840, -0.080213)",
        "(-0.086849, 1.379017, -0.080212)",
        "(-0.086829, 1.379104, -0.080198)",
        "(-0.086814, 1.379246, -0.080192)",
        "(-0.086810, 1.379390, -0.080198)",
        "(-0.086758, 1.379432, -0.080224)",
        "(-0.086721, 1.379401, -0.080193)",
        "(-0.086720, 1.379369, -0.080164)",
        "(-0.086628, 1.379118, -0.080109)",
        "(-0.086668, 1.378948, -0.079981)",
        "(-0.086703, 1.378631, -0.079833)",
        "(-0.086805, 1.378452, -0.079687)",
        "(-0.086833, 1.378202, -0.079611)",
        "(-0.086923, 1.377891, -0.079456)",
        "(-0.087015, 1.377608, -0.079323)",
        "(-0.087070, 1.377352, -0.079221)",
        "(-0.087077, 1.377072, -0.079153)",
        "(-0.087128, 1.376985, -0.079111)",
        "(-0.087283, 1.376845, -0.078968)",
        "(-0.087464, 1.376594, -0.078768)",
        "(-0.087709, 1.376291, -0.078590)",
        "(-0.087868, 1.376135, -0.078453)",
        "(-0.087920, 1.376094, -0.078398)",
        "(-0.088073, 1.376066, -0.078291)",
        "(-0.088136, 1.375774, -0.078250)",
        "(-0.088186, 1.375519, -0.078203)",
        "(-0.088215, 1.375279, -0.078155)",
        "(-0.088238, 1.375220, -0.078123)",
        "(-0.088250, 1.375081, -0.078092)",
        "(-0.088254, 1.375001, -0.078081)",
        "(-0.088244, 1.374933, -0.078103)",
        "(-0.088278, 1.374871, -0.078081)",
        "(-0.088301, 1.374834, -0.078048)",
        "(-0.088370, 1.374628, -0.077991)",
        "(-0.088474, 1.374376, -0.077983)",
        "(-0.088575, 1.374130, -0.077949)",
        "(-0.088602, 1.373708, -0.077930)",
        "(-0.088618, 1.373435, -0.077918)",
        "(-0.088641, 1.372937, -0.077945)",
        "(-0.088643, 1.372490, -0.078017)",
        "(-0.088682, 1.372071, -0.078090)",
        "(-0.088666, 1.371533, -0.078223)",
        "(-0.088645, 1.371283, -0.078291)",
        "(-0.088572, 1.370838, -0.078454)",
        "(-0.088471, 1.370384, -0.078644)",
        "(-0.088409, 1.370108, -0.078785)",
        "(-0.088332, 1.369784, -0.078969)",
        "(-0.088326, 1.369680, -0.079023)",
        "(-0.088261, 1.369361, -0.079184)",
        "(-0.088232, 1.368972, -0.079372)",
        "(-0.088227, 1.368476, -0.079512)",
        "(-0.088220, 1.367939, -0.079566)",
        "(-0.088213, 1.367695, -0.079585)",
        "(-0.088106, 1.366728, -0.079724)",
        "(-0.088037, 1.365926, -0.079826)",
        "(-0.087908, 1.365030, -0.079888)",
        "(-0.087827, 1.364391, -0.079954)",
        "(-0.087758, 1.364159, -0.080008)",
        "(-0.087645, 1.363786, -0.080121)",
        "(-0.087518, 1.363528, -0.080225)",
        "(-0.087426, 1.363340, -0.080294)",
        "(-0.087309, 1.363172, -0.080388)",
        "(-0.087250, 1.363109, -0.080422)",
        "(-0.087151, 1.363059, -0.080418)",
        "(-0.086974, 1.362937, -0.080450)",
        "(-0.086790, 1.362849, -0.080467)",
        "(-0.086638, 1.362791, -0.080463)",
        "(-0.086601, 1.362792, -0.080449)",
        "(-0.086445, 1.362722, -0.080419)",
        "(-0.086315, 1.362683, -0.080361)",
        "(-0.086172, 1.362619, -0.080315)",
        "(-0.086021, 1.362562, -0.080238)",
        "(-0.085952, 1.362534, -0.080201)",
        "(-0.085767, 1.362437, -0.080116)",
        "(-0.085660, 1.362381, -0.079957)",
        "(-0.085496, 1.362214, -0.079776)",
        "(-0.085410, 1.362118, -0.079564)",
        "(-0.085295, 1.361995, -0.079471)",
        "(-0.084973, 1.361683, -0.079332)",
        "(-0.084866, 1.361522, -0.079129)",
        "(-0.084816, 1.361350, -0.078882)",
        "(-0.084578, 1.360824, -0.078625)",
        "(-0.084521, 1.360659, -0.078516)",
        "(-0.084483, 1.360525, -0.078372)",
        "(-0.084407, 1.360399, -0.078227)",
        "(-0.084145, 1.360113, -0.078150)",
        "(-0.083928, 1.359890, -0.078076)",
        "(-0.083829, 1.359798, -0.078019)",
        "(-0.083740, 1.359751, -0.077945)",
        "(-0.083638, 1.359764, -0.077887)",
        "(-0.083460, 1.359835, -0.077916)",
        "(-0.083310, 1.359912, -0.077990)",
        "(-0.083333, 1.359972, -0.077950)",
        "(-0.083281, 1.359955, -0.077926)",
        "(-0.083184, 1.359822, -0.077889)",
        "(-0.083144, 1.359691, -0.077823)",
        "(-0.083095, 1.359471, -0.077735)",
        "(-0.083104, 1.359376, -0.077666)",
        "(-0.083084, 1.359150, -0.077582)",
        "(-0.083019, 1.358881, -0.077524)",
        "(-0.082960, 1.358641, -0.077489)",
        "(-0.082941, 1.358478, -0.077453)",
        "(-0.082906, 1.358340, -0.077445)",
        "(-0.082938, 1.358231, -0.077399)",
        "(-0.082940, 1.358124, -0.077377)",
        "(-0.082918, 1.358011, -0.077399)",
        "(-0.082939, 1.357992, -0.077412)",
        "(-0.082915, 1.357955, -0.077459)",
        "(-0.082910, 1.357963, -0.077509)",
        "(-0.082878, 1.357962, -0.077587)",
        "(-0.082883, 1.358041, -0.077644)",
        "(-0.082869, 1.358139, -0.077764)",
        "(-0.082899, 1.358249, -0.077799)",
        "(-0.082880, 1.358370, -0.077913)",
        "(-0.082849, 1.358494, -0.078047)",
        "(-0.082895, 1.358633, -0.078150)",
        "(-0.082970, 1.358734, -0.078228)",
        "(-0.083032, 1.358774, -0.078308)",
        "(-0.083191, 1.358814, -0.078430)",
        "(-0.083300, 1.358790, -0.078567)",
        "(-0.083441, 1.358862, -0.078673)",
        "(-0.083545, 1.358921, -0.078858)",
        "(-0.083637, 1.358970, -0.079006)",
        "(-0.083711, 1.358954, -0.079295)",
        "(-0.083784, 1.358941, -0.079570)",
        "(-0.083853, 1.358973, -0.079803)",
        "(-0.083899, 1.358995, -0.080047)",
        "(-0.083873, 1.358960, -0.080189)",
        "(-0.083866, 1.358967, -0.080303)",
        "(-0.083961, 1.359080, -0.080278)",
        "(-0.083993, 1.359135, -0.080309)",
        "(-0.084123, 1.359311, -0.080226)",
        "(-0.084160, 1.359374, -0.080190)",
        "(-0.084274, 1.359541, -0.080055)",
        "(-0.084299, 1.359683, -0.079938)",
        "(-0.084396, 1.359893, -0.079801)",
        "(-0.084517, 1.360118, -0.079669)",
        "(-0.084577, 1.360224, -0.079608)",
        "(-0.084686, 1.360408, -0.079500)",
        "(-0.084739, 1.360543, -0.079432)",
        "(-0.084774, 1.360624, -0.079408)",
        "(-0.084774, 1.360624, -0.079408)",
        "(-0.084897, 1.360802, -0.079405)",
        "(-0.084930, 1.360870, -0.079469)",
        "(-0.084923, 1.360889, -0.079560)",
        "(-0.084973, 1.360968, -0.079590)",
        "(-0.084959, 1.361025, -0.079714)",
        "(-0.084973, 1.361108, -0.079756)",
        "(-0.085040, 1.361303, -0.079789)",
        "(-0.085015, 1.361487, -0.079889)",
        "(-0.084935, 1.361663, -0.079961)",
        "(-0.084876, 1.361893, -0.079989)",
        "(-0.084851, 1.362043, -0.080009)",
        "(-0.084833, 1.362373, -0.080013)",
        "(-0.084786, 1.362774, -0.080015)",
        "(-0.084778, 1.363183, -0.079946)",
        "(-0.084786, 1.363501, -0.079815)",
        "(-0.084751, 1.363652, -0.079742)",
        "(-0.084730, 1.363883, -0.079590)",
        "(-0.084708, 1.364114, -0.079434)",
        "(-0.084750, 1.364315, -0.079242)",
        "(-0.084693, 1.364365, -0.079068)",
        "(-0.084706, 1.364403, -0.078976)",
        "(-0.084604, 1.364346, -0.078825)",
        "(-0.084608, 1.364300, -0.078675)",
        "(-0.084619, 1.364184, -0.078541)",
        "(-0.084599, 1.363981, -0.078464)",
        "(-0.084594, 1.363888, -0.078415)",
        "(-0.084528, 1.363671, -0.078407)",
        "(-0.084466, 1.363500, -0.078424)",
        "(-0.084411, 1.363354, -0.078450)",
        "(-0.084394, 1.363319, -0.078453)",
        "(-0.084348, 1.363286, -0.078474)",
        "(-0.084276, 1.363271, -0.078480)",
        "(-0.084223, 1.363315, -0.078463)",
        "(-0.084166, 1.363380, -0.078418)",
        "(-0.084122, 1.363438, -0.078338)",
        "(-0.084079, 1.363443, -0.078291)",
        "(-0.084045, 1.363487, -0.078185)",
        "(-0.084030, 1.363511, -0.078064)",
        "(-0.084045, 1.363499, -0.077919)",
        "(-0.084065, 1.363377, -0.077658)",
        "(-0.084069, 1.363337, -0.077601)",
        "(-0.084112, 1.363219, -0.077326)",
        "(-0.084143, 1.363133, -0.077024)",
        "(-0.084097, 1.362983, -0.076586)",
        "(-0.084001, 1.362924, -0.075843)",
        "(-0.083898, 1.362985, -0.075124)",
        "(-0.083755, 1.363358, -0.073730)",
        "(-0.083427, 1.363990, -0.071759)",
        "(-0.083087, 1.365100, -0.069431)",
        "(-0.082759, 1.366650, -0.066672)",
        "(-0.082655, 1.367731, -0.065073)",
        "(-0.082363, 1.370022, -0.061840)",
        "(-0.082267, 1.373069, -0.058252)",
        "(-0.082111, 1.376456, -0.054658)",
        "(-0.082099, 1.380443, -0.051000)",
        "(-0.082098, 1.382565, -0.049210)",
        "(-0.082013, 1.386909, -0.045738)",
        "(-0.081860, 1.391488, -0.042447)",
        "(-0.081584, 1.396206, -0.039402)",
        "(-0.081488, 1.400919, -0.036538)",
        "(-0.081439, 1.403277, -0.035171)",
        "(-0.081162, 1.407870, -0.032579)",
        "(-0.080983, 1.412558, -0.030199)",
        "(-0.080900, 1.417413, -0.028010)",
        "(-0.080928, 1.422302, -0.025890)",
        "(-0.080948, 1.424735, -0.024885)",
        "(-0.080859, 1.429693, -0.022933)",
        "(-0.080746, 1.434778, -0.021197)",
        "(-0.080610, 1.440027, -0.019651)",
        "(-0.080327, 1.445336, -0.018207)",
        "(-0.080196, 1.448034, -0.017513)",
        "(-0.079889, 1.453585, -0.016199)",
        "(-0.079700, 1.459391, -0.015030)",
        "(-0.079640, 1.465413, -0.013984)",
        "(-0.079635, 1.471423, -0.013002)",
        "(-0.079660, 1.474401, -0.012501)",
        "(-0.079853, 1.480511, -0.011486)",
        "(-0.080036, 1.486174, -0.010555)",
        "(-0.080310, 1.491968, -0.009705)",
        "(-0.080578, 1.497965, -0.008982)",
        "(-0.080680, 1.500990, -0.008662)",
        "(-0.081005, 1.507263, -0.008123)",
        "(-0.081304, 1.513698, -0.007728)",
        "(-0.081493, 1.520008, -0.007357)",
        "(-0.081716, 1.526441, -0.007039)",
        "(-0.081851, 1.529687, -0.006908)",
        "(-0.082150, 1.536358, -0.006667)",
        "(-0.082503, 1.543166, -0.006372)",
        "(-0.082876, 1.550167, -0.006141)",
        "(-0.083485, 1.557609, -0.005975)",
        "(-0.083860, 1.561508, -0.005853)",
        "(-0.084568, 1.569430, -0.005662)",
        "(-0.085545, 1.577756, -0.005454)",
        "(-0.086955, 1.586580, -0.005334)",
        "(-0.088584, 1.595688, -0.005293)",
        "(-0.089623, 1.600387, -0.005276)",
        "(-0.091377, 1.609555, -0.005268)",
        "(-0.093280, 1.618486, -0.005268)",
        "(-0.095273, 1.627297, -0.005424)",
        "(-0.097191, 1.636174, -0.005805)",
        "(-0.098250, 1.640733, -0.006088)",
        "(-0.100402, 1.649960, -0.006862)",
        "(-0.102782, 1.659319, -0.007834)",
        "(-0.105353, 1.668769, -0.008950)",
        "(-0.108070, 1.678028, -0.010158)",
        "(-0.109439, 1.682583, -0.010857)",
        "(-0.112156, 1.691667, -0.012310)",
        "(-0.115034, 1.700725, -0.013928)",
        "(-0.117974, 1.709618, -0.015753)",
        "(-0.121110, 1.718319, -0.017642)",
        "(-0.122571, 1.722478, -0.018628)",
        "(-0.125601, 1.730568, -0.020759)",
        "(-0.128626, 1.738505, -0.023235)",
        "(-0.131540, 1.746275, -0.026233)",
        "(-0.134463, 1.753830, -0.029622)",
        "(-0.135891, 1.757515, -0.031483)",
        "(-0.138711, 1.764744, -0.035393)",
        "(-0.141434, 1.771718, -0.039707)",
        "(-0.143989, 1.778341, -0.044324)",
        "(-0.146499, 1.784723, -0.049142)",
        "(-0.147706, 1.787760, -0.051662)",
        "(-0.150222, 1.793679, -0.056862)",
        "(-0.152686, 1.799416, -0.062402)",
        "(-0.155035, 1.804869, -0.068194)",
        "(-0.157365, 1.810086, -0.074375)",
        "(-0.158553, 1.812692, -0.077600)",
        "(-0.161066, 1.817764, -0.084539)",
        "(-0.163247, 1.822516, -0.091779)",
        "(-0.165293, 1.826880, -0.099352)",
        "(-0.167304, 1.831023, -0.107189)",
        "(-0.168261, 1.832994, -0.111205)",
        "(-0.170262, 1.836732, -0.119361)",
        "(-0.172320, 1.840034, -0.127855)",
        "(-0.174343, 1.843176, -0.136547)",
        "(-0.176287, 1.845914, -0.145358)",
        "(-0.177205, 1.847135, -0.149822)",
        "(-0.179099, 1.849220, -0.158833)",
        "(-0.180707, 1.850925, -0.167993)",
        "(-0.182303, 1.852156, -0.177177)",
        "(-0.183698, 1.852793, -0.186316)",
        "(-0.184354, 1.852957, -0.190872)",
        "(-0.185471, 1.852952, -0.200141)",
        "(-0.186399, 1.852512, -0.209563)",
        "(-0.187062, 1.851473, -0.218961)",
        "(-0.187700, 1.849887, -0.228677)",
        "(-0.187966, 1.849010, -0.233272)",
        "(-0.188403, 1.846842, -0.242386)",
        "(-0.188843, 1.844143, -0.251392)",
        "(-0.189043, 1.840719, -0.260313)",
        "(-0.189169, 1.836829, -0.269178)",
        "(-0.189183, 1.834703, -0.273600)",
        "(-0.189209, 1.829977, -0.282229)",
        "(-0.189133, 1.824693, -0.290647)",
        "(-0.189196, 1.819037, -0.298865)",
        "(-0.189229, 1.812936, -0.306815)",
        "(-0.189201, 1.809656, -0.310642)",
        "(-0.189124, 1.802762, -0.318121)",
        "(-0.189367, 1.795508, -0.325208)",
        "(-0.189671, 1.787962, -0.331914)",
        "(-0.189749, 1.780007, -0.338220)",
        "(-0.189725, 1.775853, -0.341270)",
        "(-0.189697, 1.767370, -0.347179)",
        "(-0.189875, 1.758629, -0.352822)",
        "(-0.189958, 1.749748, -0.358467)",
        "(-0.189981, 1.740568, -0.363942)",
        "(-0.190012, 1.735884, -0.366611)",
        "(-0.190058, 1.726209, -0.371690)",
        "(-0.189495, 1.716134, -0.376852)",
        "(-0.188760, 1.705660, -0.381925)",
        "(-0.188111, 1.695272, -0.387202)",
        "(-0.187768, 1.690081, -0.389813)",
        "(-0.186479, 1.679439, -0.395129)",
        "(-0.184814, 1.668511, -0.400188)",
        "(-0.183017, 1.657346, -0.404911)",
        "(-0.181434, 1.646172, -0.409439)",
        "(-0.180704, 1.640742, -0.411600)",
        "(-0.178995, 1.629879, -0.416222)",
        "(-0.177653, 1.619261, -0.420759)",
        "(-0.176562, 1.608824, -0.425105)",
        "(-0.175277, 1.598303, -0.429337)",
        "(-0.174534, 1.592978, -0.431397)",
        "(-0.173266, 1.582473, -0.435490)",
        "(-0.172288, 1.572247, -0.439600)",
        "(-0.171683, 1.562174, -0.443479)",
        "(-0.170994, 1.551926, -0.447038)",
        "(-0.170515, 1.546587, -0.448691)",
        "(-0.169561, 1.535874, -0.451966)",
        "(-0.169174, 1.525593, -0.455106)",
        "(-0.169221, 1.515767, -0.457962)",
        "(-0.169112, 1.505760, -0.460891)",
        "(-0.169068, 1.500720, -0.462274)",
        "(-0.169162, 1.490604, -0.464532)",
        "(-0.169300, 1.480353, -0.466459)",
        "(-0.169612, 1.470108, -0.467823)",
        "(-0.169838, 1.459776, -0.469093)",
        "(-0.170080, 1.454648, -0.469505)",
        "(-0.170420, 1.444320, -0.470144)",
        "(-0.170679, 1.433902, -0.470182)",
        "(-0.170561, 1.423280, -0.469802)",
        "(-0.170452, 1.412662, -0.468976)",
        "(-0.170382, 1.407415, -0.468451)",
        "(-0.170307, 1.397145, -0.466727)",
        "(-0.169620, 1.386371, -0.464030)",
        "(-0.168521, 1.375053, -0.460209)",
        "(-0.167351, 1.363757, -0.455896)",
        "(-0.166730, 1.358216, -0.453634)",
        "(-0.165502, 1.347388, -0.448692)",
        "(-0.164188, 1.336421, -0.442921)",
        "(-0.162815, 1.325328, -0.436321)",
        "(-0.161493, 1.314577, -0.429623)",
        "(-0.160875, 1.309402, -0.426317)",
        "(-0.159470, 1.299148, -0.419569)",
        "(-0.158075, 1.288994, -0.412228)",
        "(-0.156640, 1.278979, -0.404523)",
        "(-0.155350, 1.270123, -0.397239)",
        "(-0.154731, 1.265874, -0.393366)",
        "(-0.153453, 1.257297, -0.385264)",
        "(-0.152260, 1.249046, -0.376810)",
        "(-0.151127, 1.241609, -0.368362)",
        "(-0.149913, 1.234561, -0.359492)",
        "(-0.149302, 1.231029, -0.354883)",
        "(-0.148247, 1.224357, -0.345355)",
        "(-0.147257, 1.218163, -0.335761)",
        "(-0.146191, 1.212348, -0.326025)",
        "(-0.145109, 1.206802, -0.315979)",
        "(-0.144589, 1.204122, -0.310857)",
        "(-0.143667, 1.198853, -0.300324)",
        "(-0.142909, 1.193907, -0.289539)",
        "(-0.142142, 1.189397, -0.278938)",
        "(-0.141457, 1.185053, -0.268129)",
        "(-0.141144, 1.182764, -0.262725)",
        "(-0.140629, 1.178553, -0.252211)",
        "(-0.140001, 1.175045, -0.242600)",
        "(-0.139276, 1.172013, -0.233482)",
        "(-0.138601, 1.168884, -0.224259)",
        "(-0.138305, 1.167352, -0.219681)",
        "(-0.137723, 1.164753, -0.211043)",
        "(-0.137103, 1.163011, -0.203180)",
        "(-0.136286, 1.161633, -0.196003)",
        "(-0.135438, 1.160650, -0.189222)",
        "(-0.135046, 1.160201, -0.185855)",
        "(-0.134387, 1.159307, -0.178895)",
        "(-0.133770, 1.158406, -0.171791)",
        "(-0.133077, 1.157762, -0.164785)",
        "(-0.132199, 1.157436, -0.157808)",
        "(-0.131707, 1.157286, -0.154278)",
        "(-0.130684, 1.157229, -0.146903)",
        "(-0.129519, 1.157444, -0.139391)",
        "(-0.128334, 1.158327, -0.131649)",
        "(-0.127084, 1.159744, -0.123932)",
        "(-0.126400, 1.160701, -0.120064)",
        "(-0.124940, 1.162887, -0.112471)",
        "(-0.123279, 1.166038, -0.105132)",
        "(-0.121433, 1.169729, -0.098277)",
        "(-0.119497, 1.173916, -0.091737)",
        "(-0.118553, 1.176043, -0.088517)",
        "(-0.116605, 1.180590, -0.082301)",
        "(-0.114576, 1.185821, -0.076591)",
        "(-0.112398, 1.191380, -0.071386)",
        "(-0.110178, 1.197157, -0.066452)",
        "(-0.109096, 1.200212, -0.064098)",
        "(-0.106972, 1.206272, -0.059480)",
        "(-0.104918, 1.212515, -0.055232)",
        "(-0.102910, 1.218842, -0.051214)",
        "(-0.100978, 1.225181, -0.047485)",
        "(-0.100052, 1.228459, -0.045780)",
        "(-0.098050, 1.234841, -0.042635)",
        "(-0.096022, 1.241143, -0.039803)",
        "(-0.094197, 1.247596, -0.037311)",
        "(-0.092400, 1.253919, -0.035117)",
        "(-0.091521, 1.257048, -0.034143)",
        "(-0.089782, 1.263339, -0.032489)",
        "(-0.088185, 1.269650, -0.031083)",
        "(-0.086678, 1.275789, -0.029771)",
        "(-0.085184, 1.281692, -0.028502)",
        "(-0.084519, 1.284594, -0.027893)",
        "(-0.083264, 1.290294, -0.026733)",
        "(-0.082066, 1.295756, -0.025546)",
        "(-0.080891, 1.300858, -0.024377)",
        "(-0.079731, 1.305656, -0.023191)",
        "(-0.079140, 1.307999, -0.022650)",
        "(-0.078057, 1.312510, -0.021511)",
        "(-0.077087, 1.316701, -0.020564)",
        "(-0.076137, 1.320914, -0.019757)",
        "(-0.075235, 1.325054, -0.018944)",
        "(-0.074793, 1.327122, -0.018587)",
        "(-0.074041, 1.331349, -0.017977)",
        "(-0.073283, 1.335467, -0.017465)",
        "(-0.072563, 1.339449, -0.017039)",
        "(-0.071848, 1.343350, -0.016648)",
        "(-0.071503, 1.345261, -0.016472)",
        "(-0.070863, 1.349056, -0.016174)",
        "(-0.070218, 1.352786, -0.015895)",
        "(-0.069571, 1.356669, -0.015520)",
        "(-0.068951, 1.360814, -0.015032)",
        "(-0.068635, 1.363069, -0.014749)",
        "(-0.068025, 1.367992, -0.014254)",
        "(-0.067158, 1.373281, -0.013735)",
        "(-0.066161, 1.379149, -0.013248)",
        "(-0.065134, 1.385621, -0.012823)",
        "(-0.064667, 1.389100, -0.012604)",
        "(-0.063873, 1.396526, -0.012197)",
        "(-0.063052, 1.404362, -0.011815)",
        "(-0.062291, 1.412438, -0.011377)",
        "(-0.061668, 1.420796, -0.010950)",
        "(-0.061384, 1.425048, -0.010785)",
        "(-0.060779, 1.433470, -0.010509)",
        "(-0.060285, 1.441751, -0.010285)",
        "(-0.060044, 1.449902, -0.009917)",
        "(-0.059881, 1.457715, -0.009513)",
        "(-0.059854, 1.461536, -0.009272)",
        "(-0.059817, 1.468962, -0.008798)",
        "(-0.059886, 1.476131, -0.008302)",
        "(-0.059902, 1.483082, -0.007812)",
        "(-0.059922, 1.489868, -0.007386)",
        "(-0.059964, 1.493171, -0.007132)",
        "(-0.060017, 1.499684, -0.006660)",
        "(-0.060016, 1.506170, -0.006302)",
        "(-0.059957, 1.516311, -0.006451)",
        "(-0.059957, 1.516311, -0.006451)",
        "(-0.059946, 1.523181, -0.006753)",
        "(-0.060130, 1.530217, -0.007129)",
        "(-0.060483, 1.537419, -0.007364)",
        "(-0.060861, 1.544899, -0.007651)",
        "(-0.061536, 1.553083, -0.008111)",
        "(-0.061952, 1.557344, -0.008368)",
        "(-0.063024, 1.566262, -0.008915)",
        "(-0.064374, 1.575664, -0.009425)",
        "(-0.065963, 1.585532, -0.009985)",
        "(-0.067875, 1.595692, -0.010699)",
        "(-0.068919, 1.600946, -0.011118)",
        "(-0.071037, 1.611510, -0.012005)",
        "(-0.073410, 1.622285, -0.012967)",
        "(-0.075838, 1.633133, -0.014065)",
        "(-0.078477, 1.644069, -0.015280)",
        "(-0.079901, 1.649533, -0.015935)",
        "(-0.082937, 1.660434, -0.017338)",
        "(-0.085931, 1.671104, -0.018842)",
        "(-0.088951, 1.681620, -0.020439)",
        "(-0.092226, 1.692019, -0.022171)",
        "(-0.093916, 1.697132, -0.023086)",
        "(-0.097137, 1.707213, -0.025078)",
        "(-0.100758, 1.717058, -0.027601)",
        "(-0.104417, 1.726769, -0.030343)",
        "(-0.108155, 1.736288, -0.033534)",
        "(-0.109990, 1.740935, -0.035460)",
        "(-0.113614, 1.750018, -0.039536)",
        "(-0.117144, 1.758734, -0.044230)",
        "(-0.120417, 1.767030, -0.049486)",
        "(-0.123551, 1.774857, -0.055297)",
        "(-0.124987, 1.778418, -0.058174)",
        "(-0.127641, 1.785176, -0.064242)",
        "(-0.130103, 1.791540, -0.070622)",
        "(-0.132684, 1.797473, -0.077207)",
        "(-0.135177, 1.803216, -0.084003)",
        "(-0.136320, 1.805959, -0.087525)",
        "(-0.138716, 1.811370, -0.094749)",
        "(-0.141321, 1.816451, -0.102234)",
        "(-0.143997, 1.821236, -0.109791)",
        "(-0.146712, 1.825864, -0.117550)",
        "(-0.148061, 1.828074, -0.121569)",
        "(-0.150812, 1.832407, -0.129774)",
        "(-0.153534, 1.836532, -0.138229)",
        "(-0.156105, 1.840397, -0.146905)",
        "(-0.158522, 1.843705, -0.155671)",
        "(-0.159558, 1.845100, -0.160039)",
        "(-0.161209, 1.847482, -0.168700)",
        "(-0.162732, 1.849265, -0.177186)",
        "(-0.164348, 1.850686, -0.185715)",
        "(-0.165818, 1.851661, -0.194405)",
        "(-0.166433, 1.851949, -0.198743)",
        "(-0.167635, 1.852118, -0.207342)",
        "(-0.168619, 1.851488, -0.215879)",
        "(-0.169279, 1.850257, -0.224508)",
        "(-0.169686, 1.848392, -0.233226)",
        "(-0.169796, 1.847259, -0.237637)",
        "(-0.169632, 1.844330, -0.246619)",
        "(-0.169144, 1.840910, -0.255727)",
        "(-0.168637, 1.836925, -0.264953)",
        "(-0.168116, 1.832471, -0.274170)",
        "(-0.167756, 1.830064, -0.278785)",
        "(-0.166827, 1.824784, -0.288015)",
        "(-0.166039, 1.819064, -0.297208)",
        "(-0.164713, 1.812852, -0.306507)",
        "(-0.163059, 1.806086, -0.315688)",
        "(-0.162194, 1.802506, -0.320192)",
        "(-0.160324, 1.795165, -0.329106)",
        "(-0.158562, 1.787477, -0.337694)",
        "(-0.156975, 1.779558, -0.346089)",
        "(-0.155511, 1.771447, -0.354174)",
        "(-0.154716, 1.767305, -0.358163)",
        "(-0.153098, 1.758719, -0.365967)",
        "(-0.151731, 1.749988, -0.373613)",
        "(-0.150826, 1.741223, -0.381010)",
        "(-0.149985, 1.732220, -0.388502)",
        "(-0.149468, 1.727546, -0.392330)",
        "(-0.148293, 1.718031, -0.400049)",
        "(-0.147536, 1.708300, -0.407535)",
        "(-0.147021, 1.698686, -0.414976)",
        "(-0.146973, 1.689125, -0.422214)",
        "(-0.147070, 1.684289, -0.425750)",
        "(-0.147228, 1.674484, -0.432773)",
        "(-0.147342, 1.664462, -0.439655)",
        "(-0.147623, 1.654262, -0.446245)",
        "(-0.148383, 1.644100, -0.452536)",
        "(-0.148797, 1.639036, -0.455727)",
        "(-0.149569, 1.628881, -0.462293)",
        "(-0.150642, 1.618827, -0.468640)",
        "(-0.151716, 1.608707, -0.474600)",
        "(-0.152633, 1.598269, -0.479896)",
        "(-0.153140, 1.593028, -0.482420)",
        "(-0.154380, 1.582527, -0.487345)",
        "(-0.155659, 1.571785, -0.491945)",
        "(-0.156700, 1.560477, -0.496353)",
        "(-0.157949, 1.548898, -0.500232)",
        "(-0.158469, 1.542930, -0.502077)",
        "(-0.159503, 1.530846, -0.505542)",
        "(-0.160806, 1.518380, -0.508876)",
        "(-0.162024, 1.506692, -0.511567)",
        "(-0.163156, 1.494664, -0.513640)",
        "(-0.163655, 1.488556, -0.514489)",
        "(-0.164595, 1.476438, -0.515645)",
        "(-0.165387, 1.464587, -0.516044)",
        "(-0.166139, 1.453014, -0.515763)",
        "(-0.166766, 1.441722, -0.514659)",
        "(-0.166937, 1.436058, -0.513855)",
        "(-0.166948, 1.424691, -0.511755)",
        "(-0.166802, 1.413505, -0.509033)",
        "(-0.166953, 1.403043, -0.505700)",
        "(-0.166541, 1.392522, -0.502128)",
        "(-0.166208, 1.387225, -0.500228)",
        "(-0.165797, 1.377060, -0.496079)",
        "(-0.165559, 1.367257, -0.491471)",
        "(-0.164824, 1.357109, -0.486259)",
        "(-0.163499, 1.346351, -0.480564)",
        "(-0.162766, 1.340885, -0.477703)",
        "(-0.161119, 1.330128, -0.471957)",
        "(-0.159258, 1.319696, -0.466135)",
        "(-0.159097, 1.310652, -0.459877)",
        "(-0.157904, 1.301458, -0.453297)",
        "(-0.157013, 1.296847, -0.449660)",
        "(-0.155119, 1.287515, -0.442086)",
        "(-0.153222, 1.278616, -0.434096)",
        "(-0.151841, 1.270562, -0.426226)",
        "(-0.152460, 1.263761, -0.417826)",
        "(-0.151733, 1.259798, -0.413452)",
        "(-0.150374, 1.251958, -0.403969)",
        "(-0.149123, 1.244483, -0.394181)",
        "(-0.147906, 1.237550, -0.384640)",
        "(-0.146913, 1.231427, -0.374945)",
        "(-0.146421, 1.228426, -0.369978)",
        "(-0.145457, 1.222673, -0.359738)",
        "(-0.144216, 1.216829, -0.349286)",
        "(-0.142758, 1.211237, -0.338579)",
        "(-0.141164, 1.206066, -0.327664)",
        "(-0.140380, 1.203741, -0.322012)",
        "(-0.138757, 1.199502, -0.310444)",
        "(-0.137192, 1.196101, -0.298150)",
        "(-0.135564, 1.193443, -0.285304)",
        "(-0.133869, 1.191517, -0.271895)",
        "(-0.132955, 1.190727, -0.264857)",
        "(-0.130848, 1.189221, -0.250901)",
        "(-0.128665, 1.188906, -0.237693)",
        "(-0.126475, 1.189972, -0.224911)",
        "(-0.124320, 1.191188, -0.211578)",
        "(-0.123234, 1.192027, -0.204849)",
        "(-0.121059, 1.194190, -0.192125)",
        "(-0.118908, 1.197616, -0.180476)",
        "(-0.116912, 1.201490, -0.169302)",
        "(-0.115187, 1.205704, -0.158524)",
        "(-0.114433, 1.207949, -0.153478)",
        "(-0.113136, 1.212637, -0.143804)",
        "(-0.111989, 1.217339, -0.134980)",
        "(-0.110763, 1.222079, -0.126905)",
        "(-0.109437, 1.226815, -0.119456)",
        "(-0.108775, 1.229200, -0.115952)",
        "(-0.107533, 1.234055, -0.109106)",
        "(-0.106338, 1.239237, -0.102724)",
        "(-0.105169, 1.244644, -0.096647)",
        "(-0.104049, 1.250242, -0.090801)",
        "(-0.103489, 1.253128, -0.087984)",
        "(-0.102385, 1.259009, -0.082588)",
        "(-0.101270, 1.265098, -0.077723)",
        "(-0.100236, 1.271286, -0.073243)",
        "(-0.099543, 1.277586, -0.069109)",
        "(-0.099106, 1.280800, -0.067075)",
        "(-0.098508, 1.286675, -0.063592)",
        "(-0.097974, 1.292270, -0.060654)",
        "(-0.097477, 1.297781, -0.058282)",
        "(-0.096881, 1.303101, -0.056245)",
        "(-0.096526, 1.305616, -0.055282)",
        "(-0.095795, 1.310430, -0.053471)",
        "(-0.094892, 1.315055, -0.051946)",
        "(-0.093967, 1.319646, -0.050763)",
        "(-0.093151, 1.324253, -0.049751)",
        "(-0.092795, 1.326521, -0.049284)",
        "(-0.092190, 1.330854, -0.048313)",
        "(-0.091689, 1.334867, -0.047278)",
        "(-0.091310, 1.338733, -0.046315)",
        "(-0.090972, 1.342374, -0.045501)",
        "(-0.090806, 1.344091, -0.045108)",
        "(-0.090484, 1.347329, -0.044432)",
        "(-0.090159, 1.350233, -0.043784)",
        "(-0.089789, 1.352736, -0.043094)",
        "(-0.089403, 1.354874, -0.042386)",
        "(-0.089166, 1.355879, -0.042047)",
        "(-0.088701, 1.357883, -0.041549)",
        "(-0.088202, 1.359860, -0.041091)",
        "(-0.087773, 1.361881, -0.040628)",
        "(-0.087387, 1.364085, -0.040224)",
        "(-0.087239, 1.365300, -0.039995)",
        "(-0.086985, 1.367905, -0.039531)",
        "(-0.086743, 1.370815, -0.038966)",
        "(-0.086442, 1.373962, -0.038425)",
        "(-0.085982, 1.377663, -0.038046)",
        "(-0.085716, 1.379584, -0.037902)",
        "(-0.085197, 1.383766, -0.037420)",
        "(-0.084682, 1.388132, -0.036744)",
        "(-0.084086, 1.392924, -0.036096)",
        "(-0.083337, 1.398202, -0.035525)",
        "(-0.082959, 1.401043, -0.035251)",
        "(-0.082284, 1.406977, -0.034667)",
        "(-0.081538, 1.413366, -0.034127)",
        "(-0.080764, 1.419917, -0.033620)",
        "(-0.080040, 1.426747, -0.033017)",
        "(-0.079716, 1.430247, -0.032774)",
        "(-0.079094, 1.437377, -0.032487)",
        "(-0.078581, 1.444598, -0.032312)",
        "(-0.078194, 1.451619, -0.031899)",
        "(-0.078001, 1.458382, -0.031250)",
        "(-0.078014, 1.461764, -0.030902)",
        "(-0.078077, 1.468452, -0.030177)",
        "(-0.078121, 1.475298, -0.029594)",
        "(-0.078066, 1.482627, -0.029338)",
        "(-0.077991, 1.490239, -0.029252)",
        "(-0.077943, 1.494056, -0.029227)",
        "(-0.078019, 1.501870, -0.029100)",
        "(-0.078026, 1.509756, -0.028937)",
        "(-0.078105, 1.517878, -0.028823)",
        "(-0.078463, 1.526192, -0.028805)",
        "(-0.078680, 1.530407, -0.028842)",
        "(-0.079177, 1.538839, -0.028849)",
        "(-0.079703, 1.547208, -0.028805)",
        "(-0.080401, 1.555675, -0.028725)",
        "(-0.081136, 1.564386, -0.028841)",
        "(-0.081564, 1.568849, -0.028963)",
        "(-0.082449, 1.577863, -0.029319)",
        "(-0.083375, 1.586938, -0.029725)",
        "(-0.084497, 1.596210, -0.030120)",
        "(-0.085602, 1.605649, -0.030662)",
        "(-0.086168, 1.610418, -0.031020)",
        "(-0.087246, 1.620004, -0.031911)",
        "(-0.088316, 1.629775, -0.033066)",
        "(-0.089687, 1.640122, -0.034510)",
        "(-0.091206, 1.650008, -0.036143)",
        "(-0.092222, 1.654834, -0.037027)",
        "(-0.094084, 1.664191, -0.038626)",
        "(-0.095655, 1.673077, -0.040125)",
        "(-0.097526, 1.681784, -0.041619)",
        "(-0.099650, 1.690392, -0.043347)",
        "(-0.100738, 1.694663, -0.044300)",
        "(-0.102965, 1.703302, -0.046456)",
        "(-0.105371, 1.712072, -0.049069)",
        "(-0.108072, 1.720926, -0.052168)",
        "(-0.111179, 1.729809, -0.055718)",
        "(-0.112650, 1.734188, -0.057582)",
        "(-0.115797, 1.742787, -0.061629)",
        "(-0.119388, 1.751034, -0.066088)",
        "(-0.123143, 1.758738, -0.070581)",
        "(-0.126421, 1.765560, -0.075123)",
        "(-0.128039, 1.768750, -0.077478)",
        "(-0.131025, 1.774749, -0.082415)",
        "(-0.133673, 1.780189, -0.087641)",
        "(-0.135884, 1.785136, -0.093262)",
        "(-0.137724, 1.789796, -0.099297)",
        "(-0.138611, 1.792066, -0.102418)",
        "(-0.140219, 1.796354, -0.108925)",
        "(-0.141916, 1.800532, -0.115813)",
        "(-0.143704, 1.804633, -0.123088)",
        "(-0.145311, 1.808386, -0.130402)",
        "(-0.146085, 1.810053, -0.133983)",
        "(-0.147399, 1.813199, -0.141241)",
        "(-0.148965, 1.816220, -0.148890)",
        "(-0.150787, 1.819292, -0.156959)",
        "(-0.152524, 1.822198, -0.165238)",
        "(-0.153334, 1.823462, -0.169356)",
        "(-0.154992, 1.825683, -0.177582)",
        "(-0.156832, 1.827621, -0.185962)",
        "(-0.158775, 1.829332, -0.194471)",
        "(-0.160483, 1.830591, -0.202950)",
        "(-0.161302, 1.830992, -0.207211)",
        "(-0.163004, 1.831623, -0.215887)",
        "(-0.164582, 1.831907, -0.224751)",
        "(-0.165807, 1.831674, -0.233426)",
        "(-0.166699, 1.830783, -0.241879)",
        "(-0.167089, 1.830153, -0.246136)",
        "(-0.167930, 1.828685, -0.254709)",
        "(-0.168565, 1.826709, -0.263423)",
        "(-0.169082, 1.824289, -0.272248)",
        "(-0.169229, 1.821249, -0.280985)",
        "(-0.169107, 1.819517, -0.285348)",
        "(-0.169162, 1.815562, -0.293853)",
        "(-0.168999, 1.811258, -0.302359)",
        "(-0.168434, 1.806349, -0.310728)",
        "(-0.167717, 1.800686, -0.318726)",
        "(-0.167348, 1.797661, -0.322594)",
        "(-0.166473, 1.791238, -0.330209)",
        "(-0.165632, 1.784270, -0.337663)",
        "(-0.165060, 1.777073, -0.345246)",
        "(-0.164381, 1.769610, -0.353321)",
        "(-0.163994, 1.765761, -0.357577)",
        "(-0.163742, 1.758017, -0.366100)",
        "(-0.163742, 1.750069, -0.374616)",
        "(-0.163762, 1.741547, -0.383115)",
        "(-0.163955, 1.732757, -0.391590)",
        "(-0.164263, 1.728251, -0.395776)",
        "(-0.164964, 1.719098, -0.404062)",
        "(-0.165576, 1.709567, -0.412221)",
        "(-0.166302, 1.699622, -0.419891)",
        "(-0.167472, 1.689602, -0.427038)",
        "(-0.168182, 1.684584, -0.430493)",
        "(-0.169527, 1.674302, -0.437351)",
        "(-0.171261, 1.663686, -0.443911)",
        "(-0.172500, 1.653224, -0.450185)",
        "(-0.173350, 1.642191, -0.456380)",
        "(-0.173749, 1.636483, -0.459378)",
        "(-0.174857, 1.625070, -0.465291)",
        "(-0.176180, 1.613675, -0.471054)",
        "(-0.177023, 1.601886, -0.476698)",
        "(-0.177747, 1.589761, -0.482089)",
        "(-0.178329, 1.583736, -0.484581)",
        "(-0.179056, 1.571634, -0.489387)",
        "(-0.179574, 1.559491, -0.493896)",
        "(-0.180536, 1.547634, -0.497666)",
        "(-0.181589, 1.536069, -0.500900)",
        "(-0.181965, 1.530258, -0.502373)",
        "(-0.182733, 1.518711, -0.504887)",
        "(-0.183983, 1.507512, -0.506966)",
        "(-0.185638, 1.496885, -0.508877)",
        "(-0.186859, 1.486084, -0.510490)",
        "(-0.187250, 1.480482, -0.511151)",
        "(-0.188267, 1.469352, -0.512236)",
        "(-0.189427, 1.458234, -0.513286)",
        "(-0.190514, 1.446944, -0.514115)",
        "(-0.191568, 1.435340, -0.514472)",
        "(-0.192058, 1.429420, -0.514462)",
        "(-0.192907, 1.417401, -0.514404)",
        "(-0.193731, 1.405236, -0.513952)",
        "(-0.194686, 1.392974, -0.512781)",
        "(-0.195667, 1.380648, -0.511015)",
        "(-0.196163, 1.374437, -0.509886)",
        "(-0.197117, 1.361980, -0.507239)",
        "(-0.197942, 1.349443, -0.503785)",
        "(-0.198673, 1.336899, -0.499487)",
        "(-0.199448, 1.324676, -0.494976)",
        "(-0.199836, 1.318758, -0.492611)",
        "(-0.200425, 1.307064, -0.487530)",
        "(-0.200839, 1.295618, -0.481777)",
        "(-0.200996, 1.284497, -0.475622)",
        "(-0.200814, 1.273677, -0.469140)",
        "(-0.200604, 1.268399, -0.465578)",
        "(-0.200162, 1.258252, -0.458012)",
        "(-0.199481, 1.248687, -0.450034)",
        "(-0.198813, 1.239746, -0.441498)",
        "(-0.197859, 1.231178, -0.432466)",
        "(-0.197174, 1.226947, -0.427845)",
        "(-0.195617, 1.218972, -0.418310)",
        "(-0.193848, 1.211796, -0.408640)",
        "(-0.192087, 1.205314, -0.398838)",
        "(-0.190116, 1.199887, -0.388422)",
        "(-0.188980, 1.197251, -0.383015)",
        "(-0.186544, 1.192582, -0.371504)",
        "(-0.184038, 1.188298, -0.359886)",
        "(-0.181584, 1.184990, -0.348220)",
        "(-0.178952, 1.182302, -0.336525)",
        "(-0.177538, 1.181085, -0.330570)",
        "(-0.174617, 1.178818, -0.318394)",
        "(-0.171683, 1.177105, -0.306131)",
        "(-0.168726, 1.176009, -0.293810)",
        "(-0.165664, 1.175338, -0.281456)",
        "(-0.164089, 1.175198, -0.275355)",
        "(-0.160953, 1.175483, -0.263593)",
        "(-0.157898, 1.176455, -0.251977)",
        "(-0.154856, 1.177567, -0.239956)",
        "(-0.151896, 1.178858, -0.227997)",
        "(-0.150479, 1.179736, -0.222330)",
        "(-0.147682, 1.181802, -0.211373)",
        "(-0.144991, 1.184072, -0.200441)",
        "(-0.142434, 1.186583, -0.189748)",
        "(-0.139914, 1.189960, -0.179372)",
        "(-0.138716, 1.191715, -0.174488)",
        "(-0.136369, 1.195158, -0.164806)",
        "(-0.134246, 1.198983, -0.155227)",
        "(-0.132160, 1.203492, -0.146532)",
        "(-0.130092, 1.208430, -0.138244)",
        "(-0.129055, 1.210884, -0.134053)",
        "(-0.127117, 1.216093, -0.125849)",
        "(-0.125284, 1.221938, -0.118208)",
        "(-0.123479, 1.228120, -0.111055)",
        "(-0.121805, 1.234640, -0.104142)",
        "(-0.121093, 1.238158, -0.100728)",
        "(-0.119629, 1.245200, -0.094275)",
        "(-0.118240, 1.252604, -0.088360)",
        "(-0.116970, 1.260348, -0.083187)",
        "(-0.115715, 1.268097, -0.078491)",
        "(-0.115126, 1.271930, -0.076213)",
        "(-0.113923, 1.279508, -0.071859)",
        "(-0.112544, 1.287161, -0.068022)",
        "(-0.111179, 1.294940, -0.064763)",
        "(-0.109726, 1.302658, -0.061961)",
        "(-0.109010, 1.306411, -0.060618)",
        "(-0.107576, 1.313677, -0.057922)",
        "(-0.106234, 1.320771, -0.055441)",
        "(-0.104922, 1.327747, -0.053318)",
        "(-0.103683, 1.334503, -0.051423)",
        "(-0.103089, 1.337747, -0.050551)",
        "(-0.102003, 1.343852, -0.048717)",
        "(-0.100886, 1.349506, -0.046964)",
        "(-0.099682, 1.354868, -0.045613)",
        "(-0.098350, 1.359940, -0.044549)",
        "(-0.097708, 1.362321, -0.044027)",
        "(-0.096417, 1.366845, -0.042945)",
        "(-0.095108, 1.371291, -0.042197)",
        "(-0.093847, 1.375809, -0.041667)",
        "(-0.092741, 1.380412, -0.041141)",
        "(-0.092335, 1.382792, -0.040831)",
        "(-0.091413, 1.387663, -0.040359)",
        "(-0.090585, 1.392830, -0.039975)",
        "(-0.089837, 1.398155, -0.039473)",
        "(-0.089086, 1.403737, -0.039128)",
        "(-0.088747, 1.406647, -0.038993)",
        "(-0.088104, 1.412552, -0.038609)",
        "(-0.087586, 1.418571, -0.038165)",
        "(-0.087050, 1.424647, -0.037709)",
        "(-0.086427, 1.430671, -0.037228)",
        "(-0.086164, 1.433726, -0.037033)",
        "(-0.085654, 1.439908, -0.036678)",
        "(-0.085137, 1.445968, -0.036234)",
        "(-0.084728, 1.451920, -0.035724)",
        "(-0.084406, 1.457718, -0.035111)",
        "(-0.084264, 1.460544, -0.034780)",
        "(-0.084001, 1.466146, -0.034096)",
        "(-0.083781, 1.471653, -0.033455)",
        "(-0.083480, 1.476973, -0.032877)",
        "(-0.083199, 1.482191, -0.032368)",
        "(-0.083101, 1.484761, -0.032063)",
        "(-0.082856, 1.489827, -0.031548)",
        "(-0.082734, 1.494827, -0.030981)",
        "(-0.082561, 1.499673, -0.030291)",
        "(-0.082350, 1.504473, -0.029615)",
        "(-0.082307, 1.506948, -0.029348)",
        "(-0.082214, 1.512007, -0.028877)",
        "(-0.082220, 1.517192, -0.028427)",
        "(-0.082362, 1.522521, -0.027992)",
        "(-0.082565, 1.528084, -0.027694)",
        "(-0.082639, 1.530969, -0.027614)",
        "(-0.082854, 1.536919, -0.027536)",
        "(-0.083205, 1.543415, -0.027652)",
        "(-0.083501, 1.549778, -0.027891)",
        "(-0.084173, 1.556433, -0.028040)",
        "(-0.084602, 1.559852, -0.028082)",
        "(-0.085382, 1.566820, -0.028129)",
        "(-0.086212, 1.574049, -0.028211)",
        "(-0.087271, 1.581700, -0.028549)",
        "(-0.088665, 1.589693, -0.028970)",
        "(-0.089337, 1.593696, -0.029213)",
        "(-0.090809, 1.601832, -0.029713)",
        "(-0.092581, 1.610097, -0.030290)",
        "(-0.094365, 1.618474, -0.031039)",
        "(-0.096147, 1.627018, -0.032115)",
        "(-0.097044, 1.631359, -0.032762)",
        "(-0.098899, 1.639971, -0.034143)",
        "(-0.100680, 1.648407, -0.035708)",
        "(-0.102642, 1.656868, -0.037559)",
        "(-0.104598, 1.665331, -0.039845)",
        "(-0.105565, 1.669508, -0.041205)",
        "(-0.107485, 1.677934, -0.044287)",
        "(-0.109362, 1.686273, -0.047760)",
        "(-0.111098, 1.694322, -0.051381)",
        "(-0.112720, 1.702199, -0.055218)",
        "(-0.113513, 1.706117, -0.057222)",
        "(-0.115251, 1.713873, -0.061355)",
        "(-0.117068, 1.721451, -0.065637)",
        "(-0.119036, 1.728860, -0.069930)",
        "(-0.120950, 1.736026, -0.074317)",
        "(-0.121970, 1.739492, -0.076548)",
        "(-0.124094, 1.746203, -0.081160)",
        "(-0.126083, 1.752588, -0.085873)",
        "(-0.128015, 1.758761, -0.090880)",
        "(-0.129950, 1.764664, -0.096088)",
        "(-0.130886, 1.767433, -0.098716)",
        "(-0.132785, 1.772610, -0.103934)",
        "(-0.134595, 1.777248, -0.109071)",
        "(-0.136555, 1.781409, -0.114267)",
        "(-0.138551, 1.785174, -0.119699)",
        "(-0.139545, 1.786922, -0.122468)",
        "(-0.141262, 1.789930, -0.128084)",
        "(-0.142657, 1.792438, -0.133805)",
        "(-0.143982, 1.794438, -0.139929)",
        "(-0.145293, 1.796079, -0.146499)",
        "(-0.145813, 1.796792, -0.149801)",
        "(-0.146367, 1.797628, -0.156500)",
        "(-0.146731, 1.797995, -0.163432)",
        "(-0.147159, 1.798175, -0.170924)",
        "(-0.147432, 1.798061, -0.178823)",
        "(-0.147408, 1.797825, -0.182831)",
        "(-0.147298, 1.796994, -0.190981)",
        "(-0.147155, 1.795771, -0.199461)",
        "(-0.147013, 1.794321, -0.208187)",
        "(-0.146902, 1.792599, -0.216903)",
        "(-0.146758, 1.791497, -0.221314)",
        "(-0.146462, 1.789222, -0.230248)",
        "(-0.146306, 1.786799, -0.239299)",
        "(-0.146138, 1.784051, -0.248300)",
        "(-0.146015, 1.780848, -0.257163)",
        "(-0.145879, 1.779190, -0.261628)",
        "(-0.145809, 1.775646, -0.270514)",
        "(-0.145776, 1.771824, -0.279131)",
        "(-0.145644, 1.767495, -0.287458)",
        "(-0.145344, 1.762656, -0.295737)",
        "(-0.145273, 1.760084, -0.299862)",
        "(-0.145213, 1.754750, -0.308101)",
        "(-0.145063, 1.748903, -0.316113)",
        "(-0.144903, 1.742472, -0.323721)",
        "(-0.144658, 1.735525, -0.331183)",
        "(-0.144415, 1.731542, -0.335115)",
        "(-0.143880, 1.723933, -0.342266)",
        "(-0.143482, 1.715882, -0.349303)",
        "(-0.143196, 1.707439, -0.356584)",
        "(-0.142803, 1.698569, -0.364126)",
        "(-0.142546, 1.693914, -0.367969)",
        "(-0.142227, 1.684241, -0.375641)",
        "(-0.141996, 1.674205, -0.383396)",
        "(-0.141553, 1.663638, -0.391199)",
        "(-0.141181, 1.652445, -0.398865)",
        "(-0.141217, 1.646637, -0.402527)",
        "(-0.141361, 1.634602, -0.409684)",
        "(-0.141346, 1.621866, -0.416778)",
        "(-0.141434, 1.608744, -0.423928)",
        "(-0.141991, 1.595216, -0.430704)",
        "(-0.142404, 1.588490, -0.434010)",
        "(-0.143328, 1.574980, -0.440420)",
        "(-0.144134, 1.561208, -0.446479)",
        "(-0.145298, 1.547411, -0.451983)",
        "(-0.146856, 1.533650, -0.457085)",
        "(-0.147677, 1.526749, -0.459520)",
        "(-0.149217, 1.512816, -0.464474)",
        "(-0.150990, 1.498698, -0.469246)",
        "(-0.153061, 1.484275, -0.473250)",
        "(-0.154727, 1.469289, -0.476937)",
        "(-0.155523, 1.461740, -0.478619)",
        "(-0.157454, 1.447030, -0.481521)",
        "(-0.159650, 1.432782, -0.483812)",
        "(-0.161819, 1.418849, -0.485332)",
        "(-0.163750, 1.404912, -0.486227)",
        "(-0.164584, 1.397905, -0.486441)",
        "(-0.166501, 1.384149, -0.486476)",
        "(-0.168729, 1.370734, -0.485847)",
        "(-0.170940, 1.357198, -0.484694)",
        "(-0.172638, 1.343309, -0.482846)",
        "(-0.173303, 1.336199, -0.481642)",
        "(-0.174448, 1.322148, -0.478282)",
        "(-0.175941, 1.309203, -0.474718)",
        "(-0.177523, 1.297762, -0.471243)",
        "(-0.178711, 1.287258, -0.467396)",
        "(-0.179176, 1.282023, -0.465238)",
        "(-0.179814, 1.271884, -0.460338)",
        "(-0.181262, 1.262565, -0.454830)",
        "(-0.182325, 1.253395, -0.449013)",
        "(-0.182916, 1.244579, -0.442870)",
        "(-0.183202, 1.240470, -0.439657)",
        "(-0.183434, 1.232589, -0.432869)",
        "(-0.183365, 1.224619, -0.425544)",
        "(-0.183184, 1.217219, -0.417205)",
        "(-0.183105, 1.210702, -0.408451)",
        "(-0.182906, 1.207615, -0.403983)",
        "(-0.181930, 1.201475, -0.394507)",
        "(-0.180644, 1.195532, -0.384417)",
        "(-0.179400, 1.190414, -0.373826)",
        "(-0.177949, 1.186270, -0.363066)",
        "(-0.177133, 1.184232, -0.357649)",
        "(-0.175347, 1.180651, -0.346102)",
        "(-0.173466, 1.177547, -0.333708)",
        "(-0.171349, 1.174959, -0.320628)",
        "(-0.168822, 1.172574, -0.307242)",
        "(-0.167403, 1.171511, -0.300398)",
        "(-0.164440, 1.170048, -0.286259)",
        "(-0.161319, 1.169467, -0.271327)",
        "(-0.158207, 1.170057, -0.255828)",
        "(-0.155078, 1.171795, -0.240244)",
        "(-0.153524, 1.173101, -0.232547)",
        "(-0.150374, 1.176196, -0.217200)",
        "(-0.147187, 1.179924, -0.202238)",
        "(-0.143974, 1.184789, -0.187499)",
        "(-0.141139, 1.190101, -0.174054)",
        "(-0.139884, 1.192883, -0.167280)",
        "(-0.137539, 1.198777, -0.154234)",
        "(-0.135331, 1.205634, -0.142245)",
        "(-0.133051, 1.212847, -0.131128)",
        "(-0.130730, 1.220093, -0.120833)",
        "(-0.129603, 1.223948, -0.116223)",
        "(-0.127447, 1.231831, -0.107426)",
        "(-0.125484, 1.239916, -0.099514)",
        "(-0.123696, 1.248191, -0.092467)",
        "(-0.122066, 1.256701, -0.086231)",
        "(-0.121349, 1.260999, -0.083371)",
        "(-0.120165, 1.269568, -0.078017)",
        "(-0.119312, 1.278219, -0.073230)",
        "(-0.118720, 1.286692, -0.068980)",
        "(-0.118296, 1.294758, -0.065177)",
        "(-0.118172, 1.298675, -0.063427)",
        "(-0.118088, 1.306465, -0.060353)",
        "(-0.118289, 1.313963, -0.057612)",
        "(-0.118681, 1.320828, -0.054906)",
        "(-0.119155, 1.327011, -0.052350)",
        "(-0.119417, 1.329978, -0.051166)",
        "(-0.119938, 1.335688, -0.048975)",
        "(-0.120561, 1.341049, -0.047014)",
        "(-0.121133, 1.345927, -0.045187)",
        "(-0.121576, 1.350191, -0.043423)",
        "(-0.121654, 1.352042, -0.042608)",
        "(-0.121701, 1.355451, -0.041109)",
        "(-0.121507, 1.358554, -0.040020)",
        "(-0.121145, 1.361413, -0.039142)",
        "(-0.120750, 1.364160, -0.038272)",
        "(-0.120593, 1.365597, -0.037869)",
        "(-0.120283, 1.368776, -0.037143)",
        "(-0.119982, 1.372625, -0.036441)",
        "(-0.119530, 1.376922, -0.035781)",
        "(-0.119114, 1.382448, -0.035381)",
        "(-0.118859, 1.385355, -0.035215)",
        "(-0.118338, 1.392225, -0.034901)",
        "(-0.117976, 1.399862, -0.034372)",
        "(-0.117540, 1.408174, -0.033791)",
        "(-0.116960, 1.417197, -0.033355)",
        "(-0.116632, 1.421978, -0.033196)",
        "(-0.115977, 1.431924, -0.032993)",
        "(-0.115230, 1.442316, -0.032842)",
        "(-0.114573, 1.452999, -0.032631)",
        "(-0.114159, 1.464037, -0.032322)",
        "(-0.114120, 1.469728, -0.032212)",
        "(-0.114196, 1.481536, -0.032188)",
        "(-0.114395, 1.493523, -0.032232)",
        "(-0.114737, 1.505477, -0.032068)",
        "(-0.115401, 1.517456, -0.031747)",
        "(-0.115730, 1.523412, -0.031605)",
        "(-0.116342, 1.535300, -0.031369)",
        "(-0.117324, 1.547334, -0.031426)",
        "(-0.118454, 1.559388, -0.031770)",
        "(-0.119681, 1.571245, -0.032216)",
        "(-0.120439, 1.577102, -0.032444)",
        "(-0.121906, 1.588583, -0.032834)",
        "(-0.123532, 1.599941, -0.033485)",
        "(-0.125288, 1.611217, -0.034377)",
        "(-0.127154, 1.622280, -0.035368)",
        "(-0.128213, 1.627757, -0.035907)",
        "(-0.130364, 1.638663, -0.037064)",
        "(-0.132404, 1.649424, -0.038343)",
        "(-0.134413, 1.660037, -0.039776)",
        "(-0.136311, 1.670512, -0.041492)",
        "(-0.137337, 1.675769, -0.042558)",
        "(-0.139669, 1.686650, -0.045140)",
        "(-0.141899, 1.696823, -0.047843)",
        "(-0.144386, 1.706779, -0.050801)",
        "(-0.147290, 1.716594, -0.054000)",
        "(-0.148793, 1.721445, -0.055696)",
        "(-0.151722, 1.731025, -0.059341)",
        "(-0.154795, 1.740488, -0.063323)",
        "(-0.157977, 1.749656, -0.067583)",
        "(-0.161174, 1.758236, -0.072036)",
        "(-0.162773, 1.762300, -0.074450)",
        "(-0.166156, 1.770298, -0.079686)",
        "(-0.169491, 1.777921, -0.085174)",
        "(-0.172692, 1.784898, -0.090706)",
        "(-0.175691, 1.791204, -0.096296)",
        "(-0.177109, 1.794071, -0.099132)",
        "(-0.179836, 1.799492, -0.104920)",
        "(-0.182216, 1.804440, -0.111071)",
        "(-0.184307, 1.809037, -0.117533)",
        "(-0.186422, 1.813226, -0.124303)",
        "(-0.187428, 1.815106, -0.127762)",
        "(-0.189289, 1.818532, -0.134902)",
        "(-0.190957, 1.821672, -0.142370)",
        "(-0.192364, 1.824309, -0.150109)",
        "(-0.193651, 1.826446, -0.158065)",
        "(-0.194172, 1.827328, -0.162107)",
        "(-0.194962, 1.828787, -0.170321)",
        "(-0.195423, 1.829834, -0.178782)",
        "(-0.195637, 1.830425, -0.187349)",
        "(-0.195546, 1.830510, -0.195872)",
        "(-0.195547, 1.830325, -0.200076)",
        "(-0.195523, 1.829622, -0.208492)",
        "(-0.195528, 1.828519, -0.216959)",
        "(-0.195315, 1.827008, -0.225379)",
        "(-0.194786, 1.824882, -0.233536)",
        "(-0.194485, 1.823557, -0.237577)",
        "(-0.194018, 1.820691, -0.245710)",
        "(-0.193403, 1.817325, -0.253746)",
        "(-0.192622, 1.813388, -0.261639)",
        "(-0.191357, 1.808754, -0.269482)",
        "(-0.190658, 1.806200, -0.273429)",
        "(-0.189378, 1.800850, -0.281329)",
        "(-0.187825, 1.794954, -0.289076)",
        "(-0.186231, 1.788372, -0.296585)",
        "(-0.184659, 1.781289, -0.304289)",
        "(-0.183773, 1.777545, -0.308261)",
        "(-0.181880, 1.769715, -0.316308)",
        "(-0.180362, 1.761337, -0.324387)",
        "(-0.179150, 1.752464, -0.332310)",
        "(-0.177540, 1.742973, -0.340267)",
        "(-0.176629, 1.737989, -0.344363)",
        "(-0.175190, 1.727901, -0.352648)",
        "(-0.173858, 1.717515, -0.361002)",
        "(-0.172592, 1.706759, -0.369233)",
        "(-0.171279, 1.695613, -0.377084)",
        "(-0.170609, 1.689900, -0.380850)",
        "(-0.169955, 1.678686, -0.388283)",
        "(-0.169961, 1.667721, -0.395632)",
        "(-0.170231, 1.656828, -0.402906)",
        "(-0.170250, 1.645774, -0.410263)",
        "(-0.170361, 1.640238, -0.413910)",
        "(-0.171217, 1.629224, -0.420919)",
        "(-0.172346, 1.618316, -0.427653)",
        "(-0.173668, 1.607282, -0.434150)",
        "(-0.174924, 1.596058, -0.440386)",
        "(-0.175485, 1.590348, -0.443430)",
        "(-0.176833, 1.578827, -0.449253)",
        "(-0.178542, 1.567518, -0.454870)",
        "(-0.180087, 1.556097, -0.460506)",
        "(-0.181839, 1.544342, -0.465645)",
        "(-0.182847, 1.538755, -0.467745)",
        "(-0.184566, 1.527256, -0.471814)",
        "(-0.185831, 1.515361, -0.475631)",
        "(-0.187106, 1.503391, -0.479364)",
        "(-0.188862, 1.491568, -0.482734)",
        "(-0.189872, 1.485694, -0.484097)",
        "(-0.191265, 1.473642, -0.486378)",
        "(-0.192077, 1.460996, -0.488048)",
        "(-0.192859, 1.448172, -0.489242)",
        "(-0.193885, 1.435537, -0.490031)",
        "(-0.194332, 1.429254, -0.490254)",
        "(-0.194804, 1.416368, -0.490244)",
        "(-0.194907, 1.403214, -0.489324)",
        "(-0.195114, 1.390207, -0.487320)",
        "(-0.195323, 1.377413, -0.484319)",
        "(-0.195150, 1.370921, -0.482433)",
        "(-0.194165, 1.357365, -0.477862)",
        "(-0.193146, 1.343824, -0.472149)",
        "(-0.192379, 1.330647, -0.465178)",
        "(-0.191618, 1.317722, -0.457779)",
        "(-0.191110, 1.311218, -0.453804)",
        "(-0.189757, 1.298067, -0.445311)",
        "(-0.188276, 1.285114, -0.436050)",
        "(-0.186739, 1.272774, -0.425921)",
        "(-0.184774, 1.260945, -0.414952)",
        "(-0.183744, 1.255409, -0.409117)",
        "(-0.181725, 1.245108, -0.396940)",
        "(-0.179622, 1.235960, -0.383845)",
        "(-0.177075, 1.227630, -0.369838)",
        "(-0.174192, 1.220232, -0.355095)",
        "(-0.172653, 1.217042, -0.347348)",
        "(-0.169457, 1.211462, -0.331546)",
        "(-0.166202, 1.207455, -0.315883)",
        "(-0.162891, 1.205039, -0.300383)",
        "(-0.159406, 1.203625, -0.284495)",
        "(-0.157638, 1.203369, -0.276560)",
        "(-0.154130, 1.203823, -0.261293)",
        "(-0.150716, 1.205698, -0.246768)",
        "(-0.147328, 1.208342, -0.232585)",
        "(-0.143927, 1.211581, -0.218831)",
        "(-0.142333, 1.213744, -0.212216)",
        "(-0.139305, 1.218408, -0.199240)",
        "(-0.136589, 1.223852, -0.186985)",
        "(-0.134000, 1.229759, -0.175548)",
        "(-0.131493, 1.236210, -0.165043)",
        "(-0.130282, 1.239512, -0.159975)",
        "(-0.128079, 1.246563, -0.150394)",
        "(-0.126251, 1.254707, -0.142017)",
        "(-0.124711, 1.263260, -0.134104)",
        "(-0.123434, 1.271606, -0.126113)",
        "(-0.122990, 1.275702, -0.122243)",
        "(-0.121885, 1.283940, -0.115086)",
        "(-0.120785, 1.292253, -0.109073)",
        "(-0.119652, 1.300262, -0.103678)",
        "(-0.118646, 1.307903, -0.098510)",
        "(-0.118197, 1.311607, -0.096135)",
        "(-0.117270, 1.318971, -0.091694)",
        "(-0.116539, 1.326260, -0.087738)",
        "(-0.116002, 1.333330, -0.084107)",
        "(-0.115546, 1.340199, -0.080741)",
        "(-0.115304, 1.343449, -0.079250)",
        "(-0.114855, 1.349613, -0.076507)",
        "(-0.114360, 1.355144, -0.074240)",
        "(-0.113809, 1.359818, -0.072299)",
        "(-0.113030, 1.363617, -0.070586)",
        "(-0.112645, 1.365228, -0.069796)",
        "(-0.112048, 1.368406, -0.068426)",
        "(-0.111549, 1.371314, -0.067202)",
        "(-0.111109, 1.374143, -0.065918)",
        "(-0.110703, 1.377171, -0.064590)",
        "(-0.110476, 1.378825, -0.063916)",
        "(-0.109782, 1.382453, -0.062722)",
        "(-0.108811, 1.386641, -0.061525)",
        "(-0.107996, 1.391778, -0.060020)",
        "(-0.107310, 1.397286, -0.058151)",
        "(-0.106948, 1.400358, -0.057102)",
        "(-0.106200, 1.407076, -0.054994)",
        "(-0.105406, 1.414496, -0.052791)",
        "(-0.104491, 1.422408, -0.050583)",
        "(-0.103748, 1.430891, -0.048522)",
        "(-0.103389, 1.435347, -0.047547)",
        "(-0.102627, 1.444395, -0.045737)",
        "(-0.101986, 1.453644, -0.044059)",
        "(-0.101361, 1.462940, -0.042610)",
        "(-0.100659, 1.472110, -0.041349)",
        "(-0.100283, 1.476620, -0.040819)",
        "(-0.099608, 1.485654, -0.039847)",
        "(-0.099109, 1.494831, -0.039005)",
        "(-0.098586, 1.504049, -0.038304)",
        "(-0.098172, 1.513474, -0.037725)",
        "(-0.098026, 1.518307, -0.037533)",
        "(-0.097867, 1.528191, -0.037255)",
        "(-0.097867, 1.538148, -0.036966)",
        "(-0.098081, 1.548226, -0.036791)",
        "(-0.098611, 1.558620, -0.037009)",
        "(-0.098941, 1.563872, -0.037184)",
        "(-0.099472, 1.574187, -0.037510)",
        "(-0.100283, 1.584496, -0.037951)",
        "(-0.101169, 1.594730, -0.038441)",
        "(-0.102192, 1.604866, -0.038962)",
        "(-0.102838, 1.609923, -0.039308)",
        "(-0.104173, 1.620180, -0.040242)",
        "(-0.105537, 1.630520, -0.041558)",
        "(-0.106963, 1.640702, -0.043072)",
        "(-0.108410, 1.650692, -0.044888)",
        "(-0.109112, 1.655662, -0.046033)",
        "(-0.110674, 1.665625, -0.048781)",
        "(-0.112553, 1.675413, -0.052067)",
        "(-0.114703, 1.684890, -0.055765)",
        "(-0.117100, 1.694239, -0.059851)",
        "(-0.118361, 1.698827, -0.062039)",
        "(-0.120775, 1.707908, -0.066712)",
        "(-0.123405, 1.716718, -0.071698)",
        "(-0.126187, 1.725248, -0.076837)",
        "(-0.129118, 1.733488, -0.082231)",
        "(-0.130655, 1.737525, -0.084999)",
        "(-0.133762, 1.745273, -0.090733)",
        "(-0.136894, 1.752577, -0.096969)",
        "(-0.140040, 1.759799, -0.103709)",
        "(-0.143271, 1.766683, -0.110941)",
        "(-0.144778, 1.769915, -0.114681)",
        "(-0.147764, 1.775992, -0.122181)",
        "(-0.150932, 1.781696, -0.129859)",
        "(-0.154114, 1.787099, -0.137809)",
        "(-0.157160, 1.792097, -0.146030)",
        "(-0.158725, 1.794438, -0.150240)",
        "(-0.161548, 1.798825, -0.158914)",
        "(-0.164291, 1.802935, -0.168054)",
        "(-0.167311, 1.806721, -0.177381)",
        "(-0.170371, 1.810003, -0.186814)",
        "(-0.171743, 1.811339, -0.191589)",
        "(-0.174193, 1.813633, -0.201292)",
        "(-0.176636, 1.815680, -0.211251)",
        "(-0.178953, 1.817277, -0.221233)",
        "(-0.181313, 1.818319, -0.231582)",
        "(-0.182392, 1.818639, -0.236581)",
        "(-0.184966, 1.819164, -0.246845)",
        "(-0.187537, 1.819324, -0.257558)",
        "(-0.190300, 1.818908, -0.268581)",
        "(-0.193119, 1.817690, -0.279857)",
        "(-0.194398, 1.816845, -0.285567)",
        "(-0.197013, 1.814638, -0.297177)",
        "(-0.199632, 1.811764, -0.309177)",
        "(-0.202222, 1.808001, -0.321459)",
        "(-0.204691, 1.803272, -0.333932)",
        "(-0.205891, 1.800629, -0.340204)",
        "(-0.208350, 1.794549, -0.352828)",
        "(-0.210860, 1.787636, -0.365522)",
        "(-0.213330, 1.779737, -0.378339)",
        "(-0.215796, 1.771008, -0.391034)",
        "(-0.217082, 1.766193, -0.397187)",
        "(-0.219842, 1.755908, -0.408979)",
        "(-0.222694, 1.744629, -0.420195)",
        "(-0.225263, 1.732615, -0.431420)",
        "(-0.227961, 1.720156, -0.442654)",
        "(-0.229512, 1.713673, -0.448068)",
        "(-0.232152, 1.700383, -0.458780)",
        "(-0.234139, 1.686499, -0.469283)",
        "(-0.236118, 1.672043, -0.479151)",
        "(-0.238248, 1.657454, -0.488072)",
        "(-0.239064, 1.650032, -0.492408)",
        "(-0.240327, 1.634808, -0.500796)",
        "(-0.241659, 1.619424, -0.508678)",
        "(-0.243460, 1.604325, -0.516017)",
        "(-0.244767, 1.588943, -0.523020)",
        "(-0.245335, 1.581140, -0.526267)",
        "(-0.246573, 1.565474, -0.532067)",
        "(-0.248096, 1.549935, -0.537267)",
        "(-0.249710, 1.534600, -0.541857)",
        "(-0.250812, 1.518994, -0.545831)",
        "(-0.251299, 1.511117, -0.547723)",
        "(-0.252531, 1.495472, -0.550723)",
        "(-0.253921, 1.480023, -0.552830)",
        "(-0.255464, 1.464711, -0.553344)",
        "(-0.256619, 1.449395, -0.553196)",
        "(-0.257075, 1.441770, -0.552951)",
        "(-0.257819, 1.426707, -0.551752)",
        "(-0.258537, 1.411906, -0.549719)",
        "(-0.259474, 1.397557, -0.546841)",
        "(-0.259977, 1.383572, -0.543164)",
        "(-0.259975, 1.376515, -0.541144)",
        "(-0.259874, 1.362457, -0.536294)",
        "(-0.259734, 1.348700, -0.530375)",
        "(-0.258763, 1.334607, -0.523954)",
        "(-0.257266, 1.320350, -0.517073)",
        "(-0.256413, 1.313274, -0.513560)",
        "(-0.255048, 1.299763, -0.505909)",
        "(-0.253421, 1.286804, -0.497780)",
        "(-0.251546, 1.273969, -0.489115)",
        "(-0.249841, 1.261595, -0.479968)",
        "(-0.249042, 1.255533, -0.475372)",
        "(-0.247010, 1.243518, -0.466108)",
        "(-0.244190, 1.231351, -0.456531)",
        "(-0.241506, 1.219959, -0.446438)",
        "(-0.238962, 1.209980, -0.435724)",
        "(-0.237564, 1.205262, -0.430281)",
        "(-0.234238, 1.196486, -0.419118)",
        "(-0.230629, 1.188824, -0.407165)",
        "(-0.226920, 1.182046, -0.394470)",
        "(-0.223190, 1.176717, -0.381002)",
        "(-0.221216, 1.174352, -0.374188)",
        "(-0.216892, 1.170321, -0.360040)",
        "(-0.212077, 1.167144, -0.344970)",
        "(-0.207372, 1.165216, -0.330892)",
        "(-0.202644, 1.164395, -0.316853)",
        "(-0.200199, 1.164152, -0.309719)",
        "(-0.195340, 1.164326, -0.295396)",
        "(-0.190638, 1.165523, -0.281353)",
        "(-0.186092, 1.167645, -0.267470)",
        "(-0.181813, 1.170561, -0.253811)",
        "(-0.179729, 1.172327, -0.247165)",
        "(-0.175793, 1.176567, -0.234103)",
        "(-0.172121, 1.181301, -0.220729)",
        "(-0.168795, 1.186300, -0.206983)",
        "(-0.165680, 1.191867, -0.193689)",
        "(-0.164136, 1.194788, -0.187092)",
        "(-0.161335, 1.201079, -0.173568)",
        "(-0.158898, 1.208098, -0.159975)",
        "(-0.156541, 1.215973, -0.147108)",
        "(-0.154109, 1.224987, -0.135372)",
        "(-0.152800, 1.229617, -0.129717)",
        "(-0.150096, 1.239157, -0.118757)",
        "(-0.147310, 1.249116, -0.108443)",
        "(-0.144494, 1.259524, -0.099119)",
        "(-0.141577, 1.270131, -0.090575)",
        "(-0.140120, 1.275570, -0.086701)",
        "(-0.137253, 1.286536, -0.079371)",
        "(-0.134664, 1.297603, -0.072567)",
        "(-0.132251, 1.308611, -0.066486)",
        "(-0.129850, 1.319428, -0.061091)",
        "(-0.128704, 1.324732, -0.058511)",
        "(-0.126657, 1.334937, -0.053521)",
        "(-0.124744, 1.344781, -0.049192)",
        "(-0.122933, 1.354401, -0.045738)",
        "(-0.121181, 1.363415, -0.042528)",
        "(-0.120386, 1.367639, -0.040938)",
        "(-0.118915, 1.375759, -0.038094)",
        "(-0.117671, 1.383294, -0.035663)",
        "(-0.116732, 1.389888, -0.033549)",
        "(-0.116075, 1.395544, -0.031766)",
        "(-0.115828, 1.398117, -0.030968)",
        "(-0.115484, 1.402397, -0.029586)",
        "(-0.115070, 1.405323, -0.028094)",
        "(-0.114760, 1.407097, -0.026656)",
        "(-0.114531, 1.408289, -0.025577)",
        "(-0.114396, 1.408747, -0.025077)",
        "(-0.114132, 1.409067, -0.024258)",
        "(-0.113936, 1.409111, -0.023919)",
        "(-0.113644, 1.409327, -0.023497)",
        "(-0.113443, 1.409510, -0.023192)",
        "(-0.113216, 1.409768, -0.022988)",
        "(-0.112865, 1.410429, -0.022739)",
        "(-0.112378, 1.412125, -0.022450)",
        "(-0.111952, 1.414329, -0.022192)",
        "(-0.111573, 1.417390, -0.021917)",
        "(-0.111366, 1.419359, -0.021700)",
        "(-0.110813, 1.424022, -0.021144)",
        "(-0.110180, 1.429900, -0.020444)",
        "(-0.109649, 1.437130, -0.019760)",
        "(-0.109059, 1.445817, -0.019132)",
        "(-0.108772, 1.450513, -0.018859)",
        "(-0.108351, 1.460941, -0.018294)",
        "(-0.107791, 1.472415, -0.017617)",
        "(-0.107341, 1.484932, -0.017166)",
        "(-0.107051, 1.498496, -0.016954)",
        "(-0.107070, 1.505669, -0.016883)",
        "(-0.107305, 1.520226, -0.016779)",
        "(-0.107956, 1.535260, -0.016752)",
        "(-0.109089, 1.550550, -0.016891)",
        "(-0.110777, 1.565748, -0.017110)",
        "(-0.111794, 1.573755, -0.017255)",
        "(-0.113884, 1.588311, -0.017614)",
        "(-0.116229, 1.602460, -0.018270)",
        "(-0.118667, 1.616549, -0.019393)",
        "(-0.121192, 1.630395, -0.020872)",
        "(-0.122421, 1.637188, -0.021674)",
        "(-0.124971, 1.650404, -0.023569)",
        "(-0.127720, 1.663135, -0.025660)",
        "(-0.130692, 1.675410, -0.028065)",
        "(-0.133862, 1.687415, -0.031088)",
        "(-0.135377, 1.693308, -0.032738)",
        "(-0.138394, 1.704592, -0.036229)",
        "(-0.141726, 1.715379, -0.039992)",
        "(-0.144889, 1.725685, -0.043954)",
        "(-0.148032, 1.735534, -0.048245)",
        "(-0.149680, 1.740343, -0.050505)",
        "(-0.152930, 1.749601, -0.055325)",
        "(-0.156092, 1.758520, -0.060608)",
        "(-0.159338, 1.767131, -0.066438)",
        "(-0.162431, 1.775340, -0.072887)",
        "(-0.163991, 1.779345, -0.076297)",
        "(-0.167276, 1.787011, -0.083662)",
        "(-0.170666, 1.794045, -0.091422)",
        "(-0.173818, 1.800290, -0.099523)",
        "(-0.176800, 1.806168, -0.108173)",
        "(-0.178314, 1.808800, -0.112911)",
        "(-0.181188, 1.813789, -0.122490)",
        "(-0.183712, 1.817926, -0.132296)",
        "(-0.186209, 1.821390, -0.142578)",
        "(-0.188773, 1.824346, -0.153641)",
        "(-0.190056, 1.825631, -0.159305)",
        "(-0.192684, 1.827679, -0.170805)",
        "(-0.194831, 1.828751, -0.182499)",
        "(-0.196703, 1.829084, -0.194208)",
        "(-0.198135, 1.828665, -0.205614)",
        "(-0.198638, 1.828135, -0.211162)",
        "(-0.199363, 1.826317, -0.221939)",
        "(-0.200048, 1.824000, -0.232798)",
        "(-0.200816, 1.821510, -0.244260)",
        "(-0.201589, 1.818650, -0.255923)",
        "(-0.201905, 1.817028, -0.261702)",
        "(-0.202252, 1.813297, -0.273268)",
        "(-0.202657, 1.809159, -0.285077)",
        "(-0.203147, 1.804674, -0.297048)",
        "(-0.203761, 1.799556, -0.308823)",
        "(-0.203969, 1.796875, -0.314694)",
        "(-0.204180, 1.790698, -0.326288)",
        "(-0.204606, 1.784236, -0.337847)",
        "(-0.205169, 1.777139, -0.349174)",
        "(-0.205535, 1.769320, -0.360093)",
        "(-0.205645, 1.765060, -0.365409)",
        "(-0.205781, 1.756245, -0.375974)",
        "(-0.205942, 1.746685, -0.386394)",
        "(-0.206239, 1.736384, -0.396595)",
        "(-0.206537, 1.725463, -0.406719)",
        "(-0.206612, 1.719775, -0.411740)",
        "(-0.206581, 1.707916, -0.421615)",
        "(-0.206284, 1.695333, -0.431104)",
        "(-0.205883, 1.681903, -0.439826)",
        "(-0.205427, 1.667669, -0.447776)",
        "(-0.205194, 1.660462, -0.451618)",
        "(-0.204836, 1.645744, -0.459068)",
        "(-0.204796, 1.630651, -0.466015)",
        "(-0.204812, 1.615023, -0.472471)",
        "(-0.205006, 1.598967, -0.478453)",
        "(-0.205135, 1.590802, -0.481313)",
        "(-0.205716, 1.574118, -0.486489)",
        "(-0.206422, 1.556463, -0.491325)",
        "(-0.207130, 1.539403, -0.495647)",
        "(-0.208243, 1.522518, -0.499414)",
        "(-0.208863, 1.513917, -0.501145)",
        "(-0.210250, 1.496451, -0.504037)",
        "(-0.212010, 1.478887, -0.506208)",
        "(-0.213813, 1.461286, -0.507682)",
        "(-0.215323, 1.443508, -0.508396)",
        "(-0.215986, 1.434555, -0.508450)",
        "(-0.217578, 1.416702, -0.508114)",
        "(-0.220003, 1.399580, -0.507611)",
        "(-0.222290, 1.382544, -0.506514)",
        "(-0.223317, 1.364697, -0.503699)",
        "(-0.223646, 1.355730, -0.501792)",
        "(-0.224362, 1.338221, -0.497115)",
        "(-0.225089, 1.321422, -0.491724)",
        "(-0.225436, 1.305296, -0.485525)",
        "(-0.225141, 1.289526, -0.478374)",
        "(-0.224889, 1.281848, -0.474303)",
        "(-0.224084, 1.267221, -0.465291)",
        "(-0.222914, 1.253691, -0.455794)",
        "(-0.220402, 1.235396, -0.440346)",
        "(-0.220402, 1.235396, -0.440346)",
        "(-0.218257, 1.224383, -0.428874)",
        "(-0.215792, 1.214748, -0.416683)",
        "(-0.212962, 1.206260, -0.404154)",
        "(-0.209928, 1.198874, -0.390972)",
        "(-0.206738, 1.192642, -0.377018)",
        "(-0.205121, 1.189866, -0.370020)",
        "(-0.201678, 1.185258, -0.355771)",
        "(-0.197992, 1.181616, -0.340871)",
        "(-0.194224, 1.178945, -0.325539)",
        "(-0.190286, 1.177264, -0.309700)",
        "(-0.188141, 1.176674, -0.301444)",
        "(-0.183669, 1.175880, -0.284233)",
        "(-0.177228, 1.176867, -0.258209)",
        "(-0.177228, 1.176867, -0.258209)",
        "(-0.171042, 1.180907, -0.233387)",
        "(-0.169016, 1.182707, -0.224883)",
        "(-0.165180, 1.186974, -0.207783)",
        "(-0.161805, 1.192599, -0.190982)",
        "(-0.158560, 1.199129, -0.175106)",
        "(-0.155606, 1.206932, -0.160374)",
        "(-0.154090, 1.210937, -0.153271)",
        "(-0.151319, 1.220059, -0.140089)",
        "(-0.148823, 1.229663, -0.127412)",
        "(-0.146645, 1.239748, -0.115477)",
        "(-0.144684, 1.250339, -0.104668)",
        "(-0.143702, 1.255732, -0.099659)",
        "(-0.141756, 1.266688, -0.090487)",
        "(-0.139997, 1.277749, -0.082486)",
        "(-0.138435, 1.288771, -0.075264)",
        "(-0.137016, 1.299422, -0.068741)",
        "(-0.136331, 1.304564, -0.065677)",
        "(-0.135107, 1.314378, -0.060154)",
        "(-0.133973, 1.323699, -0.055346)",
        "(-0.132979, 1.332357, -0.051031)",
        "(-0.131934, 1.340369, -0.047357)",
        "(-0.131430, 1.344164, -0.045780)",
        "(-0.130543, 1.351344, -0.042841)",
        "(-0.129703, 1.358003, -0.040361)",
        "(-0.128891, 1.364459, -0.038441)",
        "(-0.128432, 1.370596, -0.036845)",
        "(-0.128191, 1.373569, -0.036031)",
        "(-0.127922, 1.379389, -0.034668)",
        "(-0.127505, 1.385348, -0.033736)",
        "(-0.127110, 1.391331, -0.033107)",
        "(-0.126601, 1.397064, -0.032508)",
        "(-0.126331, 1.400093, -0.032181)",
        "(-0.125730, 1.405667, -0.031603)",
        "(-0.124958, 1.411348, -0.031083)",
        "(-0.124069, 1.417241, -0.030662)",
        "(-0.123091, 1.423398, -0.030390)",
        "(-0.122670, 1.426561, -0.030268)",
        "(-0.121882, 1.432918, -0.029942)",
        "(-0.121254, 1.439281, -0.029445)",
        "(-0.120876, 1.445727, -0.028888)",
        "(-0.120530, 1.452188, -0.028293)",
        "(-0.120350, 1.455381, -0.027977)",
        "(-0.120039, 1.461611, -0.027284)",
        "(-0.119798, 1.467793, -0.026727)",
        "(-0.119460, 1.473825, -0.026203)",
        "(-0.119050, 1.479453, -0.025614)",
        "(-0.118969, 1.482176, -0.025357)",
        "(-0.118842, 1.487409, -0.024914)",
        "(-0.118820, 1.492181, -0.024423)",
        "(-0.118393, 1.496432, -0.023795)",
        "(-0.118368, 1.500600, -0.023299)",
        "(-0.118352, 1.502633, -0.023042)",
        "(-0.118198, 1.506622, -0.022516)",
        "(-0.118557, 1.510642, -0.022179)",
        "(-0.118736, 1.514792, -0.021789)",
        "(-0.119028, 1.519027, -0.021227)",
        "(-0.119188, 1.521238, -0.020935)",
        "(-0.119506, 1.526001, -0.020544)",
        "(-0.119614, 1.531226, -0.020216)",
        "(-0.119535, 1.536952, -0.019906)",
        "(-0.119515, 1.543274, -0.019669)",
        "(-0.119454, 1.546698, -0.019499)",
        "(-0.119734, 1.553295, -0.019016)",
        "(-0.120742, 1.560476, -0.018535)",
        "(-0.121898, 1.568093, -0.018154)",
        "(-0.122880, 1.576118, -0.017888)",
        "(-0.123432, 1.580182, -0.017796)",
        "(-0.124630, 1.588566, -0.017655)",
        "(-0.125719, 1.597203, -0.017602)",
        "(-0.126700, 1.606190, -0.017832)",
        "(-0.127878, 1.615655, -0.018387)",
        "(-0.128557, 1.620503, -0.018750)",
        "(-0.129775, 1.630271, -0.019517)",
        "(-0.131312, 1.640473, -0.020675)",
        "(-0.133373, 1.651289, -0.022410)",
        "(-0.135766, 1.662575, -0.024875)",
        "(-0.136954, 1.668268, -0.026238)",
        "(-0.139577, 1.679949, -0.029616)",
        "(-0.142533, 1.691560, -0.033592)",
        "(-0.145737, 1.703024, -0.038216)",
        "(-0.149225, 1.714547, -0.043522)",
        "(-0.150980, 1.720197, -0.046427)",
        "(-0.154507, 1.731592, -0.052771)",
        "(-0.158190, 1.742817, -0.060056)",
        "(-0.162004, 1.753461, -0.068129)",
        "(-0.166190, 1.763865, -0.076681)",
        "(-0.168355, 1.768927, -0.081007)",
        "(-0.172989, 1.778488, -0.089955)",
        "(-0.177890, 1.787542, -0.099570)",
        "(-0.182727, 1.796086, -0.109920)",
        "(-0.187452, 1.803993, -0.120959)",
        "(-0.189805, 1.807693, -0.126648)",
        "(-0.194493, 1.814425, -0.138610)",
        "(-0.199019, 1.820443, -0.151547)",
        "(-0.203568, 1.825923, -0.165421)",
        "(-0.207874, 1.830622, -0.180031)",
        "(-0.209953, 1.832675, -0.187424)",
        "(-0.214222, 1.836030, -0.202563)",
        "(-0.218598, 1.838514, -0.218502)",
        "(-0.222733, 1.839993, -0.233568)",
        "(-0.226397, 1.840388, -0.248665)",
        "(-0.228141, 1.840201, -0.256199)",
        "(-0.231722, 1.839175, -0.271176)",
        "(-0.235146, 1.837065, -0.285872)",
        "(-0.238305, 1.834051, -0.300580)",
        "(-0.241505, 1.830328, -0.315163)",
        "(-0.243098, 1.828161, -0.322318)",
        "(-0.245826, 1.822961, -0.336263)",
        "(-0.248342, 1.816694, -0.349608)",
        "(-0.250942, 1.809684, -0.362579)",
        "(-0.253373, 1.801867, -0.375367)",
        "(-0.254560, 1.797737, -0.381661)",
        "(-0.256735, 1.788727, -0.393913)",
        "(-0.258617, 1.778726, -0.405620)",
        "(-0.260253, 1.768009, -0.416994)",
        "(-0.261948, 1.756781, -0.428033)",
        "(-0.262736, 1.750712, -0.433165)",
        "(-0.263926, 1.737786, -0.442894)",
        "(-0.264883, 1.724141, -0.452275)",
        "(-0.266057, 1.710053, -0.461431)",
        "(-0.267693, 1.695529, -0.470139)",
        "(-0.268469, 1.688158, -0.474388)",
        "(-0.269813, 1.672816, -0.482407)",
        "(-0.270924, 1.657022, -0.490304)",
        "(-0.272676, 1.640813, -0.497513)",
        "(-0.274299, 1.624177, -0.503952)",
        "(-0.274688, 1.615577, -0.507032)",
        "(-0.275168, 1.597907, -0.512635)",
        "(-0.276131, 1.579765, -0.517464)",
        "(-0.278112, 1.561675, -0.521419)",
        "(-0.279910, 1.543453, -0.525127)",
        "(-0.280456, 1.534064, -0.526802)",
        "(-0.281269, 1.514833, -0.529509)",
        "(-0.282145, 1.495090, -0.530865)",
        "(-0.282457, 1.475340, -0.531041)",
        "(-0.281880, 1.455317, -0.530421)",
        "(-0.281705, 1.445346, -0.529460)",
        "(-0.281671, 1.425593, -0.526511)",
        "(-0.281226, 1.405869, -0.521427)",
        "(-0.279879, 1.385854, -0.515284)",
        "(-0.278426, 1.365960, -0.508485)",
        "(-0.277882, 1.356352, -0.504792)",
        "(-0.276718, 1.337811, -0.497005)",
        "(-0.274854, 1.319873, -0.488447)",
        "(-0.272866, 1.302989, -0.478738)",
        "(-0.271141, 1.287627, -0.468267)",
        "(-0.270217, 1.280448, -0.462881)",
        "(-0.267878, 1.266911, -0.451651)",
        "(-0.265065, 1.254698, -0.439264)",
        "(-0.262319, 1.243978, -0.426374)",
        "(-0.259371, 1.234429, -0.413315)",
        "(-0.257677, 1.229935, -0.406727)",
        "(-0.253999, 1.221636, -0.393173)",
        "(-0.250273, 1.214226, -0.379094)",
        "(-0.246482, 1.208117, -0.364925)",
        "(-0.242290, 1.202747, -0.350590)",
        "(-0.240096, 1.200284, -0.343135)",
        "(-0.235502, 1.196103, -0.327577)",
        "(-0.230962, 1.193300, -0.311610)",
        "(-0.226250, 1.192284, -0.296004)",
        "(-0.221240, 1.192498, -0.280437)",
        "(-0.218592, 1.192877, -0.272470)",
        "(-0.213200, 1.194565, -0.256006)",
        "(-0.207755, 1.197691, -0.239670)",
        "(-0.202171, 1.202627, -0.224065)",
        "(-0.196507, 1.208731, -0.208897)",
        "(-0.193529, 1.212461, -0.200939)",
        "(-0.188313, 1.220211, -0.186734)",
        "(-0.183461, 1.229007, -0.173285)",
        "(-0.178785, 1.238767, -0.160751)",
        "(-0.174280, 1.248949, -0.148845)",
        "(-0.172095, 1.254142, -0.143180)",
        "(-0.167860, 1.264910, -0.132539)",
        "(-0.164005, 1.276179, -0.122943)",
        "(-0.160353, 1.287625, -0.114456)",
        "(-0.156830, 1.298939, -0.106736)",
        "(-0.155163, 1.304594, -0.103114)",
        "(-0.152144, 1.315786, -0.096364)",
        "(-0.149558, 1.326674, -0.090026)",
        "(-0.147355, 1.337316, -0.084496)",
        "(-0.145501, 1.347735, -0.079739)",
        "(-0.144633, 1.352712, -0.077582)",
        "(-0.143071, 1.362311, -0.073418)",
        "(-0.141865, 1.371330, -0.069643)",
        "(-0.140904, 1.379618, -0.066301)",
        "(-0.140015, 1.387040, -0.063442)",
        "(-0.139545, 1.390433, -0.062195)",
        "(-0.138434, 1.396402, -0.060041)",
        "(-0.137288, 1.401516, -0.058291)",
        "(-0.136253, 1.405907, -0.056837)",
        "(-0.135181, 1.409774, -0.055418)",
        "(-0.134665, 1.411615, -0.054774)",
        "(-0.133772, 1.415280, -0.053661)",
        "(-0.132992, 1.418934, -0.052616)",
        "(-0.132433, 1.422680, -0.051664)",
        "(-0.132061, 1.426596, -0.050775)",
        "(-0.131902, 1.428591, -0.050359)",
        "(-0.131503, 1.432614, -0.049399)",
        "(-0.131199, 1.436682, -0.048423)",
        "(-0.130971, 1.440925, -0.047552)",
        "(-0.130707, 1.445327, -0.046751)",
        "(-0.130598, 1.447540, -0.046330)",
        "(-0.130311, 1.452144, -0.045272)",
        "(-0.130007, 1.457076, -0.044070)",
        "(-0.129827, 1.462720, -0.042781)",
        "(-0.129764, 1.469188, -0.041462)",
        "(-0.129772, 1.472727, -0.040775)",
        "(-0.129763, 1.480237, -0.039423)",
        "(-0.129826, 1.488646, -0.038239)",
        "(-0.130061, 1.497829, -0.037174)",
        "(-0.130292, 1.507541, -0.036149)",
        "(-0.130439, 1.512639, -0.035675)",
        "(-0.130767, 1.523113, -0.034907)",
        "(-0.131294, 1.534166, -0.034389)",
        "(-0.131812, 1.545501, -0.033933)",
        "(-0.132140, 1.557072, -0.033720)",
        "(-0.132347, 1.562998, -0.033748)",
        "(-0.133423, 1.575101, -0.034003)",
        "(-0.134717, 1.587123, -0.034204)",
        "(-0.135825, 1.599048, -0.034352)",
        "(-0.136874, 1.610859, -0.034609)",
        "(-0.137449, 1.616753, -0.034821)",
        "(-0.138894, 1.628566, -0.035451)",
        "(-0.140400, 1.640270, -0.036178)",
        "(-0.142178, 1.652035, -0.037033)",
        "(-0.144189, 1.663897, -0.038303)",
        "(-0.145307, 1.669827, -0.039013)",
        "(-0.147689, 1.681606, -0.040689)",
        "(-0.150257, 1.693237, -0.042623)",
        "(-0.152966, 1.704714, -0.044794)",
        "(-0.155793, 1.716042, -0.047355)",
        "(-0.157285, 1.721676, -0.048807)",
        "(-0.160328, 1.732785, -0.052200)",
        "(-0.163708, 1.744049, -0.056253)",
        "(-0.167252, 1.754499, -0.060265)",
        "(-0.170984, 1.764578, -0.064495)",
        "(-0.172968, 1.769538, -0.066740)",
        "(-0.177144, 1.779429, -0.071619)",
        "(-0.181671, 1.789190, -0.076970)",
        "(-0.186501, 1.798587, -0.082478)",
        "(-0.191497, 1.807498, -0.088179)",
        "(-0.194101, 1.811810, -0.091137)",
        "(-0.199452, 1.819953, -0.097375)",
        "(-0.204687, 1.827397, -0.104089)",
        "(-0.209617, 1.834154, -0.111354)",
        "(-0.214284, 1.840378, -0.119390)",
        "(-0.216519, 1.843365, -0.123724)",
        "(-0.220915, 1.849045, -0.133126)",
        "(-0.225030, 1.854060, -0.143108)",
        "(-0.228773, 1.858116, -0.153481)",
        "(-0.232454, 1.861305, -0.164366)",
        "(-0.234286, 1.862763, -0.169999)",
        "(-0.238020, 1.865196, -0.181775)",
        "(-0.241593, 1.866969, -0.193973)",
        "(-0.244333, 1.867883, -0.206433)",
        "(-0.246885, 1.868108, -0.219385)",
        "(-0.248314, 1.868139, -0.226055)",
        "(-0.251110, 1.867764, -0.239684)",
        "(-0.253667, 1.866783, -0.253535)",
        "(-0.255803, 1.865038, -0.267398)",
        "(-0.258070, 1.862685, -0.281352)",
        "(-0.259243, 1.861420, -0.288394)",
        "(-0.261724, 1.858541, -0.302594)",
        "(-0.264223, 1.855079, -0.316644)",
        "(-0.266278, 1.850945, -0.330442)",
        "(-0.268275, 1.846342, -0.344103)",
        "(-0.269386, 1.843963, -0.350939)",
        "(-0.271806, 1.838801, -0.364374)",
        "(-0.274117, 1.833040, -0.377374)",
        "(-0.276298, 1.826665, -0.390078)",
        "(-0.278661, 1.819663, -0.402501)",
        "(-0.279863, 1.816014, -0.408640)",
        "(-0.282330, 1.808336, -0.420655)",
        "(-0.285044, 1.800097, -0.432378)",
        "(-0.288395, 1.791338, -0.443533)",
        "(-0.291737, 1.782221, -0.454148)",
        "(-0.293356, 1.777568, -0.459332)",
        "(-0.296507, 1.767589, -0.468888)",
        "(-0.299797, 1.757086, -0.477772)",
        "(-0.303148, 1.746265, -0.486185)",
        "(-0.306304, 1.735146, -0.494392)",
        "(-0.307784, 1.729416, -0.498417)",
        "(-0.310853, 1.717621, -0.505966)",
        "(-0.313553, 1.705403, -0.512667)",
        "(-0.315859, 1.692607, -0.518887)",
        "(-0.318149, 1.679397, -0.524566)",
        "(-0.319171, 1.672660, -0.527307)",
        "(-0.320822, 1.658872, -0.532462)",
        "(-0.322279, 1.644694, -0.537179)",
        "(-0.323916, 1.630423, -0.541174)",
        "(-0.325156, 1.615837, -0.544355)",
        "(-0.325513, 1.608421, -0.545721)",
        "(-0.325983, 1.593481, -0.547823)",
        "(-0.326027, 1.578506, -0.548864)",
        "(-0.325420, 1.563394, -0.548782)",
        "(-0.324522, 1.548375, -0.547816)",
        "(-0.323972, 1.540939, -0.546952)",
        "(-0.322064, 1.526075, -0.544250)",
        "(-0.319148, 1.511092, -0.540071)",
        "(-0.315749, 1.496248, -0.534719)",
        "(-0.311996, 1.481548, -0.528619)",
        "(-0.310005, 1.474748, -0.525418)",
        "(-0.305535, 1.461566, -0.518030)",
        "(-0.301143, 1.448710, -0.509759)",
        "(-0.296761, 1.436810, -0.500409)",
        "(-0.291686, 1.425115, -0.490055)",
        "(-0.288967, 1.419327, -0.484466)",
        "(-0.283633, 1.408242, -0.472550)",
        "(-0.278429, 1.398092, -0.460309)",
        "(-0.272979, 1.388669, -0.447335)",
        "(-0.267384, 1.379535, -0.433531)",
        "(-0.264587, 1.375200, -0.426506)",
        "(-0.259134, 1.367339, -0.412274)",
        "(-0.253507, 1.360057, -0.397959)",
        "(-0.247884, 1.353081, -0.383652)",
        "(-0.242847, 1.347047, -0.369600)",
        "(-0.240330, 1.344281, -0.362667)",
        "(-0.235401, 1.339082, -0.348580)",
        "(-0.230675, 1.334206, -0.334469)",
        "(-0.226595, 1.330506, -0.321155)",
        "(-0.222483, 1.327472, -0.308218)",
        "(-0.220352, 1.325962, -0.301505)",
        "(-0.216089, 1.322925, -0.287385)",
        "(-0.212191, 1.320436, -0.273344)",
        "(-0.208335, 1.319131, -0.260384)",
        "(-0.204421, 1.318641, -0.247719)",
        "(-0.202373, 1.318446, -0.241193)",
        "(-0.198469, 1.318459, -0.227760)",
        "(-0.194817, 1.319513, -0.214860)",
        "(-0.191238, 1.321744, -0.202533)",
        "(-0.187520, 1.324384, -0.190175)",
        "(-0.185734, 1.326021, -0.184011)",
        "(-0.182272, 1.329857, -0.172068)",
        "(-0.178986, 1.334777, -0.160708)",
        "(-0.175728, 1.340274, -0.149647)",
        "(-0.172664, 1.346148, -0.138761)",
        "(-0.171156, 1.349244, -0.133498)",
        "(-0.168301, 1.355942, -0.123511)",
        "(-0.165625, 1.363177, -0.114181)",
        "(-0.163205, 1.370646, -0.105245)",
        "(-0.161222, 1.378302, -0.096729)",
        "(-0.160332, 1.382201, -0.092738)",
        "(-0.158696, 1.390033, -0.085258)",
        "(-0.157090, 1.397607, -0.078345)",
        "(-0.155596, 1.405026, -0.072298)",
        "(-0.154202, 1.412248, -0.067280)",
        "(-0.153625, 1.415759, -0.064843)",
        "(-0.152584, 1.422283, -0.060536)",
        "(-0.151912, 1.428322, -0.057073)",
        "(-0.151307, 1.433760, -0.054205)",
        "(-0.150824, 1.438551, -0.051685)",
        "(-0.150637, 1.440712, -0.050484)",
        "(-0.150234, 1.444373, -0.048313)",
        "(-0.149751, 1.447356, -0.046262)",
        "(-0.149411, 1.449665, -0.044311)",
        "(-0.149078, 1.451651, -0.042534)",
        "(-0.148853, 1.452574, -0.041760)",
        "(-0.148408, 1.454274, -0.040367)",
        "(-0.148009, 1.455820, -0.039007)",
        "(-0.147819, 1.457476, -0.037809)",
        "(-0.147624, 1.459273, -0.036697)",
        "(-0.147563, 1.460218, -0.036140)",
        "(-0.147404, 1.462264, -0.034979)",
        "(-0.147325, 1.464752, -0.034095)",
        "(-0.147268, 1.467864, -0.033532)",
        "(-0.147162, 1.471306, -0.032782)",
        "(-0.147029, 1.473115, -0.032314)",
        "(-0.146698, 1.477280, -0.031356)",
        "(-0.146301, 1.482481, -0.030444)",
        "(-0.145845, 1.488255, -0.029504)",
        "(-0.145302, 1.494804, -0.028688)",
        "(-0.145010, 1.498358, -0.028311)",
        "(-0.144542, 1.506044, -0.027487)",
        "(-0.144131, 1.514154, -0.026507)",
        "(-0.143675, 1.522842, -0.025605)",
        "(-0.142948, 1.531801, -0.024746)",
        "(-0.142521, 1.536381, -0.024326)",
        "(-0.141688, 1.545917, -0.023588)",
        "(-0.140882, 1.555900, -0.023071)",
        "(-0.140056, 1.566238, -0.022652)",
        "(-0.139424, 1.576742, -0.022207)",
        "(-0.139077, 1.582120, -0.022030)",
        "(-0.138423, 1.593241, -0.021860)",
        "(-0.138053, 1.604733, -0.021849)",
        "(-0.137922, 1.616578, -0.021986)",
        "(-0.138115, 1.628833, -0.022380)",
        "(-0.138329, 1.635053, -0.022644)",
        "(-0.139223, 1.647610, -0.023112)",
        "(-0.140797, 1.660220, -0.023523)",
        "(-0.143037, 1.672946, -0.024200)",
        "(-0.146112, 1.685785, -0.024932)",
        "(-0.147640, 1.692131, -0.025274)",
        "(-0.151123, 1.704698, -0.025906)",
        "(-0.154907, 1.717208, -0.026837)",
        "(-0.158769, 1.729569, -0.027856)",
        "(-0.162539, 1.741697, -0.029014)",
        "(-0.164489, 1.747708, -0.029659)",
        "(-0.168559, 1.759610, -0.031177)",
        "(-0.172716, 1.771409, -0.033028)",
        "(-0.176936, 1.783075, -0.035102)",
        "(-0.181370, 1.794477, -0.037284)",
        "(-0.183593, 1.800012, -0.038358)",
        "(-0.187975, 1.810639, -0.040549)",
        "(-0.192138, 1.820608, -0.042486)",
        "(-0.196448, 1.829962, -0.043962)",
        "(-0.200791, 1.838542, -0.045028)",
        "(-0.203062, 1.842753, -0.045586)",
        "(-0.207613, 1.851038, -0.046980)",
        "(-0.212151, 1.859319, -0.049150)",
        "(-0.216995, 1.867487, -0.052095)",
        "(-0.222111, 1.875451, -0.055784)",
        "(-0.224584, 1.879333, -0.057861)",
        "(-0.229300, 1.886851, -0.062556)",
        "(-0.234070, 1.894177, -0.067878)",
        "(-0.238842, 1.901168, -0.074173)",
        "(-0.243494, 1.907686, -0.080771)",
        "(-0.245754, 1.910759, -0.084142)",
        "(-0.249893, 1.916334, -0.091126)",
        "(-0.253865, 1.921595, -0.098774)",
        "(-0.258214, 1.926928, -0.107134)",
        "(-0.262480, 1.931949, -0.116331)",
        "(-0.264587, 1.934274, -0.121053)",
        "(-0.268450, 1.938481, -0.130935)",
        "(-0.272280, 1.942288, -0.141409)",
        "(-0.276054, 1.945656, -0.152349)",
        "(-0.279658, 1.948358, -0.163577)",
        "(-0.281330, 1.949534, -0.169388)",
        "(-0.284799, 1.951622, -0.181471)",
        "(-0.288490, 1.953267, -0.193878)",
        "(-0.291744, 1.953961, -0.206137)",
        "(-0.294444, 1.953634, -0.218438)",
        "(-0.295640, 1.953199, -0.224687)",
        "(-0.297966, 1.952044, -0.237465)",
        "(-0.300087, 1.950089, -0.250592)",
        "(-0.302219, 1.947523, -0.263836)",
        "(-0.304206, 1.944097, -0.277756)",
        "(-0.305194, 1.942162, -0.284343)",
        "(-0.306907, 1.937849, -0.297692)",
        "(-0.308242, 1.932518, -0.311031)",
        "(-0.309324, 1.926537, -0.324512)",
        "(-0.310677, 1.919933, -0.338065)",
        "(-0.311605, 1.916422, -0.344809)",
        "(-0.313312, 1.909110, -0.358410)",
        "(-0.314750, 1.901088, -0.372033)",
        "(-0.316348, 1.888276, -0.392526)",
        "(-0.316348, 1.888276, -0.392526)",
        "(-0.317580, 1.879063, -0.405916)",
        "(-0.319142, 1.869301, -0.418787)",
        "(-0.320588, 1.859043, -0.431349)",
        "(-0.321950, 1.848121, -0.443465)",
        "(-0.323517, 1.836582, -0.455048)",
        "(-0.324273, 1.830678, -0.460700)",
        "(-0.325579, 1.818376, -0.471914)",
        "(-0.326693, 1.805471, -0.482537)",
        "(-0.327445, 1.791788, -0.492598)",
        "(-0.327534, 1.777315, -0.502090)",
        "(-0.327423, 1.769890, -0.506639)",
        "(-0.326997, 1.754630, -0.515249)",
        "(-0.326330, 1.738818, -0.523262)",
        "(-0.326050, 1.722618, -0.530247)",
        "(-0.326115, 1.706357, -0.536514)",
        "(-0.326231, 1.698246, -0.539453)",
        "(-0.326643, 1.681943, -0.544639)",
        "(-0.327081, 1.665380, -0.548921)",
        "(-0.327192, 1.648352, -0.552577)",
        "(-0.327013, 1.631169, -0.555705)",
        "(-0.326978, 1.622586, -0.557054)",
        "(-0.326731, 1.605194, -0.559066)",
        "(-0.326213, 1.587351, -0.560283)",
        "(-0.325434, 1.569561, -0.560920)",
        "(-0.324459, 1.551964, -0.561263)",
        "(-0.324023, 1.543165, -0.561285)",
        "(-0.323431, 1.525787, -0.560726)",
        "(-0.322687, 1.508813, -0.559410)",
        "(-0.321306, 1.492045, -0.557204)",
        "(-0.319937, 1.475466, -0.554378)",
        "(-0.319461, 1.467393, -0.552587)",
        "(-0.318253, 1.451680, -0.548631)",
        "(-0.316104, 1.436069, -0.543517)",
        "(-0.313456, 1.420385, -0.537508)",
        "(-0.310884, 1.405356, -0.530618)",
        "(-0.309488, 1.398040, -0.526965)",
        "(-0.306373, 1.383651, -0.518522)",
        "(-0.302086, 1.369331, -0.507863)",
        "(-0.297270, 1.355326, -0.495773)",
        "(-0.292588, 1.342037, -0.482525)",
        "(-0.290164, 1.335661, -0.475610)",
        "(-0.284743, 1.323472, -0.460054)",
        "(-0.277527, 1.311205, -0.441620)",
        "(-0.269793, 1.299187, -0.420923)",
        "(-0.262979, 1.288438, -0.400176)",
        "(-0.259860, 1.283634, -0.390118)",
        "(-0.253927, 1.275108, -0.370283)",
        "(-0.248085, 1.267677, -0.349896)",
        "(-0.242196, 1.261322, -0.329076)",
        "(-0.236519, 1.256773, -0.309369)",
        "(-0.233799, 1.255201, -0.299950)",
        "(-0.228307, 1.253304, -0.281406)",
        "(-0.222611, 1.252586, -0.261954)",
        "(-0.217071, 1.253165, -0.242603)",
        "(-0.211960, 1.255941, -0.224985)",
        "(-0.209501, 1.258016, -0.216733)",
        "(-0.204929, 1.263387, -0.200460)",
        "(-0.200954, 1.270197, -0.183161)",
        "(-0.197644, 1.277709, -0.168106)",
        "(-0.194694, 1.286661, -0.154756)",
        "(-0.193279, 1.291353, -0.148258)",
        "(-0.190761, 1.300804, -0.135071)",
        "(-0.188385, 1.310391, -0.122754)",
        "(-0.185970, 1.320673, -0.112328)",
        "(-0.183727, 1.331158, -0.102960)",
        "(-0.182683, 1.336233, -0.098387)",
        "(-0.180960, 1.346485, -0.089635)",
        "(-0.179564, 1.356918, -0.081963)",
        "(-0.178603, 1.367310, -0.075304)",
        "(-0.177559, 1.377371, -0.069308)",
        "(-0.177045, 1.382322, -0.066611)",
        "(-0.176035, 1.391881, -0.061687)",
        "(-0.174378, 1.408940, -0.052662)",
        "(-0.173341, 1.416493, -0.049342)",
        "(-0.173341, 1.416493, -0.049342)",
        "(-0.172135, 1.423652, -0.046849)",
        "(-0.171149, 1.430361, -0.044615)",
        "(-0.170796, 1.433399, -0.043560)",
        "(-0.170124, 1.438772, -0.041622)",
        "(-0.169515, 1.443318, -0.040027)",
        "(-0.168954, 1.446795, -0.038755)",
        "(-0.168653, 1.448142, -0.038205)",
        "(-0.168065, 1.450185, -0.037164)",
        "(-0.167602, 1.451504, -0.036368)",
        "(-0.167125, 1.452155, -0.035549)",
        "(-0.166825, 1.452284, -0.035166)",
        "(-0.166217, 1.452656, -0.034626)",
        "(-0.165519, 1.453331, -0.034195)",
        "(-0.164711, 1.454492, -0.033551)",
        "(-0.163747, 1.456456, -0.032831)",
        "(-0.163083, 1.458056, -0.032499)",
        "(-0.161949, 1.462019, -0.032001)",
        "(-0.161019, 1.467089, -0.031384)",
        "(-0.160448, 1.473089, -0.030686)",
        "(-0.159822, 1.479930, -0.030083)",
        "(-0.159458, 1.483746, -0.029852)",
        "(-0.158689, 1.491833, -0.029534)",
        "(-0.157755, 1.500382, -0.029285)",
        "(-0.156898, 1.509439, -0.029207)",
        "(-0.156228, 1.518923, -0.029321)",
        "(-0.155826, 1.523810, -0.029396)",
        "(-0.154928, 1.533701, -0.029523)",
        "(-0.154117, 1.543858, -0.029558)",
        "(-0.153464, 1.554303, -0.029682)",
        "(-0.152747, 1.565121, -0.029967)",
        "(-0.152366, 1.570576, -0.030162)",
        "(-0.151635, 1.581631, -0.030467)",
        "(-0.151037, 1.592840, -0.030683)",
        "(-0.150787, 1.604164, -0.031151)",
        "(-0.150872, 1.615505, -0.031708)",
        "(-0.150900, 1.621107, -0.031978)",
        "(-0.150907, 1.632331, -0.032546)",
        "(-0.150933, 1.643539, -0.033340)",
        "(-0.151310, 1.654681, -0.034259)",
        "(-0.151517, 1.665703, -0.035280)",
        "(-0.151616, 1.671162, -0.035819)",
        "(-0.151857, 1.682163, -0.037004)",
        "(-0.152622, 1.693168, -0.038531)",
        "(-0.153804, 1.704291, -0.040667)",
        "(-0.155208, 1.715405, -0.043008)",
        "(-0.155970, 1.720900, -0.044216)",
        "(-0.157729, 1.731659, -0.046684)",
        "(-0.160182, 1.742292, -0.049509)",
        "(-0.164157, 1.757870, -0.054250)",
        "(-0.164157, 1.757870, -0.054250)",
        "(-0.166997, 1.767757, -0.057644)",
        "(-0.170319, 1.777722, -0.061600)",
        "(-0.173969, 1.787705, -0.066192)",
        "(-0.177671, 1.797327, -0.071261)",
        "(-0.181433, 1.806502, -0.076779)",
        "(-0.183327, 1.810948, -0.079725)",
        "(-0.187174, 1.819671, -0.085969)",
        "(-0.191111, 1.827969, -0.092840)",
        "(-0.194879, 1.835560, -0.100192)",
        "(-0.198851, 1.842757, -0.107945)",
        "(-0.200812, 1.846271, -0.111950)",
        "(-0.204496, 1.852944, -0.120367)",
        "(-0.208350, 1.859275, -0.129223)",
        "(-0.212225, 1.865232, -0.138550)",
        "(-0.216072, 1.870818, -0.148415)",
        "(-0.218101, 1.873542, -0.153437)",
        "(-0.222218, 1.878755, -0.163737)",
        "(-0.226285, 1.883544, -0.174334)",
        "(-0.230471, 1.887841, -0.185146)",
        "(-0.234611, 1.891864, -0.196245)",
        "(-0.236763, 1.893762, -0.201871)",
        "(-0.241175, 1.897089, -0.213160)",
        "(-0.245731, 1.899678, -0.224351)",
        "(-0.249930, 1.901318, -0.235279)",
        "(-0.253631, 1.902104, -0.246130)",
        "(-0.255356, 1.902232, -0.251524)",
        "(-0.258431, 1.901938, -0.262550)",
        "(-0.261434, 1.900983, -0.273787)",
        "(-0.264287, 1.899313, -0.285055)",
        "(-0.266610, 1.896922, -0.296130)",
        "(-0.267611, 1.895315, -0.301547)",
        "(-0.269490, 1.891739, -0.312336)",
        "(-0.271117, 1.887593, -0.323218)",
        "(-0.273260, 1.880239, -0.339833)",
        "(-0.273260, 1.880239, -0.339833)",
        "(-0.274791, 1.874654, -0.350913)",
        "(-0.276426, 1.868333, -0.361920)",
        "(-0.278042, 1.861585, -0.372975)",
        "(-0.279907, 1.854353, -0.384299)",
        "(-0.281769, 1.846676, -0.395940)",
        "(-0.282781, 1.842643, -0.401769)",
        "(-0.285045, 1.834341, -0.413330)",
        "(-0.287403, 1.825463, -0.424799)",
        "(-0.289327, 1.815818, -0.436173)",
        "(-0.291344, 1.805498, -0.447297)",
        "(-0.292372, 1.800213, -0.452854)",
        "(-0.294438, 1.789272, -0.463949)",
        "(-0.296746, 1.777549, -0.474707)",
        "(-0.299051, 1.765023, -0.484946)",
        "(-0.300393, 1.751737, -0.495105)",
        "(-0.300879, 1.744802, -0.500131)",
        "(-0.302567, 1.730276, -0.509797)",
        "(-0.305480, 1.715166, -0.518680)",
        "(-0.308172, 1.699532, -0.527222)",
        "(-0.310359, 1.683142, -0.535409)",
        "(-0.311413, 1.674790, -0.539295)",
        "(-0.313602, 1.657605, -0.546475)",
        "(-0.315435, 1.639774, -0.553092)",
        "(-0.316181, 1.621414, -0.559364)",
        "(-0.316487, 1.602665, -0.564843)",
        "(-0.316782, 1.593195, -0.567205)",
        "(-0.317644, 1.574210, -0.571050)",
        "(-0.318003, 1.555375, -0.573660)",
        "(-0.317266, 1.536223, -0.575180)",
        "(-0.316274, 1.517055, -0.574879)",
        "(-0.315864, 1.507508, -0.574447)",
        "(-0.315538, 1.488161, -0.573361)",
        "(-0.315210, 1.470394, -0.571983)",
        "(-0.314292, 1.452705, -0.570006)",
        "(-0.313356, 1.434818, -0.567184)",
        "(-0.312993, 1.425998, -0.565529)",
        "(-0.312252, 1.408816, -0.561668)",
        "(-0.311018, 1.392092, -0.557493)",
        "(-0.309546, 1.375813, -0.552073)",
        "(-0.307870, 1.360061, -0.545468)",
        "(-0.306869, 1.352395, -0.541908)",
        "(-0.304618, 1.337715, -0.534188)",
        "(-0.301789, 1.323791, -0.525903)",
        "(-0.298551, 1.310422, -0.516696)",
        "(-0.295071, 1.297798, -0.506663)",
        "(-0.293160, 1.291777, -0.501538)",
        "(-0.288928, 1.280397, -0.490867)",
        "(-0.284537, 1.269748, -0.479679)",
        "(-0.280378, 1.260410, -0.467497)",
        "(-0.275855, 1.251749, -0.454459)",
        "(-0.273393, 1.247552, -0.447681)",
        "(-0.268188, 1.239733, -0.433916)",
        "(-0.262945, 1.232769, -0.419702)",
        "(-0.257612, 1.226566, -0.404595)",
        "(-0.252121, 1.220967, -0.388536)",
        "(-0.249295, 1.218439, -0.380199)",
        "(-0.243462, 1.214165, -0.362759)",
        "(-0.237630, 1.210886, -0.345039)",
        "(-0.231816, 1.208991, -0.327371)",
        "(-0.225893, 1.208179, -0.309496)",
        "(-0.222891, 1.208169, -0.300391)",
        "(-0.217095, 1.209382, -0.282157)",
        "(-0.211609, 1.212481, -0.264535)",
        "(-0.206406, 1.217263, -0.247039)",
        "(-0.201374, 1.222700, -0.229554)",
        "(-0.198928, 1.225850, -0.221258)",
        "(-0.194428, 1.233736, -0.205947)",
        "(-0.190015, 1.242449, -0.191376)",
        "(-0.185816, 1.251842, -0.177165)",
        "(-0.182018, 1.261920, -0.163795)",
        "(-0.180209, 1.267280, -0.157669)",
        "(-0.176639, 1.278601, -0.146578)",
        "(-0.172956, 1.290131, -0.136427)",
        "(-0.169522, 1.301732, -0.126743)",
        "(-0.166649, 1.313800, -0.117836)",
        "(-0.165297, 1.319929, -0.113633)",
        "(-0.162817, 1.332344, -0.106230)",
        "(-0.160564, 1.344632, -0.099154)",
        "(-0.158760, 1.356915, -0.092744)",
        "(-0.157186, 1.368898, -0.087138)",
        "(-0.156407, 1.374658, -0.084516)",
        "(-0.154994, 1.385929, -0.079616)",
        "(-0.154106, 1.396779, -0.075505)",
        "(-0.153019, 1.406776, -0.071885)",
        "(-0.151788, 1.415851, -0.068578)",
        "(-0.151231, 1.420122, -0.067002)",
        "(-0.150625, 1.428174, -0.064089)",
        "(-0.150055, 1.435497, -0.061566)",
        "(-0.149317, 1.442177, -0.059687)",
        "(-0.148826, 1.448496, -0.058087)",
        "(-0.148615, 1.451388, -0.057245)",
        "(-0.148285, 1.456570, -0.055581)",
        "(-0.148003, 1.461419, -0.054221)",
        "(-0.147590, 1.465972, -0.052877)",
        "(-0.146924, 1.470249, -0.051363)",
        "(-0.146602, 1.472435, -0.050616)",
        "(-0.145847, 1.477000, -0.049334)",
        "(-0.144998, 1.482006, -0.048147)",
        "(-0.144179, 1.487882, -0.046958)",
        "(-0.143596, 1.494354, -0.046049)",
        "(-0.143315, 1.497778, -0.045606)",
        "(-0.142719, 1.505220, -0.044688)",
        "(-0.142084, 1.513301, -0.043657)",
        "(-0.141516, 1.522135, -0.042785)",
        "(-0.141211, 1.531728, -0.042235)",
        "(-0.141112, 1.536762, -0.041977)",
        "(-0.140897, 1.546915, -0.041479)",
        "(-0.140927, 1.557476, -0.041085)",
        "(-0.141136, 1.568360, -0.040642)",
        "(-0.141297, 1.579514, -0.040228)",
        "(-0.141427, 1.585245, -0.040146)",
        "(-0.141815, 1.596953, -0.040033)",
        "(-0.142213, 1.608615, -0.039707)",
        "(-0.143065, 1.620378, -0.039340)",
        "(-0.144123, 1.632286, -0.039202)",
        "(-0.144708, 1.638285, -0.039195)",
        "(-0.146025, 1.650399, -0.039266)",
        "(-0.147391, 1.662563, -0.039443)",
        "(-0.148997, 1.674831, -0.039912)",
        "(-0.150866, 1.687076, -0.040528)",
        "(-0.151884, 1.693079, -0.040793)",
        "(-0.154049, 1.704955, -0.041478)",
        "(-0.156770, 1.716904, -0.042671)",
        "(-0.159793, 1.728828, -0.044531)",
        "(-0.162716, 1.740477, -0.046662)",
        "(-0.164242, 1.746226, -0.047865)",
        "(-0.167476, 1.757550, -0.050549)",
        "(-0.170639, 1.768578, -0.053505)",
        "(-0.174042, 1.779469, -0.057298)",
        "(-0.177813, 1.790288, -0.061727)",
        "(-0.179752, 1.795646, -0.064162)",
        "(-0.183855, 1.806226, -0.069545)",
        "(-0.188350, 1.816552, -0.075960)",
        "(-0.193071, 1.826463, -0.082966)",
        "(-0.197740, 1.835773, -0.090561)",
        "(-0.200137, 1.840165, -0.094647)",
        "(-0.205097, 1.848660, -0.103422)",
        "(-0.210126, 1.856682, -0.113005)",
        "(-0.215084, 1.864075, -0.123367)",
        "(-0.219840, 1.870808, -0.134505)",
        "(-0.222117, 1.873963, -0.140351)",
        "(-0.226518, 1.879906, -0.152364)",
        "(-0.230784, 1.884936, -0.165120)",
        "(-0.235118, 1.889418, -0.178181)",
        "(-0.239143, 1.892987, -0.191849)",
        "(-0.241187, 1.894665, -0.198797)",
        "(-0.245340, 1.897606, -0.213094)",
        "(-0.249407, 1.899857, -0.227481)",
        "(-0.253650, 1.901047, -0.241808)",
        "(-0.257621, 1.901602, -0.256128)",
        "(-0.259513, 1.901612, -0.263335)",
        "(-0.263370, 1.901090, -0.277802)",
        "(-0.267100, 1.899791, -0.292078)",
        "(-0.270460, 1.897386, -0.306041)",
        "(-0.273372, 1.894149, -0.319807)",
        "(-0.274815, 1.892316, -0.326705)",
        "(-0.277695, 1.888173, -0.340325)",
        "(-0.280204, 1.883245, -0.353662)",
        "(-0.282510, 1.877292, -0.366408)",
        "(-0.284751, 1.870717, -0.378868)",
        "(-0.285869, 1.867285, -0.385101)",
        "(-0.288136, 1.860143, -0.397578)",
        "(-0.290275, 1.852480, -0.409859)",
        "(-0.292317, 1.844327, -0.421807)",
        "(-0.294200, 1.835875, -0.433490)",
        "(-0.295167, 1.831195, -0.439622)",
        "(-0.297209, 1.822674, -0.450568)",
        "(-0.299336, 1.813721, -0.461098)",
        "(-0.301391, 1.804206, -0.471097)",
        "(-0.303332, 1.794430, -0.481135)",
        "(-0.304310, 1.789509, -0.486239)",
        "(-0.306126, 1.779505, -0.496375)",
        "(-0.308318, 1.769090, -0.506043)",
        "(-0.310539, 1.758496, -0.515168)",
        "(-0.312536, 1.747748, -0.523978)",
        "(-0.313457, 1.742280, -0.528313)",
        "(-0.315444, 1.731177, -0.536711)",
        "(-0.317950, 1.719944, -0.544697)",
        "(-0.320251, 1.708464, -0.552496)",
        "(-0.322396, 1.696601, -0.559894)",
        "(-0.323313, 1.690466, -0.563497)",
        "(-0.325207, 1.677928, -0.570222)",
        "(-0.327099, 1.665114, -0.576455)",
        "(-0.328724, 1.651922, -0.582313)",
        "(-0.330452, 1.638512, -0.587663)",
        "(-0.331231, 1.631760, -0.590214)",
        "(-0.332652, 1.618186, -0.594991)",
        "(-0.334464, 1.604621, -0.599191)",
        "(-0.336585, 1.591093, -0.602795)",
        "(-0.338523, 1.577679, -0.605644)",
        "(-0.339165, 1.570897, -0.606908)",
        "(-0.340169, 1.557163, -0.608761)",
        "(-0.341758, 1.543519, -0.609603)",
        "(-0.343737, 1.530115, -0.609748)",
        "(-0.345189, 1.516412, -0.609540)",
        "(-0.345687, 1.509429, -0.609216)",
        "(-0.346880, 1.495093, -0.607926)",
        "(-0.348166, 1.480547, -0.605804)",
        "(-0.349660, 1.458228, -0.602134)",
        "(-0.349660, 1.458228, -0.602134)",
        "(-0.350876, 1.443354, -0.599661)",
        "(-0.352280, 1.428270, -0.597034)",
        "(-0.353059, 1.412991, -0.594027)",
        "(-0.353143, 1.397443, -0.590373)",
        "(-0.352980, 1.381829, -0.585948)",
        "(-0.352875, 1.374132, -0.583523)",
        "(-0.352554, 1.359157, -0.578057)",
        "(-0.351599, 1.344381, -0.571989)",
        "(-0.350103, 1.329900, -0.565044)",
        "(-0.348213, 1.316010, -0.557089)",
        "(-0.347100, 1.309144, -0.553001)",
        "(-0.344556, 1.295874, -0.544307)",
        "(-0.341514, 1.283181, -0.534741)",
        "(-0.337818, 1.270989, -0.524137)",
        "(-0.333643, 1.259355, -0.512719)",
        "(-0.331480, 1.253717, -0.507053)",
        "(-0.327250, 1.243236, -0.495855)",
        "(-0.322899, 1.233733, -0.484388)",
        "(-0.318034, 1.224883, -0.471944)",
        "(-0.312517, 1.216665, -0.458438)",
        "(-0.309767, 1.212856, -0.451664)",
        "(-0.304261, 1.206274, -0.438121)",
        "(-0.298747, 1.200894, -0.424394)",
        "(-0.292884, 1.196282, -0.409742)",
        "(-0.286799, 1.192112, -0.394322)",
        "(-0.283885, 1.190392, -0.386513)",
        "(-0.278197, 1.187931, -0.370774)",
        "(-0.272338, 1.186030, -0.354763)",
        "(-0.266340, 1.184587, -0.338577)",
        "(-0.260315, 1.183914, -0.322313)",
        "(-0.257256, 1.183833, -0.314117)",
        "(-0.251033, 1.184088, -0.297682)",
        "(-0.244811, 1.185369, -0.281616)",
        "(-0.238484, 1.188040, -0.265165)",
        "(-0.232565, 1.191596, -0.249704)",
        "(-0.229670, 1.193788, -0.242058)",
        "(-0.223941, 1.199185, -0.227048)",
        "(-0.218505, 1.205541, -0.211824)",
        "(-0.213196, 1.212418, -0.196955)",
        "(-0.208211, 1.220181, -0.182895)",
        "(-0.205820, 1.224524, -0.176339)",
        "(-0.201204, 1.233391, -0.163589)",
        "(-0.196944, 1.242305, -0.151095)",
        "(-0.193258, 1.251549, -0.139484)",
        "(-0.190006, 1.260928, -0.128984)",
        "(-0.188474, 1.265596, -0.124148)",
        "(-0.185599, 1.274796, -0.115383)",
        "(-0.182904, 1.283576, -0.107540)",
        "(-0.180817, 1.292027, -0.100613)",
        "(-0.179173, 1.299955, -0.094373)",
        "(-0.178361, 1.303603, -0.091499)",
        "(-0.176797, 1.310244, -0.086361)",
        "(-0.175284, 1.316216, -0.081970)",
        "(-0.174029, 1.321496, -0.078301)",
        "(-0.172839, 1.326177, -0.075130)",
        "(-0.172294, 1.328302, -0.073670)",
        "(-0.171373, 1.332126, -0.071005)",
        "(-0.170683, 1.335529, -0.068670)",
        "(-0.170171, 1.338615, -0.066782)",
        "(-0.169723, 1.341318, -0.065204)",
        "(-0.169499, 1.342527, -0.064396)",
        "(-0.169159, 1.344755, -0.062837)",
        "(-0.168880, 1.346978, -0.061482)",
        "(-0.168477, 1.349176, -0.060161)",
        "(-0.168011, 1.351730, -0.058890)",
        "(-0.167712, 1.353162, -0.058225)",
        "(-0.166893, 1.356433, -0.056657)",
        "(-0.165917, 1.360510, -0.054966)",
        "(-0.164920, 1.365691, -0.053225)",
        "(-0.164038, 1.371863, -0.051555)",
        "(-0.163611, 1.375243, -0.050726)",
        "(-0.162746, 1.382526, -0.049012)",
        "(-0.161984, 1.390221, -0.047327)",
        "(-0.161286, 1.398129, -0.045757)",
        "(-0.160268, 1.405921, -0.044444)",
        "(-0.159667, 1.409820, -0.043832)",
        "(-0.158765, 1.417668, -0.042743)",
        "(-0.157734, 1.425386, -0.041654)",
        "(-0.156601, 1.433173, -0.040639)",
        "(-0.155763, 1.441282, -0.039853)",
        "(-0.155475, 1.445408, -0.039494)",
        "(-0.155009, 1.453874, -0.038811)",
        "(-0.154464, 1.462479, -0.038088)",
        "(-0.153810, 1.471249, -0.037324)",
        "(-0.153329, 1.480247, -0.036577)",
        "(-0.153026, 1.484825, -0.036275)",
        "(-0.152192, 1.494101, -0.035834)",
        "(-0.151235, 1.503750, -0.035546)",
        "(-0.150262, 1.513722, -0.035168)",
        "(-0.149403, 1.523907, -0.034709)",
        "(-0.149008, 1.529096, -0.034443)",
        "(-0.148134, 1.539539, -0.033988)",
        "(-0.147229, 1.550442, -0.033658)",
        "(-0.146565, 1.561830, -0.033587)",
        "(-0.146183, 1.573448, -0.033590)",
        "(-0.146114, 1.579255, -0.033536)",
        "(-0.146028, 1.590802, -0.033354)",
        "(-0.146050, 1.602408, -0.033102)",
        "(-0.146382, 1.614219, -0.033073)",
        "(-0.146666, 1.626503, -0.033234)",
        "(-0.146745, 1.632401, -0.033414)",
        "(-0.147155, 1.644005, -0.033854)",
        "(-0.147811, 1.655499, -0.034383)",
        "(-0.148682, 1.667281, -0.035138)",
        "(-0.149881, 1.679201, -0.036271)",
        "(-0.150620, 1.685174, -0.037025)",
        "(-0.152279, 1.697014, -0.038679)",
        "(-0.154326, 1.708822, -0.040785)",
        "(-0.156876, 1.720647, -0.043572)",
        "(-0.159709, 1.732526, -0.047085)",
        "(-0.161001, 1.738409, -0.049050)",
        "(-0.163951, 1.749789, -0.053400)",
        "(-0.167398, 1.760337, -0.058290)",
        "(-0.171157, 1.770594, -0.063421)",
        "(-0.175107, 1.780063, -0.069033)",
        "(-0.176958, 1.784587, -0.072034)",
        "(-0.180387, 1.793568, -0.078283)",
        "(-0.184685, 1.802007, -0.085049)",
        "(-0.189221, 1.809958, -0.092359)",
        "(-0.193876, 1.817425, -0.100513)",
        "(-0.196245, 1.820977, -0.104919)",
        "(-0.200949, 1.827782, -0.114060)",
        "(-0.205444, 1.833745, -0.123820)",
        "(-0.209747, 1.839096, -0.134111)",
        "(-0.213852, 1.843734, -0.145069)",
        "(-0.215899, 1.845823, -0.150712)",
        "(-0.219769, 1.849425, -0.162279)",
        "(-0.223460, 1.852196, -0.174183)",
        "(-0.227167, 1.854202, -0.186441)",
        "(-0.230697, 1.855249, -0.198944)",
        "(-0.232497, 1.855482, -0.205297)",
        "(-0.236085, 1.855521, -0.218189)",
        "(-0.239513, 1.854505, -0.231237)",
        "(-0.242885, 1.852606, -0.244555)",
        "(-0.246261, 1.849725, -0.258145)",
        "(-0.247835, 1.847932, -0.265018)",
        "(-0.250559, 1.843288, -0.278809)",
        "(-0.252886, 1.837584, -0.292443)",
        "(-0.255175, 1.830896, -0.305750)",
        "(-0.257578, 1.823221, -0.318556)",
        "(-0.258801, 1.819006, -0.324757)",
        "(-0.261064, 1.809989, -0.336794)",
        "(-0.262897, 1.800256, -0.348364)",
        "(-0.264513, 1.789567, -0.359373)",
        "(-0.266520, 1.778202, -0.369719)",
        "(-0.267818, 1.772158, -0.374557)",
        "(-0.270806, 1.759443, -0.383843)",
        "(-0.274289, 1.746137, -0.392481)",
        "(-0.278497, 1.724951, -0.404574)",
        "(-0.278497, 1.724951, -0.404574)",
        "(-0.280644, 1.709882, -0.411846)",
        "(-0.282857, 1.694649, -0.418738)",
        "(-0.285355, 1.679321, -0.424741)",
        "(-0.287448, 1.664014, -0.430304)",
        "(-0.289291, 1.648630, -0.435558)",
        "(-0.290329, 1.641016, -0.438096)",
        "(-0.292688, 1.626224, -0.443074)",
        "(-0.294984, 1.611679, -0.447640)",
        "(-0.296635, 1.596542, -0.451754)",
        "(-0.298614, 1.581384, -0.455574)",
        "(-0.299872, 1.574112, -0.457290)",
        "(-0.302641, 1.560031, -0.460481)",
        "(-0.304983, 1.546024, -0.463300)",
        "(-0.306755, 1.531704, -0.465598)",
        "(-0.308317, 1.517407, -0.467329)",
        "(-0.309182, 1.510346, -0.467955)",
        "(-0.311151, 1.496452, -0.468922)",
        "(-0.313672, 1.482721, -0.468898)",
        "(-0.315670, 1.469504, -0.468174)",
        "(-0.316421, 1.456030, -0.466603)",
        "(-0.316351, 1.449084, -0.465233)",
        "(-0.315863, 1.435110, -0.461135)",
        "(-0.315310, 1.421236, -0.455311)",
        "(-0.314187, 1.407566, -0.448411)",
        "(-0.312403, 1.394175, -0.440662)",
        "(-0.311402, 1.387682, -0.436308)",
        "(-0.309151, 1.374972, -0.426768)",
        "(-0.305963, 1.362312, -0.415817)",
        "(-0.301795, 1.349881, -0.403391)",
        "(-0.296919, 1.337783, -0.389498)",
        "(-0.294164, 1.331884, -0.382103)",
        "(-0.288403, 1.320639, -0.366941)",
        "(-0.282660, 1.310738, -0.351433)",
        "(-0.277070, 1.302342, -0.335394)",
        "(-0.271117, 1.295038, -0.318454)",
        "(-0.267963, 1.291705, -0.309775)",
        "(-0.261595, 1.286198, -0.291935)",
        "(-0.256046, 1.283160, -0.274162)",
        "(-0.251285, 1.282103, -0.256711)",
        "(-0.246692, 1.282272, -0.239628)",
        "(-0.244505, 1.282763, -0.231331)",
        "(-0.240728, 1.284800, -0.215509)",
        "(-0.237356, 1.288007, -0.200935)",
        "(-0.234270, 1.292074, -0.187661)",
        "(-0.231040, 1.296509, -0.175421)",
        "(-0.229405, 1.298847, -0.169649)",
        "(-0.226358, 1.303983, -0.158802)",
        "(-0.223538, 1.309453, -0.148610)",
        "(-0.220718, 1.315248, -0.139163)",
        "(-0.218076, 1.321468, -0.130248)",
        "(-0.216807, 1.324662, -0.125947)",
        "(-0.214018, 1.331099, -0.117609)",
        "(-0.211203, 1.337802, -0.109776)",
        "(-0.208494, 1.344944, -0.102330)",
        "(-0.205917, 1.352354, -0.095188)",
        "(-0.204606, 1.356096, -0.091782)",
        "(-0.201998, 1.363719, -0.085424)",
        "(-0.199152, 1.371202, -0.079347)",
        "(-0.196378, 1.378427, -0.073364)",
        "(-0.193707, 1.385668, -0.068039)",
        "(-0.192323, 1.389250, -0.065519)",
        "(-0.189489, 1.396250, -0.060619)",
        "(-0.186494, 1.403231, -0.055995)",
        "(-0.183787, 1.410707, -0.051978)",
        "(-0.181070, 1.418546, -0.048343)",
        "(-0.179716, 1.422557, -0.046637)",
        "(-0.177083, 1.430862, -0.043466)",
        "(-0.174625, 1.439640, -0.040659)",
        "(-0.171806, 1.453653, -0.037225)",
        "(-0.171806, 1.453653, -0.037225)",
        "(-0.169998, 1.463045, -0.035033)",
        "(-0.167994, 1.472519, -0.033045)",
        "(-0.166070, 1.482256, -0.031287)",
        "(-0.164275, 1.492201, -0.029890)",
        "(-0.162296, 1.502260, -0.028885)",
        "(-0.161235, 1.507321, -0.028477)",
        "(-0.159007, 1.517387, -0.027673)",
        "(-0.156810, 1.527569, -0.027230)",
        "(-0.154972, 1.538030, -0.027314)",
        "(-0.153260, 1.548424, -0.027528)",
        "(-0.152408, 1.553496, -0.027610)",
        "(-0.150769, 1.563590, -0.027756)",
        "(-0.149492, 1.573657, -0.027888)",
        "(-0.148483, 1.583593, -0.027959)",
        "(-0.147824, 1.593570, -0.028101)",
        "(-0.147531, 1.598287, -0.028193)",
        "(-0.146869, 1.607758, -0.028469)",
        "(-0.146431, 1.617285, -0.028984)",
        "(-0.146380, 1.626821, -0.029618)",
        "(-0.146452, 1.636137, -0.030191)",
        "(-0.146465, 1.640635, -0.030435)",
        "(-0.146576, 1.649453, -0.030885)",
        "(-0.147157, 1.658230, -0.031597)",
        "(-0.148084, 1.667082, -0.032684)",
        "(-0.148949, 1.675756, -0.033880)",
        "(-0.149398, 1.679968, -0.034521)",
        "(-0.150396, 1.688216, -0.035705)",
        "(-0.151619, 1.696281, -0.036968)",
        "(-0.153130, 1.704410, -0.038409)",
        "(-0.154850, 1.712603, -0.040142)",
        "(-0.155854, 1.716779, -0.041105)",
        "(-0.157825, 1.725090, -0.043122)",
        "(-0.159960, 1.733313, -0.045216)",
        "(-0.162386, 1.741642, -0.047575)",
        "(-0.165071, 1.749991, -0.050194)",
        "(-0.166542, 1.754194, -0.051615)",
        "(-0.169702, 1.762523, -0.054591)",
        "(-0.173015, 1.770730, -0.057715)",
        "(-0.176530, 1.778726, -0.060961)",
        "(-0.180212, 1.786527, -0.064396)",
        "(-0.182132, 1.790326, -0.066193)",
        "(-0.185950, 1.797699, -0.070017)",
        "(-0.189672, 1.804763, -0.074111)",
        "(-0.195169, 1.814666, -0.081005)",
        "(-0.195169, 1.814666, -0.081005)",
        "(-0.198677, 1.820743, -0.085978)",
        "(-0.202133, 1.826333, -0.091439)",
        "(-0.205447, 1.831476, -0.097512)",
        "(-0.208367, 1.836230, -0.104167)",
        "(-0.211138, 1.840572, -0.111325)",
        "(-0.212463, 1.842537, -0.115031)",
        "(-0.214949, 1.845933, -0.122663)",
        "(-0.217168, 1.848558, -0.130505)",
        "(-0.219111, 1.850824, -0.138739)",
        "(-0.220803, 1.852680, -0.147410)",
        "(-0.221604, 1.853338, -0.151832)",
        "(-0.223088, 1.854100, -0.160599)",
        "(-0.224542, 1.853957, -0.169263)",
        "(-0.226232, 1.853047, -0.177599)",
        "(-0.227757, 1.851006, -0.184969)",
        "(-0.228189, 1.849401, -0.188069)",
        "(-0.228498, 1.845372, -0.193447)",
        "(-0.228342, 1.840057, -0.197301)",
        "(-0.228292, 1.834115, -0.200055)",
        "(-0.227942, 1.827375, -0.201295)",
        "(-0.227623, 1.823757, -0.201435)",
        "(-0.226325, 1.816060, -0.200656)",
        "(-0.224037, 1.807902, -0.198856)",
        "(-0.221258, 1.799650, -0.196524)",
        "(-0.218024, 1.791567, -0.193608)",
        "(-0.216184, 1.787623, -0.191915)",
        "(-0.212352, 1.779968, -0.188251)",
        "(-0.208071, 1.772788, -0.184412)",
        "(-0.203578, 1.766348, -0.180797)",
        "(-0.199255, 1.760744, -0.177737)",
        "(-0.197268, 1.758273, -0.176436)",
        "(-0.193459, 1.753608, -0.174106)",
        "(-0.190117, 1.749774, -0.172651)",
        "(-0.187272, 1.746638, -0.171977)",
        "(-0.184995, 1.744360, -0.172085)",
        "(-0.184134, 1.743589, -0.172438)",
        "(-0.182554, 1.742312, -0.173407)",
        "(-0.181601, 1.741708, -0.174885)",
        "(-0.180932, 1.741488, -0.176885)",
        "(-0.180360, 1.741481, -0.179392)",
        "(-0.180159, 1.741576, -0.180776)",
        "(-0.179892, 1.741771, -0.183608)",
        "(-0.179848, 1.742046, -0.186653)",
        "(-0.179796, 1.742280, -0.189892)",
        "(-0.179699, 1.742389, -0.193427)",
        "(-0.179688, 1.742400, -0.195287)",
        "(-0.179729, 1.742317, -0.199085)",
        "(-0.179817, 1.742141, -0.203050)",
        "(-0.179683, 1.742095, -0.206891)",
        "(-0.179139, 1.741895, -0.210126)",
        "(-0.178706, 1.741766, -0.211352)",
        "(-0.177603, 1.741558, -0.213231)",
        "(-0.176630, 1.741192, -0.213701)",
        "(-0.175569, 1.740480, -0.213049)",
        "(-0.174631, 1.740050, -0.211354)",
        "(-0.174293, 1.740080, -0.210220)",
        "(-0.174190, 1.739830, -0.207280)",
        "(-0.174052, 1.739451, -0.203779)",
        "(-0.174023, 1.739312, -0.200175)",
        "(-0.174235, 1.739271, -0.196747)",
        "(-0.174393, 1.739323, -0.195138)",
        "(-0.174741, 1.739597, -0.192256)",
        "(-0.175034, 1.740166, -0.189923)",
        "(-0.175509, 1.740938, -0.187957)",
        "(-0.176169, 1.741850, -0.186328)",
        "(-0.176506, 1.742329, -0.185592)",
        "(-0.176944, 1.743257, -0.184492)",
        "(-0.177358, 1.744170, -0.183515)",
        "(-0.177866, 1.745112, -0.182880)",
        "(-0.178455, 1.746063, -0.182497)",
        "(-0.178758, 1.746528, -0.182446)",
        "(-0.179348, 1.747413, -0.182612)",
        "(-0.179894, 1.748220, -0.183262)",
        "(-0.180288, 1.748998, -0.184627)",
        "(-0.180744, 1.749864, -0.186715)",
        "(-0.180946, 1.750315, -0.188091)",
        "(-0.181279, 1.751227, -0.191193)",
        "(-0.181540, 1.752047, -0.194668)",
        "(-0.181653, 1.752737, -0.198345)",
        "(-0.181625, 1.753271, -0.202264)",
        "(-0.181619, 1.753480, -0.204300)",
        "(-0.181715, 1.753891, -0.208513)",
        "(-0.181852, 1.754233, -0.212974)",
        "(-0.182202, 1.754570, -0.217600)",
        "(-0.182583, 1.754927, -0.222267)",
        "(-0.182773, 1.755049, -0.224588)",
        "(-0.183147, 1.755266, -0.229366)",
        "(-0.183727, 1.755522, -0.234288)",
        "(-0.183727, 1.755522, -0.234288)"
    ],
    "leftHandPositions": [
        "(-0.365698, 1.223623, 0.070061)",
        "(-0.365689, 1.223658, 0.070017)",
        "(-0.365678, 1.223693, 0.069958)",
        "(-0.365667, 1.223708, 0.069929)",
        "(-0.365667, 1.223743, 0.069922)",
        "(-0.365669, 1.223796, 0.069932)",
        "(-0.365664, 1.223815, 0.069940)",
        "(-0.365622, 1.223862, 0.069979)",
        "(-0.365572, 1.223914, 0.070025)",
        "(-0.365523, 1.224021, 0.070079)",
        "(-0.365505, 1.224121, 0.070097)",
        "(-0.365502, 1.224175, 0.070093)",
        "(-0.365500, 1.224246, 0.070081)",
        "(-0.365498, 1.224330, 0.070044)",
        "(-0.365502, 1.224410, 0.069980)",
        "(-0.365520, 1.224552, 0.069856)",
        "(-0.365520, 1.224552, 0.069856)",
        "(-0.365522, 1.224632, 0.069772)",
        "(-0.365531, 1.224709, 0.069677)",
        "(-0.365541, 1.224785, 0.069561)",
        "(-0.365516, 1.224859, 0.069414)",
        "(-0.365516, 1.224859, 0.069414)",
        "(-0.365478, 1.224871, 0.069305)",
        "(-0.365411, 1.224894, 0.069237)",
        "(-0.365381, 1.225031, 0.069127)",
        "(-0.365396, 1.225371, 0.068945)",
        "(-0.365390, 1.225551, 0.068899)",
        "(-0.365240, 1.225943, 0.068871)",
        "(-0.364955, 1.226445, 0.068829)",
        "(-0.364380, 1.227181, 0.069064)",
        "(-0.362556, 1.228760, 0.070190)",
        "(-0.362556, 1.228760, 0.070190)",
        "(-0.360652, 1.229881, 0.071225)",
        "(-0.358487, 1.231045, 0.072162)",
        "(-0.355913, 1.232868, 0.072988)",
        "(-0.351338, 1.237003, 0.075002)",
        "(-0.351338, 1.237003, 0.075002)",
        "(-0.347858, 1.240577, 0.076519)",
        "(-0.344169, 1.244367, 0.077952)",
        "(-0.339960, 1.248275, 0.079449)",
        "(-0.335122, 1.252069, 0.081140)",
        "(-0.332455, 1.253911, 0.081997)",
        "(-0.326412, 1.257340, 0.083594)",
        "(-0.319547, 1.260424, 0.085148)",
        "(-0.311938, 1.263287, 0.086658)",
        "(-0.303903, 1.266112, 0.088085)",
        "(-0.299744, 1.267582, 0.088765)",
        "(-0.291214, 1.270885, 0.090278)",
        "(-0.282611, 1.274660, 0.091967)",
        "(-0.274184, 1.279034, 0.093654)",
        "(-0.266068, 1.284031, 0.095434)",
        "(-0.262171, 1.286747, 0.096305)",
        "(-0.254761, 1.292530, 0.097960)",
        "(-0.248283, 1.299039, 0.099442)",
        "(-0.242602, 1.305781, 0.100403)",
        "(-0.237562, 1.312437, 0.100864)",
        "(-0.235159, 1.315720, 0.101033)",
        "(-0.230606, 1.322303, 0.101439)",
        "(-0.226527, 1.328754, 0.101669)",
        "(-0.222753, 1.334891, 0.101679)",
        "(-0.219035, 1.340294, 0.101415)",
        "(-0.217170, 1.342731, 0.101106)",
        "(-0.213581, 1.347329, 0.100443)",
        "(-0.210182, 1.351666, 0.099811)",
        "(-0.206608, 1.355145, 0.098933)",
        "(-0.202744, 1.357365, 0.097470)",
        "(-0.200879, 1.358399, 0.096754)",
        "(-0.196988, 1.359756, 0.095561)",
        "(-0.192914, 1.360526, 0.094688)",
        "(-0.189127, 1.360893, 0.094194)",
        "(-0.185602, 1.361435, 0.094167)",
        "(-0.181962, 1.361650, 0.094458)",
        "(-0.179989, 1.361564, 0.094694)",
        "(-0.176134, 1.361449, 0.095339)",
        "(-0.172459, 1.361895, 0.096435)",
        "(-0.168783, 1.362122, 0.097630)",
        "(-0.166938, 1.362132, 0.098126)",
        "(-0.163188, 1.362081, 0.099089)",
        "(-0.159077, 1.362246, 0.100336)",
        "(-0.154749, 1.362716, 0.101723)",
        "(-0.150113, 1.363535, 0.103361)",
        "(-0.147755, 1.363965, 0.104247)",
        "(-0.142950, 1.364946, 0.106150)",
        "(-0.138331, 1.366228, 0.108209)",
        "(-0.134127, 1.367919, 0.110549)",
        "(-0.130879, 1.370534, 0.112967)",
        "(-0.129549, 1.372233, 0.114233)",
        "(-0.127332, 1.376335, 0.116919)",
        "(-0.125576, 1.380446, 0.119496)",
        "(-0.123769, 1.383939, 0.121858)",
        "(-0.122000, 1.386659, 0.123665)",
        "(-0.121156, 1.387764, 0.124351)",
        "(-0.119496, 1.389315, 0.125395)",
        "(-0.118004, 1.390575, 0.126172)",
        "(-0.116753, 1.391574, 0.126668)",
        "(-0.115641, 1.392589, 0.126951)",
        "(-0.115194, 1.393126, 0.126947)",
        "(-0.114538, 1.394041, 0.126621)",
        "(-0.114061, 1.394677, 0.125706)",
        "(-0.113565, 1.395018, 0.124479)",
        "(-0.112672, 1.395008, 0.123179)",
        "(-0.112031, 1.394906, 0.122585)",
        "(-0.110563, 1.394643, 0.121429)",
        "(-0.109628, 1.394825, 0.120156)",
        "(-0.108841, 1.395346, 0.118880)",
        "(-0.108091, 1.396829, 0.116443)",
        "(-0.108091, 1.396829, 0.116443)",
        "(-0.107798, 1.398178, 0.114613)",
        "(-0.107629, 1.399815, 0.112760)",
        "(-0.107545, 1.401632, 0.111000)",
        "(-0.107541, 1.403507, 0.109343)",
        "(-0.107517, 1.404389, 0.108530)",
        "(-0.107303, 1.405923, 0.106999)",
        "(-0.106810, 1.406997, 0.105690)",
        "(-0.106337, 1.407788, 0.104620)",
        "(-0.105761, 1.408432, 0.103941)",
        "(-0.105449, 1.408717, 0.103702)",
        "(-0.104762, 1.409132, 0.103558)",
        "(-0.104016, 1.409300, 0.103807)",
        "(-0.103135, 1.409294, 0.104103)",
        "(-0.102481, 1.409092, 0.104458)",
        "(-0.102234, 1.408923, 0.104595)",
        "(-0.101880, 1.408440, 0.104759)",
        "(-0.101551, 1.407623, 0.104872)",
        "(-0.101292, 1.406616, 0.104838)",
        "(-0.101023, 1.405545, 0.104686)",
        "(-0.100913, 1.405017, 0.104589)",
        "(-0.100724, 1.404020, 0.104329)",
        "(-0.100384, 1.403046, 0.104018)",
        "(-0.100030, 1.402151, 0.103612)",
        "(-0.099823, 1.401513, 0.103202)",
        "(-0.099741, 1.401291, 0.103008)",
        "(-0.099569, 1.400978, 0.102650)",
        "(-0.099336, 1.400713, 0.102297)",
        "(-0.099077, 1.400505, 0.101953)",
        "(-0.098887, 1.400436, 0.101654)",
        "(-0.098814, 1.400441, 0.101512)",
        "(-0.098673, 1.400532, 0.101344)",
        "(-0.098557, 1.400681, 0.101100)",
        "(-0.098406, 1.400736, 0.100954)",
        "(-0.098326, 1.400784, 0.100806)",
        "(-0.098297, 1.400827, 0.100712)",
        "(-0.098191, 1.400912, 0.100608)",
        "(-0.098069, 1.400974, 0.100544)",
        "(-0.097935, 1.401037, 0.100590)",
        "(-0.097808, 1.401238, 0.100610)",
        "(-0.097724, 1.401368, 0.100629)",
        "(-0.097567, 1.401401, 0.100750)",
        "(-0.097384, 1.401437, 0.100854)",
        "(-0.097157, 1.401465, 0.100947)",
        "(-0.096990, 1.401421, 0.101009)",
        "(-0.096882, 1.401363, 0.100996)",
        "(-0.096699, 1.401163, 0.100851)",
        "(-0.096456, 1.400733, 0.100536)",
        "(-0.096213, 1.400326, 0.100320)",
        "(-0.095951, 1.399935, 0.100163)",
        "(-0.095813, 1.399756, 0.100128)",
        "(-0.095379, 1.399252, 0.100023)",
        "(-0.094996, 1.398803, 0.099934)",
        "(-0.094574, 1.398330, 0.099888)",
        "(-0.094227, 1.397901, 0.099773)",
        "(-0.094094, 1.397747, 0.099723)",
        "(-0.093927, 1.397620, 0.099766)",
        "(-0.093797, 1.397536, 0.099767)",
        "(-0.093707, 1.397454, 0.099599)",
        "(-0.093623, 1.397388, 0.099357)",
        "(-0.093567, 1.397364, 0.099266)",
        "(-0.093480, 1.397323, 0.099075)",
        "(-0.093329, 1.397279, 0.098896)",
        "(-0.093165, 1.397233, 0.098687)",
        "(-0.092987, 1.397158, 0.098523)",
        "(-0.092878, 1.397095, 0.098380)",
        "(-0.092687, 1.396953, 0.098077)",
        "(-0.092518, 1.396837, 0.097739)",
        "(-0.092474, 1.396856, 0.097443)",
        "(-0.092354, 1.396910, 0.097374)",
        "(-0.092254, 1.396944, 0.097306)",
        "(-0.092133, 1.396945, 0.097200)",
        "(-0.092048, 1.396905, 0.096909)",
        "(-0.091981, 1.396837, 0.096528)",
        "(-0.091928, 1.396829, 0.096325)",
        "(-0.091918, 1.396841, 0.096203)",
        "(-0.091844, 1.396838, 0.096089)",
        "(-0.091784, 1.396882, 0.095900)",
        "(-0.091788, 1.397023, 0.095731)",
        "(-0.091734, 1.397160, 0.095708)",
        "(-0.091721, 1.397224, 0.095663)",
        "(-0.091657, 1.397287, 0.095608)",
        "(-0.091585, 1.397332, 0.095542)",
        "(-0.091476, 1.397451, 0.095475)",
        "(-0.091518, 1.397767, 0.095377)",
        "(-0.091597, 1.398004, 0.095343)",
        "(-0.091753, 1.398416, 0.095297)",
        "(-0.091799, 1.398672, 0.095299)",
        "(-0.091888, 1.398900, 0.095278)",
        "(-0.092047, 1.399187, 0.095243)",
        "(-0.092117, 1.399289, 0.095236)",
        "(-0.092147, 1.399366, 0.095268)",
        "(-0.092255, 1.399444, 0.095196)",
        "(-0.092396, 1.399389, 0.094954)",
        "(-0.092413, 1.399213, 0.094770)",
        "(-0.092408, 1.399168, 0.094738)",
        "(-0.092466, 1.399139, 0.094737)",
        "(-0.092593, 1.399087, 0.094637)",
        "(-0.092767, 1.398992, 0.094470)",
        "(-0.093082, 1.398933, 0.094230)",
        "(-0.093320, 1.398963, 0.094078)",
        "(-0.093550, 1.399021, 0.093961)",
        "(-0.093886, 1.399122, 0.093820)",
        "(-0.094016, 1.399215, 0.093871)",
        "(-0.094222, 1.399368, 0.093924)",
        "(-0.094283, 1.399412, 0.093930)",
        "(-0.094623, 1.399659, 0.093958)",
        "(-0.094788, 1.399818, 0.094028)",
        "(-0.094830, 1.399932, 0.094115)",
        "(-0.094854, 1.399992, 0.094147)",
        "(-0.094867, 1.400018, 0.094146)",
        "(-0.094936, 1.400044, 0.093998)",
        "(-0.095041, 1.400135, 0.093750)",
        "(-0.095217, 1.400372, 0.093500)",
        "(-0.095515, 1.400782, 0.093109)",
        "(-0.095661, 1.401029, 0.092913)",
        "(-0.095949, 1.401482, 0.092514)",
        "(-0.096060, 1.401778, 0.092253)",
        "(-0.096283, 1.402088, 0.091805)",
        "(-0.096474, 1.402242, 0.091415)",
        "(-0.096556, 1.402243, 0.091235)",
        "(-0.096549, 1.402057, 0.091087)",
        "(-0.096555, 1.401797, 0.091154)",
        "(-0.096474, 1.401588, 0.091475)",
        "(-0.096464, 1.401501, 0.091883)",
        "(-0.096477, 1.401468, 0.092047)",
        "(-0.096641, 1.401390, 0.092796)",
        "(-0.096781, 1.401327, 0.093348)",
        "(-0.096938, 1.401258, 0.093789)",
        "(-0.097147, 1.401205, 0.094203)",
        "(-0.097267, 1.401193, 0.094388)",
        "(-0.097508, 1.401163, 0.094706)",
        "(-0.097755, 1.401124, 0.094996)",
        "(-0.097974, 1.401110, 0.095190)",
        "(-0.098190, 1.401138, 0.095350)",
        "(-0.098281, 1.401165, 0.095399)",
        "(-0.098461, 1.401271, 0.095531)",
        "(-0.098590, 1.401397, 0.095633)",
        "(-0.098771, 1.401598, 0.095718)",
        "(-0.098995, 1.401876, 0.095788)",
        "(-0.099066, 1.401984, 0.095813)",
        "(-0.099160, 1.402124, 0.095865)",
        "(-0.099373, 1.402325, 0.095877)",
        "(-0.099598, 1.402488, 0.095880)",
        "(-0.099937, 1.402646, 0.095873)",
        "(-0.100037, 1.402675, 0.095913)",
        "(-0.100144, 1.402686, 0.096019)",
        "(-0.100274, 1.402680, 0.096166)",
        "(-0.100463, 1.402639, 0.096396)",
        "(-0.100611, 1.402519, 0.096591)",
        "(-0.100708, 1.402427, 0.096703)",
        "(-0.100864, 1.402279, 0.096936)",
        "(-0.100994, 1.402208, 0.097204)",
        "(-0.101195, 1.402174, 0.097529)",
        "(-0.101385, 1.402170, 0.097754)",
        "(-0.101497, 1.402173, 0.097838)",
        "(-0.101727, 1.402108, 0.098028)",
        "(-0.101977, 1.402014, 0.098121)",
        "(-0.102170, 1.401964, 0.098246)",
        "(-0.102404, 1.401990, 0.098393)",
        "(-0.102466, 1.402004, 0.098493)",
        "(-0.102701, 1.402075, 0.098708)",
        "(-0.102957, 1.402189, 0.098939)",
        "(-0.103199, 1.402367, 0.099194)",
        "(-0.103310, 1.402531, 0.099397)",
        "(-0.103430, 1.402691, 0.099549)",
        "(-0.103600, 1.402977, 0.099821)",
        "(-0.103738, 1.403222, 0.100040)",
        "(-0.103916, 1.403488, 0.100252)",
        "(-0.104012, 1.403635, 0.100411)",
        "(-0.104080, 1.403719, 0.100477)",
        "(-0.104201, 1.403852, 0.100636)",
        "(-0.104378, 1.404017, 0.100835)",
        "(-0.104491, 1.404123, 0.100991)",
        "(-0.104628, 1.404230, 0.101147)",
        "(-0.104689, 1.404275, 0.101210)",
        "(-0.104837, 1.404384, 0.101365)",
        "(-0.105031, 1.404559, 0.101587)",
        "(-0.105205, 1.404737, 0.101810)",
        "(-0.105371, 1.404897, 0.102069)",
        "(-0.105408, 1.404907, 0.102176)",
        "(-0.105584, 1.404877, 0.102393)",
        "(-0.105673, 1.404767, 0.102567)",
        "(-0.105852, 1.404648, 0.102683)",
        "(-0.106072, 1.404492, 0.102830)",
        "(-0.106167, 1.404405, 0.102918)",
        "(-0.106290, 1.404251, 0.103085)",
        "(-0.106400, 1.404103, 0.103285)",
        "(-0.106543, 1.403998, 0.103514)",
        "(-0.106642, 1.403932, 0.103794)",
        "(-0.106679, 1.403907, 0.103958)",
        "(-0.106738, 1.403903, 0.104332)",
        "(-0.106754, 1.403973, 0.104811)",
        "(-0.106770, 1.404056, 0.105259)",
        "(-0.106698, 1.403987, 0.105566)",
        "(-0.106682, 1.403930, 0.105687)",
        "(-0.106646, 1.403817, 0.105787)",
        "(-0.106720, 1.403589, 0.105875)",
        "(-0.106780, 1.403484, 0.105895)",
        "(-0.106908, 1.403426, 0.105877)",
        "(-0.106930, 1.403410, 0.105906)",
        "(-0.107032, 1.403385, 0.105931)",
        "(-0.107132, 1.403339, 0.105929)",
        "(-0.107159, 1.403261, 0.105935)",
        "(-0.107151, 1.403203, 0.105975)",
        "(-0.107176, 1.403186, 0.105973)",
        "(-0.107168, 1.403173, 0.106012)",
        "(-0.107133, 1.403140, 0.106043)",
        "(-0.107118, 1.403071, 0.106005)",
        "(-0.107112, 1.403030, 0.105987)",
        "(-0.107140, 1.403014, 0.105942)",
        "(-0.107185, 1.402970, 0.105835)",
        "(-0.107228, 1.402923, 0.105693)",
        "(-0.107234, 1.402925, 0.105645)",
        "(-0.107285, 1.402977, 0.105581)",
        "(-0.107327, 1.403015, 0.105544)",
        "(-0.107337, 1.403033, 0.105508)",
        "(-0.107375, 1.403045, 0.105385)",
        "(-0.107368, 1.403062, 0.105312)",
        "(-0.107361, 1.403097, 0.105268)",
        "(-0.107342, 1.403092, 0.105269)",
        "(-0.107270, 1.403003, 0.105299)",
        "(-0.107241, 1.402882, 0.105323)",
        "(-0.107246, 1.402776, 0.105326)",
        "(-0.107242, 1.402582, 0.105328)",
        "(-0.107232, 1.402468, 0.105343)",
        "(-0.107178, 1.402243, 0.105425)",
        "(-0.107117, 1.401994, 0.105520)",
        "(-0.107031, 1.401706, 0.105667)",
        "(-0.106964, 1.401446, 0.105777)",
        "(-0.106914, 1.401354, 0.105859)",
        "(-0.106850, 1.401201, 0.105980)",
        "(-0.106779, 1.401041, 0.106119)",
        "(-0.106655, 1.400904, 0.106245)",
        "(-0.106561, 1.400812, 0.106324)",
        "(-0.106504, 1.400770, 0.106373)",
        "(-0.106433, 1.400717, 0.106412)",
        "(-0.106330, 1.400643, 0.106444)",
        "(-0.106267, 1.400580, 0.106427)",
        "(-0.106186, 1.400475, 0.106358)",
        "(-0.106160, 1.400407, 0.106279)",
        "(-0.106054, 1.400207, 0.106100)",
        "(-0.105952, 1.400064, 0.105938)",
        "(-0.105813, 1.399972, 0.105845)",
        "(-0.105664, 1.399877, 0.105743)",
        "(-0.105604, 1.399824, 0.105671)",
        "(-0.105483, 1.399689, 0.105516)",
        "(-0.105337, 1.399503, 0.105329)",
        "(-0.105176, 1.399343, 0.105229)",
        "(-0.105005, 1.399180, 0.105143)",
        "(-0.104930, 1.399102, 0.105090)",
        "(-0.104716, 1.398875, 0.104980)",
        "(-0.104518, 1.398632, 0.104856)",
        "(-0.104414, 1.398448, 0.104744)",
        "(-0.104303, 1.398269, 0.104671)",
        "(-0.104258, 1.398173, 0.104615)",
        "(-0.104142, 1.397946, 0.104526)",
        "(-0.104016, 1.397708, 0.104441)",
        "(-0.103877, 1.397420, 0.104352)",
        "(-0.103716, 1.397084, 0.104300)",
        "(-0.103629, 1.396912, 0.104287)",
        "(-0.103496, 1.396612, 0.104240)",
        "(-0.103310, 1.396350, 0.104214)",
        "(-0.103140, 1.396207, 0.104225)",
        "(-0.102926, 1.395971, 0.104171)",
        "(-0.102821, 1.395842, 0.104119)",
        "(-0.102662, 1.395611, 0.104020)",
        "(-0.102458, 1.395364, 0.103931)",
        "(-0.102266, 1.395177, 0.103856)",
        "(-0.102105, 1.395039, 0.103776)",
        "(-0.102007, 1.394949, 0.103703)",
        "(-0.101825, 1.394764, 0.103540)",
        "(-0.101561, 1.394608, 0.103364)",
        "(-0.101363, 1.394507, 0.103268)",
        "(-0.101186, 1.394432, 0.103200)",
        "(-0.101082, 1.394387, 0.103203)",
        "(-0.100882, 1.394277, 0.103213)",
        "(-0.100737, 1.394158, 0.103242)",
        "(-0.100614, 1.394008, 0.103220)",
        "(-0.100559, 1.393892, 0.103166)",
        "(-0.100513, 1.393826, 0.103167)",
        "(-0.100462, 1.393654, 0.103097)",
        "(-0.100405, 1.393351, 0.103023)",
        "(-0.100351, 1.392891, 0.102890)",
        "(-0.100273, 1.392466, 0.102785)",
        "(-0.100220, 1.392302, 0.102776)",
        "(-0.100142, 1.392079, 0.102755)",
        "(-0.100108, 1.391835, 0.102631)",
        "(-0.100070, 1.391681, 0.102521)",
        "(-0.100015, 1.391553, 0.102405)",
        "(-0.099989, 1.391515, 0.102346)",
        "(-0.099936, 1.391510, 0.102246)",
        "(-0.099910, 1.391576, 0.102110)",
        "(-0.099907, 1.391684, 0.101957)",
        "(-0.099937, 1.391833, 0.101776)",
        "(-0.099964, 1.391940, 0.101667)",
        "(-0.099971, 1.392102, 0.101558)",
        "(-0.099975, 1.392283, 0.101441)",
        "(-0.100023, 1.392497, 0.101233)",
        "(-0.100098, 1.392653, 0.101011)",
        "(-0.100118, 1.392728, 0.100929)",
        "(-0.100160, 1.392850, 0.100790)",
        "(-0.100159, 1.392950, 0.100682)",
        "(-0.100258, 1.393094, 0.100469)",
        "(-0.100341, 1.393195, 0.100330)",
        "(-0.100415, 1.393283, 0.100241)",
        "(-0.100453, 1.393351, 0.100231)",
        "(-0.100483, 1.393385, 0.100314)",
        "(-0.100497, 1.393399, 0.100516)",
        "(-0.100510, 1.393411, 0.100738)",
        "(-0.100550, 1.393434, 0.100944)",
        "(-0.100630, 1.393485, 0.101173)",
        "(-0.100735, 1.393543, 0.101379)",
        "(-0.100893, 1.393624, 0.101586)",
        "(-0.100970, 1.393660, 0.101727)",
        "(-0.101041, 1.393687, 0.101780)",
        "(-0.101160, 1.393721, 0.101843)",
        "(-0.101276, 1.393758, 0.101878)",
        "(-0.101398, 1.393795, 0.101842)",
        "(-0.101493, 1.393835, 0.101778)",
        "(-0.101552, 1.393863, 0.101714)",
        "(-0.101612, 1.393911, 0.101617)",
        "(-0.101656, 1.393996, 0.101516)",
        "(-0.101702, 1.394134, 0.101422)",
        "(-0.101759, 1.394302, 0.101343)",
        "(-0.101831, 1.394431, 0.101264)",
        "(-0.101886, 1.394591, 0.101238)",
        "(-0.101904, 1.394748, 0.101263)",
        "(-0.101926, 1.394924, 0.101287)",
        "(-0.101926, 1.394924, 0.101287)",
        "(-0.101968, 1.395121, 0.101334)",
        "(-0.102019, 1.395235, 0.101325)",
        "(-0.102088, 1.395373, 0.101322)",
        "(-0.102083, 1.395459, 0.101379)",
        "(-0.102065, 1.395567, 0.101448)",
        "(-0.102055, 1.395604, 0.101488)",
        "(-0.102044, 1.395683, 0.101558)",
        "(-0.102041, 1.395800, 0.101644)",
        "(-0.102034, 1.395963, 0.101785)",
        "(-0.102010, 1.396098, 0.101890)",
        "(-0.101999, 1.396145, 0.101930)",
        "(-0.102018, 1.396250, 0.101959)",
        "(-0.102034, 1.396328, 0.101964)",
        "(-0.102069, 1.396448, 0.101931)",
        "(-0.102074, 1.396525, 0.101894)",
        "(-0.102098, 1.396568, 0.101830)",
        "(-0.102127, 1.396638, 0.101720)",
        "(-0.102159, 1.396727, 0.101622)",
        "(-0.102167, 1.396803, 0.101549)",
        "(-0.102186, 1.396902, 0.101478)",
        "(-0.102162, 1.396923, 0.101483)",
        "(-0.102145, 1.396979, 0.101459)",
        "(-0.102084, 1.397011, 0.101480)",
        "(-0.102026, 1.397015, 0.101520)",
        "(-0.101970, 1.397020, 0.101590)",
        "(-0.101942, 1.397031, 0.101647)",
        "(-0.101897, 1.397039, 0.101757)",
        "(-0.101851, 1.397021, 0.101874)",
        "(-0.101780, 1.396989, 0.102002)",
        "(-0.101705, 1.396948, 0.102112)",
        "(-0.101676, 1.396943, 0.102158)",
        "(-0.101659, 1.396965, 0.102208)",
        "(-0.101638, 1.396986, 0.102204)",
        "(-0.101607, 1.397004, 0.102185)",
        "(-0.101612, 1.397086, 0.102106)",
        "(-0.101616, 1.397128, 0.102032)",
        "(-0.101619, 1.397168, 0.101813)",
        "(-0.101637, 1.397195, 0.101592)",
        "(-0.101673, 1.397269, 0.101310)",
        "(-0.101727, 1.397350, 0.100951)",
        "(-0.101770, 1.397385, 0.100793)",
        "(-0.101935, 1.397450, 0.100247)",
        "(-0.101978, 1.397382, 0.099900)",
        "(-0.102057, 1.397281, 0.099238)",
        "(-0.102230, 1.397469, 0.098036)",
        "(-0.102324, 1.397666, 0.097418)",
        "(-0.102280, 1.398152, 0.095904)",
        "(-0.102123, 1.398969, 0.093858)",
        "(-0.102021, 1.400350, 0.091438)",
        "(-0.101928, 1.402135, 0.088670)",
        "(-0.101844, 1.403272, 0.087173)",
        "(-0.101734, 1.405838, 0.083994)",
        "(-0.101555, 1.408757, 0.080770)",
        "(-0.101361, 1.412163, 0.077575)",
        "(-0.101193, 1.415918, 0.074519)",
        "(-0.101082, 1.417937, 0.073125)",
        "(-0.100904, 1.422042, 0.070404)",
        "(-0.100782, 1.426437, 0.067995)",
        "(-0.100628, 1.430886, 0.065729)",
        "(-0.100564, 1.435357, 0.063606)",
        "(-0.100585, 1.437623, 0.062582)",
        "(-0.100830, 1.442281, 0.060776)",
        "(-0.100993, 1.447058, 0.059110)",
        "(-0.101076, 1.451850, 0.057683)",
        "(-0.101125, 1.456855, 0.056540)",
        "(-0.101171, 1.459410, 0.056003)",
        "(-0.101139, 1.464492, 0.055025)",
        "(-0.101086, 1.469586, 0.054074)",
        "(-0.101038, 1.474877, 0.053120)",
        "(-0.101131, 1.480248, 0.052104)",
        "(-0.101236, 1.482930, 0.051585)",
        "(-0.101391, 1.488405, 0.050546)",
        "(-0.101702, 1.493903, 0.049405)",
        "(-0.102192, 1.499523, 0.048237)",
        "(-0.102695, 1.505044, 0.047073)",
        "(-0.102950, 1.507776, 0.046503)",
        "(-0.103428, 1.513082, 0.045361)",
        "(-0.103830, 1.518244, 0.044244)",
        "(-0.104129, 1.523308, 0.043256)",
        "(-0.104506, 1.528450, 0.042354)",
        "(-0.104721, 1.531024, 0.041956)",
        "(-0.105163, 1.536224, 0.041243)",
        "(-0.105598, 1.541350, 0.040479)",
        "(-0.105882, 1.546350, 0.039704)",
        "(-0.106109, 1.551398, 0.039086)",
        "(-0.106268, 1.553990, 0.038792)",
        "(-0.106625, 1.559283, 0.038201)",
        "(-0.106983, 1.564639, 0.037497)",
        "(-0.107458, 1.570326, 0.036740)",
        "(-0.107958, 1.576069, 0.036168)",
        "(-0.108211, 1.579096, 0.035927)",
        "(-0.108634, 1.585469, 0.035626)",
        "(-0.109183, 1.592417, 0.035599)",
        "(-0.109909, 1.599786, 0.035674)",
        "(-0.110898, 1.607358, 0.035723)",
        "(-0.111648, 1.611240, 0.035763)",
        "(-0.113380, 1.619113, 0.035872)",
        "(-0.115145, 1.627366, 0.036121)",
        "(-0.116986, 1.635791, 0.036461)",
        "(-0.118972, 1.644274, 0.036904)",
        "(-0.120003, 1.648483, 0.037152)",
        "(-0.122156, 1.656698, 0.037705)",
        "(-0.124440, 1.664952, 0.038554)",
        "(-0.126755, 1.673301, 0.039693)",
        "(-0.129230, 1.681673, 0.040855)",
        "(-0.130493, 1.685874, 0.041497)",
        "(-0.133186, 1.694330, 0.042922)",
        "(-0.136064, 1.702785, 0.044537)",
        "(-0.139004, 1.711074, 0.046141)",
        "(-0.142034, 1.719156, 0.047814)",
        "(-0.143645, 1.723128, 0.048649)",
        "(-0.146926, 1.730898, 0.050522)",
        "(-0.150097, 1.738443, 0.052571)",
        "(-0.153312, 1.745797, 0.055022)",
        "(-0.156638, 1.752979, 0.057834)",
        "(-0.158203, 1.756492, 0.059399)",
        "(-0.161270, 1.763408, 0.062780)",
        "(-0.164200, 1.770048, 0.066449)",
        "(-0.167161, 1.776547, 0.070481)",
        "(-0.170103, 1.782898, 0.074872)",
        "(-0.171522, 1.785921, 0.077259)",
        "(-0.174443, 1.791893, 0.082169)",
        "(-0.177402, 1.797535, 0.087447)",
        "(-0.180451, 1.802831, 0.092986)",
        "(-0.183489, 1.807641, 0.098826)",
        "(-0.184956, 1.809888, 0.101850)",
        "(-0.187685, 1.813981, 0.108245)",
        "(-0.190187, 1.817715, 0.115073)",
        "(-0.192429, 1.821017, 0.122464)",
        "(-0.194440, 1.823978, 0.130159)",
        "(-0.195407, 1.825358, 0.134119)",
        "(-0.197381, 1.827754, 0.142365)",
        "(-0.199239, 1.829780, 0.151035)",
        "(-0.201176, 1.831603, 0.160029)",
        "(-0.203151, 1.833086, 0.169231)",
        "(-0.204131, 1.833654, 0.173913)",
        "(-0.206002, 1.834456, 0.183222)",
        "(-0.207764, 1.834853, 0.192547)",
        "(-0.209491, 1.834780, 0.201908)",
        "(-0.211298, 1.834296, 0.211363)",
        "(-0.212170, 1.833968, 0.216171)",
        "(-0.213733, 1.833005, 0.225830)",
        "(-0.215105, 1.831689, 0.235505)",
        "(-0.216488, 1.830036, 0.245148)",
        "(-0.217691, 1.827958, 0.254555)",
        "(-0.218267, 1.826813, 0.259196)",
        "(-0.219500, 1.824204, 0.268347)",
        "(-0.220632, 1.821151, 0.277346)",
        "(-0.221492, 1.817511, 0.286080)",
        "(-0.222525, 1.813580, 0.294596)",
        "(-0.223111, 1.811531, 0.298739)",
        "(-0.224237, 1.806992, 0.306588)",
        "(-0.225121, 1.801850, 0.313958)",
        "(-0.225616, 1.795991, 0.320926)",
        "(-0.225910, 1.789754, 0.327805)",
        "(-0.226102, 1.786526, 0.331146)",
        "(-0.226392, 1.779807, 0.337642)",
        "(-0.226379, 1.772705, 0.344030)",
        "(-0.226278, 1.765261, 0.350119)",
        "(-0.226243, 1.757719, 0.355900)",
        "(-0.226244, 1.753845, 0.358651)",
        "(-0.226125, 1.745887, 0.363994)",
        "(-0.225494, 1.737654, 0.369086)",
        "(-0.224659, 1.729237, 0.373975)",
        "(-0.224240, 1.720874, 0.378552)",
        "(-0.224155, 1.716706, 0.380733)",
        "(-0.223792, 1.708278, 0.385055)",
        "(-0.222974, 1.699653, 0.389291)",
        "(-0.221960, 1.690661, 0.393351)",
        "(-0.221239, 1.681791, 0.397408)",
        "(-0.220918, 1.677388, 0.399460)",
        "(-0.220025, 1.668620, 0.403777)",
        "(-0.218928, 1.659527, 0.407819)",
        "(-0.217916, 1.650159, 0.411316)",
        "(-0.216850, 1.640828, 0.414751)",
        "(-0.216361, 1.636266, 0.416532)",
        "(-0.215759, 1.627327, 0.419962)",
        "(-0.215522, 1.618528, 0.422969)",
        "(-0.215144, 1.609548, 0.425605)",
        "(-0.214523, 1.600345, 0.428100)",
        "(-0.214276, 1.595834, 0.429315)",
        "(-0.213999, 1.586963, 0.431772)",
        "(-0.213856, 1.577967, 0.433959)",
        "(-0.213552, 1.568723, 0.436183)",
        "(-0.213368, 1.559602, 0.438457)",
        "(-0.213312, 1.555076, 0.439637)",
        "(-0.213317, 1.545990, 0.442136)",
        "(-0.213500, 1.536922, 0.444658)",
        "(-0.213541, 1.527779, 0.447361)",
        "(-0.213672, 1.518651, 0.450022)",
        "(-0.213772, 1.514107, 0.451271)",
        "(-0.214053, 1.504976, 0.453453)",
        "(-0.214228, 1.495693, 0.455167)",
        "(-0.214262, 1.486231, 0.456342)",
        "(-0.214294, 1.476679, 0.457111)",
        "(-0.214298, 1.471893, 0.457335)",
        "(-0.214312, 1.462224, 0.457285)",
        "(-0.214051, 1.452316, 0.456805)",
        "(-0.213215, 1.441808, 0.455784)",
        "(-0.212146, 1.431095, 0.454335)",
        "(-0.211680, 1.425878, 0.453442)",
        "(-0.210676, 1.415633, 0.451340)",
        "(-0.209210, 1.405258, 0.448594)",
        "(-0.207130, 1.394558, 0.445323)",
        "(-0.205095, 1.384045, 0.441542)",
        "(-0.204091, 1.378932, 0.439443)",
        "(-0.201927, 1.368950, 0.434688)",
        "(-0.199578, 1.358902, 0.429270)",
        "(-0.197526, 1.349251, 0.423036)",
        "(-0.195518, 1.340130, 0.416558)",
        "(-0.194487, 1.335744, 0.413229)",
        "(-0.192443, 1.326973, 0.406060)",
        "(-0.190247, 1.318100, 0.398328)",
        "(-0.188167, 1.309608, 0.390331)",
        "(-0.186102, 1.301555, 0.382208)",
        "(-0.185058, 1.297550, 0.377967)",
        "(-0.183105, 1.289440, 0.369020)",
        "(-0.181209, 1.281633, 0.360043)",
        "(-0.179578, 1.274699, 0.351389)",
        "(-0.177978, 1.268195, 0.342841)",
        "(-0.177156, 1.264859, 0.338450)",
        "(-0.175592, 1.258382, 0.329590)",
        "(-0.174227, 1.252835, 0.321243)",
        "(-0.173094, 1.248187, 0.313143)",
        "(-0.171805, 1.243464, 0.304894)",
        "(-0.171141, 1.240983, 0.300636)",
        "(-0.170034, 1.236368, 0.292000)",
        "(-0.169189, 1.232375, 0.283340)",
        "(-0.168389, 1.228471, 0.274485)",
        "(-0.167616, 1.224782, 0.266171)",
        "(-0.167264, 1.222983, 0.261948)",
        "(-0.166530, 1.219653, 0.253758)",
        "(-0.165896, 1.216746, 0.245803)",
        "(-0.165346, 1.213792, 0.237964)",
        "(-0.164848, 1.210740, 0.230141)",
        "(-0.164631, 1.209318, 0.226289)",
        "(-0.164342, 1.206858, 0.218787)",
        "(-0.164189, 1.204755, 0.211662)",
        "(-0.164211, 1.202711, 0.204701)",
        "(-0.164344, 1.200646, 0.197993)",
        "(-0.164466, 1.199607, 0.194730)",
        "(-0.164623, 1.197520, 0.188431)",
        "(-0.164644, 1.195501, 0.182460)",
        "(-0.164565, 1.193569, 0.176500)",
        "(-0.164248, 1.191953, 0.170650)",
        "(-0.164013, 1.191330, 0.167746)",
        "(-0.163298, 1.190367, 0.161936)",
        "(-0.162250, 1.190062, 0.156085)",
        "(-0.160998, 1.190143, 0.150201)",
        "(-0.159726, 1.190808, 0.144083)",
        "(-0.159104, 1.191322, 0.141023)",
        "(-0.157757, 1.192597, 0.134895)",
        "(-0.156313, 1.194432, 0.128918)",
        "(-0.154743, 1.196786, 0.123319)",
        "(-0.153055, 1.199682, 0.118091)",
        "(-0.152172, 1.201173, 0.115567)",
        "(-0.150249, 1.204351, 0.110887)",
        "(-0.148244, 1.207945, 0.106556)",
        "(-0.146066, 1.211900, 0.102604)",
        "(-0.143652, 1.216271, 0.099074)",
        "(-0.142379, 1.218590, 0.097448)",
        "(-0.139829, 1.223436, 0.094241)",
        "(-0.137260, 1.228595, 0.091122)",
        "(-0.134703, 1.234165, 0.088137)",
        "(-0.132231, 1.240113, 0.085332)",
        "(-0.131013, 1.243174, 0.084055)",
        "(-0.128615, 1.249295, 0.081465)",
        "(-0.126361, 1.255435, 0.079027)",
        "(-0.124250, 1.261415, 0.076777)",
        "(-0.122386, 1.267350, 0.074780)",
        "(-0.121505, 1.270263, 0.073880)",
        "(-0.119806, 1.275835, 0.072231)",
        "(-0.118166, 1.281158, 0.070743)",
        "(-0.116564, 1.286334, 0.069475)",
        "(-0.114999, 1.291429, 0.068215)",
        "(-0.114241, 1.293861, 0.067570)",
        "(-0.112751, 1.298632, 0.066248)",
        "(-0.111337, 1.303431, 0.065020)",
        "(-0.109905, 1.308151, 0.063758)",
        "(-0.108419, 1.312696, 0.062446)",
        "(-0.107673, 1.314941, 0.061762)",
        "(-0.106147, 1.319446, 0.060410)",
        "(-0.104602, 1.324057, 0.059252)",
        "(-0.103072, 1.328780, 0.058206)",
        "(-0.101571, 1.333574, 0.057260)",
        "(-0.100845, 1.335973, 0.056769)",
        "(-0.099525, 1.340788, 0.055833)",
        "(-0.098317, 1.345553, 0.054763)",
        "(-0.097226, 1.350427, 0.053702)",
        "(-0.096220, 1.355292, 0.052647)",
        "(-0.095715, 1.357639, 0.052172)",
        "(-0.094775, 1.362298, 0.051187)",
        "(-0.093912, 1.366901, 0.050112)",
        "(-0.092952, 1.371598, 0.049293)",
        "(-0.091911, 1.376308, 0.048519)",
        "(-0.091382, 1.378732, 0.048136)",
        "(-0.090258, 1.383888, 0.047536)",
        "(-0.089213, 1.389479, 0.046925)",
        "(-0.088052, 1.395438, 0.046336)",
        "(-0.086957, 1.401711, 0.045788)",
        "(-0.086423, 1.405081, 0.045590)",
        "(-0.085476, 1.411957, 0.045210)",
        "(-0.084608, 1.419021, 0.044758)",
        "(-0.083798, 1.426266, 0.044338)",
        "(-0.083156, 1.433784, 0.043983)",
        "(-0.082865, 1.437550, 0.043786)",
        "(-0.082362, 1.445101, 0.043395)",
        "(-0.082064, 1.452783, 0.043097)",
        "(-0.081809, 1.460447, 0.042915)",
        "(-0.081645, 1.467818, 0.042667)",
        "(-0.081668, 1.471413, 0.042527)",
        "(-0.081698, 1.478474, 0.042164)",
        "(-0.081741, 1.485148, 0.041591)",
        "(-0.081921, 1.491548, 0.040869)",
        "(-0.082164, 1.497803, 0.040101)",
        "(-0.082259, 1.500847, 0.039659)",
        "(-0.082474, 1.506851, 0.038667)",
        "(-0.082819, 1.513018, 0.037787)",
        "(-0.083172, 1.522928, 0.037202)",
        "(-0.083172, 1.522928, 0.037202)",
        "(-0.083328, 1.529620, 0.036900)",
        "(-0.083468, 1.536506, 0.036758)",
        "(-0.083659, 1.543596, 0.036631)",
        "(-0.084099, 1.550920, 0.036447)",
        "(-0.084642, 1.558561, 0.036267)",
        "(-0.084961, 1.562458, 0.036183)",
        "(-0.085968, 1.570687, 0.036117)",
        "(-0.087250, 1.579091, 0.035984)",
        "(-0.088533, 1.587672, 0.035859)",
        "(-0.090066, 1.596594, 0.035874)",
        "(-0.090871, 1.601233, 0.035970)",
        "(-0.092488, 1.610497, 0.036145)",
        "(-0.094239, 1.619793, 0.036250)",
        "(-0.096241, 1.629246, 0.036380)",
        "(-0.098644, 1.638905, 0.036587)",
        "(-0.099924, 1.643738, 0.036712)",
        "(-0.102500, 1.653287, 0.036864)",
        "(-0.105163, 1.662816, 0.037016)",
        "(-0.108204, 1.672526, 0.037382)",
        "(-0.111388, 1.682167, 0.037907)",
        "(-0.113001, 1.686892, 0.038187)",
        "(-0.116305, 1.696291, 0.038846)",
        "(-0.119623, 1.705516, 0.039842)",
        "(-0.123098, 1.714652, 0.041187)",
        "(-0.126601, 1.723631, 0.042952)",
        "(-0.128383, 1.728084, 0.044063)",
        "(-0.132072, 1.736994, 0.046678)",
        "(-0.136005, 1.745799, 0.050116)",
        "(-0.139732, 1.754231, 0.053949)",
        "(-0.143239, 1.762212, 0.058173)",
        "(-0.144937, 1.766053, 0.060396)",
        "(-0.148535, 1.773503, 0.065243)",
        "(-0.152099, 1.780519, 0.070414)",
        "(-0.155516, 1.787067, 0.075935)",
        "(-0.158874, 1.793313, 0.081827)",
        "(-0.160527, 1.796293, 0.084937)",
        "(-0.163872, 1.802081, 0.091363)",
        "(-0.167354, 1.807544, 0.098104)",
        "(-0.170740, 1.812629, 0.105336)",
        "(-0.174055, 1.817501, 0.112998)",
        "(-0.175744, 1.819756, 0.116952)",
        "(-0.179182, 1.823979, 0.125116)",
        "(-0.182674, 1.827593, 0.133499)",
        "(-0.185909, 1.830553, 0.141809)",
        "(-0.188864, 1.832877, 0.150050)",
        "(-0.190212, 1.833833, 0.154261)",
        "(-0.192721, 1.835448, 0.162751)",
        "(-0.194926, 1.836669, 0.171606)",
        "(-0.196992, 1.837535, 0.181300)",
        "(-0.199129, 1.838174, 0.190828)",
        "(-0.200149, 1.838303, 0.195704)",
        "(-0.201938, 1.838289, 0.205516)",
        "(-0.203482, 1.837584, 0.215536)",
        "(-0.204938, 1.836394, 0.225799)",
        "(-0.206348, 1.834849, 0.236359)",
        "(-0.207012, 1.833936, 0.241668)",
        "(-0.208204, 1.831655, 0.252264)",
        "(-0.209200, 1.828877, 0.262658)",
        "(-0.210045, 1.825608, 0.273079)",
        "(-0.210786, 1.821827, 0.283447)",
        "(-0.211109, 1.819760, 0.288583)",
        "(-0.211795, 1.815126, 0.298633)",
        "(-0.212436, 1.809966, 0.308553)",
        "(-0.212777, 1.804330, 0.318231)",
        "(-0.212987, 1.798299, 0.327475)",
        "(-0.212959, 1.795112, 0.331925)",
        "(-0.212683, 1.788484, 0.340390)",
        "(-0.212197, 1.781642, 0.348492)",
        "(-0.211606, 1.774599, 0.356223)",
        "(-0.210856, 1.767372, 0.363622)",
        "(-0.210344, 1.763655, 0.367261)",
        "(-0.209430, 1.756047, 0.374227)",
        "(-0.208513, 1.748143, 0.380884)",
        "(-0.207474, 1.739994, 0.387503)",
        "(-0.206323, 1.731578, 0.394171)",
        "(-0.205770, 1.727341, 0.397499)",
        "(-0.204662, 1.718701, 0.404083)",
        "(-0.203655, 1.709785, 0.410455)",
        "(-0.202909, 1.700778, 0.416741)",
        "(-0.202422, 1.691820, 0.423095)",
        "(-0.202348, 1.687331, 0.426169)",
        "(-0.202172, 1.678135, 0.431997)",
        "(-0.201457, 1.668202, 0.437558)",
        "(-0.200648, 1.657772, 0.442959)",
        "(-0.200453, 1.647632, 0.448172)",
        "(-0.200588, 1.642693, 0.450670)",
        "(-0.200722, 1.632552, 0.455465)",
        "(-0.200445, 1.621753, 0.460109)",
        "(-0.200263, 1.610677, 0.464535)",
        "(-0.200434, 1.599684, 0.468681)",
        "(-0.200583, 1.594100, 0.470577)",
        "(-0.200912, 1.582578, 0.474086)",
        "(-0.201126, 1.570581, 0.477242)",
        "(-0.201311, 1.558268, 0.480441)",
        "(-0.201799, 1.546091, 0.483579)",
        "(-0.202077, 1.539996, 0.485013)",
        "(-0.202654, 1.527662, 0.487697)",
        "(-0.203268, 1.515260, 0.490036)",
        "(-0.203922, 1.502963, 0.492009)",
        "(-0.204708, 1.490779, 0.493461)",
        "(-0.205075, 1.484706, 0.493988)",
        "(-0.205648, 1.472577, 0.494651)",
        "(-0.206146, 1.460689, 0.494724)",
        "(-0.206822, 1.449281, 0.494363)",
        "(-0.207329, 1.438318, 0.493302)",
        "(-0.207363, 1.432773, 0.492425)",
        "(-0.207262, 1.421592, 0.489819)",
        "(-0.207030, 1.410739, 0.486064)",
        "(-0.206486, 1.400179, 0.481814)",
        "(-0.205856, 1.389990, 0.476730)",
        "(-0.205484, 1.384920, 0.473977)",
        "(-0.204694, 1.374791, 0.468177)",
        "(-0.203929, 1.364819, 0.461485)",
        "(-0.203032, 1.354878, 0.453961)",
        "(-0.201873, 1.344866, 0.445722)",
        "(-0.201237, 1.339890, 0.441591)",
        "(-0.199954, 1.330224, 0.433008)",
        "(-0.198664, 1.320795, 0.424114)",
        "(-0.197338, 1.311764, 0.415226)",
        "(-0.196074, 1.303798, 0.406338)",
        "(-0.195371, 1.299999, 0.401759)",
        "(-0.193789, 1.292305, 0.392326)",
        "(-0.192184, 1.284814, 0.382596)",
        "(-0.190851, 1.278162, 0.373100)",
        "(-0.189379, 1.272024, 0.363596)",
        "(-0.188518, 1.268808, 0.358659)",
        "(-0.186696, 1.262308, 0.348626)",
        "(-0.185093, 1.256515, 0.338861)",
        "(-0.183626, 1.251422, 0.329223)",
        "(-0.182036, 1.246383, 0.319238)",
        "(-0.181175, 1.243815, 0.314011)",
        "(-0.179528, 1.238900, 0.303202)",
        "(-0.177778, 1.234762, 0.292628)",
        "(-0.176097, 1.231400, 0.282232)",
        "(-0.174313, 1.228366, 0.271658)",
        "(-0.173374, 1.226989, 0.266323)",
        "(-0.171545, 1.224696, 0.255731)",
        "(-0.169800, 1.223151, 0.245155)",
        "(-0.168059, 1.221906, 0.234412)",
        "(-0.166207, 1.220978, 0.223730)",
        "(-0.165186, 1.220761, 0.218541)",
        "(-0.163179, 1.220789, 0.208187)",
        "(-0.161158, 1.221301, 0.197949)",
        "(-0.159170, 1.222202, 0.187930)",
        "(-0.157217, 1.223573, 0.178170)",
        "(-0.156273, 1.224394, 0.173388)",
        "(-0.154413, 1.226393, 0.164225)",
        "(-0.152599, 1.228984, 0.155794)",
        "(-0.150981, 1.231962, 0.147726)",
        "(-0.149486, 1.234958, 0.140048)",
        "(-0.148802, 1.236566, 0.136561)",
        "(-0.147485, 1.240000, 0.129964)",
        "(-0.146250, 1.243589, 0.124371)",
        "(-0.145009, 1.246960, 0.118944)",
        "(-0.143715, 1.250452, 0.113986)",
        "(-0.143081, 1.252303, 0.111706)",
        "(-0.141787, 1.256011, 0.107183)",
        "(-0.140499, 1.259884, 0.102854)",
        "(-0.139206, 1.263994, 0.098647)",
        "(-0.137905, 1.268283, 0.094490)",
        "(-0.137263, 1.270566, 0.092503)",
        "(-0.135894, 1.275377, 0.088817)",
        "(-0.134403, 1.280527, 0.085471)",
        "(-0.132800, 1.285839, 0.082402)",
        "(-0.131175, 1.291336, 0.079611)",
        "(-0.130405, 1.294182, 0.078354)",
        "(-0.128998, 1.299983, 0.075896)",
        "(-0.127704, 1.305756, 0.073569)",
        "(-0.126425, 1.311280, 0.071323)",
        "(-0.125310, 1.316708, 0.069207)",
        "(-0.124789, 1.319367, 0.068173)",
        "(-0.123824, 1.324445, 0.066218)",
        "(-0.122970, 1.329261, 0.064377)",
        "(-0.122164, 1.333892, 0.062693)",
        "(-0.121334, 1.338259, 0.061157)",
        "(-0.120937, 1.340294, 0.060417)",
        "(-0.120101, 1.344061, 0.058968)",
        "(-0.119351, 1.347597, 0.057625)",
        "(-0.118626, 1.350793, 0.056300)",
        "(-0.118092, 1.353658, 0.054867)",
        "(-0.117865, 1.354975, 0.054162)",
        "(-0.117416, 1.357484, 0.052815)",
        "(-0.117096, 1.359921, 0.051534)",
        "(-0.116786, 1.362025, 0.050249)",
        "(-0.116446, 1.364129, 0.049073)",
        "(-0.116306, 1.365206, 0.048485)",
        "(-0.116150, 1.367235, 0.047268)",
        "(-0.116073, 1.369377, 0.045954)",
        "(-0.115965, 1.371320, 0.044776)",
        "(-0.115783, 1.373182, 0.043564)",
        "(-0.115669, 1.374130, 0.043015)",
        "(-0.115375, 1.376216, 0.041949)",
        "(-0.114893, 1.378436, 0.041108)",
        "(-0.114144, 1.381007, 0.040409)",
        "(-0.113228, 1.383904, 0.039817)",
        "(-0.112728, 1.385435, 0.039521)",
        "(-0.111636, 1.389158, 0.039110)",
        "(-0.110729, 1.393446, 0.038497)",
        "(-0.109877, 1.398278, 0.037802)",
        "(-0.109078, 1.403695, 0.037065)",
        "(-0.108734, 1.406671, 0.036645)",
        "(-0.108083, 1.412993, 0.035769)",
        "(-0.107402, 1.419758, 0.034716)",
        "(-0.106834, 1.426589, 0.033598)",
        "(-0.106549, 1.433573, 0.032477)",
        "(-0.106466, 1.437190, 0.031923)",
        "(-0.106285, 1.444723, 0.031058)",
        "(-0.106109, 1.452597, 0.030407)",
        "(-0.105940, 1.460436, 0.029842)",
        "(-0.105829, 1.468396, 0.029390)",
        "(-0.105812, 1.472434, 0.029215)",
        "(-0.105814, 1.480478, 0.028961)",
        "(-0.105767, 1.488535, 0.028834)",
        "(-0.105944, 1.496501, 0.028649)",
        "(-0.106210, 1.504290, 0.028434)",
        "(-0.106445, 1.508173, 0.028302)",
        "(-0.107007, 1.516103, 0.028054)",
        "(-0.107577, 1.524033, 0.027808)",
        "(-0.108158, 1.532072, 0.027667)",
        "(-0.108752, 1.540226, 0.027620)",
        "(-0.109030, 1.544359, 0.027624)",
        "(-0.109699, 1.552801, 0.027743)",
        "(-0.110428, 1.561347, 0.027981)",
        "(-0.111042, 1.569836, 0.028241)",
        "(-0.111587, 1.578232, 0.028374)",
        "(-0.111944, 1.582467, 0.028385)",
        "(-0.112964, 1.591126, 0.028429)",
        "(-0.114351, 1.600038, 0.028403)",
        "(-0.115846, 1.609100, 0.028340)",
        "(-0.117477, 1.618240, 0.028154)",
        "(-0.118365, 1.622823, 0.028017)",
        "(-0.120339, 1.632009, 0.027685)",
        "(-0.122683, 1.641288, 0.027301)",
        "(-0.125162, 1.650565, 0.026925)",
        "(-0.127761, 1.659594, 0.026493)",
        "(-0.129062, 1.663894, 0.026240)",
        "(-0.131871, 1.672428, 0.025721)",
        "(-0.134727, 1.680802, 0.025343)",
        "(-0.137748, 1.689126, 0.025134)",
        "(-0.140940, 1.697345, 0.025376)",
        "(-0.142504, 1.701370, 0.025591)",
        "(-0.145366, 1.709240, 0.026365)",
        "(-0.148136, 1.717043, 0.027599)",
        "(-0.150991, 1.724913, 0.029406)",
        "(-0.153862, 1.732917, 0.031908)",
        "(-0.155273, 1.736910, 0.033307)",
        "(-0.158132, 1.744833, 0.036578)",
        "(-0.161066, 1.752529, 0.040403)",
        "(-0.164069, 1.760027, 0.044710)",
        "(-0.167015, 1.767179, 0.049436)",
        "(-0.168453, 1.770574, 0.051978)",
        "(-0.171297, 1.777063, 0.057237)",
        "(-0.174141, 1.783171, 0.062813)",
        "(-0.177060, 1.788905, 0.068607)",
        "(-0.179931, 1.794248, 0.074859)",
        "(-0.181258, 1.796797, 0.078055)",
        "(-0.183634, 1.801605, 0.084638)",
        "(-0.186148, 1.806234, 0.091497)",
        "(-0.188858, 1.810725, 0.098523)",
        "(-0.191357, 1.814856, 0.105644)",
        "(-0.192685, 1.816788, 0.109342)",
        "(-0.195445, 1.820474, 0.116798)",
        "(-0.198147, 1.823776, 0.124672)",
        "(-0.200610, 1.826834, 0.132807)",
        "(-0.202913, 1.829622, 0.141253)",
        "(-0.204014, 1.830817, 0.145541)",
        "(-0.206343, 1.832920, 0.154231)",
        "(-0.208638, 1.834662, 0.163222)",
        "(-0.210833, 1.836088, 0.172352)",
        "(-0.212750, 1.837031, 0.181566)",
        "(-0.213668, 1.837286, 0.186184)",
        "(-0.215417, 1.837425, 0.195582)",
        "(-0.217179, 1.837435, 0.205325)",
        "(-0.218940, 1.837180, 0.215593)",
        "(-0.220593, 1.836445, 0.226048)",
        "(-0.221322, 1.835768, 0.231287)",
        "(-0.222655, 1.834219, 0.241757)",
        "(-0.223975, 1.832223, 0.252325)",
        "(-0.225288, 1.829731, 0.262975)",
        "(-0.226381, 1.826653, 0.273667)",
        "(-0.226860, 1.824892, 0.278951)",
        "(-0.227698, 1.820760, 0.289498)",
        "(-0.228510, 1.816149, 0.299956)",
        "(-0.229450, 1.811092, 0.310517)",
        "(-0.230455, 1.805621, 0.321198)",
        "(-0.230994, 1.802641, 0.326565)",
        "(-0.231924, 1.796384, 0.337032)",
        "(-0.232360, 1.789522, 0.347451)",
        "(-0.232911, 1.782406, 0.357688)",
        "(-0.233583, 1.774937, 0.367658)",
        "(-0.233902, 1.771020, 0.372577)",
        "(-0.234622, 1.762865, 0.382240)",
        "(-0.235347, 1.754289, 0.391820)",
        "(-0.236049, 1.745165, 0.401162)",
        "(-0.236693, 1.735376, 0.410378)",
        "(-0.237041, 1.730268, 0.414941)",
        "(-0.237517, 1.719562, 0.423953)",
        "(-0.237497, 1.708104, 0.432711)",
        "(-0.237433, 1.696103, 0.441038)",
        "(-0.237489, 1.683802, 0.449025)",
        "(-0.237496, 1.677556, 0.452949)",
        "(-0.237583, 1.664918, 0.460578)",
        "(-0.237790, 1.652225, 0.467665)",
        "(-0.237726, 1.639331, 0.474206)",
        "(-0.237575, 1.626274, 0.480266)",
        "(-0.237632, 1.619830, 0.483116)",
        "(-0.237735, 1.606996, 0.488149)",
        "(-0.237555, 1.594000, 0.492587)",
        "(-0.237247, 1.580808, 0.496240)",
        "(-0.237095, 1.567663, 0.499313)",
        "(-0.237000, 1.561118, 0.500762)",
        "(-0.237074, 1.548109, 0.503314)",
        "(-0.237114, 1.535102, 0.505636)",
        "(-0.236771, 1.521602, 0.507415)",
        "(-0.236314, 1.507988, 0.508836)",
        "(-0.236132, 1.501257, 0.509469)",
        "(-0.235854, 1.487958, 0.510202)",
        "(-0.235475, 1.474647, 0.510293)",
        "(-0.235151, 1.461360, 0.509773)",
        "(-0.234896, 1.448190, 0.508823)",
        "(-0.234850, 1.441709, 0.508232)",
        "(-0.234583, 1.428775, 0.507028)",
        "(-0.234282, 1.415656, 0.505449)",
        "(-0.234102, 1.402431, 0.503226)",
        "(-0.234216, 1.389388, 0.500260)",
        "(-0.234231, 1.382833, 0.498635)",
        "(-0.234072, 1.368957, 0.495196)",
        "(-0.233896, 1.355375, 0.491468)",
        "(-0.233873, 1.341823, 0.487107)",
        "(-0.233821, 1.328226, 0.482303)",
        "(-0.233845, 1.321454, 0.479748)",
        "(-0.234078, 1.308157, 0.474421)",
        "(-0.234600, 1.295754, 0.468846)",
        "(-0.235112, 1.284138, 0.463131)",
        "(-0.235388, 1.273019, 0.456996)",
        "(-0.235370, 1.267636, 0.453627)",
        "(-0.235060, 1.257221, 0.446355)",
        "(-0.234430, 1.247396, 0.438277)",
        "(-0.233587, 1.238215, 0.429408)",
        "(-0.232653, 1.229968, 0.419837)",
        "(-0.231995, 1.226059, 0.414783)",
        "(-0.230358, 1.218321, 0.404241)",
        "(-0.228620, 1.211003, 0.392843)",
        "(-0.226789, 1.204306, 0.381156)",
        "(-0.224782, 1.198342, 0.369587)",
        "(-0.223640, 1.195571, 0.363740)",
        "(-0.221174, 1.190035, 0.351573)",
        "(-0.218430, 1.184817, 0.339047)",
        "(-0.215778, 1.180507, 0.326555)",
        "(-0.213221, 1.177043, 0.313510)",
        "(-0.211886, 1.175472, 0.306704)",
        "(-0.209201, 1.172892, 0.293227)",
        "(-0.206553, 1.171202, 0.280074)",
        "(-0.203875, 1.170090, 0.266850)",
        "(-0.201245, 1.169118, 0.253302)",
        "(-0.199958, 1.168874, 0.246676)",
        "(-0.197402, 1.169025, 0.233926)",
        "(-0.194888, 1.169651, 0.221617)",
        "(-0.192493, 1.170147, 0.209301)",
        "(-0.190182, 1.171008, 0.197401)",
        "(-0.189068, 1.171730, 0.191816)",
        "(-0.186878, 1.173617, 0.181125)",
        "(-0.184873, 1.175516, 0.170820)",
        "(-0.183093, 1.177406, 0.160767)",
        "(-0.181377, 1.179605, 0.151438)",
        "(-0.180494, 1.180827, 0.147128)",
        "(-0.178839, 1.183429, 0.138760)",
        "(-0.177304, 1.185851, 0.130648)",
        "(-0.175728, 1.188415, 0.122936)",
        "(-0.174073, 1.191503, 0.115599)",
        "(-0.173266, 1.193180, 0.111925)",
        "(-0.171724, 1.196759, 0.104407)",
        "(-0.170086, 1.200923, 0.097158)",
        "(-0.168409, 1.205743, 0.090227)",
        "(-0.166688, 1.210959, 0.083554)",
        "(-0.165797, 1.213711, 0.080383)",
        "(-0.163812, 1.219522, 0.074442)",
        "(-0.161731, 1.225500, 0.068896)",
        "(-0.159648, 1.231660, 0.063750)",
        "(-0.157499, 1.238187, 0.059272)",
        "(-0.156447, 1.241551, 0.057237)",
        "(-0.154424, 1.248318, 0.053395)",
        "(-0.152524, 1.255195, 0.050133)",
        "(-0.150568, 1.262037, 0.047465)",
        "(-0.148556, 1.268722, 0.045122)",
        "(-0.147502, 1.272037, 0.044168)",
        "(-0.145407, 1.278822, 0.042441)",
        "(-0.143347, 1.285733, 0.040993)",
        "(-0.141364, 1.292624, 0.039643)",
        "(-0.139474, 1.299563, 0.038419)",
        "(-0.138556, 1.303048, 0.037864)",
        "(-0.136719, 1.309947, 0.036785)",
        "(-0.134867, 1.316718, 0.035909)",
        "(-0.133171, 1.323426, 0.035236)",
        "(-0.131687, 1.329807, 0.034512)",
        "(-0.131007, 1.332785, 0.034073)",
        "(-0.129662, 1.338477, 0.033239)",
        "(-0.128470, 1.344181, 0.032528)",
        "(-0.127300, 1.349581, 0.031857)",
        "(-0.126063, 1.354742, 0.031154)",
        "(-0.125433, 1.357241, 0.030785)",
        "(-0.124135, 1.362251, 0.030085)",
        "(-0.122716, 1.367457, 0.029636)",
        "(-0.121167, 1.372917, 0.029392)",
        "(-0.119704, 1.378568, 0.029215)",
        "(-0.119026, 1.381455, 0.029141)",
        "(-0.117851, 1.387331, 0.028955)",
        "(-0.116784, 1.393062, 0.028565)",
        "(-0.115850, 1.398643, 0.028013)",
        "(-0.114947, 1.404273, 0.027525)",
        "(-0.114523, 1.407123, 0.027314)",
        "(-0.113698, 1.412737, 0.026855)",
        "(-0.112882, 1.418184, 0.026399)",
        "(-0.112095, 1.423423, 0.025861)",
        "(-0.111344, 1.428552, 0.025411)",
        "(-0.111022, 1.431159, 0.025267)",
        "(-0.110563, 1.436223, 0.025034)",
        "(-0.109975, 1.441369, 0.024888)",
        "(-0.109452, 1.446651, 0.024877)",
        "(-0.108947, 1.451794, 0.024825)",
        "(-0.108618, 1.454290, 0.024803)",
        "(-0.108089, 1.459167, 0.024723)",
        "(-0.107829, 1.463854, 0.024716)",
        "(-0.107615, 1.468484, 0.024638)",
        "(-0.107460, 1.472951, 0.024494)",
        "(-0.107400, 1.475090, 0.024375)",
        "(-0.107272, 1.479360, 0.024102)",
        "(-0.106950, 1.483691, 0.023927)",
        "(-0.106517, 1.488255, 0.023882)",
        "(-0.106189, 1.493126, 0.023922)",
        "(-0.106105, 1.495719, 0.023971)",
        "(-0.105933, 1.501006, 0.024013)",
        "(-0.105795, 1.506401, 0.023920)",
        "(-0.105884, 1.512151, 0.023782)",
        "(-0.106065, 1.518297, 0.023738)",
        "(-0.106189, 1.521520, 0.023780)",
        "(-0.106506, 1.528121, 0.023854)",
        "(-0.106849, 1.534867, 0.023902)",
        "(-0.107378, 1.541719, 0.023840)",
        "(-0.108076, 1.548749, 0.023653)",
        "(-0.108400, 1.552367, 0.023568)",
        "(-0.108950, 1.559740, 0.023518)",
        "(-0.109574, 1.567346, 0.023595)",
        "(-0.110329, 1.575272, 0.023758)",
        "(-0.111337, 1.583621, 0.024171)",
        "(-0.111945, 1.587888, 0.024431)",
        "(-0.113448, 1.596512, 0.024975)",
        "(-0.115096, 1.604919, 0.025287)",
        "(-0.116865, 1.613378, 0.025608)",
        "(-0.119035, 1.622089, 0.026221)",
        "(-0.120187, 1.626449, 0.026596)",
        "(-0.122405, 1.634993, 0.027311)",
        "(-0.124712, 1.643382, 0.028037)",
        "(-0.127097, 1.651719, 0.028868)",
        "(-0.129551, 1.659947, 0.029947)",
        "(-0.130888, 1.664138, 0.030738)",
        "(-0.133420, 1.672690, 0.033045)",
        "(-0.135659, 1.681198, 0.036065)",
        "(-0.137854, 1.689394, 0.039110)",
        "(-0.140315, 1.697068, 0.042004)",
        "(-0.141577, 1.700730, 0.043406)",
        "(-0.143976, 1.707727, 0.046263)",
        "(-0.146447, 1.714733, 0.049353)",
        "(-0.148881, 1.721586, 0.052545)",
        "(-0.151234, 1.728317, 0.055973)",
        "(-0.152407, 1.731446, 0.057673)",
        "(-0.154769, 1.737320, 0.061231)",
        "(-0.156891, 1.742880, 0.065064)",
        "(-0.158676, 1.748047, 0.069073)",
        "(-0.160012, 1.752697, 0.073185)",
        "(-0.160681, 1.754895, 0.075321)",
        "(-0.162174, 1.759096, 0.079775)",
        "(-0.163413, 1.762902, 0.084466)",
        "(-0.164437, 1.766230, 0.089289)",
        "(-0.165544, 1.769276, 0.094277)",
        "(-0.166133, 1.770718, 0.096884)",
        "(-0.167247, 1.773381, 0.102279)",
        "(-0.168147, 1.775783, 0.108021)",
        "(-0.168950, 1.777925, 0.114037)",
        "(-0.169831, 1.779711, 0.120342)",
        "(-0.170240, 1.780495, 0.123561)",
        "(-0.171039, 1.781705, 0.130194)",
        "(-0.171670, 1.782393, 0.136996)",
        "(-0.172095, 1.782683, 0.144116)",
        "(-0.172408, 1.782734, 0.151751)",
        "(-0.172513, 1.782616, 0.155704)",
        "(-0.172696, 1.782150, 0.163733)",
        "(-0.173005, 1.781438, 0.172139)",
        "(-0.173257, 1.780342, 0.180730)",
        "(-0.173291, 1.778782, 0.189454)",
        "(-0.173399, 1.777882, 0.193885)",
        "(-0.173854, 1.776073, 0.203012)",
        "(-0.174445, 1.774213, 0.212625)",
        "(-0.175054, 1.772063, 0.222520)",
        "(-0.175711, 1.769456, 0.232465)",
        "(-0.176080, 1.768083, 0.237396)",
        "(-0.176898, 1.764997, 0.247320)",
        "(-0.177369, 1.761302, 0.257260)",
        "(-0.177817, 1.757169, 0.267076)",
        "(-0.178616, 1.752757, 0.276696)",
        "(-0.178908, 1.750294, 0.281423)",
        "(-0.179228, 1.744803, 0.290676)",
        "(-0.179268, 1.738434, 0.299624)",
        "(-0.179209, 1.731623, 0.308653)",
        "(-0.179496, 1.724685, 0.317846)",
        "(-0.179742, 1.721113, 0.322502)",
        "(-0.180382, 1.713844, 0.331766)",
        "(-0.180839, 1.706034, 0.341017)",
        "(-0.181245, 1.697711, 0.350137)",
        "(-0.182164, 1.689254, 0.359107)",
        "(-0.182717, 1.684891, 0.363565)",
        "(-0.183727, 1.675612, 0.372470)",
        "(-0.184608, 1.665676, 0.381039)",
        "(-0.185331, 1.654930, 0.389328)",
        "(-0.186745, 1.643636, 0.397025)",
        "(-0.187552, 1.637844, 0.400673)",
        "(-0.188708, 1.625945, 0.408032)",
        "(-0.189865, 1.613582, 0.415320)",
        "(-0.191531, 1.601018, 0.422233)",
        "(-0.193224, 1.588196, 0.429014)",
        "(-0.194023, 1.581718, 0.432370)",
        "(-0.195646, 1.568475, 0.438801)",
        "(-0.197284, 1.554885, 0.444724)",
        "(-0.198738, 1.540870, 0.450279)",
        "(-0.200189, 1.526550, 0.455273)",
        "(-0.200982, 1.519362, 0.457478)",
        "(-0.202782, 1.505018, 0.461480)",
        "(-0.204649, 1.490703, 0.465004)",
        "(-0.206497, 1.476645, 0.468090)",
        "(-0.208337, 1.462606, 0.470493)",
        "(-0.209330, 1.455688, 0.471406)",
        "(-0.211433, 1.442142, 0.472963)",
        "(-0.213459, 1.428802, 0.474046)",
        "(-0.215219, 1.415038, 0.474336)",
        "(-0.216594, 1.400792, 0.473708)",
        "(-0.217219, 1.393520, 0.473082)",
        "(-0.218395, 1.378907, 0.471574)",
        "(-0.219595, 1.364349, 0.469314)",
        "(-0.220913, 1.350142, 0.466239)",
        "(-0.222339, 1.336368, 0.462596)",
        "(-0.222895, 1.329677, 0.460736)",
        "(-0.223762, 1.316417, 0.456894)",
        "(-0.224428, 1.303482, 0.452719)",
        "(-0.225487, 1.291638, 0.447832)",
        "(-0.226533, 1.280655, 0.442301)",
        "(-0.226902, 1.275220, 0.439335)",
        "(-0.227368, 1.264098, 0.433180)",
        "(-0.227612, 1.253059, 0.426644)",
        "(-0.228125, 1.242656, 0.419629)",
        "(-0.228367, 1.232699, 0.411993)",
        "(-0.228370, 1.227506, 0.407949)",
        "(-0.228479, 1.217156, 0.399321)",
        "(-0.228657, 1.207258, 0.390191)",
        "(-0.228699, 1.198143, 0.380999)",
        "(-0.228327, 1.189812, 0.371375)",
        "(-0.228120, 1.185615, 0.366388)",
        "(-0.227699, 1.177717, 0.355994)",
        "(-0.227005, 1.170487, 0.345590)",
        "(-0.226066, 1.164001, 0.335057)",
        "(-0.224670, 1.158557, 0.323835)",
        "(-0.224009, 1.155929, 0.318049)",
        "(-0.222569, 1.151509, 0.306233)",
        "(-0.220919, 1.148100, 0.294623)",
        "(-0.218945, 1.145885, 0.283238)",
        "(-0.216752, 1.144218, 0.271531)",
        "(-0.215539, 1.143594, 0.265492)",
        "(-0.213146, 1.142813, 0.253431)",
        "(-0.210688, 1.143104, 0.241457)",
        "(-0.208184, 1.144216, 0.229519)",
        "(-0.205625, 1.145791, 0.217559)",
        "(-0.204313, 1.146827, 0.211662)",
        "(-0.201572, 1.149468, 0.200188)",
        "(-0.198663, 1.153227, 0.189293)",
        "(-0.195803, 1.157360, 0.178582)",
        "(-0.193007, 1.161893, 0.168035)",
        "(-0.191671, 1.164412, 0.162926)",
        "(-0.188918, 1.169765, 0.153060)",
        "(-0.186116, 1.175624, 0.143640)",
        "(-0.183260, 1.181769, 0.134763)",
        "(-0.180362, 1.188519, 0.126563)",
        "(-0.178961, 1.192049, 0.122655)",
        "(-0.176271, 1.199144, 0.114862)",
        "(-0.173685, 1.206440, 0.107382)",
        "(-0.171204, 1.214426, 0.100555)",
        "(-0.168680, 1.222968, 0.094384)",
        "(-0.167411, 1.227300, 0.091517)",
        "(-0.164963, 1.236210, 0.085933)",
        "(-0.162786, 1.245307, 0.080735)",
        "(-0.160606, 1.254221, 0.075969)",
        "(-0.158405, 1.262962, 0.071683)",
        "(-0.157341, 1.267334, 0.069748)",
        "(-0.155316, 1.276010, 0.066214)",
        "(-0.153351, 1.284265, 0.063087)",
        "(-0.151479, 1.291943, 0.060365)",
        "(-0.149461, 1.298963, 0.058162)",
        "(-0.148475, 1.302310, 0.057236)",
        "(-0.146571, 1.308868, 0.055624)",
        "(-0.144658, 1.314957, 0.054421)",
        "(-0.143128, 1.320899, 0.053235)",
        "(-0.141989, 1.326589, 0.051820)",
        "(-0.141586, 1.329422, 0.051028)",
        "(-0.140971, 1.334969, 0.049332)",
        "(-0.140454, 1.340147, 0.047559)",
        "(-0.139899, 1.345223, 0.046006)",
        "(-0.139232, 1.349902, 0.044879)",
        "(-0.138854, 1.352131, 0.044343)",
        "(-0.138099, 1.356397, 0.043153)",
        "(-0.137406, 1.361032, 0.042072)",
        "(-0.136504, 1.366194, 0.041241)",
        "(-0.135418, 1.372320, 0.040634)",
        "(-0.134878, 1.375684, 0.040323)",
        "(-0.133901, 1.383312, 0.039668)",
        "(-0.133127, 1.391917, 0.038793)",
        "(-0.132500, 1.401298, 0.037634)",
        "(-0.131890, 1.411413, 0.036426)",
        "(-0.131595, 1.416710, 0.035826)",
        "(-0.131022, 1.427595, 0.034661)",
        "(-0.130545, 1.438799, 0.033510)",
        "(-0.130168, 1.450116, 0.032298)",
        "(-0.129742, 1.461552, 0.031131)",
        "(-0.129575, 1.467343, 0.030588)",
        "(-0.129335, 1.479129, 0.029757)",
        "(-0.129260, 1.491271, 0.029287)",
        "(-0.129472, 1.503546, 0.028822)",
        "(-0.130182, 1.515494, 0.028027)",
        "(-0.130742, 1.521346, 0.027457)",
        "(-0.131930, 1.532928, 0.026359)",
        "(-0.133211, 1.544414, 0.025544)",
        "(-0.134401, 1.555687, 0.024839)",
        "(-0.135995, 1.566716, 0.024086)",
        "(-0.136866, 1.572153, 0.023729)",
        "(-0.138578, 1.582742, 0.023096)",
        "(-0.140292, 1.593176, 0.022589)",
        "(-0.142037, 1.603536, 0.022347)",
        "(-0.143736, 1.613687, 0.022278)",
        "(-0.144566, 1.618688, 0.022309)",
        "(-0.146460, 1.628742, 0.022424)",
        "(-0.148747, 1.638892, 0.022717)",
        "(-0.151089, 1.648982, 0.023177)",
        "(-0.153518, 1.658993, 0.023707)",
        "(-0.154821, 1.663977, 0.024042)",
        "(-0.157666, 1.674077, 0.024916)",
        "(-0.160630, 1.684135, 0.025962)",
        "(-0.163572, 1.694014, 0.027255)",
        "(-0.166744, 1.703910, 0.028895)",
        "(-0.168447, 1.708908, 0.029858)",
        "(-0.171809, 1.718773, 0.031924)",
        "(-0.174909, 1.728342, 0.034281)",
        "(-0.177999, 1.737587, 0.037049)",
        "(-0.181365, 1.746551, 0.040338)",
        "(-0.183077, 1.750904, 0.042219)",
        "(-0.186318, 1.759205, 0.046225)",
        "(-0.189306, 1.766941, 0.050680)",
        "(-0.192374, 1.774182, 0.055668)",
        "(-0.195327, 1.780806, 0.060979)",
        "(-0.196804, 1.783790, 0.063641)",
        "(-0.199545, 1.789294, 0.068909)",
        "(-0.202092, 1.794075, 0.074294)",
        "(-0.204337, 1.798529, 0.079864)",
        "(-0.206392, 1.802588, 0.085630)",
        "(-0.207366, 1.804486, 0.088659)",
        "(-0.209259, 1.807979, 0.094935)",
        "(-0.211106, 1.811269, 0.101646)",
        "(-0.212771, 1.814202, 0.108730)",
        "(-0.214197, 1.816674, 0.116012)",
        "(-0.214795, 1.817731, 0.119701)",
        "(-0.215929, 1.819518, 0.127153)",
        "(-0.216931, 1.820952, 0.134714)",
        "(-0.217656, 1.821991, 0.142408)",
        "(-0.218246, 1.822531, 0.150232)",
        "(-0.218482, 1.822632, 0.154217)",
        "(-0.218874, 1.822555, 0.162274)",
        "(-0.219003, 1.821953, 0.170335)",
        "(-0.218725, 1.820511, 0.178216)",
        "(-0.218133, 1.818276, 0.186016)",
        "(-0.217788, 1.816958, 0.189884)",
        "(-0.216621, 1.813848, 0.197437)",
        "(-0.215156, 1.810318, 0.204908)",
        "(-0.213881, 1.806324, 0.212505)",
        "(-0.212588, 1.802047, 0.220295)",
        "(-0.211709, 1.799610, 0.224276)",
        "(-0.209666, 1.794278, 0.232180)",
        "(-0.207505, 1.788296, 0.240146)",
        "(-0.205442, 1.781708, 0.248484)",
        "(-0.203323, 1.774589, 0.257220)",
        "(-0.202157, 1.770692, 0.261640)",
        "(-0.199838, 1.762222, 0.270444)",
        "(-0.197865, 1.752987, 0.279571)",
        "(-0.195969, 1.743324, 0.289237)",
        "(-0.193964, 1.733221, 0.298968)",
        "(-0.192909, 1.727957, 0.303802)",
        "(-0.190790, 1.716917, 0.313411)",
        "(-0.188699, 1.705361, 0.323076)",
        "(-0.186608, 1.693597, 0.333011)",
        "(-0.185073, 1.681987, 0.343014)",
        "(-0.184875, 1.676252, 0.347914)",
        "(-0.184808, 1.664566, 0.357598)",
        "(-0.184824, 1.652677, 0.367325)",
        "(-0.184892, 1.640668, 0.377229)",
        "(-0.185202, 1.628552, 0.386963)",
        "(-0.185459, 1.622447, 0.391781)",
        "(-0.186077, 1.610107, 0.401337)",
        "(-0.186828, 1.597847, 0.410694)",
        "(-0.187880, 1.585772, 0.419747)",
        "(-0.189330, 1.573915, 0.427929)",
        "(-0.190035, 1.567949, 0.431665)",
        "(-0.191266, 1.555658, 0.438650)",
        "(-0.192610, 1.543415, 0.444723)",
        "(-0.194103, 1.531321, 0.449984)",
        "(-0.195570, 1.518908, 0.454583)",
        "(-0.196298, 1.512638, 0.456643)",
        "(-0.197630, 1.500237, 0.460827)",
        "(-0.199058, 1.487948, 0.464784)",
        "(-0.200588, 1.475410, 0.467805)",
        "(-0.201828, 1.462121, 0.469741)",
        "(-0.202172, 1.455117, 0.470364)",
        "(-0.202918, 1.441035, 0.471125)",
        "(-0.203985, 1.427153, 0.471035)",
        "(-0.204921, 1.413167, 0.470234)",
        "(-0.205337, 1.398482, 0.468682)",
        "(-0.205476, 1.390980, 0.467356)",
        "(-0.205855, 1.375866, 0.463736)",
        "(-0.206080, 1.360682, 0.459214)",
        "(-0.206105, 1.345360, 0.453864)",
        "(-0.206095, 1.329893, 0.447135)",
        "(-0.206021, 1.322102, 0.443149)",
        "(-0.205806, 1.306669, 0.434873)",
        "(-0.205742, 1.292003, 0.426266)",
        "(-0.205607, 1.277995, 0.416799)",
        "(-0.205232, 1.264149, 0.406562)",
        "(-0.205036, 1.257527, 0.401149)",
        "(-0.204703, 1.244951, 0.390275)",
        "(-0.204025, 1.232996, 0.378855)",
        "(-0.203003, 1.221114, 0.366486)",
        "(-0.201942, 1.209950, 0.353481)",
        "(-0.201431, 1.205186, 0.347071)",
        "(-0.200266, 1.197127, 0.334531)",
        "(-0.198650, 1.190182, 0.321472)",
        "(-0.196625, 1.184009, 0.307031)",
        "(-0.194360, 1.179437, 0.292172)",
        "(-0.193100, 1.178238, 0.284919)",
        "(-0.190426, 1.177212, 0.270502)",
        "(-0.187323, 1.177230, 0.255245)",
        "(-0.184130, 1.178170, 0.240228)",
        "(-0.180929, 1.180796, 0.225686)",
        "(-0.179343, 1.182626, 0.218536)",
        "(-0.176314, 1.186633, 0.204092)",
        "(-0.173494, 1.190698, 0.189613)",
        "(-0.170752, 1.195440, 0.175933)",
        "(-0.168015, 1.201175, 0.163370)",
        "(-0.166660, 1.204385, 0.157610)",
        "(-0.164046, 1.210527, 0.146237)",
        "(-0.161708, 1.216787, 0.135432)",
        "(-0.159636, 1.223628, 0.125691)",
        "(-0.157640, 1.230666, 0.116704)",
        "(-0.156713, 1.234268, 0.112490)",
        "(-0.155048, 1.241603, 0.104471)",
        "(-0.153675, 1.248746, 0.096812)",
        "(-0.152667, 1.255563, 0.089365)",
        "(-0.151810, 1.262227, 0.082255)",
        "(-0.151403, 1.265720, 0.079076)",
        "(-0.150265, 1.272989, 0.073249)",
        "(-0.148902, 1.280728, 0.068526)",
        "(-0.147468, 1.288677, 0.064439)",
        "(-0.146118, 1.296700, 0.060762)",
        "(-0.145558, 1.300747, 0.059111)",
        "(-0.144505, 1.308991, 0.055976)",
        "(-0.143768, 1.317324, 0.053333)",
        "(-0.143145, 1.325339, 0.051165)",
        "(-0.142297, 1.332803, 0.049289)",
        "(-0.141873, 1.336277, 0.048573)",
        "(-0.141237, 1.342937, 0.047491)",
        "(-0.140713, 1.348786, 0.046771)",
        "(-0.139925, 1.353372, 0.046287)",
        "(-0.138963, 1.356737, 0.046086)",
        "(-0.138464, 1.357981, 0.046123)",
        "(-0.137458, 1.360205, 0.046313)",
        "(-0.136596, 1.362000, 0.046644)",
        "(-0.135852, 1.363708, 0.046957)",
        "(-0.135233, 1.365798, 0.047160)",
        "(-0.134890, 1.366997, 0.047134)",
        "(-0.134038, 1.369773, 0.046854)",
        "(-0.133050, 1.373447, 0.046445)",
        "(-0.131993, 1.378347, 0.046087)",
        "(-0.130658, 1.384341, 0.045728)",
        "(-0.129919, 1.387725, 0.045459)",
        "(-0.128452, 1.395065, 0.044622)",
        "(-0.127160, 1.403203, 0.043427)",
        "(-0.125974, 1.412156, 0.042112)",
        "(-0.124920, 1.421791, 0.040777)",
        "(-0.124465, 1.426849, 0.040114)",
        "(-0.123568, 1.437126, 0.038836)",
        "(-0.122612, 1.447479, 0.037621)",
        "(-0.121579, 1.457893, 0.036603)",
        "(-0.120799, 1.468502, 0.035915)",
        "(-0.120454, 1.473750, 0.035627)",
        "(-0.119787, 1.484118, 0.035002)",
        "(-0.119133, 1.494326, 0.034386)",
        "(-0.118644, 1.504542, 0.033884)",
        "(-0.118534, 1.514868, 0.033546)",
        "(-0.118536, 1.519960, 0.033389)",
        "(-0.118551, 1.529893, 0.032981)",
        "(-0.118749, 1.539556, 0.032476)",
        "(-0.119229, 1.549126, 0.032031)",
        "(-0.119761, 1.558628, 0.031713)",
        "(-0.120050, 1.563361, 0.031617)",
        "(-0.120678, 1.572785, 0.031448)",
        "(-0.121514, 1.582099, 0.031301)",
        "(-0.122387, 1.591405, 0.031225)",
        "(-0.123460, 1.600718, 0.031182)",
        "(-0.124046, 1.605294, 0.031135)",
        "(-0.125420, 1.614431, 0.031146)",
        "(-0.126877, 1.623846, 0.031527)",
        "(-0.128657, 1.633504, 0.032135)",
        "(-0.130800, 1.643168, 0.032877)",
        "(-0.132091, 1.647962, 0.033274)",
        "(-0.134742, 1.657388, 0.034269)",
        "(-0.137560, 1.666742, 0.035711)",
        "(-0.140536, 1.676099, 0.037739)",
        "(-0.143819, 1.685188, 0.040109)",
        "(-0.145456, 1.689658, 0.041437)",
        "(-0.148889, 1.698400, 0.044086)",
        "(-0.152323, 1.706859, 0.046781)",
        "(-0.155525, 1.714837, 0.049586)",
        "(-0.158639, 1.722671, 0.052736)",
        "(-0.160214, 1.726641, 0.054458)",
        "(-0.163537, 1.734606, 0.058250)",
        "(-0.166867, 1.742518, 0.062305)",
        "(-0.170001, 1.750035, 0.066625)",
        "(-0.173374, 1.757210, 0.071352)",
        "(-0.175263, 1.760747, 0.073800)",
        "(-0.178903, 1.767440, 0.078748)",
        "(-0.182286, 1.773634, 0.083766)",
        "(-0.185462, 1.779333, 0.089111)",
        "(-0.188590, 1.784756, 0.094861)",
        "(-0.190105, 1.787281, 0.097880)",
        "(-0.193083, 1.791933, 0.103991)",
        "(-0.195769, 1.795822, 0.110384)",
        "(-0.198400, 1.799252, 0.117225)",
        "(-0.201099, 1.802244, 0.124361)",
        "(-0.202424, 1.803441, 0.128002)",
        "(-0.204646, 1.805290, 0.135234)",
        "(-0.206155, 1.806188, 0.142626)",
        "(-0.207732, 1.806825, 0.150324)",
        "(-0.209392, 1.807020, 0.158497)",
        "(-0.210142, 1.807023, 0.162627)",
        "(-0.211258, 1.806401, 0.171387)",
        "(-0.212373, 1.805522, 0.180385)",
        "(-0.213638, 1.804321, 0.189829)",
        "(-0.214811, 1.802551, 0.199950)",
        "(-0.215408, 1.801445, 0.205193)",
        "(-0.216447, 1.798973, 0.215918)",
        "(-0.217194, 1.795835, 0.227072)",
        "(-0.217934, 1.791947, 0.238523)",
        "(-0.218585, 1.787193, 0.250267)",
        "(-0.218855, 1.784618, 0.256213)",
        "(-0.219439, 1.778855, 0.268341)",
        "(-0.220233, 1.772346, 0.280457)",
        "(-0.221274, 1.764685, 0.292231)",
        "(-0.222727, 1.756036, 0.303000)",
        "(-0.223546, 1.751418, 0.308076)",
        "(-0.225080, 1.741877, 0.317979)",
        "(-0.226759, 1.731642, 0.327312)",
        "(-0.228314, 1.720948, 0.336574)",
        "(-0.229306, 1.709776, 0.346337)",
        "(-0.229926, 1.704186, 0.351258)",
        "(-0.231488, 1.693064, 0.360877)",
        "(-0.232955, 1.681620, 0.370185)",
        "(-0.234302, 1.669760, 0.379280)",
        "(-0.235666, 1.658001, 0.388077)",
        "(-0.236322, 1.652152, 0.392403)",
        "(-0.237768, 1.640208, 0.400534)",
        "(-0.239392, 1.627903, 0.407907)",
        "(-0.240852, 1.615381, 0.414635)",
        "(-0.242069, 1.602733, 0.421140)",
        "(-0.242643, 1.596398, 0.424283)",
        "(-0.243799, 1.583593, 0.430245)",
        "(-0.244586, 1.570276, 0.435747)",
        "(-0.244838, 1.556385, 0.440642)",
        "(-0.244882, 1.541968, 0.444922)",
        "(-0.244998, 1.534945, 0.446714)",
        "(-0.245420, 1.520293, 0.449454)",
        "(-0.245641, 1.504989, 0.451151)",
        "(-0.245128, 1.489187, 0.452157)",
        "(-0.244488, 1.473120, 0.452696)",
        "(-0.244175, 1.464982, 0.452559)",
        "(-0.243940, 1.449139, 0.451870)",
        "(-0.243691, 1.433399, 0.450413)",
        "(-0.243015, 1.417141, 0.447623)",
        "(-0.242460, 1.400760, 0.443640)",
        "(-0.242318, 1.392685, 0.441463)",
        "(-0.242140, 1.376814, 0.436717)",
        "(-0.241708, 1.360840, 0.431182)",
        "(-0.240883, 1.344586, 0.424710)",
        "(-0.240129, 1.328969, 0.417532)",
        "(-0.239867, 1.321371, 0.413673)",
        "(-0.239178, 1.306415, 0.405186)",
        "(-0.238355, 1.292062, 0.395895)",
        "(-0.237397, 1.278456, 0.386087)",
        "(-0.236511, 1.265914, 0.375888)",
        "(-0.236106, 1.259890, 0.370712)",
        "(-0.235322, 1.248387, 0.360072)",
        "(-0.234440, 1.237458, 0.349317)",
        "(-0.233388, 1.226971, 0.338386)",
        "(-0.232361, 1.217177, 0.326798)",
        "(-0.231875, 1.212591, 0.320918)",
        "(-0.230845, 1.204262, 0.308983)",
        "(-0.229477, 1.196725, 0.297140)",
        "(-0.227785, 1.189853, 0.285144)",
        "(-0.225883, 1.183989, 0.272511)",
        "(-0.224915, 1.181381, 0.266004)",
        "(-0.222876, 1.177040, 0.252779)",
        "(-0.220684, 1.174273, 0.239502)",
        "(-0.218321, 1.172549, 0.226451)",
        "(-0.215792, 1.172159, 0.213962)",
        "(-0.214509, 1.172270, 0.207889)",
        "(-0.211941, 1.173396, 0.196037)",
        "(-0.209416, 1.175375, 0.184657)",
        "(-0.206792, 1.178287, 0.174005)",
        "(-0.204087, 1.182525, 0.164382)",
        "(-0.202759, 1.184885, 0.159727)",
        "(-0.200205, 1.189924, 0.150735)",
        "(-0.197723, 1.195169, 0.141967)",
        "(-0.195228, 1.200970, 0.133660)",
        "(-0.192761, 1.207421, 0.125945)",
        "(-0.191503, 1.210783, 0.122261)",
        "(-0.188874, 1.217801, 0.115275)",
        "(-0.186250, 1.225271, 0.108503)",
        "(-0.183719, 1.233194, 0.101801)",
        "(-0.181363, 1.241649, 0.095321)",
        "(-0.180119, 1.246045, 0.092227)",
        "(-0.177462, 1.255573, 0.086502)",
        "(-0.174625, 1.265826, 0.081363)",
        "(-0.171746, 1.276333, 0.076579)",
        "(-0.168870, 1.287059, 0.072121)",
        "(-0.167467, 1.292591, 0.070094)",
        "(-0.164725, 1.303810, 0.066440)",
        "(-0.162077, 1.314822, 0.063140)",
        "(-0.159583, 1.325478, 0.060093)",
        "(-0.157307, 1.335865, 0.057314)",
        "(-0.156193, 1.340904, 0.056042)",
        "(-0.153962, 1.350575, 0.053836)",
        "(-0.151861, 1.359848, 0.051978)",
        "(-0.150087, 1.368572, 0.050337)",
        "(-0.148603, 1.376820, 0.048842)",
        "(-0.147851, 1.380715, 0.048173)",
        "(-0.146509, 1.388021, 0.046996)",
        "(-0.145619, 1.394788, 0.046045)",
        "(-0.145029, 1.400548, 0.045227)",
        "(-0.144486, 1.405351, 0.044504)",
        "(-0.144220, 1.407430, 0.044160)",
        "(-0.143661, 1.410703, 0.043410)",
        "(-0.143078, 1.412905, 0.042817)",
        "(-0.142789, 1.414745, 0.042249)",
        "(-0.142506, 1.415758, 0.041671)",
        "(-0.142402, 1.416065, 0.041369)",
        "(-0.142301, 1.416467, 0.040925)",
        "(-0.142043, 1.416754, 0.040681)",
        "(-0.142029, 1.416801, 0.040497)",
        "(-0.142097, 1.416779, 0.040034)",
        "(-0.142017, 1.416737, 0.039851)",
        "(-0.141686, 1.416865, 0.039568)",
        "(-0.141233, 1.417585, 0.039401)",
        "(-0.140584, 1.418960, 0.039155)",
        "(-0.139782, 1.421247, 0.038765)",
        "(-0.139321, 1.422748, 0.038548)",
        "(-0.138326, 1.426960, 0.038146)",
        "(-0.137274, 1.432677, 0.037577)",
        "(-0.136272, 1.439977, 0.036877)",
        "(-0.135530, 1.449055, 0.036138)",
        "(-0.135195, 1.453854, 0.035719)",
        "(-0.134697, 1.464865, 0.034706)",
        "(-0.134226, 1.476905, 0.033497)",
        "(-0.133807, 1.489796, 0.032305)",
        "(-0.133348, 1.503504, 0.031306)",
        "(-0.133256, 1.510763, 0.030985)",
        "(-0.133156, 1.525569, 0.030471)",
        "(-0.133377, 1.540680, 0.030067)",
        "(-0.134239, 1.555852, 0.029825)",
        "(-0.135509, 1.570746, 0.029692)",
        "(-0.136203, 1.578051, 0.029675)",
        "(-0.137943, 1.592203, 0.029974)",
        "(-0.139751, 1.605928, 0.030572)",
        "(-0.141522, 1.618771, 0.031435)",
        "(-0.143504, 1.631245, 0.032592)",
        "(-0.144602, 1.637338, 0.033277)",
        "(-0.147079, 1.649164, 0.034915)",
        "(-0.149558, 1.660361, 0.036747)",
        "(-0.152016, 1.670985, 0.038868)",
        "(-0.154562, 1.681176, 0.041383)",
        "(-0.155906, 1.686201, 0.042800)",
        "(-0.158747, 1.696088, 0.046039)",
        "(-0.161193, 1.705515, 0.049519)",
        "(-0.163655, 1.714507, 0.053293)",
        "(-0.166386, 1.723151, 0.057416)",
        "(-0.167748, 1.727346, 0.059539)",
        "(-0.170384, 1.735367, 0.064011)",
        "(-0.172984, 1.743121, 0.068799)",
        "(-0.175885, 1.750884, 0.074152)",
        "(-0.179137, 1.758434, 0.080095)",
        "(-0.180782, 1.762044, 0.083139)",
        "(-0.184233, 1.768853, 0.089440)",
        "(-0.187797, 1.775389, 0.096235)",
        "(-0.191487, 1.781626, 0.103750)",
        "(-0.195342, 1.787543, 0.111746)",
        "(-0.197213, 1.790240, 0.116025)",
        "(-0.200516, 1.795044, 0.124872)",
        "(-0.203524, 1.799183, 0.134201)",
        "(-0.206530, 1.802819, 0.144031)",
        "(-0.209387, 1.805742, 0.154447)",
        "(-0.210663, 1.806970, 0.159777)",
        "(-0.213078, 1.809089, 0.171058)",
        "(-0.215647, 1.810983, 0.182804)",
        "(-0.218012, 1.812259, 0.194614)",
        "(-0.220127, 1.812885, 0.206324)",
        "(-0.221154, 1.813028, 0.212152)",
        "(-0.223191, 1.812985, 0.223845)",
        "(-0.225353, 1.812365, 0.235728)",
        "(-0.227659, 1.811276, 0.246796)",
        "(-0.229851, 1.809616, 0.257984)",
        "(-0.230882, 1.808598, 0.263636)",
        "(-0.232892, 1.806101, 0.274971)",
        "(-0.234799, 1.803047, 0.286309)",
        "(-0.236613, 1.799364, 0.297617)",
        "(-0.238429, 1.795066, 0.308796)",
        "(-0.239285, 1.792683, 0.314322)",
        "(-0.240802, 1.787080, 0.325145)",
        "(-0.242353, 1.780884, 0.335792)",
        "(-0.243753, 1.773966, 0.346291)",
        "(-0.244755, 1.766285, 0.356588)",
        "(-0.245157, 1.762078, 0.361587)",
        "(-0.246014, 1.753265, 0.371418)",
        "(-0.247000, 1.743716, 0.380998)",
        "(-0.248285, 1.733879, 0.390394)",
        "(-0.249610, 1.723703, 0.399700)",
        "(-0.250317, 1.718529, 0.404306)",
        "(-0.251869, 1.707957, 0.413427)",
        "(-0.253349, 1.697155, 0.422341)",
        "(-0.254307, 1.685715, 0.431015)",
        "(-0.255264, 1.673706, 0.439265)",
        "(-0.255813, 1.667493, 0.443132)",
        "(-0.256593, 1.654444, 0.450184)",
        "(-0.256290, 1.640347, 0.456589)",
        "(-0.255556, 1.625253, 0.462465)",
        "(-0.254782, 1.609514, 0.467972)",
        "(-0.254302, 1.601460, 0.470666)",
        "(-0.253275, 1.584849, 0.475689)",
        "(-0.252811, 1.567814, 0.480034)",
        "(-0.252831, 1.550432, 0.483773)",
        "(-0.252630, 1.532775, 0.487213)",
        "(-0.252451, 1.523753, 0.488748)",
        "(-0.252186, 1.505354, 0.491045)",
        "(-0.252381, 1.486744, 0.492403)",
        "(-0.252729, 1.468296, 0.492784)",
        "(-0.252632, 1.449300, 0.492411)",
        "(-0.252661, 1.439750, 0.491808)",
        "(-0.252994, 1.420886, 0.489742)",
        "(-0.253381, 1.402549, 0.487235)",
        "(-0.253645, 1.384678, 0.484656)",
        "(-0.254081, 1.367521, 0.481351)",
        "(-0.254340, 1.359069, 0.479420)",
        "(-0.254741, 1.342682, 0.474922)",
        "(-0.254917, 1.326996, 0.469666)",
        "(-0.254825, 1.311883, 0.463483)",
        "(-0.254447, 1.297200, 0.456218)",
        "(-0.254065, 1.290028, 0.452254)",
        "(-0.253016, 1.276075, 0.443589)",
        "(-0.251804, 1.263041, 0.434229)",
        "(-0.249733, 1.245991, 0.419291)",
        "(-0.249733, 1.245991, 0.419291)",
        "(-0.248007, 1.235440, 0.408614)",
        "(-0.246002, 1.225964, 0.397345)",
        "(-0.243872, 1.217909, 0.385821)",
        "(-0.241435, 1.211328, 0.374301)",
        "(-0.238581, 1.206074, 0.362188)",
        "(-0.237046, 1.203630, 0.355832)",
        "(-0.233756, 1.199558, 0.342334)",
        "(-0.230219, 1.196579, 0.328358)",
        "(-0.226452, 1.194830, 0.313988)",
        "(-0.222528, 1.193817, 0.299145)",
        "(-0.220555, 1.193628, 0.291643)",
        "(-0.216594, 1.194247, 0.276678)",
        "(-0.210784, 1.197662, 0.254087)",
        "(-0.210784, 1.197662, 0.254087)",
        "(-0.205327, 1.202481, 0.230883)",
        "(-0.203630, 1.204616, 0.223154)",
        "(-0.200359, 1.209478, 0.208098)",
        "(-0.197201, 1.214800, 0.193762)",
        "(-0.194153, 1.220647, 0.180311)",
        "(-0.191296, 1.226964, 0.167495)",
        "(-0.189909, 1.230177, 0.161316)",
        "(-0.187222, 1.237002, 0.149718)",
        "(-0.184618, 1.244518, 0.139234)",
        "(-0.181958, 1.252572, 0.129871)",
        "(-0.179349, 1.261103, 0.121521)",
        "(-0.178066, 1.265499, 0.117605)",
        "(-0.175683, 1.274693, 0.110388)",
        "(-0.173722, 1.284078, 0.103570)",
        "(-0.171967, 1.293373, 0.097283)",
        "(-0.170308, 1.302534, 0.091668)",
        "(-0.169504, 1.307122, 0.089085)",
        "(-0.167935, 1.316325, 0.084509)",
        "(-0.166407, 1.325241, 0.080676)",
        "(-0.164941, 1.333808, 0.077186)",
        "(-0.163546, 1.342059, 0.074062)",
        "(-0.162839, 1.345889, 0.072744)",
        "(-0.161443, 1.353343, 0.070276)",
        "(-0.160048, 1.360399, 0.068237)",
        "(-0.158748, 1.367052, 0.066447)",
        "(-0.157628, 1.373399, 0.064881)",
        "(-0.157136, 1.376518, 0.064211)",
        "(-0.156078, 1.382536, 0.062987)",
        "(-0.154937, 1.388429, 0.061889)",
        "(-0.153937, 1.394456, 0.060939)",
        "(-0.152896, 1.400440, 0.060087)",
        "(-0.152369, 1.403375, 0.059653)",
        "(-0.151311, 1.409142, 0.058697)",
        "(-0.150306, 1.414854, 0.057637)",
        "(-0.149370, 1.420499, 0.056493)",
        "(-0.148486, 1.426000, 0.055303)",
        "(-0.148069, 1.428702, 0.054710)",
        "(-0.147254, 1.434087, 0.053541)",
        "(-0.146394, 1.439449, 0.052396)",
        "(-0.145609, 1.444699, 0.051102)",
        "(-0.145061, 1.450238, 0.049927)",
        "(-0.144786, 1.453050, 0.049380)",
        "(-0.144301, 1.458538, 0.048238)",
        "(-0.143817, 1.463898, 0.047086)",
        "(-0.143276, 1.469030, 0.045919)",
        "(-0.142737, 1.473889, 0.044855)",
        "(-0.142543, 1.476248, 0.044419)",
        "(-0.142337, 1.480936, 0.043755)",
        "(-0.142113, 1.485297, 0.043036)",
        "(-0.141919, 1.489333, 0.042161)",
        "(-0.141990, 1.493349, 0.041245)",
        "(-0.142026, 1.495355, 0.040781)",
        "(-0.142047, 1.499350, 0.039916)",
        "(-0.142072, 1.503587, 0.039209)",
        "(-0.142209, 1.508221, 0.038646)",
        "(-0.142249, 1.513259, 0.038317)",
        "(-0.142212, 1.515890, 0.038211)",
        "(-0.142017, 1.521345, 0.038156)",
        "(-0.141760, 1.527167, 0.037997)",
        "(-0.141572, 1.533508, 0.037851)",
        "(-0.141431, 1.540261, 0.037633)",
        "(-0.141458, 1.543882, 0.037501)",
        "(-0.141730, 1.551519, 0.037285)",
        "(-0.142240, 1.559721, 0.037017)",
        "(-0.142899, 1.568125, 0.036881)",
        "(-0.143603, 1.576864, 0.036878)",
        "(-0.144125, 1.581387, 0.036833)",
        "(-0.145360, 1.590459, 0.036776)",
        "(-0.146657, 1.599874, 0.036811)",
        "(-0.148084, 1.609385, 0.036922)",
        "(-0.149841, 1.619299, 0.037156)",
        "(-0.150786, 1.624174, 0.037319)",
        "(-0.152767, 1.633926, 0.037939)",
        "(-0.154875, 1.643668, 0.038834)",
        "(-0.156836, 1.653527, 0.040156)",
        "(-0.159095, 1.663726, 0.042121)",
        "(-0.160338, 1.668861, 0.043300)",
        "(-0.162877, 1.679137, 0.046260)",
        "(-0.165691, 1.689286, 0.049868)",
        "(-0.168575, 1.699237, 0.054138)",
        "(-0.171544, 1.708844, 0.059096)",
        "(-0.173000, 1.713496, 0.061730)",
        "(-0.175822, 1.722655, 0.067529)",
        "(-0.178934, 1.731730, 0.074134)",
        "(-0.182229, 1.740778, 0.081538)",
        "(-0.185333, 1.748688, 0.089545)",
        "(-0.186619, 1.752774, 0.093627)",
        "(-0.189513, 1.760640, 0.102257)",
        "(-0.193200, 1.768387, 0.111524)",
        "(-0.197035, 1.775933, 0.121641)",
        "(-0.201185, 1.783123, 0.132358)",
        "(-0.203268, 1.786583, 0.137850)",
        "(-0.207665, 1.793026, 0.149247)",
        "(-0.212297, 1.798774, 0.161054)",
        "(-0.216991, 1.803638, 0.173279)",
        "(-0.221583, 1.807711, 0.185917)",
        "(-0.223836, 1.809543, 0.192356)",
        "(-0.228215, 1.812523, 0.205525)",
        "(-0.232482, 1.814676, 0.218833)",
        "(-0.236532, 1.815866, 0.232225)",
        "(-0.240460, 1.816433, 0.245729)",
        "(-0.242511, 1.816547, 0.252488)",
        "(-0.246636, 1.816449, 0.265958)",
        "(-0.250671, 1.815599, 0.279265)",
        "(-0.254970, 1.814075, 0.292072)",
        "(-0.259468, 1.812029, 0.304601)",
        "(-0.261673, 1.810804, 0.310804)",
        "(-0.265791, 1.807800, 0.322876)",
        "(-0.269646, 1.803858, 0.334450)",
        "(-0.273565, 1.798858, 0.345432)",
        "(-0.277162, 1.792857, 0.355943)",
        "(-0.278759, 1.789624, 0.361231)",
        "(-0.281809, 1.782392, 0.371521)",
        "(-0.284597, 1.774231, 0.381522)",
        "(-0.286905, 1.764841, 0.391138)",
        "(-0.288732, 1.754611, 0.400586)",
        "(-0.289638, 1.749297, 0.405264)",
        "(-0.291499, 1.738013, 0.414412)",
        "(-0.293233, 1.725887, 0.423018)",
        "(-0.294637, 1.712950, 0.430960)",
        "(-0.295682, 1.699247, 0.438513)",
        "(-0.296112, 1.692060, 0.442065)",
        "(-0.296804, 1.677056, 0.448679)",
        "(-0.297402, 1.661271, 0.454844)",
        "(-0.297539, 1.644439, 0.460685)",
        "(-0.296978, 1.626624, 0.466232)",
        "(-0.296577, 1.617424, 0.468920)",
        "(-0.295567, 1.598343, 0.474110)",
        "(-0.294511, 1.578557, 0.478649)",
        "(-0.293100, 1.558020, 0.482268)",
        "(-0.292042, 1.537303, 0.484827)",
        "(-0.291788, 1.527104, 0.485639)",
        "(-0.291221, 1.506838, 0.486669)",
        "(-0.290125, 1.486365, 0.486434)",
        "(-0.289103, 1.466066, 0.484891)",
        "(-0.288688, 1.446729, 0.482269)",
        "(-0.288465, 1.437217, 0.480424)",
        "(-0.287524, 1.417853, 0.476045)",
        "(-0.286172, 1.398432, 0.470446)",
        "(-0.285259, 1.380022, 0.464499)",
        "(-0.284792, 1.362954, 0.457983)",
        "(-0.284529, 1.354575, 0.454480)",
        "(-0.283593, 1.338019, 0.446827)",
        "(-0.282400, 1.322225, 0.438626)",
        "(-0.281351, 1.307993, 0.430087)",
        "(-0.280070, 1.294988, 0.420648)",
        "(-0.279282, 1.288708, 0.415513)",
        "(-0.277462, 1.276837, 0.404200)",
        "(-0.275560, 1.266500, 0.392401)",
        "(-0.273338, 1.257599, 0.380755)",
        "(-0.270972, 1.250103, 0.368853)",
        "(-0.269732, 1.246696, 0.362739)",
        "(-0.267015, 1.240529, 0.350318)",
        "(-0.264108, 1.235333, 0.337901)",
        "(-0.260982, 1.231278, 0.325478)",
        "(-0.257600, 1.227467, 0.312517)",
        "(-0.255802, 1.225592, 0.305844)",
        "(-0.252117, 1.222494, 0.292354)",
        "(-0.248447, 1.220607, 0.278897)",
        "(-0.244609, 1.219517, 0.265206)",
        "(-0.240703, 1.219219, 0.251309)",
        "(-0.238750, 1.219467, 0.244421)",
        "(-0.234818, 1.220938, 0.230898)",
        "(-0.230868, 1.223924, 0.217709)",
        "(-0.226889, 1.227488, 0.204603)",
        "(-0.222940, 1.232381, 0.192051)",
        "(-0.220970, 1.235068, 0.185881)",
        "(-0.217161, 1.241519, 0.174025)",
        "(-0.213460, 1.248391, 0.162478)",
        "(-0.209980, 1.256236, 0.151755)",
        "(-0.206678, 1.264785, 0.141883)",
        "(-0.205054, 1.269268, 0.137201)",
        "(-0.201921, 1.278580, 0.128358)",
        "(-0.198908, 1.288375, 0.120431)",
        "(-0.196101, 1.298622, 0.113290)",
        "(-0.193374, 1.309129, 0.107011)",
        "(-0.192027, 1.314414, 0.104130)",
        "(-0.189440, 1.325165, 0.099069)",
        "(-0.187056, 1.336007, 0.094836)",
        "(-0.184828, 1.346544, 0.091334)",
        "(-0.182636, 1.356571, 0.088262)",
        "(-0.181732, 1.361432, 0.087033)",
        "(-0.179898, 1.370707, 0.084722)",
        "(-0.178208, 1.379060, 0.082961)",
        "(-0.176495, 1.386506, 0.081539)",
        "(-0.175200, 1.393149, 0.080306)",
        "(-0.174626, 1.396169, 0.079737)",
        "(-0.173600, 1.401531, 0.078811)",
        "(-0.172587, 1.406075, 0.078093)",
        "(-0.171566, 1.409831, 0.077425)",
        "(-0.170711, 1.413280, 0.076731)",
        "(-0.170250, 1.414905, 0.076335)",
        "(-0.169414, 1.418127, 0.075644)",
        "(-0.168827, 1.421623, 0.075147)",
        "(-0.168339, 1.425017, 0.074553)",
        "(-0.167889, 1.428147, 0.073670)",
        "(-0.167622, 1.429670, 0.073141)",
        "(-0.167099, 1.432817, 0.072049)",
        "(-0.166719, 1.436218, 0.071067)",
        "(-0.166339, 1.439641, 0.070192)",
        "(-0.165915, 1.442999, 0.069200)",
        "(-0.165639, 1.444677, 0.068611)",
        "(-0.165038, 1.448230, 0.067313)",
        "(-0.164472, 1.452391, 0.065931)",
        "(-0.163711, 1.457108, 0.064417)",
        "(-0.162876, 1.462767, 0.062839)",
        "(-0.162402, 1.465993, 0.062091)",
        "(-0.161448, 1.473252, 0.060801)",
        "(-0.160439, 1.481916, 0.059617)",
        "(-0.159615, 1.491099, 0.058468)",
        "(-0.159337, 1.501485, 0.057445)",
        "(-0.159278, 1.506886, 0.056953)",
        "(-0.159078, 1.518006, 0.055930)",
        "(-0.158968, 1.529459, 0.054854)",
        "(-0.159046, 1.541175, 0.053798)",
        "(-0.159250, 1.552998, 0.052883)",
        "(-0.159434, 1.558920, 0.052434)",
        "(-0.159895, 1.570698, 0.051593)",
        "(-0.160640, 1.582414, 0.050826)",
        "(-0.161758, 1.594097, 0.050061)",
        "(-0.163132, 1.605568, 0.049336)",
        "(-0.163890, 1.611289, 0.049046)",
        "(-0.165532, 1.622705, 0.048684)",
        "(-0.167245, 1.633884, 0.048423)",
        "(-0.169272, 1.644999, 0.048253)",
        "(-0.171468, 1.655905, 0.048160)",
        "(-0.172603, 1.661261, 0.048158)",
        "(-0.175092, 1.671838, 0.048334)",
        "(-0.177810, 1.682513, 0.048894)",
        "(-0.180600, 1.693154, 0.049823)",
        "(-0.183361, 1.703639, 0.051299)",
        "(-0.184710, 1.708796, 0.052118)",
        "(-0.187536, 1.718963, 0.054013)",
        "(-0.190653, 1.729159, 0.056393)",
        "(-0.193957, 1.739395, 0.059228)",
        "(-0.197383, 1.749562, 0.062576)",
        "(-0.199163, 1.754514, 0.064344)",
        "(-0.203051, 1.764091, 0.068097)",
        "(-0.207406, 1.773248, 0.072354)",
        "(-0.211986, 1.781902, 0.077174)",
        "(-0.216614, 1.790074, 0.082731)",
        "(-0.218886, 1.793893, 0.085686)",
        "(-0.223298, 1.800676, 0.091837)",
        "(-0.227430, 1.806506, 0.098279)",
        "(-0.231284, 1.811685, 0.105305)",
        "(-0.234959, 1.816333, 0.113298)",
        "(-0.236701, 1.818543, 0.117551)",
        "(-0.239905, 1.822592, 0.126650)",
        "(-0.242749, 1.826165, 0.136332)",
        "(-0.245227, 1.829226, 0.146441)",
        "(-0.247318, 1.831824, 0.157159)",
        "(-0.248337, 1.833023, 0.162722)",
        "(-0.250486, 1.835202, 0.174533)",
        "(-0.252670, 1.837144, 0.187098)",
        "(-0.255019, 1.838794, 0.200139)",
        "(-0.257433, 1.839999, 0.213479)",
        "(-0.258618, 1.840401, 0.220170)",
        "(-0.261237, 1.840793, 0.233649)",
        "(-0.264310, 1.840822, 0.247230)",
        "(-0.267647, 1.840415, 0.260799)",
        "(-0.271081, 1.839423, 0.274268)",
        "(-0.272678, 1.838689, 0.280897)",
        "(-0.275995, 1.836809, 0.293980)",
        "(-0.279661, 1.834480, 0.306892)",
        "(-0.283159, 1.831539, 0.319575)",
        "(-0.286196, 1.827827, 0.331946)",
        "(-0.287673, 1.825816, 0.338070)",
        "(-0.290779, 1.821366, 0.350270)",
        "(-0.293940, 1.816324, 0.362180)",
        "(-0.296870, 1.810469, 0.373726)",
        "(-0.300233, 1.804279, 0.385153)",
        "(-0.302078, 1.801092, 0.390792)",
        "(-0.306025, 1.794375, 0.401759)",
        "(-0.310246, 1.787112, 0.412302)",
        "(-0.315006, 1.779371, 0.422414)",
        "(-0.320248, 1.771420, 0.431972)",
        "(-0.322917, 1.767293, 0.436561)",
        "(-0.328107, 1.758407, 0.445188)",
        "(-0.332798, 1.748821, 0.453154)",
        "(-0.336301, 1.738577, 0.461149)",
        "(-0.339321, 1.727848, 0.469121)",
        "(-0.340843, 1.722363, 0.472910)",
        "(-0.343589, 1.710935, 0.480118)",
        "(-0.345611, 1.699005, 0.486852)",
        "(-0.347540, 1.686654, 0.492825)",
        "(-0.349868, 1.674211, 0.498097)",
        "(-0.351006, 1.667996, 0.500544)",
        "(-0.352921, 1.655313, 0.505083)",
        "(-0.354608, 1.642267, 0.509099)",
        "(-0.356414, 1.629180, 0.512327)",
        "(-0.357785, 1.615874, 0.514840)",
        "(-0.358260, 1.609077, 0.516002)",
        "(-0.358343, 1.594972, 0.517813)",
        "(-0.358179, 1.580728, 0.518915)",
        "(-0.357720, 1.566682, 0.518749)",
        "(-0.356669, 1.552402, 0.517953)",
        "(-0.356042, 1.545278, 0.517238)",
        "(-0.354706, 1.531250, 0.514812)",
        "(-0.352908, 1.517589, 0.511325)",
        "(-0.350361, 1.504154, 0.506620)",
        "(-0.347411, 1.490919, 0.500876)",
        "(-0.345757, 1.484482, 0.497734)",
        "(-0.341874, 1.472223, 0.490657)",
        "(-0.337596, 1.460345, 0.483084)",
        "(-0.332797, 1.449042, 0.474492)",
        "(-0.327973, 1.438194, 0.465228)",
        "(-0.325426, 1.433105, 0.460143)",
        "(-0.320152, 1.423211, 0.449381)",
        "(-0.314679, 1.413924, 0.437585)",
        "(-0.309469, 1.405389, 0.425247)",
        "(-0.304368, 1.397761, 0.412653)",
        "(-0.301860, 1.394008, 0.406240)",
        "(-0.296739, 1.386759, 0.392827)",
        "(-0.291440, 1.379577, 0.379105)",
        "(-0.286100, 1.372761, 0.365745)",
        "(-0.281014, 1.366357, 0.352808)",
        "(-0.278549, 1.363324, 0.346410)",
        "(-0.273551, 1.357422, 0.333943)",
        "(-0.268435, 1.351702, 0.321706)",
        "(-0.263514, 1.346336, 0.309437)",
        "(-0.258867, 1.341586, 0.297471)",
        "(-0.256704, 1.339451, 0.291480)",
        "(-0.252642, 1.335831, 0.279396)",
        "(-0.248675, 1.332739, 0.266667)",
        "(-0.244944, 1.330108, 0.253225)",
        "(-0.241323, 1.328367, 0.240093)",
        "(-0.239440, 1.327800, 0.233798)",
        "(-0.235507, 1.327315, 0.221541)",
        "(-0.231590, 1.327331, 0.209117)",
        "(-0.227684, 1.327903, 0.196576)",
        "(-0.223859, 1.329206, 0.184330)",
        "(-0.221939, 1.330116, 0.178313)",
        "(-0.218096, 1.332615, 0.166490)",
        "(-0.214505, 1.335944, 0.154753)",
        "(-0.211389, 1.340110, 0.143248)",
        "(-0.208232, 1.344794, 0.132179)",
        "(-0.206579, 1.347420, 0.126888)",
        "(-0.203446, 1.353578, 0.116933)",
        "(-0.200442, 1.360380, 0.107645)",
        "(-0.197357, 1.367646, 0.099215)",
        "(-0.194132, 1.375075, 0.091454)",
        "(-0.192613, 1.378953, 0.087857)",
        "(-0.189775, 1.386938, 0.081265)",
        "(-0.187219, 1.394985, 0.075323)",
        "(-0.184699, 1.402999, 0.069848)",
        "(-0.182362, 1.410342, 0.065412)",
        "(-0.181269, 1.413902, 0.063484)",
        "(-0.179185, 1.420792, 0.060166)",
        "(-0.177333, 1.427078, 0.057323)",
        "(-0.176024, 1.432882, 0.054882)",
        "(-0.174823, 1.437866, 0.052743)",
        "(-0.174219, 1.440073, 0.051728)",
        "(-0.173149, 1.443834, 0.049908)",
        "(-0.172512, 1.447101, 0.048362)",
        "(-0.171806, 1.449761, 0.046866)",
        "(-0.171276, 1.452181, 0.045404)",
        "(-0.171151, 1.453335, 0.044694)",
        "(-0.170921, 1.455430, 0.043283)",
        "(-0.170719, 1.457298, 0.041848)",
        "(-0.170545, 1.459174, 0.040484)",
        "(-0.170469, 1.461160, 0.039330)",
        "(-0.170472, 1.462209, 0.038796)",
        "(-0.170508, 1.464463, 0.037868)",
        "(-0.170590, 1.466933, 0.037107)",
        "(-0.170662, 1.469645, 0.036405)",
        "(-0.170594, 1.472672, 0.035774)",
        "(-0.170569, 1.474385, 0.035497)",
        "(-0.170331, 1.478213, 0.035105)",
        "(-0.169754, 1.482794, 0.034923)",
        "(-0.168715, 1.488388, 0.034910)",
        "(-0.167578, 1.494842, 0.034986)",
        "(-0.167042, 1.498402, 0.035106)",
        "(-0.166088, 1.506364, 0.035513)",
        "(-0.165089, 1.515051, 0.035911)",
        "(-0.164253, 1.524258, 0.036100)",
        "(-0.163836, 1.533882, 0.036211)",
        "(-0.163655, 1.538811, 0.036273)",
        "(-0.163342, 1.548995, 0.036325)",
        "(-0.163148, 1.559449, 0.036333)",
        "(-0.163275, 1.570170, 0.036369)",
        "(-0.163398, 1.580884, 0.036388)",
        "(-0.163483, 1.586249, 0.036395)",
        "(-0.163868, 1.597072, 0.036418)",
        "(-0.164361, 1.607939, 0.036541)",
        "(-0.164933, 1.618831, 0.036919)",
        "(-0.165706, 1.629752, 0.037467)",
        "(-0.166153, 1.635158, 0.037740)",
        "(-0.167054, 1.645802, 0.038341)",
        "(-0.168361, 1.656438, 0.039318)",
        "(-0.170014, 1.667257, 0.040847)",
        "(-0.171755, 1.678208, 0.042596)",
        "(-0.172691, 1.683656, 0.043425)",
        "(-0.174515, 1.694360, 0.044904)",
        "(-0.176651, 1.705041, 0.046172)",
        "(-0.179226, 1.715782, 0.047427)",
        "(-0.182001, 1.726379, 0.048426)",
        "(-0.183554, 1.731679, 0.048863)",
        "(-0.187236, 1.742370, 0.049801)",
        "(-0.191527, 1.753119, 0.050797)",
        "(-0.196046, 1.763389, 0.051532)",
        "(-0.200858, 1.773244, 0.052095)",
        "(-0.203469, 1.778120, 0.052363)",
        "(-0.208851, 1.787764, 0.052906)",
        "(-0.214203, 1.797300, 0.053435)",
        "(-0.219335, 1.806630, 0.053945)",
        "(-0.224236, 1.815817, 0.054548)",
        "(-0.226715, 1.820410, 0.054935)",
        "(-0.231854, 1.829591, 0.056067)",
        "(-0.237144, 1.838583, 0.057704)",
        "(-0.242504, 1.847371, 0.059873)",
        "(-0.248031, 1.856021, 0.062854)",
        "(-0.250894, 1.860316, 0.064606)",
        "(-0.256651, 1.868776, 0.068829)",
        "(-0.262334, 1.877117, 0.074020)",
        "(-0.268027, 1.885075, 0.080052)",
        "(-0.273198, 1.892627, 0.086643)",
        "(-0.275557, 1.896068, 0.090275)",
        "(-0.280095, 1.902390, 0.097956)",
        "(-0.284629, 1.908179, 0.106340)",
        "(-0.289134, 1.913594, 0.115341)",
        "(-0.293149, 1.918333, 0.124985)",
        "(-0.295057, 1.920448, 0.129944)",
        "(-0.298922, 1.924139, 0.140223)",
        "(-0.303002, 1.927319, 0.151044)",
        "(-0.306780, 1.929895, 0.162177)",
        "(-0.310243, 1.931746, 0.173604)",
        "(-0.311998, 1.932406, 0.179388)",
        "(-0.315729, 1.933541, 0.191074)",
        "(-0.319606, 1.934240, 0.203146)",
        "(-0.323444, 1.934418, 0.215384)",
        "(-0.326825, 1.933977, 0.227768)",
        "(-0.328417, 1.933550, 0.234062)",
        "(-0.331730, 1.932300, 0.246799)",
        "(-0.335142, 1.930399, 0.259662)",
        "(-0.338306, 1.928005, 0.272608)",
        "(-0.341448, 1.924745, 0.285484)",
        "(-0.343123, 1.922943, 0.292009)",
        "(-0.346509, 1.919148, 0.305063)",
        "(-0.349840, 1.914692, 0.318100)",
        "(-0.353386, 1.909610, 0.330865)",
        "(-0.357157, 1.904085, 0.343626)",
        "(-0.359071, 1.901184, 0.350063)",
        "(-0.362819, 1.895113, 0.363040)",
        "(-0.366452, 1.888114, 0.375900)",
        "(-0.371847, 1.876240, 0.394650)",
        "(-0.371847, 1.876240, 0.394650)",
        "(-0.375189, 1.867471, 0.406921)",
        "(-0.377781, 1.857836, 0.419129)",
        "(-0.380317, 1.847421, 0.430761)",
        "(-0.382687, 1.835983, 0.441568)",
        "(-0.384475, 1.823372, 0.451863)",
        "(-0.385272, 1.816736, 0.456752)",
        "(-0.386813, 1.802872, 0.465948)",
        "(-0.387633, 1.788149, 0.474515)",
        "(-0.387797, 1.772771, 0.482469)",
        "(-0.387787, 1.756669, 0.489552)",
        "(-0.387779, 1.748516, 0.492746)",
        "(-0.387308, 1.731779, 0.498636)",
        "(-0.386709, 1.714960, 0.504148)",
        "(-0.386382, 1.698273, 0.509201)",
        "(-0.386100, 1.681359, 0.513681)",
        "(-0.386055, 1.672797, 0.515580)",
        "(-0.385868, 1.655607, 0.518654)",
        "(-0.385061, 1.638329, 0.521228)",
        "(-0.384168, 1.620990, 0.523117)",
        "(-0.382881, 1.603488, 0.524183)",
        "(-0.381982, 1.594633, 0.524549)",
        "(-0.379868, 1.576782, 0.525169)",
        "(-0.378062, 1.559244, 0.525439)",
        "(-0.376678, 1.542174, 0.524905)",
        "(-0.375290, 1.525153, 0.523444)",
        "(-0.374438, 1.516648, 0.522499)",
        "(-0.372445, 1.499808, 0.520191)",
        "(-0.370226, 1.483290, 0.516918)",
        "(-0.367611, 1.466798, 0.512286)",
        "(-0.364696, 1.450337, 0.506479)",
        "(-0.363133, 1.442169, 0.503263)",
        "(-0.359790, 1.426223, 0.496351)",
        "(-0.356320, 1.411020, 0.488684)",
        "(-0.352599, 1.396273, 0.480127)",
        "(-0.348425, 1.381821, 0.470383)",
        "(-0.346031, 1.374254, 0.464721)",
        "(-0.341297, 1.360926, 0.453858)",
        "(-0.336450, 1.348642, 0.442648)",
        "(-0.331609, 1.337059, 0.430999)",
        "(-0.326580, 1.326079, 0.418994)",
        "(-0.323958, 1.320891, 0.412902)",
        "(-0.318454, 1.311308, 0.400594)",
        "(-0.312915, 1.303173, 0.387873)",
        "(-0.307195, 1.296646, 0.374218)",
        "(-0.301253, 1.291505, 0.359583)",
        "(-0.298206, 1.289308, 0.351929)",
        "(-0.291797, 1.285609, 0.335677)",
        "(-0.285369, 1.283004, 0.318630)",
        "(-0.279228, 1.281497, 0.301687)",
        "(-0.273242, 1.281108, 0.284889)",
        "(-0.270332, 1.281284, 0.276467)",
        "(-0.264585, 1.282466, 0.259452)",
        "(-0.258927, 1.284469, 0.242361)",
        "(-0.253558, 1.287244, 0.225917)",
        "(-0.248756, 1.291170, 0.210096)",
        "(-0.246518, 1.293377, 0.202312)",
        "(-0.242445, 1.298366, 0.187121)",
        "(-0.238894, 1.304353, 0.172970)",
        "(-0.235530, 1.311195, 0.159922)",
        "(-0.232312, 1.318347, 0.147668)",
        "(-0.230775, 1.321960, 0.141770)",
        "(-0.228020, 1.329637, 0.130838)",
        "(-0.225307, 1.337695, 0.120859)",
        "(-0.223051, 1.345905, 0.111123)",
        "(-0.221061, 1.354060, 0.101783)",
        "(-0.220159, 1.358202, 0.097521)",
        "(-0.218325, 1.366682, 0.089744)",
        "(-0.216211, 1.374903, 0.082800)",
        "(-0.214284, 1.382793, 0.076363)",
        "(-0.212852, 1.390933, 0.070814)",
        "(-0.212055, 1.394892, 0.068239)",
        "(-0.210285, 1.402611, 0.063503)",
        "(-0.207092, 1.417951, 0.055954)",
        "(-0.205858, 1.425257, 0.053055)",
        "(-0.205858, 1.425257, 0.053055)",
        "(-0.204256, 1.431701, 0.050433)",
        "(-0.202617, 1.437796, 0.048265)",
        "(-0.202145, 1.440839, 0.047513)",
        "(-0.201161, 1.446325, 0.046254)",
        "(-0.200224, 1.450908, 0.045128)",
        "(-0.199442, 1.454509, 0.044208)",
        "(-0.199027, 1.455971, 0.043879)",
        "(-0.198337, 1.458398, 0.043371)",
        "(-0.197932, 1.460112, 0.043014)",
        "(-0.197765, 1.461095, 0.042613)",
        "(-0.197717, 1.461414, 0.042389)",
        "(-0.197600, 1.461969, 0.041857)",
        "(-0.197285, 1.462512, 0.041257)",
        "(-0.196643, 1.463576, 0.040608)",
        "(-0.195829, 1.465429, 0.039768)",
        "(-0.195356, 1.466739, 0.039320)",
        "(-0.194397, 1.470119, 0.038508)",
        "(-0.193456, 1.474705, 0.037914)",
        "(-0.192477, 1.480366, 0.037458)",
        "(-0.191521, 1.486842, 0.036870)",
        "(-0.191055, 1.490396, 0.036552)",
        "(-0.190349, 1.498057, 0.036054)",
        "(-0.189676, 1.506427, 0.035616)",
        "(-0.188802, 1.515270, 0.035222)",
        "(-0.188170, 1.524930, 0.035104)",
        "(-0.187918, 1.529939, 0.035112)",
        "(-0.187686, 1.540192, 0.034983)",
        "(-0.187580, 1.550561, 0.034685)",
        "(-0.187710, 1.561298, 0.034470)",
        "(-0.187836, 1.572173, 0.034269)",
        "(-0.187926, 1.577603, 0.034173)",
        "(-0.188225, 1.588360, 0.033989)",
        "(-0.188445, 1.598887, 0.033677)",
        "(-0.188417, 1.609041, 0.033205)",
        "(-0.188392, 1.619272, 0.032973)",
        "(-0.188397, 1.624397, 0.032932)",
        "(-0.188542, 1.634473, 0.032921)",
        "(-0.188749, 1.644464, 0.032989)",
        "(-0.189050, 1.654508, 0.033078)",
        "(-0.189460, 1.664664, 0.033168)",
        "(-0.189778, 1.669780, 0.033209)",
        "(-0.190669, 1.680115, 0.033276)",
        "(-0.191696, 1.690581, 0.033570)",
        "(-0.192865, 1.701188, 0.034050)",
        "(-0.194324, 1.711949, 0.034707)",
        "(-0.195084, 1.717294, 0.035063)",
        "(-0.196686, 1.727935, 0.035989)",
        "(-0.198832, 1.738472, 0.037400)",
        "(-0.202480, 1.753776, 0.039729)",
        "(-0.202480, 1.753776, 0.039729)",
        "(-0.205021, 1.763640, 0.041499)",
        "(-0.207947, 1.773445, 0.043838)",
        "(-0.211327, 1.783248, 0.046874)",
        "(-0.215113, 1.793011, 0.050569)",
        "(-0.219014, 1.802498, 0.054866)",
        "(-0.220933, 1.806996, 0.057182)",
        "(-0.224698, 1.815646, 0.061926)",
        "(-0.228526, 1.823588, 0.067245)",
        "(-0.232428, 1.831192, 0.073158)",
        "(-0.236535, 1.838524, 0.079864)",
        "(-0.238687, 1.842163, 0.083447)",
        "(-0.243010, 1.849184, 0.091151)",
        "(-0.247055, 1.855719, 0.099303)",
        "(-0.251043, 1.861513, 0.107970)",
        "(-0.254832, 1.866771, 0.117030)",
        "(-0.256670, 1.869267, 0.121697)",
        "(-0.260007, 1.873857, 0.131406)",
        "(-0.263116, 1.878005, 0.141575)",
        "(-0.266451, 1.881621, 0.152209)",
        "(-0.269836, 1.884881, 0.163131)",
        "(-0.271557, 1.886368, 0.168666)",
        "(-0.274851, 1.888845, 0.179698)",
        "(-0.277866, 1.890497, 0.190634)",
        "(-0.281125, 1.891468, 0.201504)",
        "(-0.284574, 1.892019, 0.212452)",
        "(-0.286203, 1.892102, 0.217905)",
        "(-0.289315, 1.891846, 0.228768)",
        "(-0.292243, 1.891014, 0.239662)",
        "(-0.295269, 1.889767, 0.250707)",
        "(-0.298503, 1.888234, 0.261940)",
        "(-0.300127, 1.887207, 0.267635)",
        "(-0.302746, 1.884712, 0.278940)",
        "(-0.304976, 1.881593, 0.290239)",
        "(-0.308718, 1.876317, 0.307317)",
        "(-0.308718, 1.876317, 0.307317)",
        "(-0.311697, 1.872398, 0.318647)",
        "(-0.314891, 1.867839, 0.329843)",
        "(-0.317845, 1.862742, 0.340888)",
        "(-0.320648, 1.857186, 0.352177)",
        "(-0.323715, 1.851120, 0.363516)",
        "(-0.325258, 1.847815, 0.369151)",
        "(-0.328193, 1.840713, 0.380281)",
        "(-0.331211, 1.832733, 0.391289)",
        "(-0.334538, 1.823982, 0.401935)",
        "(-0.337472, 1.814345, 0.412199)",
        "(-0.338806, 1.809254, 0.417234)",
        "(-0.341921, 1.797925, 0.427254)",
        "(-0.345255, 1.786591, 0.436172)",
        "(-0.347988, 1.774452, 0.444492)",
        "(-0.350384, 1.761505, 0.452280)",
        "(-0.351461, 1.754721, 0.455884)",
        "(-0.353076, 1.740684, 0.462686)",
        "(-0.354339, 1.726200, 0.469357)",
        "(-0.355606, 1.711417, 0.475939)",
        "(-0.356515, 1.696196, 0.482430)",
        "(-0.356760, 1.688303, 0.485623)",
        "(-0.356805, 1.672133, 0.491947)",
        "(-0.356405, 1.655376, 0.498157)",
        "(-0.355844, 1.638166, 0.504143)",
        "(-0.355045, 1.620505, 0.509947)",
        "(-0.354519, 1.611452, 0.512757)",
        "(-0.353431, 1.592984, 0.518112)",
        "(-0.352961, 1.574385, 0.522845)",
        "(-0.352838, 1.555902, 0.526897)",
        "(-0.352249, 1.537219, 0.530285)",
        "(-0.351851, 1.527824, 0.531703)",
        "(-0.350953, 1.508970, 0.533678)",
        "(-0.349876, 1.490017, 0.534504)",
        "(-0.348231, 1.471076, 0.534396)",
        "(-0.346178, 1.452260, 0.533328)",
        "(-0.345058, 1.442938, 0.532383)",
        "(-0.342667, 1.424577, 0.529350)",
        "(-0.340009, 1.406438, 0.525073)",
        "(-0.336824, 1.388536, 0.519601)",
        "(-0.333297, 1.371010, 0.513148)",
        "(-0.331515, 1.362393, 0.509481)",
        "(-0.327829, 1.345765, 0.500999)",
        "(-0.323763, 1.329892, 0.491321)",
        "(-0.319416, 1.314608, 0.480695)",
        "(-0.314749, 1.299942, 0.469063)",
        "(-0.312440, 1.292858, 0.462938)",
        "(-0.307860, 1.279583, 0.450093)",
        "(-0.303472, 1.267688, 0.436653)",
        "(-0.299102, 1.257271, 0.422504)",
        "(-0.294630, 1.247563, 0.407421)",
        "(-0.292336, 1.243047, 0.399619)",
        "(-0.287851, 1.235224, 0.383694)",
        "(-0.283123, 1.228519, 0.367802)",
        "(-0.278006, 1.222551, 0.351460)",
        "(-0.272776, 1.217340, 0.334409)",
        "(-0.270200, 1.215090, 0.325707)",
        "(-0.265017, 1.211642, 0.308176)",
        "(-0.259706, 1.209668, 0.290763)",
        "(-0.254257, 1.209096, 0.273452)",
        "(-0.248886, 1.209695, 0.256317)",
        "(-0.246291, 1.210511, 0.247897)",
        "(-0.241083, 1.213392, 0.231589)",
        "(-0.235863, 1.217583, 0.215876)",
        "(-0.230800, 1.222992, 0.200677)",
        "(-0.225909, 1.229158, 0.186037)",
        "(-0.223550, 1.232565, 0.179036)",
        "(-0.218972, 1.240035, 0.165716)",
        "(-0.214746, 1.248093, 0.153027)",
        "(-0.210958, 1.256649, 0.141041)",
        "(-0.207395, 1.265419, 0.129626)",
        "(-0.205681, 1.269918, 0.124253)",
        "(-0.202395, 1.279341, 0.114257)",
        "(-0.199244, 1.289375, 0.105257)",
        "(-0.196149, 1.300026, 0.097260)",
        "(-0.193206, 1.311012, 0.089891)",
        "(-0.191796, 1.316608, 0.086449)",
        "(-0.189147, 1.328013, 0.080309)",
        "(-0.186709, 1.339621, 0.074566)",
        "(-0.184624, 1.351423, 0.069338)",
        "(-0.183009, 1.363159, 0.064500)",
        "(-0.182382, 1.368953, 0.062262)",
        "(-0.181106, 1.380198, 0.057999)",
        "(-0.179897, 1.391084, 0.054293)",
        "(-0.178469, 1.401336, 0.051132)",
        "(-0.177209, 1.410962, 0.048356)",
        "(-0.176694, 1.415570, 0.047119)",
        "(-0.175779, 1.424057, 0.044948)",
        "(-0.174636, 1.431639, 0.043119)",
        "(-0.173524, 1.438490, 0.041623)",
        "(-0.172542, 1.444767, 0.040409)",
        "(-0.172133, 1.447826, 0.039905)",
        "(-0.171878, 1.453562, 0.039401)",
        "(-0.171674, 1.458808, 0.038832)",
        "(-0.171399, 1.463361, 0.038008)",
        "(-0.171042, 1.467969, 0.037112)",
        "(-0.170895, 1.470325, 0.036666)",
        "(-0.170519, 1.475162, 0.035841)",
        "(-0.170013, 1.480354, 0.035137)",
        "(-0.169535, 1.486127, 0.034478)",
        "(-0.169196, 1.492716, 0.033956)",
        "(-0.169028, 1.496256, 0.033786)",
        "(-0.168616, 1.503863, 0.033600)",
        "(-0.168279, 1.511923, 0.033312)",
        "(-0.168263, 1.520545, 0.032882)",
        "(-0.168406, 1.529597, 0.032444)",
        "(-0.168485, 1.534429, 0.032285)",
        "(-0.168557, 1.544158, 0.031999)",
        "(-0.168739, 1.554239, 0.031744)",
        "(-0.169013, 1.564475, 0.031453)",
        "(-0.169471, 1.574957, 0.031230)",
        "(-0.169689, 1.580206, 0.031119)",
        "(-0.170070, 1.590849, 0.030945)",
        "(-0.170486, 1.601469, 0.030719)",
        "(-0.171238, 1.612086, 0.030211)",
        "(-0.172102, 1.622897, 0.029725)",
        "(-0.172612, 1.628481, 0.029571)",
        "(-0.173692, 1.639933, 0.029472)",
        "(-0.174560, 1.651482, 0.029428)",
        "(-0.175479, 1.663054, 0.029325)",
        "(-0.176875, 1.674869, 0.029373)",
        "(-0.177627, 1.680820, 0.029429)",
        "(-0.179266, 1.692874, 0.029657)",
        "(-0.181566, 1.705034, 0.030270)",
        "(-0.184371, 1.717073, 0.031089)",
        "(-0.187231, 1.728855, 0.031907)",
        "(-0.188819, 1.734784, 0.032448)",
        "(-0.192512, 1.746743, 0.034034)",
        "(-0.196794, 1.758839, 0.036327)",
        "(-0.201244, 1.770831, 0.039450)",
        "(-0.205555, 1.782150, 0.042959)",
        "(-0.207680, 1.787580, 0.044857)",
        "(-0.211994, 1.797959, 0.049182)",
        "(-0.216469, 1.807753, 0.054327)",
        "(-0.221240, 1.817204, 0.060278)",
        "(-0.226146, 1.826166, 0.067163)",
        "(-0.228495, 1.830256, 0.071027)",
        "(-0.233035, 1.838050, 0.079011)",
        "(-0.237439, 1.845107, 0.087892)",
        "(-0.241632, 1.851617, 0.097737)",
        "(-0.245657, 1.857564, 0.108511)",
        "(-0.247605, 1.860278, 0.114284)",
        "(-0.251383, 1.865335, 0.126354)",
        "(-0.254987, 1.869768, 0.139529)",
        "(-0.258719, 1.873828, 0.153269)",
        "(-0.262342, 1.877099, 0.167398)",
        "(-0.264003, 1.878418, 0.174513)",
        "(-0.267021, 1.880352, 0.188841)",
        "(-0.270081, 1.881631, 0.203334)",
        "(-0.273430, 1.882439, 0.218473)",
        "(-0.276949, 1.882728, 0.233119)",
        "(-0.278809, 1.882659, 0.240471)",
        "(-0.282695, 1.881899, 0.255188)",
        "(-0.286652, 1.880436, 0.269844)",
        "(-0.290714, 1.878203, 0.284440)",
        "(-0.294775, 1.875265, 0.298723)",
        "(-0.296760, 1.873585, 0.305817)",
        "(-0.300764, 1.869707, 0.319912)",
        "(-0.304847, 1.865235, 0.333768)",
        "(-0.308588, 1.860135, 0.347409)",
        "(-0.311932, 1.854519, 0.360924)",
        "(-0.313541, 1.851557, 0.367594)",
        "(-0.316666, 1.845392, 0.380723)",
        "(-0.319676, 1.838783, 0.393418)",
        "(-0.322677, 1.831731, 0.405676)",
        "(-0.325438, 1.824150, 0.417517)",
        "(-0.326801, 1.820238, 0.423304)",
        "(-0.329353, 1.812181, 0.434517)",
        "(-0.331264, 1.803608, 0.445101)",
        "(-0.333462, 1.794656, 0.455162)",
        "(-0.336004, 1.785592, 0.464869)",
        "(-0.337117, 1.780960, 0.469675)",
        "(-0.339068, 1.771373, 0.478958)",
        "(-0.340755, 1.761480, 0.487866)",
        "(-0.342368, 1.751244, 0.496300)",
        "(-0.343759, 1.740635, 0.504238)",
        "(-0.344411, 1.735240, 0.508129)",
        "(-0.345587, 1.724186, 0.515630)",
        "(-0.346498, 1.712612, 0.522691)",
        "(-0.347230, 1.700441, 0.529272)",
        "(-0.347798, 1.687920, 0.535538)",
        "(-0.348073, 1.681506, 0.538571)",
        "(-0.348405, 1.668198, 0.544470)",
        "(-0.348832, 1.654361, 0.549898)",
        "(-0.349554, 1.640248, 0.554853)",
        "(-0.349833, 1.625671, 0.559579)",
        "(-0.349793, 1.618185, 0.561878)",
        "(-0.349605, 1.602893, 0.566163)",
        "(-0.349733, 1.587429, 0.569761)",
        "(-0.349502, 1.571710, 0.572711)",
        "(-0.348949, 1.555677, 0.574885)",
        "(-0.348758, 1.547632, 0.575635)",
        "(-0.348491, 1.531635, 0.576361)",
        "(-0.348040, 1.515496, 0.576145)",
        "(-0.347251, 1.499251, 0.575450)",
        "(-0.346363, 1.483002, 0.574115)",
        "(-0.345893, 1.474925, 0.573044)",
        "(-0.344798, 1.458870, 0.570255)",
        "(-0.343708, 1.442776, 0.566774)",
        "(-0.341599, 1.418512, 0.560828)",
        "(-0.341599, 1.418512, 0.560828)",
        "(-0.340014, 1.402281, 0.556150)",
        "(-0.338319, 1.385938, 0.550447)",
        "(-0.336760, 1.369636, 0.544001)",
        "(-0.335150, 1.353578, 0.536811)",
        "(-0.333397, 1.337775, 0.528783)",
        "(-0.332449, 1.329938, 0.524406)",
        "(-0.330395, 1.314597, 0.514596)",
        "(-0.328106, 1.299804, 0.503715)",
        "(-0.325646, 1.285761, 0.491775)",
        "(-0.322856, 1.272375, 0.478801)",
        "(-0.321311, 1.265826, 0.472111)",
        "(-0.318021, 1.253341, 0.458206)",
        "(-0.314733, 1.241885, 0.443560)",
        "(-0.311336, 1.231361, 0.428131)",
        "(-0.307805, 1.221725, 0.411939)",
        "(-0.305966, 1.217353, 0.403539)",
        "(-0.302137, 1.209071, 0.386550)",
        "(-0.298215, 1.201669, 0.369587)",
        "(-0.294241, 1.195289, 0.352747)",
        "(-0.290379, 1.189718, 0.335726)",
        "(-0.288481, 1.187237, 0.327263)",
        "(-0.284796, 1.183000, 0.310611)",
        "(-0.281128, 1.179902, 0.294646)",
        "(-0.277408, 1.177768, 0.279284)",
        "(-0.273715, 1.176397, 0.264442)",
        "(-0.271913, 1.176024, 0.257190)",
        "(-0.268336, 1.176109, 0.243360)",
        "(-0.264817, 1.177247, 0.230381)",
        "(-0.261207, 1.179311, 0.218099)",
        "(-0.257540, 1.181955, 0.206101)",
        "(-0.255710, 1.183498, 0.200193)",
        "(-0.252116, 1.187142, 0.188508)",
        "(-0.248536, 1.191252, 0.176949)",
        "(-0.244969, 1.196035, 0.165833)",
        "(-0.241500, 1.201720, 0.155131)",
        "(-0.239774, 1.204715, 0.149819)",
        "(-0.236463, 1.211427, 0.139528)",
        "(-0.233220, 1.218454, 0.129538)",
        "(-0.230104, 1.226061, 0.120183)",
        "(-0.227036, 1.233833, 0.111191)",
        "(-0.225588, 1.237921, 0.107007)",
        "(-0.222953, 1.246199, 0.099018)",
        "(-0.220472, 1.254410, 0.091492)",
        "(-0.218321, 1.262687, 0.084584)",
        "(-0.216142, 1.270675, 0.078532)",
        "(-0.214974, 1.274587, 0.075758)",
        "(-0.212752, 1.282322, 0.070697)",
        "(-0.210993, 1.289732, 0.066470)",
        "(-0.209434, 1.296422, 0.062547)",
        "(-0.207857, 1.302493, 0.058854)",
        "(-0.207253, 1.305355, 0.057238)",
        "(-0.206486, 1.311046, 0.054321)",
        "(-0.205707, 1.316075, 0.051734)",
        "(-0.204869, 1.320550, 0.049499)",
        "(-0.204116, 1.324804, 0.047694)",
        "(-0.203785, 1.326875, 0.046904)",
        "(-0.203186, 1.330709, 0.045569)",
        "(-0.202540, 1.334140, 0.044432)",
        "(-0.201954, 1.337213, 0.043446)",
        "(-0.201373, 1.339971, 0.042545)",
        "(-0.201090, 1.341273, 0.042120)",
        "(-0.200615, 1.343815, 0.041407)",
        "(-0.200167, 1.346173, 0.040704)",
        "(-0.199689, 1.348376, 0.039926)",
        "(-0.199114, 1.350807, 0.039000)",
        "(-0.198827, 1.352152, 0.038471)",
        "(-0.198226, 1.355300, 0.037137)",
        "(-0.197352, 1.359291, 0.035694)",
        "(-0.196065, 1.364439, 0.034427)",
        "(-0.194756, 1.370650, 0.033234)",
        "(-0.194098, 1.374115, 0.032672)",
        "(-0.192847, 1.381416, 0.031609)",
        "(-0.191652, 1.389273, 0.030608)",
        "(-0.190398, 1.397022, 0.029486)",
        "(-0.189211, 1.404835, 0.028450)",
        "(-0.188580, 1.408728, 0.028010)",
        "(-0.187140, 1.416339, 0.027199)",
        "(-0.185744, 1.423896, 0.026376)",
        "(-0.184432, 1.431446, 0.025634)",
        "(-0.183356, 1.439058, 0.025017)",
        "(-0.182801, 1.442883, 0.024762)",
        "(-0.181811, 1.450682, 0.024388)",
        "(-0.180777, 1.458652, 0.023993)",
        "(-0.179761, 1.466826, 0.023485)",
        "(-0.178819, 1.475703, 0.023162)",
        "(-0.178390, 1.480076, 0.023091)",
        "(-0.177532, 1.489341, 0.023031)",
        "(-0.176668, 1.499274, 0.023149)",
        "(-0.175861, 1.509821, 0.023345)",
        "(-0.175271, 1.520572, 0.023471)",
        "(-0.175056, 1.526067, 0.023523)",
        "(-0.174756, 1.537117, 0.023571)",
        "(-0.174565, 1.548311, 0.023557)",
        "(-0.174364, 1.559651, 0.023612)",
        "(-0.174215, 1.570807, 0.023480)",
        "(-0.174232, 1.576367, 0.023417)",
        "(-0.174701, 1.587752, 0.023460)",
        "(-0.175528, 1.599340, 0.023703)",
        "(-0.176213, 1.610861, 0.023963)",
        "(-0.176833, 1.622118, 0.024143)",
        "(-0.177331, 1.627719, 0.024186)",
        "(-0.178520, 1.639017, 0.024323)",
        "(-0.179806, 1.650528, 0.024778)",
        "(-0.181234, 1.662136, 0.025590)",
        "(-0.182810, 1.673464, 0.026340)",
        "(-0.183696, 1.679000, 0.026691)",
        "(-0.185533, 1.689976, 0.027425)",
        "(-0.187648, 1.700880, 0.028608)",
        "(-0.190095, 1.711900, 0.030465)",
        "(-0.192644, 1.722728, 0.033004)",
        "(-0.193918, 1.728102, 0.034480)",
        "(-0.196665, 1.738374, 0.037680)",
        "(-0.199893, 1.748217, 0.041287)",
        "(-0.203328, 1.757593, 0.045293)",
        "(-0.206845, 1.766714, 0.049591)",
        "(-0.208573, 1.770945, 0.051829)",
        "(-0.211792, 1.779109, 0.056366)",
        "(-0.215149, 1.786618, 0.061225)",
        "(-0.218998, 1.793853, 0.066584)",
        "(-0.222958, 1.800572, 0.072513)",
        "(-0.224953, 1.803764, 0.075742)",
        "(-0.228896, 1.810002, 0.082625)",
        "(-0.232895, 1.815635, 0.090198)",
        "(-0.236788, 1.820603, 0.098127)",
        "(-0.240440, 1.824788, 0.106559)",
        "(-0.242096, 1.826648, 0.110873)",
        "(-0.244974, 1.829889, 0.119897)",
        "(-0.247455, 1.832542, 0.129420)",
        "(-0.249915, 1.834719, 0.139407)",
        "(-0.251951, 1.836101, 0.149673)",
        "(-0.252909, 1.836519, 0.154958)",
        "(-0.255083, 1.837066, 0.165822)",
        "(-0.257677, 1.836911, 0.177072)",
        "(-0.260422, 1.836084, 0.188458)",
        "(-0.263303, 1.834344, 0.199871)",
        "(-0.264693, 1.833157, 0.205684)",
        "(-0.267289, 1.830256, 0.217507)",
        "(-0.269889, 1.826453, 0.229655)",
        "(-0.272753, 1.821637, 0.242149)",
        "(-0.275647, 1.815972, 0.255005)",
        "(-0.277060, 1.812916, 0.261547)",
        "(-0.279861, 1.806328, 0.274716)",
        "(-0.282624, 1.799068, 0.287786)",
        "(-0.285362, 1.791205, 0.300314)",
        "(-0.288085, 1.782565, 0.311929)",
        "(-0.289448, 1.777918, 0.317439)",
        "(-0.292631, 1.768257, 0.327978)",
        "(-0.296179, 1.757870, 0.337788)",
        "(-0.300869, 1.740652, 0.350824)",
        "(-0.300869, 1.740652, 0.350824)",
        "(-0.303927, 1.728159, 0.358346)",
        "(-0.306957, 1.714748, 0.364767)",
        "(-0.309306, 1.700563, 0.370205)",
        "(-0.311062, 1.686000, 0.375366)",
        "(-0.313225, 1.671164, 0.379991)",
        "(-0.314476, 1.663747, 0.381964)",
        "(-0.316537, 1.648726, 0.385539)",
        "(-0.317993, 1.633470, 0.388804)",
        "(-0.320254, 1.618424, 0.392131)",
        "(-0.323222, 1.603679, 0.395439)",
        "(-0.324707, 1.596462, 0.397054)",
        "(-0.327180, 1.582053, 0.400162)",
        "(-0.328993, 1.567545, 0.403180)",
        "(-0.331181, 1.553129, 0.405804)",
        "(-0.333936, 1.538853, 0.407883)",
        "(-0.335200, 1.531714, 0.408628)",
        "(-0.337289, 1.517344, 0.409743)",
        "(-0.338772, 1.502678, 0.409413)",
        "(-0.340195, 1.487847, 0.407750)",
        "(-0.341265, 1.473037, 0.404668)",
        "(-0.341600, 1.465631, 0.402609)",
        "(-0.341651, 1.450701, 0.397736)",
        "(-0.341222, 1.435805, 0.391448)",
        "(-0.340404, 1.421174, 0.383731)",
        "(-0.339213, 1.406838, 0.374592)",
        "(-0.338382, 1.399763, 0.369564)",
        "(-0.336219, 1.385717, 0.358980)",
        "(-0.333191, 1.372202, 0.347327)",
        "(-0.329874, 1.359643, 0.335283)",
        "(-0.326149, 1.348541, 0.322818)",
        "(-0.324059, 1.343436, 0.316506)",
        "(-0.319190, 1.333786, 0.303553)",
        "(-0.313763, 1.325135, 0.289948)",
        "(-0.308287, 1.318372, 0.275573)",
        "(-0.303223, 1.313174, 0.260821)",
        "(-0.300660, 1.311457, 0.253405)",
        "(-0.295580, 1.308456, 0.238835)",
        "(-0.290791, 1.307337, 0.224899)",
        "(-0.286248, 1.307372, 0.211528)",
        "(-0.281986, 1.308415, 0.198736)",
        "(-0.279971, 1.309181, 0.192518)",
        "(-0.276340, 1.311428, 0.180788)",
        "(-0.273195, 1.314441, 0.170055)",
        "(-0.270362, 1.317795, 0.159990)",
        "(-0.267666, 1.321091, 0.150159)",
        "(-0.266396, 1.322738, 0.145394)",
        "(-0.264018, 1.326248, 0.136339)",
        "(-0.261692, 1.329849, 0.127822)",
        "(-0.259382, 1.333469, 0.119804)",
        "(-0.257120, 1.337148, 0.112128)",
        "(-0.255965, 1.339034, 0.108420)",
        "(-0.253691, 1.342855, 0.101232)",
        "(-0.251227, 1.347171, 0.094643)",
        "(-0.248606, 1.352041, 0.088600)",
        "(-0.245710, 1.356973, 0.082876)",
        "(-0.244195, 1.359503, 0.080111)",
        "(-0.241163, 1.364721, 0.074855)",
        "(-0.237849, 1.370411, 0.070265)",
        "(-0.234451, 1.376337, 0.066015)",
        "(-0.231080, 1.382580, 0.062146)",
        "(-0.229341, 1.385982, 0.060534)",
        "(-0.225691, 1.393105, 0.057690)",
        "(-0.222024, 1.400596, 0.055128)",
        "(-0.218662, 1.408524, 0.052713)",
        "(-0.215481, 1.416934, 0.050626)",
        "(-0.213901, 1.421294, 0.049686)",
        "(-0.210731, 1.430210, 0.047877)",
        "(-0.208013, 1.439528, 0.046229)",
        "(-0.204881, 1.454012, 0.044159)",
        "(-0.204881, 1.454012, 0.044159)",
        "(-0.202770, 1.464054, 0.042966)",
        "(-0.200466, 1.473343, 0.041901)",
        "(-0.198382, 1.482825, 0.041102)",
        "(-0.196655, 1.492588, 0.040608)",
        "(-0.194774, 1.501907, 0.039750)",
        "(-0.193818, 1.506496, 0.039270)",
        "(-0.192145, 1.515989, 0.038540)",
        "(-0.191220, 1.525865, 0.038311)",
        "(-0.190465, 1.535572, 0.038400)",
        "(-0.189633, 1.544654, 0.038106)",
        "(-0.189356, 1.549180, 0.037929)",
        "(-0.189060, 1.558423, 0.037757)",
        "(-0.188748, 1.567782, 0.037799)",
        "(-0.188246, 1.577082, 0.037990)",
        "(-0.187589, 1.586269, 0.038194)",
        "(-0.187444, 1.590966, 0.038343)",
        "(-0.187363, 1.600519, 0.038788)",
        "(-0.187299, 1.609998, 0.039262)",
        "(-0.187251, 1.619309, 0.039645)",
        "(-0.187260, 1.628520, 0.040071)",
        "(-0.187398, 1.633194, 0.040382)",
        "(-0.187924, 1.642578, 0.041168)",
        "(-0.188434, 1.651577, 0.041680)",
        "(-0.188921, 1.660227, 0.041966)",
        "(-0.189943, 1.669089, 0.042384)",
        "(-0.190555, 1.673564, 0.042685)",
        "(-0.191803, 1.682443, 0.043350)",
        "(-0.193242, 1.691086, 0.044020)",
        "(-0.194830, 1.699419, 0.044596)",
        "(-0.196629, 1.707643, 0.045220)",
        "(-0.197568, 1.711711, 0.045593)",
        "(-0.199485, 1.719832, 0.046485)",
        "(-0.201572, 1.727973, 0.047662)",
        "(-0.203902, 1.736153, 0.049199)",
        "(-0.206387, 1.744263, 0.051030)",
        "(-0.207593, 1.748218, 0.052011)",
        "(-0.209913, 1.755741, 0.053922)",
        "(-0.212357, 1.762943, 0.055853)",
        "(-0.215120, 1.770010, 0.058070)",
        "(-0.218180, 1.776878, 0.060595)",
        "(-0.219864, 1.780148, 0.061908)",
        "(-0.223385, 1.786168, 0.064368)",
        "(-0.226825, 1.791653, 0.066759)",
        "(-0.232131, 1.798878, 0.070688)",
        "(-0.232131, 1.798878, 0.070688)",
        "(-0.235611, 1.803193, 0.073754)",
        "(-0.239013, 1.807208, 0.077296)",
        "(-0.242262, 1.810929, 0.081356)",
        "(-0.245144, 1.814420, 0.085982)",
        "(-0.247922, 1.817816, 0.091339)",
        "(-0.249310, 1.819532, 0.094297)",
        "(-0.251872, 1.822873, 0.100741)",
        "(-0.254187, 1.825844, 0.107667)",
        "(-0.256254, 1.828277, 0.114658)",
        "(-0.258185, 1.830168, 0.121754)",
        "(-0.259121, 1.830930, 0.125393)",
        "(-0.261001, 1.832132, 0.132762)",
        "(-0.262745, 1.832422, 0.140093)",
        "(-0.264268, 1.831700, 0.146918)",
        "(-0.265428, 1.830051, 0.153111)",
        "(-0.265942, 1.828836, 0.155845)",
        "(-0.266892, 1.825711, 0.160518)",
        "(-0.267537, 1.821270, 0.163658)",
        "(-0.267852, 1.816164, 0.165706)",
        "(-0.267825, 1.810486, 0.166693)",
        "(-0.267696, 1.807485, 0.166799)",
        "(-0.266914, 1.801083, 0.166026)",
        "(-0.265522, 1.794351, 0.164414)",
        "(-0.263657, 1.787422, 0.162319)",
        "(-0.261285, 1.780543, 0.159737)",
        "(-0.259845, 1.777156, 0.158291)",
        "(-0.256659, 1.770570, 0.155324)",
        "(-0.252904, 1.764061, 0.152189)",
        "(-0.248721, 1.757925, 0.149137)",
        "(-0.244500, 1.752401, 0.146653)",
        "(-0.242538, 1.749965, 0.145737)",
        "(-0.239079, 1.745549, 0.144428)",
        "(-0.235982, 1.741896, 0.144036)",
        "(-0.233033, 1.738592, 0.144113)",
        "(-0.230379, 1.735729, 0.144717)",
        "(-0.229169, 1.734512, 0.145193)",
        "(-0.227018, 1.732407, 0.146418)",
        "(-0.225424, 1.730827, 0.148258)",
        "(-0.224237, 1.729477, 0.150452)",
        "(-0.223266, 1.728373, 0.152903)",
        "(-0.222828, 1.727946, 0.154243)",
        "(-0.222133, 1.727323, 0.157073)",
        "(-0.221798, 1.726918, 0.159963)",
        "(-0.221792, 1.726680, 0.163022)",
        "(-0.222096, 1.726538, 0.166301)",
        "(-0.222302, 1.726437, 0.168028)",
        "(-0.222448, 1.726051, 0.171406)",
        "(-0.222171, 1.725285, 0.174641)",
        "(-0.221634, 1.724313, 0.177342)",
        "(-0.220868, 1.723170, 0.179199)",
        "(-0.220395, 1.722636, 0.179741)",
        "(-0.219192, 1.721737, 0.180169)",
        "(-0.218071, 1.720905, 0.179711)",
        "(-0.216953, 1.720440, 0.178379)",
        "(-0.215964, 1.720269, 0.176247)",
        "(-0.215518, 1.720275, 0.174802)",
        "(-0.214772, 1.720379, 0.171756)",
        "(-0.214454, 1.720655, 0.168247)",
        "(-0.214424, 1.721105, 0.164637)",
        "(-0.214508, 1.721502, 0.161174)",
        "(-0.214543, 1.721755, 0.159564)",
        "(-0.214743, 1.722237, 0.156585)",
        "(-0.215080, 1.722849, 0.154150)",
        "(-0.215469, 1.723482, 0.152059)",
        "(-0.215815, 1.724132, 0.150405)",
        "(-0.215970, 1.724444, 0.149760)",
        "(-0.216318, 1.725121, 0.148702)",
        "(-0.216648, 1.725718, 0.147976)",
        "(-0.216835, 1.726220, 0.147543)",
        "(-0.217094, 1.726611, 0.147418)",
        "(-0.217396, 1.727032, 0.147384)",
        "(-0.217805, 1.727492, 0.147701)",
        "(-0.218188, 1.727870, 0.148331)",
        "(-0.218728, 1.728211, 0.149368)",
        "(-0.219158, 1.728520, 0.150907)",
        "(-0.219270, 1.728688, 0.151909)",
        "(-0.219485, 1.729065, 0.154231)",
        "(-0.219818, 1.729553, 0.156946)",
        "(-0.220198, 1.730109, 0.159949)",
        "(-0.220510, 1.730641, 0.163130)",
        "(-0.220639, 1.730868, 0.164742)",
        "(-0.220881, 1.731281, 0.168041)",
        "(-0.221127, 1.731701, 0.171518)",
        "(-0.221407, 1.732140, 0.175016)",
        "(-0.221623, 1.732628, 0.178428)",
        "(-0.221758, 1.732824, 0.180075)",
        "(-0.221993, 1.733247, 0.183340)",
        "(-0.222352, 1.733736, 0.186639)",
        "(-0.222352, 1.733736, 0.186639)"
    ],
    "rightHandRotations": [
        "(356.724900, 87.837110, 274.264300)",
        "(356.732000, 87.828870, 274.264200)",
        "(356.738300, 87.812500, 274.259100)",
        "(356.729600, 87.800540, 274.263900)",
        "(356.716600, 87.779660, 274.271900)",
        "(356.723600, 87.761850, 274.275000)",
        "(356.729800, 87.756650, 274.272400)",
        "(356.737000, 87.741830, 274.270800)",
        "(356.737700, 87.717240, 274.269200)",
        "(356.718900, 87.700900, 274.263900)",
        "(356.698600, 87.682240, 274.273300)",
        "(356.693000, 87.667290, 274.278000)",
        "(356.682500, 87.650240, 274.279400)",
        "(356.668000, 87.632510, 274.296900)",
        "(356.665900, 87.612550, 274.298200)",
        "(356.665000, 87.592220, 274.282300)",
        "(356.665000, 87.592220, 274.282300)",
        "(356.652700, 87.585990, 274.288600)",
        "(356.640500, 87.580630, 274.290100)",
        "(356.628700, 87.597950, 274.289200)",
        "(356.636400, 87.611660, 274.271300)",
        "(356.636400, 87.611660, 274.271300)",
        "(356.599400, 87.636910, 274.277400)",
        "(356.578900, 87.644670, 274.301900)",
        "(356.588800, 87.654750, 274.306200)",
        "(356.597100, 87.670820, 274.297700)",
        "(356.583800, 87.682730, 274.291200)",
        "(356.493200, 87.697750, 274.308100)",
        "(356.330900, 87.730540, 274.369700)",
        "(356.125200, 87.822550, 274.414500)",
        "(355.727600, 88.275310, 274.448700)",
        "(355.727600, 88.275310, 274.448700)",
        "(355.397400, 88.659420, 274.920200)",
        "(355.233900, 89.060970, 275.021100)",
        "(354.850800, 89.443080, 275.258800)",
        "(353.777400, 90.015070, 276.074700)",
        "(353.777400, 90.015070, 276.074700)",
        "(352.897500, 90.353390, 276.706100)",
        "(351.666700, 90.606320, 277.696200)",
        "(350.291000, 90.839290, 278.871000)",
        "(349.139400, 91.084850, 279.744400)",
        "(348.715400, 91.196460, 279.923600)",
        "(348.068700, 91.454380, 279.930900)",
        "(347.079300, 91.692540, 280.486100)",
        "(345.757300, 91.800220, 281.643100)",
        "(344.713000, 91.857730, 282.341100)",
        "(344.279600, 91.932670, 282.533100)",
        "(343.286500, 92.229920, 282.697300)",
        "(342.134900, 92.469280, 283.193400)",
        "(340.558400, 92.555000, 284.233000)",
        "(339.163100, 92.678990, 284.969700)",
        "(338.470200, 92.861650, 285.234600)",
        "(337.262900, 93.173030, 285.662700)",
        "(335.970300, 93.390690, 286.337800)",
        "(334.197700, 93.554200, 287.736500)",
        "(332.312800, 93.625130, 289.493400)",
        "(331.435900, 93.660540, 290.285500)",
        "(329.893300, 93.721460, 291.664200)",
        "(328.539600, 93.485660, 293.297000)",
        "(326.889400, 93.103030, 295.353500)",
        "(325.037400, 92.333520, 298.363700)",
        "(324.058500, 91.785150, 300.209100)",
        "(322.293700, 90.620670, 303.989300)",
        "(321.001400, 89.382580, 307.277500)",
        "(319.680300, 88.116680, 310.932200)",
        "(318.162200, 86.406850, 315.646300)",
        "(317.484500, 85.395430, 318.112800)",
        "(316.674400, 83.390170, 322.582500)",
        "(316.071700, 81.294200, 327.029400)",
        "(315.674800, 79.160790, 331.285300)",
        "(315.255600, 77.034980, 335.512200)",
        "(314.851000, 74.872630, 339.947200)",
        "(314.781500, 73.804210, 342.202200)",
        "(314.848100, 72.184560, 345.732300)",
        "(315.091600, 71.211170, 348.261300)",
        "(315.178900, 70.501050, 350.642900)",
        "(315.190400, 70.080020, 352.006600)",
        "(315.346900, 69.368290, 354.387500)",
        "(315.659400, 69.221000, 356.139400)",
        "(316.107900, 69.206550, 357.389600)",
        "(316.304100, 69.109790, 358.631200)",
        "(316.341100, 69.068790, 359.313900)",
        "(316.337300, 68.964350, 0.564036)",
        "(316.255700, 68.709500, 1.862406)",
        "(315.975400, 68.397030, 3.125885)",
        "(315.344500, 68.096420, 4.117712)",
        "(314.957400, 67.997070, 4.614880)",
        "(314.144400, 67.803300, 5.584826)",
        "(312.983200, 67.854770, 6.010921)",
        "(311.469200, 67.770940, 6.373136)",
        "(310.142100, 67.514370, 7.112118)",
        "(309.594300, 67.215520, 7.581051)",
        "(308.655300, 66.277360, 8.797239)",
        "(308.023800, 65.309270, 10.264100)",
        "(307.811000, 64.456920, 11.379040)",
        "(307.516400, 63.833320, 12.178320)",
        "(307.413300, 63.539290, 12.587680)",
        "(307.151200, 63.121230, 13.170060)",
        "(306.943100, 62.652700, 13.575810)",
        "(306.524600, 61.677630, 14.414400)",
        "(306.038000, 60.583480, 15.274630)",
        "(305.785500, 60.155400, 15.591390)",
        "(305.388500, 59.574480, 15.912070)",
        "(304.913700, 59.068650, 16.035340)",
        "(304.531100, 58.430420, 16.396620)",
        "(304.201700, 57.452650, 17.250420)",
        "(304.201700, 57.452650, 17.250420)",
        "(304.125100, 56.939660, 17.593750)",
        "(304.140200, 56.303340, 18.113270)",
        "(304.148500, 55.727840, 18.561780)",
        "(304.226300, 55.276100, 18.955190)",
        "(304.253800, 55.120280, 19.052680)",
        "(304.299700, 54.932130, 19.111980)",
        "(304.156900, 54.690700, 19.293690)",
        "(304.146100, 54.594370, 19.309580)",
        "(304.128200, 54.462740, 19.299460)",
        "(304.169200, 54.489020, 19.321370)",
        "(304.348200, 54.426570, 19.360610)",
        "(304.505000, 54.419790, 19.313380)",
        "(304.657600, 54.311950, 19.166590)",
        "(304.849200, 54.204550, 19.121400)",
        "(304.930600, 54.144120, 19.069480)",
        "(305.015300, 53.929300, 19.052250)",
        "(305.243200, 53.585550, 19.448380)",
        "(305.364100, 53.434630, 19.547830)",
        "(305.447500, 53.499490, 19.500470)",
        "(305.490800, 53.559210, 19.412890)",
        "(305.545000, 53.699700, 19.222420)",
        "(305.569400, 53.884720, 18.899080)",
        "(305.611200, 53.925900, 18.713420)",
        "(305.583100, 53.795290, 18.850330)",
        "(305.601900, 53.816730, 18.737730)",
        "(305.576100, 53.952800, 18.444500)",
        "(305.601200, 54.027020, 18.259490)",
        "(305.643800, 53.966380, 18.175770)",
        "(305.596200, 53.942960, 18.175980)",
        "(305.581100, 53.973560, 18.112220)",
        "(305.572500, 54.147640, 17.828580)",
        "(305.534400, 54.064500, 17.859320)",
        "(305.525400, 53.941240, 17.924930)",
        "(305.578000, 53.845940, 17.922820)",
        "(305.607300, 53.788910, 17.971810)",
        "(305.662700, 53.836380, 17.900350)",
        "(305.691400, 54.013180, 17.692840)",
        "(305.801500, 54.213180, 17.493460)",
        "(305.939800, 54.278790, 17.460760)",
        "(306.032100, 54.307010, 17.439370)",
        "(306.307600, 54.488770, 17.266960)",
        "(306.547700, 54.701340, 17.164500)",
        "(306.680400, 54.883070, 16.960000)",
        "(306.749100, 55.028820, 16.870710)",
        "(306.766500, 55.000620, 16.910260)",
        "(306.785100, 54.930350, 16.985180)",
        "(306.804000, 54.841290, 17.111780)",
        "(306.805700, 54.828090, 17.143060)",
        "(306.851900, 54.798450, 17.183990)",
        "(306.868100, 54.745720, 17.260800)",
        "(306.869900, 54.667940, 17.356340)",
        "(306.941500, 54.680240, 17.399490)",
        "(306.959000, 54.797060, 17.240530)",
        "(307.012500, 54.928470, 17.022580)",
        "(307.037100, 54.913640, 17.021540)",
        "(307.053300, 54.831790, 17.086840)",
        "(307.121200, 54.682780, 17.202250)",
        "(307.148800, 54.621750, 17.292320)",
        "(307.172000, 54.656490, 17.297210)",
        "(307.159100, 54.696250, 17.276050)",
        "(307.133700, 54.832330, 17.187890)",
        "(307.142700, 54.850500, 17.207530)",
        "(307.180500, 54.802800, 17.334650)",
        "(307.145800, 54.812750, 17.310560)",
        "(307.144200, 54.854590, 17.266790)",
        "(307.167400, 54.997780, 17.187590)",
        "(307.219100, 55.051560, 17.162610)",
        "(307.264900, 54.978420, 17.295210)",
        "(307.269100, 54.963500, 17.368010)",
        "(307.268200, 55.015520, 17.315340)",
        "(307.267300, 55.259790, 17.042610)",
        "(307.254600, 55.299220, 17.036250)",
        "(307.257700, 55.309520, 17.066550)",
        "(307.281800, 55.236490, 17.200550)",
        "(307.288300, 55.152150, 17.343820)",
        "(307.287300, 55.088990, 17.444030)",
        "(307.253400, 55.080810, 17.484430)",
        "(307.245500, 55.011830, 17.665460)",
        "(307.292000, 54.943780, 17.857130)",
        "(307.290400, 54.930470, 17.880480)",
        "(307.262600, 54.901010, 17.940940)",
        "(307.238800, 54.879710, 17.930940)",
        "(307.235600, 54.810110, 17.965130)",
        "(307.226500, 54.707970, 18.045560)",
        "(307.221700, 54.692360, 18.055460)",
        "(307.207900, 54.595180, 18.145030)",
        "(307.178900, 54.503580, 18.242080)",
        "(307.150600, 54.417880, 18.349660)",
        "(307.153100, 54.375800, 18.407480)",
        "(307.156400, 54.354790, 18.435780)",
        "(307.163600, 54.225920, 18.572980)",
        "(307.123100, 54.080570, 18.719000)",
        "(307.077100, 53.986560, 18.783230)",
        "(307.081300, 53.912330, 18.864160)",
        "(307.089900, 53.908160, 18.883480)",
        "(307.108300, 53.899630, 18.927090)",
        "(307.098200, 53.896020, 18.932750)",
        "(307.083300, 53.834110, 19.010680)",
        "(307.096600, 53.720600, 19.159230)",
        "(307.108600, 53.702920, 19.200660)",
        "(307.136800, 53.687210, 19.221940)",
        "(307.142500, 53.658880, 19.232570)",
        "(307.155300, 53.614370, 19.278360)",
        "(307.212000, 53.551780, 19.386180)",
        "(307.232200, 53.521260, 19.452600)",
        "(307.231900, 53.597080, 19.409420)",
        "(307.198100, 53.717210, 19.303380)",
        "(307.174800, 53.708440, 19.271350)",
        "(307.198900, 53.580720, 19.345520)",
        "(307.219000, 53.352750, 19.418970)",
        "(307.295200, 52.899500, 19.553520)",
        "(307.398800, 52.605780, 20.025220)",
        "(307.376000, 52.489360, 20.030110)",
        "(307.375700, 52.520070, 19.996100)",
        "(307.370200, 52.488740, 20.050220)",
        "(307.372500, 52.482530, 20.065500)",
        "(307.335800, 52.428210, 20.160230)",
        "(307.291100, 52.457390, 20.176710)",
        "(307.299000, 52.522360, 20.162790)",
        "(307.316000, 52.524600, 20.194850)",
        "(307.370900, 52.538560, 20.248990)",
        "(307.423300, 52.559030, 20.261170)",
        "(307.471500, 52.503830, 20.335260)",
        "(307.514700, 52.423370, 20.502490)",
        "(307.516800, 52.426090, 20.500080)",
        "(307.488700, 52.399640, 20.530830)",
        "(307.472500, 52.416630, 20.538310)",
        "(307.458500, 52.517830, 20.499290)",
        "(307.454000, 52.578480, 20.514880)",
        "(307.456100, 52.577990, 20.543300)",
        "(307.490400, 52.550530, 20.634970)",
        "(307.529400, 52.536810, 20.773460)",
        "(307.535600, 52.622710, 20.701530)",
        "(307.535300, 52.682210, 20.649090)",
        "(307.525700, 52.697280, 20.645320)",
        "(307.522300, 52.742130, 20.607380)",
        "(307.534600, 52.764020, 20.582030)",
        "(307.585200, 52.846280, 20.517010)",
        "(307.597100, 52.844730, 20.464970)",
        "(307.591400, 52.832400, 20.473340)",
        "(307.630400, 52.818520, 20.480360)",
        "(307.643100, 52.806960, 20.478460)",
        "(307.650100, 52.768030, 20.498110)",
        "(307.682800, 52.725070, 20.534860)",
        "(307.691700, 52.702760, 20.539870)",
        "(307.698900, 52.689160, 20.539120)",
        "(307.710400, 52.666180, 20.553680)",
        "(307.712700, 52.658360, 20.565570)",
        "(307.705000, 52.647750, 20.563560)",
        "(307.677300, 52.633090, 20.568050)",
        "(307.672000, 52.671810, 20.533340)",
        "(307.691900, 52.719280, 20.483120)",
        "(307.770100, 52.673630, 20.524950)",
        "(307.879400, 52.627200, 20.604350)",
        "(307.921000, 52.629240, 20.597040)",
        "(307.959900, 52.635250, 20.591540)",
        "(308.035600, 52.753910, 20.506820)",
        "(308.072400, 52.912990, 20.356200)",
        "(308.115300, 52.920800, 20.405590)",
        "(308.149800, 52.916320, 20.439930)",
        "(308.179600, 52.911640, 20.459910)",
        "(308.180200, 52.930180, 20.467130)",
        "(308.185700, 52.960450, 20.458770)",
        "(308.189000, 52.987640, 20.444340)",
        "(308.190500, 52.985340, 20.444100)",
        "(308.194400, 52.908380, 20.511400)",
        "(308.213000, 52.773790, 20.638050)",
        "(308.236400, 52.754210, 20.661810)",
        "(308.276800, 52.714370, 20.707000)",
        "(308.291800, 52.697930, 20.729720)",
        "(308.336100, 52.645580, 20.779850)",
        "(308.357200, 52.584710, 20.837540)",
        "(308.384600, 52.486950, 20.920200)",
        "(308.383100, 52.382080, 21.028150)",
        "(308.384100, 52.360590, 21.049910)",
        "(308.390800, 52.309340, 21.100670)",
        "(308.415200, 52.265770, 21.161740)",
        "(308.427200, 52.209950, 21.199550)",
        "(308.453600, 52.103260, 21.275490)",
        "(308.457900, 52.071570, 21.298550)",
        "(308.441200, 52.005450, 21.317830)",
        "(308.475700, 52.014980, 21.226760)",
        "(308.490800, 51.996770, 21.223610)",
        "(308.509200, 51.950540, 21.257720)",
        "(308.526000, 51.916660, 21.282320)",
        "(308.572100, 51.797900, 21.424730)",
        "(308.580200, 51.719490, 21.518010)",
        "(308.573000, 51.692580, 21.574900)",
        "(308.577200, 51.677420, 21.675490)",
        "(308.585400, 51.672790, 21.714430)",
        "(308.588100, 51.658450, 21.769650)",
        "(308.578900, 51.672960, 21.787730)",
        "(308.588000, 51.735200, 21.742790)",
        "(308.598900, 51.808580, 21.662210)",
        "(308.605600, 51.812130, 21.657810)",
        "(308.653000, 51.848670, 21.630540)",
        "(308.683000, 51.856690, 21.608650)",
        "(308.710300, 51.827070, 21.669840)",
        "(308.726900, 51.857760, 21.647200)",
        "(308.747400, 51.876280, 21.622690)",
        "(308.788500, 51.832700, 21.680090)",
        "(308.836000, 51.815820, 21.724320)",
        "(308.878700, 51.826930, 21.724640)",
        "(308.945100, 51.933930, 21.656110)",
        "(308.971900, 51.980560, 21.607030)",
        "(309.004800, 52.021310, 21.513530)",
        "(309.078900, 51.913810, 21.589650)",
        "(309.086600, 51.718170, 21.831560)",
        "(309.135500, 51.660910, 21.902640)",
        "(309.127500, 51.658570, 21.933000)",
        "(309.136200, 51.660340, 21.906880)",
        "(309.158200, 51.704100, 21.865010)",
        "(309.193400, 51.704380, 21.848130)",
        "(309.244500, 51.683780, 21.869480)",
        "(309.257500, 51.686400, 21.876040)",
        "(309.283100, 51.678090, 21.883360)",
        "(309.291700, 51.674250, 21.887550)",
        "(309.275800, 51.722430, 21.832500)",
        "(309.266500, 51.757020, 21.765300)",
        "(309.277100, 51.753170, 21.768660)",
        "(309.297700, 51.705130, 21.788980)",
        "(309.266100, 51.706950, 21.728990)",
        "(309.236600, 51.728520, 21.678440)",
        "(309.255700, 51.783880, 21.610150)",
        "(309.285500, 51.819860, 21.567720)",
        "(309.321600, 51.869480, 21.497020)",
        "(309.341500, 51.905320, 21.466270)",
        "(309.349900, 51.941280, 21.433050)",
        "(309.375800, 51.994790, 21.382190)",
        "(309.391800, 52.042910, 21.350500)",
        "(309.411700, 52.109300, 21.299320)",
        "(309.441800, 52.193230, 21.242140)",
        "(309.455600, 52.255670, 21.185540)",
        "(309.448400, 52.323960, 21.097790)",
        "(309.458600, 52.357590, 21.065480)",
        "(309.453000, 52.428520, 21.036060)",
        "(309.421200, 52.546600, 20.930650)",
        "(309.412400, 52.700430, 20.757970)",
        "(309.449600, 52.780700, 20.682610)",
        "(309.465000, 52.795680, 20.676800)",
        "(309.543700, 52.927970, 20.563910)",
        "(309.602500, 53.023320, 20.444520)",
        "(309.732100, 53.095360, 20.380960)",
        "(309.788100, 53.051100, 20.454210)",
        "(309.805800, 53.088180, 20.436590)",
        "(309.833200, 53.157300, 20.343060)",
        "(309.838700, 53.209970, 20.328200)",
        "(309.846700, 53.255260, 20.288210)",
        "(309.824100, 53.306520, 20.237040)",
        "(309.822900, 53.319890, 20.215240)",
        "(309.838100, 53.331000, 20.208560)",
        "(309.863000, 53.303590, 20.249080)",
        "(309.878000, 53.261550, 20.304590)",
        "(309.881300, 53.205100, 20.376170)",
        "(309.880600, 53.190980, 20.384770)",
        "(309.894200, 53.175960, 20.408610)",
        "(309.908000, 53.187240, 20.391170)",
        "(309.907100, 53.177050, 20.374530)",
        "(309.912600, 53.159240, 20.392170)",
        "(309.915200, 53.163150, 20.379430)",
        "(309.927700, 53.188050, 20.320170)",
        "(309.936100, 53.156800, 20.322000)",
        "(309.961900, 53.104650, 20.319610)",
        "(309.976200, 53.078970, 20.306970)",
        "(309.988300, 53.101940, 20.254590)",
        "(310.013300, 53.269830, 20.003060)",
        "(310.013300, 53.339770, 19.898270)",
        "(310.052200, 53.323270, 19.919490)",
        "(310.146400, 53.285790, 19.962760)",
        "(310.171800, 53.249320, 20.000970)",
        "(310.187300, 53.221310, 20.018930)",
        "(310.201400, 53.240890, 19.998590)",
        "(310.221600, 53.297530, 19.936370)",
        "(310.278800, 53.308240, 19.924240)",
        "(310.301000, 53.263900, 19.981510)",
        "(310.322800, 53.232400, 19.991120)",
        "(310.339600, 53.215130, 20.006150)",
        "(310.326800, 53.247310, 19.986080)",
        "(310.297800, 53.316820, 19.902300)",
        "(310.290300, 53.317510, 19.905790)",
        "(310.295900, 53.293110, 19.933860)",
        "(310.326500, 53.258360, 19.982810)",
        "(310.350400, 53.237210, 20.000690)",
        "(310.382900, 53.216340, 20.019000)",
        "(310.391400, 53.196290, 20.032260)",
        "(310.413500, 53.175770, 20.023740)",
        "(310.444100, 53.176500, 20.027620)",
        "(310.478600, 53.193600, 20.005570)",
        "(310.498100, 53.201390, 19.999930)",
        "(310.516300, 53.199820, 20.014450)",
        "(310.528400, 53.182520, 20.014940)",
        "(310.546400, 53.184890, 20.018830)",
        "(310.572700, 53.178540, 20.028220)",
        "(310.574200, 53.172780, 20.036460)",
        "(310.578300, 53.178860, 20.035610)",
        "(310.583500, 53.189950, 20.040760)",
        "(310.595700, 53.165850, 20.074580)",
        "(310.602400, 53.134820, 20.116000)",
        "(310.592300, 53.104350, 20.160500)",
        "(310.575500, 53.105520, 20.171140)",
        "(310.561400, 53.125360, 20.140170)",
        "(310.545900, 53.107900, 20.185820)",
        "(310.516800, 53.077270, 20.225770)",
        "(310.502700, 53.063480, 20.239300)",
        "(310.490000, 53.038770, 20.271350)",
        "(310.461500, 52.945210, 20.356120)",
        "(310.478300, 52.871630, 20.454730)",
        "(310.464300, 52.857990, 20.469640)",
        "(310.454200, 52.874110, 20.464200)",
        "(310.448400, 52.875100, 20.473690)",
        "(310.443600, 52.865750, 20.516290)",
        "(310.436500, 52.853050, 20.551330)",
        "(310.427500, 52.864380, 20.567570)",
        "(310.430200, 52.899660, 20.561790)",
        "(310.434300, 52.915150, 20.579480)",
        "(310.461600, 52.949470, 20.581570)",
        "(310.467400, 52.954470, 20.569630)",
        "(310.460800, 52.932670, 20.595430)",
        "(310.448500, 52.894760, 20.624160)",
        "(310.431400, 52.858920, 20.649890)",
        "(310.431900, 52.838440, 20.669330)",
        "(310.451200, 52.842260, 20.672620)",
        "(310.426400, 52.823570, 20.674590)",
        "(310.397400, 52.792560, 20.684990)",
        "(310.386800, 52.770280, 20.702160)",
        "(310.382000, 52.756250, 20.704910)",
        "(310.399500, 52.757870, 20.713600)",
        "(310.414500, 52.735080, 20.756140)",
        "(310.414500, 52.735080, 20.756140)",
        "(310.406800, 52.718410, 20.773760)",
        "(310.413200, 52.708280, 20.794240)",
        "(310.433600, 52.687980, 20.862540)",
        "(310.451700, 52.698800, 20.848830)",
        "(310.466400, 52.631650, 20.947260)",
        "(310.454300, 52.608200, 20.992710)",
        "(310.444900, 52.636210, 20.964020)",
        "(310.431100, 52.667000, 20.953460)",
        "(310.455100, 52.598430, 21.060950)",
        "(310.457600, 52.520450, 21.175250)",
        "(310.449900, 52.503210, 21.203530)",
        "(310.431400, 52.493210, 21.223280)",
        "(310.396700, 52.461650, 21.256950)",
        "(310.349100, 52.412090, 21.311360)",
        "(310.334700, 52.351590, 21.369930)",
        "(310.336500, 52.315270, 21.421680)",
        "(310.333600, 52.258800, 21.475620)",
        "(310.306400, 52.247020, 21.465200)",
        "(310.286900, 52.223380, 21.472500)",
        "(310.298600, 52.175770, 21.514060)",
        "(310.305500, 52.169080, 21.525020)",
        "(310.341400, 52.213750, 21.480270)",
        "(310.355900, 52.232190, 21.442220)",
        "(310.378400, 52.224020, 21.454510)",
        "(310.404200, 52.197030, 21.473230)",
        "(310.424000, 52.201100, 21.474410)",
        "(310.468000, 52.219880, 21.464650)",
        "(310.500300, 52.239700, 21.449660)",
        "(310.533400, 52.239680, 21.451900)",
        "(310.553300, 52.236260, 21.461760)",
        "(310.567600, 52.239760, 21.453960)",
        "(310.593000, 52.247520, 21.455470)",
        "(310.594800, 52.260830, 21.462740)",
        "(310.592900, 52.291150, 21.437820)",
        "(310.599500, 52.288700, 21.450710)",
        "(310.604600, 52.275430, 21.473660)",
        "(310.598300, 52.292730, 21.457840)",
        "(310.594500, 52.332040, 21.427730)",
        "(310.590000, 52.340320, 21.426220)",
        "(310.598100, 52.309590, 21.457760)",
        "(310.602200, 52.299060, 21.467110)",
        "(310.627200, 52.268570, 21.500600)",
        "(310.646800, 52.285080, 21.485690)",
        "(310.672900, 52.309510, 21.479880)",
        "(310.685200, 52.396850, 21.390100)",
        "(310.681400, 52.483460, 21.251680)",
        "(310.692900, 52.512830, 21.170210)",
        "(310.736000, 52.431710, 21.206880)",
        "(310.709600, 52.380520, 21.103390)",
        "(310.694000, 52.168560, 21.109000)",
        "(310.657000, 51.977230, 21.257760)",
        "(310.543200, 51.567310, 21.491780)",
        "(310.364600, 51.132990, 21.552220)",
        "(310.119800, 50.583490, 21.854390)",
        "(309.805600, 50.048850, 22.082570)",
        "(309.649600, 49.767470, 22.224140)",
        "(309.328100, 49.200490, 22.634050)",
        "(309.039600, 48.844000, 22.724620)",
        "(308.787900, 48.652400, 22.779410)",
        "(308.284900, 47.915530, 23.254380)",
        "(308.078600, 47.612630, 23.448640)",
        "(307.898700, 47.085010, 23.930230)",
        "(307.588500, 46.532840, 24.343500)",
        "(307.220700, 46.079800, 24.659690)",
        "(306.866200, 45.481200, 25.201140)",
        "(306.649900, 45.071280, 25.538770)",
        "(306.387600, 44.513170, 26.097430)",
        "(306.085800, 44.011350, 26.525090)",
        "(305.701100, 43.637870, 26.797180)",
        "(305.387200, 43.394440, 26.980880)",
        "(305.210200, 43.177490, 27.159380)",
        "(304.879200, 42.771790, 27.646470)",
        "(304.471700, 42.370790, 28.105980)",
        "(304.000800, 42.020260, 28.461240)",
        "(303.563800, 41.659680, 28.849050)",
        "(303.379400, 41.480760, 29.027010)",
        "(302.994400, 40.930350, 29.597070)",
        "(302.712400, 40.277580, 30.320310)",
        "(302.367900, 39.653710, 31.056850)",
        "(302.018800, 39.134700, 31.634160)",
        "(301.833300, 38.884230, 31.935290)",
        "(301.417400, 38.326710, 32.506690)",
        "(300.963200, 37.984090, 32.930340)",
        "(300.647600, 37.548070, 33.433030)",
        "(300.343400, 36.927370, 34.270790)",
        "(300.196000, 36.638790, 34.615070)",
        "(299.870900, 36.030770, 35.391370)",
        "(299.663600, 35.368720, 36.233300)",
        "(299.489600, 34.564020, 37.311680)",
        "(299.178000, 33.716180, 38.348480)",
        "(299.000200, 33.298080, 38.854000)",
        "(298.737900, 32.462990, 39.884320)",
        "(298.508700, 31.397160, 41.261010)",
        "(298.124100, 30.235390, 42.676030)",
        "(297.609700, 29.153120, 43.939080)",
        "(297.322100, 28.481280, 44.637870)",
        "(296.907000, 27.352820, 46.075240)",
        "(296.657000, 25.975660, 47.800810)",
        "(296.391900, 24.442550, 49.592110)",
        "(296.125300, 23.198360, 51.115480)",
        "(295.997100, 22.598860, 51.847110)",
        "(295.652700, 21.174150, 53.652520)",
        "(295.288500, 19.756140, 55.405110)",
        "(294.855500, 18.459690, 57.037940)",
        "(294.523200, 16.904150, 58.882050)",
        "(294.374600, 16.079040, 59.909370)",
        "(294.136500, 14.574170, 61.851730)",
        "(293.850900, 13.062750, 63.764500)",
        "(293.510400, 11.455330, 65.779830)",
        "(293.071700, 10.075940, 67.447760)",
        "(292.938800, 9.429957, 68.261710)",
        "(292.755100, 7.929069, 70.284210)",
        "(292.438500, 6.407347, 72.138000)",
        "(292.065400, 5.036320, 73.898750)",
        "(291.625900, 3.785249, 75.499710)",
        "(291.365300, 3.129410, 76.309040)",
        "(290.911400, 1.741234, 78.097720)",
        "(290.442000, 0.398896, 79.887640)",
        "(290.019300, 359.253400, 81.495010)",
        "(289.641300, 357.972600, 83.337730)",
        "(289.467000, 357.279900, 84.338680)",
        "(289.180800, 356.046300, 86.076440)",
        "(288.798500, 354.827800, 87.836450)",
        "(288.520500, 353.693500, 89.562990)",
        "(288.313100, 352.559700, 91.423030)",
        "(288.131600, 351.961400, 92.338590)",
        "(287.611700, 350.626200, 94.157480)",
        "(287.194500, 349.489100, 95.992550)",
        "(286.762300, 348.790100, 97.467220)",
        "(286.279600, 347.786700, 99.141950)",
        "(286.062300, 347.357800, 99.946510)",
        "(285.665500, 346.464500, 101.599000)",
        "(285.407500, 345.595200, 103.344800)",
        "(284.962100, 344.606100, 105.130400)",
        "(284.505400, 343.688500, 106.732900)",
        "(284.314400, 343.235000, 107.585400)",
        "(284.047500, 342.020600, 109.621400)",
        "(283.545800, 341.484700, 110.972700)",
        "(283.031500, 340.808000, 112.351200)",
        "(282.727900, 340.462100, 113.527400)",
        "(282.650700, 340.324100, 114.148400)",
        "(282.390900, 340.204100, 115.195800)",
        "(282.003800, 340.334300, 115.915600)",
        "(281.639700, 341.283600, 115.866900)",
        "(281.372200, 342.194300, 115.901900)",
        "(281.238000, 342.693600, 115.871600)",
        "(280.883500, 344.002200, 115.458500)",
        "(280.548500, 345.212600, 115.085800)",
        "(280.265600, 347.397900, 113.740200)",
        "(280.087400, 349.701300, 112.327600)",
        "(280.012800, 351.094800, 111.373400)",
        "(279.922900, 353.855700, 109.466100)",
        "(279.871800, 357.353400, 106.800200)",
        "(279.721500, 0.323889, 104.452900)",
        "(279.551900, 3.772382, 101.609900)",
        "(279.571600, 5.557700, 100.139600)",
        "(279.670100, 9.013441, 97.326190)",
        "(279.655200, 12.104530, 94.732970)",
        "(279.547900, 14.701670, 92.376980)",
        "(279.609500, 17.899280, 89.526970)",
        "(279.681300, 19.512430, 88.140810)",
        "(279.789300, 22.834360, 85.189870)",
        "(279.840300, 25.981260, 82.247330)",
        "(279.839800, 28.867790, 79.581940)",
        "(279.833800, 33.131360, 75.532690)",
        "(279.795400, 35.063110, 73.634360)",
        "(279.835600, 38.426150, 70.329840)",
        "(280.186800, 42.401180, 66.775020)",
        "(280.715100, 46.621190, 62.901210)",
        "(281.000500, 51.349590, 58.392140)",
        "(281.096000, 53.670430, 56.056130)",
        "(281.580700, 58.465070, 51.527390)",
        "(282.418600, 62.668350, 47.789670)",
        "(283.477200, 66.473740, 44.393920)",
        "(284.464600, 70.081830, 41.145000)",
        "(284.849600, 71.331660, 39.940230)",
        "(285.833700, 74.259830, 37.444870)",
        "(286.737900, 77.479680, 34.640800)",
        "(287.455300, 80.785840, 31.532840)",
        "(288.279400, 83.578320, 28.879290)",
        "(288.829000, 84.742820, 27.955370)",
        "(289.856300, 86.929450, 26.190500)",
        "(290.657500, 89.398760, 24.048840)",
        "(291.392800, 92.445420, 21.129080)",
        "(292.161300, 94.593770, 19.175800)",
        "(292.735900, 95.314070, 18.643890)",
        "(294.004000, 96.455150, 17.862830)",
        "(294.937400, 98.042370, 16.462840)",
        "(295.488000, 99.484260, 15.072190)",
        "(296.332500, 100.718900, 14.130960)",
        "(296.833100, 101.512400, 13.446140)",
        "(297.726800, 102.871500, 12.133450)",
        "(298.601300, 103.813200, 11.364160)",
        "(299.394400, 104.583500, 10.653090)",
        "(300.275700, 105.572000, 9.680861)",
        "(300.722300, 106.222400, 9.001907)",
        "(301.639400, 107.407400, 7.674536)",
        "(302.502000, 108.175600, 6.854613)",
        "(303.508300, 108.639900, 6.298279)",
        "(304.633200, 109.344100, 5.480765)",
        "(305.127300, 109.848200, 4.910755)",
        "(305.939000, 111.368600, 2.977162)",
        "(306.930900, 112.115500, 1.736007)",
        "(308.113200, 111.972900, 1.472450)",
        "(309.352700, 111.795200, 1.173907)",
        "(309.944200, 111.825600, 0.853585)",
        "(311.070200, 112.034700, 359.982700)",
        "(312.252100, 111.694200, 359.705300)",
        "(313.437900, 110.667700, 0.079895)",
        "(314.594500, 109.892800, 0.143169)",
        "(315.121200, 109.758500, 359.929400)",
        "(316.258900, 109.412800, 359.473700)",
        "(317.416100, 108.636700, 359.500900)",
        "(318.585100, 107.702500, 359.679500)",
        "(319.630400, 107.360200, 359.228700)",
        "(320.143700, 107.169600, 358.910300)",
        "(321.093600, 106.401100, 358.789100)",
        "(322.022800, 105.403800, 358.980700)",
        "(322.812100, 104.935400, 358.395500)",
        "(323.532000, 104.323700, 357.980500)",
        "(323.947400, 103.837100, 357.986700)",
        "(324.629100, 102.796800, 357.980200)",
        "(325.359900, 102.080400, 357.546100)",
        "(325.989200, 101.453000, 357.048200)",
        "(326.648600, 100.605400, 356.734700)",
        "(326.966500, 100.165200, 356.570500)",
        "(327.663300, 99.348090, 356.057200)",
        "(328.420300, 98.558470, 355.339800)",
        "(328.944300, 97.875700, 354.715400)",
        "(329.420500, 96.804400, 354.528100)",
        "(329.727800, 96.117050, 354.622600)",
        "(330.253800, 94.671680, 354.896900)",
        "(330.648700, 93.897930, 354.554900)",
        "(330.949800, 93.411380, 353.961700)",
        "(331.393100, 92.531350, 353.811300)",
        "(331.598400, 91.867610, 353.952900)",
        "(331.878300, 90.670400, 354.300500)",
        "(332.091100, 90.047700, 353.927200)",
        "(332.266400, 89.710630, 353.504300)",
        "(332.362000, 89.553680, 352.951100)",
        "(332.364200, 89.443740, 352.722600)",
        "(332.470600, 89.012450, 352.385300)",
        "(332.626300, 88.371700, 352.294600)",
        "(332.720800, 87.832670, 352.090300)",
        "(332.833500, 87.480510, 351.698200)",
        "(332.882700, 87.271850, 351.559700)",
        "(332.904400, 86.722300, 351.399200)",
        "(332.917800, 86.074990, 351.264900)",
        "(332.812700, 85.470380, 351.099700)",
        "(332.622000, 84.893000, 350.797500)",
        "(332.489200, 84.585840, 350.698800)",
        "(332.201800, 83.983470, 350.468400)",
        "(331.820200, 83.524590, 350.131100)",
        "(331.303700, 83.217750, 349.710500)",
        "(330.773000, 82.897250, 349.304500)",
        "(330.515900, 82.625050, 349.221500)",
        "(329.990700, 82.047170, 349.163600)",
        "(329.348300, 81.549760, 349.042300)",
        "(328.630100, 81.263850, 348.827000)",
        "(327.925700, 80.949040, 348.642300)",
        "(327.571000, 80.782590, 348.591600)",
        "(326.860700, 80.435330, 348.493800)",
        "(326.142200, 80.190410, 348.284000)",
        "(325.370100, 79.924770, 348.156400)",
        "(324.570800, 79.558410, 348.184900)",
        "(324.172100, 79.415660, 348.199100)",
        "(323.470300, 79.283160, 348.094200)",
        "(322.880400, 79.180600, 347.961600)",
        "(322.156500, 79.056860, 347.824800)",
        "(321.509000, 78.970930, 347.761200)",
        "(321.214700, 78.905280, 347.681900)",
        "(320.552200, 78.874360, 347.573800)",
        "(319.832300, 78.796360, 347.513500)",
        "(319.167400, 78.643680, 347.565500)",
        "(318.571400, 78.432090, 347.721000)",
        "(318.262200, 78.347180, 347.787000)",
        "(317.658900, 78.181180, 347.857100)",
        "(317.055400, 77.978260, 348.026900)",
        "(316.479400, 77.621310, 348.365000)",
        "(315.998800, 77.238480, 348.769800)",
        "(315.756900, 77.070110, 348.938800)",
        "(315.312800, 76.729130, 349.305200)",
        "(314.886400, 76.456650, 349.577600)",
        "(314.405300, 76.254070, 349.836300)",
        "(313.981000, 75.982290, 350.143100)",
        "(313.746600, 75.848850, 350.328300)",
        "(313.198300, 75.653430, 350.562500)",
        "(312.683700, 75.507490, 350.807600)",
        "(312.259300, 75.366590, 350.990500)",
        "(311.863800, 75.216870, 351.133800)",
        "(311.659900, 75.149600, 351.218800)",
        "(311.195900, 74.959620, 351.428800)",
        "(310.746300, 74.657970, 351.799000)",
        "(310.407400, 74.431130, 352.081000)",
        "(310.010000, 74.055270, 352.544900)",
        "(309.780200, 73.842490, 352.809700)",
        "(309.224700, 73.534980, 353.083000)",
        "(308.765400, 73.185820, 353.458900)",
        "(308.290400, 72.955450, 353.766600)",
        "(307.729400, 72.664920, 354.128500)",
        "(307.409300, 72.455610, 354.393500)",
        "(306.699500, 72.062390, 354.779800)",
        "(305.950900, 71.561820, 355.388100)",
        "(305.226000, 70.997520, 356.080900)",
        "(304.455000, 70.383740, 356.802400)",
        "(304.059900, 70.120320, 357.121000)",
        "(303.352100, 69.671350, 357.714300)",
        "(302.689900, 69.276740, 358.203700)",
        "(302.000600, 68.688630, 358.826900)",
        "(301.327900, 68.047080, 359.596700)",
        "(301.052400, 67.751200, 359.928800)",
        "(300.447900, 67.079710, 0.689788)",
        "(299.807400, 66.423950, 1.360127)",
        "(299.255800, 65.869190, 2.021403)",
        "(298.737100, 65.522480, 2.421220)",
        "(298.494100, 65.226320, 2.787780)",
        "(298.039200, 64.605650, 3.552683)",
        "(297.609300, 63.936560, 4.378465)",
        "(296.963400, 63.400000, 5.219877)",
        "(296.963400, 63.400000, 5.219877)",
        "(296.521300, 62.992380, 5.803788)",
        "(296.099800, 62.406140, 6.567277)",
        "(295.667800, 61.401690, 7.774472)",
        "(295.257200, 60.242280, 9.266845)",
        "(294.763200, 59.303450, 10.484420)",
        "(294.448300, 58.839730, 11.041090)",
        "(293.861900, 57.662110, 12.479820)",
        "(293.231600, 56.445070, 13.873850)",
        "(292.623900, 54.990790, 15.620420)",
        "(291.889100, 53.298320, 17.566160)",
        "(291.518600, 52.541870, 18.478410)",
        "(290.816300, 50.978910, 20.283030)",
        "(290.136400, 49.079780, 22.512210)",
        "(289.497000, 47.300100, 24.594060)",
        "(288.836800, 45.382270, 26.819330)",
        "(288.528200, 44.347910, 28.026490)",
        "(287.807000, 41.892560, 30.773570)",
        "(287.248100, 39.484220, 33.599210)",
        "(286.695000, 37.572800, 35.790410)",
        "(286.107800, 35.125460, 38.575950)",
        "(285.864900, 33.691100, 40.221250)",
        "(285.419300, 30.944100, 43.397200)",
        "(284.903000, 28.388180, 46.334440)",
        "(284.448700, 25.527000, 49.558560)",
        "(284.070300, 21.936540, 53.694360)",
        "(283.869700, 20.444970, 55.473360)",
        "(283.482900, 17.576470, 58.847550)",
        "(283.049700, 15.074400, 61.792090)",
        "(282.638200, 12.399070, 65.049060)",
        "(282.331500, 9.595665, 68.575500)",
        "(282.175500, 8.180463, 70.299220)",
        "(281.790900, 6.425110, 72.647260)",
        "(281.526700, 4.515799, 75.307990)",
        "(281.371300, 2.001782, 78.566320)",
        "(281.202600, 359.570700, 81.768430)",
        "(281.142100, 358.648600, 83.108610)",
        "(280.967100, 356.648900, 85.931100)",
        "(280.913100, 354.110400, 89.327220)",
        "(280.889500, 351.564500, 92.770390)",
        "(280.765700, 348.884300, 96.282520)",
        "(280.700300, 347.439200, 98.162700)",
        "(280.455600, 344.232300, 102.172100)",
        "(280.044600, 341.037800, 105.957500)",
        "(279.538900, 337.896100, 109.722800)",
        "(279.080000, 334.542200, 113.730100)",
        "(278.903000, 332.994500, 115.641500)",
        "(278.615500, 331.554500, 118.013000)",
        "(278.457000, 330.827200, 119.649700)",
        "(278.435400, 329.732100, 121.722200)",
        "(278.342800, 328.186300, 124.173500)",
        "(278.237700, 327.595200, 125.186500)",
        "(277.968700, 326.727400, 126.845200)",
        "(277.846100, 326.206700, 128.220400)",
        "(277.686900, 326.653400, 128.678200)",
        "(277.511700, 327.491700, 128.727700)",
        "(277.441400, 327.944400, 128.718600)",
        "(277.214800, 329.912800, 127.700700)",
        "(276.802300, 332.728000, 125.753600)",
        "(276.467000, 335.858100, 123.598900)",
        "(276.229400, 339.195400, 121.182700)",
        "(276.114000, 341.492700, 119.385400)",
        "(275.867200, 347.582500, 114.309800)",
        "(275.618600, 352.125100, 110.698300)",
        "(275.246900, 359.623600, 104.060100)",
        "(274.982500, 9.176130, 95.442330)",
        "(274.947800, 14.609940, 90.458820)",
        "(275.027600, 25.749210, 80.296170)",
        "(275.276300, 36.093030, 70.808490)",
        "(275.600600, 45.219960, 62.487640)",
        "(275.973600, 53.065010, 55.322480)",
        "(276.254600, 56.754670, 52.053250)",
        "(277.043600, 63.144190, 46.519040)",
        "(277.772800, 68.070830, 42.366950)",
        "(278.380200, 72.175340, 38.857420)",
        "(279.055200, 76.324950, 35.371110)",
        "(279.500400, 78.380340, 33.672470)",
        "(280.501400, 82.295300, 30.589470)",
        "(281.508900, 85.483800, 28.111800)",
        "(282.431600, 88.160130, 26.112320)",
        "(283.228100, 90.613100, 24.293910)",
        "(283.608300, 91.679370, 23.497220)",
        "(284.422200, 93.902110, 21.804740)",
        "(285.437800, 95.957080, 20.331400)",
        "(286.463900, 97.401730, 19.547090)",
        "(287.213300, 98.617150, 18.776370)",
        "(287.540500, 99.295200, 18.263900)",
        "(288.419600, 101.343500, 16.742240)",
        "(289.221300, 103.787200, 14.690310)",
        "(289.935300, 106.015800, 12.757800)",
        "(290.820700, 106.851500, 12.361350)",
        "(291.224900, 107.168300, 12.270230)",
        "(291.983200, 108.199700, 11.616560)",
        "(292.770800, 109.663500, 10.307650)",
        "(293.749500, 110.306400, 10.110940)",
        "(294.630300, 110.903100, 9.736304)",
        "(295.139500, 111.021200, 9.768918)",
        "(296.203500, 110.957300, 10.218120)",
        "(297.256600, 111.269800, 10.238470)",
        "(298.311800, 111.911000, 9.748906)",
        "(299.316300, 111.792900, 10.160130)",
        "(299.858900, 111.674100, 10.381020)",
        "(300.978200, 111.616000, 10.524230)",
        "(302.031200, 111.505400, 10.586740)",
        "(302.903500, 111.397700, 10.597290)",
        "(303.674200, 111.484000, 10.180990)",
        "(304.133100, 111.399100, 10.139930)",
        "(305.098400, 110.769600, 10.562390)",
        "(306.072600, 110.025200, 11.047390)",
        "(306.645400, 110.120000, 10.363530)",
        "(307.413800, 110.085400, 9.683342)",
        "(307.871300, 109.831000, 9.780832)",
        "(308.540600, 109.782000, 9.163910)",
        "(308.957800, 110.476800, 7.498812)",
        "(309.457900, 110.847000, 6.070912)",
        "(310.120400, 110.748100, 5.161161)",
        "(310.519500, 110.656700, 4.875989)",
        "(311.303900, 110.616500, 4.132679)",
        "(312.186800, 110.730800, 3.284626)",
        "(312.893500, 110.832200, 2.510466)",
        "(313.512600, 111.303900, 1.114189)",
        "(313.837800, 111.257700, 0.668371)",
        "(314.546200, 110.626500, 0.470664)",
        "(315.280200, 109.867900, 0.391276)",
        "(315.780900, 109.956700, 359.339800)",
        "(316.404400, 110.208800, 357.992900)",
        "(316.773100, 109.945600, 357.827400)",
        "(317.487100, 109.058100, 357.659400)",
        "(318.125200, 108.264100, 357.246800)",
        "(318.610700, 108.000900, 356.528100)",
        "(319.099500, 108.483300, 354.620900)",
        "(319.378800, 108.657300, 353.855700)",
        "(319.803400, 108.822400, 352.156700)",
        "(320.343600, 108.707800, 351.027800)",
        "(320.946000, 108.409100, 349.994400)",
        "(321.530500, 108.040300, 349.119500)",
        "(321.798300, 107.738500, 348.771600)",
        "(322.273800, 107.081900, 348.097700)",
        "(322.603100, 106.187000, 347.531100)",
        "(322.846900, 105.048100, 347.223000)",
        "(323.015000, 103.892100, 346.803900)",
        "(323.091700, 103.138400, 346.693300)",
        "(323.238500, 101.066100, 347.203000)",
        "(323.243800, 99.680260, 347.170300)",
        "(323.215700, 99.204430, 345.964300)",
        "(323.060900, 97.867800, 345.790100)",
        "(322.942900, 96.804690, 346.152800)",
        "(322.625200, 95.252820, 346.336300)",
        "(322.268100, 94.512410, 345.644100)",
        "(321.839900, 93.695430, 345.115300)",
        "(321.290500, 92.491840, 345.112000)",
        "(321.012300, 91.939190, 345.079400)",
        "(320.407100, 90.956090, 344.826000)",
        "(319.849500, 89.955520, 344.796900)",
        "(319.247200, 89.075370, 344.794900)",
        "(318.754100, 88.257710, 344.757200)",
        "(318.543700, 87.823810, 344.826500)",
        "(318.051800, 86.937640, 344.954000)",
        "(317.484900, 86.153610, 345.053800)",
        "(316.877800, 85.341400, 345.208400)",
        "(316.252000, 84.475840, 345.450800)",
        "(315.948300, 84.037990, 345.561600)",
        "(315.292800, 83.119870, 345.922200)",
        "(314.624900, 82.375470, 346.139800)",
        "(313.963900, 81.742070, 346.269800)",
        "(313.067700, 80.995190, 346.537500)",
        "(312.786300, 80.648240, 346.669700)",
        "(312.129300, 79.903500, 346.913200)",
        "(311.511600, 79.233700, 347.235500)",
        "(310.851100, 78.750100, 347.429800)",
        "(310.280300, 78.398270, 347.477700)",
        "(310.041400, 78.162840, 347.629700)",
        "(309.588200, 77.527470, 348.174300)",
        "(309.227200, 76.991030, 348.672400)",
        "(308.868400, 76.646730, 349.022100)",
        "(308.461600, 76.331720, 349.309200)",
        "(308.222100, 76.190560, 349.457400)",
        "(307.810500, 75.820800, 349.773900)",
        "(307.512900, 75.314010, 350.251100)",
        "(307.182300, 74.886600, 350.654400)",
        "(306.841600, 74.507680, 350.982700)",
        "(306.687300, 74.315170, 351.180100)",
        "(306.434400, 74.019290, 351.450900)",
        "(306.213800, 73.723390, 351.764800)",
        "(306.051800, 73.369820, 352.145900)",
        "(305.948700, 72.877310, 352.650100)",
        "(305.917200, 72.663720, 352.929400)",
        "(305.856900, 72.444300, 353.142700)",
        "(305.782900, 72.228070, 353.371800)",
        "(305.700200, 71.943820, 353.740700)",
        "(305.577100, 71.741660, 353.978200)",
        "(305.508600, 71.627490, 354.107800)",
        "(305.276900, 71.244640, 354.464800)",
        "(305.045800, 70.754190, 354.939300)",
        "(304.844100, 70.276860, 355.362200)",
        "(304.596100, 70.069540, 355.609900)",
        "(304.450700, 70.002490, 355.692000)",
        "(304.147000, 69.626230, 356.114800)",
        "(303.880300, 68.839420, 356.989800)",
        "(303.570500, 68.111700, 357.794100)",
        "(303.317300, 67.554470, 358.432300)",
        "(303.138200, 67.262310, 358.770000)",
        "(302.754400, 66.543310, 359.557900)",
        "(302.338100, 65.836360, 0.468168)",
        "(301.994400, 65.217660, 1.192182)",
        "(301.641400, 64.360010, 2.195883)",
        "(301.421300, 63.905450, 2.725047)",
        "(300.964000, 63.414540, 3.348509)",
        "(300.507900, 63.310230, 3.489734)",
        "(300.074300, 62.941050, 3.906204)",
        "(299.701100, 62.060180, 4.987990)",
        "(299.470700, 61.619740, 5.456972)",
        "(299.082300, 60.633820, 6.571450)",
        "(298.655200, 59.714740, 7.626521)",
        "(298.105900, 59.347110, 8.075622)",
        "(297.568300, 59.257550, 8.233445)",
        "(297.309800, 59.141170, 8.401355)",
        "(296.760800, 58.663580, 8.959533)",
        "(296.315200, 58.020790, 9.804832)",
        "(295.877000, 57.456150, 10.623500)",
        "(295.309300, 56.711940, 11.484990)",
        "(294.998700, 56.309190, 11.983380)",
        "(294.437200, 55.370750, 13.133100)",
        "(293.953100, 54.229020, 14.496050)",
        "(293.486100, 52.982960, 15.965920)",
        "(292.975500, 51.985340, 17.209730)",
        "(292.689000, 51.443660, 17.805210)",
        "(292.146200, 50.277490, 19.240420)",
        "(291.648400, 48.548780, 21.410830)",
        "(291.167100, 47.153130, 23.094680)",
        "(290.690900, 45.786330, 24.748310)",
        "(290.454400, 44.962710, 25.807670)",
        "(290.024300, 43.125310, 28.193770)",
        "(289.612500, 41.835270, 30.009870)",
        "(289.007900, 40.719370, 31.544330)",
        "(288.277900, 39.748310, 32.863700)",
        "(287.848900, 39.160530, 33.556840)",
        "(287.141500, 38.074570, 34.915810)",
        "(286.713000, 37.059570, 36.432870)",
        "(286.322300, 35.546250, 38.253060)",
        "(285.865700, 33.521040, 40.575760)",
        "(285.720300, 32.367670, 41.940190)",
        "(285.406100, 30.015790, 44.821100)",
        "(285.044000, 27.915890, 47.349880)",
        "(284.600000, 25.513910, 50.254610)",
        "(284.005800, 22.950540, 53.153580)",
        "(283.747700, 21.620350, 54.692550)",
        "(283.236300, 19.206460, 57.602140)",
        "(282.522300, 16.523750, 60.638550)",
        "(281.789600, 12.882640, 64.479770)",
        "(281.444800, 9.803156, 68.028760)",
        "(281.300300, 8.060962, 69.998500)",
        "(280.929300, 4.660533, 73.782850)",
        "(280.755400, 1.526804, 77.361430)",
        "(280.664500, 358.806200, 80.772870)",
        "(280.422800, 357.192700, 82.976340)",
        "(280.280400, 356.197400, 84.258710)",
        "(280.085900, 354.608700, 86.480850)",
        "(279.854100, 352.429100, 89.383260)",
        "(279.313800, 349.849500, 92.519220)",
        "(278.726200, 347.810900, 95.042830)",
        "(278.539300, 347.129000, 96.012120)",
        "(278.447200, 345.879600, 98.074490)",
        "(278.353500, 344.253500, 100.594600)",
        "(277.922400, 341.336800, 104.076400)",
        "(277.366800, 338.223200, 107.801300)",
        "(277.184100, 337.279300, 109.072200)",
        "(276.992400, 335.228900, 111.946300)",
        "(276.807200, 332.787200, 115.214400)",
        "(276.489500, 329.258800, 119.392300)",
        "(276.276100, 327.293700, 122.200700)",
        "(276.207300, 326.743400, 123.209600)",
        "(275.975900, 324.315300, 126.395100)",
        "(275.611400, 321.440900, 130.026400)",
        "(275.329000, 319.666300, 132.575200)",
        "(275.155200, 321.296100, 131.880000)",
        "(275.132100, 321.891100, 131.812100)",
        "(274.913900, 322.246000, 132.332600)",
        "(274.597000, 322.523500, 132.890900)",
        "(274.166900, 322.254200, 133.966800)",
        "(273.736600, 324.301100, 132.739200)",
        "(273.548800, 326.533400, 130.998100)",
        "(273.259600, 331.752500, 126.675400)",
        "(272.989000, 337.960000, 121.364500)",
        "(272.725600, 348.797900, 111.377700)",
        "(272.769500, 3.436829, 97.666510)",
        "(272.926100, 9.231820, 92.310910)",
        "(273.357400, 22.060050, 80.365510)",
        "(274.091000, 30.420330, 73.025110)",
        "(274.661600, 35.979080, 68.385060)",
        "(275.080500, 44.024550, 61.075220)",
        "(275.323100, 49.190690, 56.379410)",
        "(275.627200, 58.140270, 48.135120)",
        "(275.836100, 65.772030, 41.020020)",
        "(276.319900, 73.382030, 34.064740)",
        "(276.829000, 80.208940, 27.868800)",
        "(277.065200, 83.731840, 24.584710)",
        "(277.486000, 90.271940, 18.532140)",
        "(278.101600, 95.531050, 13.910100)",
        "(278.833300, 98.394450, 11.814900)",
        "(279.445200, 100.493100, 10.311050)",
        "(279.712200, 101.748100, 9.280718)",
        "(280.431300, 104.620000, 6.860729)",
        "(281.046500, 108.106700, 3.523126)",
        "(281.836100, 110.891600, 1.112763)",
        "(282.846600, 112.751700, 359.752900)",
        "(283.395900, 113.325100, 359.454400)",
        "(284.328700, 115.167400, 358.085700)",
        "(285.214200, 118.206400, 355.195800)",
        "(286.335100, 120.223100, 353.513200)",
        "(287.554000, 121.438900, 352.854200)",
        "(288.109700, 122.462900, 351.984300)",
        "(289.293600, 123.983300, 350.714900)",
        "(290.642100, 124.893500, 350.258800)",
        "(291.738900, 125.805600, 349.672000)",
        "(292.639500, 126.440300, 349.379100)",
        "(293.180300, 126.568600, 349.404600)",
        "(294.254400, 126.580300, 349.726800)",
        "(295.275800, 127.053300, 349.449200)",
        "(296.041000, 128.585500, 347.911000)",
        "(296.941700, 129.434600, 347.116100)",
        "(297.439900, 129.359200, 347.352300)",
        "(298.403000, 129.544800, 347.320800)",
        "(299.427100, 130.335800, 346.574900)",
        "(300.509000, 131.107300, 345.812800)",
        "(301.492800, 131.412000, 345.634200)",
        "(302.003500, 131.468200, 345.591900)",
        "(303.061900, 131.552800, 345.700000)",
        "(304.213800, 131.760200, 345.561300)",
        "(305.308200, 131.906400, 345.476200)",
        "(306.316200, 132.013300, 345.332200)",
        "(306.873500, 132.107300, 345.169700)",
        "(308.021400, 132.225100, 344.825200)",
        "(309.166200, 131.951900, 344.775300)",
        "(310.214800, 131.177500, 345.275100)",
        "(311.197400, 130.652000, 345.542800)",
        "(311.734400, 130.641500, 345.316200)",
        "(312.908400, 130.546100, 344.893000)",
        "(313.779300, 129.987400, 344.999100)",
        "(314.665800, 129.406200, 345.084700)",
        "(315.767000, 129.088800, 344.859900)",
        "(316.337100, 128.856900, 344.719500)",
        "(317.259900, 128.101100, 344.795100)",
        "(318.170000, 127.467200, 344.558900)",
        "(319.011600, 126.968800, 344.144200)",
        "(319.823000, 126.313700, 343.817700)",
        "(320.242300, 125.835200, 343.820300)",
        "(320.965800, 124.740100, 343.925300)",
        "(321.736400, 123.941400, 343.680800)",
        "(322.458100, 123.501400, 342.963800)",
        "(322.953500, 123.031200, 342.202900)",
        "(323.212900, 122.582500, 342.042500)",
        "(323.636600, 121.348100, 341.929900)",
        "(324.093500, 120.124300, 341.809700)",
        "(324.342100, 119.157700, 341.391700)",
        "(324.560200, 118.400000, 340.717500)",
        "(324.684200, 117.951900, 340.462100)",
        "(324.940800, 116.766000, 340.214300)",
        "(325.056300, 115.525900, 340.048600)",
        "(325.122600, 114.280900, 339.782700)",
        "(325.093000, 112.828500, 339.796700)",
        "(325.035400, 112.000400, 339.982000)",
        "(324.955300, 110.758300, 339.967800)",
        "(324.879500, 109.809900, 339.527600)",
        "(324.684400, 108.309100, 339.607200)",
        "(324.465900, 106.465700, 340.063600)",
        "(324.335700, 105.758900, 340.101600)",
        "(324.162100, 104.711200, 339.778700)",
        "(323.940100, 103.425200, 339.710500)",
        "(323.602400, 101.814300, 340.132100)",
        "(323.258900, 100.845900, 339.787900)",
        "(323.099300, 100.380400, 339.589700)",
        "(322.676800, 99.085100, 339.780900)",
        "(322.154900, 97.563730, 340.153300)",
        "(321.566200, 96.680690, 340.029700)",
        "(321.042400, 96.097550, 339.528100)",
        "(320.794200, 95.657690, 339.497600)",
        "(320.210400, 94.529430, 339.650700)",
        "(319.423800, 93.677230, 339.657400)",
        "(318.665700, 92.994620, 339.498300)",
        "(317.900600, 92.213870, 339.461500)",
        "(317.448900, 91.734810, 339.574900)",
        "(316.577300, 90.775020, 339.765400)",
        "(315.701100, 89.962100, 339.875000)",
        "(314.710900, 89.358590, 339.800600)",
        "(313.718600, 88.768780, 339.956900)",
        "(313.198900, 88.421010, 340.034400)",
        "(312.249600, 87.499740, 340.452400)",
        "(311.380700, 86.854030, 340.690500)",
        "(310.434400, 86.404140, 340.775900)",
        "(309.553200, 86.207950, 340.691100)",
        "(309.139900, 86.073620, 340.665400)",
        "(308.353600, 85.612120, 340.919100)",
        "(307.602800, 85.085290, 341.259600)",
        "(306.905200, 84.827380, 341.308000)",
        "(306.243600, 84.634720, 341.291200)",
        "(305.936200, 84.524150, 341.315200)",
        "(305.400800, 84.009410, 341.647200)",
        "(304.856700, 83.247270, 342.356400)",
        "(304.386100, 82.767380, 342.797100)",
        "(304.065300, 82.633160, 342.899300)",
        "(303.880200, 82.458180, 343.046300)",
        "(303.558600, 81.823600, 343.694100)",
        "(303.234700, 81.360660, 344.175700)",
        "(302.955000, 81.167030, 344.418000)",
        "(302.641300, 80.863640, 344.719800)",
        "(302.419400, 80.513300, 345.057700)",
        "(301.991700, 79.928970, 345.768500)",
        "(301.529700, 79.503960, 346.218400)",
        "(301.067900, 78.846410, 346.967500)",
        "(300.597500, 78.413680, 347.491900)",
        "(300.352700, 78.295840, 347.596700)",
        "(299.884700, 77.950250, 347.906000)",
        "(299.306400, 77.363690, 348.581900)",
        "(298.778500, 76.777110, 349.250000)",
        "(298.369500, 76.115910, 350.037600)",
        "(298.125200, 75.789020, 350.410500)",
        "(297.635800, 75.442210, 350.820300)",
        "(297.179700, 74.916340, 351.466600)",
        "(296.765600, 74.380850, 352.043500)",
        "(296.341200, 73.725890, 352.724000)",
        "(296.124300, 73.287130, 353.200900)",
        "(295.707100, 72.583040, 354.011800)",
        "(295.301000, 72.040090, 354.584100)",
        "(294.959700, 71.533080, 355.169400)",
        "(294.588100, 71.128370, 355.659100)",
        "(294.429400, 70.954540, 355.818500)",
        "(294.123300, 70.705860, 356.106300)",
        "(293.769200, 70.405230, 356.376900)",
        "(293.478400, 69.750790, 357.085500)",
        "(293.246300, 69.048010, 357.929400)",
        "(293.082900, 68.804610, 358.168400)",
        "(292.790200, 68.517200, 358.465300)",
        "(292.474300, 68.187650, 358.848800)",
        "(292.104200, 67.500120, 359.601700)",
        "(291.709600, 66.927030, 0.229953)",
        "(291.527200, 66.700410, 0.507832)",
        "(291.111200, 66.206670, 1.061816)",
        "(290.644700, 65.797650, 1.508322)",
        "(290.269700, 65.640850, 1.759302)",
        "(289.815300, 65.169000, 2.225869)",
        "(289.551300, 64.692860, 2.710516)",
        "(289.059500, 63.354900, 4.272806)",
        "(288.649500, 62.093690, 5.753423)",
        "(288.140700, 61.312890, 6.645636)",
        "(287.505800, 60.289840, 7.765816)",
        "(287.230300, 59.718240, 8.444307)",
        "(286.716100, 58.534320, 9.818852)",
        "(286.087300, 56.837720, 11.661390)",
        "(285.498700, 54.837730, 13.935200)",
        "(284.924600, 53.365530, 15.673090)",
        "(284.613000, 52.999150, 16.151020)",
        "(284.042200, 52.299810, 16.920930)",
        "(283.518600, 50.951770, 18.589100)",
        "(282.947300, 49.071760, 20.713370)",
        "(282.416100, 47.907170, 22.137420)",
        "(282.156700, 47.650740, 22.462800)",
        "(281.533000, 46.514510, 23.908790)",
        "(280.843700, 44.226060, 26.687580)",
        "(280.302200, 42.486990, 28.869400)",
        "(279.801400, 41.036070, 30.744960)",
        "(279.525200, 40.351840, 31.699350)",
        "(279.031600, 38.461990, 34.057450)",
        "(278.540400, 36.130660, 36.976630)",
        "(277.990000, 34.395890, 39.078930)",
        "(277.524000, 32.612870, 41.333390)",
        "(277.326000, 31.470450, 42.709630)",
        "(276.853200, 28.447180, 46.150720)",
        "(276.490900, 25.358090, 49.697530)",
        "(276.003400, 22.847210, 52.727350)",
        "(275.296400, 21.891320, 53.872830)",
        "(274.973800, 21.729760, 54.202320)",
        "(274.463900, 19.112840, 57.261700)",
        "(274.179400, 15.425590, 61.551850)",
        "(273.920800, 10.301420, 67.249210)",
        "(273.486100, 5.511061, 72.454450)",
        "(273.265800, 2.670928, 75.460740)",
        "(272.967800, 357.126400, 81.408700)",
        "(273.015600, 351.743700, 87.536650)",
        "(272.956600, 347.380600, 92.566560)",
        "(272.583700, 341.349800, 99.062460)",
        "(272.420600, 338.769400, 101.877700)",
        "(272.240200, 337.765600, 103.569000)",
        "(272.219500, 339.785200, 102.370300)",
        "(272.020800, 337.375400, 105.553700)",
        "(271.740400, 334.777000, 108.891800)",
        "(271.613700, 336.685700, 107.407800)",
        "(271.406800, 341.477700, 103.445800)",
        "(271.098200, 348.700700, 97.097690)",
        "(270.762300, 358.850900, 87.843800)",
        "(270.548200, 20.066480, 67.458280)",
        "(270.587500, 30.795360, 57.298110)",
        "(270.687600, 62.410170, 26.670490)",
        "(270.947900, 99.327870, 350.496900)",
        "(271.334400, 112.960000, 337.691000)",
        "(271.612300, 112.656700, 338.944200)",
        "(271.799000, 113.165900, 338.973700)",
        "(272.306300, 117.448800, 335.521300)",
        "(272.775800, 120.324000, 333.410200)",
        "(273.176600, 117.452600, 337.176700)",
        "(273.577000, 113.435100, 342.296100)",
        "(273.882500, 113.271300, 342.853000)",
        "(274.469900, 115.573600, 341.243700)",
[truncated: 267,033 more chars]
