# Supplementary material for: Playing the mirror game in virtual reality with an autonomous character
Source: Sci Rep. 2022 Dec 9;12:21329. doi: 10.1038/s41598-022-25197-z (PMC9734752; doi:10.1038/s41598-022-25197-z)
Supplement: Supplementary file 2 — Supplementary Information 1. [file 41598_2022_25197_MOESM2_ESM.zip › Data/Couple14/baseline_player2.json]

{
    "isFemale": false,
    "eyesLevel": 1.6738388538360596,
    "timestamps": [
        0.0,
        0.019989013671875,
        0.0399932861328125,
        0.05999755859375,
        0.079986572265625,
        0.0999908447265625,
        0.1199951171875,
        0.1399993896484375,
        0.1599884033203125,
        0.17999267578125,
        0.1999969482421875,
        0.220001220703125,
        0.239990234375,
        0.2599945068359375,
        0.279998779296875,
        0.29998779296875,
        0.3199920654296875,
        0.339996337890625,
        0.3600006103515625,
        0.3799896240234375,
        0.399993896484375,
        0.4199981689453125,
        0.4399871826171875,
        0.459991455078125,
        0.4799957275390625,
        0.5,
        0.519989013671875,
        0.5399932861328125,
        0.55999755859375,
        0.579986572265625,
        0.5999908447265625,
        0.6199951171875,
        0.6399993896484375,
        0.6599884033203125,
        0.67999267578125,
        0.6999969482421875,
        0.720001220703125,
        0.739990234375,
        0.7599945068359375,
        0.779998779296875,
        0.79998779296875,
        0.8199920654296875,
        0.839996337890625,
        0.8600006103515625,
        0.8799896240234375,
        0.899993896484375,
        0.9199981689453125,
        0.9399871826171875,
        0.959991455078125,
        0.9799957275390625,
        1.0,
        1.019989013671875,
        1.0399932861328126,
        1.05999755859375,
        1.079986572265625,
        1.0999908447265626,
        1.1199951171875,
        1.1399993896484376,
        1.1599884033203126,
        1.17999267578125,
        1.1999969482421876,
        1.220001220703125,
        1.239990234375,
        1.2599945068359376,
        1.279998779296875,
        1.29998779296875,
        1.3199920654296876,
        1.339996337890625,
        1.3600006103515626,
        1.3799896240234376,
        1.399993896484375,
        1.4199981689453126,
        1.4399871826171876,
        1.459991455078125,
        1.4799957275390626,
        1.5,
        1.519989013671875,
        1.5399932861328126,
        1.55999755859375,
        1.579986572265625,
        1.5999908447265626,
        1.6199951171875,
        1.6399993896484376,
        1.6599884033203126,
        1.67999267578125,
        1.6999969482421876,
        1.720001220703125,
        1.739990234375,
        1.7599945068359376,
        1.779998779296875,
        1.79998779296875,
        1.8199920654296876,
        1.839996337890625,
        1.8600006103515626,
        1.8799896240234376,
        1.899993896484375,
        1.9199981689453126,
        1.9399871826171876,
        1.959991455078125,
        1.9799957275390626,
        2.0,
        2.019989013671875,
        2.0399932861328127,
        2.05999755859375,
        2.079986572265625,
        2.0999908447265627,
        2.1199951171875,
        2.1399993896484377,
        2.1599884033203127,
        2.17999267578125,
        2.1999969482421877,
        2.220001220703125,
        2.239990234375,
        2.2599945068359377,
        2.279998779296875,
        2.29998779296875,
        2.3199920654296877,
        2.339996337890625,
        2.3600006103515627,
        2.3799896240234377,
        2.399993896484375,
        2.4199981689453127,
        2.4399871826171877,
        2.459991455078125,
        2.4799957275390627,
        2.5,
        2.519989013671875,
        2.5399932861328127,
        2.55999755859375,
        2.579986572265625,
        2.5999908447265627,
        2.6199951171875,
        2.6399993896484377,
        2.6599884033203127,
        2.67999267578125,
        2.6999969482421877,
        2.720001220703125,
        2.739990234375,
        2.7599945068359377,
        2.779998779296875,
        2.79998779296875,
        2.8199920654296877,
        2.839996337890625,
        2.8600006103515627,
        2.8799896240234377,
        2.899993896484375,
        2.9199981689453127,
        2.9399871826171877,
        2.959991455078125,
        2.9799957275390627,
        3.0,
        3.019989013671875,
        3.0399932861328127,
        3.05999755859375,
        3.079986572265625,
        3.0999908447265627,
        3.1199951171875,
        3.1399993896484377,
        3.1599884033203127,
        3.17999267578125,
        3.1999969482421877,
        3.220001220703125,
        3.239990234375,
        3.2599945068359377,
        3.279998779296875,
        3.29998779296875,
        3.3199920654296877,
        3.339996337890625,
        3.3600006103515627,
        3.3799896240234377,
        3.399993896484375,
        3.4199981689453127,
        3.4399871826171877,
        3.459991455078125,
        3.4799957275390627,
        3.5,
        3.519989013671875,
        3.5399932861328127,
        3.55999755859375,
        3.579986572265625,
        3.5999908447265627,
        3.6199951171875,
        3.6399993896484377,
        3.6599884033203127,
        3.67999267578125,
        3.6999969482421877,
        3.720001220703125,
        3.739990234375,
        3.7599945068359377,
        3.779998779296875,
        3.79998779296875,
        3.8199920654296877,
        3.839996337890625,
        3.8600006103515627,
        3.8799896240234377,
        3.899993896484375,
        3.9199981689453127,
        3.9399871826171877,
        3.959991455078125,
        3.9799957275390627,
        4.0,
        4.019989013671875,
        4.0399932861328129,
        4.05999755859375,
        4.079986572265625,
        4.0999908447265629,
        4.1199951171875,
        4.1399993896484379,
        4.1599884033203129,
        4.17999267578125,
        4.1999969482421879,
        4.220001220703125,
        4.239990234375,
        4.2599945068359379,
        4.279998779296875,
        4.29998779296875,
        4.3199920654296879,
        4.339996337890625,
        4.3600006103515629,
        4.3799896240234379,
        4.399993896484375,
        4.4199981689453129,
        4.4399871826171879,
        4.459991455078125,
        4.4799957275390629,
        4.5,
        4.519989013671875,
        4.5399932861328129,
        4.55999755859375,
        4.579986572265625,
        4.5999908447265629,
        4.6199951171875,
        4.6399993896484379,
        4.6599884033203129,
        4.67999267578125,
        4.6999969482421879,
        4.720001220703125,
        4.739990234375,
        4.7599945068359379,
        4.779998779296875,
        4.79998779296875,
        4.8199920654296879,
        4.839996337890625,
        4.8600006103515629,
        4.8799896240234379,
        4.899993896484375,
        4.9199981689453129,
        4.9399871826171879,
        4.959991455078125,
        4.9799957275390629,
        5.0,
        5.019989013671875,
        5.0399932861328129,
        5.05999755859375,
        5.079986572265625,
        5.0999908447265629,
        5.1199951171875,
        5.1399993896484379,
        5.1599884033203129,
        5.17999267578125,
        5.1999969482421879,
        5.220001220703125,
        5.239990234375,
        5.2599945068359379,
        5.279998779296875,
        5.29998779296875,
        5.3199920654296879,
        5.339996337890625,
        5.3600006103515629,
        5.3799896240234379,
        5.399993896484375,
        5.4199981689453129,
        5.4399871826171879,
        5.459991455078125,
        5.4799957275390629,
        5.5,
        5.519989013671875,
        5.5399932861328129,
        5.55999755859375,
        5.579986572265625,
        5.5999908447265629,
        5.6199951171875,
        5.6399993896484379,
        5.6599884033203129,
        5.67999267578125,
        5.6999969482421879,
        5.720001220703125,
        5.739990234375,
        5.7599945068359379,
        5.779998779296875,
        5.79998779296875,
        5.8199920654296879,
        5.839996337890625,
        5.8600006103515629,
        5.8799896240234379,
        5.899993896484375,
        5.9199981689453129,
        5.9399871826171879,
        5.959991455078125,
        5.9799957275390629,
        6.0,
        6.019989013671875,
        6.0399932861328129,
        6.05999755859375,
        6.079986572265625,
        6.0999908447265629,
        6.1199951171875,
        6.1399993896484379,
        6.1599884033203129,
        6.17999267578125,
        6.1999969482421879,
        6.220001220703125,
        6.239990234375,
        6.2599945068359379,
        6.279998779296875,
        6.29998779296875,
        6.3199920654296879,
        6.339996337890625,
        6.3600006103515629,
        6.3799896240234379,
        6.399993896484375,
        6.4199981689453129,
        6.4399871826171879,
        6.459991455078125,
        6.4799957275390629,
        6.5,
        6.519989013671875,
        6.5399932861328129,
        6.55999755859375,
        6.579986572265625,
        6.5999908447265629,
        6.6199951171875,
        6.6399993896484379,
        6.6599884033203129,
        6.67999267578125,
        6.6999969482421879,
        6.720001220703125,
        6.739990234375,
        6.7599945068359379,
        6.779998779296875,
        6.79998779296875,
        6.8199920654296879,
        6.839996337890625,
        6.8600006103515629,
        6.8799896240234379,
        6.899993896484375,
        6.9199981689453129,
        6.9399871826171879,
        6.959991455078125,
        6.9799957275390629,
        7.0,
        7.019989013671875,
        7.0399932861328129,
        7.05999755859375,
        7.079986572265625,
        7.0999908447265629,
        7.1199951171875,
        7.1399993896484379,
        7.1599884033203129,
        7.17999267578125,
        7.1999969482421879,
        7.220001220703125,
        7.239990234375,
        7.2599945068359379,
        7.279998779296875,
        7.29998779296875,
        7.3199920654296879,
        7.339996337890625,
        7.3600006103515629,
        7.3799896240234379,
        7.399993896484375,
        7.4199981689453129,
        7.4399871826171879,
        7.459991455078125,
        7.4799957275390629,
        7.5,
        7.519989013671875,
        7.5399932861328129,
        7.55999755859375,
        7.579986572265625,
        7.5999908447265629,
        7.6199951171875,
        7.6399993896484379,
        7.6599884033203129,
        7.67999267578125,
        7.6999969482421879,
        7.7199859619140629,
        7.739990234375,
        7.7599945068359379,
        7.779998779296875,
        7.79998779296875,
        7.8199920654296879,
        7.839996337890625,
        7.8600006103515629,
        7.8799896240234379,
        7.899993896484375,
        7.9199981689453129,
        7.9399871826171879,
        7.959991455078125,
        7.9799957275390629,
        8.0,
        8.019989013671875,
        8.039993286132813,
        8.05999755859375,
        8.079986572265625,
        8.099990844726563,
        8.1199951171875,
        8.139999389648438,
        8.159988403320313,
        8.17999267578125,
        8.199996948242188,
        8.219985961914063,
        8.239990234375,
        8.259994506835938,
        8.279998779296875,
        8.29998779296875,
        8.319992065429688,
        8.339996337890625,
        8.360000610351563,
        8.379989624023438,
        8.399993896484375,
        8.419998168945313,
        8.439987182617188,
        8.459991455078125,
        8.479995727539063,
        8.5,
        8.519989013671875,
        8.539993286132813,
        8.55999755859375,
        8.579986572265625,
        8.599990844726563,
        8.6199951171875,
        8.639999389648438,
        8.659988403320313,
        8.67999267578125,
        8.699996948242188,
        8.719985961914063,
        8.739990234375,
        8.759994506835938,
        8.779998779296875,
        8.79998779296875,
        8.819992065429688,
        8.839996337890625,
        8.860000610351563,
        8.879989624023438,
        8.899993896484375,
        8.919998168945313,
        8.939987182617188,
        8.959991455078125,
        8.979995727539063,
        9.0,
        9.019989013671875,
        9.039993286132813,
        9.05999755859375,
        9.079986572265625,
        9.099990844726563,
        9.1199951171875,
        9.139999389648438,
        9.159988403320313,
        9.17999267578125,
        9.199996948242188,
        9.219985961914063,
        9.239990234375,
        9.259994506835938,
        9.279998779296875,
        9.29998779296875,
        9.319992065429688,
        9.339996337890625,
        9.360000610351563,
        9.379989624023438,
        9.399993896484375,
        9.419998168945313,
        9.439987182617188,
        9.459991455078125,
        9.479995727539063,
        9.5,
        9.519989013671875,
        9.539993286132813,
        9.55999755859375,
        9.579986572265625,
        9.599990844726563,
        9.6199951171875,
        9.639999389648438,
        9.659988403320313,
        9.67999267578125,
        9.699996948242188,
        9.719985961914063,
        9.739990234375,
        9.759994506835938,
        9.779998779296875,
        9.79998779296875,
        9.819992065429688,
        9.839996337890625,
        9.860000610351563,
        9.879989624023438,
        9.899993896484375,
        9.919998168945313,
        9.939987182617188,
        9.959991455078125,
        9.979995727539063,
        10.0,
        10.019989013671875,
        10.039993286132813,
        10.05999755859375,
        10.079986572265625,
        10.099990844726563,
        10.1199951171875,
        10.139999389648438,
        10.159988403320313,
        10.17999267578125,
        10.199996948242188,
        10.219985961914063,
        10.239990234375,
        10.259994506835938,
        10.279998779296875,
        10.29998779296875,
        10.319992065429688,
        10.339996337890625,
        10.360000610351563,
        10.379989624023438,
        10.399993896484375,
        10.419998168945313,
        10.439987182617188,
        10.459991455078125,
        10.479995727539063,
        10.5,
        10.519989013671875,
        10.539993286132813,
        10.55999755859375,
        10.579986572265625,
        10.599990844726563,
        10.6199951171875,
        10.639999389648438,
        10.659988403320313,
        10.67999267578125,
        10.699996948242188,
        10.719985961914063,
        10.739990234375,
        10.759994506835938,
        10.779998779296875,
        10.79998779296875,
        10.819992065429688,
        10.839996337890625,
        10.860000610351563,
        10.879989624023438,
        10.899993896484375,
        10.919998168945313,
        10.939987182617188,
        10.959991455078125,
        10.979995727539063,
        11.0,
        11.019989013671875,
        11.039993286132813,
        11.05999755859375,
        11.079986572265625,
        11.099990844726563,
        11.1199951171875,
        11.139999389648438,
        11.159988403320313,
        11.17999267578125,
        11.199996948242188,
        11.219985961914063,
        11.239990234375,
        11.259994506835938,
        11.279998779296875,
        11.29998779296875,
        11.319992065429688,
        11.339996337890625,
        11.360000610351563,
        11.379989624023438,
        11.399993896484375,
        11.419998168945313,
        11.439987182617188,
        11.459991455078125,
        11.479995727539063,
        11.5,
        11.519989013671875,
        11.539993286132813,
        11.55999755859375,
        11.579986572265625,
        11.599990844726563,
        11.6199951171875,
        11.639999389648438,
        11.659988403320313,
        11.67999267578125,
        11.699996948242188,
        11.719985961914063,
        11.739990234375,
        11.759994506835938,
        11.779998779296875,
        11.79998779296875,
        11.819992065429688,
        11.839996337890625,
        11.860000610351563,
        11.879989624023438,
        11.899993896484375,
        11.919998168945313,
        11.939987182617188,
        11.959991455078125,
        11.979995727539063,
        12.0,
        12.019989013671875,
        12.039993286132813,
        12.05999755859375,
        12.079986572265625,
        12.099990844726563,
        12.1199951171875,
        12.139999389648438,
        12.159988403320313,
        12.17999267578125,
        12.199996948242188,
        12.219985961914063,
        12.239990234375,
        12.259994506835938,
        12.279998779296875,
        12.29998779296875,
        12.319992065429688,
        12.339996337890625,
        12.360000610351563,
        12.379989624023438,
        12.399993896484375,
        12.419998168945313,
        12.439987182617188,
        12.459991455078125,
        12.479995727539063,
        12.5,
        12.519989013671875,
        12.539993286132813,
        12.55999755859375,
        12.579986572265625,
        12.599990844726563,
        12.6199951171875,
        12.639999389648438,
        12.659988403320313,
        12.67999267578125,
        12.699996948242188,
        12.719985961914063,
        12.739990234375,
        12.759994506835938,
        12.779998779296875,
        12.79998779296875,
        12.819992065429688,
        12.839996337890625,
        12.860000610351563,
        12.879989624023438,
        12.899993896484375,
        12.919998168945313,
        12.939987182617188,
        12.959991455078125,
        12.979995727539063,
        13.0,
        13.019989013671875,
        13.039993286132813,
        13.05999755859375,
        13.079986572265625,
        13.099990844726563,
        13.1199951171875,
        13.139999389648438,
        13.159988403320313,
        13.17999267578125,
        13.199996948242188,
        13.219985961914063,
        13.239990234375,
        13.259994506835938,
        13.279998779296875,
        13.29998779296875,
        13.319992065429688,
        13.339996337890625,
        13.360000610351563,
        13.379989624023438,
        13.399993896484375,
        13.419998168945313,
        13.439987182617188,
        13.459991455078125,
        13.479995727539063,
        13.5,
        13.519989013671875,
        13.539993286132813,
        13.55999755859375,
        13.579986572265625,
        13.599990844726563,
        13.6199951171875,
        13.639999389648438,
        13.659988403320313,
        13.67999267578125,
        13.699996948242188,
        13.719985961914063,
        13.739990234375,
        13.759994506835938,
        13.779998779296875,
        13.79998779296875,
        13.819992065429688,
        13.839996337890625,
        13.860000610351563,
        13.879989624023438,
        13.899993896484375,
        13.919998168945313,
        13.939987182617188,
        13.959991455078125,
        13.979995727539063,
        14.0,
        14.019989013671875,
        14.039993286132813,
        14.05999755859375,
        14.079986572265625,
        14.099990844726563,
        14.1199951171875,
        14.139999389648438,
        14.159988403320313,
        14.17999267578125,
        14.199996948242188,
        14.219985961914063,
        14.239990234375,
        14.259994506835938,
        14.279998779296875,
        14.29998779296875,
        14.319992065429688,
        14.339996337890625,
        14.360000610351563,
        14.379989624023438,
        14.399993896484375,
        14.419998168945313,
        14.439987182617188,
        14.459991455078125,
        14.479995727539063,
        14.5,
        14.519989013671875,
        14.539993286132813,
        14.55999755859375,
        14.579986572265625,
        14.599990844726563,
        14.6199951171875,
        14.639999389648438,
        14.659988403320313,
        14.67999267578125,
        14.699996948242188,
        14.719985961914063,
        14.739990234375,
        14.759994506835938,
        14.779998779296875,
        14.79998779296875,
        14.819992065429688,
        14.839996337890625,
        14.860000610351563,
        14.879989624023438,
        14.899993896484375,
        14.919998168945313,
        14.939987182617188,
        14.959991455078125,
        14.979995727539063,
        15.0,
        15.019989013671875,
        15.039993286132813,
        15.05999755859375,
        15.079986572265625,
        15.099990844726563,
        15.1199951171875,
        15.139999389648438,
        15.159988403320313,
        15.17999267578125,
        15.199996948242188,
        15.219985961914063,
        15.239990234375,
        15.259994506835938,
        15.279998779296875,
        15.29998779296875,
        15.319992065429688,
        15.339996337890625,
        15.360000610351563,
        15.379989624023438,
        15.399993896484375,
        15.419998168945313,
        15.439987182617188,
        15.459991455078125,
        15.479995727539063,
        15.5,
        15.519989013671875,
        15.539993286132813,
        15.55999755859375,
        15.579986572265625,
        15.599990844726563,
        15.6199951171875,
        15.639999389648438,
        15.659988403320313,
        15.67999267578125,
        15.699996948242188,
        15.719985961914063,
        15.739990234375,
        15.759994506835938,
        15.779998779296875,
        15.79998779296875,
        15.819992065429688,
        15.839996337890625,
        15.860000610351563,
        15.879989624023438,
        15.899993896484375,
        15.919998168945313,
        15.939987182617188,
        15.959991455078125,
        15.979995727539063,
        16.0,
        16.019989013671876,
        16.039993286132814,
        16.05999755859375,
        16.079986572265626,
        16.099990844726564,
        16.1199951171875,
        16.139999389648439,
        16.159988403320314,
        16.17999267578125,
        16.199996948242189,
        16.219985961914064,
        16.239990234375,
        16.259994506835939,
        16.279998779296876,
        16.29998779296875,
        16.319992065429689,
        16.339996337890626,
        16.360000610351564,
        16.379989624023439,
        16.399993896484376,
        16.419998168945314,
        16.439987182617189,
        16.459991455078126,
        16.479995727539064,
        16.5,
        16.519989013671876,
        16.539993286132814,
        16.55999755859375,
        16.579986572265626,
        16.599990844726564,
        16.6199951171875,
        16.639999389648439,
        16.659988403320314,
        16.67999267578125,
        16.699996948242189,
        16.719985961914064,
        16.739990234375,
        16.759994506835939,
        16.779998779296876,
        16.79998779296875,
        16.819992065429689,
        16.839996337890626,
        16.860000610351564,
        16.879989624023439,
        16.899993896484376,
        16.919998168945314,
        16.939987182617189,
        16.959991455078126,
        16.979995727539064,
        17.0,
        17.019989013671876,
        17.039993286132814,
        17.05999755859375,
        17.079986572265626,
        17.099990844726564,
        17.1199951171875,
        17.139999389648439,
        17.159988403320314,
        17.17999267578125,
        17.199996948242189,
        17.219985961914064,
        17.239990234375,
        17.259994506835939,
        17.279998779296876,
        17.29998779296875,
        17.319992065429689,
        17.339996337890626,
        17.360000610351564,
        17.379989624023439,
        17.399993896484376,
        17.419998168945314,
        17.439987182617189,
        17.459991455078126,
        17.479995727539064,
        17.5,
        17.519989013671876,
        17.539993286132814,
        17.55999755859375,
        17.579986572265626,
        17.599990844726564,
        17.6199951171875,
        17.639999389648439,
        17.659988403320314,
        17.67999267578125,
        17.699996948242189,
        17.719985961914064,
        17.739990234375,
        17.759994506835939,
        17.779998779296876,
        17.79998779296875,
        17.819992065429689,
        17.839996337890626,
        17.860000610351564,
        17.879989624023439,
        17.899993896484376,
        17.919998168945314,
        17.939987182617189,
        17.959991455078126,
        17.979995727539064,
        18.0,
        18.019989013671876,
        18.039993286132814,
        18.05999755859375,
        18.079986572265626,
        18.099990844726564,
        18.1199951171875,
        18.139999389648439,
        18.159988403320314,
        18.17999267578125,
        18.199996948242189,
        18.219985961914064,
        18.239990234375,
        18.259994506835939,
        18.279998779296876,
        18.29998779296875,
        18.319992065429689,
        18.339996337890626,
        18.360000610351564,
        18.379989624023439,
        18.399993896484376,
        18.419998168945314,
        18.439987182617189,
        18.459991455078126,
        18.479995727539064,
        18.5,
        18.519989013671876,
        18.539993286132814,
        18.55999755859375,
        18.579986572265626,
        18.599990844726564,
        18.6199951171875,
        18.639999389648439,
        18.659988403320314,
        18.67999267578125,
        18.699996948242189,
        18.719985961914064,
        18.739990234375,
        18.759994506835939,
        18.779998779296876,
        18.79998779296875,
        18.819992065429689,
        18.839996337890626,
        18.860000610351564,
        18.879989624023439,
        18.899993896484376,
        18.919998168945314,
        18.939987182617189,
        18.959991455078126,
        18.979995727539064,
        19.0,
        19.019989013671876,
        19.039993286132814,
        19.05999755859375,
        19.079986572265626,
        19.099990844726564,
        19.1199951171875,
        19.139999389648439,
        19.159988403320314,
        19.17999267578125,
        19.199996948242189,
        19.219985961914064,
        19.239990234375,
        19.259994506835939,
        19.279998779296876,
        19.29998779296875,
        19.319992065429689,
        19.339996337890626,
        19.360000610351564,
        19.379989624023439,
        19.399993896484376,
        19.419998168945314,
        19.439987182617189,
        19.459991455078126,
        19.479995727539064,
        19.5,
        19.519989013671876,
        19.539993286132814,
        19.55999755859375,
        19.579986572265626,
        19.599990844726564,
        19.6199951171875,
        19.639999389648439,
        19.659988403320314,
        19.67999267578125,
        19.699996948242189,
        19.719985961914064,
        19.739990234375,
        19.759994506835939,
        19.779998779296876,
        19.79998779296875,
        19.819992065429689,
        19.839996337890626,
        19.860000610351564,
        19.879989624023439,
        19.899993896484376,
        19.919998168945314,
        19.939987182617189,
        19.959991455078126,
        19.979995727539064,
        20.0,
        20.019989013671876,
        20.039993286132814,
        20.05999755859375,
        20.079986572265626,
        20.099990844726564,
        20.1199951171875,
        20.139999389648439,
        20.159988403320314,
        20.17999267578125,
        20.199996948242189,
        20.219985961914064,
        20.239990234375,
        20.259994506835939,
        20.279998779296876,
        20.29998779296875,
        20.319992065429689,
        20.339996337890626,
        20.360000610351564,
        20.379989624023439,
        20.399993896484376,
        20.419998168945314,
        20.439987182617189,
        20.459991455078126,
        20.479995727539064,
        20.5,
        20.519989013671876,
        20.539993286132814,
        20.55999755859375,
        20.579986572265626,
        20.599990844726564,
        20.6199951171875,
        20.639999389648439,
        20.659988403320314,
        20.67999267578125,
        20.699996948242189,
        20.719985961914064,
        20.739990234375,
        20.759994506835939,
        20.779998779296876,
        20.79998779296875,
        20.819992065429689,
        20.839996337890626,
        20.860000610351564,
        20.879989624023439,
        20.899993896484376,
        20.919998168945314,
        20.939987182617189,
        20.959991455078126,
        20.979995727539064,
        21.0,
        21.019989013671876,
        21.039993286132814,
        21.05999755859375,
        21.079986572265626,
        21.099990844726564,
        21.1199951171875,
        21.139999389648439,
        21.159988403320314,
        21.17999267578125,
        21.199996948242189,
        21.219985961914064,
        21.239990234375,
        21.259994506835939,
        21.279998779296876,
        21.29998779296875,
        21.319992065429689,
        21.339996337890626,
        21.360000610351564,
        21.379989624023439,
        21.399993896484376,
        21.419998168945314,
        21.439987182617189,
        21.459991455078126,
        21.479995727539064,
        21.5,
        21.519989013671876,
        21.539993286132814,
        21.55999755859375,
        21.579986572265626,
        21.599990844726564,
        21.6199951171875,
        21.639999389648439,
        21.659988403320314,
        21.67999267578125,
        21.699996948242189,
        21.719985961914064,
        21.739990234375,
        21.759994506835939,
        21.779998779296876,
        21.79998779296875,
        21.819992065429689,
        21.839996337890626,
        21.860000610351564,
        21.879989624023439,
        21.899993896484376,
        21.919998168945314,
        21.939987182617189,
        21.959991455078126,
        21.979995727539064,
        22.0,
        22.019989013671876,
        22.039993286132814,
        22.05999755859375,
        22.079986572265626,
        22.099990844726564,
        22.1199951171875,
        22.139999389648439,
        22.159988403320314,
        22.17999267578125,
        22.199996948242189,
        22.219985961914064,
        22.239990234375,
        22.259994506835939,
        22.279998779296876,
        22.29998779296875,
        22.319992065429689,
        22.339996337890626,
        22.360000610351564,
        22.379989624023439,
        22.399993896484376,
        22.419998168945314,
        22.439987182617189,
        22.459991455078126,
        22.479995727539064,
        22.5,
        22.519989013671876,
        22.539993286132814,
        22.55999755859375,
        22.579986572265626,
        22.599990844726564,
        22.6199951171875,
        22.639999389648439,
        22.659988403320314,
        22.67999267578125,
        22.699996948242189,
        22.719985961914064,
        22.739990234375,
        22.759994506835939,
        22.779998779296876,
        22.79998779296875,
        22.819992065429689,
        22.839996337890626,
        22.860000610351564,
        22.879989624023439,
        22.899993896484376,
        22.919998168945314,
        22.939987182617189,
        22.959991455078126,
        22.979995727539064,
        23.0,
        23.019989013671876,
        23.039993286132814,
        23.05999755859375,
        23.079986572265626,
        23.099990844726564,
        23.1199951171875,
        23.139999389648439,
        23.159988403320314,
        23.17999267578125,
        23.199996948242189,
        23.219985961914064,
        23.239990234375,
        23.259994506835939,
        23.279998779296876,
        23.29998779296875,
        23.319992065429689,
        23.339996337890626,
        23.360000610351564,
        23.379989624023439,
        23.399993896484376,
        23.419998168945314,
        23.439987182617189,
        23.459991455078126,
        23.479995727539064,
        23.5,
        23.519989013671876,
        23.539993286132814,
        23.55999755859375,
        23.579986572265626,
        23.599990844726564,
        23.6199951171875,
        23.639999389648439,
        23.659988403320314,
        23.67999267578125,
        23.699996948242189,
        23.719985961914064,
        23.739990234375,
        23.759994506835939,
        23.779998779296876,
        23.79998779296875,
        23.819992065429689,
        23.839996337890626,
        23.860000610351564,
        23.879989624023439,
        23.899993896484376,
        23.919998168945314,
        23.939987182617189,
        23.959991455078126,
        23.979995727539064,
        24.0,
        24.019989013671876,
        24.039993286132814,
        24.05999755859375,
        24.079986572265626,
        24.099990844726564,
        24.1199951171875,
        24.139999389648439,
        24.159988403320314,
        24.17999267578125,
        24.199996948242189,
        24.219985961914064,
        24.239990234375,
        24.259994506835939,
        24.279998779296876,
        24.29998779296875,
        24.319992065429689,
        24.339996337890626,
        24.360000610351564,
        24.379989624023439,
        24.399993896484376,
        24.419998168945314,
        24.439987182617189,
        24.459991455078126,
        24.479995727539064,
        24.5,
        24.519989013671876,
        24.539993286132814,
        24.55999755859375,
        24.579986572265626,
        24.599990844726564,
        24.6199951171875,
        24.639999389648439,
        24.659988403320314,
        24.67999267578125,
        24.699996948242189,
        24.719985961914064,
        24.739990234375,
        24.759994506835939,
        24.779998779296876,
        24.79998779296875,
        24.819992065429689,
        24.839996337890626,
        24.860000610351564,
        24.879989624023439,
        24.899993896484376,
        24.919998168945314,
        24.939987182617189,
        24.959991455078126,
        24.979995727539064,
        25.0,
        25.019989013671876,
        25.039993286132814,
        25.05999755859375,
        25.079986572265626,
        25.099990844726564,
        25.1199951171875,
        25.139999389648439,
        25.159988403320314,
        25.17999267578125,
        25.199996948242189,
        25.219985961914064,
        25.239990234375,
        25.259994506835939,
        25.279998779296876,
        25.29998779296875,
        25.319992065429689,
        25.339996337890626,
        25.360000610351564,
        25.379989624023439,
        25.399993896484376,
        25.419998168945314,
        25.439987182617189,
        25.459991455078126,
        25.479995727539064,
        25.5,
        25.519989013671876,
        25.539993286132814,
        25.55999755859375,
        25.579986572265626,
        25.599990844726564,
        25.6199951171875,
        25.639999389648439,
        25.659988403320314,
        25.67999267578125,
        25.699996948242189,
        25.719985961914064,
        25.739990234375,
        25.759994506835939,
        25.779998779296876,
        25.79998779296875,
        25.819992065429689,
        25.839996337890626,
        25.860000610351564,
        25.879989624023439,
        25.899993896484376,
        25.919998168945314,
        25.939987182617189,
        25.959991455078126,
        25.979995727539064,
        26.0,
        26.019989013671876,
        26.039993286132814,
        26.05999755859375,
        26.079986572265626,
        26.099990844726564,
        26.1199951171875,
        26.139999389648439,
        26.159988403320314,
        26.17999267578125,
        26.199996948242189,
        26.219985961914064,
        26.239990234375,
        26.259994506835939,
        26.279998779296876,
        26.29998779296875,
        26.319992065429689,
        26.339996337890626,
        26.360000610351564,
        26.379989624023439,
        26.399993896484376,
        26.419998168945314,
        26.439987182617189,
        26.459991455078126,
        26.479995727539064,
        26.5,
        26.519989013671876,
        26.539993286132814,
        26.55999755859375,
        26.579986572265626,
        26.599990844726564,
        26.6199951171875,
        26.639999389648439,
        26.659988403320314,
        26.67999267578125,
        26.699996948242189,
        26.719985961914064,
        26.739990234375,
        26.759994506835939,
        26.779998779296876,
        26.79998779296875,
        26.819992065429689,
        26.839996337890626,
        26.860000610351564,
        26.879989624023439,
        26.899993896484376,
        26.919998168945314,
        26.939987182617189,
        26.959991455078126,
        26.979995727539064,
        27.0,
        27.019989013671876,
        27.039993286132814,
        27.05999755859375,
        27.079986572265626,
        27.099990844726564,
        27.1199951171875,
        27.139999389648439,
        27.159988403320314,
        27.17999267578125,
        27.199996948242189,
        27.219985961914064,
        27.239990234375,
        27.259994506835939,
        27.279998779296876,
        27.29998779296875,
        27.319992065429689,
        27.339996337890626,
        27.360000610351564,
        27.379989624023439,
        27.399993896484376,
        27.419998168945314,
        27.439987182617189,
        27.459991455078126,
        27.479995727539064,
        27.5,
        27.519989013671876,
        27.539993286132814,
        27.55999755859375,
        27.579986572265626,
        27.599990844726564,
        27.6199951171875,
        27.639999389648439,
        27.659988403320314,
        27.67999267578125,
        27.699996948242189,
        27.719985961914064,
        27.739990234375,
        27.759994506835939,
        27.779998779296876,
        27.79998779296875,
        27.819992065429689,
        27.839996337890626,
        27.860000610351564,
        27.879989624023439,
        27.899993896484376,
        27.919998168945314,
        27.939987182617189,
        27.959991455078126,
        27.979995727539064,
        28.0,
        28.019989013671876,
        28.039993286132814,
        28.05999755859375,
        28.079986572265626,
        28.099990844726564,
        28.1199951171875,
        28.139999389648439,
        28.159988403320314,
        28.17999267578125,
        28.199996948242189,
        28.219985961914064,
        28.239990234375,
        28.259994506835939,
        28.279998779296876,
        28.29998779296875,
        28.319992065429689,
        28.339996337890626,
        28.360000610351564,
        28.379989624023439,
        28.399993896484376,
        28.419998168945314,
        28.439987182617189,
        28.459991455078126,
        28.479995727539064,
        28.5,
        28.519989013671876,
        28.539993286132814,
        28.55999755859375,
        28.579986572265626,
        28.599990844726564,
        28.6199951171875,
        28.639999389648439,
        28.659988403320314,
        28.67999267578125,
        28.699996948242189,
        28.719985961914064,
        28.739990234375,
        28.759994506835939,
        28.779998779296876,
        28.79998779296875,
        28.819992065429689,
        28.839996337890626,
        28.860000610351564,
        28.879989624023439,
        28.899993896484376,
        28.919998168945314,
        28.939987182617189,
        28.959991455078126,
        28.979995727539064,
        29.0,
        29.019989013671876,
        29.039993286132814,
        29.05999755859375,
        29.079986572265626,
        29.099990844726564,
        29.1199951171875,
        29.139999389648439,
        29.159988403320314,
        29.17999267578125,
        29.199996948242189,
        29.219985961914064,
        29.239990234375,
        29.259994506835939,
        29.279998779296876,
        29.29998779296875,
        29.319992065429689,
        29.339996337890626,
        29.360000610351564,
        29.379989624023439,
        29.399993896484376,
        29.419998168945314,
        29.439987182617189,
        29.459991455078126,
        29.479995727539064,
        29.5,
        29.519989013671876,
        29.539993286132814,
        29.55999755859375,
        29.579986572265626,
        29.599990844726564,
        29.6199951171875,
        29.639999389648439,
        29.659988403320314,
        29.67999267578125,
        29.699996948242189,
        29.719985961914064,
        29.739990234375,
        29.759994506835939,
        29.779998779296876,
        29.79998779296875,
        29.819992065429689,
        29.839996337890626,
        29.860000610351564,
        29.879989624023439,
        29.899993896484376,
        29.919998168945314,
        29.939987182617189,
        29.959991455078126,
        29.979995727539064,
        30.0,
        30.019989013671876,
        30.039993286132814,
        30.05999755859375,
        30.079986572265626,
        30.099990844726564,
        30.1199951171875,
        30.139999389648439,
        30.159988403320314,
        30.17999267578125,
        30.199996948242189,
        30.219985961914064,
        30.239990234375,
        30.259994506835939,
        30.279998779296876,
        30.29998779296875,
        30.319992065429689,
        30.339996337890626,
        30.360000610351564,
        30.379989624023439,
        30.399993896484376,
        30.419998168945314,
        30.439987182617189,
        30.459991455078126,
        30.479995727539064,
        30.5,
        30.519989013671876,
        30.539993286132814,
        30.55999755859375,
        30.579986572265626,
        30.599990844726564,
        30.6199951171875,
        30.639999389648439,
        30.659988403320314,
        30.67999267578125,
        30.699996948242189,
        30.719985961914064,
        30.739990234375,
        30.759994506835939,
        30.779998779296876,
        30.79998779296875,
        30.819992065429689,
        30.839996337890626,
        30.860000610351564,
        30.879989624023439,
        30.899993896484376,
        30.919998168945314,
        30.939987182617189,
        30.959991455078126,
        30.979995727539064,
        31.0,
        31.019989013671876,
        31.039993286132814,
        31.05999755859375,
        31.079986572265626,
        31.099990844726564,
        31.1199951171875,
        31.139999389648439,
        31.159988403320314,
        31.17999267578125,
        31.199996948242189,
        31.219985961914064,
        31.239990234375,
        31.259994506835939,
        31.279998779296876,
        31.29998779296875,
        31.319992065429689,
        31.339996337890626,
        31.360000610351564,
        31.379989624023439,
        31.399993896484376,
        31.419998168945314,
        31.439987182617189,
        31.459991455078126,
        31.479995727539064,
        31.5,
        31.519989013671876,
        31.539993286132814,
        31.55999755859375,
        31.579986572265626,
        31.599990844726564,
        31.6199951171875,
        31.639999389648439,
        31.659988403320314,
        31.67999267578125,
        31.699996948242189,
        31.719985961914064,
        31.739990234375,
        31.759994506835939,
        31.779998779296876,
        31.79998779296875,
        31.819992065429689,
        31.839996337890626,
        31.860000610351564,
        31.879989624023439,
        31.899993896484376,
        31.919998168945314,
        31.939987182617189,
        31.959991455078126,
        31.979995727539064,
        32.0,
        32.019989013671878,
        32.03999328613281,
        32.05999755859375,
        32.079986572265628,
        32.09999084472656,
        32.1199951171875,
        32.13999938964844,
        32.15998840332031,
        32.17999267578125,
        32.19999694824219,
        32.21998596191406,
        32.239990234375,
        32.25999450683594,
        32.279998779296878,
        32.29998779296875,
        32.31999206542969,
        32.339996337890628,
        32.36000061035156,
        32.37998962402344,
        32.399993896484378,
        32.41999816894531,
        32.43998718261719,
        32.459991455078128,
        32.47999572753906,
        32.5,
        32.519989013671878,
        32.53999328613281,
        32.55999755859375,
        32.579986572265628,
        32.59999084472656,
        32.6199951171875,
        32.63999938964844,
        32.65998840332031,
        32.67999267578125,
        32.69999694824219,
        32.71998596191406,
        32.739990234375,
        32.75999450683594,
        32.779998779296878,
        32.79998779296875,
        32.81999206542969,
        32.839996337890628,
        32.86000061035156,
        32.87998962402344,
        32.899993896484378,
        32.91999816894531,
        32.93998718261719,
        32.959991455078128,
        32.97999572753906,
        33.0,
        33.019989013671878,
        33.03999328613281,
        33.05999755859375,
        33.079986572265628,
        33.09999084472656,
        33.1199951171875,
        33.13999938964844,
        33.15998840332031,
        33.17999267578125,
        33.19999694824219,
        33.21998596191406,
        33.239990234375,
        33.25999450683594,
        33.279998779296878,
        33.29998779296875,
        33.31999206542969,
        33.339996337890628,
        33.36000061035156,
        33.37998962402344,
        33.399993896484378,
        33.41999816894531,
        33.43998718261719,
        33.459991455078128,
        33.47999572753906,
        33.5,
        33.519989013671878,
        33.53999328613281,
        33.55999755859375,
        33.579986572265628,
        33.59999084472656,
        33.6199951171875,
        33.63999938964844,
        33.65998840332031,
        33.67999267578125,
        33.69999694824219,
        33.71998596191406,
        33.739990234375,
        33.75999450683594,
        33.779998779296878,
        33.79998779296875,
        33.81999206542969,
        33.839996337890628,
        33.86000061035156,
        33.87998962402344,
        33.899993896484378,
        33.91999816894531,
        33.93998718261719,
        33.959991455078128,
        33.97999572753906,
        34.0,
        34.019989013671878,
        34.03999328613281,
        34.05999755859375,
        34.079986572265628,
        34.09999084472656,
        34.1199951171875,
        34.13999938964844,
        34.15998840332031,
        34.17999267578125,
        34.19999694824219,
        34.21998596191406,
        34.239990234375,
        34.25999450683594,
        34.279998779296878,
        34.29998779296875,
        34.31999206542969,
        34.339996337890628,
        34.36000061035156,
        34.37998962402344,
        34.399993896484378,
        34.41999816894531,
        34.43998718261719,
        34.459991455078128,
        34.47999572753906,
        34.5,
        34.519989013671878,
        34.53999328613281,
        34.55999755859375,
        34.579986572265628,
        34.59999084472656,
        34.6199951171875,
        34.63999938964844,
        34.65998840332031,
        34.67999267578125,
        34.69999694824219,
        34.71998596191406,
        34.739990234375,
        34.75999450683594,
        34.779998779296878,
        34.79998779296875,
        34.81999206542969,
        34.839996337890628,
        34.8599853515625,
        34.87998962402344,
        34.899993896484378,
        34.91999816894531,
        34.93998718261719,
        34.959991455078128,
        34.97999572753906,
        35.0,
        35.019989013671878,
        35.03999328613281,
        35.05999755859375,
        35.079986572265628,
        35.09999084472656,
        35.1199951171875,
        35.13999938964844,
        35.15998840332031,
        35.17999267578125,
        35.19999694824219,
        35.21998596191406,
        35.239990234375,
        35.25999450683594,
        35.279998779296878,
        35.29998779296875,
        35.31999206542969,
        35.339996337890628,
        35.3599853515625,
        35.37998962402344,
        35.399993896484378,
        35.41999816894531,
        35.43998718261719,
        35.459991455078128,
        35.47999572753906,
        35.5,
        35.519989013671878,
        35.53999328613281,
        35.55999755859375,
        35.579986572265628,
        35.59999084472656,
        35.6199951171875,
        35.63999938964844,
        35.65998840332031,
        35.67999267578125,
        35.69999694824219,
        35.71998596191406,
        35.739990234375,
        35.75999450683594,
        35.779998779296878,
        35.79998779296875,
        35.81999206542969,
        35.839996337890628,
        35.8599853515625,
        35.87998962402344,
        35.899993896484378,
        35.91999816894531,
        35.93998718261719,
        35.959991455078128,
        35.97999572753906,
        36.0,
        36.019989013671878,
        36.03999328613281,
        36.05999755859375,
        36.079986572265628,
        36.09999084472656,
        36.1199951171875,
        36.13999938964844,
        36.15998840332031,
        36.17999267578125,
        36.19999694824219,
        36.21998596191406,
        36.239990234375,
        36.25999450683594,
        36.279998779296878,
        36.29998779296875,
        36.31999206542969,
        36.339996337890628,
        36.3599853515625,
        36.37998962402344,
        36.399993896484378,
        36.41999816894531,
        36.43998718261719,
        36.459991455078128,
        36.47999572753906,
        36.5,
        36.519989013671878,
        36.53999328613281,
        36.55999755859375,
        36.579986572265628,
        36.59999084472656,
        36.6199951171875,
        36.63999938964844,
        36.65998840332031,
        36.67999267578125,
        36.69999694824219,
        36.71998596191406,
        36.739990234375,
        36.75999450683594,
        36.779998779296878,
        36.79998779296875,
        36.81999206542969,
        36.839996337890628,
        36.8599853515625,
        36.87998962402344,
        36.899993896484378,
        36.91999816894531,
        36.93998718261719,
        36.959991455078128,
        36.97999572753906,
        37.0,
        37.019989013671878,
        37.03999328613281,
        37.05999755859375,
        37.079986572265628,
        37.09999084472656,
        37.1199951171875,
        37.13999938964844,
        37.15998840332031,
        37.17999267578125,
        37.19999694824219,
        37.21998596191406,
        37.239990234375,
        37.25999450683594,
        37.279998779296878,
        37.29998779296875,
        37.31999206542969,
        37.339996337890628,
        37.3599853515625,
        37.37998962402344,
        37.399993896484378,
        37.41999816894531,
        37.43998718261719,
        37.459991455078128,
        37.47999572753906,
        37.5,
        37.519989013671878,
        37.53999328613281,
        37.55999755859375,
        37.579986572265628,
        37.59999084472656,
        37.6199951171875,
        37.63999938964844,
        37.65998840332031,
        37.67999267578125,
        37.69999694824219,
        37.71998596191406,
        37.739990234375,
        37.75999450683594,
        37.779998779296878,
        37.79998779296875,
        37.81999206542969,
        37.839996337890628,
        37.8599853515625,
        37.87998962402344,
        37.899993896484378,
        37.91999816894531,
        37.93998718261719,
        37.959991455078128,
        37.97999572753906,
        38.0,
        38.019989013671878,
        38.03999328613281,
        38.05999755859375,
        38.079986572265628,
        38.09999084472656,
        38.1199951171875,
        38.13999938964844,
        38.15998840332031,
        38.17999267578125,
        38.19999694824219,
        38.21998596191406,
        38.239990234375,
        38.25999450683594,
        38.279998779296878,
        38.29998779296875,
        38.31999206542969,
        38.339996337890628,
        38.3599853515625,
        38.37998962402344,
        38.399993896484378,
        38.41999816894531,
        38.43998718261719,
        38.459991455078128,
        38.47999572753906,
        38.5,
        38.519989013671878,
        38.53999328613281,
        38.55999755859375,
        38.579986572265628,
        38.59999084472656,
        38.6199951171875,
        38.63999938964844,
        38.65998840332031,
        38.67999267578125,
        38.69999694824219,
        38.71998596191406,
        38.739990234375,
        38.75999450683594,
        38.779998779296878,
        38.79998779296875,
        38.81999206542969,
        38.839996337890628,
        38.8599853515625,
        38.87998962402344,
        38.899993896484378,
        38.91999816894531,
        38.93998718261719,
        38.959991455078128,
        38.97999572753906,
        39.0,
        39.019989013671878,
        39.03999328613281,
        39.05999755859375,
        39.079986572265628,
        39.09999084472656,
        39.1199951171875,
        39.13999938964844,
        39.15998840332031,
        39.17999267578125,
        39.19999694824219,
        39.21998596191406,
        39.239990234375,
        39.25999450683594,
        39.279998779296878,
        39.29998779296875,
        39.31999206542969,
        39.339996337890628,
        39.3599853515625,
        39.37998962402344,
        39.399993896484378,
        39.41999816894531,
        39.43998718261719,
        39.459991455078128,
        39.47999572753906,
        39.5,
        39.519989013671878,
        39.53999328613281,
        39.55999755859375,
        39.579986572265628,
        39.59999084472656,
        39.6199951171875,
        39.63999938964844,
        39.65998840332031,
        39.67999267578125,
        39.69999694824219,
        39.71998596191406,
        39.739990234375,
        39.75999450683594,
        39.779998779296878,
        39.79998779296875,
        39.81999206542969,
        39.839996337890628,
        39.8599853515625,
        39.87998962402344,
        39.899993896484378,
        39.91999816894531,
        39.93998718261719,
        39.959991455078128,
        39.97999572753906,
        40.0,
        40.019989013671878,
        40.03999328613281,
        40.05999755859375,
        40.079986572265628,
        40.09999084472656,
        40.1199951171875,
        40.13999938964844,
        40.15998840332031,
        40.17999267578125,
        40.19999694824219,
        40.21998596191406,
        40.239990234375,
        40.25999450683594,
        40.279998779296878,
        40.29998779296875,
        40.31999206542969,
        40.339996337890628,
        40.3599853515625,
        40.37998962402344,
        40.399993896484378,
        40.41999816894531,
        40.43998718261719,
        40.459991455078128,
        40.47999572753906,
        40.5,
        40.519989013671878,
        40.53999328613281,
        40.55999755859375,
        40.579986572265628,
        40.59999084472656,
        40.6199951171875,
        40.63999938964844,
        40.65998840332031,
        40.67999267578125,
        40.69999694824219,
        40.71998596191406,
        40.739990234375,
        40.75999450683594,
        40.779998779296878,
        40.79998779296875,
        40.81999206542969,
        40.839996337890628,
        40.8599853515625,
        40.87998962402344,
        40.899993896484378,
        40.91999816894531,
        40.93998718261719,
        40.959991455078128,
        40.97999572753906,
        41.0,
        41.019989013671878,
        41.03999328613281,
        41.05999755859375,
        41.079986572265628,
        41.09999084472656,
        41.1199951171875,
        41.13999938964844,
        41.15998840332031,
        41.17999267578125,
        41.19999694824219,
        41.21998596191406,
        41.239990234375,
        41.25999450683594,
        41.279998779296878,
        41.29998779296875,
        41.31999206542969,
        41.339996337890628,
        41.3599853515625,
        41.37998962402344,
        41.399993896484378,
        41.41999816894531,
        41.43998718261719,
        41.459991455078128,
        41.47999572753906,
        41.5,
        41.519989013671878,
        41.53999328613281,
        41.55999755859375,
        41.579986572265628,
        41.59999084472656,
        41.6199951171875,
        41.63999938964844,
        41.65998840332031,
        41.67999267578125,
        41.69999694824219,
        41.71998596191406,
        41.739990234375,
        41.75999450683594,
        41.779998779296878,
        41.79998779296875,
        41.81999206542969,
        41.839996337890628,
        41.8599853515625,
        41.87998962402344,
        41.899993896484378,
        41.91999816894531,
        41.93998718261719,
        41.959991455078128,
        41.97999572753906,
        42.0,
        42.019989013671878,
        42.03999328613281,
        42.05999755859375,
        42.079986572265628,
        42.09999084472656,
        42.1199951171875,
        42.13999938964844,
        42.15998840332031,
        42.17999267578125,
        42.19999694824219,
        42.21998596191406,
        42.239990234375,
        42.25999450683594,
        42.279998779296878,
        42.29998779296875,
        42.31999206542969,
        42.339996337890628,
        42.3599853515625,
        42.37998962402344,
        42.399993896484378,
        42.41999816894531,
        42.43998718261719,
        42.459991455078128,
        42.47999572753906,
        42.5,
        42.519989013671878,
        42.53999328613281,
        42.55999755859375,
        42.579986572265628,
        42.59999084472656,
        42.6199951171875,
        42.63999938964844,
        42.65998840332031,
        42.67999267578125,
        42.69999694824219,
        42.71998596191406,
        42.739990234375,
        42.75999450683594,
        42.779998779296878,
        42.79998779296875,
        42.81999206542969,
        42.839996337890628,
        42.8599853515625,
        42.87998962402344,
        42.899993896484378,
        42.91999816894531,
        42.93998718261719,
        42.959991455078128,
        42.97999572753906,
        43.0,
        43.019989013671878,
        43.03999328613281,
        43.05999755859375,
        43.079986572265628,
        43.09999084472656,
        43.1199951171875,
        43.13999938964844,
        43.15998840332031,
        43.17999267578125,
        43.19999694824219,
        43.21998596191406,
        43.239990234375,
        43.25999450683594,
        43.279998779296878,
        43.29998779296875,
        43.31999206542969,
        43.339996337890628,
        43.3599853515625,
        43.37998962402344,
        43.399993896484378,
        43.41999816894531,
        43.43998718261719,
        43.459991455078128,
        43.47999572753906,
        43.5,
        43.519989013671878,
        43.53999328613281,
        43.55999755859375,
        43.579986572265628,
        43.59999084472656,
        43.6199951171875,
        43.63999938964844,
        43.65998840332031,
        43.67999267578125,
        43.69999694824219,
        43.71998596191406,
        43.739990234375,
        43.75999450683594,
        43.779998779296878,
        43.79998779296875,
        43.81999206542969,
        43.839996337890628,
        43.8599853515625,
        43.87998962402344,
        43.899993896484378,
        43.91999816894531,
        43.93998718261719,
        43.959991455078128,
        43.97999572753906,
        44.0,
        44.019989013671878,
        44.03999328613281,
        44.05999755859375,
        44.079986572265628,
        44.09999084472656,
        44.1199951171875,
        44.13999938964844,
        44.15998840332031,
        44.17999267578125,
        44.19999694824219,
        44.21998596191406,
        44.239990234375,
        44.25999450683594,
        44.279998779296878,
        44.29998779296875,
        44.31999206542969,
        44.339996337890628,
        44.3599853515625,
        44.37998962402344,
        44.399993896484378,
        44.41999816894531,
        44.43998718261719,
        44.459991455078128,
        44.47999572753906,
        44.5,
        44.519989013671878,
        44.53999328613281,
        44.55999755859375,
        44.579986572265628,
        44.59999084472656,
        44.6199951171875,
        44.63999938964844,
        44.65998840332031,
        44.67999267578125,
        44.69999694824219,
        44.71998596191406,
        44.739990234375,
        44.75999450683594,
        44.779998779296878,
        44.79998779296875,
        44.81999206542969,
        44.839996337890628,
        44.8599853515625,
        44.87998962402344,
        44.899993896484378,
        44.91999816894531,
        44.93998718261719,
        44.959991455078128,
        44.97999572753906,
        45.0,
        45.019989013671878,
        45.03999328613281,
        45.05999755859375,
        45.079986572265628,
        45.09999084472656,
        45.1199951171875,
        45.13999938964844,
        45.15998840332031,
        45.17999267578125,
        45.19999694824219,
        45.21998596191406,
        45.239990234375,
        45.25999450683594,
        45.279998779296878,
        45.29998779296875,
        45.31999206542969,
        45.339996337890628,
        45.3599853515625,
        45.37998962402344,
        45.399993896484378,
        45.41999816894531,
        45.43998718261719,
        45.459991455078128,
        45.47999572753906,
        45.5,
        45.519989013671878,
        45.53999328613281,
        45.55999755859375,
        45.579986572265628,
        45.59999084472656,
        45.6199951171875,
        45.63999938964844,
        45.65998840332031,
        45.67999267578125,
        45.69999694824219,
        45.71998596191406,
        45.739990234375,
        45.75999450683594,
        45.779998779296878,
        45.79998779296875,
        45.81999206542969,
        45.839996337890628,
        45.8599853515625,
        45.87998962402344,
        45.899993896484378,
        45.91999816894531,
        45.93998718261719,
        45.959991455078128,
        45.97999572753906,
        46.0,
        46.019989013671878,
        46.03999328613281,
        46.05999755859375,
        46.079986572265628,
        46.09999084472656,
        46.1199951171875,
        46.13999938964844,
        46.15998840332031,
        46.17999267578125,
        46.19999694824219,
        46.21998596191406,
        46.239990234375,
        46.25999450683594,
        46.279998779296878,
        46.29998779296875,
        46.31999206542969,
        46.339996337890628,
        46.3599853515625,
        46.37998962402344,
        46.399993896484378,
        46.41999816894531,
        46.43998718261719,
        46.459991455078128,
        46.47999572753906,
        46.5,
        46.519989013671878,
        46.53999328613281,
        46.55999755859375,
        46.579986572265628,
        46.59999084472656,
        46.6199951171875,
        46.63999938964844,
        46.65998840332031,
        46.67999267578125,
        46.69999694824219,
        46.71998596191406,
        46.739990234375,
        46.75999450683594,
        46.779998779296878,
        46.79998779296875,
        46.81999206542969,
        46.839996337890628,
        46.8599853515625,
        46.87998962402344,
        46.899993896484378,
        46.91999816894531,
        46.93998718261719,
        46.959991455078128,
        46.97999572753906,
        47.0,
        47.019989013671878,
        47.03999328613281,
        47.05999755859375,
        47.079986572265628,
        47.09999084472656,
        47.1199951171875,
        47.13999938964844,
        47.15998840332031,
        47.17999267578125,
        47.19999694824219,
        47.21998596191406,
        47.239990234375,
        47.25999450683594,
        47.279998779296878,
        47.29998779296875,
        47.31999206542969,
        47.339996337890628,
        47.3599853515625,
        47.37998962402344,
        47.399993896484378,
        47.41999816894531,
        47.43998718261719,
        47.459991455078128,
        47.47999572753906,
        47.5,
        47.519989013671878,
        47.53999328613281,
        47.55999755859375,
        47.579986572265628,
        47.59999084472656,
        47.6199951171875,
        47.63999938964844,
        47.65998840332031,
        47.67999267578125,
        47.69999694824219,
        47.71998596191406,
        47.739990234375,
        47.75999450683594,
        47.779998779296878,
        47.79998779296875,
        47.81999206542969,
        47.839996337890628,
        47.8599853515625,
        47.87998962402344,
        47.899993896484378,
        47.91999816894531,
        47.93998718261719,
        47.959991455078128,
        47.97999572753906,
        48.0,
        48.019989013671878,
        48.03999328613281,
        48.05999755859375,
        48.079986572265628,
        48.09999084472656,
        48.1199951171875,
        48.13999938964844,
        48.15998840332031,
        48.17999267578125,
        48.19999694824219,
        48.21998596191406,
        48.239990234375,
        48.25999450683594,
        48.279998779296878,
        48.29998779296875,
        48.31999206542969,
        48.339996337890628,
        48.3599853515625,
        48.37998962402344,
        48.399993896484378,
        48.41999816894531,
        48.43998718261719,
        48.459991455078128,
        48.47999572753906,
        48.5,
        48.519989013671878,
        48.53999328613281,
        48.55999755859375,
        48.579986572265628,
        48.59999084472656,
        48.6199951171875,
        48.63999938964844,
        48.65998840332031,
        48.67999267578125,
        48.69999694824219,
        48.71998596191406,
        48.739990234375,
        48.75999450683594,
        48.779998779296878,
        48.79998779296875,
        48.81999206542969,
        48.839996337890628,
        48.8599853515625,
        48.87998962402344,
        48.899993896484378,
        48.91999816894531,
        48.93998718261719,
        48.959991455078128,
        48.97999572753906,
        49.0,
        49.019989013671878,
        49.03999328613281,
        49.05999755859375,
        49.079986572265628,
        49.09999084472656,
        49.1199951171875,
        49.13999938964844,
        49.15998840332031,
        49.17999267578125,
        49.19999694824219,
        49.21998596191406,
        49.239990234375,
        49.25999450683594,
        49.279998779296878,
        49.29998779296875,
        49.31999206542969,
        49.339996337890628,
        49.3599853515625,
        49.37998962402344,
        49.399993896484378,
        49.41999816894531,
        49.43998718261719,
        49.459991455078128,
        49.47999572753906,
        49.5,
        49.519989013671878,
        49.53999328613281,
        49.55999755859375,
        49.579986572265628,
        49.59999084472656,
        49.6199951171875,
        49.63999938964844,
        49.65998840332031,
        49.67999267578125,
        49.69999694824219,
        49.71998596191406,
        49.739990234375,
        49.75999450683594,
        49.779998779296878,
        49.79998779296875,
        49.81999206542969,
        49.839996337890628,
        49.8599853515625,
        49.87998962402344,
        49.899993896484378,
        49.91999816894531,
        49.93998718261719,
        49.959991455078128,
        49.97999572753906,
        50.0,
        50.019989013671878,
        50.03999328613281,
        50.05999755859375,
        50.079986572265628,
        50.09999084472656,
        50.1199951171875,
        50.13999938964844,
        50.15998840332031,
        50.17999267578125,
        50.19999694824219,
        50.21998596191406,
        50.239990234375,
        50.25999450683594,
        50.279998779296878,
        50.29998779296875,
        50.31999206542969,
        50.339996337890628,
        50.3599853515625,
        50.37998962402344,
        50.399993896484378,
        50.41999816894531,
        50.43998718261719,
        50.459991455078128,
        50.47999572753906,
        50.5,
        50.519989013671878,
        50.53999328613281,
        50.55999755859375,
        50.579986572265628,
        50.59999084472656,
        50.6199951171875,
        50.63999938964844,
        50.65998840332031,
        50.67999267578125,
        50.69999694824219,
        50.71998596191406,
        50.739990234375,
        50.75999450683594,
        50.779998779296878,
        50.79998779296875,
        50.81999206542969,
        50.839996337890628,
        50.8599853515625,
        50.87998962402344,
        50.899993896484378,
        50.91999816894531,
        50.93998718261719,
        50.959991455078128,
        50.97999572753906,
        51.0,
        51.019989013671878,
        51.03999328613281,
        51.05999755859375,
        51.079986572265628,
        51.09999084472656,
        51.1199951171875,
        51.13999938964844,
        51.15998840332031,
        51.17999267578125,
        51.19999694824219,
        51.21998596191406,
        51.239990234375,
        51.25999450683594,
        51.279998779296878,
        51.29998779296875,
        51.31999206542969,
        51.339996337890628,
        51.3599853515625,
        51.37998962402344,
        51.399993896484378,
        51.41999816894531,
        51.43998718261719,
        51.459991455078128,
        51.47999572753906,
        51.5,
        51.519989013671878,
        51.53999328613281,
        51.55999755859375,
        51.579986572265628,
        51.59999084472656,
        51.6199951171875,
        51.63999938964844,
        51.65998840332031,
        51.67999267578125,
        51.69999694824219,
        51.71998596191406,
        51.739990234375,
        51.75999450683594,
        51.779998779296878,
        51.79998779296875,
        51.81999206542969,
        51.839996337890628,
        51.8599853515625,
        51.87998962402344,
        51.899993896484378,
        51.91999816894531,
        51.93998718261719,
        51.959991455078128,
        51.97999572753906,
        52.0,
        52.019989013671878,
        52.03999328613281,
        52.05999755859375,
        52.079986572265628,
        52.09999084472656,
        52.1199951171875,
        52.13999938964844,
        52.15998840332031,
        52.17999267578125,
        52.19999694824219,
        52.21998596191406,
        52.239990234375,
        52.25999450683594,
        52.279998779296878,
        52.29998779296875,
        52.31999206542969,
        52.339996337890628,
        52.3599853515625,
        52.37998962402344,
        52.399993896484378,
        52.41999816894531,
        52.43998718261719,
        52.459991455078128,
        52.47999572753906,
        52.5,
        52.519989013671878,
        52.53999328613281,
        52.55999755859375,
        52.579986572265628,
        52.59999084472656,
        52.6199951171875,
        52.63999938964844,
        52.65998840332031,
        52.67999267578125,
        52.69999694824219,
        52.71998596191406,
        52.739990234375,
        52.75999450683594,
        52.779998779296878,
        52.79998779296875,
        52.81999206542969,
        52.839996337890628,
        52.8599853515625,
        52.87998962402344,
        52.899993896484378,
        52.91999816894531,
        52.93998718261719,
        52.959991455078128,
        52.97999572753906,
        53.0,
        53.019989013671878,
        53.03999328613281,
        53.05999755859375,
        53.079986572265628,
        53.09999084472656,
        53.1199951171875,
        53.13999938964844,
        53.15998840332031,
        53.17999267578125,
        53.19999694824219,
        53.21998596191406,
        53.239990234375,
        53.25999450683594,
        53.279998779296878,
        53.29998779296875,
        53.31999206542969,
        53.339996337890628,
        53.3599853515625,
        53.37998962402344,
        53.399993896484378,
        53.41999816894531,
        53.43998718261719,
        53.459991455078128,
        53.47999572753906,
        53.5,
        53.519989013671878,
        53.53999328613281,
        53.55999755859375,
        53.579986572265628,
        53.59999084472656,
        53.6199951171875,
        53.63999938964844,
        53.65998840332031,
        53.67999267578125,
        53.69999694824219,
        53.71998596191406,
        53.739990234375,
        53.75999450683594,
        53.779998779296878,
        53.79998779296875,
        53.81999206542969,
        53.839996337890628,
        53.8599853515625,
        53.87998962402344,
        53.899993896484378,
        53.91999816894531,
        53.93998718261719,
        53.959991455078128,
        53.97999572753906,
        54.0,
        54.019989013671878,
        54.03999328613281,
        54.05999755859375,
        54.079986572265628,
        54.09999084472656,
        54.1199951171875,
        54.13999938964844,
        54.15998840332031,
        54.17999267578125,
        54.19999694824219,
        54.21998596191406,
        54.239990234375,
        54.25999450683594,
        54.279998779296878,
        54.29998779296875,
        54.31999206542969,
        54.339996337890628,
        54.3599853515625,
        54.37998962402344,
        54.399993896484378,
        54.41999816894531,
        54.43998718261719,
        54.459991455078128,
        54.47999572753906,
        54.5,
        54.519989013671878,
        54.53999328613281,
        54.55999755859375,
        54.579986572265628,
        54.59999084472656,
        54.6199951171875,
        54.63999938964844,
        54.65998840332031,
        54.67999267578125,
        54.69999694824219,
        54.71998596191406,
        54.739990234375,
        54.75999450683594,
        54.779998779296878,
        54.79998779296875,
        54.81999206542969,
        54.839996337890628,
        54.8599853515625,
        54.87998962402344,
        54.899993896484378,
        54.91999816894531,
        54.93998718261719,
        54.959991455078128,
        54.97999572753906,
        55.0,
        55.019989013671878,
        55.03999328613281,
        55.05999755859375,
        55.079986572265628,
        55.09999084472656,
        55.1199951171875,
        55.13999938964844,
        55.15998840332031,
        55.17999267578125,
        55.19999694824219,
        55.21998596191406,
        55.239990234375,
        55.25999450683594,
        55.279998779296878,
        55.29998779296875,
        55.31999206542969,
        55.339996337890628,
        55.3599853515625,
        55.37998962402344,
        55.399993896484378,
        55.41999816894531,
        55.43998718261719,
        55.459991455078128,
        55.47999572753906,
        55.5,
        55.519989013671878,
        55.53999328613281,
        55.55999755859375,
        55.579986572265628,
        55.59999084472656,
        55.6199951171875,
        55.63999938964844,
        55.65998840332031,
        55.67999267578125,
        55.69999694824219,
        55.71998596191406,
        55.739990234375,
        55.75999450683594,
        55.779998779296878,
        55.79998779296875,
        55.81999206542969,
        55.839996337890628,
        55.8599853515625,
        55.87998962402344,
        55.899993896484378,
        55.91999816894531,
        55.93998718261719,
        55.959991455078128,
        55.97999572753906,
        56.0,
        56.019989013671878,
        56.03999328613281,
        56.05999755859375,
        56.079986572265628,
        56.09999084472656,
        56.1199951171875,
        56.13999938964844,
        56.15998840332031,
        56.17999267578125,
        56.19999694824219,
        56.21998596191406,
        56.239990234375,
        56.25999450683594,
        56.279998779296878,
        56.29998779296875,
        56.31999206542969,
        56.339996337890628,
        56.3599853515625,
        56.37998962402344,
        56.399993896484378,
        56.41999816894531,
        56.43998718261719,
        56.459991455078128,
        56.47999572753906,
        56.5,
        56.519989013671878,
        56.53999328613281,
        56.55999755859375,
        56.579986572265628,
        56.59999084472656,
        56.6199951171875,
        56.63999938964844,
        56.65998840332031,
        56.67999267578125,
        56.69999694824219,
        56.71998596191406,
        56.739990234375,
        56.75999450683594,
        56.779998779296878,
        56.79998779296875,
        56.81999206542969,
        56.839996337890628,
        56.8599853515625,
        56.87998962402344,
        56.899993896484378,
        56.91999816894531,
        56.93998718261719,
        56.959991455078128,
        56.97999572753906,
        57.0,
        57.019989013671878,
        57.03999328613281,
        57.05999755859375,
        57.079986572265628,
        57.09999084472656,
        57.1199951171875,
        57.13999938964844,
        57.15998840332031,
        57.17999267578125,
        57.19999694824219,
        57.21998596191406,
        57.239990234375,
        57.25999450683594,
        57.279998779296878,
        57.29998779296875,
        57.31999206542969,
        57.339996337890628,
        57.3599853515625,
        57.37998962402344,
        57.399993896484378,
        57.41999816894531,
        57.43998718261719,
        57.459991455078128,
        57.47999572753906,
        57.5,
        57.519989013671878,
        57.53999328613281,
        57.55999755859375,
        57.579986572265628,
        57.59999084472656,
        57.6199951171875,
        57.63999938964844,
        57.65998840332031,
        57.67999267578125,
        57.69999694824219,
        57.71998596191406,
        57.739990234375,
        57.75999450683594,
        57.779998779296878,
        57.79998779296875,
        57.81999206542969,
        57.839996337890628,
        57.8599853515625,
        57.87998962402344,
        57.899993896484378,
        57.91999816894531,
        57.93998718261719,
        57.959991455078128,
        57.97999572753906,
        58.0,
        58.019989013671878,
        58.03999328613281,
        58.05999755859375,
        58.079986572265628,
        58.09999084472656,
        58.1199951171875,
        58.13999938964844,
        58.15998840332031,
        58.17999267578125,
        58.19999694824219,
        58.21998596191406,
        58.239990234375,
        58.25999450683594,
        58.279998779296878,
        58.29998779296875,
        58.31999206542969,
        58.339996337890628,
        58.3599853515625,
        58.37998962402344,
        58.399993896484378,
        58.41999816894531,
        58.43998718261719,
        58.459991455078128,
        58.47999572753906,
        58.5,
        58.519989013671878,
        58.53999328613281,
        58.55999755859375,
        58.579986572265628,
        58.59999084472656,
        58.6199951171875,
        58.63999938964844,
        58.65998840332031,
        58.67999267578125,
        58.69999694824219,
        58.71998596191406,
        58.739990234375,
        58.75999450683594,
        58.779998779296878,
        58.79998779296875,
        58.81999206542969,
        58.839996337890628,
        58.8599853515625,
        58.87998962402344,
        58.899993896484378,
        58.91999816894531,
        58.93998718261719,
        58.959991455078128,
        58.97999572753906,
        59.0,
        59.019989013671878,
        59.03999328613281,
        59.05999755859375,
        59.079986572265628,
        59.09999084472656,
        59.1199951171875,
        59.13999938964844,
        59.15998840332031,
        59.17999267578125,
        59.19999694824219,
        59.21998596191406,
        59.239990234375,
        59.25999450683594,
        59.279998779296878,
        59.29998779296875,
        59.31999206542969,
        59.339996337890628,
        59.3599853515625,
        59.37998962402344,
        59.399993896484378,
        59.41999816894531,
        59.43998718261719,
        59.459991455078128,
        59.47999572753906,
        59.5,
        59.519989013671878,
        59.53999328613281,
        59.55999755859375,
        59.579986572265628,
        59.59999084472656,
        59.6199951171875,
        59.63999938964844,
        59.65998840332031,
        59.67999267578125,
        59.69999694824219,
        59.71998596191406,
        59.739990234375,
        59.75999450683594,
        59.779998779296878,
        59.79998779296875,
        59.81999206542969,
        59.839996337890628,
        59.8599853515625,
        59.87998962402344,
        59.899993896484378,
        59.91999816894531,
        59.93998718261719,
        59.959991455078128,
        59.97999572753906
    ],
    "rightHandPositions": [
        "(0.299409, 1.272451, 0.200690)",
        "(0.299637, 1.272314, 0.200563)",
        "(0.299848, 1.272170, 0.200451)",
        "(0.300035, 1.272069, 0.200374)",
        "(0.300242, 1.272073, 0.200302)",
        "(0.300390, 1.272121, 0.200241)",
        "(0.300660, 1.272287, 0.200159)",
        "(0.300819, 1.272428, 0.200192)",
        "(0.300973, 1.272551, 0.200244)",
        "(0.301129, 1.272650, 0.200269)",
        "(0.301210, 1.272679, 0.200258)",
        "(0.301350, 1.272717, 0.200205)",
        "(0.301534, 1.272754, 0.200113)",
        "(0.301791, 1.272772, 0.199925)",
        "(0.302074, 1.272766, 0.199738)",
        "(0.302319, 1.272737, 0.199660)",
        "(0.302505, 1.272705, 0.199641)",
        "(0.302775, 1.272618, 0.199653)",
        "(0.302951, 1.272517, 0.199692)",
        "(0.303151, 1.272368, 0.199734)",
        "(0.303317, 1.272181, 0.199773)",
        "(0.303397, 1.272091, 0.199777)",
        "(0.303555, 1.271964, 0.199738)",
        "(0.303718, 1.271926, 0.199639)",
        "(0.303919, 1.272038, 0.199287)",
        "(0.303941, 1.272110, 0.199054)",
        "(0.303893, 1.272252, 0.198436)",
        "(0.303741, 1.272528, 0.197906)",
        "(0.303534, 1.272928, 0.197569)",
        "(0.303279, 1.273272, 0.196941)",
        "(0.303116, 1.273644, 0.195827)",
        "(0.303077, 1.273946, 0.195256)",
        "(0.303037, 1.274598, 0.194070)",
        "(0.302987, 1.275373, 0.192883)",
        "(0.302862, 1.276258, 0.191683)",
        "(0.302724, 1.277085, 0.190295)",
        "(0.302670, 1.277500, 0.189378)",
        "(0.302478, 1.278203, 0.187322)",
        "(0.302050, 1.279054, 0.185417)",
        "(0.301410, 1.280053, 0.183770)",
        "(0.300980, 1.280514, 0.182921)",
        "(0.300134, 1.281417, 0.181154)",
        "(0.299302, 1.282388, 0.179268)",
        "(0.298519, 1.283473, 0.177483)",
        "(0.297670, 1.284655, 0.175919)",
        "(0.297257, 1.285228, 0.175335)",
        "(0.296299, 1.286375, 0.174323)",
        "(0.295390, 1.287535, 0.173314)",
        "(0.294385, 1.288575, 0.172441)",
        "(0.293330, 1.289509, 0.171732)",
        "(0.292809, 1.289971, 0.171514)",
        "(0.291497, 1.290565, 0.171161)",
        "(0.290013, 1.290666, 0.170914)",
        "(0.288599, 1.290697, 0.170726)",
        "(0.287243, 1.291096, 0.170669)",
        "(0.286524, 1.291308, 0.170608)",
        "(0.284822, 1.291450, 0.170478)",
        "(0.282681, 1.290977, 0.170484)",
        "(0.280431, 1.290204, 0.170566)",
        "(0.277869, 1.289722, 0.170710)",
        "(0.276703, 1.289689, 0.170675)",
        "(0.273859, 1.289600, 0.170625)",
        "(0.270797, 1.289417, 0.170550)",
        "(0.267470, 1.289412, 0.170500)",
        "(0.264299, 1.289998, 0.170237)",
        "(0.262725, 1.290393, 0.169974)",
        "(0.260045, 1.291647, 0.169306)",
        "(0.256987, 1.293451, 0.168677)",
        "(0.254131, 1.295597, 0.167876)",
        "(0.251176, 1.298354, 0.167067)",
        "(0.249800, 1.299943, 0.166614)",
        "(0.247211, 1.303260, 0.165524)",
        "(0.244957, 1.307106, 0.164397)",
        "(0.242866, 1.311253, 0.163193)",
        "(0.240736, 1.315179, 0.161834)",
        "(0.239824, 1.316985, 0.161144)",
        "(0.237712, 1.320800, 0.159919)",
        "(0.235837, 1.324446, 0.158819)",
        "(0.233986, 1.327769, 0.157868)",
        "(0.232180, 1.330943, 0.157049)",
        "(0.231286, 1.332346, 0.156690)",
        "(0.229192, 1.335199, 0.156030)",
        "(0.227621, 1.338197, 0.155383)",
        "(0.225881, 1.341264, 0.154697)",
        "(0.224227, 1.344208, 0.153915)",
        "(0.223258, 1.345662, 0.153544)",
        "(0.221394, 1.348657, 0.152941)",
        "(0.219678, 1.351927, 0.152733)",
        "(0.217542, 1.355083, 0.152860)",
        "(0.215580, 1.358370, 0.153114)",
        "(0.214545, 1.360016, 0.153376)",
        "(0.212606, 1.363274, 0.153791)",
        "(0.210817, 1.366216, 0.154124)",
        "(0.209087, 1.368944, 0.154307)",
        "(0.207576, 1.371546, 0.154448)",
        "(0.206985, 1.372801, 0.154436)",
        "(0.205872, 1.375215, 0.154340)",
        "(0.204444, 1.377650, 0.154324)",
        "(0.202672, 1.379970, 0.154426)",
        "(0.200450, 1.382031, 0.154613)",
        "(0.199242, 1.382971, 0.154739)",
        "(0.196739, 1.384755, 0.155259)",
        "(0.194593, 1.386677, 0.155718)",
        "(0.192692, 1.388395, 0.156013)",
        "(0.190781, 1.389969, 0.156282)",
        "(0.188717, 1.391289, 0.156619)",
        "(0.187543, 1.391777, 0.156779)",
        "(0.185438, 1.392643, 0.156954)",
        "(0.183807, 1.393408, 0.156927)",
        "(0.182345, 1.393910, 0.156680)",
        "(0.181710, 1.394088, 0.156441)",
        "(0.180419, 1.394176, 0.155986)",
        "(0.179204, 1.394173, 0.155584)",
        "(0.178390, 1.394207, 0.155344)",
        "(0.177865, 1.394363, 0.155264)",
        "(0.177806, 1.394445, 0.155246)",
        "(0.177314, 1.394607, 0.155243)",
        "(0.177363, 1.394787, 0.155218)",
        "(0.177248, 1.395162, 0.155253)",
        "(0.177309, 1.395509, 0.155210)",
        "(0.177286, 1.395713, 0.155204)",
        "(0.177225, 1.396026, 0.155125)",
        "(0.177363, 1.396399, 0.154975)",
        "(0.177392, 1.396710, 0.154642)",
        "(0.177575, 1.397044, 0.154149)",
        "(0.177612, 1.397165, 0.153912)",
        "(0.177720, 1.397510, 0.153506)",
        "(0.177778, 1.397786, 0.153176)",
        "(0.177693, 1.398125, 0.152647)",
        "(0.177505, 1.398462, 0.151783)",
        "(0.177446, 1.398594, 0.151357)",
        "(0.177485, 1.398919, 0.150547)",
        "(0.177490, 1.399195, 0.149760)",
        "(0.177263, 1.399343, 0.149109)",
        "(0.177090, 1.399428, 0.148767)",
        "(0.176924, 1.399460, 0.148548)",
        "(0.176346, 1.399499, 0.147917)",
        "(0.176317, 1.399581, 0.147649)",
        "(0.175791, 1.399548, 0.147109)",
        "(0.175825, 1.399715, 0.146999)",
        "(0.175785, 1.399809, 0.146923)",
        "(0.175622, 1.400073, 0.146778)",
        "(0.175536, 1.400496, 0.146709)",
        "(0.175597, 1.400904, 0.146577)",
        "(0.175675, 1.401176, 0.146439)",
        "(0.175735, 1.401343, 0.146359)",
        "(0.175878, 1.401720, 0.146141)",
        "(0.175878, 1.401891, 0.146019)",
        "(0.175906, 1.402149, 0.146000)",
        "(0.175939, 1.402384, 0.146039)",
        "(0.175984, 1.402546, 0.146044)",
        "(0.176015, 1.402844, 0.146122)",
        "(0.176007, 1.403149, 0.146233)",
        "(0.175919, 1.403270, 0.146245)",
        "(0.175944, 1.403335, 0.146109)",
        "(0.176087, 1.403429, 0.145967)",
        "(0.176223, 1.403589, 0.145786)",
        "(0.176258, 1.403740, 0.145591)",
        "(0.176414, 1.403898, 0.145359)",
        "(0.176506, 1.404042, 0.145060)",
        "(0.176514, 1.404136, 0.144846)",
        "(0.176398, 1.404102, 0.144431)",
        "(0.176537, 1.404234, 0.144279)",
        "(0.176369, 1.404288, 0.143811)",
        "(0.176099, 1.404237, 0.143294)",
        "(0.176015, 1.404236, 0.143055)",
        "(0.175965, 1.404076, 0.142515)",
        "(0.175756, 1.403804, 0.141862)",
        "(0.175628, 1.403416, 0.141174)",
        "(0.175507, 1.403112, 0.140534)",
        "(0.175411, 1.402919, 0.140227)",
        "(0.175208, 1.402547, 0.139736)",
        "(0.175097, 1.402294, 0.139327)",
        "(0.174998, 1.402126, 0.139104)",
        "(0.174888, 1.402044, 0.139014)",
        "(0.174854, 1.402019, 0.138920)",
        "(0.174843, 1.402022, 0.138872)",
        "(0.174686, 1.401962, 0.138861)",
        "(0.174464, 1.401956, 0.139000)",
        "(0.174195, 1.401971, 0.139176)",
        "(0.174094, 1.402015, 0.139242)",
        "(0.173835, 1.402064, 0.139439)",
        "(0.173671, 1.402142, 0.139519)",
        "(0.173395, 1.402185, 0.139691)",
        "(0.173224, 1.402297, 0.139785)",
        "(0.173075, 1.402350, 0.139885)",
        "(0.172888, 1.402463, 0.139952)",
        "(0.172737, 1.402597, 0.139934)",
        "(0.172558, 1.402697, 0.139903)",
        "(0.172267, 1.402761, 0.139877)",
        "(0.172023, 1.402773, 0.139904)",
        "(0.171600, 1.402805, 0.139962)",
        "(0.171277, 1.402822, 0.139972)",
        "(0.170854, 1.402791, 0.140038)",
        "(0.170433, 1.402763, 0.140080)",
        "(0.170156, 1.402741, 0.140124)",
        "(0.169733, 1.402745, 0.140131)",
        "(0.169384, 1.402841, 0.140082)",
        "(0.169064, 1.402989, 0.139919)",
        "(0.168774, 1.403219, 0.139631)",
        "(0.168535, 1.403355, 0.139441)",
        "(0.168387, 1.403757, 0.139172)",
        "(0.168085, 1.404026, 0.138959)",
        "(0.167563, 1.404401, 0.138634)",
        "(0.167142, 1.404711, 0.138269)",
        "(0.166921, 1.404848, 0.138089)",
        "(0.166524, 1.405209, 0.137630)",
        "(0.165994, 1.405544, 0.137205)",
        "(0.165635, 1.405894, 0.136896)",
        "(0.165225, 1.406281, 0.136691)",
        "(0.165013, 1.406489, 0.136583)",
        "(0.164793, 1.406819, 0.136413)",
        "(0.164560, 1.407057, 0.136289)",
        "(0.164092, 1.407378, 0.136170)",
        "(0.163756, 1.407451, 0.136074)",
        "(0.163630, 1.407467, 0.136020)",
        "(0.163270, 1.407457, 0.135925)",
        "(0.163070, 1.407439, 0.135784)",
        "(0.162906, 1.407427, 0.135662)",
        "(0.162785, 1.407419, 0.135575)",
        "(0.162767, 1.407430, 0.135523)",
        "(0.162657, 1.407407, 0.135470)",
        "(0.162458, 1.407335, 0.135472)",
        "(0.162169, 1.407219, 0.135506)",
        "(0.161908, 1.407079, 0.135548)",
        "(0.161881, 1.407093, 0.135535)",
        "(0.161718, 1.407071, 0.135596)",
        "(0.161663, 1.407141, 0.135626)",
        "(0.161679, 1.407261, 0.135632)",
        "(0.161682, 1.407386, 0.135660)",
        "(0.161671, 1.407495, 0.135701)",
        "(0.161684, 1.407603, 0.135724)",
        "(0.161633, 1.407704, 0.135797)",
        "(0.161580, 1.407761, 0.135866)",
        "(0.161641, 1.407813, 0.135866)",
        "(0.161641, 1.407808, 0.135924)",
        "(0.161645, 1.407787, 0.136001)",
        "(0.161656, 1.407727, 0.136092)",
        "(0.161633, 1.407579, 0.136091)",
        "(0.161590, 1.407352, 0.136108)",
        "(0.161612, 1.407348, 0.136108)",
        "(0.161594, 1.407191, 0.136186)",
        "(0.161656, 1.407071, 0.136267)",
        "(0.161630, 1.406835, 0.136479)",
        "(0.161585, 1.406603, 0.136628)",
        "(0.161528, 1.406465, 0.136678)",
        "(0.161448, 1.406182, 0.136757)",
        "(0.161457, 1.405904, 0.136786)",
        "(0.161543, 1.405700, 0.136725)",
        "(0.161724, 1.405413, 0.136645)",
        "(0.161835, 1.405359, 0.136607)",
        "(0.162032, 1.405243, 0.136517)",
        "(0.162221, 1.405047, 0.136480)",
        "(0.162320, 1.404896, 0.136519)",
        "(0.162462, 1.404708, 0.136689)",
        "(0.162474, 1.404644, 0.136726)",
        "(0.162515, 1.404474, 0.136777)",
        "(0.162545, 1.404314, 0.136802)",
        "(0.162473, 1.404047, 0.136913)",
        "(0.162419, 1.403809, 0.137095)",
        "(0.162428, 1.403760, 0.137127)",
        "(0.162550, 1.403774, 0.137129)",
        "(0.162673, 1.403834, 0.137212)",
        "(0.162837, 1.403983, 0.137246)",
        "(0.162953, 1.404137, 0.137254)",
        "(0.162977, 1.404240, 0.137331)",
        "(0.163061, 1.404465, 0.137363)",
        "(0.163041, 1.404707, 0.137522)",
        "(0.163070, 1.404941, 0.137640)",
        "(0.163032, 1.405103, 0.137750)",
        "(0.162980, 1.405185, 0.137811)",
        "(0.162870, 1.405293, 0.137883)",
        "(0.162680, 1.405301, 0.137906)",
        "(0.162526, 1.405280, 0.137908)",
        "(0.162450, 1.405317, 0.137936)",
        "(0.162442, 1.405358, 0.137942)",
        "(0.162481, 1.405456, 0.137962)",
        "(0.162519, 1.405610, 0.138070)",
        "(0.162566, 1.405771, 0.138104)",
        "(0.162583, 1.405912, 0.138091)",
        "(0.162569, 1.405952, 0.138078)",
        "(0.162543, 1.406037, 0.138023)",
        "(0.162468, 1.406111, 0.137987)",
        "(0.162358, 1.406183, 0.137907)",
        "(0.162284, 1.406271, 0.137786)",
        "(0.162274, 1.406306, 0.137744)",
        "(0.162134, 1.406391, 0.137676)",
        "(0.162073, 1.406456, 0.137636)",
        "(0.162032, 1.406534, 0.137555)",
        "(0.161962, 1.406576, 0.137450)",
        "(0.161975, 1.406600, 0.137375)",
        "(0.161900, 1.406561, 0.137217)",
        "(0.161899, 1.406520, 0.136988)",
        "(0.161880, 1.406459, 0.136827)",
        "(0.161890, 1.406479, 0.136667)",
        "(0.161904, 1.406504, 0.136601)",
        "(0.161789, 1.406495, 0.136506)",
        "(0.161729, 1.406535, 0.136390)",
        "(0.161639, 1.406580, 0.136264)",
        "(0.161591, 1.406666, 0.136114)",
        "(0.161592, 1.406727, 0.136045)",
        "(0.161524, 1.406838, 0.135920)",
        "(0.161493, 1.406901, 0.135762)",
        "(0.161377, 1.406930, 0.135626)",
        "(0.161097, 1.406888, 0.135465)",
        "(0.160940, 1.406839, 0.135427)",
        "(0.160634, 1.406739, 0.135344)",
        "(0.160562, 1.406761, 0.135243)",
        "(0.160475, 1.406826, 0.135155)",
        "(0.160418, 1.406957, 0.135078)",
        "(0.160400, 1.406999, 0.135043)",
        "(0.160302, 1.407095, 0.134958)",
        "(0.160191, 1.407194, 0.134824)",
        "(0.159995, 1.407258, 0.134679)",
        "(0.159753, 1.407250, 0.134515)",
        "(0.159620, 1.407205, 0.134453)",
        "(0.159330, 1.407146, 0.134285)",
        "(0.159205, 1.407184, 0.134171)",
        "(0.159101, 1.407248, 0.134052)",
        "(0.159032, 1.407317, 0.133877)",
        "(0.158973, 1.407323, 0.133783)",
        "(0.158973, 1.407401, 0.133565)",
        "(0.158907, 1.407450, 0.133397)",
        "(0.158709, 1.407466, 0.133152)",
        "(0.158526, 1.407466, 0.132905)",
        "(0.158453, 1.407476, 0.132805)",
        "(0.158302, 1.407515, 0.132598)",
        "(0.158140, 1.407584, 0.132428)",
        "(0.157999, 1.407674, 0.132239)",
        "(0.157835, 1.407740, 0.131970)",
        "(0.157777, 1.407757, 0.131856)",
        "(0.157659, 1.407798, 0.131560)",
        "(0.157605, 1.407850, 0.131331)",
        "(0.157613, 1.407954, 0.131042)",
        "(0.157523, 1.407984, 0.130685)",
        "(0.157483, 1.407975, 0.130548)",
        "(0.157320, 1.407932, 0.130255)",
        "(0.157095, 1.407867, 0.130023)",
        "(0.156876, 1.407812, 0.129838)",
        "(0.156683, 1.407813, 0.129698)",
        "(0.156626, 1.407850, 0.129645)",
        "(0.156525, 1.407987, 0.129605)",
        "(0.156490, 1.408169, 0.129591)",
        "(0.156435, 1.408381, 0.129610)",
        "(0.156328, 1.408551, 0.129631)",
        "(0.156350, 1.408636, 0.129584)",
        "(0.156209, 1.408746, 0.129568)",
        "(0.156120, 1.408877, 0.129540)",
        "(0.155965, 1.408979, 0.129516)",
        "(0.155707, 1.409101, 0.129449)",
        "(0.155557, 1.409175, 0.129364)",
        "(0.155257, 1.409312, 0.129203)",
        "(0.155043, 1.409544, 0.129046)",
        "(0.154793, 1.409702, 0.128817)",
        "(0.154662, 1.409884, 0.128527)",
        "(0.154568, 1.409965, 0.128357)",
        "(0.154568, 1.410094, 0.127939)",
        "(0.154422, 1.410182, 0.127514)",
        "(0.154360, 1.410231, 0.127202)",
        "(0.154451, 1.410322, 0.126975)",
        "(0.154404, 1.410319, 0.126910)",
        "(0.154249, 1.410340, 0.126809)",
        "(0.154203, 1.410428, 0.126789)",
        "(0.153660, 1.410254, 0.126828)",
        "(0.153421, 1.410284, 0.126803)",
        "(0.153278, 1.410189, 0.126819)",
        "(0.153099, 1.409931, 0.126809)",
        "(0.152935, 1.409877, 0.126892)",
        "(0.152666, 1.409600, 0.126929)",
        "(0.152499, 1.409375, 0.126903)",
        "(0.152212, 1.409091, 0.126931)",
        "(0.151805, 1.408604, 0.126777)",
        "(0.151661, 1.408164, 0.126517)",
        "(0.151494, 1.407917, 0.126428)",
        "(0.151612, 1.407955, 0.126361)",
        "(0.151586, 1.407943, 0.126342)",
        "(0.151503, 1.408028, 0.126370)",
        "(0.151429, 1.408037, 0.126347)",
        "(0.151244, 1.408051, 0.126352)",
        "(0.150982, 1.408097, 0.126367)",
        "(0.150859, 1.407999, 0.126372)",
        "(0.150465, 1.407950, 0.126382)",
        "(0.150337, 1.407838, 0.126283)",
        "(0.150253, 1.407763, 0.126086)",
        "(0.150503, 1.407922, 0.125943)",
        "(0.150540, 1.407889, 0.125829)",
        "(0.150730, 1.407948, 0.125584)",
        "(0.150840, 1.407998, 0.125395)",
        "(0.150937, 1.408120, 0.125229)",
        "(0.150992, 1.408239, 0.125165)",
        "(0.151018, 1.408310, 0.125137)",
        "(0.151010, 1.408425, 0.125126)",
        "(0.151050, 1.408510, 0.125116)",
        "(0.151086, 1.408540, 0.125156)",
        "(0.151204, 1.408520, 0.125176)",
        "(0.151292, 1.408524, 0.125157)",
        "(0.151463, 1.408450, 0.125156)",
        "(0.151552, 1.408381, 0.125222)",
        "(0.151642, 1.408268, 0.125342)",
        "(0.151768, 1.408235, 0.125413)",
        "(0.151787, 1.408164, 0.125498)",
        "(0.151734, 1.407912, 0.125723)",
        "(0.151662, 1.407695, 0.125906)",
        "(0.151629, 1.407476, 0.126031)",
        "(0.151483, 1.407023, 0.126178)",
        "(0.151468, 1.406901, 0.126218)",
        "(0.151504, 1.406736, 0.126276)",
        "(0.151557, 1.406673, 0.126352)",
        "(0.151456, 1.406519, 0.126631)",
        "(0.151389, 1.406439, 0.126848)",
        "(0.151351, 1.406401, 0.126960)",
        "(0.151254, 1.406323, 0.127155)",
        "(0.151212, 1.406279, 0.127262)",
        "(0.150943, 1.406067, 0.127464)",
        "(0.150821, 1.405970, 0.127505)",
        "(0.150740, 1.405905, 0.127524)",
        "(0.150435, 1.405653, 0.127589)",
        "(0.150188, 1.405397, 0.127581)",
        "(0.150056, 1.405176, 0.127522)",
        "(0.150132, 1.405098, 0.127428)",
        "(0.150125, 1.405029, 0.127395)",
        "(0.149978, 1.404820, 0.127383)",
        "(0.149798, 1.404578, 0.127315)",
        "(0.149545, 1.404258, 0.127262)",
        "(0.149323, 1.403955, 0.127123)",
        "(0.149279, 1.403849, 0.127063)",
        "(0.149256, 1.403700, 0.126952)",
        "(0.149086, 1.403407, 0.126801)",
        "(0.149053, 1.403304, 0.126673)",
        "(0.148965, 1.403187, 0.126487)",
        "(0.148893, 1.403121, 0.126426)",
        "(0.148768, 1.403078, 0.126320)",
        "(0.148715, 1.403112, 0.126173)",
        "(0.148657, 1.403151, 0.125999)",
        "(0.148610, 1.403210, 0.125793)",
        "(0.148508, 1.403219, 0.125681)",
        "(0.148467, 1.403286, 0.125446)",
        "(0.148428, 1.403324, 0.125220)",
        "(0.148351, 1.403319, 0.124907)",
        "(0.148316, 1.403327, 0.124659)",
        "(0.148332, 1.403350, 0.124587)",
        "(0.148254, 1.403353, 0.124450)",
        "(0.148133, 1.403279, 0.124393)",
        "(0.148195, 1.403291, 0.124289)",
        "(0.148079, 1.403113, 0.124191)",
        "(0.148090, 1.403082, 0.124148)",
        "(0.148139, 1.402993, 0.124035)",
        "(0.148138, 1.402856, 0.123915)",
        "(0.148134, 1.402627, 0.123744)",
        "(0.148225, 1.402607, 0.123641)",
        "(0.148236, 1.402575, 0.123615)",
        "(0.148296, 1.402544, 0.123547)",
        "(0.148276, 1.402425, 0.123459)",
        "(0.148347, 1.402402, 0.123264)",
        "(0.148388, 1.402389, 0.123031)",
        "(0.148418, 1.402416, 0.122951)",
        "(0.148432, 1.402467, 0.122680)",
        "(0.148340, 1.402537, 0.122316)",
        "(0.148342, 1.402731, 0.121862)",
        "(0.148286, 1.403032, 0.121361)",
        "(0.148266, 1.403251, 0.121147)",
        "(0.148090, 1.403807, 0.120646)",
        "(0.147871, 1.404784, 0.119839)",
        "(0.147731, 1.406276, 0.118757)",
        "(0.147706, 1.407864, 0.117622)",
        "(0.147679, 1.408685, 0.117035)",
        "(0.147587, 1.410650, 0.115717)",
        "(0.147608, 1.412913, 0.114374)",
        "(0.147591, 1.415292, 0.112985)",
        "(0.147609, 1.417735, 0.111593)",
        "(0.147611, 1.418968, 0.110897)",
        "(0.147496, 1.421365, 0.109648)",
        "(0.147392, 1.423776, 0.108587)",
        "(0.147389, 1.426252, 0.107809)",
        "(0.147451, 1.428587, 0.107234)",
        "(0.147424, 1.429652, 0.107013)",
        "(0.147434, 1.431668, 0.106794)",
        "(0.147686, 1.433540, 0.106658)",
        "(0.147804, 1.435042, 0.106629)",
        "(0.147827, 1.436297, 0.106739)",
        "(0.147924, 1.436827, 0.106913)",
        "(0.148177, 1.437568, 0.107276)",
        "(0.148327, 1.437558, 0.107374)",
        "(0.148522, 1.437652, 0.107566)",
        "(0.148711, 1.437505, 0.107834)",
        "(0.148672, 1.437097, 0.108221)",
        "(0.148613, 1.436466, 0.108616)",
        "(0.148534, 1.435805, 0.109079)",
        "(0.148454, 1.435268, 0.109505)",
        "(0.148187, 1.434664, 0.109886)",
        "(0.148055, 1.434488, 0.110109)",
        "(0.147871, 1.434481, 0.110264)",
        "(0.147670, 1.434791, 0.110141)",
        "(0.147570, 1.435363, 0.109852)",
        "(0.147287, 1.436473, 0.109197)",
        "(0.147053, 1.437205, 0.108692)",
        "(0.146798, 1.438506, 0.107763)",
        "(0.146555, 1.439965, 0.106846)",
        "(0.146119, 1.441636, 0.105940)",
        "(0.145707, 1.443704, 0.105042)",
        "(0.145452, 1.444845, 0.104523)",
        "(0.144757, 1.447358, 0.103267)",
        "(0.144094, 1.450430, 0.101767)",
        "(0.143376, 1.454256, 0.099985)",
        "(0.142544, 1.458676, 0.097801)",
        "(0.142210, 1.461125, 0.096776)",
        "(0.141598, 1.466672, 0.094771)",
        "(0.140893, 1.472797, 0.093189)",
        "(0.140129, 1.479330, 0.091879)",
        "(0.139031, 1.485882, 0.090716)",
        "(0.138547, 1.489203, 0.090202)",
        "(0.137588, 1.495789, 0.089336)",
        "(0.136460, 1.502178, 0.088652)",
        "(0.135324, 1.508537, 0.088240)",
        "(0.134312, 1.514630, 0.087872)",
        "(0.133769, 1.517546, 0.087689)",
        "(0.132749, 1.523193, 0.087479)",
        "(0.131550, 1.528542, 0.087474)",
        "(0.130195, 1.533597, 0.087489)",
        "(0.128689, 1.538179, 0.087534)",
        "(0.128016, 1.540411, 0.087590)",
        "(0.126828, 1.544686, 0.087730)",
        "(0.125843, 1.548653, 0.087814)",
        "(0.125051, 1.552423, 0.087775)",
        "(0.124415, 1.555954, 0.087565)",
        "(0.123979, 1.557572, 0.087400)",
        "(0.123021, 1.560498, 0.087004)",
        "(0.122427, 1.563291, 0.086588)",
        "(0.121430, 1.565832, 0.086175)",
        "(0.120575, 1.568249, 0.085679)",
        "(0.120195, 1.569495, 0.085469)",
        "(0.119508, 1.571883, 0.085121)",
        "(0.118787, 1.574205, 0.084770)",
        "(0.117985, 1.576428, 0.084536)",
        "(0.117250, 1.578592, 0.084161)",
        "(0.116867, 1.579661, 0.083941)",
        "(0.116057, 1.581882, 0.083544)",
        "(0.115234, 1.584224, 0.083060)",
        "(0.114286, 1.586772, 0.082662)",
        "(0.113369, 1.589816, 0.082521)",
        "(0.112927, 1.591478, 0.082578)",
        "(0.112102, 1.595134, 0.082982)",
        "(0.111421, 1.599417, 0.083749)",
        "(0.110899, 1.604242, 0.084847)",
        "(0.110591, 1.609583, 0.086105)",
        "(0.110368, 1.612352, 0.086819)",
        "(0.109884, 1.618142, 0.088288)",
        "(0.109334, 1.624302, 0.089789)",
        "(0.108637, 1.630983, 0.091566)",
        "(0.107892, 1.637931, 0.093586)",
        "(0.107498, 1.641387, 0.094606)",
        "(0.106946, 1.648620, 0.096760)",
        "(0.106897, 1.656178, 0.099154)",
        "(0.107068, 1.664084, 0.101907)",
        "(0.107011, 1.671900, 0.104860)",
        "(0.106857, 1.675692, 0.106394)",
        "(0.106570, 1.683118, 0.109628)",
        "(0.106338, 1.690163, 0.112922)",
        "(0.106655, 1.696836, 0.116041)",
        "(0.107072, 1.703085, 0.119413)",
        "(0.107295, 1.706116, 0.121137)",
        "(0.107784, 1.711691, 0.124601)",
        "(0.108111, 1.716714, 0.128272)",
        "(0.108597, 1.721211, 0.132116)",
        "(0.109177, 1.725196, 0.136173)",
        "(0.109458, 1.727077, 0.138245)",
        "(0.110009, 1.730455, 0.142610)",
        "(0.110671, 1.733357, 0.147275)",
        "(0.111446, 1.735885, 0.152338)",
        "(0.112235, 1.737947, 0.157738)",
        "(0.112539, 1.738836, 0.160507)",
        "(0.113105, 1.740289, 0.166207)",
        "(0.113596, 1.741327, 0.172003)",
        "(0.113994, 1.742143, 0.178023)",
        "(0.114281, 1.742697, 0.184426)",
        "(0.114453, 1.742969, 0.187753)",
        "(0.114925, 1.743445, 0.194472)",
        "(0.115587, 1.743799, 0.201081)",
        "(0.116253, 1.744175, 0.207606)",
        "(0.116929, 1.744447, 0.213931)",
        "(0.117324, 1.744590, 0.217016)",
        "(0.118131, 1.744767, 0.223055)",
        "(0.119091, 1.744783, 0.228866)",
        "(0.120053, 1.744718, 0.234429)",
        "(0.120896, 1.744598, 0.239924)",
        "(0.121391, 1.744577, 0.242647)",
        "(0.122349, 1.744411, 0.248007)",
        "(0.123348, 1.743989, 0.253173)",
        "(0.124351, 1.743407, 0.258283)",
        "(0.125373, 1.742766, 0.263619)",
        "(0.125811, 1.742384, 0.266324)",
        "(0.126311, 1.741374, 0.271663)",
        "(0.126629, 1.740146, 0.276965)",
        "(0.127111, 1.738866, 0.282373)",
        "(0.127725, 1.737571, 0.287808)",
        "(0.128001, 1.736873, 0.290490)",
        "(0.128599, 1.735340, 0.295782)",
        "(0.129194, 1.733633, 0.300893)",
        "(0.129613, 1.731599, 0.306030)",
        "(0.130084, 1.729479, 0.311132)",
        "(0.130335, 1.728358, 0.313690)",
        "(0.130912, 1.725984, 0.318704)",
        "(0.131519, 1.723433, 0.323571)",
        "(0.132025, 1.720623, 0.328334)",
        "(0.132264, 1.717540, 0.332645)",
        "(0.132335, 1.715917, 0.334705)",
        "(0.132509, 1.712486, 0.338368)",
        "(0.132961, 1.708748, 0.341515)",
        "(0.133283, 1.704472, 0.344332)",
        "(0.133621, 1.699882, 0.347129)",
        "(0.133856, 1.697478, 0.348526)",
        "(0.134548, 1.692441, 0.351147)",
        "(0.135207, 1.687061, 0.353490)",
        "(0.135798, 1.681293, 0.355640)",
        "(0.136233, 1.675125, 0.357846)",
        "(0.136421, 1.672001, 0.359040)",
        "(0.136703, 1.665333, 0.361568)",
        "(0.136892, 1.658574, 0.364138)",
        "(0.137326, 1.651646, 0.366409)",
        "(0.138013, 1.644723, 0.368563)",
        "(0.138301, 1.641322, 0.369593)",
        "(0.138764, 1.634547, 0.371515)",
        "(0.139440, 1.627841, 0.373381)",
        "(0.140115, 1.621296, 0.374922)",
        "(0.140737, 1.614737, 0.376076)",
        "(0.141026, 1.611442, 0.376518)",
        "(0.141717, 1.604898, 0.376832)",
        "(0.142344, 1.598441, 0.376919)",
        "(0.142699, 1.592191, 0.376955)",
        "(0.143088, 1.586179, 0.376887)",
        "(0.143305, 1.583210, 0.376734)",
        "(0.143953, 1.577325, 0.375997)",
        "(0.144559, 1.571570, 0.375096)",
        "(0.145007, 1.565887, 0.374254)",
        "(0.145746, 1.560264, 0.373636)",
        "(0.146147, 1.557473, 0.373356)",
        "(0.146733, 1.551818, 0.372827)",
        "(0.147468, 1.546172, 0.372494)",
        "(0.148051, 1.540403, 0.372437)",
        "(0.148386, 1.534339, 0.372419)",
        "(0.148591, 1.531216, 0.372447)",
        "(0.149424, 1.524816, 0.372578)",
        "(0.150144, 1.518141, 0.372865)",
        "(0.150469, 1.511111, 0.373186)",
        "(0.150916, 1.503972, 0.373700)",
        "(0.151174, 1.500386, 0.373989)",
        "(0.151736, 1.493133, 0.374369)",
        "(0.152132, 1.485375, 0.374325)",
        "(0.152322, 1.477184, 0.374025)",
        "(0.152246, 1.468836, 0.373603)",
        "(0.152241, 1.464622, 0.373338)",
        "(0.152257, 1.456001, 0.372534)",
        "(0.152226, 1.447146, 0.371422)",
        "(0.152050, 1.438149, 0.370099)",
        "(0.151853, 1.429191, 0.368564)",
        "(0.151721, 1.424691, 0.367612)",
        "(0.151301, 1.415738, 0.365189)",
        "(0.150900, 1.406850, 0.362602)",
        "(0.150393, 1.397955, 0.359330)",
        "(0.149499, 1.389027, 0.355296)",
        "(0.149093, 1.384632, 0.353078)",
        "(0.148288, 1.376159, 0.348401)",
        "(0.147677, 1.368267, 0.343562)",
        "(0.146838, 1.360675, 0.338148)",
        "(0.146242, 1.353291, 0.332117)",
        "(0.145997, 1.350022, 0.329301)",
        "(0.145359, 1.343095, 0.323360)",
        "(0.144716, 1.336327, 0.317306)",
        "(0.143868, 1.329991, 0.311316)",
        "(0.143020, 1.324014, 0.305172)",
        "(0.142527, 1.321028, 0.302002)",
        "(0.141700, 1.315582, 0.295556)",
        "(0.141025, 1.310906, 0.289111)",
        "(0.140483, 1.307068, 0.282761)",
        "(0.140028, 1.303815, 0.276802)",
        "(0.139897, 1.302361, 0.273861)",
        "(0.139791, 1.299725, 0.267842)",
        "(0.139760, 1.297417, 0.261771)",
        "(0.139663, 1.295240, 0.255768)",
        "(0.139686, 1.293411, 0.250108)",
        "(0.139667, 1.292625, 0.247551)",
        "(0.139525, 1.291306, 0.243000)",
        "(0.139384, 1.290079, 0.238799)",
        "(0.139332, 1.289104, 0.234812)",
        "(0.139346, 1.288319, 0.230908)",
        "(0.139352, 1.288010, 0.228980)",
        "(0.139389, 1.287587, 0.225045)",
        "(0.139519, 1.287395, 0.220910)",
        "(0.139478, 1.287255, 0.216602)",
        "(0.139273, 1.287228, 0.212446)",
        "(0.139204, 1.287363, 0.210378)",
        "(0.139064, 1.287823, 0.206213)",
        "(0.138903, 1.288382, 0.201889)",
        "(0.138919, 1.289309, 0.197350)",
        "(0.138873, 1.290177, 0.192507)",
        "(0.138851, 1.290626, 0.190041)",
        "(0.138845, 1.291551, 0.185123)",
        "(0.138722, 1.292470, 0.180289)",
        "(0.138543, 1.293478, 0.175511)",
        "(0.138447, 1.294653, 0.170744)",
        "(0.138419, 1.295332, 0.168373)",
        "(0.138288, 1.296721, 0.163502)",
        "(0.138151, 1.298165, 0.158319)",
        "(0.137913, 1.299776, 0.153025)",
        "(0.137599, 1.301698, 0.147744)",
        "(0.137505, 1.302826, 0.145053)",
        "(0.137368, 1.305481, 0.139769)",
        "(0.137305, 1.308876, 0.134754)",
        "(0.137261, 1.313148, 0.129937)",
        "(0.137173, 1.317954, 0.125101)",
        "(0.137090, 1.320567, 0.122807)",
        "(0.136908, 1.326330, 0.118522)",
        "(0.136707, 1.332647, 0.114473)",
        "(0.136424, 1.339476, 0.110639)",
        "(0.136139, 1.346668, 0.107109)",
        "(0.135990, 1.350409, 0.105478)",
        "(0.135783, 1.358018, 0.102461)",
        "(0.135623, 1.365770, 0.099825)",
        "(0.135313, 1.373559, 0.097543)",
        "(0.135079, 1.381398, 0.095316)",
        "(0.134993, 1.385309, 0.094280)",
        "(0.134984, 1.393114, 0.092488)",
        "(0.135024, 1.400699, 0.091041)",
        "(0.135057, 1.407827, 0.089490)",
        "(0.135236, 1.414540, 0.088002)",
        "(0.135311, 1.417770, 0.087398)",
        "(0.135568, 1.423881, 0.086322)",
        "(0.135704, 1.429404, 0.085153)",
        "(0.136014, 1.434416, 0.084069)",
        "(0.136275, 1.439055, 0.083139)",
        "(0.136363, 1.441264, 0.082729)",
        "(0.136531, 1.445360, 0.081973)",
        "(0.136650, 1.449037, 0.081250)",
        "(0.136703, 1.452359, 0.080632)",
        "(0.136847, 1.455389, 0.079923)",
        "(0.136965, 1.456864, 0.079595)",
        "(0.137183, 1.459533, 0.078939)",
        "(0.137225, 1.461743, 0.078045)",
        "(0.137351, 1.463663, 0.076985)",
        "(0.137355, 1.465412, 0.076041)",
        "(0.137333, 1.466272, 0.075617)",
        "(0.137202, 1.467761, 0.074883)",
        "(0.137173, 1.469334, 0.073944)",
        "(0.136928, 1.470712, 0.073072)",
        "(0.136553, 1.472118, 0.072293)",
        "(0.136420, 1.472531, 0.072025)",
        "(0.135856, 1.474261, 0.070890)",
        "(0.135119, 1.475981, 0.069990)",
        "(0.134174, 1.478205, 0.068989)",
        "(0.133397, 1.480968, 0.068146)",
        "(0.133130, 1.482634, 0.067813)",
        "(0.132637, 1.486551, 0.067418)",
        "(0.132265, 1.490942, 0.067146)",
        "(0.131836, 1.495751, 0.066936)",
        "(0.131110, 1.500633, 0.066840)",
        "(0.130700, 1.503115, 0.066835)",
        "(0.129957, 1.508202, 0.066916)",
        "(0.129188, 1.513453, 0.067221)",
        "(0.128462, 1.518900, 0.067600)",
        "(0.127792, 1.524341, 0.067903)",
        "(0.127378, 1.527041, 0.068019)",
        "(0.127005, 1.532462, 0.068256)",
        "(0.126534, 1.537790, 0.068416)",
        "(0.126209, 1.543021, 0.068426)",
        "(0.125586, 1.548014, 0.068259)",
        "(0.125202, 1.550446, 0.068146)",
        "(0.124645, 1.555257, 0.067817)",
        "(0.124499, 1.560114, 0.067552)",
        "(0.124243, 1.564928, 0.067411)",
        "(0.124081, 1.569777, 0.067390)",
        "(0.123921, 1.572165, 0.067377)",
        "(0.123258, 1.577056, 0.067630)",
        "(0.122787, 1.582098, 0.068221)",
        "(0.122543, 1.587290, 0.068972)",
        "(0.122325, 1.592654, 0.069734)",
        "(0.122172, 1.595343, 0.070115)",
        "(0.121936, 1.600753, 0.070912)",
        "(0.121776, 1.606154, 0.071726)",
        "(0.121410, 1.611600, 0.072652)",
        "(0.120890, 1.617048, 0.073705)",
        "(0.120701, 1.619780, 0.074314)",
        "(0.120609, 1.625226, 0.075720)",
        "(0.120839, 1.630730, 0.077393)",
        "(0.121452, 1.636147, 0.079233)",
        "(0.122081, 1.641606, 0.081279)",
        "(0.122364, 1.644286, 0.082408)",
        "(0.122765, 1.649598, 0.084780)",
        "(0.123266, 1.654776, 0.087254)",
        "(0.124024, 1.659832, 0.089761)",
        "(0.124947, 1.664800, 0.092352)",
        "(0.125517, 1.667203, 0.093647)",
        "(0.126736, 1.671867, 0.096203)",
        "(0.127785, 1.676273, 0.098671)",
        "(0.128824, 1.680592, 0.101431)",
        "(0.129730, 1.684726, 0.104351)",
        "(0.130124, 1.686705, 0.105837)",
        "(0.130935, 1.690622, 0.108859)",
        "(0.131277, 1.694287, 0.112129)",
        "(0.131625, 1.697895, 0.115819)",
        "(0.131806, 1.701175, 0.119592)",
        "(0.131971, 1.702706, 0.121486)",
        "(0.132353, 1.705691, 0.125416)",
        "(0.132557, 1.708433, 0.129521)",
        "(0.132361, 1.710957, 0.133825)",
        "(0.131866, 1.713210, 0.138367)",
        "(0.131590, 1.714231, 0.140701)",
        "(0.130973, 1.716083, 0.145580)",
        "(0.130413, 1.717686, 0.150664)",
        "(0.129955, 1.719132, 0.155774)",
        "(0.129329, 1.720338, 0.160835)",
        "(0.129063, 1.720863, 0.163365)",
        "(0.128565, 1.721703, 0.168469)",
        "(0.128033, 1.722301, 0.173668)",
        "(0.127691, 1.722713, 0.178856)",
        "(0.127472, 1.723088, 0.184168)",
        "(0.127324, 1.723240, 0.186856)",
        "(0.126971, 1.723434, 0.192244)",
        "(0.126746, 1.723471, 0.197743)",
        "(0.126667, 1.723308, 0.203398)",
        "(0.126774, 1.723177, 0.209291)",
        "(0.126994, 1.723130, 0.212286)",
        "(0.127682, 1.722880, 0.218367)",
        "(0.128369, 1.722301, 0.224611)",
        "(0.128924, 1.721390, 0.231290)",
        "(0.129636, 1.720307, 0.238412)",
        "(0.129897, 1.719684, 0.242123)",
        "(0.130612, 1.718084, 0.249834)",
        "(0.131433, 1.715934, 0.257675)",
        "(0.132134, 1.713145, 0.265660)",
        "(0.132646, 1.709846, 0.273915)",
        "(0.132891, 1.708034, 0.278101)",
        "(0.133516, 1.704115, 0.286562)",
        "(0.134402, 1.699816, 0.294913)",
        "(0.135194, 1.694776, 0.303061)",
        "(0.135917, 1.689257, 0.311269)",
        "(0.136352, 1.686336, 0.315285)",
        "(0.137228, 1.680048, 0.322938)",
        "(0.138130, 1.673146, 0.329981)",
        "(0.138549, 1.665422, 0.336418)",
        "(0.138921, 1.657376, 0.342575)",
        "(0.139072, 1.653249, 0.345610)",
        "(0.139408, 1.644721, 0.351141)",
        "(0.139529, 1.635881, 0.356020)",
        "(0.139556, 1.626958, 0.360568)",
        "(0.139604, 1.618187, 0.364816)",
        "(0.139587, 1.613866, 0.366814)",
        "(0.139778, 1.605391, 0.370395)",
        "(0.140071, 1.597060, 0.373516)",
        "(0.140275, 1.588816, 0.376109)",
        "(0.140650, 1.580834, 0.378358)",
        "(0.140934, 1.576917, 0.379375)",
        "(0.141773, 1.569151, 0.381087)",
        "(0.142384, 1.561492, 0.382497)",
        "(0.142649, 1.553880, 0.383726)",
        "(0.143186, 1.546327, 0.384827)",
        "(0.143617, 1.542578, 0.385323)",
        "(0.144510, 1.534970, 0.385939)",
        "(0.145151, 1.527145, 0.386152)",
        "(0.145847, 1.519195, 0.386481)",
        "(0.146673, 1.511279, 0.386972)",
        "(0.147084, 1.507278, 0.387205)",
        "(0.147921, 1.499163, 0.387654)",
        "(0.148691, 1.490752, 0.388047)",
        "(0.149350, 1.482135, 0.388270)",
        "(0.149743, 1.473261, 0.388456)",
        "(0.149919, 1.468778, 0.388510)",
        "(0.150094, 1.459795, 0.388410)",
        "(0.150077, 1.450688, 0.387953)",
        "(0.149833, 1.441807, 0.387247)",
        "(0.149499, 1.433309, 0.386575)",
        "(0.149322, 1.429192, 0.386157)",
        "(0.148930, 1.421305, 0.385081)",
        "(0.148485, 1.413878, 0.383555)",
        "(0.147910, 1.406789, 0.381493)",
        "(0.147293, 1.399894, 0.379074)",
        "(0.146884, 1.396521, 0.377775)",
        "(0.145990, 1.389938, 0.374789)",
        "(0.144867, 1.383238, 0.371147)",
        "(0.144024, 1.376495, 0.366728)",
        "(0.143283, 1.369862, 0.362334)",
        "(0.142864, 1.366545, 0.360205)",
        "(0.141814, 1.359874, 0.355783)",
        "(0.140769, 1.353425, 0.351145)",
        "(0.140091, 1.347237, 0.345894)",
        "(0.139627, 1.341199, 0.340253)",
        "(0.139350, 1.338242, 0.337444)",
        "(0.138867, 1.332532, 0.331811)",
        "(0.138292, 1.326888, 0.325953)",
        "(0.137643, 1.321319, 0.319762)",
        "(0.137216, 1.316217, 0.313837)",
        "(0.136959, 1.313800, 0.311012)",
        "(0.136614, 1.309355, 0.305533)",
        "(0.136288, 1.305244, 0.300101)",
        "(0.136214, 1.301546, 0.294742)",
        "(0.136119, 1.298067, 0.289566)",
        "(0.136103, 1.296414, 0.286967)",
        "(0.135953, 1.293194, 0.281613)",
        "(0.135714, 1.290156, 0.275704)",
        "(0.135432, 1.287166, 0.269150)",
        "(0.135236, 1.284475, 0.262616)",
        "(0.135178, 1.283232, 0.259400)",
        "(0.135073, 1.280817, 0.252984)",
        "(0.134689, 1.278625, 0.246815)",
        "(0.134222, 1.276645, 0.240634)",
        "(0.133786, 1.274819, 0.234414)",
        "(0.133574, 1.274056, 0.231338)",
        "(0.133209, 1.272829, 0.225127)",
        "(0.132865, 1.271942, 0.218815)",
        "(0.132697, 1.271714, 0.212560)",
        "(0.132484, 1.271881, 0.206346)",
        "(0.132368, 1.272043, 0.203209)",
        "(0.132213, 1.272695, 0.196811)",
        "(0.132127, 1.273785, 0.190367)",
        "(0.132122, 1.275078, 0.183950)",
        "(0.132044, 1.276469, 0.177747)",
        "(0.131979, 1.277222, 0.174733)",
        "(0.131814, 1.278991, 0.168896)",
        "(0.131548, 1.280969, 0.163197)",
        "(0.131558, 1.283189, 0.157595)",
        "(0.131676, 1.285978, 0.152608)",
        "(0.131762, 1.287541, 0.150259)",
        "(0.131862, 1.290830, 0.145680)",
        "(0.131961, 1.294313, 0.141369)",
        "(0.131970, 1.298289, 0.137778)",
        "(0.131773, 1.302413, 0.134462)",
        "(0.131654, 1.304450, 0.132788)",
        "(0.131362, 1.308532, 0.129303)",
        "(0.131074, 1.312720, 0.125924)",
        "(0.130645, 1.317041, 0.122822)",
        "(0.130386, 1.321567, 0.119907)",
        "(0.130264, 1.323821, 0.118439)",
        "(0.130054, 1.328449, 0.115627)",
        "(0.129813, 1.333088, 0.112785)",
        "(0.129608, 1.337680, 0.110047)",
        "(0.129184, 1.342079, 0.107473)",
        "(0.128919, 1.344217, 0.106161)",
        "(0.128294, 1.348300, 0.103400)",
        "(0.127727, 1.352387, 0.100769)",
        "(0.127049, 1.356434, 0.098181)",
        "(0.126489, 1.360453, 0.095555)",
        "(0.126275, 1.362507, 0.094284)",
        "(0.125846, 1.366868, 0.092062)",
        "(0.125519, 1.371172, 0.089870)",
        "(0.125163, 1.375412, 0.087682)",
        "(0.124873, 1.379496, 0.085474)",
        "(0.124656, 1.381456, 0.084432)",
        "(0.124209, 1.385295, 0.082571)",
        "(0.123890, 1.389031, 0.080667)",
        "(0.123529, 1.392604, 0.078784)",
        "(0.123081, 1.396028, 0.077057)",
        "(0.122865, 1.397645, 0.076268)",
        "(0.122338, 1.400707, 0.074723)",
        "(0.121892, 1.403471, 0.072828)",
        "(0.121599, 1.405998, 0.070785)",
        "(0.121268, 1.408215, 0.068744)",
        "(0.121099, 1.409278, 0.067799)",
        "(0.120767, 1.411272, 0.065836)",
        "(0.120359, 1.413091, 0.063907)",
        "(0.120076, 1.414954, 0.062127)",
        "(0.119870, 1.416817, 0.060462)",
        "(0.119622, 1.417790, 0.059923)",
        "(0.118889, 1.419489, 0.059439)",
        "(0.117876, 1.422052, 0.058647)",
        "(0.117145, 1.424843, 0.058054)",
        "(0.116542, 1.428148, 0.057434)",
        "(0.116332, 1.430025, 0.057129)",
        "(0.116028, 1.434357, 0.056504)",
        "(0.115859, 1.439297, 0.055908)",
        "(0.115721, 1.444832, 0.055359)",
        "(0.115556, 1.450826, 0.054957)",
        "(0.115442, 1.453919, 0.054747)",
        "(0.115152, 1.460494, 0.054448)",
        "(0.114925, 1.467462, 0.054272)",
        "(0.114653, 1.474550, 0.053987)",
        "(0.114089, 1.481844, 0.053745)",
        "(0.113891, 1.485593, 0.053693)",
        "(0.113516, 1.493379, 0.053746)",
        "(0.113535, 1.501608, 0.054152)",
        "(0.113993, 1.510299, 0.054655)",
        "(0.114536, 1.519215, 0.055371)",
        "(0.114774, 1.523350, 0.055725)",
        "(0.114917, 1.532317, 0.056424)",
        "(0.115168, 1.541151, 0.057216)",
        "(0.115327, 1.549496, 0.057626)",
        "(0.115717, 1.557474, 0.057795)",
        "(0.115844, 1.561328, 0.057870)",
        "(0.115890, 1.568720, 0.057920)",
        "(0.115848, 1.575801, 0.058049)",
        "(0.115614, 1.582462, 0.058156)",
        "(0.115239, 1.588811, 0.058363)",
        "(0.115073, 1.591848, 0.058515)",
        "(0.114421, 1.597602, 0.058859)",
        "(0.113571, 1.603119, 0.059213)",
        "(0.112706, 1.608672, 0.059686)",
        "(0.111601, 1.614205, 0.060246)",
        "(0.110941, 1.616971, 0.060493)",
        "(0.109511, 1.622209, 0.060570)",
        "(0.108435, 1.627487, 0.060435)",
        "(0.107625, 1.632837, 0.060346)",
        "(0.106906, 1.638269, 0.060534)",
        "(0.106411, 1.641035, 0.060704)",
        "(0.105098, 1.646452, 0.061066)",
        "(0.104206, 1.651752, 0.061867)",
        "(0.103612, 1.657003, 0.062820)",
        "(0.103093, 1.662058, 0.063639)",
        "(0.102792, 1.664586, 0.064151)",
        "(0.102782, 1.669546, 0.065273)",
        "(0.102828, 1.674492, 0.066708)",
        "(0.102817, 1.679374, 0.068496)",
        "(0.102692, 1.684079, 0.070537)",
        "(0.102558, 1.686329, 0.071623)",
        "(0.102674, 1.690799, 0.074091)",
        "(0.103142, 1.695320, 0.076908)",
        "(0.103816, 1.699817, 0.080013)",
        "(0.104405, 1.704092, 0.083264)",
        "(0.104681, 1.706208, 0.085028)",
        "(0.105267, 1.710255, 0.088765)",
        "(0.106112, 1.714135, 0.092817)",
        "(0.107029, 1.717805, 0.097115)",
        "(0.107958, 1.721223, 0.101699)",
        "(0.108395, 1.722834, 0.104149)",
        "(0.109253, 1.725729, 0.109372)",
        "(0.109856, 1.728256, 0.114885)",
        "(0.110570, 1.730517, 0.120688)",
        "(0.111292, 1.732476, 0.126659)",
        "(0.111612, 1.733344, 0.129788)",
        "(0.112072, 1.735005, 0.136231)",
        "(0.112419, 1.736451, 0.143128)",
        "(0.112676, 1.737437, 0.149882)",
        "(0.113124, 1.738173, 0.156690)",
        "(0.113358, 1.738515, 0.160161)",
        "(0.113769, 1.739202, 0.167234)",
        "(0.114239, 1.739706, 0.174178)",
        "(0.114733, 1.739927, 0.180701)",
        "(0.115277, 1.740007, 0.187033)",
        "(0.115603, 1.740075, 0.190197)",
        "(0.116289, 1.740167, 0.196327)",
        "(0.116978, 1.740007, 0.201978)",
        "(0.117420, 1.739487, 0.207318)",
        "(0.117627, 1.738755, 0.212591)",
        "(0.117725, 1.738354, 0.215268)",
        "(0.117921, 1.737470, 0.220633)",
        "(0.118161, 1.736478, 0.225957)",
        "(0.118286, 1.735254, 0.231229)",
        "(0.118434, 1.733950, 0.236527)",
        "(0.118495, 1.733268, 0.239198)",
        "(0.118737, 1.731745, 0.244517)",
        "(0.119164, 1.729906, 0.249842)",
        "(0.119332, 1.727580, 0.255035)",
        "(0.119576, 1.725105, 0.260613)",
        "(0.119690, 1.723754, 0.263558)",
        "(0.119924, 1.720712, 0.269637)",
        "(0.120257, 1.717104, 0.275924)",
        "(0.120612, 1.712938, 0.282653)",
        "(0.121200, 1.708252, 0.289918)",
        "(0.121595, 1.705737, 0.293698)",
        "(0.122476, 1.700011, 0.301382)",
        "(0.122889, 1.693137, 0.309013)",
        "(0.123161, 1.685080, 0.316338)",
        "(0.123419, 1.675941, 0.323376)",
        "(0.123544, 1.671057, 0.326764)",
        "(0.123453, 1.660471, 0.333363)",
        "(0.122777, 1.649185, 0.339618)",
        "(0.122257, 1.637597, 0.345472)",
        "(0.122012, 1.625504, 0.350550)",
        "(0.121980, 1.619365, 0.352804)",
        "(0.121811, 1.607159, 0.356900)",
        "(0.121347, 1.594999, 0.360684)",
        "(0.121153, 1.582855, 0.364099)",
        "(0.121094, 1.570805, 0.366902)",
        "(0.120933, 1.564831, 0.368104)",
        "(0.120478, 1.552900, 0.370114)",
        "(0.120152, 1.541024, 0.371787)",
        "(0.120078, 1.529433, 0.372796)",
        "(0.119858, 1.518301, 0.373290)",
        "(0.119767, 1.512876, 0.373371)",
        "(0.119876, 1.502338, 0.373187)",
        "(0.120325, 1.492198, 0.372613)",
        "(0.120511, 1.482410, 0.371769)",
        "(0.120723, 1.473088, 0.370338)",
        "(0.120757, 1.468465, 0.369467)",
        "(0.120765, 1.459502, 0.367603)",
        "(0.120886, 1.451218, 0.365377)",
        "(0.121352, 1.443233, 0.362786)",
        "(0.122031, 1.435578, 0.359940)",
        "(0.122398, 1.431813, 0.358470)",
        "(0.123008, 1.424649, 0.355170)",
        "(0.123346, 1.417558, 0.351700)",
        "(0.123305, 1.410573, 0.347766)",
        "(0.123240, 1.403572, 0.343156)",
        "(0.123078, 1.400086, 0.340624)",
        "(0.122767, 1.393451, 0.335664)",
        "(0.122393, 1.387305, 0.330820)",
        "(0.122054, 1.381297, 0.326077)",
        "(0.121883, 1.375506, 0.321333)",
        "(0.121860, 1.372678, 0.318951)",
        "(0.121692, 1.367098, 0.314201)",
        "(0.121516, 1.361555, 0.309165)",
        "(0.120980, 1.355875, 0.303852)",
        "(0.120322, 1.350142, 0.298570)",
        "(0.119898, 1.347228, 0.295913)",
        "(0.119064, 1.341652, 0.290530)",
        "(0.118449, 1.336534, 0.284996)",
        "(0.118019, 1.331866, 0.279497)",
        "(0.117613, 1.327813, 0.274294)",
        "(0.117314, 1.325868, 0.271716)",
        "(0.116719, 1.322196, 0.266180)",
        "(0.116202, 1.318965, 0.260207)",
        "(0.115631, 1.316119, 0.254120)",
        "(0.115094, 1.313564, 0.247796)",
        "(0.114834, 1.312380, 0.244552)",
        "(0.114439, 1.310436, 0.238125)",
        "(0.114187, 1.309019, 0.232007)",
        "(0.113843, 1.307753, 0.226059)",
        "(0.113594, 1.306526, 0.219910)",
        "(0.113460, 1.305898, 0.216756)",
        "(0.113004, 1.304681, 0.210564)",
        "(0.112552, 1.303748, 0.204492)",
        "(0.112101, 1.303026, 0.198272)",
        "(0.111761, 1.302706, 0.192072)",
        "(0.111621, 1.302652, 0.189061)",
        "(0.111540, 1.303049, 0.183523)",
        "(0.111358, 1.303780, 0.178209)",
        "(0.111155, 1.304695, 0.172907)",
        "(0.111027, 1.305967, 0.167883)",
        "(0.110959, 1.306642, 0.165435)",
        "(0.110943, 1.308248, 0.160636)",
        "(0.110955, 1.309907, 0.156036)",
        "(0.110894, 1.311747, 0.151890)",
        "(0.110803, 1.313793, 0.147988)",
        "(0.110771, 1.314855, 0.146085)",
        "(0.110853, 1.317134, 0.142274)",
        "(0.111139, 1.319598, 0.138602)",
        "(0.111373, 1.322131, 0.134975)",
        "(0.111658, 1.324816, 0.131439)",
        "(0.111740, 1.326160, 0.129751)",
        "(0.111855, 1.328892, 0.126549)",
        "(0.112088, 1.331825, 0.123554)",
        "(0.112325, 1.334757, 0.120557)",
        "(0.112533, 1.337719, 0.117651)",
        "(0.112649, 1.339238, 0.116194)",
        "(0.112950, 1.342312, 0.113159)",
        "(0.113392, 1.345401, 0.110067)",
        "(0.113773, 1.348723, 0.107217)",
        "(0.114273, 1.352234, 0.104349)",
        "(0.114507, 1.353981, 0.102853)",
        "(0.114960, 1.357501, 0.099874)",
        "(0.115327, 1.361083, 0.097076)",
        "(0.115646, 1.364745, 0.094380)",
        "(0.115980, 1.368398, 0.091825)",
        "(0.116157, 1.370241, 0.090665)",
        "(0.116416, 1.373838, 0.088502)",
        "(0.116672, 1.377116, 0.086504)",
        "(0.116909, 1.380173, 0.084918)",
        "(0.116976, 1.382880, 0.083587)",
        "(0.116921, 1.384076, 0.082929)",
        "(0.116878, 1.386202, 0.081715)",
        "(0.116935, 1.388047, 0.080869)",
        "(0.117012, 1.389592, 0.080282)",
        "(0.117008, 1.390861, 0.079866)",
        "(0.116928, 1.391336, 0.079682)",
        "(0.116869, 1.392142, 0.079251)",
        "(0.116916, 1.393364, 0.078530)",
        "(0.117186, 1.394345, 0.078038)",
        "(0.117387, 1.395261, 0.077529)",
        "(0.117408, 1.395421, 0.077413)",
        "(0.117484, 1.396173, 0.076897)",
        "(0.117521, 1.397040, 0.076299)",
        "(0.117501, 1.397686, 0.075877)",
        "(0.117391, 1.398562, 0.075295)",
        "(0.117277, 1.399107, 0.074934)",
        "(0.116935, 1.400466, 0.074057)",
        "(0.116466, 1.402367, 0.072751)",
        "(0.116055, 1.404495, 0.071296)",
        "(0.115735, 1.406937, 0.069866)",
        "(0.115578, 1.408334, 0.069169)",
        "(0.115203, 1.411687, 0.067837)",
        "(0.114684, 1.415616, 0.066414)",
        "(0.114071, 1.419981, 0.064954)",
        "(0.113714, 1.424931, 0.063400)",
        "(0.113478, 1.427554, 0.062571)",
        "(0.113003, 1.433236, 0.061037)",
        "(0.112454, 1.439528, 0.059614)",
        "(0.111473, 1.446284, 0.058188)",
        "(0.110346, 1.453479, 0.056915)",
        "(0.109823, 1.457280, 0.056449)",
        "(0.108970, 1.465474, 0.055914)",
        "(0.108062, 1.474131, 0.055389)",
        "(0.107306, 1.482980, 0.054687)",
        "(0.106686, 1.491831, 0.053941)",
        "(0.106536, 1.496229, 0.053606)",
        "(0.106147, 1.504784, 0.052811)",
        "(0.105695, 1.513005, 0.052127)",
        "(0.105247, 1.521019, 0.051711)",
        "(0.104497, 1.528735, 0.051606)",
        "(0.104200, 1.532501, 0.051715)",
        "(0.103607, 1.539700, 0.052094)",
        "(0.103302, 1.546587, 0.052689)",
        "(0.102751, 1.553094, 0.053238)",
        "(0.101967, 1.559138, 0.053677)",
        "(0.101491, 1.562007, 0.053927)",
        "(0.100594, 1.567514, 0.054650)",
        "(0.099930, 1.572741, 0.055433)",
        "(0.099475, 1.577742, 0.055995)",
        "(0.099087, 1.582451, 0.056325)",
        "(0.098819, 1.584742, 0.056544)",
        "(0.098196, 1.589195, 0.057047)",
        "(0.097703, 1.593443, 0.057490)",
        "(0.097091, 1.597630, 0.057859)",
        "(0.096631, 1.601862, 0.058232)",
        "(0.096305, 1.603933, 0.058377)",
        "(0.095466, 1.608094, 0.058760)",
        "(0.094617, 1.612275, 0.059344)",
        "(0.093820, 1.616392, 0.059887)",
        "(0.093029, 1.620575, 0.060525)",
        "(0.092555, 1.622691, 0.060958)",
        "(0.091482, 1.627088, 0.062049)",
        "(0.090506, 1.631475, 0.063130)",
        "(0.089870, 1.636035, 0.064231)",
        "(0.089301, 1.640783, 0.065399)",
        "(0.089015, 1.643197, 0.066044)",
        "(0.088716, 1.648184, 0.067608)",
        "(0.088198, 1.653134, 0.069372)",
        "(0.087585, 1.658224, 0.071523)",
        "(0.087074, 1.663340, 0.073877)",
        "(0.086942, 1.665876, 0.075101)",
        "(0.086815, 1.670800, 0.077456)",
        "(0.086680, 1.675583, 0.079825)",
        "(0.086258, 1.680241, 0.082403)",
        "(0.085712, 1.684858, 0.085340)",
        "(0.085430, 1.687101, 0.086907)",
        "(0.084852, 1.691381, 0.090180)",
        "(0.084606, 1.695529, 0.093560)",
        "(0.084414, 1.699514, 0.097083)",
        "(0.084400, 1.703377, 0.101006)",
        "(0.084286, 1.705223, 0.103071)",
        "(0.083929, 1.708799, 0.107385)",
        "(0.083360, 1.712037, 0.112071)",
        "(0.082965, 1.714914, 0.116933)",
        "(0.082460, 1.717320, 0.121744)",
        "(0.082204, 1.718383, 0.124153)",
        "(0.081839, 1.720254, 0.129041)",
        "(0.081579, 1.721862, 0.134009)",
        "(0.081443, 1.723189, 0.138975)",
        "(0.081346, 1.724365, 0.143925)",
        "(0.081357, 1.724970, 0.146468)",
        "(0.081273, 1.725946, 0.151512)",
        "(0.081236, 1.726632, 0.156488)",
        "(0.081262, 1.727220, 0.161595)",
        "(0.081353, 1.727792, 0.166845)",
        "(0.081444, 1.728011, 0.169508)",
        "(0.081781, 1.728244, 0.174730)",
        "(0.081960, 1.728050, 0.180047)",
        "(0.082328, 1.727802, 0.185878)",
        "(0.082729, 1.727564, 0.192204)",
        "(0.082980, 1.727361, 0.195473)",
        "(0.083597, 1.726679, 0.202242)",
        "(0.084287, 1.725367, 0.209093)",
        "(0.085158, 1.723676, 0.216191)",
        "(0.086272, 1.721440, 0.223559)",
        "(0.086813, 1.720119, 0.227324)",
        "(0.087708, 1.716862, 0.235077)",
        "(0.088306, 1.712862, 0.243308)",
        "(0.088606, 1.708407, 0.252242)",
        "(0.088926, 1.703438, 0.261570)",
        "(0.089089, 1.700790, 0.266281)",
        "(0.089574, 1.695017, 0.275684)",
        "(0.090206, 1.688633, 0.284990)",
        "(0.090851, 1.682138, 0.294480)",
        "(0.091298, 1.675489, 0.304065)",
        "(0.091525, 1.672046, 0.308767)",
        "(0.092116, 1.664872, 0.317766)",
        "(0.092915, 1.657220, 0.325800)",
        "(0.093508, 1.649679, 0.333107)",
        "(0.094201, 1.641368, 0.340288)",
        "(0.094474, 1.637136, 0.343594)",
        "(0.094888, 1.628530, 0.349332)",
        "(0.095123, 1.619760, 0.354353)",
        "(0.095544, 1.611005, 0.359017)",
        "(0.096185, 1.602139, 0.363210)",
        "(0.096487, 1.597600, 0.365192)",
        "(0.097211, 1.588243, 0.368694)",
        "(0.097736, 1.578496, 0.372135)",
        "(0.098418, 1.568587, 0.375701)",
        "(0.099132, 1.558582, 0.379372)",
        "(0.099435, 1.553633, 0.381203)",
        "(0.100290, 1.543713, 0.384550)",
        "(0.101370, 1.533671, 0.387374)",
        "(0.102346, 1.523391, 0.389585)",
        "(0.103273, 1.512854, 0.391221)",
        "(0.103818, 1.507529, 0.391838)",
        "(0.104975, 1.496709, 0.392836)",
        "(0.105732, 1.485605, 0.393311)",
        "(0.106362, 1.474198, 0.392917)",
        "(0.106777, 1.462545, 0.392173)",
        "(0.106927, 1.456804, 0.391756)",
        "(0.107162, 1.445394, 0.390744)",
        "(0.107343, 1.434024, 0.389329)",
        "(0.107440, 1.422612, 0.387434)",
        "(0.107419, 1.411281, 0.384942)",
        "(0.107377, 1.405636, 0.383669)",
        "(0.107571, 1.394742, 0.380731)",
        "(0.107677, 1.384133, 0.377505)",
        "(0.107636, 1.373821, 0.373975)",
        "(0.107715, 1.364125, 0.370174)",
        "(0.107770, 1.359462, 0.368135)",
        "(0.107863, 1.350492, 0.363542)",
        "(0.107646, 1.341749, 0.358200)",
        "(0.107289, 1.333489, 0.352331)",
        "(0.106814, 1.325760, 0.346394)",
        "(0.106636, 1.322131, 0.343365)",
        "(0.106184, 1.315313, 0.337239)",
        "(0.105751, 1.309115, 0.330945)",
        "(0.105362, 1.303487, 0.324606)",
        "(0.105000, 1.298439, 0.318097)",
        "(0.104872, 1.296115, 0.314848)",
        "(0.104661, 1.292011, 0.308273)",
        "(0.104240, 1.288162, 0.301426)",
        "(0.103781, 1.284616, 0.294524)",
        "(0.103390, 1.281442, 0.287494)",
        "(0.103202, 1.279903, 0.283944)",
        "(0.103068, 1.277221, 0.276781)",
        "(0.102969, 1.274700, 0.269682)",
        "(0.102762, 1.272361, 0.262759)",
        "(0.102325, 1.270035, 0.255961)",
        "(0.102120, 1.268964, 0.252653)",
        "(0.101686, 1.266918, 0.246248)",
        "(0.101144, 1.264945, 0.239894)",
        "(0.100570, 1.263116, 0.233495)",
        "(0.100063, 1.261621, 0.227351)",
        "(0.099794, 1.261065, 0.224390)",
        "(0.099319, 1.260118, 0.218371)",
        "(0.098845, 1.259407, 0.212189)",
        "(0.098309, 1.258792, 0.205761)",
        "(0.097958, 1.258475, 0.199093)",
        "(0.097840, 1.258512, 0.195794)",
        "(0.097689, 1.259002, 0.189223)",
        "(0.097581, 1.259879, 0.182641)",
        "(0.097538, 1.261251, 0.176290)",
        "(0.097465, 1.262987, 0.170124)",
        "(0.097470, 1.263928, 0.167037)",
        "(0.097580, 1.266105, 0.160915)",
        "(0.097644, 1.268563, 0.154941)",
        "(0.097583, 1.271341, 0.149133)",
        "(0.097580, 1.274443, 0.143428)",
        "(0.097537, 1.276166, 0.140724)",
        "(0.097375, 1.280089, 0.135694)",
        "(0.097195, 1.284448, 0.130567)",
        "(0.097211, 1.289255, 0.125138)",
        "(0.097437, 1.294685, 0.120164)",
        "(0.097538, 1.297690, 0.117921)",
        "(0.097564, 1.304176, 0.113692)",
        "(0.097602, 1.310962, 0.109288)",
        "(0.097641, 1.318089, 0.104823)",
        "(0.097672, 1.325864, 0.100781)",
        "(0.097691, 1.329976, 0.098826)",
        "(0.097790, 1.338325, 0.094985)",
        "(0.097731, 1.346896, 0.091827)",
        "(0.097378, 1.355672, 0.089197)",
        "(0.097053, 1.364283, 0.086217)",
        "(0.097034, 1.368505, 0.084562)",
        "(0.097322, 1.376928, 0.081698)",
        "(0.097478, 1.384977, 0.079181)",
        "(0.097292, 1.392356, 0.076578)",
        "(0.097296, 1.399041, 0.074117)",
        "(0.097238, 1.402093, 0.073106)",
        "(0.097219, 1.407929, 0.071300)",
        "(0.097427, 1.413096, 0.069583)",
        "(0.097710, 1.417733, 0.068059)",
        "(0.097954, 1.421837, 0.066798)",
        "(0.098077, 1.423555, 0.066211)",
        "(0.098208, 1.426431, 0.065035)",
        "(0.098231, 1.428626, 0.064124)",
        "(0.098259, 1.430358, 0.063291)",
        "(0.098155, 1.431488, 0.062581)",
        "(0.098069, 1.431865, 0.062328)",
        "(0.097960, 1.432222, 0.061921)",
        "(0.097637, 1.432885, 0.060978)",
        "(0.097454, 1.433165, 0.060249)",
        "(0.097245, 1.433907, 0.059060)",
        "(0.097128, 1.434243, 0.058597)",
        "(0.096641, 1.435566, 0.056997)",
        "(0.096079, 1.437309, 0.055360)",
        "(0.095319, 1.440003, 0.053863)",
        "(0.094579, 1.443929, 0.052410)",
        "(0.094253, 1.446472, 0.051739)",
        "(0.093632, 1.452259, 0.050514)",
        "(0.092738, 1.459659, 0.049868)",
        "(0.091538, 1.468604, 0.049718)",
        "(0.090161, 1.478689, 0.049579)",
        "(0.089358, 1.484050, 0.049584)",
        "(0.087788, 1.495240, 0.049952)",
        "(0.086793, 1.507567, 0.050386)",
        "(0.085988, 1.520447, 0.050798)",
        "(0.085071, 1.534002, 0.051635)",
        "(0.084433, 1.540832, 0.052114)",
        "(0.083388, 1.554168, 0.052698)",
        "(0.082368, 1.567627, 0.053735)",
        "(0.081397, 1.581112, 0.054987)",
        "(0.080595, 1.594184, 0.055883)",
        "(0.080392, 1.600387, 0.055999)",
        "(0.080366, 1.612364, 0.056197)",
        "(0.080370, 1.624065, 0.056677)",
        "(0.079784, 1.635159, 0.057103)",
        "(0.079187, 1.645635, 0.057905)",
        "(0.079010, 1.650690, 0.058448)",
        "(0.079208, 1.660029, 0.059069)",
        "(0.079590, 1.668843, 0.059467)",
        "(0.080014, 1.677398, 0.060296)",
        "(0.080769, 1.685466, 0.061218)",
        "(0.081224, 1.689330, 0.061776)",
        "(0.082702, 1.696864, 0.063022)",
        "(0.084023, 1.703813, 0.064227)",
        "(0.085324, 1.710338, 0.065524)",
        "(0.086739, 1.716289, 0.067242)",
        "(0.087508, 1.719169, 0.068220)",
        "(0.088876, 1.724477, 0.070583)",
        "(0.090221, 1.729426, 0.073923)",
        "(0.091392, 1.733916, 0.077850)",
        "(0.092234, 1.737564, 0.082011)",
        "(0.092576, 1.739214, 0.084231)",
        "(0.092976, 1.742200, 0.089390)",
        "(0.093017, 1.744852, 0.095570)",
        "(0.093112, 1.747266, 0.102574)",
        "(0.093248, 1.749221, 0.110045)",
        "(0.093361, 1.750015, 0.113860)",
        "(0.093557, 1.751393, 0.121721)",
        "(0.094054, 1.752376, 0.130227)",
        "(0.094605, 1.752952, 0.138838)",
        "(0.095235, 1.753336, 0.147716)",
        "(0.095729, 1.753382, 0.152282)",
        "(0.096528, 1.753017, 0.161262)",
        "(0.097282, 1.751721, 0.170000)",
        "(0.097936, 1.749900, 0.178926)",
        "(0.098739, 1.748026, 0.188549)",
        "(0.099092, 1.747003, 0.193507)",
        "(0.099826, 1.744483, 0.203571)",
        "(0.101060, 1.741590, 0.213770)",
        "(0.102196, 1.738452, 0.223793)",
        "(0.103446, 1.734963, 0.233802)",
        "(0.104129, 1.732954, 0.238862)",
        "(0.105739, 1.728271, 0.248772)",
        "(0.106836, 1.722839, 0.258201)",
        "(0.107917, 1.717265, 0.267834)",
        "(0.109220, 1.711165, 0.277633)",
        "(0.110001, 1.707861, 0.282370)",
        "(0.111024, 1.700894, 0.291155)",
        "(0.111754, 1.693562, 0.299350)",
        "(0.112575, 1.685698, 0.306996)",
        "(0.113206, 1.677569, 0.314111)",
        "(0.113505, 1.673418, 0.317428)",
        "(0.113838, 1.664789, 0.323341)",
        "(0.114120, 1.655423, 0.328480)",
        "(0.114218, 1.645545, 0.333398)",
        "(0.114020, 1.635503, 0.338459)",
        "(0.114121, 1.630406, 0.340917)",
        "(0.114587, 1.619914, 0.345577)",
        "(0.114945, 1.608959, 0.349573)",
        "(0.114846, 1.597500, 0.352735)",
        "(0.115137, 1.585597, 0.355421)",
        "(0.115270, 1.579504, 0.356579)",
        "(0.115011, 1.567100, 0.358195)",
        "(0.114420, 1.554628, 0.359688)",
        "(0.113996, 1.541997, 0.360587)",
        "(0.113483, 1.529403, 0.361090)",
        "(0.113114, 1.523332, 0.361140)",
        "(0.112036, 1.511328, 0.360908)",
        "(0.111378, 1.499618, 0.360410)",
        "(0.110763, 1.488277, 0.359784)",
        "(0.109712, 1.477392, 0.358669)",
        "(0.109177, 1.472148, 0.357970)",
        "(0.108342, 1.461893, 0.356448)",
        "(0.107930, 1.452032, 0.354666)",
        "(0.107478, 1.442471, 0.352484)",
        "(0.106539, 1.433184, 0.349901)",
        "(0.106194, 1.428863, 0.348263)",
        "(0.105287, 1.420202, 0.344911)",
        "(0.104281, 1.411810, 0.341450)",
        "(0.103337, 1.403703, 0.337948)",
        "(0.102672, 1.396018, 0.334720)",
        "(0.102470, 1.392347, 0.333166)",
        "(0.102111, 1.385199, 0.329855)",
        "(0.101716, 1.378283, 0.326272)",
        "(0.101061, 1.371556, 0.322547)",
        "(0.100464, 1.365036, 0.318841)",
        "(0.100223, 1.361897, 0.317042)",
        "(0.099823, 1.356040, 0.313576)",
        "(0.099458, 1.350692, 0.310133)",
        "(0.099264, 1.345814, 0.306490)",
        "(0.099009, 1.341050, 0.302320)",
        "(0.098786, 1.338679, 0.300085)",
        "(0.098294, 1.334133, 0.295810)",
        "(0.098000, 1.330101, 0.291369)",
        "(0.097776, 1.326122, 0.286589)",
        "(0.097749, 1.322359, 0.281395)",
        "(0.097613, 1.320475, 0.278541)",
        "(0.097004, 1.316725, 0.272564)",
        "(0.096046, 1.313021, 0.266240)",
        "(0.095065, 1.309402, 0.259149)",
        "(0.094089, 1.306109, 0.251816)",
        "(0.093602, 1.304702, 0.248151)",
        "(0.092542, 1.301970, 0.240476)",
        "(0.091569, 1.299298, 0.232277)",
        "(0.090732, 1.296838, 0.224138)",
        "(0.089910, 1.294710, 0.216390)",
        "(0.089383, 1.293734, 0.212686)",
        "(0.088493, 1.291927, 0.205192)",
        "(0.087826, 1.290513, 0.197486)",
        "(0.087319, 1.289571, 0.189432)",
        "(0.086880, 1.289139, 0.181668)",
        "(0.086601, 1.289274, 0.178169)",
        "(0.085990, 1.289978, 0.171580)",
        "(0.085344, 1.291224, 0.165145)",
        "(0.084788, 1.293118, 0.159074)",
        "(0.084211, 1.295974, 0.154063)",
        "(0.083910, 1.297714, 0.151891)",
        "(0.083327, 1.301644, 0.147530)",
        "(0.083010, 1.305869, 0.142712)",
        "(0.082785, 1.310429, 0.138207)",
        "(0.082514, 1.315608, 0.134185)",
        "(0.082462, 1.318381, 0.132000)",
        "(0.082509, 1.324112, 0.127205)",
        "(0.082698, 1.330145, 0.122698)",
        "(0.082797, 1.336413, 0.118679)",
        "(0.082804, 1.342619, 0.114461)",
        "(0.082973, 1.345669, 0.112139)",
        "(0.083203, 1.351575, 0.107547)",
        "(0.083535, 1.357353, 0.103572)",
        "(0.083706, 1.362974, 0.099826)",
        "(0.083731, 1.368305, 0.095975)",
        "(0.083821, 1.370872, 0.094076)",
        "(0.084028, 1.375834, 0.090779)",
        "(0.084137, 1.380388, 0.088255)",
        "(0.084160, 1.384348, 0.086274)",
        "(0.084049, 1.387757, 0.084388)",
        "(0.084028, 1.389219, 0.083568)",
        "(0.084269, 1.392112, 0.082495)",
        "(0.084562, 1.394552, 0.081718)",
        "(0.084986, 1.396525, 0.081055)",
        "(0.085396, 1.398120, 0.080729)",
        "(0.085555, 1.398793, 0.080688)",
        "(0.085862, 1.399869, 0.080644)",
        "(0.086094, 1.400591, 0.080585)",
        "(0.086135, 1.400729, 0.080578)",
        "(0.086176, 1.400845, 0.080576)",
        "(0.086201, 1.400991, 0.080515)",
        "(0.086132, 1.401058, 0.080368)",
        "(0.085911, 1.401232, 0.079774)",
        "(0.085419, 1.402011, 0.078827)",
        "(0.083790, 1.403794, 0.077654)",
        "(0.082636, 1.405140, 0.077056)",
        "(0.082204, 1.409189, 0.076299)",
        "(0.082807, 1.414393, 0.075542)",
        "(0.083159, 1.420880, 0.074753)",
        "(0.083633, 1.428327, 0.073953)",
        "(0.083972, 1.432383, 0.073585)",
        "(0.084759, 1.440966, 0.073165)",
        "(0.085860, 1.450169, 0.072918)",
        "(0.086754, 1.459547, 0.072645)",
        "(0.087268, 1.468911, 0.071898)",
        "(0.087624, 1.473498, 0.071338)",
        "(0.088483, 1.482782, 0.070418)",
        "(0.089600, 1.492379, 0.069972)",
        "(0.090275, 1.502134, 0.069631)",
        "(0.090844, 1.511957, 0.068968)",
        "(0.091114, 1.516868, 0.068534)",
        "(0.091691, 1.527033, 0.067836)",
        "(0.092208, 1.537212, 0.066958)",
        "(0.092537, 1.547784, 0.065783)",
        "(0.092347, 1.558160, 0.064797)",
        "(0.091942, 1.563155, 0.064348)",
        "(0.091164, 1.573063, 0.063828)",
        "(0.090717, 1.582776, 0.063744)",
        "(0.090293, 1.592509, 0.063961)",
        "(0.089410, 1.602210, 0.064383)",
        "(0.088775, 1.607005, 0.064658)",
        "(0.086904, 1.616632, 0.065383)",
        "(0.085599, 1.625951, 0.066227)",
        "(0.084683, 1.635175, 0.067374)",
        "(0.083808, 1.644698, 0.068896)",
        "(0.083209, 1.649457, 0.069574)",
        "(0.081956, 1.658958, 0.071226)",
        "(0.081930, 1.667837, 0.073253)",
        "(0.082246, 1.676660, 0.075475)",
        "(0.082452, 1.685433, 0.077797)",
        "(0.082429, 1.689763, 0.079059)",
        "(0.082820, 1.698247, 0.082092)",
        "(0.083715, 1.706189, 0.085538)",
        "(0.084412, 1.714028, 0.089530)",
        "(0.084879, 1.721560, 0.094003)",
        "(0.085040, 1.725144, 0.096377)",
        "(0.085493, 1.731767, 0.101587)",
        "(0.086451, 1.737298, 0.106886)",
        "(0.087356, 1.742233, 0.112384)",
        "(0.088075, 1.746482, 0.118326)",
        "(0.088360, 1.748301, 0.121521)",
        "(0.089008, 1.751432, 0.128231)",
        "(0.089762, 1.753697, 0.135098)",
        "(0.090560, 1.755594, 0.142053)",
        "(0.091063, 1.757018, 0.149248)",
        "(0.091382, 1.757614, 0.152859)",
        "(0.091731, 1.758643, 0.160107)",
        "(0.092442, 1.759471, 0.167519)",
        "(0.093032, 1.760136, 0.174902)",
        "(0.093508, 1.760606, 0.182329)",
        "(0.093786, 1.760817, 0.186022)",
        "(0.094341, 1.761077, 0.193175)",
        "(0.095111, 1.761034, 0.200072)",
        "(0.095960, 1.760744, 0.206847)",
        "(0.096782, 1.760428, 0.213747)",
        "(0.097222, 1.760287, 0.217264)",
        "(0.098065, 1.759945, 0.224248)",
        "(0.099049, 1.759186, 0.230813)",
        "(0.099985, 1.757891, 0.237120)",
        "(0.100836, 1.756086, 0.243627)",
        "(0.101389, 1.755083, 0.247035)",
        "(0.102370, 1.752539, 0.254169)",
        "(0.103352, 1.749258, 0.261634)",
        "(0.104453, 1.745183, 0.269381)",
        "(0.106013, 1.740297, 0.277412)",
        "(0.106903, 1.737490, 0.281446)",
        "(0.108331, 1.731344, 0.289513)",
        "(0.109256, 1.724030, 0.297654)",
        "(0.109833, 1.715940, 0.305998)",
        "(0.110660, 1.707111, 0.314527)",
        "(0.110939, 1.702416, 0.318748)",
        "(0.111395, 1.692525, 0.326878)",
        "(0.111819, 1.681703, 0.334409)",
        "(0.112564, 1.669984, 0.341350)",
        "(0.112943, 1.657396, 0.347527)",
        "(0.112842, 1.650830, 0.350284)",
        "(0.112026, 1.637283, 0.355537)",
        "(0.111312, 1.623106, 0.360232)",
        "(0.110672, 1.608528, 0.364248)",
        "(0.110272, 1.593796, 0.367054)",
        "(0.109978, 1.586442, 0.368219)",
        "(0.109183, 1.571741, 0.370424)",
        "(0.108308, 1.557166, 0.372437)",
        "(0.107415, 1.543085, 0.374272)",
        "(0.106391, 1.529205, 0.375695)",
        "(0.106039, 1.522391, 0.376147)",
        "(0.105561, 1.509114, 0.376715)",
        "(0.105055, 1.496197, 0.376773)",
        "(0.104800, 1.483654, 0.376498)",
        "(0.104379, 1.471371, 0.375948)",
        "(0.104153, 1.465335, 0.375584)",
        "(0.103866, 1.453844, 0.374741)",
        "(0.103302, 1.442727, 0.373698)",
        "(0.102846, 1.432236, 0.372138)",
        "(0.102493, 1.422335, 0.370219)",
        "(0.102294, 1.417681, 0.369150)",
        "(0.101954, 1.408606, 0.366686)",
        "(0.101876, 1.400051, 0.363354)",
        "(0.101981, 1.391989, 0.359385)",
        "(0.102202, 1.384354, 0.355135)",
        "(0.102351, 1.380696, 0.352950)",
        "(0.102533, 1.373461, 0.348399)",
        "(0.102523, 1.366523, 0.343342)",
        "(0.102508, 1.360168, 0.337969)",
        "(0.102426, 1.354207, 0.332319)",
        "(0.102364, 1.351356, 0.329379)",
        "(0.102136, 1.345757, 0.323003)",
        "(0.101628, 1.340385, 0.315860)",
        "(0.100940, 1.335539, 0.307955)",
        "(0.100004, 1.331159, 0.299286)",
        "(0.099544, 1.329096, 0.294603)",
        "(0.098512, 1.325212, 0.284994)",
        "(0.097347, 1.321961, 0.275341)",
        "(0.096100, 1.319283, 0.265755)",
        "(0.094602, 1.317230, 0.256225)",
        "(0.093794, 1.316461, 0.251400)",
        "(0.092089, 1.315036, 0.241541)",
        "(0.090648, 1.314337, 0.231592)",
        "(0.089342, 1.314260, 0.221777)",
        "(0.088103, 1.314560, 0.211947)",
        "(0.087564, 1.314932, 0.207228)",
        "(0.086469, 1.316109, 0.198408)",
        "(0.085319, 1.317559, 0.190031)",
        "(0.084249, 1.319170, 0.181818)",
        "(0.083337, 1.321001, 0.174112)",
        "(0.082960, 1.322091, 0.170642)",
        "(0.082248, 1.324401, 0.163993)",
        "(0.081786, 1.326751, 0.156996)",
        "(0.081494, 1.329093, 0.149824)",
        "(0.081330, 1.331967, 0.143362)",
        "(0.081328, 1.333587, 0.140381)",
        "(0.081214, 1.336781, 0.134621)",
        "(0.081194, 1.340291, 0.129772)",
        "(0.081142, 1.344008, 0.125571)",
        "(0.080937, 1.347627, 0.121748)",
        "(0.080787, 1.349359, 0.120196)",
        "(0.080442, 1.352744, 0.117894)",
        "(0.080100, 1.355972, 0.116560)",
        "(0.079723, 1.358776, 0.115531)",
        "(0.079568, 1.361206, 0.114673)",
        "(0.079572, 1.362324, 0.114436)",
        "(0.079652, 1.364311, 0.114036)",
        "(0.079676, 1.365901, 0.113672)",
        "(0.079815, 1.367200, 0.113496)",
        "(0.079962, 1.368371, 0.113492)",
        "(0.080070, 1.368929, 0.113453)",
        "(0.080172, 1.369948, 0.113086)",
        "(0.080319, 1.371067, 0.112459)",
        "(0.080534, 1.372355, 0.111556)",
        "(0.080674, 1.374054, 0.110482)",
        "(0.080619, 1.375143, 0.109802)",
        "(0.080248, 1.377731, 0.108346)",
        "(0.079818, 1.381233, 0.106717)",
        "(0.079383, 1.385822, 0.104961)",
        "(0.078822, 1.391644, 0.103210)",
        "(0.078566, 1.395053, 0.102322)",
        "(0.078289, 1.402584, 0.100570)",
        "(0.078043, 1.411116, 0.098723)",
        "(0.077933, 1.420421, 0.096765)",
        "(0.077504, 1.430397, 0.094735)",
        "(0.077256, 1.435596, 0.093722)",
        "(0.077069, 1.446189, 0.091909)",
        "(0.076993, 1.456688, 0.090307)",
        "(0.077100, 1.466980, 0.089293)",
        "(0.077190, 1.476805, 0.088616)",
        "(0.077217, 1.481496, 0.088319)",
        "(0.077426, 1.490443, 0.087793)",
        "(0.077279, 1.498479, 0.087468)",
        "(0.076939, 1.505171, 0.087385)",
        "(0.076962, 1.510904, 0.087388)",
        "(0.076947, 1.513201, 0.087381)",
        "(0.076741, 1.517035, 0.087678)",
        "(0.076640, 1.519681, 0.088068)",
        "(0.076687, 1.521302, 0.088338)",
        "(0.076629, 1.522190, 0.088455)",
        "(0.076501, 1.522407, 0.088384)",
        "(0.076320, 1.522737, 0.088219)",
        "(0.076107, 1.522852, 0.087885)",
        "(0.076102, 1.523126, 0.087673)",
        "(0.076074, 1.523838, 0.087300)",
        "(0.075961, 1.524757, 0.086763)",
        "(0.075656, 1.526336, 0.085939)",
        "(0.075235, 1.528689, 0.085081)",
        "(0.074824, 1.531961, 0.084100)",
        "(0.074262, 1.536234, 0.083112)",
        "(0.073999, 1.538940, 0.082655)",
        "(0.073595, 1.544682, 0.081601)",
        "(0.073356, 1.551357, 0.080337)",
        "(0.073232, 1.558944, 0.079292)",
        "(0.073334, 1.567528, 0.079045)",
        "(0.073449, 1.572140, 0.079114)",
        "(0.073485, 1.581684, 0.079367)",
        "(0.073929, 1.591547, 0.079859)",
        "(0.074839, 1.601473, 0.080279)",
        "(0.075852, 1.611580, 0.080769)",
        "(0.076323, 1.616526, 0.080937)",
        "(0.077651, 1.626410, 0.081415)",
        "(0.078777, 1.636067, 0.082316)",
        "(0.079456, 1.645593, 0.083594)",
        "(0.079647, 1.654956, 0.085549)",
        "(0.079530, 1.659516, 0.086618)",
        "(0.079779, 1.668497, 0.089065)",
        "(0.080270, 1.677020, 0.091800)",
        "(0.081085, 1.685147, 0.094361)",
        "(0.081916, 1.693032, 0.096841)",
        "(0.082275, 1.696784, 0.098060)",
        "(0.083221, 1.704014, 0.100691)",
        "(0.084182, 1.710698, 0.103586)",
        "(0.084946, 1.716996, 0.106680)",
        "(0.085350, 1.722769, 0.109809)",
        "(0.085503, 1.725444, 0.111485)",
        "(0.086015, 1.730502, 0.115148)",
        "(0.086417, 1.735047, 0.119222)",
        "(0.087014, 1.738841, 0.123315)",
        "(0.087627, 1.742153, 0.127814)",
        "(0.087902, 1.743734, 0.130230)",
        "(0.088234, 1.746434, 0.135327)",
        "(0.088760, 1.748413, 0.140651)",
        "(0.089273, 1.749797, 0.146148)",
        "(0.089627, 1.750610, 0.152004)",
        "(0.089741, 1.750904, 0.155136)",
        "(0.090120, 1.751355, 0.161859)",
        "(0.090833, 1.751603, 0.169096)",
        "(0.092000, 1.751402, 0.176731)",
        "(0.093221, 1.750361, 0.184682)",
        "(0.093790, 1.749494, 0.188910)",
        "(0.094717, 1.747218, 0.197924)",
        "(0.095537, 1.744580, 0.207880)",
        "(0.096647, 1.741198, 0.218814)",
        "(0.097892, 1.737007, 0.230019)",
        "(0.098382, 1.734565, 0.235641)",
        "(0.099225, 1.728719, 0.246802)",
        "(0.100030, 1.722093, 0.257993)",
        "(0.100802, 1.715137, 0.269617)",
        "(0.101725, 1.707716, 0.281203)",
        "(0.102187, 1.703678, 0.286738)",
        "(0.103110, 1.695092, 0.297255)",
        "(0.103853, 1.686053, 0.307450)",
        "(0.104562, 1.676904, 0.317716)",
        "(0.105309, 1.667482, 0.327355)",
        "(0.105666, 1.662588, 0.331683)",
        "(0.106364, 1.652655, 0.339753)",
        "(0.106395, 1.642464, 0.346971)",
        "(0.106249, 1.632121, 0.353690)",
        "(0.106046, 1.621682, 0.359594)",
        "(0.105934, 1.616375, 0.362115)",
        "(0.106030, 1.605693, 0.366211)",
        "(0.106000, 1.595089, 0.369403)",
        "(0.106298, 1.584537, 0.372164)",
        "(0.106796, 1.574068, 0.374973)",
        "(0.106988, 1.568756, 0.376093)",
        "(0.107069, 1.557899, 0.377926)",
        "(0.107191, 1.546940, 0.379307)",
        "(0.107587, 1.535815, 0.380030)",
        "(0.108126, 1.524649, 0.380728)",
        "(0.108436, 1.519143, 0.381032)",
        "(0.109008, 1.508203, 0.381443)",
        "(0.109624, 1.497150, 0.381305)",
        "(0.110198, 1.485820, 0.380444)",
        "(0.110144, 1.474284, 0.378855)",
        "(0.110168, 1.468540, 0.377843)",
        "(0.110328, 1.457046, 0.375782)",
        "(0.110548, 1.445468, 0.373344)",
        "(0.110527, 1.433922, 0.370041)",
        "(0.109879, 1.422374, 0.365803)",
        "(0.109541, 1.416698, 0.363327)",
        "(0.108921, 1.405479, 0.357963)",
        "(0.108105, 1.394620, 0.351937)",
        "(0.106987, 1.384083, 0.345395)",
        "(0.105897, 1.373843, 0.338292)",
        "(0.105315, 1.368973, 0.334652)",
        "(0.104189, 1.359751, 0.327433)",
        "(0.102769, 1.350961, 0.320209)",
        "(0.101335, 1.342722, 0.312725)",
        "(0.099652, 1.335007, 0.304827)",
        "(0.098926, 1.331542, 0.300786)",
        "(0.097478, 1.325082, 0.292450)",
        "(0.096163, 1.319458, 0.283926)",
        "(0.094728, 1.314663, 0.275585)",
        "(0.093232, 1.310683, 0.267198)",
        "(0.092557, 1.308965, 0.263017)",
        "(0.091293, 1.306048, 0.255016)",
        "(0.090158, 1.303787, 0.247251)",
        "(0.089211, 1.301768, 0.239325)",
        "(0.088259, 1.300151, 0.231718)",
        "(0.087832, 1.299500, 0.227934)",
        "(0.087186, 1.298417, 0.220470)",
        "(0.086569, 1.297653, 0.213452)",
        "(0.085870, 1.297098, 0.206459)",
        "(0.085196, 1.296838, 0.199147)",
        "(0.084844, 1.296901, 0.195441)",
        "(0.084360, 1.297578, 0.188243)",
        "(0.084000, 1.299127, 0.181630)",
        "(0.083458, 1.301410, 0.175400)",
        "(0.082760, 1.304630, 0.169430)",
        "(0.082453, 1.306605, 0.166396)",
        "(0.081940, 1.311040, 0.160276)",
        "(0.081411, 1.316445, 0.154137)",
        "(0.080923, 1.322645, 0.148279)",
        "(0.080536, 1.329797, 0.142806)",
        "(0.080183, 1.333808, 0.140183)",
        "(0.079467, 1.342084, 0.134827)",
        "(0.078994, 1.351261, 0.129402)",
        "(0.078736, 1.361349, 0.124177)",
        "(0.078875, 1.371923, 0.119386)",
        "(0.078951, 1.377830, 0.116936)",
        "(0.079243, 1.389825, 0.112678)",
        "(0.079481, 1.401733, 0.108906)",
        "(0.079719, 1.413420, 0.105381)",
        "(0.080052, 1.424868, 0.102254)",
        "(0.080072, 1.430375, 0.100713)",
        "(0.080080, 1.440967, 0.097519)",
        "(0.080016, 1.450895, 0.094643)",
        "(0.080071, 1.460255, 0.092264)",
        "(0.079401, 1.468331, 0.090116)",
        "(0.079233, 1.471817, 0.089300)",
        "(0.078963, 1.478037, 0.087966)",
        "(0.078680, 1.482860, 0.087011)",
        "(0.078337, 1.486612, 0.086313)",
        "(0.077927, 1.488858, 0.085811)",
        "(0.077694, 1.489430, 0.085632)",
        "(0.077264, 1.489402, 0.085525)",
        "(0.076190, 1.489251, 0.085482)",
        "(0.075482, 1.488152, 0.085878)",
        "(0.074727, 1.486755, 0.085993)",
        "(0.074459, 1.486048, 0.086057)",
        "(0.074050, 1.484740, 0.086286)",
        "(0.073757, 1.483647, 0.086493)",
        "(0.073619, 1.482803, 0.086481)",
        "(0.073540, 1.482209, 0.086302)",
        "(0.073425, 1.481936, 0.086188)",
        "(0.073350, 1.481778, 0.086028)",
        "(0.073189, 1.481594, 0.085728)",
        "(0.073153, 1.481585, 0.085329)",
        "(0.073284, 1.481844, 0.084820)",
        "(0.073357, 1.482069, 0.084674)",
        "(0.073484, 1.482725, 0.084353)",
        "(0.073538, 1.483302, 0.084038)",
        "(0.073632, 1.484388, 0.083493)",
        "(0.073907, 1.485744, 0.082965)",
        "(0.074178, 1.486727, 0.082545)",
        "(0.074576, 1.488727, 0.081660)",
        "(0.074780, 1.491156, 0.080545)",
        "(0.075318, 1.494221, 0.079446)",
        "(0.075627, 1.498026, 0.078345)",
        "(0.075725, 1.500296, 0.077876)",
        "(0.076090, 1.505221, 0.077083)",
        "(0.076381, 1.511093, 0.076586)",
        "(0.076533, 1.517769, 0.076075)",
        "(0.076499, 1.525036, 0.075476)",
        "(0.076416, 1.528830, 0.075093)",
        "(0.076461, 1.536809, 0.074567)",
        "(0.076572, 1.545157, 0.074355)",
        "(0.076182, 1.553707, 0.074273)",
        "(0.075418, 1.562553, 0.074139)",
        "(0.074919, 1.567028, 0.073887)",
        "(0.073478, 1.575930, 0.073362)",
        "(0.072184, 1.585220, 0.073534)",
        "(0.071167, 1.595175, 0.074464)",
        "(0.069489, 1.605451, 0.075311)",
        "(0.068450, 1.610451, 0.075559)",
        "(0.066722, 1.620324, 0.075892)",
        "(0.065929, 1.630501, 0.076970)",
        "(0.065887, 1.640424, 0.078138)",
        "(0.065215, 1.650044, 0.079055)",
        "(0.064772, 1.654749, 0.079514)",
        "(0.063924, 1.663982, 0.080520)",
        "(0.063514, 1.672988, 0.082029)",
        "(0.064213, 1.681808, 0.084085)",
        "(0.065077, 1.690214, 0.085889)",
        "(0.065497, 1.694246, 0.086552)",
        "(0.066160, 1.702074, 0.087718)",
        "(0.066969, 1.709494, 0.089330)",
        "(0.067663, 1.716700, 0.091598)",
        "(0.068195, 1.723492, 0.094394)",
        "(0.068423, 1.726682, 0.095836)",
        "(0.069021, 1.732744, 0.099171)",
        "(0.069837, 1.738436, 0.103030)",
        "(0.070828, 1.743515, 0.107317)",
        "(0.071673, 1.748112, 0.112049)",
        "(0.071969, 1.750128, 0.114678)",
        "(0.072662, 1.753625, 0.120357)",
        "(0.073441, 1.756452, 0.126669)",
        "(0.074216, 1.758286, 0.133525)",
        "(0.074769, 1.759515, 0.141098)",
        "(0.074960, 1.759961, 0.145248)",
        "(0.075357, 1.760613, 0.153833)",
        "(0.075885, 1.760713, 0.162896)",
        "(0.076410, 1.760288, 0.172259)",
        "(0.076900, 1.759558, 0.181921)",
        "(0.077222, 1.759079, 0.186867)",
        "(0.078062, 1.757952, 0.196742)",
        "(0.079269, 1.756138, 0.206363)",
        "(0.080975, 1.753810, 0.215880)",
        "(0.082818, 1.751200, 0.225592)",
        "(0.083730, 1.749742, 0.230537)",
        "(0.085583, 1.746468, 0.240531)",
        "(0.087379, 1.742448, 0.250528)",
        "(0.089219, 1.737919, 0.260612)",
        "(0.090841, 1.733098, 0.270888)",
        "(0.091553, 1.730547, 0.276018)",
        "(0.092892, 1.725100, 0.285868)",
        "(0.094124, 1.718987, 0.294921)",
        "(0.095273, 1.712483, 0.303325)",
        "(0.096361, 1.705996, 0.311837)",
        "(0.096894, 1.702779, 0.316074)",
        "(0.097879, 1.696053, 0.323817)",
        "(0.098530, 1.688732, 0.330436)",
        "(0.099517, 1.681383, 0.336456)",
        "(0.100080, 1.674101, 0.342375)",
        "(0.100444, 1.670402, 0.345251)",
        "(0.101027, 1.662692, 0.350561)",
        "(0.101433, 1.654496, 0.354862)",
        "(0.102065, 1.645965, 0.358446)",
        "(0.102546, 1.636933, 0.361406)",
        "(0.102683, 1.632176, 0.362587)",
        "(0.102794, 1.622319, 0.364640)",
        "(0.102941, 1.611980, 0.366462)",
        "(0.103198, 1.601409, 0.368115)",
        "(0.103528, 1.590439, 0.369409)",
        "(0.103730, 1.584843, 0.369807)",
        "(0.103861, 1.573281, 0.370127)",
        "(0.104096, 1.561375, 0.369763)",
        "(0.103939, 1.549226, 0.369157)",
        "(0.103696, 1.536783, 0.368019)",
        "(0.103640, 1.530502, 0.367449)",
        "(0.103520, 1.517644, 0.365764)",
        "(0.103131, 1.504426, 0.363160)",
        "(0.102253, 1.490885, 0.359805)",
        "(0.101414, 1.477131, 0.355864)",
        "(0.100923, 1.470218, 0.353658)",
        "(0.099426, 1.456460, 0.348775)",
        "(0.097883, 1.442966, 0.343292)",
        "(0.096625, 1.429713, 0.337140)",
        "(0.095421, 1.416751, 0.330517)",
        "(0.094952, 1.410684, 0.327159)",
        "(0.094089, 1.398857, 0.320926)",
        "(0.093145, 1.387439, 0.314567)",
        "(0.092142, 1.376678, 0.307621)",
        "(0.091045, 1.366515, 0.300021)",
        "(0.090419, 1.361650, 0.296250)",
        "(0.089327, 1.352718, 0.288994)",
        "(0.088121, 1.344593, 0.281881)",
        "(0.086926, 1.337365, 0.274411)",
        "(0.085842, 1.331331, 0.266620)",
        "(0.085421, 1.328772, 0.262678)",
        "(0.084699, 1.324364, 0.254970)",
        "(0.084137, 1.320943, 0.247423)",
        "(0.083580, 1.318513, 0.240071)",
        "(0.082857, 1.317059, 0.233173)",
        "(0.082492, 1.316942, 0.229853)",
        "(0.081908, 1.316759, 0.222770)",
        "(0.081549, 1.317283, 0.215175)",
        "(0.081373, 1.318449, 0.207510)",
        "(0.081191, 1.320053, 0.200026)",
        "(0.081109, 1.320990, 0.196275)",
        "(0.080908, 1.323171, 0.188871)",
        "(0.080764, 1.325948, 0.181726)",
        "(0.080595, 1.329342, 0.175143)",
        "(0.080344, 1.333189, 0.169007)",
        "(0.080240, 1.335374, 0.166118)",
        "(0.079819, 1.340233, 0.160492)",
        "(0.079516, 1.345620, 0.154737)",
        "(0.079216, 1.351875, 0.149105)",
        "(0.078955, 1.358922, 0.143586)",
        "(0.078865, 1.362764, 0.140921)",
        "(0.078498, 1.370935, 0.135868)",
        "(0.078136, 1.379652, 0.130925)",
        "(0.077973, 1.388771, 0.126259)",
        "(0.078076, 1.398386, 0.122098)",
        "(0.078292, 1.403334, 0.120165)",
        "(0.078631, 1.412996, 0.116423)",
        "(0.078520, 1.422311, 0.113535)",
        "(0.077793, 1.431253, 0.111115)",
        "(0.076818, 1.439534, 0.108646)",
        "(0.076744, 1.443399, 0.107539)",
        "(0.076974, 1.450773, 0.105979)",
        "(0.076872, 1.457355, 0.104979)",
        "(0.076750, 1.463041, 0.104371)",
        "(0.076899, 1.467933, 0.103781)",
        "(0.077074, 1.470015, 0.103683)",
        "(0.077361, 1.473598, 0.103602)",
        "(0.077394, 1.476226, 0.103390)",
        "(0.077470, 1.478062, 0.103083)",
        "(0.077692, 1.479183, 0.102860)",
        "(0.077733, 1.479580, 0.102825)",
        "(0.077681, 1.479958, 0.102847)",
        "(0.077427, 1.479762, 0.102923)",
        "(0.077034, 1.479731, 0.103053)",
        "(0.076886, 1.479360, 0.102999)",
        "(0.076615, 1.478885, 0.102861)",
        "(0.076075, 1.478005, 0.102434)",
        "(0.075564, 1.477319, 0.101833)",
        "(0.075116, 1.476845, 0.100778)",
        "(0.074932, 1.476741, 0.100154)",
        "(0.074845, 1.476906, 0.099514)",
        "(0.074557, 1.477387, 0.098356)",
        "(0.074186, 1.478426, 0.096869)",
        "(0.073752, 1.479987, 0.095166)",
        "(0.073330, 1.482274, 0.093160)",
        "(0.073195, 1.483756, 0.092097)",
        "(0.072980, 1.487366, 0.089887)",
        "(0.072780, 1.491923, 0.087388)",
        "(0.072407, 1.497696, 0.084561)",
        "(0.071967, 1.504608, 0.081630)",
        "(0.071648, 1.508588, 0.080169)",
        "(0.071469, 1.517309, 0.077350)",
        "(0.071629, 1.527358, 0.074990)",
        "(0.071546, 1.538760, 0.073319)",
        "(0.071060, 1.551509, 0.071747)",
        "(0.070638, 1.558092, 0.070903)",
        "(0.070533, 1.572633, 0.070722)",
        "(0.070562, 1.588018, 0.071352)",
        "(0.070796, 1.603608, 0.071610)",
        "(0.071673, 1.619325, 0.072304)",
        "(0.072058, 1.627173, 0.072906)",
        "(0.072148, 1.642188, 0.073726)",
        "(0.071777, 1.656222, 0.074155)",
        "(0.070745, 1.669340, 0.074551)",
        "(0.070836, 1.681564, 0.075585)",
        "(0.071069, 1.687319, 0.076228)",
        "(0.071410, 1.697755, 0.076935)",
        "(0.071403, 1.707217, 0.077853)",
        "(0.071148, 1.715737, 0.079393)",
        "(0.070899, 1.723470, 0.081880)",
        "(0.070589, 1.726940, 0.083289)",
        "(0.069844, 1.733212, 0.085953)",
        "(0.069373, 1.738704, 0.088900)",
        "(0.069092, 1.743472, 0.092263)",
        "(0.069312, 1.747737, 0.095946)",
        "(0.069244, 1.749613, 0.097809)",
        "(0.068772, 1.752941, 0.101975)",
        "(0.068341, 1.756198, 0.107000)",
        "(0.067711, 1.759252, 0.112779)",
        "(0.066982, 1.762053, 0.119192)",
        "(0.066712, 1.763372, 0.122599)",
        "(0.066268, 1.765967, 0.129528)",
        "(0.065967, 1.768389, 0.136825)",
        "(0.065780, 1.770678, 0.144718)",
        "(0.065385, 1.772724, 0.153045)",
        "(0.065470, 1.773652, 0.157425)",
        "(0.065867, 1.775295, 0.166227)",
        "(0.066499, 1.776564, 0.174942)",
        "(0.067279, 1.777608, 0.183786)",
        "(0.068363, 1.778337, 0.192968)",
        "(0.068972, 1.778569, 0.197735)",
        "(0.070244, 1.778649, 0.207261)",
        "(0.071487, 1.778132, 0.216927)",
        "(0.072738, 1.777266, 0.227085)",
        "(0.073877, 1.776146, 0.237306)",
        "(0.074394, 1.775314, 0.242425)",
        "(0.075522, 1.773118, 0.252529)",
        "(0.076615, 1.770336, 0.262748)",
        "(0.078271, 1.767165, 0.273445)",
        "(0.080152, 1.763510, 0.283969)",
        "(0.080979, 1.761260, 0.289042)",
        "(0.082418, 1.756122, 0.299018)",
        "(0.083902, 1.750231, 0.309319)",
        "(0.085279, 1.743927, 0.320076)",
        "(0.086533, 1.736991, 0.330795)",
        "(0.087082, 1.733229, 0.335934)",
        "(0.088045, 1.725487, 0.345825)",
        "(0.088802, 1.717503, 0.355151)",
        "(0.089500, 1.709187, 0.363936)",
        "(0.090370, 1.700385, 0.371696)",
        "(0.090520, 1.695885, 0.375267)",
        "(0.090727, 1.686936, 0.381856)",
        "(0.090757, 1.678077, 0.387601)",
        "(0.090814, 1.669189, 0.392311)",
        "(0.091057, 1.660266, 0.395994)",
        "(0.091110, 1.655704, 0.397453)",
        "(0.091178, 1.646476, 0.399999)",
        "(0.090753, 1.637272, 0.401980)",
        "(0.089953, 1.628180, 0.403305)",
        "(0.089105, 1.619214, 0.404265)",
        "(0.088811, 1.614765, 0.404738)",
        "(0.088382, 1.605988, 0.405524)",
        "(0.087751, 1.597545, 0.406102)",
        "(0.087235, 1.589136, 0.406069)",
        "(0.086789, 1.580692, 0.405766)",
        "(0.086545, 1.576519, 0.405516)",
        "(0.085477, 1.568276, 0.404624)",
        "(0.084561, 1.560158, 0.403399)",
        "(0.084192, 1.552151, 0.402033)",
        "(0.083610, 1.544192, 0.400323)",
        "(0.083457, 1.540234, 0.399185)",
        "(0.082974, 1.532221, 0.396656)",
        "(0.082483, 1.524292, 0.393725)",
        "(0.081758, 1.516477, 0.390751)",
        "(0.080835, 1.508906, 0.387678)",
        "(0.080446, 1.505160, 0.386107)",
        "(0.079685, 1.497939, 0.383045)",
        "(0.078991, 1.491080, 0.379871)",
        "(0.078354, 1.484238, 0.376330)",
        "(0.077870, 1.477594, 0.372446)",
        "(0.077598, 1.474275, 0.370317)",
        "(0.077140, 1.467662, 0.365489)",
        "(0.076600, 1.460905, 0.360346)",
        "(0.076210, 1.454234, 0.354971)",
        "(0.075606, 1.447447, 0.349012)",
        "(0.075364, 1.444101, 0.345939)",
        "(0.075094, 1.437448, 0.339519)",
        "(0.074723, 1.430895, 0.332841)",
        "(0.073956, 1.424468, 0.325499)",
        "(0.072999, 1.418116, 0.317188)",
        "(0.072587, 1.414980, 0.312588)",
        "(0.071851, 1.408812, 0.302947)",
        "(0.071052, 1.403189, 0.293029)",
        "(0.069936, 1.398145, 0.283086)",
        "(0.068362, 1.393721, 0.272899)",
        "(0.067574, 1.391728, 0.267733)",
        "(0.066113, 1.388211, 0.256874)",
        "(0.064964, 1.385315, 0.246041)",
        "(0.063955, 1.383106, 0.235699)",
        "(0.062791, 1.381433, 0.225638)",
        "(0.062236, 1.380746, 0.220749)",
        "(0.061255, 1.379826, 0.211338)",
        "(0.060450, 1.379323, 0.202228)",
        "(0.059706, 1.378910, 0.193301)",
        "(0.059201, 1.378883, 0.184758)",
        "(0.058964, 1.378937, 0.180569)",
        "(0.058440, 1.379272, 0.172389)",
        "(0.057949, 1.379952, 0.164517)",
        "(0.057474, 1.381217, 0.156710)",
        "(0.056963, 1.382992, 0.148631)",
        "(0.056795, 1.384089, 0.144677)",
        "(0.056621, 1.387012, 0.137575)",
        "(0.056324, 1.390503, 0.131096)",
        "(0.056327, 1.394447, 0.124503)",
        "(0.056838, 1.398958, 0.118270)",
        "(0.057123, 1.401332, 0.115501)",
        "(0.057702, 1.406206, 0.110622)",
        "(0.058120, 1.410896, 0.106760)",
        "(0.058440, 1.415289, 0.103973)",
        "(0.058565, 1.419192, 0.101846)",
        "(0.058641, 1.420966, 0.100902)",
        "(0.058940, 1.424155, 0.099230)",
        "(0.059237, 1.426874, 0.098079)",
        "(0.059482, 1.429153, 0.097418)",
        "(0.059587, 1.430934, 0.096874)",
        "(0.059694, 1.431672, 0.096579)",
        "(0.059862, 1.432947, 0.096079)",
        "(0.059913, 1.433976, 0.095913)",
        "(0.059801, 1.434786, 0.095893)",
        "(0.059584, 1.435051, 0.095910)",
        "(0.059388, 1.435742, 0.095794)",
        "(0.059016, 1.437081, 0.095235)",
        "(0.058675, 1.439355, 0.094072)",
        "(0.058413, 1.441697, 0.093167)",
        "(0.057801, 1.444491, 0.091987)",
        "(0.057436, 1.445994, 0.091311)",
        "(0.056985, 1.449472, 0.089837)",
        "(0.056785, 1.453451, 0.088383)",
        "(0.056662, 1.458028, 0.087030)",
        "(0.056394, 1.463035, 0.085682)",
        "(0.056236, 1.465636, 0.085084)",
        "(0.055991, 1.470940, 0.084170)",
        "(0.055166, 1.476266, 0.083365)",
        "(0.054634, 1.481902, 0.082671)",
        "(0.054431, 1.487885, 0.082085)",
        "(0.054247, 1.490900, 0.081788)",
        "(0.053605, 1.497033, 0.081307)",
        "(0.052560, 1.503394, 0.081040)",
        "(0.051633, 1.510157, 0.080848)",
        "(0.050404, 1.517190, 0.080435)",
        "(0.050001, 1.520985, 0.080297)",
        "(0.049383, 1.529045, 0.080189)",
        "(0.048564, 1.537626, 0.080257)",
        "(0.047923, 1.546660, 0.080454)",
        "(0.047702, 1.556125, 0.080446)",
        "(0.047854, 1.560957, 0.080366)",
        "(0.048303, 1.570745, 0.080281)",
        "(0.048832, 1.580697, 0.080620)",
        "(0.048977, 1.590577, 0.081086)",
        "(0.048679, 1.600065, 0.081442)",
        "(0.048544, 1.604762, 0.081655)",
        "(0.048430, 1.613959, 0.082432)",
        "(0.048596, 1.623001, 0.083534)",
        "(0.048859, 1.631715, 0.084455)",
        "(0.049276, 1.640266, 0.085429)",
        "(0.049562, 1.644562, 0.085974)",
        "(0.050052, 1.652918, 0.087099)",
        "(0.050618, 1.660768, 0.087897)",
        "(0.051418, 1.668462, 0.088649)",
        "(0.051818, 1.676019, 0.089511)",
        "(0.051950, 1.679793, 0.090045)",
        "(0.052014, 1.686871, 0.091203)",
        "(0.052422, 1.693540, 0.092111)",
        "(0.052611, 1.699961, 0.092963)",
        "(0.052599, 1.706286, 0.094069)",
        "(0.052273, 1.709298, 0.094648)",
        "(0.051738, 1.714630, 0.095337)",
        "(0.052022, 1.719565, 0.095926)",
        "(0.052310, 1.724369, 0.096703)",
        "(0.052796, 1.728777, 0.097347)",
        "(0.053141, 1.730896, 0.097634)",
        "(0.054101, 1.734826, 0.098207)",
        "(0.055310, 1.738767, 0.098952)",
        "(0.056502, 1.742627, 0.099873)",
        "(0.057611, 1.746246, 0.100805)",
        "(0.058125, 1.747943, 0.101298)",
        "(0.059008, 1.751221, 0.102454)",
        "(0.059939, 1.754336, 0.103959)",
        "(0.060788, 1.757212, 0.105754)",
        "(0.061421, 1.759745, 0.107633)",
        "(0.061685, 1.761008, 0.108743)",
        "(0.061906, 1.763385, 0.111294)",
        "(0.062096, 1.765486, 0.114271)",
        "(0.062495, 1.767373, 0.117808)",
        "(0.062622, 1.769099, 0.122296)",
        "(0.062598, 1.769917, 0.124742)",
        "(0.062261, 1.771419, 0.130289)",
        "(0.061595, 1.772647, 0.136336)",
        "(0.060748, 1.773607, 0.142991)",
        "(0.060290, 1.774405, 0.150252)",
        "(0.060251, 1.774683, 0.154048)",
        "(0.060108, 1.774967, 0.161686)",
        "(0.060186, 1.774704, 0.169281)",
        "(0.060437, 1.774117, 0.177053)",
        "(0.061001, 1.773526, 0.185250)",
        "(0.061424, 1.773258, 0.189410)",
        "(0.062628, 1.772582, 0.197769)",
        "(0.063774, 1.771446, 0.205806)",
        "(0.064392, 1.770129, 0.214024)",
        "(0.064729, 1.768803, 0.222744)",
        "(0.064883, 1.768098, 0.227222)",
        "(0.065339, 1.766532, 0.236110)",
        "(0.065940, 1.764530, 0.244863)",
        "(0.066319, 1.762136, 0.253441)",
        "(0.066821, 1.759539, 0.262320)",
        "(0.067113, 1.758108, 0.266796)",
        "(0.067915, 1.754804, 0.275648)",
        "(0.068745, 1.751186, 0.284630)",
        "(0.069499, 1.747327, 0.293755)",
        "(0.070524, 1.743261, 0.302683)",
        "(0.071072, 1.741128, 0.307007)",
        "(0.072175, 1.736468, 0.315318)",
        "(0.073068, 1.731308, 0.323007)",
        "(0.073697, 1.725644, 0.330191)",
        "(0.074084, 1.719507, 0.337111)",
        "(0.074164, 1.716223, 0.340419)",
        "(0.074236, 1.709367, 0.346606)",
        "(0.074054, 1.702059, 0.352019)",
        "(0.073839, 1.694437, 0.356840)",
        "(0.073565, 1.686373, 0.360648)",
        "(0.073525, 1.682249, 0.362386)",
        "(0.073467, 1.673698, 0.365293)",
        "(0.073296, 1.664643, 0.367675)",
        "(0.073071, 1.655184, 0.369561)",
        "(0.072794, 1.645210, 0.370895)",
        "(0.072739, 1.639988, 0.371252)",
        "(0.072586, 1.629187, 0.371773)",
        "(0.072805, 1.618018, 0.371901)",
        "(0.073186, 1.606523, 0.371703)",
        "(0.073641, 1.594420, 0.370809)",
        "(0.073822, 1.588294, 0.370023)",
        "(0.073606, 1.575658, 0.368035)",
        "(0.073492, 1.562651, 0.365661)",
        "(0.073623, 1.549512, 0.362873)",
        "(0.073889, 1.536748, 0.359356)",
        "(0.073999, 1.530432, 0.357268)",
        "(0.074146, 1.517826, 0.352743)",
        "(0.074352, 1.505378, 0.347729)",
        "(0.074109, 1.492965, 0.342072)",
        "(0.073778, 1.480767, 0.335479)",
        "(0.073616, 1.474780, 0.332006)",
        "(0.073192, 1.463167, 0.324846)",
        "(0.072641, 1.452231, 0.317776)",
        "(0.071982, 1.441552, 0.310349)",
        "(0.071463, 1.431497, 0.302202)",
        "(0.071162, 1.426771, 0.298063)",
        "(0.070271, 1.417975, 0.289832)",
        "(0.069609, 1.410111, 0.281712)",
        "(0.069053, 1.402237, 0.273470)",
        "(0.068512, 1.393088, 0.264458)",
        "(0.068169, 1.389297, 0.260044)",
        "(0.067370, 1.383460, 0.251592)",
        "(0.066674, 1.379211, 0.243329)",
        "(0.065923, 1.375696, 0.234856)",
        "(0.065127, 1.373307, 0.226371)",
        "(0.064847, 1.372236, 0.222222)",
        "(0.064347, 1.370970, 0.213993)",
        "(0.064163, 1.370443, 0.205648)",
        "(0.064342, 1.370678, 0.197839)",
        "(0.064529, 1.371712, 0.190723)",
        "(0.064514, 1.372285, 0.187073)",
        "(0.064675, 1.373616, 0.179411)",
        "(0.064825, 1.375222, 0.171829)",
        "(0.064979, 1.377084, 0.164246)",
        "(0.064917, 1.378923, 0.156573)",
        "(0.064842, 1.379875, 0.152985)",
        "(0.064612, 1.381973, 0.146534)",
        "(0.064361, 1.384261, 0.140962)",
        "(0.064352, 1.386738, 0.135611)",
        "(0.064316, 1.389179, 0.130693)",
        "(0.064267, 1.390414, 0.128581)",
        "(0.064158, 1.392954, 0.125211)",
        "(0.064059, 1.395324, 0.122544)",
        "(0.064087, 1.397601, 0.120492)",
        "(0.064250, 1.399815, 0.118782)",
        "(0.064401, 1.400888, 0.117888)",
        "(0.064739, 1.402891, 0.116293)",
        "(0.064935, 1.404795, 0.115240)",
        "(0.065059, 1.406633, 0.114658)",
        "(0.065274, 1.408477, 0.114227)",
        "(0.065432, 1.409362, 0.114016)",
        "(0.065758, 1.410984, 0.113624)",
        "(0.066133, 1.412423, 0.113191)",
        "(0.066614, 1.413785, 0.112480)",
        "(0.067086, 1.415050, 0.111515)",
        "(0.067368, 1.415734, 0.111079)",
        "(0.067881, 1.417133, 0.110193)",
        "(0.068249, 1.418579, 0.109253)",
        "(0.068536, 1.420055, 0.108097)",
        "(0.068820, 1.421612, 0.106699)",
        "(0.069000, 1.422518, 0.105995)",
        "(0.069474, 1.424526, 0.104536)",
        "(0.070027, 1.426824, 0.103068)",
        "(0.070387, 1.429266, 0.101621)",
        "(0.070668, 1.431916, 0.100202)",
        "(0.070832, 1.433306, 0.099475)",
        "(0.071195, 1.436131, 0.098029)",
        "(0.071566, 1.439039, 0.096752)",
        "(0.071819, 1.441787, 0.095436)",
        "(0.072126, 1.444273, 0.093815)",
        "(0.072374, 1.445427, 0.092988)",
        "(0.072812, 1.447455, 0.091315)",
        "(0.073001, 1.449161, 0.089894)",
        "(0.072888, 1.450591, 0.088638)",
        "(0.072940, 1.451832, 0.087368)",
        "(0.072993, 1.452439, 0.086800)",
        "(0.073255, 1.453665, 0.085776)",
        "(0.073335, 1.454587, 0.085224)",
        "(0.073287, 1.455536, 0.084729)",
        "(0.072505, 1.458879, 0.082943)",
        "(0.072121, 1.460525, 0.082219)",
        "(0.071788, 1.465345, 0.080310)",
        "(0.071858, 1.472148, 0.077935)",
        "(0.072105, 1.481133, 0.075539)",
        "(0.071994, 1.492393, 0.073025)",
        "(0.071809, 1.498597, 0.071843)",
        "(0.071537, 1.512732, 0.069722)",
        "(0.071616, 1.528642, 0.068222)",
        "(0.070642, 1.545983, 0.066871)",
        "(0.068892, 1.564201, 0.065491)",
        "(0.068468, 1.573654, 0.065176)",
        "(0.067544, 1.592685, 0.065102)",
        "(0.066634, 1.611856, 0.065578)",
        "(0.065441, 1.630445, 0.065951)",
        "(0.064643, 1.648211, 0.066049)",
        "(0.064467, 1.656789, 0.066126)",
        "(0.063870, 1.673168, 0.066929)",
        "(0.063164, 1.688594, 0.068405)",
        "(0.062240, 1.702826, 0.070112)",
        "(0.061481, 1.715582, 0.071846)",
        "(0.061305, 1.721551, 0.072668)",
        "(0.061709, 1.732234, 0.074175)",
        "(0.062534, 1.741748, 0.075810)",
        "(0.063536, 1.750093, 0.077778)",
        "(0.064111, 1.757242, 0.079428)",
        "(0.064427, 1.760350, 0.080116)",
        "(0.065144, 1.765620, 0.081545)",
        "(0.065657, 1.770561, 0.083087)",
        "(0.065944, 1.774555, 0.084553)",
        "(0.066420, 1.778097, 0.086294)",
        "(0.066668, 1.779686, 0.087219)",
        "(0.066882, 1.782629, 0.089289)",
        "(0.066891, 1.785308, 0.091548)",
        "(0.067019, 1.787757, 0.094301)",
        "(0.067532, 1.790008, 0.097706)",
        "(0.067847, 1.791021, 0.099573)",
        "(0.068219, 1.792717, 0.103574)",
        "(0.068152, 1.794023, 0.107879)",
        "(0.068164, 1.795234, 0.112661)",
        "(0.068102, 1.796154, 0.117778)",
        "(0.068253, 1.796538, 0.120432)",
        "(0.068816, 1.796891, 0.126093)",
        "(0.069224, 1.796904, 0.132069)",
        "(0.069567, 1.796904, 0.138653)",
        "(0.069772, 1.796598, 0.145586)",
        "(0.069930, 1.796283, 0.149123)",
        "(0.070124, 1.795359, 0.156263)",
        "(0.070473, 1.794024, 0.163617)",
        "(0.070722, 1.792495, 0.171369)",
        "(0.070615, 1.790774, 0.179406)",
        "(0.070499, 1.789760, 0.183428)",
        "(0.070443, 1.787374, 0.191377)",
        "(0.070712, 1.784734, 0.199274)",
        "(0.071123, 1.781823, 0.207371)",
        "(0.071823, 1.778738, 0.215711)",
        "(0.072026, 1.777147, 0.219895)",
        "(0.072244, 1.773825, 0.228265)",
        "(0.072332, 1.770480, 0.236466)",
        "(0.072423, 1.767150, 0.244552)",
        "(0.072275, 1.763780, 0.252529)",
        "(0.072119, 1.762152, 0.256438)",
        "(0.072024, 1.758920, 0.263783)",
        "(0.072352, 1.755684, 0.270761)",
        "(0.073130, 1.752280, 0.277182)",
        "(0.074011, 1.748726, 0.283344)",
        "(0.074357, 1.747000, 0.286566)",
        "(0.075105, 1.743576, 0.293154)",
        "(0.076035, 1.739963, 0.299544)",
        "(0.077034, 1.736003, 0.305670)",
        "(0.078084, 1.731810, 0.312030)",
        "(0.078683, 1.729779, 0.315321)",
        "(0.079586, 1.725525, 0.322039)",
        "(0.080455, 1.720846, 0.328427)",
        "(0.081605, 1.715569, 0.334435)",
        "(0.082825, 1.709869, 0.340285)",
        "(0.083516, 1.706921, 0.343297)",
        "(0.085043, 1.700457, 0.349213)",
        "(0.086490, 1.693450, 0.354688)",
        "(0.087720, 1.685484, 0.359416)",
        "(0.088759, 1.676900, 0.363801)",
        "(0.089347, 1.672393, 0.365900)",
        "(0.090990, 1.662850, 0.369964)",
        "(0.092524, 1.652661, 0.373642)",
        "(0.093677, 1.641700, 0.376847)",
        "(0.095008, 1.629703, 0.379243)",
        "(0.095751, 1.623467, 0.380262)",
        "(0.097043, 1.610548, 0.382060)",
        "(0.097978, 1.596864, 0.383383)",
        "(0.098294, 1.582571, 0.384172)",
        "(0.098340, 1.567906, 0.384405)",
        "(0.098583, 1.560377, 0.384194)",
        "(0.098879, 1.544691, 0.382613)",
        "(0.098773, 1.528569, 0.379694)",
        "(0.098090, 1.512490, 0.376024)",
        "(0.097060, 1.496436, 0.371490)",
        "(0.096584, 1.488408, 0.368863)",
        "(0.095434, 1.472472, 0.362457)",
        "(0.093573, 1.457075, 0.354537)",
        "(0.091782, 1.442502, 0.346024)",
        "(0.090383, 1.429236, 0.337313)",
        "(0.089614, 1.422500, 0.332573)",
        "(0.087820, 1.410102, 0.322720)",
        "(0.086059, 1.399006, 0.312679)",
        "(0.084389, 1.389198, 0.302631)",
        "(0.083039, 1.381169, 0.292681)",
        "(0.082380, 1.377421, 0.287636)",
        "(0.081250, 1.371047, 0.277511)",
        "(0.080400, 1.365892, 0.267484)",
        "(0.079695, 1.361806, 0.257738)",
        "(0.079100, 1.358761, 0.248468)",
        "(0.078834, 1.357518, 0.243962)",
        "(0.078457, 1.355947, 0.235461)",
        "(0.078166, 1.355065, 0.227382)",
        "(0.077815, 1.354687, 0.219490)",
        "(0.077569, 1.354828, 0.211846)",
        "(0.077467, 1.355036, 0.208114)",
        "(0.077137, 1.355826, 0.200942)",
        "(0.076732, 1.357027, 0.193930)",
        "(0.076390, 1.358580, 0.187033)",
        "(0.076043, 1.360654, 0.180742)",
        "(0.075935, 1.361856, 0.177891)",
        "(0.075585, 1.364536, 0.172737)",
        "(0.075126, 1.367480, 0.167805)",
        "(0.074686, 1.370693, 0.162966)",
        "(0.074249, 1.374319, 0.158567)",
        "(0.073946, 1.376160, 0.156444)",
        "(0.073280, 1.380037, 0.152376)",
        "(0.072547, 1.383801, 0.148144)",
        "(0.071899, 1.387626, 0.143876)",
        "(0.071199, 1.391502, 0.139544)",
        "(0.070998, 1.393538, 0.137419)",
        "(0.070456, 1.397676, 0.133234)",
        "(0.069836, 1.401845, 0.129255)",
        "(0.068951, 1.406090, 0.125682)",
        "(0.067874, 1.410402, 0.122120)",
        "(0.067311, 1.412522, 0.120249)",
        "(0.066153, 1.416846, 0.116560)",
        "(0.065168, 1.421377, 0.113098)",
        "(0.064397, 1.426163, 0.109887)",
        "(0.063947, 1.431123, 0.106789)",
        "(0.063916, 1.433614, 0.105221)",
        "(0.063869, 1.438489, 0.101998)",
        "(0.063716, 1.443148, 0.099051)",
        "(0.063442, 1.447448, 0.096565)",
        "(0.063564, 1.451430, 0.094833)",
        "(0.063658, 1.453262, 0.094190)",
        "(0.063855, 1.456650, 0.093133)",
        "(0.064136, 1.459375, 0.092547)",
        "(0.064497, 1.461659, 0.092119)",
        "(0.064991, 1.463179, 0.092057)",
        "(0.065229, 1.463838, 0.092178)",
        "(0.065410, 1.464730, 0.092620)",
        "(0.065397, 1.464842, 0.092993)",
        "(0.065613, 1.465152, 0.093566)",
        "(0.065706, 1.465042, 0.093901)",
        "(0.065773, 1.464986, 0.094120)",
        "(0.065863, 1.464805, 0.094523)",
        "(0.065892, 1.464524, 0.095028)",
        "(0.065885, 1.464301, 0.095504)",
        "(0.065880, 1.464314, 0.095529)",
        "(0.065878, 1.464367, 0.095520)",
        "(0.065917, 1.464830, 0.095333)",
        "(0.066000, 1.465652, 0.094900)",
        "(0.065902, 1.468079, 0.093909)",
        "(0.065650, 1.471160, 0.092813)",
        "(0.065500, 1.473012, 0.092108)",
        "(0.065077, 1.477913, 0.090294)",
        "(0.064855, 1.484398, 0.088122)",
        "(0.064885, 1.492849, 0.085947)",
        "(0.065013, 1.503397, 0.084041)",
        "(0.065096, 1.509103, 0.083277)",
        "(0.065224, 1.521839, 0.082284)",
        "(0.065077, 1.535769, 0.081838)",
        "(0.064348, 1.550445, 0.081419)",
        "(0.063060, 1.565580, 0.081203)",
        "(0.062155, 1.573298, 0.081403)",
        "(0.060025, 1.588909, 0.082539)",
        "(0.057940, 1.603973, 0.083805)",
        "(0.055892, 1.618322, 0.084836)",
        "(0.054986, 1.632122, 0.085812)",
        "(0.054578, 1.638826, 0.086362)",
        "(0.054248, 1.651715, 0.087766)",
        "(0.053766, 1.663744, 0.089352)",
        "(0.053291, 1.674815, 0.090686)",
        "(0.053561, 1.684681, 0.091769)",
        "(0.053821, 1.689412, 0.092308)",
        "(0.054646, 1.698287, 0.093402)",
        "(0.055635, 1.706569, 0.094579)",
        "(0.056550, 1.714117, 0.095690)",
        "(0.057491, 1.720611, 0.096485)",
        "(0.057900, 1.723683, 0.096875)",
        "(0.058493, 1.729414, 0.097789)",
        "(0.058649, 1.734528, 0.099114)",
        "(0.058739, 1.739216, 0.100545)",
        "(0.058611, 1.743422, 0.101878)",
        "(0.058572, 1.745437, 0.102585)",
        "(0.058557, 1.749262, 0.104282)",
        "(0.058753, 1.752762, 0.106338)",
        "(0.058805, 1.755929, 0.108311)",
        "(0.058612, 1.758608, 0.110227)",
        "(0.058438, 1.759863, 0.111210)",
        "(0.058110, 1.762122, 0.113312)",
        "(0.057780, 1.764102, 0.115768)",
        "(0.057092, 1.765868, 0.118463)",
        "(0.056257, 1.767342, 0.121198)",
        "(0.055868, 1.768015, 0.122550)",
        "(0.055156, 1.769289, 0.125488)",
        "(0.054516, 1.770637, 0.128852)",
        "(0.054033, 1.772208, 0.132762)",
        "(0.053539, 1.773880, 0.137181)",
        "(0.053273, 1.774673, 0.139538)",
        "(0.052888, 1.776250, 0.144652)",
        "(0.052723, 1.777660, 0.150106)",
        "(0.052836, 1.778891, 0.155759)",
        "(0.053219, 1.779943, 0.161684)",
        "(0.053498, 1.780300, 0.164776)",
        "(0.054039, 1.780816, 0.171068)",
        "(0.054679, 1.781129, 0.178231)",
        "(0.055540, 1.781634, 0.186422)",
        "(0.056729, 1.782243, 0.195390)",
        "(0.057341, 1.782485, 0.200080)",
        "(0.058444, 1.782673, 0.209615)",
        "(0.059523, 1.782134, 0.219352)",
        "(0.061092, 1.780821, 0.229376)",
        "(0.062876, 1.778734, 0.239820)",
        "(0.063644, 1.777446, 0.245140)",
        "(0.065159, 1.774099, 0.256031)",
        "(0.066551, 1.769715, 0.266956)",
        "(0.067939, 1.764218, 0.277770)",
        "(0.069280, 1.757969, 0.288554)",
        "(0.069933, 1.754719, 0.293879)",
        "(0.071238, 1.747572, 0.304347)",
        "(0.072086, 1.739604, 0.314307)",
        "(0.072560, 1.730615, 0.323774)",
        "(0.072710, 1.721107, 0.332983)",
        "(0.072766, 1.716295, 0.337525)",
        "(0.073118, 1.706326, 0.346174)",
        "(0.073819, 1.695707, 0.353599)",
        "(0.074791, 1.684407, 0.359753)",
        "(0.075001, 1.672743, 0.364591)",
        "(0.074897, 1.666946, 0.366882)",
        "(0.074190, 1.655150, 0.370323)",
        "(0.073737, 1.643297, 0.373372)",
        "(0.073239, 1.631743, 0.375608)",
        "(0.072396, 1.620493, 0.376864)",
        "(0.072094, 1.615007, 0.377187)",
        "(0.071938, 1.604482, 0.377088)",
        "(0.071854, 1.594236, 0.376265)",
        "(0.071877, 1.584548, 0.374830)",
        "(0.071682, 1.575378, 0.372719)",
        "(0.071532, 1.571030, 0.371438)",
        "(0.071644, 1.562372, 0.369111)",
        "(0.071905, 1.554226, 0.366461)",
        "(0.072071, 1.546362, 0.363223)",
        "(0.072091, 1.538722, 0.359569)",
        "(0.072102, 1.534926, 0.357868)",
        "(0.072090, 1.527547, 0.354627)",
        "(0.071948, 1.520298, 0.351313)",
        "(0.071837, 1.513240, 0.347829)",
        "(0.072122, 1.506471, 0.344111)",
        "(0.072218, 1.503132, 0.342306)",
        "(0.072516, 1.496621, 0.339056)",
        "(0.072865, 1.490096, 0.336026)",
        "(0.072997, 1.483405, 0.332778)",
        "(0.073056, 1.476529, 0.329081)",
        "(0.073075, 1.472997, 0.327068)",
        "(0.073190, 1.465755, 0.322640)",
        "(0.073285, 1.458251, 0.317689)",
        "(0.072825, 1.450431, 0.311661)",
        "(0.072138, 1.442632, 0.304979)",
        "(0.071825, 1.438753, 0.301275)",
        "(0.071333, 1.430958, 0.293455)",
        "(0.070864, 1.423257, 0.285621)",
        "(0.069818, 1.415523, 0.278047)",
        "(0.068214, 1.407798, 0.269860)",
        "(0.067330, 1.403935, 0.265346)",
        "(0.065405, 1.396543, 0.255624)",
        "(0.063563, 1.390026, 0.245919)",
        "(0.061847, 1.384457, 0.236466)",
        "(0.060153, 1.379800, 0.226945)",
        "(0.059420, 1.377651, 0.222270)",
        "(0.058264, 1.374663, 0.213498)",
        "(0.057308, 1.372554, 0.205037)",
        "(0.056648, 1.371295, 0.196891)",
        "(0.056140, 1.370716, 0.189501)",
        "(0.055913, 1.370670, 0.186135)",
        "(0.055336, 1.370563, 0.179617)",
        "(0.054683, 1.370553, 0.173476)",
        "(0.054155, 1.370672, 0.167914)",
        "(0.053992, 1.371113, 0.162914)",
        "(0.053977, 1.371297, 0.160485)",
        "(0.054115, 1.371836, 0.156200)",
        "(0.054244, 1.372588, 0.152378)",
        "(0.054313, 1.373203, 0.148420)",
        "(0.054322, 1.373763, 0.144921)",
        "(0.054304, 1.374118, 0.143475)",
        "(0.054284, 1.375147, 0.141012)",
        "(0.054351, 1.376443, 0.138320)",
        "(0.054471, 1.377758, 0.134824)",
        "(0.054705, 1.379108, 0.130798)",
        "(0.054823, 1.379898, 0.128870)",
        "(0.054984, 1.381700, 0.125142)",
        "(0.055046, 1.383765, 0.121525)",
        "(0.055113, 1.386211, 0.118195)",
        "(0.054948, 1.389139, 0.114781)",
        "(0.054843, 1.390716, 0.112917)",
        "(0.054454, 1.394179, 0.108649)",
        "(0.053938, 1.398315, 0.103743)",
        "(0.053335, 1.403435, 0.098689)",
        "(0.052839, 1.409666, 0.093666)",
        "(0.052659, 1.412965, 0.091124)",
        "(0.052461, 1.420053, 0.086035)",
        "(0.052647, 1.427337, 0.081216)",
        "(0.052893, 1.434370, 0.077048)",
        "(0.052685, 1.440863, 0.073635)",
        "(0.052554, 1.443997, 0.072111)",
        "(0.052248, 1.449820, 0.069489)",
        "(0.052186, 1.455143, 0.067271)",
        "(0.052697, 1.460238, 0.067172)",
        "(0.052579, 1.464202, 0.066928)",
        "(0.052703, 1.466005, 0.066735)",
        "(0.052950, 1.468701, 0.066279)",
        "(0.053492, 1.470660, 0.065860)",
        "(0.053944, 1.471640, 0.065504)",
        "(0.054308, 1.472005, 0.065173)",
        "(0.054342, 1.471960, 0.065156)",
        "(0.054448, 1.471723, 0.065154)",
        "(0.054546, 1.471375, 0.065302)",
        "(0.054506, 1.470392, 0.065469)",
        "(0.054401, 1.469146, 0.065713)",
        "(0.054450, 1.468607, 0.065829)",
        "(0.054412, 1.467441, 0.065760)",
        "(0.054494, 1.466611, 0.065509)",
        "(0.054660, 1.465984, 0.065117)",
        "(0.055006, 1.465827, 0.064874)",
        "(0.055103, 1.465912, 0.064846)",
        "(0.055312, 1.466269, 0.064760)",
        "(0.055673, 1.467246, 0.064748)",
        "(0.056272, 1.469006, 0.064854)",
        "(0.057002, 1.471290, 0.064927)",
        "(0.057368, 1.472491, 0.064875)",
        "(0.058088, 1.475163, 0.064748)",
        "(0.058580, 1.478246, 0.064782)",
        "(0.058503, 1.481728, 0.064613)",
        "(0.058193, 1.485603, 0.064576)",
        "(0.058149, 1.487616, 0.064651)",
        "(0.058954, 1.491944, 0.064868)",
        "(0.059268, 1.496294, 0.065056)",
        "(0.059665, 1.501046, 0.065257)",
        "(0.059927, 1.506394, 0.065441)",
        "(0.060103, 1.509253, 0.065484)",
        "(0.060483, 1.515431, 0.065489)",
        "(0.060932, 1.521949, 0.065358)",
        "(0.061427, 1.529056, 0.065509)",
        "(0.061769, 1.536754, 0.065782)",
        "(0.062022, 1.540718, 0.065938)",
        "(0.062429, 1.548808, 0.065986)",
        "(0.062783, 1.557262, 0.065986)",
        "(0.062932, 1.566153, 0.066202)",
        "(0.062712, 1.575336, 0.066691)",
        "(0.062489, 1.579867, 0.066841)",
        "(0.061672, 1.589047, 0.067176)",
        "(0.060863, 1.598402, 0.067482)",
        "(0.060422, 1.608108, 0.068193)",
        "(0.060253, 1.618299, 0.069639)",
        "(0.060207, 1.623365, 0.070462)",
        "(0.060346, 1.633236, 0.071687)",
        "(0.060210, 1.643200, 0.072833)",
        "(0.060044, 1.653275, 0.073978)",
        "(0.059874, 1.663851, 0.075437)",
        "(0.059837, 1.669174, 0.076239)",
        "(0.059617, 1.680019, 0.077871)",
        "(0.059861, 1.690833, 0.079515)",
        "(0.060419, 1.701577, 0.080941)",
        "(0.061441, 1.712114, 0.082394)",
        "(0.061985, 1.717207, 0.083094)",
        "(0.063134, 1.726956, 0.084408)",
        "(0.064842, 1.736160, 0.086451)",
        "(0.066556, 1.744963, 0.089336)",
        "(0.068055, 1.753105, 0.092996)",
        "(0.068825, 1.756873, 0.094930)",
        "(0.070818, 1.763881, 0.099407)",
        "(0.072717, 1.770091, 0.104538)",
        "(0.074137, 1.775145, 0.110329)",
        "(0.075087, 1.779394, 0.116529)",
        "(0.075484, 1.781217, 0.119694)",
        "(0.076160, 1.784155, 0.126262)",
        "(0.076712, 1.786586, 0.133182)",
        "(0.077336, 1.788649, 0.140491)",
        "(0.077875, 1.790421, 0.148195)",
        "(0.078144, 1.791233, 0.152100)",
        "(0.078605, 1.792311, 0.159807)",
        "(0.078835, 1.793088, 0.167580)",
        "(0.078959, 1.793664, 0.175791)",
        "(0.079254, 1.794068, 0.184347)",
        "(0.079506, 1.794236, 0.188654)",
        "(0.080272, 1.794400, 0.197178)",
        "(0.081184, 1.794252, 0.205599)",
        "(0.082117, 1.793739, 0.214015)",
        "(0.082985, 1.792805, 0.222506)",
        "(0.083528, 1.792306, 0.226870)",
        "(0.084781, 1.791054, 0.235736)",
        "(0.086045, 1.789133, 0.244588)",
        "(0.087242, 1.786231, 0.253285)",
        "(0.088223, 1.782841, 0.262219)",
        "(0.088788, 1.781029, 0.266871)",
        "(0.090009, 1.776797, 0.276345)",
        "(0.091439, 1.771473, 0.285370)",
        "(0.092799, 1.764559, 0.293497)",
        "(0.094066, 1.756476, 0.301409)",
        "(0.094671, 1.752094, 0.305410)",
        "(0.096058, 1.742441, 0.313453)",
        "(0.097627, 1.732175, 0.321055)",
        "(0.099104, 1.719675, 0.328691)",
        "(0.099987, 1.706314, 0.335443)",
        "(0.100081, 1.699371, 0.338531)",
        "(0.099551, 1.684799, 0.343983)",
        "(0.098557, 1.669641, 0.349054)",
        "(0.097948, 1.653803, 0.353883)",
        "(0.097031, 1.637802, 0.357908)",
        "(0.096226, 1.629799, 0.359484)",
        "(0.094225, 1.613532, 0.361713)",
        "(0.091989, 1.597188, 0.363163)",
        "(0.089506, 1.581165, 0.363631)",
        "(0.087000, 1.565520, 0.362650)",
        "(0.085784, 1.557892, 0.361684)",
        "(0.083142, 1.543236, 0.358446)",
        "(0.080402, 1.529632, 0.353895)",
        "(0.077634, 1.517192, 0.348022)",
        "(0.074638, 1.505394, 0.341316)",
        "(0.073370, 1.499994, 0.337862)",
        "(0.070769, 1.490273, 0.330644)",
        "(0.067893, 1.481798, 0.322615)",
        "(0.065012, 1.474347, 0.313845)",
        "(0.062114, 1.468104, 0.304568)",
        "(0.060730, 1.465400, 0.299859)",
        "(0.058172, 1.460955, 0.290585)",
        "(0.055795, 1.457534, 0.281720)",
        "(0.053687, 1.454965, 0.272769)",
        "(0.051881, 1.452701, 0.263536)",
        "(0.051159, 1.451734, 0.259038)",
        "(0.049956, 1.450142, 0.250480)",
        "(0.049249, 1.448734, 0.242155)",
        "(0.048419, 1.447250, 0.233459)",
        "(0.047449, 1.445729, 0.224347)",
        "(0.046915, 1.445030, 0.219859)",
        "(0.046209, 1.443896, 0.211227)",
        "(0.045689, 1.443166, 0.203362)",
        "(0.045107, 1.442801, 0.196228)",
        "(0.044534, 1.442968, 0.189713)",
        "(0.044377, 1.443251, 0.186575)",
        "(0.044221, 1.444107, 0.180463)",
        "(0.043902, 1.445271, 0.174403)",
        "(0.043714, 1.447193, 0.168329)",
        "(0.043828, 1.449331, 0.161817)",
        "(0.043865, 1.450406, 0.158418)",
        "(0.043824, 1.452753, 0.151584)",
        "(0.043821, 1.455333, 0.145219)",
        "(0.043900, 1.458143, 0.140093)",
        "(0.043611, 1.460927, 0.136207)",
        "(0.043320, 1.462236, 0.134656)",
        "(0.042689, 1.464678, 0.132404)",
        "(0.042270, 1.466833, 0.130772)",
        "(0.041996, 1.468586, 0.129349)",
        "(0.041849, 1.469827, 0.127893)",
        "(0.041896, 1.470363, 0.127328)",
        "(0.042056, 1.471116, 0.126547)",
        "(0.042220, 1.471526, 0.126071)",
        "(0.042143, 1.471369, 0.125682)",
        "(0.041990, 1.471022, 0.124550)",
        "(0.041991, 1.470819, 0.124199)",
        "(0.041989, 1.470410, 0.123694)",
        "(0.041963, 1.470089, 0.123155)",
        "(0.042146, 1.469902, 0.122263)",
        "(0.042458, 1.470036, 0.121573)",
        "(0.042564, 1.470181, 0.121359)",
        "(0.042732, 1.470630, 0.120797)",
        "(0.042983, 1.471489, 0.120003)",
        "(0.043139, 1.472558, 0.119578)",
        "(0.043188, 1.473599, 0.119298)",
        "(0.043214, 1.474199, 0.119147)",
        "(0.042993, 1.475743, 0.118665)",
        "(0.042566, 1.477503, 0.118167)",
        "(0.042678, 1.479456, 0.118077)",
        "(0.043206, 1.482190, 0.118182)",
        "(0.043512, 1.483483, 0.118243)",
        "(0.044106, 1.486352, 0.118236)",
        "(0.044405, 1.489524, 0.117760)",
        "(0.044678, 1.492992, 0.116886)",
        "(0.045239, 1.496833, 0.115893)",
        "(0.045521, 1.498793, 0.115319)",
        "(0.046328, 1.502880, 0.113991)",
        "(0.047340, 1.507449, 0.112900)",
        "(0.048020, 1.512065, 0.111339)",
        "(0.048531, 1.517010, 0.109151)",
        "(0.048762, 1.519735, 0.108104)",
        "(0.048836, 1.525451, 0.106009)",
        "(0.049229, 1.531640, 0.104235)",
        "(0.050414, 1.538931, 0.102634)",
        "(0.051576, 1.546613, 0.100653)",
        "(0.052121, 1.550573, 0.099722)",
        "(0.052860, 1.558724, 0.098137)",
        "(0.054011, 1.566935, 0.097341)",
        "(0.054630, 1.575071, 0.097683)",
        "(0.054758, 1.582925, 0.098206)",
        "(0.054768, 1.586760, 0.098453)",
        "(0.054664, 1.594339, 0.099120)",
        "(0.054813, 1.601752, 0.100206)",
        "(0.055088, 1.609002, 0.102020)",
        "(0.055406, 1.615750, 0.104428)",
        "(0.055401, 1.618990, 0.105601)",
        "(0.055209, 1.624760, 0.107096)",
        "(0.054794, 1.629385, 0.107148)",
        "(0.053694, 1.632951, 0.106882)",
        "(0.052033, 1.635616, 0.106896)",
        "(0.052167, 1.636524, 0.106965)",
        "(0.052904, 1.637409, 0.107020)",
        "(0.054285, 1.636962, 0.107090)",
        "(0.055955, 1.635493, 0.108216)",
        "(0.056815, 1.633550, 0.109700)",
        "(0.057428, 1.632018, 0.110674)",
        "(0.058039, 1.628616, 0.111973)",
        "(0.058139, 1.624174, 0.112768)",
        "(0.057824, 1.619291, 0.113094)",
        "(0.057459, 1.614493, 0.113238)",
        "(0.057326, 1.612159, 0.113363)",
        "(0.057607, 1.607888, 0.114259)",
        "(0.058388, 1.604197, 0.115398)",
        "(0.059493, 1.601152, 0.116138)",
        "(0.060564, 1.598772, 0.116803)",
        "(0.061025, 1.597883, 0.117221)",
        "(0.061326, 1.597155, 0.118210)",
        "(0.061499, 1.597853, 0.119188)",
        "(0.061909, 1.599692, 0.119780)",
        "(0.062776, 1.602435, 0.120428)",
        "(0.063360, 1.604099, 0.120749)",
        "(0.064779, 1.608096, 0.121230)",
        "(0.066236, 1.612762, 0.121552)",
        "(0.067612, 1.618128, 0.121773)",
        "(0.068908, 1.624060, 0.121489)",
        "(0.069585, 1.627070, 0.121155)",
        "(0.071195, 1.633556, 0.120329)",
        "(0.072871, 1.640281, 0.119372)",
        "(0.074402, 1.647139, 0.118502)",
        "(0.075481, 1.654176, 0.118468)",
        "(0.075625, 1.657690, 0.118835)",
        "(0.075028, 1.664415, 0.120544)",
        "(0.073827, 1.670906, 0.123891)",
        "(0.072625, 1.676953, 0.129153)",
        "(0.071193, 1.682063, 0.135320)",
        "(0.070583, 1.684384, 0.138781)",
        "(0.069699, 1.688155, 0.146499)",
        "(0.069373, 1.690827, 0.155033)",
        "(0.069289, 1.692046, 0.163933)",
        "(0.068914, 1.692269, 0.172737)",
        "(0.068692, 1.692043, 0.176984)",
        "(0.068454, 1.690771, 0.184492)",
        "(0.068343, 1.688660, 0.190245)",
        "(0.068140, 1.685977, 0.194189)",
        "(0.067525, 1.683003, 0.196289)",
        "(0.067116, 1.681481, 0.196544)",
        "(0.065963, 1.678422, 0.194952)",
        "(0.064874, 1.675509, 0.191128)",
        "(0.063860, 1.672826, 0.185719)",
        "(0.062912, 1.670578, 0.180151)",
        "(0.062512, 1.669666, 0.177495)",
        "(0.061791, 1.668441, 0.172565)",
        "(0.061409, 1.667927, 0.168497)",
        "(0.061365, 1.667920, 0.165377)",
        "(0.061202, 1.668096, 0.162835)",
        "(0.061116, 1.668284, 0.161743)",
        "(0.060885, 1.668767, 0.160035)",
        "(0.060367, 1.669260, 0.158831)",
        "(0.059694, 1.669797, 0.158050)",
        "(0.059128, 1.670264, 0.157796)",
        "(0.058980, 1.670492, 0.157901)",
        "(0.058256, 1.670843, 0.158647)",
        "(0.057158, 1.671201, 0.160058)",
        "(0.055337, 1.671340, 0.161822)",
        "(0.053235, 1.671324, 0.163643)",
        "(0.052193, 1.671316, 0.164609)",
        "(0.050133, 1.671425, 0.166697)",
        "(0.048072, 1.671756, 0.168472)",
        "(0.046202, 1.672132, 0.169134)",
        "(0.044371, 1.672659, 0.169038)",
        "(0.043493, 1.672972, 0.168828)",
        "(0.041892, 1.673873, 0.168370)",
        "(0.040153, 1.674948, 0.167628)",
        "(0.037845, 1.676043, 0.166223)",
        "(0.035794, 1.677076, 0.164210)",
        "(0.034994, 1.677574, 0.163099)",
        "(0.033643, 1.678595, 0.160733)",
        "(0.032323, 1.679682, 0.158191)",
        "(0.030814, 1.680636, 0.155306)",
        "(0.029145, 1.681401, 0.152505)",
        "(0.028317, 1.681829, 0.151228)",
        "(0.026841, 1.682783, 0.149028)",
        "(0.025670, 1.683713, 0.147214)",
        "(0.024880, 1.684633, 0.145546)",
        "(0.024188, 1.685464, 0.143876)",
        "(0.023775, 1.685783, 0.143108)",
        "(0.022982, 1.686339, 0.141939)",
        "(0.022337, 1.686953, 0.141212)",
        "(0.021690, 1.687511, 0.140638)",
        "(0.021232, 1.687891, 0.140354)",
        "(0.021048, 1.688047, 0.140253)",
        "(0.020701, 1.688354, 0.140355)",
        "(0.020384, 1.688630, 0.140602)",
        "(0.020157, 1.688912, 0.141172)",
        "(0.020100, 1.688964, 0.141975)"
    ],
    "leftHandPositions": [
        "(0.273320, 1.315449, -0.096460)",
        "(0.273591, 1.315436, -0.096568)",
        "(0.274022, 1.315421, -0.096658)",
        "(0.274470, 1.315412, -0.096744)",
        "(0.274706, 1.315389, -0.096873)",
        "(0.274760, 1.315386, -0.096957)",
        "(0.274993, 1.315412, -0.097314)",
        "(0.275202, 1.315449, -0.097543)",
        "(0.275409, 1.315478, -0.097602)",
        "(0.275653, 1.315524, -0.097622)",
        "(0.275825, 1.315557, -0.097617)",
        "(0.276219, 1.315623, -0.097581)",
        "(0.276500, 1.315622, -0.097540)",
        "(0.276713, 1.315594, -0.097520)",
        "(0.276923, 1.315543, -0.097503)",
        "(0.277071, 1.315496, -0.097497)",
        "(0.277132, 1.315485, -0.097493)",
        "(0.277221, 1.315491, -0.097482)",
        "(0.277330, 1.315552, -0.097461)",
        "(0.277502, 1.315673, -0.097419)",
        "(0.277724, 1.315814, -0.097348)",
        "(0.277843, 1.315877, -0.097303)",
        "(0.278069, 1.315939, -0.097189)",
        "(0.278287, 1.315946, -0.097102)",
        "(0.278467, 1.315904, -0.097076)",
        "(0.278602, 1.315828, -0.097071)",
        "(0.278897, 1.315425, -0.096957)",
        "(0.279027, 1.315154, -0.096917)",
        "(0.279092, 1.315036, -0.096985)",
        "(0.279236, 1.314329, -0.096805)",
        "(0.279138, 1.313639, -0.096465)",
        "(0.279133, 1.313391, -0.096426)",
        "(0.279330, 1.313019, -0.096390)",
        "(0.279655, 1.312629, -0.095881)",
        "(0.280032, 1.312155, -0.094784)",
        "(0.280276, 1.311625, -0.093472)",
        "(0.280222, 1.311309, -0.092778)",
        "(0.279720, 1.310699, -0.091576)",
        "(0.278661, 1.310172, -0.090671)",
        "(0.277020, 1.309543, -0.089729)",
        "(0.276171, 1.309321, -0.089175)",
        "(0.274670, 1.309013, -0.087855)",
        "(0.273334, 1.309130, -0.086179)",
        "(0.272190, 1.309556, -0.084538)",
        "(0.270788, 1.310041, -0.083074)",
        "(0.269942, 1.310263, -0.082469)",
        "(0.267989, 1.310691, -0.081367)",
        "(0.266236, 1.311474, -0.080572)",
        "(0.264753, 1.312339, -0.079766)",
        "(0.262872, 1.312798, -0.078815)",
        "(0.261758, 1.312940, -0.078465)",
        "(0.259422, 1.313261, -0.078181)",
        "(0.256968, 1.313736, -0.078395)",
        "(0.254571, 1.314414, -0.078936)",
        "(0.252397, 1.315098, -0.079354)",
        "(0.251298, 1.315380, -0.079530)",
        "(0.248907, 1.315783, -0.079972)",
        "(0.246343, 1.315989, -0.080635)",
        "(0.243703, 1.316167, -0.081349)",
        "(0.241317, 1.316539, -0.082023)",
        "(0.240067, 1.316608, -0.082292)",
        "(0.237377, 1.316588, -0.082723)",
        "(0.234241, 1.316270, -0.082973)",
        "(0.230694, 1.315807, -0.082967)",
        "(0.226967, 1.315338, -0.082997)",
        "(0.225090, 1.315158, -0.083045)",
        "(0.221539, 1.315114, -0.083052)",
        "(0.218239, 1.315442, -0.082810)",
        "(0.215048, 1.316041, -0.082155)",
        "(0.212137, 1.317141, -0.081374)",
        "(0.210653, 1.317799, -0.080850)",
        "(0.208110, 1.319614, -0.079898)",
        "(0.205660, 1.321895, -0.079070)",
        "(0.203358, 1.324529, -0.078145)",
        "(0.200890, 1.327282, -0.077366)",
        "(0.199572, 1.328662, -0.077025)",
        "(0.197019, 1.331440, -0.076634)",
        "(0.194450, 1.334342, -0.076432)",
        "(0.192132, 1.337521, -0.076417)",
        "(0.189932, 1.340803, -0.076502)",
        "(0.188738, 1.342353, -0.076540)",
        "(0.186195, 1.345220, -0.076591)",
        "(0.183793, 1.348156, -0.076649)",
        "(0.181786, 1.351361, -0.076811)",
        "(0.180162, 1.354575, -0.076962)",
        "(0.179298, 1.356069, -0.077070)",
        "(0.177248, 1.358749, -0.077330)",
        "(0.174942, 1.361083, -0.077720)",
        "(0.172778, 1.363341, -0.078257)",
        "(0.171156, 1.365646, -0.078883)",
        "(0.170510, 1.366866, -0.079196)",
        "(0.169408, 1.369187, -0.079859)",
        "(0.168295, 1.371302, -0.080498)",
        "(0.167388, 1.373391, -0.081058)",
        "(0.166503, 1.375395, -0.081587)",
        "(0.166183, 1.376379, -0.081835)",
        "(0.165781, 1.378433, -0.082359)",
        "(0.165123, 1.380363, -0.082838)",
        "(0.163923, 1.381963, -0.083313)",
        "(0.162120, 1.383440, -0.084031)",
        "(0.161055, 1.384156, -0.084491)",
        "(0.158510, 1.385427, -0.085272)",
        "(0.156164, 1.386795, -0.086108)",
        "(0.153963, 1.388197, -0.086829)",
        "(0.151842, 1.389584, -0.087410)",
        "(0.149979, 1.390940, -0.087699)",
        "(0.148960, 1.391472, -0.087724)",
        "(0.147016, 1.392416, -0.087533)",
        "(0.145590, 1.393413, -0.087186)",
        "(0.144223, 1.394389, -0.086634)",
        "(0.143503, 1.394824, -0.086305)",
        "(0.142195, 1.395589, -0.085692)",
        "(0.140907, 1.396420, -0.085224)",
        "(0.139832, 1.397171, -0.084702)",
        "(0.139119, 1.397857, -0.084173)",
        "(0.138823, 1.398219, -0.083927)",
        "(0.138183, 1.398897, -0.083504)",
        "(0.137821, 1.399706, -0.083226)",
        "(0.137366, 1.400446, -0.082976)",
        "(0.137071, 1.401113, -0.082690)",
        "(0.136939, 1.401457, -0.082558)",
        "(0.136816, 1.402157, -0.082342)",
        "(0.136716, 1.402810, -0.082115)",
        "(0.136732, 1.403428, -0.081889)",
        "(0.136721, 1.404066, -0.081789)",
        "(0.136663, 1.404544, -0.081663)",
        "(0.136514, 1.405012, -0.081504)",
        "(0.136522, 1.405586, -0.081353)",
        "(0.136589, 1.406131, -0.081220)",
        "(0.136612, 1.406584, -0.081154)",
        "(0.136593, 1.406797, -0.081160)",
        "(0.136642, 1.407203, -0.081172)",
        "(0.136811, 1.407616, -0.081132)",
        "(0.136946, 1.407857, -0.081090)",
        "(0.136958, 1.407964, -0.081030)",
        "(0.137067, 1.408058, -0.080964)",
        "(0.137213, 1.408166, -0.081000)",
        "(0.137461, 1.408196, -0.080964)",
        "(0.137687, 1.408025, -0.080822)",
        "(0.137662, 1.408011, -0.080875)",
        "(0.137657, 1.408077, -0.080960)",
        "(0.137794, 1.408130, -0.081163)",
        "(0.138080, 1.408263, -0.081525)",
        "(0.138463, 1.408347, -0.081959)",
        "(0.138492, 1.408397, -0.082104)",
        "(0.138729, 1.408413, -0.082334)",
        "(0.138995, 1.408422, -0.082630)",
        "(0.139023, 1.408503, -0.082814)",
        "(0.139221, 1.408569, -0.083251)",
        "(0.139370, 1.408562, -0.083612)",
        "(0.139422, 1.408539, -0.083728)",
        "(0.139550, 1.408476, -0.083942)",
        "(0.139667, 1.408387, -0.084066)",
        "(0.139793, 1.408305, -0.084124)",
        "(0.139866, 1.408175, -0.084145)",
        "(0.139913, 1.408128, -0.084157)",
        "(0.140098, 1.407925, -0.084098)",
        "(0.140062, 1.407722, -0.084065)",
        "(0.140008, 1.407480, -0.084019)",
        "(0.139908, 1.407026, -0.083908)",
        "(0.139812, 1.406897, -0.083936)",
        "(0.139528, 1.406541, -0.084038)",
        "(0.139259, 1.406317, -0.084192)",
        "(0.139191, 1.406386, -0.084320)",
        "(0.139056, 1.406379, -0.084547)",
        "(0.139010, 1.406420, -0.084687)",
        "(0.138906, 1.406510, -0.084976)",
        "(0.138726, 1.406562, -0.085205)",
        "(0.138667, 1.406572, -0.085342)",
        "(0.138695, 1.406619, -0.085470)",
        "(0.138704, 1.406650, -0.085581)",
        "(0.138724, 1.406662, -0.085798)",
        "(0.138784, 1.406696, -0.086071)",
        "(0.138849, 1.406803, -0.086371)",
        "(0.138819, 1.406879, -0.086690)",
        "(0.138780, 1.406896, -0.086841)",
        "(0.138664, 1.406892, -0.087147)",
        "(0.138547, 1.406915, -0.087425)",
        "(0.138354, 1.406931, -0.087863)",
        "(0.138087, 1.406924, -0.088307)",
        "(0.137926, 1.406946, -0.088508)",
        "(0.137810, 1.407002, -0.088688)",
        "(0.137621, 1.407076, -0.088886)",
        "(0.137449, 1.407129, -0.088974)",
        "(0.137209, 1.407199, -0.089022)",
        "(0.137005, 1.407200, -0.088994)",
        "(0.136525, 1.407139, -0.088846)",
        "(0.136181, 1.407161, -0.088809)",
        "(0.135769, 1.407179, -0.088742)",
        "(0.135079, 1.407120, -0.088560)",
        "(0.134854, 1.407111, -0.088486)",
        "(0.134397, 1.407128, -0.088349)",
        "(0.133973, 1.407122, -0.088140)",
        "(0.133631, 1.407176, -0.087917)",
        "(0.133317, 1.407320, -0.087656)",
        "(0.133210, 1.407385, -0.087564)",
        "(0.132937, 1.407586, -0.087362)",
        "(0.132700, 1.407768, -0.087221)",
        "(0.132449, 1.407944, -0.087141)",
        "(0.132088, 1.408180, -0.087070)",
        "(0.131854, 1.408316, -0.087030)",
        "(0.131596, 1.408488, -0.087017)",
        "(0.131228, 1.408682, -0.086904)",
        "(0.130983, 1.408868, -0.086796)",
        "(0.130723, 1.409112, -0.086764)",
        "(0.130572, 1.409216, -0.086748)",
        "(0.130345, 1.409429, -0.086794)",
        "(0.130134, 1.409623, -0.086860)",
        "(0.129966, 1.409753, -0.086962)",
        "(0.129791, 1.409923, -0.087045)",
        "(0.129757, 1.409963, -0.087066)",
        "(0.129418, 1.410249, -0.087138)",
        "(0.129169, 1.410488, -0.087208)",
        "(0.128969, 1.410648, -0.087280)",
        "(0.128721, 1.410741, -0.087325)",
        "(0.128603, 1.410747, -0.087339)",
        "(0.128364, 1.410697, -0.087379)",
        "(0.128125, 1.410562, -0.087410)",
        "(0.127958, 1.410408, -0.087431)",
        "(0.127830, 1.410269, -0.087444)",
        "(0.127730, 1.410129, -0.087408)",
        "(0.127424, 1.409807, -0.087289)",
        "(0.127185, 1.409546, -0.087207)",
        "(0.127054, 1.409316, -0.087141)",
        "(0.126827, 1.408999, -0.086902)",
        "(0.126781, 1.409038, -0.086891)",
        "(0.126688, 1.409024, -0.086738)",
        "(0.126513, 1.409054, -0.086565)",
        "(0.126353, 1.409077, -0.086328)",
        "(0.126395, 1.409182, -0.086137)",
        "(0.126405, 1.409257, -0.086084)",
        "(0.126385, 1.409282, -0.085917)",
        "(0.126392, 1.409299, -0.085623)",
        "(0.126377, 1.409327, -0.085410)",
        "(0.126302, 1.409327, -0.085120)",
        "(0.126185, 1.409417, -0.084978)",
        "(0.126098, 1.409453, -0.084832)",
        "(0.126027, 1.409555, -0.084567)",
        "(0.126001, 1.409671, -0.084456)",
        "(0.126011, 1.409860, -0.084289)",
        "(0.126052, 1.409961, -0.084257)",
        "(0.126166, 1.410147, -0.084209)",
        "(0.126275, 1.410341, -0.084148)",
        "(0.126385, 1.410464, -0.084039)",
        "(0.126428, 1.410581, -0.083850)",
        "(0.126421, 1.410606, -0.083777)",
        "(0.126416, 1.410685, -0.083657)",
        "(0.126445, 1.410765, -0.083546)",
        "(0.126525, 1.410810, -0.083440)",
        "(0.126629, 1.410722, -0.083259)",
        "(0.126653, 1.410642, -0.083170)",
        "(0.126660, 1.410488, -0.083032)",
        "(0.126649, 1.410322, -0.082935)",
        "(0.126581, 1.409907, -0.082763)",
        "(0.126535, 1.409557, -0.082611)",
        "(0.126540, 1.409461, -0.082561)",
        "(0.126553, 1.409177, -0.082388)",
        "(0.126574, 1.408968, -0.082220)",
        "(0.126623, 1.408726, -0.081985)",
        "(0.126747, 1.408473, -0.081697)",
        "(0.126845, 1.408385, -0.081563)",
        "(0.127055, 1.408262, -0.081436)",
        "(0.127219, 1.408139, -0.081254)",
        "(0.127258, 1.408125, -0.081133)",
        "(0.127274, 1.408125, -0.080968)",
        "(0.127247, 1.408137, -0.080910)",
        "(0.126980, 1.408268, -0.080698)",
        "(0.126794, 1.408404, -0.080495)",
        "(0.126692, 1.408565, -0.080281)",
        "(0.126588, 1.408645, -0.080095)",
        "(0.126553, 1.408671, -0.080003)",
        "(0.126525, 1.408717, -0.079875)",
        "(0.126505, 1.408760, -0.079789)",
        "(0.126509, 1.408775, -0.079660)",
        "(0.126571, 1.408786, -0.079513)",
        "(0.126592, 1.408799, -0.079476)",
        "(0.126624, 1.408790, -0.079393)",
        "(0.126651, 1.408770, -0.079312)",
        "(0.126665, 1.408739, -0.079240)",
        "(0.126651, 1.408684, -0.079194)",
        "(0.126640, 1.408648, -0.079184)",
        "(0.126572, 1.408555, -0.079189)",
        "(0.126511, 1.408456, -0.079209)",
        "(0.126516, 1.408403, -0.079250)",
        "(0.126476, 1.408361, -0.079265)",
        "(0.126477, 1.408327, -0.079255)",
        "(0.126453, 1.408249, -0.079221)",
        "(0.126374, 1.408126, -0.079182)",
        "(0.126234, 1.407966, -0.079153)",
        "(0.126164, 1.407851, -0.079140)",
        "(0.126144, 1.407791, -0.079135)",
        "(0.126176, 1.407637, -0.079123)",
        "(0.126129, 1.407554, -0.079125)",
        "(0.126063, 1.407434, -0.079126)",
        "(0.125965, 1.407335, -0.079183)",
        "(0.125933, 1.407318, -0.079209)",
        "(0.125877, 1.407249, -0.079242)",
        "(0.125811, 1.407207, -0.079274)",
        "(0.125781, 1.407169, -0.079284)",
        "(0.125728, 1.407190, -0.079316)",
        "(0.125675, 1.407199, -0.079345)",
        "(0.125592, 1.407203, -0.079391)",
        "(0.125490, 1.407192, -0.079436)",
        "(0.125389, 1.407169, -0.079453)",
        "(0.125257, 1.407221, -0.079528)",
        "(0.125195, 1.407258, -0.079576)",
        "(0.125090, 1.407396, -0.079713)",
        "(0.125024, 1.407624, -0.079918)",
        "(0.124942, 1.407791, -0.080056)",
        "(0.124901, 1.408014, -0.080240)",
        "(0.124872, 1.408042, -0.080266)",
        "(0.124817, 1.408092, -0.080324)",
        "(0.124763, 1.408124, -0.080373)",
        "(0.124654, 1.408101, -0.080383)",
        "(0.124633, 1.408060, -0.080383)",
        "(0.124626, 1.408051, -0.080396)",
        "(0.124530, 1.408053, -0.080470)",
        "(0.124409, 1.408003, -0.080594)",
        "(0.124293, 1.408001, -0.080740)",
        "(0.124168, 1.407959, -0.080921)",
        "(0.124134, 1.407938, -0.080956)",
        "(0.124023, 1.407855, -0.081040)",
        "(0.123914, 1.407733, -0.081069)",
        "(0.123797, 1.407611, -0.081062)",
        "(0.123760, 1.407569, -0.081056)",
        "(0.123755, 1.407546, -0.081047)",
        "(0.123741, 1.407555, -0.081061)",
        "(0.123758, 1.407571, -0.081111)",
        "(0.123718, 1.407554, -0.081185)",
        "(0.123651, 1.407472, -0.081313)",
        "(0.123624, 1.407436, -0.081350)",
        "(0.123581, 1.407259, -0.081426)",
        "(0.123509, 1.407099, -0.081512)",
        "(0.123426, 1.406979, -0.081596)",
        "(0.123368, 1.406856, -0.081706)",
        "(0.123335, 1.406795, -0.081753)",
        "(0.123233, 1.406647, -0.081813)",
        "(0.123122, 1.406470, -0.081870)",
        "(0.123046, 1.406432, -0.081972)",
        "(0.123028, 1.406390, -0.082188)",
        "(0.123003, 1.406383, -0.082246)",
        "(0.122917, 1.406348, -0.082362)",
        "(0.122812, 1.406255, -0.082465)",
        "(0.122651, 1.406101, -0.082515)",
        "(0.122406, 1.405830, -0.082466)",
        "(0.122308, 1.405739, -0.082436)",
        "(0.122074, 1.405488, -0.082296)",
        "(0.121930, 1.405249, -0.082082)",
        "(0.121858, 1.404961, -0.081693)",
        "(0.121880, 1.404840, -0.081342)",
        "(0.121816, 1.404815, -0.081190)",
        "(0.121620, 1.404622, -0.080493)",
        "(0.121590, 1.404640, -0.079832)",
        "(0.121464, 1.404675, -0.079368)",
        "(0.121287, 1.404691, -0.078492)",
        "(0.121197, 1.404681, -0.078129)",
        "(0.120992, 1.404662, -0.077668)",
        "(0.120791, 1.404557, -0.076978)",
        "(0.120622, 1.404520, -0.076451)",
        "(0.120500, 1.404499, -0.075822)",
        "(0.120449, 1.404497, -0.075620)",
        "(0.120452, 1.404578, -0.075240)",
        "(0.120561, 1.404839, -0.074963)",
        "(0.120387, 1.404942, -0.074743)",
        "(0.120151, 1.404982, -0.074597)",
        "(0.120111, 1.405045, -0.074457)",
        "(0.120047, 1.405120, -0.074403)",
        "(0.120028, 1.405158, -0.074244)",
        "(0.120135, 1.405138, -0.073923)",
        "(0.120194, 1.404984, -0.073730)",
        "(0.120128, 1.404873, -0.073695)",
        "(0.119940, 1.404694, -0.073709)",
        "(0.119869, 1.404467, -0.073755)",
        "(0.119861, 1.404412, -0.073859)",
        "(0.119833, 1.404382, -0.073982)",
        "(0.119823, 1.404272, -0.074057)",
        "(0.119785, 1.404032, -0.074175)",
        "(0.119683, 1.403762, -0.074294)",
        "(0.119678, 1.403508, -0.074299)",
        "(0.119605, 1.403050, -0.074339)",
        "(0.119572, 1.402807, -0.074367)",
        "(0.119588, 1.402356, -0.074332)",
        "(0.119752, 1.402119, -0.074270)",
        "(0.119883, 1.401614, -0.074174)",
        "(0.120071, 1.401165, -0.074050)",
        "(0.120137, 1.400949, -0.074010)",
        "(0.120227, 1.400479, -0.073897)",
        "(0.120322, 1.400088, -0.073764)",
        "(0.120391, 1.399893, -0.073715)",
        "(0.120402, 1.399736, -0.073675)",
        "(0.120422, 1.399567, -0.073626)",
        "(0.120412, 1.399347, -0.073572)",
        "(0.120358, 1.399311, -0.073585)",
        "(0.120329, 1.399280, -0.073554)",
        "(0.120274, 1.399240, -0.073502)",
        "(0.120261, 1.399232, -0.073481)",
        "(0.120190, 1.399240, -0.073521)",
        "(0.120152, 1.399237, -0.073537)",
        "(0.120147, 1.399246, -0.073503)",
        "(0.120183, 1.399231, -0.073323)",
        "(0.120200, 1.399230, -0.073220)",
        "(0.120176, 1.399227, -0.073070)",
        "(0.120185, 1.399163, -0.072681)",
        "(0.120164, 1.399184, -0.072483)",
        "(0.120086, 1.399215, -0.072329)",
        "(0.120040, 1.399228, -0.072233)",
        "(0.119903, 1.399265, -0.072122)",
        "(0.119771, 1.399275, -0.072016)",
        "(0.119629, 1.399275, -0.071824)",
        "(0.119507, 1.399231, -0.071598)",
        "(0.119483, 1.399230, -0.071535)",
        "(0.119441, 1.399187, -0.071311)",
        "(0.119365, 1.399126, -0.070999)",
        "(0.119286, 1.399084, -0.070864)",
        "(0.119123, 1.398995, -0.070660)",
        "(0.119045, 1.398966, -0.070593)",
        "(0.118891, 1.398879, -0.070450)",
        "(0.118750, 1.398779, -0.070330)",
        "(0.118635, 1.398716, -0.070303)",
        "(0.118509, 1.398624, -0.070246)",
        "(0.118453, 1.398576, -0.070201)",
        "(0.118368, 1.398470, -0.070100)",
        "(0.118275, 1.398348, -0.070008)",
        "(0.118187, 1.398234, -0.069924)",
        "(0.118149, 1.398230, -0.069909)",
        "(0.118148, 1.398237, -0.069892)",
        "(0.118160, 1.398270, -0.069858)",
        "(0.118300, 1.398463, -0.069828)",
        "(0.118349, 1.398676, -0.069883)",
        "(0.118321, 1.398852, -0.069954)",
        "(0.118301, 1.398926, -0.069981)",
        "(0.118197, 1.399061, -0.070020)",
        "(0.118072, 1.399210, -0.070046)",
        "(0.118007, 1.399347, -0.070075)",
        "(0.117957, 1.399505, -0.070043)",
        "(0.117941, 1.399559, -0.070013)",
        "(0.117950, 1.399683, -0.069937)",
        "(0.117958, 1.399793, -0.069934)",
        "(0.117985, 1.399965, -0.069956)",
        "(0.117996, 1.400135, -0.069982)",
        "(0.118017, 1.400207, -0.069979)",
        "(0.118074, 1.400336, -0.069953)",
        "(0.118137, 1.400410, -0.069881)",
        "(0.118165, 1.400468, -0.069811)",
        "(0.118210, 1.400561, -0.069712)",
        "(0.118254, 1.400609, -0.069648)",
        "(0.118300, 1.400711, -0.069557)",
        "(0.118334, 1.400801, -0.069479)",
        "(0.118279, 1.400932, -0.069379)",
        "(0.118185, 1.401105, -0.069259)",
        "(0.118169, 1.401160, -0.069232)",
        "(0.118103, 1.401345, -0.069039)",
        "(0.118026, 1.401521, -0.068716)",
        "(0.117982, 1.401767, -0.068306)",
        "(0.118024, 1.402085, -0.067907)",
        "(0.118024, 1.402222, -0.067758)",
        "(0.117970, 1.402520, -0.067486)",
        "(0.117847, 1.402872, -0.067188)",
        "(0.117687, 1.403368, -0.066814)",
        "(0.117599, 1.403997, -0.066425)",
        "(0.117518, 1.404379, -0.066207)",
        "(0.117378, 1.405399, -0.065608)",
        "(0.117231, 1.406858, -0.064829)",
        "(0.117177, 1.408530, -0.064026)",
        "(0.117124, 1.410475, -0.063224)",
        "(0.117100, 1.411531, -0.062797)",
        "(0.117109, 1.413867, -0.061890)",
        "(0.117218, 1.416503, -0.061049)",
        "(0.117206, 1.419233, -0.060246)",
        "(0.117139, 1.422066, -0.059523)",
        "(0.117154, 1.423512, -0.059210)",
        "(0.117189, 1.426454, -0.058749)",
        "(0.117334, 1.429404, -0.058455)",
        "(0.117510, 1.432212, -0.058262)",
        "(0.117680, 1.434696, -0.058178)",
        "(0.117751, 1.435831, -0.058168)",
        "(0.117838, 1.437758, -0.058260)",
        "(0.117947, 1.439341, -0.058532)",
        "(0.117883, 1.440408, -0.058883)",
        "(0.117861, 1.441140, -0.059254)",
        "(0.117860, 1.441217, -0.059357)",
        "(0.117885, 1.441520, -0.059671)",
        "(0.117976, 1.441656, -0.060047)",
        "(0.118091, 1.441407, -0.060514)",
        "(0.118098, 1.440621, -0.060928)",
        "(0.118071, 1.440046, -0.061141)",
        "(0.117946, 1.439238, -0.061538)",
        "(0.117706, 1.438352, -0.062063)",
        "(0.117489, 1.437566, -0.062573)",
        "(0.117111, 1.436795, -0.062981)",
        "(0.116923, 1.436521, -0.063171)",
        "(0.116571, 1.436536, -0.063545)",
        "(0.116242, 1.437195, -0.063712)",
        "(0.115995, 1.438514, -0.063625)",
        "(0.115911, 1.439996, -0.063196)",
        "(0.115952, 1.440481, -0.062980)",
        "(0.116314, 1.442755, -0.061832)",
        "(0.116641, 1.444430, -0.060682)",
        "(0.116777, 1.446167, -0.059340)",
        "(0.116690, 1.448090, -0.057705)",
        "(0.116662, 1.449170, -0.056861)",
        "(0.116683, 1.451728, -0.055180)",
        "(0.116344, 1.454719, -0.053382)",
        "(0.115883, 1.458324, -0.051313)",
        "(0.115392, 1.462865, -0.049197)",
        "(0.115175, 1.465406, -0.048210)",
        "(0.114748, 1.471302, -0.046438)",
        "(0.114596, 1.477958, -0.044915)",
        "(0.114367, 1.485056, -0.043597)",
        "(0.114154, 1.492531, -0.042483)",
        "(0.114082, 1.496339, -0.041996)",
        "(0.113958, 1.503918, -0.041047)",
        "(0.113872, 1.511485, -0.040181)",
        "(0.113779, 1.518918, -0.039442)",
        "(0.113877, 1.526046, -0.038861)",
        "(0.113908, 1.529522, -0.038630)",
        "(0.113744, 1.536116, -0.038315)",
        "(0.113268, 1.542296, -0.038047)",
        "(0.112895, 1.548200, -0.037829)",
        "(0.112698, 1.553790, -0.037631)",
        "(0.112604, 1.556453, -0.037553)",
        "(0.112250, 1.561365, -0.037338)",
        "(0.111593, 1.565703, -0.036955)",
        "(0.110876, 1.569710, -0.036563)",
        "(0.110146, 1.573212, -0.036102)",
        "(0.109735, 1.574811, -0.035824)",
        "(0.108816, 1.577691, -0.035199)",
        "(0.107937, 1.580276, -0.034697)",
        "(0.106982, 1.582613, -0.034242)",
        "(0.105825, 1.584646, -0.033707)",
        "(0.105250, 1.585619, -0.033465)",
        "(0.104282, 1.587469, -0.033036)",
        "(0.103250, 1.589085, -0.032631)",
        "(0.101635, 1.590726, -0.031964)",
        "(0.100055, 1.592319, -0.031218)",
        "(0.099271, 1.593132, -0.030815)",
        "(0.097726, 1.594746, -0.029865)",
        "(0.096202, 1.596557, -0.028902)",
        "(0.094876, 1.598808, -0.028149)",
        "(0.093705, 1.601714, -0.027872)",
        "(0.093081, 1.603322, -0.027854)",
        "(0.091777, 1.607101, -0.028241)",
        "(0.090545, 1.611553, -0.029162)",
        "(0.089460, 1.616657, -0.030588)",
        "(0.088326, 1.622029, -0.032098)",
        "(0.087885, 1.624823, -0.032874)",
        "(0.087011, 1.630706, -0.034500)",
        "(0.086052, 1.636957, -0.036025)",
        "(0.084808, 1.643970, -0.037883)",
        "(0.083241, 1.651617, -0.040184)",
        "(0.082653, 1.655660, -0.041406)",
        "(0.082147, 1.664517, -0.044157)",
        "(0.082298, 1.673948, -0.047080)",
        "(0.082659, 1.683647, -0.050218)",
        "(0.083159, 1.693321, -0.053447)",
        "(0.083485, 1.698043, -0.054998)",
        "(0.084120, 1.707344, -0.058168)",
        "(0.085057, 1.716239, -0.061346)",
        "(0.086555, 1.724781, -0.064624)",
        "(0.088012, 1.732608, -0.067808)",
        "(0.088703, 1.736326, -0.069418)",
        "(0.090048, 1.743461, -0.072933)",
        "(0.091236, 1.750089, -0.076730)",
        "(0.092280, 1.756022, -0.080647)",
        "(0.093569, 1.761325, -0.084581)",
        "(0.094180, 1.763868, -0.086634)",
        "(0.095255, 1.768535, -0.090839)",
        "(0.096326, 1.772822, -0.095374)",
        "(0.097412, 1.776697, -0.100299)",
        "(0.098474, 1.779956, -0.105592)",
        "(0.098917, 1.781417, -0.108329)",
        "(0.099505, 1.783830, -0.114197)",
        "(0.099878, 1.785537, -0.120291)",
        "(0.100179, 1.786739, -0.126561)",
        "(0.100264, 1.787342, -0.132977)",
        "(0.100207, 1.787501, -0.136247)",
        "(0.099839, 1.787355, -0.143114)",
        "(0.098907, 1.786709, -0.149513)",
        "(0.097900, 1.785755, -0.156007)",
        "(0.096795, 1.784460, -0.162547)",
        "(0.096211, 1.783773, -0.165812)",
        "(0.095076, 1.782040, -0.172248)",
        "(0.093762, 1.779913, -0.178662)",
        "(0.092416, 1.777386, -0.185000)",
        "(0.091051, 1.774814, -0.191448)",
        "(0.090292, 1.773508, -0.194757)",
        "(0.088888, 1.770720, -0.201308)",
        "(0.087727, 1.767849, -0.207822)",
        "(0.086479, 1.764899, -0.214368)",
        "(0.085359, 1.761964, -0.221104)",
        "(0.084781, 1.760536, -0.224518)",
        "(0.083497, 1.757608, -0.231153)",
        "(0.082650, 1.754555, -0.237671)",
        "(0.082084, 1.751300, -0.244183)",
        "(0.081305, 1.748010, -0.250664)",
        "(0.080883, 1.746387, -0.253953)",
        "(0.080303, 1.743139, -0.260603)",
        "(0.080102, 1.739654, -0.267121)",
        "(0.079856, 1.735777, -0.273312)",
        "(0.079235, 1.731519, -0.279418)",
        "(0.078999, 1.729273, -0.282426)",
        "(0.078511, 1.724617, -0.288288)",
        "(0.077933, 1.719707, -0.293924)",
        "(0.077517, 1.714579, -0.299284)",
        "(0.076990, 1.709075, -0.303996)",
        "(0.076736, 1.706157, -0.306135)",
        "(0.076297, 1.700153, -0.309877)",
        "(0.076003, 1.693767, -0.313007)",
        "(0.075995, 1.687018, -0.315323)",
        "(0.075917, 1.679965, -0.317284)",
        "(0.075913, 1.676215, -0.318150)",
        "(0.076054, 1.668415, -0.319806)",
        "(0.075779, 1.660252, -0.321260)",
        "(0.074820, 1.651606, -0.322831)",
        "(0.074036, 1.642757, -0.324436)",
        "(0.073640, 1.638317, -0.325191)",
        "(0.072761, 1.629052, -0.326330)",
        "(0.072030, 1.619639, -0.327130)",
        "(0.071395, 1.610370, -0.327841)",
        "(0.070766, 1.601175, -0.328549)",
        "(0.070532, 1.596600, -0.328885)",
        "(0.070303, 1.587524, -0.329467)",
        "(0.069999, 1.578336, -0.329730)",
        "(0.069331, 1.569391, -0.329811)",
        "(0.068923, 1.560632, -0.329758)",
        "(0.069001, 1.556386, -0.329616)",
        "(0.069246, 1.548195, -0.329040)",
        "(0.069113, 1.540247, -0.328258)",
        "(0.068717, 1.532710, -0.327290)",
        "(0.068657, 1.525529, -0.326216)",
        "(0.068667, 1.522021, -0.325672)",
        "(0.068851, 1.515355, -0.324657)",
        "(0.069090, 1.508897, -0.323467)",
        "(0.069190, 1.502447, -0.321982)",
        "(0.069247, 1.496031, -0.320358)",
        "(0.069299, 1.492848, -0.319531)",
        "(0.069322, 1.486632, -0.317851)",
        "(0.069511, 1.480523, -0.316267)",
        "(0.069836, 1.474557, -0.314853)",
        "(0.070194, 1.468594, -0.313642)",
        "(0.070478, 1.465667, -0.313158)",
        "(0.071163, 1.459920, -0.312437)",
        "(0.071861, 1.454165, -0.311916)",
        "(0.072442, 1.448249, -0.311450)",
        "(0.072847, 1.442080, -0.310848)",
        "(0.073022, 1.438886, -0.310485)",
        "(0.073260, 1.432391, -0.309565)",
        "(0.073554, 1.425953, -0.308712)",
        "(0.073941, 1.419484, -0.307789)",
        "(0.074191, 1.412743, -0.306682)",
        "(0.074312, 1.409334, -0.306153)",
        "(0.074672, 1.402542, -0.305010)",
        "(0.075163, 1.395630, -0.303573)",
        "(0.075600, 1.388474, -0.301692)",
        "(0.075938, 1.381241, -0.299448)",
        "(0.076111, 1.377612, -0.298208)",
        "(0.076311, 1.370310, -0.295333)",
        "(0.076265, 1.363022, -0.291995)",
        "(0.076393, 1.356197, -0.288414)",
        "(0.076694, 1.349774, -0.284585)",
        "(0.076853, 1.346638, -0.282504)",
        "(0.077057, 1.340513, -0.278027)",
        "(0.077362, 1.334572, -0.273090)",
        "(0.077727, 1.328750, -0.267914)",
        "(0.078032, 1.322891, -0.262569)",
        "(0.078244, 1.319993, -0.259855)",
        "(0.078399, 1.314036, -0.254103)",
        "(0.078242, 1.308180, -0.248034)",
        "(0.078451, 1.302819, -0.241879)",
        "(0.078731, 1.297849, -0.235923)",
        "(0.078828, 1.295536, -0.233003)",
        "(0.078902, 1.291348, -0.227293)",
        "(0.079128, 1.287732, -0.221612)",
        "(0.079431, 1.284562, -0.215759)",
        "(0.079828, 1.281914, -0.209650)",
        "(0.080062, 1.280691, -0.206568)",
        "(0.080717, 1.278682, -0.200251)",
        "(0.081431, 1.276954, -0.193871)",
        "(0.081970, 1.275448, -0.187782)",
        "(0.082564, 1.274331, -0.182125)",
        "(0.082837, 1.273779, -0.179351)",
        "(0.083152, 1.272793, -0.174182)",
        "(0.083289, 1.271804, -0.169479)",
        "(0.083287, 1.270938, -0.165297)",
        "(0.083413, 1.270197, -0.161198)",
        "(0.083538, 1.269916, -0.159169)",
        "(0.083873, 1.269550, -0.155126)",
        "(0.084340, 1.269437, -0.151056)",
        "(0.084603, 1.269461, -0.146838)",
        "(0.084879, 1.269781, -0.142402)",
        "(0.085062, 1.270056, -0.140098)",
        "(0.085440, 1.270793, -0.135399)",
        "(0.085768, 1.271729, -0.130608)",
        "(0.085918, 1.272980, -0.125818)",
        "(0.086127, 1.274456, -0.121080)",
        "(0.086253, 1.275233, -0.118648)",
        "(0.086473, 1.276708, -0.113796)",
        "(0.086826, 1.278231, -0.108944)",
        "(0.087306, 1.279900, -0.104061)",
        "(0.087819, 1.281596, -0.099038)",
        "(0.088134, 1.282475, -0.096517)",
        "(0.088734, 1.284359, -0.091520)",
        "(0.089237, 1.286299, -0.086523)",
        "(0.089573, 1.288375, -0.081589)",
        "(0.089918, 1.290678, -0.076840)",
        "(0.090054, 1.292042, -0.074631)",
        "(0.090386, 1.295007, -0.070277)",
        "(0.090728, 1.298405, -0.066104)",
        "(0.091135, 1.302389, -0.062087)",
        "(0.091491, 1.306864, -0.058199)",
        "(0.091635, 1.309341, -0.056304)",
        "(0.091587, 1.314693, -0.052717)",
        "(0.091495, 1.320881, -0.049547)",
        "(0.091512, 1.327965, -0.046739)",
        "(0.091613, 1.335544, -0.044254)",
        "(0.091656, 1.339481, -0.043167)",
        "(0.091790, 1.347700, -0.041327)",
        "(0.091902, 1.356088, -0.039730)",
        "(0.092164, 1.364623, -0.038310)",
        "(0.092302, 1.373115, -0.036993)",
        "(0.092404, 1.377367, -0.036425)",
        "(0.092561, 1.385847, -0.035492)",
        "(0.092708, 1.394165, -0.034842)",
        "(0.092960, 1.402189, -0.034237)",
        "(0.093522, 1.410029, -0.033636)",
        "(0.093819, 1.413821, -0.033316)",
        "(0.094288, 1.421004, -0.032598)",
        "(0.094424, 1.427755, -0.031875)",
        "(0.094874, 1.434018, -0.031182)",
        "(0.095360, 1.439859, -0.030592)",
        "(0.095621, 1.442596, -0.030244)",
        "(0.096146, 1.447648, -0.029426)",
        "(0.096556, 1.452364, -0.028623)",
        "(0.096976, 1.456784, -0.028100)",
        "(0.097382, 1.460826, -0.027643)",
        "(0.097520, 1.462700, -0.027425)",
        "(0.097576, 1.466057, -0.027095)",
        "(0.097783, 1.468946, -0.026875)",
        "(0.097746, 1.471618, -0.026778)",
        "(0.097627, 1.474053, -0.026816)",
        "(0.097627, 1.475248, -0.026863)",
        "(0.097688, 1.477478, -0.026969)",
        "(0.098042, 1.479623, -0.026936)",
        "(0.098420, 1.481697, -0.026653)",
        "(0.098512, 1.483688, -0.026245)",
        "(0.098493, 1.484352, -0.026083)",
        "(0.098444, 1.486777, -0.025449)",
        "(0.098128, 1.488796, -0.024757)",
        "(0.097733, 1.490933, -0.024132)",
        "(0.097449, 1.493235, -0.023435)",
        "(0.097293, 1.494506, -0.023089)",
        "(0.096898, 1.497381, -0.022388)",
        "(0.096480, 1.500648, -0.021769)",
        "(0.096016, 1.504582, -0.021156)",
        "(0.095634, 1.508640, -0.020637)",
        "(0.095452, 1.510845, -0.020456)",
        "(0.095136, 1.515480, -0.020106)",
        "(0.094692, 1.520459, -0.019716)",
        "(0.094368, 1.525735, -0.019315)",
        "(0.094437, 1.531211, -0.018947)",
        "(0.094480, 1.534007, -0.018755)",
        "(0.094689, 1.539672, -0.018435)",
        "(0.094987, 1.545441, -0.018126)",
        "(0.095382, 1.551185, -0.017761)",
        "(0.095531, 1.556915, -0.017409)",
        "(0.095507, 1.559795, -0.017246)",
        "(0.095236, 1.565629, -0.017148)",
        "(0.094954, 1.571457, -0.017351)",
        "(0.094772, 1.577268, -0.017690)",
        "(0.094476, 1.583005, -0.018177)",
        "(0.094339, 1.585844, -0.018545)",
        "(0.093954, 1.591469, -0.019569)",
        "(0.093268, 1.596890, -0.020767)",
        "(0.092403, 1.602174, -0.022124)",
        "(0.091571, 1.607446, -0.023506)",
        "(0.091167, 1.610088, -0.024161)",
        "(0.090253, 1.615491, -0.025574)",
        "(0.089596, 1.621126, -0.027103)",
        "(0.089343, 1.627000, -0.028654)",
        "(0.089318, 1.633038, -0.030331)",
        "(0.089417, 1.636144, -0.031219)",
        "(0.089656, 1.642395, -0.033049)",
        "(0.090044, 1.648589, -0.034940)",
        "(0.090490, 1.654750, -0.036982)",
        "(0.091123, 1.660964, -0.039133)",
        "(0.091525, 1.664014, -0.040241)",
        "(0.092181, 1.670124, -0.042578)",
        "(0.092855, 1.676035, -0.045011)",
        "(0.093861, 1.681627, -0.047127)",
        "(0.094930, 1.687062, -0.049224)",
        "(0.095532, 1.689737, -0.050324)",
        "(0.096650, 1.695059, -0.052734)",
        "(0.097618, 1.700143, -0.055151)",
        "(0.098627, 1.705062, -0.057615)",
        "(0.099561, 1.710008, -0.060286)",
        "(0.099924, 1.712490, -0.061727)",
        "(0.100390, 1.717482, -0.064856)",
        "(0.100848, 1.722305, -0.068185)",
        "(0.101386, 1.726910, -0.071587)",
        "(0.101911, 1.731426, -0.075093)",
        "(0.102117, 1.733667, -0.076907)",
        "(0.102729, 1.738053, -0.080605)",
        "(0.103632, 1.742178, -0.084350)",
        "(0.104444, 1.746040, -0.088289)",
        "(0.104963, 1.749644, -0.092344)",
        "(0.105080, 1.751356, -0.094472)",
        "(0.105122, 1.754514, -0.098794)",
        "(0.104940, 1.757274, -0.103227)",
        "(0.104526, 1.759600, -0.107661)",
        "(0.104145, 1.761654, -0.112180)",
        "(0.104019, 1.762621, -0.114510)",
        "(0.103603, 1.764263, -0.119265)",
        "(0.103085, 1.765604, -0.124232)",
        "(0.102351, 1.766735, -0.129610)",
        "(0.101537, 1.767501, -0.135065)",
        "(0.101188, 1.767760, -0.137788)",
        "(0.100536, 1.767957, -0.143094)",
        "(0.099781, 1.767674, -0.148200)",
        "(0.098941, 1.766957, -0.153481)",
        "(0.098165, 1.765851, -0.159049)",
        "(0.097778, 1.765247, -0.162005)",
        "(0.096916, 1.763626, -0.168243)",
        "(0.096131, 1.761723, -0.175010)",
        "(0.095373, 1.759257, -0.182306)",
        "(0.093956, 1.756183, -0.189594)",
        "(0.093129, 1.754486, -0.193229)",
        "(0.091992, 1.750805, -0.200715)",
        "(0.091234, 1.746770, -0.208403)",
        "(0.090493, 1.742132, -0.216179)",
        "(0.089433, 1.736805, -0.223686)",
        "(0.088887, 1.733897, -0.227410)",
        "(0.087746, 1.727592, -0.234895)",
        "(0.086322, 1.721029, -0.242641)",
        "(0.085219, 1.713886, -0.250337)",
        "(0.084440, 1.706030, -0.257405)",
        "(0.083849, 1.701945, -0.260649)",
        "(0.082219, 1.693388, -0.266744)",
        "(0.080952, 1.684587, -0.272721)",
        "(0.079717, 1.675804, -0.278271)",
        "(0.078760, 1.667052, -0.283388)",
        "(0.078527, 1.662560, -0.285737)",
        "(0.077916, 1.653556, -0.289968)",
        "(0.077089, 1.644450, -0.293848)",
        "(0.076911, 1.635164, -0.297208)",
        "(0.076624, 1.625599, -0.299965)",
        "(0.076364, 1.620730, -0.301144)",
        "(0.075547, 1.610956, -0.303124)",
        "(0.074918, 1.601215, -0.304593)",
        "(0.074912, 1.591485, -0.305642)",
        "(0.074754, 1.581825, -0.306570)",
        "(0.074646, 1.577093, -0.307056)",
        "(0.074462, 1.567868, -0.308013)",
        "(0.074556, 1.559079, -0.308741)",
        "(0.075172, 1.550599, -0.309298)",
        "(0.076268, 1.542329, -0.309697)",
        "(0.076665, 1.538179, -0.309752)",
        "(0.077304, 1.529921, -0.309531)",
        "(0.078162, 1.522013, -0.309240)",
        "(0.079249, 1.514289, -0.309127)",
        "(0.080567, 1.506644, -0.308939)",
        "(0.081200, 1.502717, -0.308703)",
        "(0.082416, 1.494688, -0.308090)",
        "(0.083321, 1.486479, -0.307484)",
        "(0.084176, 1.478240, -0.306867)",
        "(0.085280, 1.470134, -0.306432)",
        "(0.085917, 1.466140, -0.306280)",
        "(0.087003, 1.458013, -0.305743)",
        "(0.087776, 1.449808, -0.304636)",
        "(0.087881, 1.441659, -0.302930)",
        "(0.088030, 1.433715, -0.300998)",
        "(0.088114, 1.429879, -0.300018)",
        "(0.088401, 1.422493, -0.297894)",
        "(0.088680, 1.415335, -0.295398)",
        "(0.088799, 1.408455, -0.292467)",
        "(0.088887, 1.401628, -0.289069)",
        "(0.088813, 1.398335, -0.287224)",
        "(0.088724, 1.391889, -0.283359)",
        "(0.088489, 1.385520, -0.279155)",
        "(0.088222, 1.379179, -0.274398)",
        "(0.087940, 1.372952, -0.269099)",
        "(0.087742, 1.369956, -0.266388)",
        "(0.087407, 1.364139, -0.261078)",
        "(0.086940, 1.358718, -0.256266)",
        "(0.086430, 1.353594, -0.251860)",
        "(0.085755, 1.348742, -0.247448)",
        "(0.085460, 1.346315, -0.245160)",
        "(0.084954, 1.341754, -0.240427)",
        "(0.084291, 1.337184, -0.235423)",
        "(0.083688, 1.332845, -0.230140)",
        "(0.083316, 1.328676, -0.224509)",
        "(0.083104, 1.326598, -0.221607)",
        "(0.082732, 1.322543, -0.215678)",
        "(0.082392, 1.318641, -0.209706)",
        "(0.082120, 1.314981, -0.203971)",
        "(0.081716, 1.311345, -0.198191)",
        "(0.081510, 1.309546, -0.195189)",
        "(0.081072, 1.305993, -0.188931)",
        "(0.080624, 1.302659, -0.182750)",
        "(0.080267, 1.299632, -0.176660)",
        "(0.079823, 1.296705, -0.170488)",
        "(0.079650, 1.295323, -0.167354)",
        "(0.079452, 1.292747, -0.160871)",
        "(0.079316, 1.290473, -0.154188)",
        "(0.079472, 1.288678, -0.147507)",
        "(0.079710, 1.287103, -0.140798)",
        "(0.079820, 1.286375, -0.137398)",
        "(0.079992, 1.285148, -0.130357)",
        "(0.080177, 1.284012, -0.122970)",
        "(0.080539, 1.283051, -0.115220)",
        "(0.081033, 1.282488, -0.107577)",
        "(0.081321, 1.282377, -0.103842)",
        "(0.081790, 1.282452, -0.096549)",
        "(0.082217, 1.282989, -0.089663)",
        "(0.082601, 1.283938, -0.082941)",
        "(0.083100, 1.285250, -0.076180)",
        "(0.083375, 1.285985, -0.072839)",
        "(0.083917, 1.288035, -0.066575)",
        "(0.084476, 1.290649, -0.060816)",
        "(0.085101, 1.293600, -0.055308)",
        "(0.085593, 1.296957, -0.050343)",
        "(0.085836, 1.298782, -0.047977)",
        "(0.086184, 1.302612, -0.043389)",
        "(0.086539, 1.306872, -0.039244)",
        "(0.086689, 1.311606, -0.035791)",
        "(0.086794, 1.316650, -0.032674)",
        "(0.086761, 1.319221, -0.031198)",
        "(0.086704, 1.324541, -0.028464)",
        "(0.086737, 1.329880, -0.025820)",
        "(0.086718, 1.335144, -0.023148)",
        "(0.086785, 1.340555, -0.020681)",
        "(0.086755, 1.343357, -0.019363)",
        "(0.087119, 1.348652, -0.017160)",
        "(0.087460, 1.353864, -0.015068)",
        "(0.087714, 1.359157, -0.013237)",
        "(0.087846, 1.364324, -0.011431)",
        "(0.087927, 1.366891, -0.010561)",
        "(0.088107, 1.371984, -0.008843)",
        "(0.088082, 1.376948, -0.007176)",
        "(0.087938, 1.381879, -0.005772)",
        "(0.087914, 1.386806, -0.004658)",
        "(0.087976, 1.389291, -0.004229)",
        "(0.088023, 1.394100, -0.003520)",
        "(0.088255, 1.398797, -0.002902)",
        "(0.088498, 1.403262, -0.002302)",
        "(0.088858, 1.407491, -0.001619)",
        "(0.089067, 1.409515, -0.001290)",
        "(0.089353, 1.413301, -0.000738)",
        "(0.089372, 1.416790, -0.000447)",
        "(0.089374, 1.420052, -0.000389)",
        "(0.089447, 1.423089, -0.000337)",
        "(0.089585, 1.424495, -0.000308)",
        "(0.089779, 1.427119, -0.000327)",
        "(0.089657, 1.429471, -0.000357)",
        "(0.089530, 1.431562, -0.000392)",
        "(0.089481, 1.433463, -0.000626)",
        "(0.089388, 1.434318, -0.000726)",
        "(0.089030, 1.435816, -0.000829)",
        "(0.088771, 1.436865, -0.001048)",
        "(0.088438, 1.438632, -0.001341)",
        "(0.088143, 1.440258, -0.001662)",
        "(0.087857, 1.441492, -0.002198)",
        "(0.087232, 1.443768, -0.003459)",
        "(0.086558, 1.446232, -0.004649)",
        "(0.085709, 1.449056, -0.005485)",
        "(0.084782, 1.452358, -0.005901)",
        "(0.084394, 1.454266, -0.006082)",
        "(0.083780, 1.458749, -0.006445)",
        "(0.083448, 1.463911, -0.006707)",
        "(0.083316, 1.469807, -0.007019)",
        "(0.082958, 1.476127, -0.007487)",
        "(0.082742, 1.479409, -0.007730)",
        "(0.082284, 1.486429, -0.008305)",
        "(0.081695, 1.493952, -0.008972)",
        "(0.081167, 1.501955, -0.009903)",
        "(0.080693, 1.510505, -0.011064)",
        "(0.080370, 1.514937, -0.011706)",
        "(0.079780, 1.524228, -0.013173)",
        "(0.079438, 1.533882, -0.014781)",
        "(0.079304, 1.543689, -0.016325)",
        "(0.079619, 1.553633, -0.017845)",
        "(0.079898, 1.558589, -0.018568)",
        "(0.080390, 1.568400, -0.019847)",
        "(0.080695, 1.577919, -0.021045)",
        "(0.081062, 1.587241, -0.022480)",
        "(0.081721, 1.596220, -0.023818)",
        "(0.082072, 1.600549, -0.024417)",
        "(0.082754, 1.608883, -0.025525)",
        "(0.082984, 1.616819, -0.026790)",
        "(0.082859, 1.624485, -0.028374)",
        "(0.082750, 1.631816, -0.030181)",
        "(0.082779, 1.635394, -0.031114)",
        "(0.082822, 1.642302, -0.032997)",
        "(0.082732, 1.648766, -0.034661)",
        "(0.082796, 1.655114, -0.036344)",
        "(0.082927, 1.661175, -0.037977)",
        "(0.082990, 1.664129, -0.038776)",
        "(0.082871, 1.669810, -0.040304)",
        "(0.082567, 1.675087, -0.041625)",
        "(0.081935, 1.680030, -0.042863)",
        "(0.081262, 1.684584, -0.043895)",
        "(0.081068, 1.686802, -0.044422)",
        "(0.080696, 1.691101, -0.045582)",
        "(0.080145, 1.695175, -0.046893)",
        "(0.079755, 1.698941, -0.048115)",
        "(0.079520, 1.702522, -0.049224)",
        "(0.079442, 1.704280, -0.049874)",
        "(0.079409, 1.707735, -0.051327)",
        "(0.079410, 1.711064, -0.052841)",
        "(0.079393, 1.714280, -0.054412)",
        "(0.079388, 1.717336, -0.056213)",
        "(0.079372, 1.718827, -0.057187)",
        "(0.079039, 1.721740, -0.059247)",
        "(0.078762, 1.724655, -0.061608)",
        "(0.078621, 1.727541, -0.064132)",
        "(0.078294, 1.730439, -0.066847)",
        "(0.078055, 1.731913, -0.068298)",
        "(0.077414, 1.734857, -0.071424)",
        "(0.076773, 1.737874, -0.075020)",
        "(0.076102, 1.740870, -0.078860)",
        "(0.075751, 1.743844, -0.082961)",
        "(0.075722, 1.745314, -0.085074)",
        "(0.075669, 1.748130, -0.089472)",
        "(0.075607, 1.750786, -0.094284)",
        "(0.075632, 1.753316, -0.099655)",
        "(0.075608, 1.755909, -0.105525)",
        "(0.075555, 1.757178, -0.108795)",
        "(0.075736, 1.759531, -0.115340)",
        "(0.076180, 1.761384, -0.121998)",
        "(0.076464, 1.762770, -0.128689)",
        "(0.076519, 1.763899, -0.135637)",
        "(0.076575, 1.764396, -0.139208)",
        "(0.076815, 1.765254, -0.146642)",
        "(0.076823, 1.765692, -0.154143)",
        "(0.076705, 1.765853, -0.161570)",
        "(0.076764, 1.765804, -0.168935)",
        "(0.076842, 1.765663, -0.172547)",
        "(0.076844, 1.765189, -0.179726)",
        "(0.076517, 1.764452, -0.186783)",
        "(0.076069, 1.763459, -0.193597)",
        "(0.075984, 1.762292, -0.200205)",
        "(0.075985, 1.761621, -0.203446)",
        "(0.075794, 1.760143, -0.209870)",
        "(0.075485, 1.758478, -0.215982)",
        "(0.075114, 1.756653, -0.221664)",
        "(0.074676, 1.754544, -0.226809)",
        "(0.074583, 1.753475, -0.229410)",
        "(0.074677, 1.751202, -0.234486)",
        "(0.074719, 1.748743, -0.239453)",
        "(0.074679, 1.745950, -0.244390)",
        "(0.074364, 1.742604, -0.249269)",
        "(0.074169, 1.740816, -0.251746)",
        "(0.073512, 1.736848, -0.256872)",
        "(0.072945, 1.732490, -0.262217)",
        "(0.072767, 1.727495, -0.267611)",
        "(0.072324, 1.721609, -0.272677)",
        "(0.071978, 1.718530, -0.275206)",
        "(0.071327, 1.711875, -0.280231)",
        "(0.071494, 1.704661, -0.285290)",
        "(0.072410, 1.696484, -0.290202)",
        "(0.072867, 1.687337, -0.294744)",
        "(0.072586, 1.682230, -0.296842)",
        "(0.072152, 1.671534, -0.300816)",
        "(0.071788, 1.660010, -0.304643)",
        "(0.071398, 1.647870, -0.308090)",
        "(0.070745, 1.635385, -0.311477)",
        "(0.070334, 1.629148, -0.313112)",
        "(0.069570, 1.616501, -0.316016)",
        "(0.068876, 1.603559, -0.318239)",
        "(0.068340, 1.590534, -0.320253)",
        "(0.068069, 1.577573, -0.321921)",
        "(0.067786, 1.571177, -0.322606)",
        "(0.067010, 1.558507, -0.323663)",
        "(0.066303, 1.545879, -0.324226)",
        "(0.065837, 1.533269, -0.324122)",
        "(0.065304, 1.521084, -0.323469)",
        "(0.064947, 1.515060, -0.323083)",
        "(0.064463, 1.503351, -0.322122)",
        "(0.064024, 1.491774, -0.320463)",
        "(0.063545, 1.480072, -0.317651)",
        "(0.063092, 1.468571, -0.314213)",
        "(0.062907, 1.463043, -0.312484)",
        "(0.062642, 1.452295, -0.308926)",
        "(0.062404, 1.442191, -0.305015)",
        "(0.062121, 1.432620, -0.300932)",
        "(0.061930, 1.423686, -0.296791)",
        "(0.061897, 1.419542, -0.294744)",
        "(0.061773, 1.411914, -0.290775)",
        "(0.061533, 1.404794, -0.286536)",
        "(0.061168, 1.397985, -0.281925)",
        "(0.061017, 1.391619, -0.276996)",
        "(0.060964, 1.388561, -0.274372)",
        "(0.060641, 1.382483, -0.268874)",
        "(0.060420, 1.376659, -0.263065)",
        "(0.060336, 1.371156, -0.257456)",
        "(0.060067, 1.365817, -0.251931)",
        "(0.059922, 1.363186, -0.249110)",
        "(0.059637, 1.357929, -0.243085)",
        "(0.059612, 1.352870, -0.236840)",
        "(0.059531, 1.348027, -0.230637)",
        "(0.059338, 1.343607, -0.224701)",
        "(0.059244, 1.341532, -0.221821)",
        "(0.059104, 1.337790, -0.216449)",
        "(0.059204, 1.334500, -0.211418)",
        "(0.059291, 1.331393, -0.206257)",
        "(0.059285, 1.328411, -0.200923)",
        "(0.059325, 1.327031, -0.198222)",
        "(0.059186, 1.324416, -0.192598)",
        "(0.059096, 1.321937, -0.186489)",
        "(0.059207, 1.319728, -0.180548)",
        "(0.059359, 1.317705, -0.174647)",
        "(0.059420, 1.316776, -0.171757)",
        "(0.059580, 1.315089, -0.165937)",
        "(0.059797, 1.313599, -0.160070)",
        "(0.060151, 1.312330, -0.154244)",
        "(0.060635, 1.311336, -0.148506)",
        "(0.060813, 1.310874, -0.145670)",
        "(0.061177, 1.310125, -0.139940)",
        "(0.061629, 1.309643, -0.134132)",
        "(0.062155, 1.309402, -0.128421)",
        "(0.062669, 1.309469, -0.122888)",
        "(0.062917, 1.309624, -0.120222)",
        "(0.063300, 1.310139, -0.115134)",
        "(0.063665, 1.310932, -0.110225)",
        "(0.063993, 1.312027, -0.105417)",
        "(0.064367, 1.313462, -0.100766)",
        "(0.064579, 1.314316, -0.098566)",
        "(0.064882, 1.316317, -0.094565)",
        "(0.065101, 1.318554, -0.090775)",
        "(0.065409, 1.321002, -0.087061)",
        "(0.065925, 1.323751, -0.083563)",
        "(0.066224, 1.325201, -0.081849)",
        "(0.066782, 1.328105, -0.078446)",
        "(0.067284, 1.331189, -0.075329)",
        "(0.067690, 1.334331, -0.072383)",
        "(0.068135, 1.337659, -0.069784)",
        "(0.068400, 1.339389, -0.068602)",
        "(0.068926, 1.342885, -0.066374)",
        "(0.069385, 1.346397, -0.064196)",
        "(0.069851, 1.349964, -0.062104)",
        "(0.070245, 1.353394, -0.059983)",
        "(0.070406, 1.355086, -0.058893)",
        "(0.070776, 1.358478, -0.056752)",
        "(0.071135, 1.361944, -0.054638)",
        "(0.071543, 1.365641, -0.052527)",
        "(0.072046, 1.369541, -0.050513)",
        "(0.072279, 1.371527, -0.049523)",
        "(0.072732, 1.375633, -0.047679)",
        "(0.073072, 1.379752, -0.045945)",
        "(0.073324, 1.383814, -0.044271)",
        "(0.073495, 1.387740, -0.042679)",
        "(0.073577, 1.389659, -0.041913)",
        "(0.073668, 1.393376, -0.040502)",
        "(0.073621, 1.396809, -0.039296)",
        "(0.073601, 1.399891, -0.038200)",
        "(0.073647, 1.402697, -0.037236)",
        "(0.073655, 1.403984, -0.036739)",
        "(0.073713, 1.406267, -0.035815)",
        "(0.073853, 1.408249, -0.034977)",
        "(0.074056, 1.410013, -0.034232)",
        "(0.074172, 1.411415, -0.033471)",
        "(0.074160, 1.411984, -0.033050)",
        "(0.074100, 1.412919, -0.032226)",
        "(0.074015, 1.413680, -0.031597)",
        "(0.073805, 1.414253, -0.031011)",
        "(0.073643, 1.414678, -0.030712)",
        "(0.073576, 1.414866, -0.030591)",
        "(0.073446, 1.415542, -0.030235)",
        "(0.073373, 1.416264, -0.029876)",
        "(0.073375, 1.416898, -0.029464)",
        "(0.073372, 1.417701, -0.028883)",
        "(0.073351, 1.418128, -0.028576)",
        "(0.073333, 1.419025, -0.028114)",
        "(0.073260, 1.420358, -0.027542)",
        "(0.073112, 1.422059, -0.027208)",
        "(0.073019, 1.424130, -0.027042)",
        "(0.072961, 1.425301, -0.026864)",
        "(0.072669, 1.427990, -0.026412)",
        "(0.072240, 1.431293, -0.026004)",
        "(0.071824, 1.435127, -0.025653)",
        "(0.071275, 1.439487, -0.025329)",
        "(0.070961, 1.441842, -0.025197)",
        "(0.070092, 1.446986, -0.025039)",
        "(0.069299, 1.453000, -0.025205)",
        "(0.068778, 1.459638, -0.025645)",
        "(0.068398, 1.466861, -0.026096)",
        "(0.068162, 1.470628, -0.026287)",
        "(0.067681, 1.478535, -0.026601)",
        "(0.067241, 1.486899, -0.026770)",
        "(0.067150, 1.495435, -0.026924)",
        "(0.067050, 1.504057, -0.026922)",
        "(0.066953, 1.508365, -0.026961)",
        "(0.067041, 1.517036, -0.027198)",
        "(0.067291, 1.525682, -0.027436)",
        "(0.067756, 1.534156, -0.027588)",
        "(0.068490, 1.542466, -0.027726)",
        "(0.068818, 1.546595, -0.027838)",
        "(0.069492, 1.554594, -0.028207)",
        "(0.069844, 1.562170, -0.028527)",
        "(0.069915, 1.569395, -0.028816)",
        "(0.069825, 1.576416, -0.029191)",
        "(0.069865, 1.579874, -0.029419)",
        "(0.070197, 1.586664, -0.029956)",
        "(0.070340, 1.593117, -0.030427)",
        "(0.070560, 1.599376, -0.030988)",
        "(0.070750, 1.605319, -0.031655)",
        "(0.070771, 1.608225, -0.031985)",
        "(0.070565, 1.613853, -0.032709)",
        "(0.070188, 1.619244, -0.033446)",
        "(0.069750, 1.624155, -0.033747)",
        "(0.069739, 1.628894, -0.033909)",
        "(0.069739, 1.631195, -0.033979)",
        "(0.069598, 1.635760, -0.034108)",
        "(0.069469, 1.640214, -0.034234)",
        "(0.069068, 1.644603, -0.034404)",
        "(0.068665, 1.649081, -0.034817)",
        "(0.068415, 1.651355, -0.035110)",
        "(0.067795, 1.655996, -0.035978)",
        "(0.066875, 1.660819, -0.037102)",
        "(0.065887, 1.665591, -0.038065)",
        "(0.065231, 1.670311, -0.038914)",
        "(0.065092, 1.672716, -0.039421)",
        "(0.064708, 1.677639, -0.040610)",
        "(0.064142, 1.682754, -0.042199)",
        "(0.063185, 1.687805, -0.043810)",
        "(0.062174, 1.692801, -0.045477)",
        "(0.061904, 1.695295, -0.046351)",
        "(0.061437, 1.700403, -0.048204)",
        "(0.060938, 1.705551, -0.050480)",
        "(0.060562, 1.710871, -0.053206)",
        "(0.060071, 1.716125, -0.056151)",
        "(0.059883, 1.718714, -0.057621)",
        "(0.059803, 1.723726, -0.060768)",
        "(0.059547, 1.728468, -0.063944)",
        "(0.059232, 1.733080, -0.067343)",
        "(0.059001, 1.737583, -0.071031)",
        "(0.058913, 1.739800, -0.072951)",
        "(0.058905, 1.744108, -0.077051)",
        "(0.058949, 1.748098, -0.081444)",
        "(0.059115, 1.751767, -0.085905)",
        "(0.059244, 1.754969, -0.090207)",
        "(0.059237, 1.756434, -0.092330)",
        "(0.059428, 1.759117, -0.096828)",
        "(0.059780, 1.761600, -0.101524)",
        "(0.060110, 1.763630, -0.106328)",
        "(0.060384, 1.765397, -0.111181)",
        "(0.060485, 1.766171, -0.113611)",
        "(0.060505, 1.767467, -0.118557)",
        "(0.060402, 1.768371, -0.123697)",
        "(0.060249, 1.768934, -0.128909)",
        "(0.059998, 1.769257, -0.134249)",
        "(0.059765, 1.769295, -0.137000)",
        "(0.059135, 1.769053, -0.142655)",
        "(0.058542, 1.768511, -0.148923)",
        "(0.058038, 1.767712, -0.155561)",
        "(0.057598, 1.766581, -0.162699)",
        "(0.057377, 1.765802, -0.166348)",
        "(0.056786, 1.763738, -0.173842)",
        "(0.055695, 1.761168, -0.181513)",
        "(0.054725, 1.758323, -0.189438)",
        "(0.054050, 1.755032, -0.197548)",
        "(0.053794, 1.753100, -0.201593)",
        "(0.052935, 1.748660, -0.209743)",
        "(0.051572, 1.743613, -0.218090)",
        "(0.050406, 1.738297, -0.227015)",
        "(0.049731, 1.732601, -0.236326)",
        "(0.049339, 1.729570, -0.241001)",
        "(0.048226, 1.722882, -0.250226)",
        "(0.047011, 1.715724, -0.259208)",
        "(0.046117, 1.708529, -0.268059)",
        "(0.045601, 1.701340, -0.276516)",
        "(0.045675, 1.697659, -0.280582)",
        "(0.045863, 1.689862, -0.288317)",
        "(0.045248, 1.681708, -0.295364)",
        "(0.044614, 1.673505, -0.301733)",
        "(0.044353, 1.665180, -0.307535)",
        "(0.044477, 1.660973, -0.310258)",
        "(0.044611, 1.652232, -0.315159)",
        "(0.044036, 1.643145, -0.319261)",
        "(0.043720, 1.633991, -0.323122)",
        "(0.043672, 1.624597, -0.326601)",
        "(0.043705, 1.619764, -0.328215)",
        "(0.043776, 1.609904, -0.331107)",
        "(0.043418, 1.599631, -0.333730)",
        "(0.043277, 1.588863, -0.336429)",
        "(0.043265, 1.578388, -0.338606)",
        "(0.043380, 1.572959, -0.339543)",
        "(0.043819, 1.562125, -0.341453)",
        "(0.044006, 1.551069, -0.343075)",
        "(0.044571, 1.539887, -0.344126)",
        "(0.045298, 1.528533, -0.344672)",
        "(0.045695, 1.522807, -0.344666)",
        "(0.046609, 1.511339, -0.344475)",
        "(0.047282, 1.499708, -0.343344)",
        "(0.047937, 1.487907, -0.341304)",
        "(0.048249, 1.475912, -0.338187)",
        "(0.048307, 1.469891, -0.336334)",
        "(0.048617, 1.458108, -0.332398)",
        "(0.048720, 1.446446, -0.328336)",
        "(0.048310, 1.435003, -0.324103)",
        "(0.047761, 1.423830, -0.319470)",
        "(0.047588, 1.418464, -0.316962)",
        "(0.047281, 1.407943, -0.311658)",
        "(0.047010, 1.397969, -0.306200)",
        "(0.046960, 1.388367, -0.300562)",
        "(0.046691, 1.379172, -0.294680)",
        "(0.046451, 1.374708, -0.291692)",
        "(0.045838, 1.366029, -0.285640)",
        "(0.045064, 1.357707, -0.279468)",
        "(0.044178, 1.349848, -0.272779)",
        "(0.043337, 1.342349, -0.265806)",
        "(0.042928, 1.338712, -0.262249)",
        "(0.042201, 1.331818, -0.254865)",
        "(0.041756, 1.325718, -0.247660)",
        "(0.041510, 1.320099, -0.240618)",
        "(0.041101, 1.314911, -0.233679)",
        "(0.040892, 1.312398, -0.230252)",
        "(0.040715, 1.308259, -0.223852)",
        "(0.040574, 1.304622, -0.217889)",
        "(0.040387, 1.301481, -0.212055)",
        "(0.040143, 1.298770, -0.206083)",
        "(0.040046, 1.297581, -0.203154)",
        "(0.039965, 1.295667, -0.197570)",
        "(0.039901, 1.293946, -0.192096)",
        "(0.039842, 1.292468, -0.186896)",
        "(0.039837, 1.291163, -0.181825)",
        "(0.039814, 1.290518, -0.179324)",
        "(0.039898, 1.289228, -0.174369)",
        "(0.039973, 1.287916, -0.169341)",
        "(0.040142, 1.286555, -0.164091)",
        "(0.040413, 1.285236, -0.158732)",
        "(0.040634, 1.284634, -0.156031)",
        "(0.041093, 1.283439, -0.150525)",
        "(0.041580, 1.282216, -0.144766)",
        "(0.042076, 1.280947, -0.138860)",
        "(0.042623, 1.279781, -0.132770)",
        "(0.042928, 1.279269, -0.129699)",
        "(0.043610, 1.278453, -0.123476)",
        "(0.044434, 1.278021, -0.117104)",
        "(0.045287, 1.277969, -0.110824)",
        "(0.046056, 1.278317, -0.104741)",
        "(0.046416, 1.278604, -0.101696)",
        "(0.047115, 1.279526, -0.095455)",
        "(0.048075, 1.281084, -0.088810)",
        "(0.049181, 1.283325, -0.082063)",
        "(0.050204, 1.286389, -0.075477)",
        "(0.050681, 1.288234, -0.072230)",
        "(0.051594, 1.292348, -0.065836)",
        "(0.052292, 1.297152, -0.059625)",
        "(0.052648, 1.302680, -0.053586)",
        "(0.052912, 1.309100, -0.048046)",
        "(0.053035, 1.312743, -0.045554)",
        "(0.053335, 1.320594, -0.040974)",
        "(0.053548, 1.329040, -0.036786)",
        "(0.053621, 1.337862, -0.032720)",
        "(0.053773, 1.347247, -0.029031)",
        "(0.053822, 1.351972, -0.027271)",
        "(0.053839, 1.361383, -0.024009)",
        "(0.054203, 1.370655, -0.021197)",
        "(0.054403, 1.379594, -0.018883)",
        "(0.054285, 1.388241, -0.016755)",
        "(0.054280, 1.392480, -0.016004)",
        "(0.054432, 1.400850, -0.014696)",
        "(0.054506, 1.408757, -0.013674)",
        "(0.054631, 1.416275, -0.012938)",
        "(0.054883, 1.423510, -0.012483)",
        "(0.055043, 1.426873, -0.012263)",
        "(0.055315, 1.433148, -0.011727)",
        "(0.056051, 1.438573, -0.011212)",
        "(0.056444, 1.443215, -0.010724)",
        "(0.056722, 1.447316, -0.010506)",
        "(0.056879, 1.449068, -0.010530)",
        "(0.057068, 1.452197, -0.010667)",
        "(0.057069, 1.454778, -0.010977)",
        "(0.057085, 1.457110, -0.011455)",
        "(0.057168, 1.459010, -0.012117)",
        "(0.057157, 1.459758, -0.012419)",
        "(0.057186, 1.461012, -0.012835)",
        "(0.057019, 1.462157, -0.012935)",
        "(0.056920, 1.463201, -0.012781)",
        "(0.056689, 1.464377, -0.012572)",
        "(0.056506, 1.465090, -0.012464)",
        "(0.055969, 1.466876, -0.011847)",
        "(0.055468, 1.469520, -0.011120)",
        "(0.055163, 1.473276, -0.010576)",
        "(0.054900, 1.478153, -0.010052)",
        "(0.054754, 1.481111, -0.009797)",
        "(0.054285, 1.487600, -0.009324)",
        "(0.053656, 1.495200, -0.008914)",
        "(0.052813, 1.503664, -0.008520)",
        "(0.052282, 1.513336, -0.008115)",
        "(0.052365, 1.518590, -0.008079)",
        "(0.052505, 1.529789, -0.008225)",
        "(0.052744, 1.542294, -0.008899)",
        "(0.053348, 1.555496, -0.009805)",
        "(0.054087, 1.569333, -0.011056)",
        "(0.054390, 1.576398, -0.011775)",
        "(0.054742, 1.590702, -0.013492)",
        "(0.055564, 1.605043, -0.015762)",
        "(0.056312, 1.619164, -0.017983)",
        "(0.057024, 1.633271, -0.020338)",
        "(0.057565, 1.640323, -0.021652)",
        "(0.058790, 1.654317, -0.024409)",
        "(0.060362, 1.667700, -0.026799)",
        "(0.062192, 1.680499, -0.028720)",
        "(0.064616, 1.692752, -0.030667)",
        "(0.065823, 1.698613, -0.031545)",
        "(0.067984, 1.710076, -0.033551)",
        "(0.069492, 1.720731, -0.035890)",
        "(0.070743, 1.730536, -0.038258)",
        "(0.071784, 1.739338, -0.040695)",
        "(0.072363, 1.743381, -0.041997)",
        "(0.073249, 1.750856, -0.044470)",
        "(0.073700, 1.757342, -0.046684)",
        "(0.074609, 1.762741, -0.048989)",
        "(0.075664, 1.767493, -0.051452)",
        "(0.075954, 1.769448, -0.052728)",
        "(0.076084, 1.772937, -0.055467)",
        "(0.075821, 1.775974, -0.058942)",
        "(0.075647, 1.778636, -0.062640)",
        "(0.075864, 1.780854, -0.066678)",
        "(0.075915, 1.781874, -0.068654)",
        "(0.076014, 1.783620, -0.072836)",
        "(0.075988, 1.785081, -0.077603)",
        "(0.075709, 1.786399, -0.082925)",
        "(0.075701, 1.787483, -0.088948)",
        "(0.075759, 1.787958, -0.092093)",
        "(0.075653, 1.788717, -0.098354)",
        "(0.075822, 1.789118, -0.105182)",
        "(0.075568, 1.789142, -0.112221)",
        "(0.074777, 1.788921, -0.119412)",
        "(0.074515, 1.788770, -0.123256)",
        "(0.074065, 1.788132, -0.130934)",
        "(0.073999, 1.786764, -0.138483)",
        "(0.073523, 1.784877, -0.145741)",
        "(0.072724, 1.782732, -0.153358)",
        "(0.072321, 1.781599, -0.157401)",
        "(0.071727, 1.779035, -0.165973)",
        "(0.071301, 1.776251, -0.174699)",
        "(0.070723, 1.773535, -0.183725)",
        "(0.070648, 1.770608, -0.193117)",
        "(0.070838, 1.768908, -0.197796)",
        "(0.071097, 1.765039, -0.206768)",
        "(0.071013, 1.760734, -0.215278)",
        "(0.071131, 1.756393, -0.223749)",
        "(0.071753, 1.751746, -0.232292)",
        "(0.072269, 1.749162, -0.236557)",
        "(0.072545, 1.743963, -0.244882)",
        "(0.072206, 1.738471, -0.253074)",
        "(0.072134, 1.732313, -0.260943)",
        "(0.071966, 1.725343, -0.268192)",
        "(0.072055, 1.721715, -0.271687)",
        "(0.071709, 1.714507, -0.278836)",
        "(0.071647, 1.706983, -0.286234)",
        "(0.072116, 1.698710, -0.293316)",
        "(0.072466, 1.689387, -0.299327)",
        "(0.072322, 1.684549, -0.302006)",
        "(0.071890, 1.674552, -0.307285)",
        "(0.072377, 1.663863, -0.312410)",
        "(0.072994, 1.652637, -0.316950)",
        "(0.073146, 1.640379, -0.320875)",
        "(0.073101, 1.634220, -0.322506)",
        "(0.072745, 1.621837, -0.325092)",
        "(0.072842, 1.609079, -0.327389)",
        "(0.072722, 1.595856, -0.328956)",
        "(0.072211, 1.582390, -0.329927)",
        "(0.071932, 1.575555, -0.330275)",
        "(0.071100, 1.561782, -0.330548)",
        "(0.070057, 1.548032, -0.330112)",
        "(0.068563, 1.534679, -0.329077)",
        "(0.066592, 1.521694, -0.327361)",
        "(0.065706, 1.515503, -0.326368)",
        "(0.063785, 1.503571, -0.324000)",
        "(0.061976, 1.492202, -0.321048)",
        "(0.060297, 1.481239, -0.317650)",
        "(0.058467, 1.470792, -0.313464)",
        "(0.057473, 1.465896, -0.310987)",
        "(0.055517, 1.456261, -0.305911)",
        "(0.053433, 1.447220, -0.300762)",
        "(0.051497, 1.438712, -0.295751)",
        "(0.049683, 1.430852, -0.290858)",
        "(0.048836, 1.427225, -0.288555)",
        "(0.047477, 1.420394, -0.284079)",
        "(0.046071, 1.413779, -0.279393)",
        "(0.044750, 1.407417, -0.274530)",
        "(0.043529, 1.401317, -0.269857)",
        "(0.042965, 1.398382, -0.267607)",
        "(0.041852, 1.392635, -0.263208)",
        "(0.040886, 1.387029, -0.258880)",
        "(0.040186, 1.381567, -0.254622)",
        "(0.039333, 1.376149, -0.250586)",
        "(0.038956, 1.373503, -0.248626)",
        "(0.038112, 1.368326, -0.244793)",
        "(0.037455, 1.363319, -0.241268)",
        "(0.037007, 1.358263, -0.237586)",
        "(0.036609, 1.353130, -0.233893)",
        "(0.036457, 1.350545, -0.231915)",
        "(0.036024, 1.345389, -0.227402)",
        "(0.035797, 1.340385, -0.222202)",
        "(0.035876, 1.335556, -0.216331)",
        "(0.036099, 1.331029, -0.210375)",
        "(0.036058, 1.328810, -0.207357)",
        "(0.035758, 1.324404, -0.201044)",
        "(0.035406, 1.320232, -0.194389)",
        "(0.035358, 1.316424, -0.187297)",
        "(0.035471, 1.313060, -0.179953)",
        "(0.035593, 1.311505, -0.176111)",
        "(0.035954, 1.308562, -0.168356)",
        "(0.036191, 1.305874, -0.160570)",
        "(0.036431, 1.303628, -0.152733)",
        "(0.036739, 1.301819, -0.144812)",
        "(0.037007, 1.301310, -0.140976)",
        "(0.037553, 1.300638, -0.133331)",
        "(0.037984, 1.300589, -0.125766)",
        "(0.038539, 1.301496, -0.118453)",
        "(0.039238, 1.303252, -0.111336)",
        "(0.039612, 1.304465, -0.107930)",
        "(0.040232, 1.307416, -0.101302)",
        "(0.040757, 1.310956, -0.094835)",
        "(0.041191, 1.315126, -0.088691)",
        "(0.041495, 1.320061, -0.082951)",
        "(0.041560, 1.322876, -0.080178)",
        "(0.041761, 1.329126, -0.074828)",
        "(0.042097, 1.336096, -0.069845)",
        "(0.042550, 1.343551, -0.065141)",
        "(0.043081, 1.351151, -0.060282)",
        "(0.043367, 1.354955, -0.057833)",
        "(0.043951, 1.362465, -0.053089)",
        "(0.044313, 1.369679, -0.048677)",
        "(0.044559, 1.376667, -0.044559)",
        "(0.045106, 1.383442, -0.040526)",
        "(0.045486, 1.386629, -0.038679)",
        "(0.046385, 1.392555, -0.035240)",
        "(0.047110, 1.397877, -0.032272)",
        "(0.047622, 1.402533, -0.029964)",
        "(0.048235, 1.406626, -0.028195)",
        "(0.048545, 1.408362, -0.027501)",
        "(0.049037, 1.411447, -0.026437)",
        "(0.049456, 1.414043, -0.025550)",
        "(0.049928, 1.416023, -0.025019)",
        "(0.050456, 1.417562, -0.024697)",
        "(0.050688, 1.418119, -0.024631)",
        "(0.050977, 1.418995, -0.024405)",
        "(0.051121, 1.419466, -0.024286)",
        "(0.051411, 1.420216, -0.023953)",
        "(0.051645, 1.420678, -0.023721)",
        "(0.051738, 1.420944, -0.023570)",
        "(0.051890, 1.421520, -0.023128)",
        "(0.051953, 1.422397, -0.022626)",
        "(0.051994, 1.424116, -0.021747)",
        "(0.052024, 1.426835, -0.020571)",
        "(0.052069, 1.428537, -0.020014)",
        "(0.052588, 1.433200, -0.019281)",
        "(0.053092, 1.438577, -0.018630)",
        "(0.053409, 1.444793, -0.017959)",
        "(0.053696, 1.451801, -0.017227)",
        "(0.053906, 1.455564, -0.016857)",
        "(0.054381, 1.463534, -0.016411)",
        "(0.054920, 1.472178, -0.016430)",
        "(0.055304, 1.481243, -0.016654)",
        "(0.055864, 1.490831, -0.017020)",
        "(0.056382, 1.495844, -0.017315)",
        "(0.057819, 1.506214, -0.018095)",
        "(0.059174, 1.516634, -0.018709)",
        "(0.059996, 1.527081, -0.018918)",
        "(0.060473, 1.537639, -0.018846)",
        "(0.060807, 1.543008, -0.018907)",
        "(0.061591, 1.553989, -0.019303)",
        "(0.062787, 1.565265, -0.019794)",
        "(0.063983, 1.576816, -0.020088)",
        "(0.064900, 1.588730, -0.020308)",
        "(0.065268, 1.594788, -0.020512)",
        "(0.066253, 1.607142, -0.021266)",
        "(0.067512, 1.619453, -0.021925)",
        "(0.068827, 1.631544, -0.022128)",
        "(0.069920, 1.643384, -0.022216)",
        "(0.070366, 1.649197, -0.022269)",
        "(0.070693, 1.660475, -0.022113)",
        "(0.071646, 1.671555, -0.022393)",
        "(0.073132, 1.682507, -0.023224)",
        "(0.073860, 1.693349, -0.024091)",
        "(0.074030, 1.698797, -0.024607)",
        "(0.074126, 1.709719, -0.026110)",
        "(0.074264, 1.720537, -0.028495)",
        "(0.075259, 1.730809, -0.031056)",
        "(0.076316, 1.740461, -0.033442)",
        "(0.076738, 1.745007, -0.034719)",
        "(0.077098, 1.753635, -0.037817)",
        "(0.077177, 1.761496, -0.041645)",
        "(0.077037, 1.768715, -0.045852)",
        "(0.077262, 1.775028, -0.050122)",
        "(0.077543, 1.777856, -0.052362)",
        "(0.078274, 1.782637, -0.057079)",
        "(0.078384, 1.786354, -0.061747)",
        "(0.078041, 1.789554, -0.066781)",
        "(0.077339, 1.792198, -0.072390)",
        "(0.076954, 1.793375, -0.075414)",
        "(0.076296, 1.795182, -0.081990)",
        "(0.075470, 1.796557, -0.088774)",
        "(0.074599, 1.797775, -0.095778)",
        "(0.073556, 1.798742, -0.103039)",
        "(0.073107, 1.799186, -0.106779)",
        "(0.072408, 1.799939, -0.114493)",
        "(0.071935, 1.800448, -0.122130)",
        "(0.071501, 1.800742, -0.129667)",
        "(0.071500, 1.800764, -0.137021)",
        "(0.071483, 1.800656, -0.140507)",
        "(0.071150, 1.800197, -0.147272)",
        "(0.070776, 1.799499, -0.154113)",
        "(0.070286, 1.798643, -0.161059)",
        "(0.069873, 1.797847, -0.168190)",
        "(0.069716, 1.797420, -0.171708)",
        "(0.069744, 1.796353, -0.178656)",
        "(0.070005, 1.794742, -0.185289)",
        "(0.070236, 1.792644, -0.191828)",
        "(0.070068, 1.790370, -0.198794)",
        "(0.069928, 1.789214, -0.202489)",
        "(0.070189, 1.786638, -0.210352)",
        "(0.070997, 1.783331, -0.218414)",
        "(0.071814, 1.779127, -0.226388)",
        "(0.072309, 1.773841, -0.234321)",
        "(0.072454, 1.770998, -0.238469)",
        "(0.072936, 1.764813, -0.247107)",
        "(0.074020, 1.757511, -0.255919)",
        "(0.074467, 1.748777, -0.264374)",
        "(0.073562, 1.739011, -0.272689)",
        "(0.072938, 1.733703, -0.276928)",
        "(0.071936, 1.722711, -0.285360)",
        "(0.071167, 1.710630, -0.292990)",
        "(0.070930, 1.697470, -0.299536)",
        "(0.070252, 1.683171, -0.304479)",
        "(0.069631, 1.675803, -0.306542)",
        "(0.068383, 1.660744, -0.310499)",
        "(0.067483, 1.645307, -0.314213)",
        "(0.066478, 1.629443, -0.317256)",
        "(0.065048, 1.613213, -0.319333)",
        "(0.064353, 1.605022, -0.320182)",
        "(0.062991, 1.588349, -0.321954)",
        "(0.061350, 1.572611, -0.323209)",
        "(0.059642, 1.557341, -0.323814)",
        "(0.057978, 1.542128, -0.323421)",
        "(0.057230, 1.534590, -0.322794)",
        "(0.055876, 1.519730, -0.321143)",
        "(0.054736, 1.505395, -0.319003)",
        "(0.053406, 1.491727, -0.316407)",
        "(0.051844, 1.478766, -0.313354)",
        "(0.051074, 1.472488, -0.311705)",
        "(0.049659, 1.460514, -0.308109)",
        "(0.048314, 1.449400, -0.304454)",
        "(0.046608, 1.439187, -0.300621)",
        "(0.044978, 1.429606, -0.296533)",
        "(0.044229, 1.425034, -0.294261)",
        "(0.042616, 1.416093, -0.289224)",
        "(0.041428, 1.407739, -0.283561)",
        "(0.040687, 1.399978, -0.277667)",
        "(0.040170, 1.392732, -0.271879)",
        "(0.039850, 1.389307, -0.268996)",
        "(0.039116, 1.382524, -0.263085)",
        "(0.038459, 1.376363, -0.257120)",
        "(0.038079, 1.370676, -0.251227)",
        "(0.037823, 1.365402, -0.245228)",
        "(0.037708, 1.362928, -0.242075)",
        "(0.037386, 1.357970, -0.235152)",
        "(0.036895, 1.352973, -0.227212)",
        "(0.036376, 1.348121, -0.218373)",
        "(0.036027, 1.343849, -0.209176)",
        "(0.035755, 1.341872, -0.204608)",
        "(0.035309, 1.338270, -0.195362)",
        "(0.034746, 1.335096, -0.185860)",
        "(0.034056, 1.332112, -0.175994)",
        "(0.033514, 1.329602, -0.165483)",
        "(0.033365, 1.328540, -0.160117)",
        "(0.033193, 1.326663, -0.149228)",
        "(0.033057, 1.325173, -0.138347)",
        "(0.032944, 1.324310, -0.127926)",
        "(0.032878, 1.324149, -0.117931)",
        "(0.032888, 1.324361, -0.113105)",
        "(0.032960, 1.325141, -0.103592)",
        "(0.033212, 1.326382, -0.094316)",
        "(0.033616, 1.327989, -0.085382)",
        "(0.034224, 1.330012, -0.077109)",
        "(0.034574, 1.331213, -0.073398)",
        "(0.035106, 1.333703, -0.066452)",
        "(0.035319, 1.336173, -0.059900)",
        "(0.035539, 1.338791, -0.053676)",
        "(0.035944, 1.341750, -0.047938)",
        "(0.036276, 1.343398, -0.045263)",
        "(0.037028, 1.346832, -0.040059)",
        "(0.037806, 1.350349, -0.035363)",
        "(0.038443, 1.353949, -0.031344)",
        "(0.038907, 1.357446, -0.027641)",
        "(0.039102, 1.359068, -0.025951)",
        "(0.039517, 1.362151, -0.022946)",
        "(0.039789, 1.365038, -0.020603)",
        "(0.039966, 1.367729, -0.018780)",
        "(0.040278, 1.370231, -0.017424)",
        "(0.040476, 1.371328, -0.016811)",
        "(0.040950, 1.373342, -0.015613)",
        "(0.041427, 1.375074, -0.014534)",
        "(0.041772, 1.376440, -0.013692)",
        "(0.041894, 1.377601, -0.013048)",
        "(0.041885, 1.378128, -0.012763)",
        "(0.041885, 1.379137, -0.012151)",
        "(0.041835, 1.380235, -0.011480)",
        "(0.041832, 1.381493, -0.010666)",
        "(0.041855, 1.383065, -0.009587)",
        "(0.041873, 1.384119, -0.008993)",
        "(0.041781, 1.386609, -0.007696)",
        "(0.041605, 1.390046, -0.006139)",
        "(0.041451, 1.394617, -0.004205)",
        "(0.041477, 1.400359, -0.002034)",
        "(0.041588, 1.403704, -0.000958)",
        "(0.041864, 1.410995, 0.001184)",
        "(0.042282, 1.419171, 0.003150)",
        "(0.042489, 1.427816, 0.005067)",
        "(0.042493, 1.436991, 0.006893)",
        "(0.042597, 1.441792, 0.007669)",
        "(0.042896, 1.451507, 0.009011)",
        "(0.043210, 1.461372, 0.010015)",
        "(0.043596, 1.471271, 0.010746)",
        "(0.044139, 1.480990, 0.011144)",
        "(0.044449, 1.485686, 0.011208)",
        "(0.045074, 1.494750, 0.011276)",
        "(0.045887, 1.503307, 0.010960)",
        "(0.046538, 1.511162, 0.010260)",
        "(0.046926, 1.518425, 0.009420)",
        "(0.047187, 1.521774, 0.008860)",
        "(0.048141, 1.527984, 0.007491)",
        "(0.049058, 1.533127, 0.006133)",
        "(0.049659, 1.537278, 0.005034)",
        "(0.049986, 1.540731, 0.004105)",
        "(0.050052, 1.542201, 0.003723)",
        "(0.050396, 1.544841, 0.003001)",
        "(0.050649, 1.547025, 0.002271)",
        "(0.050442, 1.549295, 0.001771)",
        "(0.049830, 1.551992, 0.001741)",
        "(0.049460, 1.553580, 0.001891)",
        "(0.049016, 1.556874, 0.002185)",
        "(0.048884, 1.560788, 0.002706)",
        "(0.048718, 1.565405, 0.003721)",
        "(0.048481, 1.570980, 0.004950)",
        "(0.048405, 1.574251, 0.005529)",
        "(0.048404, 1.581163, 0.006589)",
        "(0.048416, 1.588762, 0.007701)",
        "(0.048845, 1.596891, 0.008698)",
        "(0.049589, 1.605554, 0.009648)",
        "(0.050038, 1.610152, 0.010074)",
        "(0.050869, 1.619644, 0.010746)",
        "(0.052033, 1.629399, 0.011109)",
        "(0.053437, 1.639351, 0.011225)",
        "(0.055031, 1.649322, 0.011153)",
        "(0.055755, 1.654282, 0.011045)",
        "(0.057085, 1.664092, 0.010619)",
        "(0.058387, 1.673784, 0.009671)",
        "(0.059878, 1.683540, 0.008154)",
        "(0.061132, 1.693123, 0.006290)",
        "(0.061678, 1.697807, 0.005316)",
        "(0.062849, 1.706816, 0.003466)",
        "(0.064497, 1.715366, 0.001597)",
        "(0.066215, 1.723361, -0.000137)",
        "(0.067929, 1.731068, -0.002123)",
        "(0.068695, 1.734761, -0.003280)",
        "(0.069869, 1.742028, -0.005758)",
        "(0.070786, 1.748854, -0.008767)",
        "(0.071794, 1.755324, -0.012258)",
        "(0.072745, 1.761357, -0.015949)",
        "(0.073187, 1.764136, -0.017823)",
        "(0.074010, 1.769332, -0.021646)",
        "(0.074934, 1.774014, -0.025773)",
        "(0.075671, 1.778079, -0.030271)",
        "(0.076398, 1.781776, -0.034970)",
        "(0.076681, 1.783418, -0.037424)",
        "(0.077311, 1.786444, -0.042576)",
        "(0.078106, 1.788963, -0.048244)",
        "(0.078740, 1.791194, -0.054121)",
        "(0.079732, 1.792874, -0.060417)",
        "(0.080408, 1.793442, -0.063783)",
        "(0.081670, 1.794131, -0.070720)",
        "(0.082452, 1.794111, -0.078156)",
        "(0.082334, 1.793701, -0.086450)",
        "(0.081704, 1.792934, -0.095844)",
        "(0.081463, 1.792254, -0.100969)",
        "(0.081193, 1.790424, -0.111681)",
        "(0.081065, 1.787867, -0.122927)",
        "(0.080148, 1.784293, -0.134432)",
        "(0.079306, 1.779857, -0.146478)",
        "(0.079153, 1.777249, -0.152797)",
        "(0.078798, 1.771356, -0.165439)",
        "(0.078191, 1.764812, -0.177930)",
        "(0.077332, 1.757375, -0.190060)",
        "(0.076003, 1.749045, -0.201571)",
        "(0.075249, 1.744540, -0.207237)",
        "(0.074145, 1.735231, -0.218792)",
        "(0.073026, 1.725721, -0.230211)",
        "(0.071692, 1.715789, -0.240810)",
        "(0.070802, 1.705211, -0.250334)",
        "(0.070400, 1.699772, -0.254748)",
        "(0.069440, 1.688881, -0.263090)",
        "(0.068181, 1.678003, -0.270773)",
        "(0.067224, 1.666901, -0.277734)",
        "(0.065897, 1.655286, -0.282982)",
        "(0.065104, 1.649311, -0.284940)",
        "(0.063503, 1.637174, -0.288380)",
        "(0.062175, 1.625004, -0.291645)",
        "(0.060904, 1.612565, -0.294345)",
        "(0.058878, 1.600003, -0.296109)",
        "(0.057849, 1.593736, -0.296515)",
        "(0.056405, 1.581201, -0.296957)",
        "(0.055130, 1.568824, -0.296807)",
        "(0.054053, 1.556463, -0.296047)",
        "(0.053162, 1.544004, -0.295092)",
        "(0.052551, 1.537731, -0.294431)",
        "(0.051250, 1.525283, -0.293011)",
        "(0.050011, 1.512591, -0.291393)",
        "(0.048531, 1.500530, -0.289195)",
        "(0.047173, 1.488592, -0.286622)",
        "(0.046524, 1.482587, -0.285230)",
        "(0.045368, 1.470531, -0.282232)",
        "(0.044307, 1.458511, -0.278847)",
        "(0.043479, 1.446680, -0.275034)",
        "(0.042593, 1.435121, -0.270673)",
        "(0.042114, 1.429404, -0.268279)",
        "(0.041025, 1.417946, -0.263260)",
        "(0.039786, 1.406740, -0.258003)",
        "(0.038630, 1.395815, -0.252364)",
        "(0.037533, 1.385182, -0.246329)",
        "(0.037017, 1.380062, -0.243028)",
        "(0.036018, 1.370254, -0.236000)",
        "(0.035378, 1.361074, -0.228865)",
        "(0.035122, 1.352544, -0.221602)",
        "(0.034688, 1.344853, -0.214139)",
        "(0.034433, 1.341246, -0.210438)",
        "(0.034099, 1.334345, -0.202977)",
        "(0.033920, 1.327980, -0.195251)",
        "(0.033642, 1.322134, -0.187230)",
        "(0.033410, 1.316897, -0.178892)",
        "(0.033340, 1.314589, -0.174620)",
        "(0.033210, 1.310448, -0.165943)",
        "(0.033262, 1.307076, -0.157303)",
        "(0.033368, 1.304356, -0.148729)",
        "(0.033558, 1.302272, -0.140405)",
        "(0.033727, 1.301523, -0.136378)",
        "(0.034128, 1.300289, -0.128553)",
        "(0.034500, 1.299539, -0.120924)",
        "(0.034755, 1.299260, -0.113390)",
        "(0.035013, 1.299666, -0.106023)",
        "(0.035149, 1.300157, -0.102478)",
        "(0.035387, 1.301608, -0.095499)",
        "(0.035661, 1.303652, -0.088453)",
        "(0.036047, 1.306290, -0.081458)",
        "(0.036473, 1.309624, -0.074613)",
        "(0.036612, 1.311593, -0.071306)",
        "(0.036946, 1.316045, -0.064961)",
        "(0.037229, 1.321430, -0.059169)",
        "(0.037475, 1.327552, -0.053726)",
        "(0.037694, 1.334401, -0.048351)",
        "(0.037863, 1.338256, -0.045630)",
        "(0.038411, 1.346336, -0.040283)",
        "(0.039026, 1.355330, -0.035316)",
        "(0.039567, 1.365018, -0.030684)",
        "(0.040218, 1.375291, -0.026544)",
        "(0.040552, 1.380646, -0.024732)",
        "(0.041078, 1.391447, -0.021411)",
        "(0.041486, 1.402294, -0.018235)",
        "(0.041787, 1.413439, -0.015512)",
        "(0.042000, 1.424761, -0.013389)",
        "(0.041913, 1.430408, -0.012519)",
        "(0.041431, 1.441394, -0.010815)",
        "(0.041289, 1.452090, -0.009514)",
        "(0.041306, 1.462122, -0.008352)",
        "(0.041233, 1.471020, -0.007339)",
        "(0.040988, 1.474836, -0.006863)",
        "(0.039986, 1.481425, -0.005925)",
        "(0.039461, 1.486666, -0.005336)",
        "(0.039346, 1.491001, -0.004876)",
        "(0.039577, 1.494136, -0.004572)",
        "(0.039784, 1.495280, -0.004478)",
        "(0.040232, 1.496946, -0.004457)",
        "(0.040609, 1.497703, -0.004511)",
        "(0.040812, 1.497682, -0.004541)",
        "(0.040855, 1.497306, -0.004534)",
        "(0.040848, 1.496965, -0.004577)",
        "(0.040743, 1.496297, -0.004797)",
        "(0.040358, 1.495375, -0.004946)",
        "(0.039898, 1.494511, -0.004921)",
        "(0.039612, 1.493676, -0.004800)",
        "(0.039466, 1.493270, -0.004702)",
        "(0.039168, 1.492509, -0.004421)",
        "(0.038883, 1.491896, -0.003805)",
        "(0.038795, 1.491568, -0.003015)",
        "(0.039066, 1.491571, -0.002403)",
        "(0.039174, 1.491664, -0.002175)",
        "(0.039270, 1.491938, -0.001769)",
        "(0.039369, 1.492522, -0.001480)",
        "(0.039608, 1.493525, -0.001258)",
        "(0.040162, 1.495253, -0.000848)",
        "(0.040463, 1.496290, -0.000651)",
        "(0.040926, 1.498959, -0.000248)",
        "(0.041285, 1.502468, 0.000096)",
        "(0.041909, 1.506783, 0.000325)",
        "(0.042442, 1.511968, 0.000418)",
        "(0.042528, 1.514974, 0.000428)",
        "(0.042509, 1.521449, 0.000330)",
        "(0.042645, 1.528770, -0.000199)",
        "(0.042819, 1.536703, -0.000883)",
        "(0.042865, 1.544968, -0.001422)",
        "(0.042834, 1.549242, -0.001623)",
        "(0.043144, 1.557999, -0.001953)",
        "(0.043671, 1.566963, -0.002277)",
        "(0.044095, 1.576487, -0.002614)",
        "(0.043725, 1.586484, -0.002569)",
        "(0.043363, 1.591629, -0.002528)",
        "(0.042670, 1.602145, -0.002741)",
        "(0.042077, 1.613426, -0.003410)",
        "(0.041502, 1.625273, -0.004323)",
        "(0.041598, 1.637642, -0.005966)",
        "(0.041802, 1.643949, -0.006959)",
        "(0.042409, 1.656411, -0.008966)",
        "(0.043036, 1.668642, -0.010738)",
        "(0.043363, 1.680411, -0.012066)",
        "(0.043888, 1.691832, -0.013263)",
        "(0.044497, 1.697188, -0.013795)",
        "(0.045808, 1.707815, -0.015029)",
        "(0.047233, 1.717864, -0.016349)",
        "(0.048419, 1.727422, -0.017281)",
        "(0.049872, 1.736269, -0.017716)",
        "(0.050907, 1.740579, -0.017984)",
        "(0.052992, 1.748961, -0.018696)",
        "(0.054672, 1.756884, -0.019603)",
        "(0.055878, 1.764404, -0.021234)",
        "(0.056971, 1.771640, -0.023536)",
        "(0.057554, 1.775205, -0.024800)",
        "(0.058668, 1.781667, -0.027893)",
        "(0.059765, 1.787680, -0.031244)",
        "(0.060894, 1.793066, -0.035035)",
        "(0.061797, 1.797744, -0.038892)",
        "(0.062204, 1.799857, -0.040953)",
        "(0.063276, 1.803770, -0.045555)",
        "(0.064573, 1.807175, -0.050770)",
        "(0.066027, 1.809872, -0.056693)",
        "(0.067248, 1.811898, -0.063158)",
        "(0.067601, 1.812610, -0.066609)",
        "(0.068076, 1.813618, -0.073830)",
        "(0.068193, 1.814063, -0.082003)",
        "(0.067668, 1.814153, -0.091254)",
        "(0.066945, 1.814049, -0.101218)",
        "(0.066481, 1.813772, -0.106294)",
        "(0.065794, 1.812693, -0.116455)",
        "(0.065151, 1.810341, -0.126747)",
        "(0.064383, 1.807400, -0.137567)",
        "(0.063396, 1.803996, -0.149135)",
        "(0.062803, 1.802030, -0.155321)",
        "(0.061467, 1.797522, -0.167902)",
        "(0.060405, 1.791780, -0.180548)",
        "(0.059564, 1.785246, -0.192954)",
        "(0.058398, 1.778313, -0.205095)",
        "(0.057857, 1.774732, -0.211231)",
        "(0.056775, 1.767380, -0.223219)",
        "(0.055724, 1.759798, -0.234648)",
        "(0.054646, 1.751881, -0.245302)",
        "(0.053965, 1.743707, -0.254992)",
        "(0.053624, 1.739633, -0.259504)",
        "(0.052716, 1.731485, -0.268068)",
        "(0.052080, 1.723123, -0.275752)",
        "(0.051509, 1.714661, -0.282354)",
        "(0.050368, 1.706112, -0.287743)",
        "(0.049786, 1.701758, -0.290142)",
        "(0.048714, 1.693007, -0.294539)",
        "(0.047740, 1.684146, -0.298149)",
        "(0.046970, 1.675241, -0.300861)",
        "(0.046304, 1.666176, -0.302560)",
        "(0.046038, 1.661478, -0.302970)",
        "(0.045452, 1.651763, -0.303139)",
        "(0.044978, 1.641617, -0.302478)",
        "(0.044227, 1.631032, -0.301608)",
        "(0.043239, 1.619998, -0.300661)",
        "(0.042537, 1.614115, -0.299956)",
        "(0.041144, 1.601878, -0.298209)",
        "(0.040143, 1.588990, -0.295946)",
        "(0.039094, 1.575814, -0.293389)",
        "(0.037596, 1.562233, -0.290012)",
        "(0.036910, 1.555377, -0.288201)",
        "(0.035819, 1.541484, -0.284389)",
        "(0.034720, 1.527400, -0.280691)",
        "(0.033297, 1.513206, -0.276800)",
        "(0.031463, 1.498971, -0.272503)",
        "(0.030570, 1.491894, -0.270260)",
        "(0.029058, 1.477845, -0.265717)",
        "(0.027488, 1.463849, -0.260707)",
        "(0.025903, 1.449866, -0.255015)",
        "(0.024654, 1.437062, -0.249156)",
        "(0.024234, 1.430904, -0.246084)",
        "(0.023415, 1.418818, -0.239982)",
        "(0.022484, 1.407257, -0.233966)",
        "(0.021574, 1.396368, -0.227991)",
        "(0.020612, 1.385969, -0.221541)",
        "(0.020244, 1.381073, -0.218121)",
        "(0.019781, 1.372088, -0.210921)",
        "(0.019666, 1.364052, -0.203458)",
        "(0.019922, 1.356989, -0.196164)",
        "(0.020185, 1.350836, -0.188910)",
        "(0.020262, 1.347963, -0.185147)",
        "(0.020445, 1.342600, -0.177497)",
        "(0.020691, 1.338053, -0.170092)",
        "(0.020863, 1.334221, -0.162888)",
        "(0.021114, 1.331009, -0.155708)",
        "(0.021307, 1.329831, -0.151993)",
        "(0.021821, 1.327745, -0.144307)",
        "(0.022463, 1.326522, -0.136291)",
        "(0.023361, 1.326077, -0.128377)",
        "(0.024308, 1.326444, -0.120775)",
        "(0.024682, 1.326958, -0.117130)",
        "(0.025258, 1.328434, -0.109904)",
        "(0.025650, 1.330619, -0.102808)",
        "(0.026256, 1.333576, -0.095715)",
        "(0.026879, 1.337243, -0.088731)",
        "(0.027133, 1.339385, -0.085354)",
        "(0.027598, 1.344135, -0.078740)",
        "(0.027884, 1.349439, -0.072301)",
        "(0.028086, 1.355478, -0.066087)",
        "(0.028418, 1.362198, -0.060262)",
        "(0.028602, 1.365817, -0.057513)",
        "(0.028694, 1.373231, -0.051972)",
        "(0.028783, 1.380999, -0.046534)",
        "(0.029244, 1.389490, -0.041948)",
        "(0.029725, 1.398508, -0.037619)",
        "(0.030090, 1.403219, -0.035427)",
        "(0.030865, 1.412724, -0.031335)",
        "(0.031653, 1.422356, -0.027825)",
        "(0.032189, 1.431736, -0.024511)",
        "(0.032381, 1.440688, -0.021626)",
        "(0.032676, 1.445035, -0.020471)",
        "(0.033142, 1.453175, -0.018345)",
        "(0.033371, 1.460491, -0.016239)",
        "(0.033892, 1.466996, -0.014641)",
        "(0.034517, 1.472904, -0.013623)",
        "(0.034679, 1.475443, -0.013197)",
        "(0.034849, 1.479815, -0.012334)",
        "(0.035050, 1.483331, -0.011576)",
        "(0.035148, 1.486079, -0.010752)",
        "(0.035289, 1.488253, -0.009945)",
        "(0.035394, 1.489205, -0.009540)",
        "(0.035666, 1.490827, -0.008836)",
        "(0.035771, 1.492180, -0.008288)",
        "(0.035698, 1.493252, -0.007843)",
        "(0.035658, 1.493780, -0.007612)",
        "(0.035553, 1.493963, -0.007384)",
        "(0.035340, 1.494697, -0.006478)",
        "(0.035073, 1.495202, -0.005462)",
        "(0.034974, 1.495770, -0.004357)",
        "(0.034948, 1.496116, -0.003826)",
        "(0.034755, 1.496911, -0.002819)",
        "(0.034633, 1.497812, -0.002096)",
        "(0.034499, 1.499480, -0.000658)",
        "(0.034613, 1.501540, 0.000641)",
        "(0.034912, 1.504284, 0.002187)",
        "(0.035151, 1.505925, 0.002989)",
        "(0.035524, 1.509765, 0.004595)",
        "(0.035525, 1.514493, 0.006382)",
        "(0.035210, 1.520521, 0.008367)",
        "(0.034881, 1.527975, 0.010043)",
        "(0.034723, 1.532415, 0.010656)",
        "(0.034620, 1.542358, 0.011678)",
        "(0.035187, 1.553906, 0.012244)",
        "(0.036131, 1.566843, 0.012319)",
        "(0.036499, 1.580956, 0.012403)",
        "(0.036604, 1.588208, 0.012570)",
        "(0.036967, 1.603640, 0.012107)",
        "(0.037288, 1.619587, 0.010866)",
        "(0.038331, 1.636083, 0.008921)",
        "(0.039278, 1.652944, 0.006172)",
        "(0.039884, 1.661336, 0.004664)",
        "(0.041817, 1.677788, 0.001661)",
        "(0.044486, 1.693437, -0.001154)",
        "(0.047143, 1.707813, -0.003675)",
        "(0.049583, 1.720934, -0.006222)",
        "(0.050869, 1.727364, -0.007635)",
        "(0.053275, 1.739140, -0.010970)",
        "(0.055063, 1.750072, -0.014234)",
        "(0.056279, 1.759591, -0.017384)",
        "(0.057458, 1.768231, -0.020839)",
        "(0.057841, 1.772090, -0.022815)",
        "(0.057996, 1.779573, -0.026914)",
        "(0.058189, 1.786212, -0.031554)",
        "(0.058887, 1.792152, -0.036318)",
        "(0.059189, 1.797348, -0.040907)",
        "(0.059160, 1.799667, -0.043132)",
        "(0.058892, 1.804111, -0.047956)",
        "(0.058788, 1.808484, -0.053294)",
        "(0.058837, 1.812654, -0.059036)",
        "(0.058992, 1.816648, -0.065026)",
        "(0.059120, 1.818571, -0.068233)",
        "(0.058948, 1.822162, -0.074590)",
        "(0.059175, 1.825408, -0.081308)",
        "(0.059440, 1.828150, -0.088080)",
        "(0.059574, 1.830349, -0.094976)",
        "(0.059384, 1.831175, -0.098404)",
        "(0.058697, 1.832459, -0.105210)",
        "(0.058178, 1.833300, -0.112108)",
        "(0.057821, 1.833925, -0.119205)",
        "(0.057416, 1.834141, -0.126603)",
        "(0.057143, 1.834117, -0.130383)",
        "(0.056778, 1.833741, -0.138109)",
        "(0.056633, 1.832835, -0.146252)",
        "(0.056129, 1.831560, -0.154816)",
        "(0.055450, 1.830033, -0.163768)",
        "(0.055064, 1.829082, -0.168358)",
        "(0.054395, 1.826625, -0.177493)",
        "(0.053866, 1.822768, -0.186501)",
        "(0.052765, 1.818044, -0.195522)",
        "(0.050699, 1.812584, -0.205149)",
        "(0.049678, 1.809810, -0.210239)",
        "(0.048092, 1.803632, -0.221284)",
        "(0.047158, 1.796804, -0.232181)",
        "(0.045837, 1.788853, -0.242478)",
        "(0.043760, 1.780165, -0.252246)",
        "(0.042785, 1.775661, -0.257073)",
        "(0.041121, 1.766459, -0.266605)",
        "(0.039669, 1.756772, -0.275454)",
        "(0.037794, 1.746899, -0.283709)",
        "(0.036244, 1.736547, -0.291232)",
        "(0.035653, 1.731315, -0.294758)",
        "(0.033981, 1.720450, -0.300654)",
        "(0.031669, 1.709219, -0.305483)",
        "(0.029168, 1.697661, -0.309149)",
        "(0.027329, 1.686065, -0.311947)",
        "(0.026518, 1.680265, -0.312976)",
        "(0.024447, 1.668716, -0.314353)",
        "(0.022259, 1.657114, -0.315129)",
        "(0.020278, 1.645684, -0.315694)",
        "(0.017915, 1.634371, -0.315842)",
        "(0.016888, 1.628815, -0.315923)",
        "(0.014852, 1.617945, -0.315853)",
        "(0.013106, 1.607501, -0.315501)",
        "(0.011776, 1.597383, -0.315000)",
        "(0.010514, 1.587552, -0.314261)",
        "(0.009654, 1.582721, -0.313718)",
        "(0.007483, 1.573406, -0.312152)",
        "(0.005807, 1.564752, -0.310225)",
        "(0.004825, 1.556588, -0.307993)",
        "(0.004091, 1.548713, -0.305247)",
        "(0.003823, 1.544904, -0.303721)",
        "(0.003196, 1.537392, -0.300447)",
        "(0.002614, 1.530090, -0.296749)",
        "(0.002171, 1.522971, -0.292776)",
        "(0.001644, 1.516165, -0.288567)",
        "(0.001438, 1.512888, -0.286497)",
        "(0.001032, 1.506584, -0.282350)",
        "(0.000700, 1.500502, -0.277946)",
        "(0.000601, 1.494570, -0.272988)",
        "(0.000906, 1.488862, -0.267753)",
        "(0.001071, 1.486044, -0.265064)",
        "(0.001440, 1.480462, -0.259471)",
        "(0.001466, 1.474860, -0.253417)",
        "(0.001490, 1.469272, -0.247077)",
        "(0.001944, 1.463876, -0.240893)",
        "(0.002217, 1.461209, -0.237910)",
        "(0.002881, 1.455933, -0.231994)",
        "(0.003432, 1.450646, -0.225555)",
        "(0.004069, 1.445260, -0.217939)",
        "(0.004942, 1.439934, -0.209338)",
        "(0.005414, 1.437414, -0.204989)",
        "(0.006453, 1.432584, -0.196360)",
        "(0.007370, 1.427951, -0.187476)",
        "(0.008141, 1.423548, -0.177677)",
        "(0.008889, 1.419757, -0.167625)",
        "(0.009323, 1.417952, -0.162460)",
        "(0.010158, 1.414726, -0.152043)",
        "(0.010857, 1.411828, -0.141839)",
        "(0.011551, 1.409231, -0.131984)",
        "(0.012084, 1.406921, -0.122411)",
        "(0.012337, 1.405869, -0.117703)",
        "(0.012772, 1.404079, -0.108685)",
        "(0.013144, 1.402883, -0.100509)",
        "(0.013507, 1.401946, -0.092687)",
        "(0.014078, 1.401060, -0.084789)",
        "(0.014348, 1.400614, -0.080751)",
        "(0.014893, 1.399722, -0.072377)",
        "(0.015478, 1.399144, -0.064066)",
        "(0.015731, 1.399217, -0.056147)",
        "(0.015793, 1.399968, -0.048427)",
        "(0.015857, 1.400497, -0.044569)",
        "(0.016151, 1.402169, -0.037166)",
        "(0.016351, 1.404451, -0.030266)",
        "(0.016500, 1.407508, -0.023963)",
        "(0.016815, 1.411188, -0.018048)",
        "(0.017166, 1.413112, -0.015197)",
        "(0.017943, 1.417065, -0.009973)",
        "(0.018619, 1.420873, -0.005279)",
        "(0.019051, 1.424367, -0.001257)",
        "(0.019249, 1.427613, 0.001712)",
        "(0.019313, 1.429209, 0.002818)",
        "(0.019463, 1.432113, 0.004666)",
        "(0.019754, 1.434659, 0.005916)",
        "(0.020186, 1.436768, 0.006889)",
        "(0.020662, 1.438441, 0.007728)",
        "(0.020884, 1.439122, 0.008028)",
        "(0.021154, 1.440346, 0.008447)",
        "(0.021228, 1.441375, 0.008412)",
        "(0.021119, 1.442339, 0.008281)",
        "(0.020874, 1.443461, 0.008219)",
        "(0.020727, 1.444149, 0.008232)",
        "(0.020528, 1.445924, 0.008254)",
        "(0.020304, 1.448146, 0.008383)",
        "(0.019886, 1.451049, 0.008471)",
        "(0.019474, 1.454670, 0.008508)",
        "(0.019333, 1.456653, 0.008467)",
        "(0.018870, 1.461027, 0.008357)",
        "(0.017910, 1.465673, 0.008361)",
        "(0.016787, 1.470766, 0.008343)",
        "(0.015855, 1.476342, 0.008146)",
        "(0.015471, 1.479240, 0.008009)",
        "(0.015011, 1.485169, 0.007711)",
        "(0.014500, 1.491215, 0.007489)",
        "(0.013765, 1.497391, 0.007384)",
        "(0.013246, 1.503811, 0.007160)",
        "(0.013030, 1.507063, 0.007100)",
        "(0.012394, 1.513867, 0.006920)",
        "(0.011626, 1.521248, 0.006580)",
        "(0.011003, 1.529461, 0.006102)",
        "(0.010812, 1.538747, 0.005853)",
        "(0.010733, 1.543566, 0.005804)",
        "(0.010904, 1.553996, 0.005438)",
        "(0.011029, 1.565188, 0.004730)",
        "(0.010748, 1.576856, 0.003940)",
        "(0.010154, 1.589016, 0.003105)",
        "(0.010216, 1.595180, 0.002649)",
        "(0.010968, 1.607411, 0.001997)",
        "(0.012185, 1.619565, 0.001584)",
        "(0.013558, 1.631755, 0.001006)",
        "(0.014853, 1.643973, -0.000021)",
        "(0.015379, 1.650002, -0.000637)",
        "(0.016433, 1.661495, -0.001772)",
        "(0.018139, 1.672495, -0.002918)",
        "(0.020350, 1.683100, -0.004289)",
        "(0.022564, 1.692926, -0.005371)",
        "(0.023655, 1.697642, -0.005837)",
        "(0.025834, 1.706635, -0.006896)",
        "(0.027645, 1.715255, -0.008401)",
        "(0.028777, 1.723411, -0.010237)",
        "(0.029745, 1.730929, -0.012240)",
        "(0.030321, 1.734473, -0.013090)",
        "(0.031702, 1.740780, -0.014154)",
        "(0.033087, 1.746679, -0.014918)",
        "(0.034368, 1.752429, -0.015980)",
        "(0.035520, 1.758193, -0.017557)",
        "(0.036132, 1.761021, -0.018602)",
        "(0.037129, 1.766408, -0.020547)",
        "(0.037831, 1.771218, -0.022105)",
        "(0.038478, 1.775592, -0.023589)",
        "(0.038970, 1.779561, -0.024930)",
        "(0.039144, 1.781487, -0.025634)",
        "(0.039655, 1.785063, -0.027203)",
        "(0.040352, 1.788148, -0.028713)",
        "(0.040665, 1.790825, -0.029854)",
        "(0.040753, 1.793312, -0.030997)",
        "(0.040891, 1.794509, -0.031653)",
        "(0.041210, 1.797011, -0.033304)",
        "(0.041798, 1.799566, -0.035493)",
        "(0.042187, 1.802085, -0.037739)",
        "(0.042300, 1.804446, -0.039787)",
        "(0.042490, 1.805634, -0.040870)",
        "(0.043175, 1.808003, -0.043281)",
        "(0.044151, 1.810358, -0.045951)",
        "(0.045361, 1.812698, -0.049039)",
        "(0.046613, 1.814913, -0.052771)",
        "(0.047044, 1.816005, -0.054733)",
        "(0.047504, 1.818157, -0.058993)",
        "(0.048230, 1.820227, -0.063846)",
        "(0.049004, 1.822051, -0.069260)",
        "(0.049347, 1.823348, -0.075151)",
        "(0.049287, 1.823838, -0.078328)",
        "(0.048644, 1.824537, -0.085086)",
        "(0.048100, 1.824939, -0.092679)",
        "(0.047689, 1.825161, -0.100967)",
        "(0.047182, 1.825143, -0.109838)",
        "(0.046814, 1.825006, -0.114524)",
        "(0.045845, 1.824493, -0.124335)",
        "(0.044698, 1.823726, -0.134374)",
        "(0.043851, 1.822701, -0.144543)",
        "(0.043147, 1.821154, -0.154347)",
        "(0.042745, 1.820136, -0.159063)",
        "(0.041724, 1.817831, -0.168340)",
        "(0.040602, 1.814965, -0.177563)",
        "(0.039682, 1.812013, -0.187000)",
        "(0.039108, 1.808670, -0.196304)",
        "(0.038791, 1.806873, -0.200898)",
        "(0.038023, 1.802755, -0.209739)",
        "(0.037493, 1.798098, -0.218401)",
        "(0.037187, 1.793140, -0.227312)",
        "(0.036758, 1.787661, -0.236418)",
        "(0.036438, 1.784774, -0.240859)",
        "(0.035360, 1.778439, -0.249282)",
        "(0.034127, 1.771635, -0.257089)",
        "(0.033098, 1.764521, -0.264453)",
        "(0.032263, 1.757076, -0.271281)",
        "(0.032035, 1.753106, -0.274341)",
        "(0.030944, 1.744887, -0.280528)",
        "(0.029353, 1.736275, -0.286583)",
        "(0.027895, 1.727474, -0.292584)",
        "(0.026671, 1.718088, -0.297970)",
        "(0.026098, 1.713208, -0.300412)",
        "(0.025026, 1.702804, -0.304755)",
        "(0.023709, 1.691710, -0.308355)",
        "(0.021772, 1.680149, -0.311214)",
        "(0.019621, 1.668050, -0.313262)",
        "(0.018530, 1.661921, -0.314104)",
        "(0.016791, 1.649342, -0.315346)",
        "(0.016050, 1.636421, -0.316131)",
        "(0.015519, 1.623034, -0.316420)",
        "(0.014868, 1.609073, -0.315802)",
        "(0.014569, 1.601973, -0.315202)",
        "(0.014193, 1.587918, -0.313602)",
        "(0.014103, 1.573926, -0.311509)",
        "(0.014418, 1.560069, -0.309255)",
        "(0.014865, 1.546438, -0.306779)",
        "(0.014977, 1.539715, -0.305291)",
        "(0.014885, 1.526123, -0.301499)",
        "(0.014504, 1.512774, -0.296726)",
        "(0.014328, 1.499967, -0.291328)",
        "(0.014193, 1.487877, -0.285146)",
        "(0.014087, 1.481995, -0.281802)",
        "(0.014105, 1.470689, -0.274276)",
        "(0.013755, 1.459898, -0.266207)",
        "(0.013210, 1.449911, -0.257980)",
        "(0.012901, 1.440822, -0.249217)",
        "(0.012715, 1.436513, -0.244594)",
        "(0.012402, 1.428821, -0.234961)",
        "(0.011994, 1.422244, -0.225267)",
        "(0.011884, 1.415708, -0.215734)",
        "(0.012459, 1.408192, -0.205927)",
        "(0.012736, 1.405127, -0.200774)",
        "(0.013159, 1.400670, -0.190650)",
        "(0.013481, 1.397692, -0.181035)",
        "(0.013676, 1.395311, -0.171637)",
        "(0.013470, 1.393720, -0.162179)",
        "(0.013384, 1.392884, -0.157516)",
        "(0.013118, 1.391683, -0.148445)",
        "(0.012949, 1.390818, -0.139675)",
        "(0.013043, 1.390470, -0.131176)",
        "(0.013493, 1.390834, -0.123737)",
        "(0.013764, 1.391127, -0.120038)",
        "(0.014328, 1.392018, -0.112725)",
        "(0.014639, 1.393139, -0.105241)",
        "(0.014722, 1.394665, -0.097801)",
        "(0.014998, 1.396729, -0.090879)",
        "(0.015098, 1.397844, -0.087558)",
        "(0.015425, 1.400155, -0.081166)",
        "(0.015766, 1.402568, -0.075231)",
        "(0.016045, 1.405120, -0.069922)",
        "(0.016501, 1.407775, -0.065327)",
        "(0.016743, 1.409061, -0.063274)",
        "(0.017020, 1.411510, -0.059762)",
        "(0.017108, 1.413918, -0.056891)",
        "(0.017234, 1.416202, -0.054388)",
        "(0.017240, 1.418396, -0.052312)",
        "(0.017384, 1.419531, -0.051366)",
        "(0.017684, 1.421743, -0.049770)",
        "(0.018016, 1.423996, -0.048425)",
        "(0.018365, 1.426345, -0.047395)",
        "(0.018888, 1.428857, -0.046630)",
        "(0.019180, 1.430089, -0.046243)",
        "(0.019840, 1.432471, -0.045386)",
        "(0.020433, 1.434657, -0.044466)",
        "(0.021037, 1.436702, -0.043590)",
        "(0.021304, 1.438560, -0.042713)",
        "(0.021363, 1.439452, -0.042325)",
        "(0.021483, 1.441157, -0.041619)",
        "(0.021557, 1.442717, -0.040940)",
        "(0.021584, 1.444204, -0.040135)",
        "(0.021781, 1.445685, -0.039196)",
        "(0.021915, 1.446448, -0.038786)",
        "(0.022128, 1.448053, -0.038021)",
        "(0.022257, 1.449843, -0.037206)",
        "(0.022469, 1.451786, -0.036215)",
        "(0.022905, 1.453956, -0.035214)",
        "(0.023121, 1.455080, -0.034750)",
        "(0.023586, 1.457371, -0.033824)",
        "(0.024101, 1.459666, -0.032913)",
        "(0.024639, 1.461844, -0.032085)",
        "(0.025110, 1.463736, -0.031276)",
        "(0.025254, 1.464633, -0.030872)",
        "(0.025458, 1.466312, -0.030005)",
        "(0.025828, 1.467840, -0.029361)",
        "(0.026116, 1.469275, -0.028940)",
        "(0.026136, 1.470509, -0.028444)",
        "(0.026081, 1.471113, -0.028180)",
        "(0.025864, 1.472474, -0.027623)",
        "(0.026058, 1.474132, -0.026933)",
        "(0.026308, 1.476436, -0.026029)",
        "(0.026199, 1.479878, -0.024857)",
        "(0.026046, 1.482118, -0.024248)",
        "(0.025375, 1.488501, -0.022887)",
        "(0.024497, 1.497649, -0.021372)",
        "(0.024620, 1.509967, -0.020395)",
        "(0.025375, 1.525656, -0.019530)",
        "(0.025883, 1.534204, -0.019083)",
        "(0.027587, 1.553673, -0.018361)",
        "(0.029458, 1.574414, -0.018156)",
        "(0.030820, 1.596128, -0.018139)",
        "(0.031303, 1.618215, -0.018311)",
        "(0.031813, 1.629271, -0.018724)",
        "(0.033146, 1.651069, -0.020057)",
        "(0.034404, 1.671997, -0.021761)",
        "(0.035379, 1.691776, -0.023522)",
        "(0.036182, 1.710463, -0.025869)",
        "(0.036666, 1.719573, -0.027314)",
        "(0.037957, 1.736820, -0.030855)",
        "(0.039711, 1.752682, -0.034770)",
        "(0.041947, 1.766617, -0.038041)",
        "(0.044859, 1.778702, -0.040680)",
        "(0.046515, 1.784446, -0.042160)",
        "(0.050218, 1.794606, -0.045464)",
        "(0.053173, 1.803374, -0.048797)",
        "(0.055249, 1.810646, -0.052394)",
        "(0.057144, 1.816948, -0.055960)",
        "(0.057954, 1.819737, -0.057540)",
        "(0.059133, 1.824454, -0.060452)",
        "(0.060046, 1.828691, -0.063468)",
        "(0.061229, 1.832407, -0.067167)",
        "(0.062307, 1.835742, -0.070959)",
        "(0.062770, 1.837224, -0.072810)",
        "(0.063693, 1.839699, -0.076355)",
        "(0.064729, 1.841780, -0.079552)",
        "(0.065750, 1.843565, -0.082750)",
        "(0.067017, 1.845113, -0.086510)",
        "(0.067660, 1.845744, -0.088587)",
        "(0.068726, 1.846623, -0.092920)",
        "(0.068584, 1.846884, -0.097316)",
        "(0.067866, 1.847016, -0.101888)",
        "(0.067222, 1.847217, -0.107163)",
        "(0.067137, 1.847312, -0.110036)",
        "(0.067079, 1.847392, -0.116382)",
        "(0.067005, 1.847405, -0.123164)",
        "(0.066602, 1.847283, -0.130157)",
        "(0.066496, 1.846972, -0.137408)",
        "(0.066534, 1.846679, -0.141138)",
        "(0.066605, 1.845749, -0.148577)",
        "(0.066818, 1.844350, -0.156095)",
        "(0.066821, 1.842505, -0.163559)",
        "(0.066505, 1.840488, -0.171224)",
        "(0.066354, 1.839444, -0.175223)",
        "(0.066137, 1.837161, -0.183739)",
        "(0.066006, 1.834597, -0.192436)",
        "(0.066056, 1.831303, -0.201131)",
        "(0.066030, 1.827277, -0.209825)",
        "(0.065763, 1.825086, -0.214178)",
        "(0.064809, 1.820470, -0.223149)",
        "(0.063628, 1.815534, -0.232301)",
        "(0.062603, 1.810456, -0.241289)",
        "(0.061712, 1.805295, -0.249870)",
        "(0.061177, 1.802662, -0.253959)",
        "(0.060489, 1.797202, -0.261788)",
        "(0.059615, 1.791629, -0.269240)",
        "(0.058532, 1.785852, -0.276347)",
        "(0.057670, 1.779905, -0.283514)",
        "(0.057406, 1.776966, -0.287185)",
        "(0.057303, 1.771124, -0.294733)",
        "(0.057284, 1.765296, -0.302158)",
        "(0.057351, 1.759279, -0.309152)",
        "(0.057407, 1.753162, -0.316018)",
        "(0.057306, 1.750139, -0.319375)",
        "(0.056984, 1.744004, -0.326155)",
        "(0.056911, 1.737890, -0.333074)",
        "(0.057767, 1.731727, -0.340149)",
        "(0.058793, 1.725357, -0.346684)",
        "(0.059319, 1.722140, -0.349779)",
        "(0.060472, 1.715237, -0.355175)",
        "(0.061711, 1.708109, -0.360575)",
        "(0.062889, 1.700318, -0.365653)",
        "(0.063793, 1.691828, -0.369946)",
        "(0.064338, 1.687367, -0.371835)",
        "(0.065562, 1.677588, -0.374670)",
        "(0.065819, 1.667073, -0.376612)",
        "(0.066156, 1.655717, -0.377983)",
        "(0.067177, 1.643520, -0.378881)",
        "(0.067675, 1.637267, -0.379020)",
        "(0.067730, 1.624226, -0.378379)",
        "(0.067662, 1.610768, -0.377387)",
        "(0.067723, 1.596830, -0.376056)",
        "(0.068235, 1.582420, -0.373721)",
        "(0.068563, 1.575110, -0.372216)",
        "(0.068933, 1.560046, -0.367937)",
        "(0.068958, 1.544663, -0.362002)",
        "(0.068282, 1.529014, -0.354544)",
        "(0.067282, 1.513133, -0.346181)",
        "(0.066419, 1.505279, -0.341835)",
        "(0.064190, 1.489640, -0.332572)",
        "(0.061878, 1.474447, -0.322463)",
        "(0.060033, 1.460103, -0.312072)",
        "(0.057927, 1.446795, -0.301557)",
        "(0.056831, 1.440496, -0.296229)",
        "(0.054314, 1.428470, -0.284985)",
        "(0.051491, 1.417024, -0.272979)",
        "(0.048497, 1.406657, -0.260492)",
        "(0.045404, 1.397826, -0.248329)",
        "(0.044042, 1.393824, -0.242470)",
        "(0.041639, 1.387031, -0.231137)",
        "(0.039310, 1.381753, -0.220033)",
        "(0.037117, 1.377905, -0.209060)",
        "(0.035489, 1.375722, -0.198629)",
        "(0.034833, 1.375016, -0.193608)",
        "(0.033568, 1.374750, -0.183776)",
        "(0.032398, 1.375306, -0.174129)",
        "(0.031612, 1.376662, -0.164402)",
        "(0.031102, 1.378545, -0.154672)",
        "(0.030902, 1.379608, -0.149946)",
        "(0.030800, 1.382075, -0.140876)",
        "(0.030595, 1.384846, -0.132212)",
        "(0.030481, 1.387868, -0.124084)",
        "(0.030331, 1.391002, -0.116700)",
        "(0.030216, 1.392569, -0.113179)",
        "(0.029978, 1.395742, -0.106662)",
        "(0.029771, 1.398880, -0.100615)",
        "(0.029570, 1.402152, -0.094742)",
        "(0.029464, 1.405204, -0.089600)",
        "(0.029352, 1.406771, -0.087060)",
        "(0.029100, 1.409950, -0.082244)",
        "(0.029065, 1.413161, -0.077480)",
        "(0.029036, 1.416449, -0.072860)",
        "(0.028997, 1.419801, -0.068397)",
        "(0.029036, 1.421517, -0.066241)",
        "(0.029231, 1.425009, -0.062099)",
        "(0.029370, 1.428502, -0.058255)",
        "(0.029214, 1.432100, -0.054567)",
        "(0.029124, 1.435850, -0.050813)",
        "(0.029162, 1.437768, -0.048962)",
        "(0.029354, 1.441708, -0.045429)",
        "(0.029256, 1.445617, -0.041949)",
        "(0.028932, 1.449594, -0.038490)",
        "(0.028959, 1.453931, -0.035495)",
        "(0.029037, 1.456190, -0.034136)",
        "(0.029217, 1.460689, -0.031526)",
        "(0.029450, 1.465009, -0.028933)",
        "(0.029846, 1.469134, -0.026538)",
        "(0.030215, 1.472845, -0.024474)",
        "(0.030349, 1.474566, -0.023517)",
        "(0.030810, 1.477806, -0.021663)",
        "(0.031723, 1.480639, -0.020234)",
        "(0.032647, 1.483082, -0.019140)",
        "(0.033459, 1.484859, -0.018268)",
        "(0.033811, 1.485601, -0.017880)",
        "(0.034388, 1.486655, -0.017271)",
        "(0.035014, 1.487229, -0.016872)",
        "(0.035295, 1.487243, -0.016699)",
        "(0.035436, 1.487157, -0.016276)",
        "(0.035523, 1.487090, -0.016035)",
        "(0.035618, 1.486877, -0.015628)",
        "(0.035445, 1.486381, -0.014758)",
        "(0.035245, 1.486163, -0.014374)",
        "(0.035040, 1.486163, -0.013832)",
        "(0.035045, 1.486312, -0.013668)",
        "(0.035008, 1.486852, -0.013222)",
        "(0.034944, 1.487929, -0.012628)",
        "(0.034658, 1.490016, -0.011669)",
        "(0.034009, 1.493380, -0.010410)",
        "(0.033713, 1.495407, -0.009768)",
        "(0.033204, 1.500697, -0.008552)",
        "(0.032705, 1.507502, -0.007421)",
        "(0.031969, 1.515998, -0.006130)",
        "(0.031317, 1.526615, -0.004914)",
        "(0.031180, 1.532466, -0.004538)",
        "(0.031152, 1.545618, -0.004270)",
        "(0.031265, 1.560228, -0.004574)",
        "(0.031072, 1.575713, -0.005083)",
        "(0.030518, 1.592010, -0.005972)",
        "(0.030193, 1.600287, -0.006557)",
        "(0.030587, 1.617202, -0.008093)",
        "(0.032453, 1.634055, -0.009496)",
        "(0.035144, 1.650423, -0.010704)",
        "(0.037570, 1.666363, -0.012232)",
        "(0.038371, 1.674089, -0.013120)",
        "(0.039335, 1.688539, -0.015396)",
        "(0.040092, 1.701822, -0.017766)",
        "(0.040830, 1.713836, -0.019802)",
        "(0.041945, 1.724585, -0.022216)",
        "(0.042411, 1.729733, -0.023517)",
        "(0.042938, 1.739256, -0.026402)",
        "(0.043321, 1.747905, -0.029447)",
        "(0.043867, 1.755567, -0.032367)",
        "(0.044497, 1.762642, -0.035509)",
        "(0.044574, 1.766028, -0.037060)",
        "(0.044497, 1.772357, -0.040312)",
        "(0.044371, 1.778458, -0.043782)",
        "(0.044352, 1.784155, -0.046944)",
        "(0.044404, 1.789299, -0.049507)",
        "(0.044567, 1.791805, -0.050824)",
        "(0.045425, 1.796518, -0.053846)",
        "(0.046338, 1.800949, -0.057036)",
        "(0.046797, 1.804945, -0.059827)",
        "(0.047072, 1.808394, -0.062119)",
        "(0.047324, 1.809947, -0.063095)",
        "(0.048082, 1.812844, -0.065045)",
        "(0.048791, 1.815592, -0.067037)",
        "(0.049552, 1.818376, -0.069134)",
        "(0.050414, 1.821147, -0.071347)",
        "(0.050873, 1.822468, -0.072479)",
        "(0.051745, 1.824938, -0.074686)",
        "(0.052498, 1.827164, -0.076818)",
        "(0.053138, 1.829196, -0.078956)",
        "(0.053451, 1.831078, -0.081387)",
        "(0.053596, 1.831988, -0.082745)",
        "(0.053930, 1.833697, -0.085885)",
        "(0.054197, 1.835312, -0.089647)",
        "(0.054048, 1.836870, -0.093909)",
        "(0.053847, 1.838265, -0.098663)",
        "(0.053802, 1.838746, -0.101235)",
        "(0.053884, 1.839420, -0.106638)",
        "(0.053700, 1.839569, -0.112829)",
        "(0.052830, 1.839452, -0.119746)",
        "(0.051822, 1.839226, -0.127795)",
        "(0.051433, 1.839053, -0.132180)",
        "(0.050699, 1.838463, -0.141572)",
        "(0.050159, 1.837232, -0.151744)",
        "(0.049305, 1.835262, -0.162097)",
        "(0.048548, 1.832522, -0.172875)",
        "(0.048241, 1.830996, -0.178380)",
        "(0.047951, 1.827345, -0.189886)",
        "(0.048123, 1.822827, -0.201705)",
        "(0.047691, 1.817419, -0.213363)",
        "(0.046854, 1.811081, -0.224423)",
        "(0.046545, 1.807752, -0.229742)",
        "(0.046486, 1.800489, -0.239885)",
        "(0.046398, 1.792608, -0.249641)",
        "(0.046013, 1.783905, -0.259194)",
        "(0.045110, 1.774185, -0.268381)",
        "(0.044648, 1.769174, -0.272925)",
        "(0.043763, 1.758243, -0.281536)",
        "(0.042997, 1.746840, -0.289647)",
        "(0.042624, 1.734681, -0.297092)",
        "(0.042153, 1.722144, -0.303791)",
        "(0.041816, 1.715947, -0.307107)",
        "(0.040205, 1.703188, -0.312778)",
        "(0.038586, 1.690481, -0.317952)",
        "(0.037235, 1.677982, -0.322115)",
        "(0.036494, 1.665777, -0.325287)",
        "(0.036347, 1.659855, -0.326541)",
        "(0.035505, 1.648278, -0.327953)",
        "(0.034445, 1.637035, -0.328656)",
        "(0.033781, 1.626460, -0.328402)",
        "(0.032781, 1.616221, -0.327555)",
        "(0.032260, 1.611320, -0.326714)",
        "(0.031562, 1.601739, -0.325124)",
        "(0.031083, 1.592569, -0.322901)",
        "(0.030545, 1.583737, -0.319738)",
        "(0.030061, 1.575024, -0.315121)",
        "(0.029842, 1.570697, -0.312458)",
        "(0.029302, 1.562252, -0.306717)",
        "(0.029055, 1.554282, -0.301320)",
        "(0.029159, 1.546668, -0.296753)",
        "(0.028941, 1.539043, -0.291890)",
        "(0.028675, 1.535229, -0.289278)",
        "(0.027881, 1.527425, -0.283703)",
        "(0.027189, 1.519487, -0.278186)",
        "(0.026701, 1.511562, -0.273053)",
        "(0.025410, 1.503670, -0.267645)",
        "(0.024720, 1.499696, -0.264774)",
        "(0.023374, 1.491745, -0.258686)",
        "(0.022577, 1.483678, -0.252002)",
        "(0.022003, 1.475581, -0.244715)",
        "(0.021218, 1.467562, -0.236766)",
        "(0.020755, 1.463530, -0.232444)",
        "(0.019580, 1.455337, -0.223556)",
        "(0.018443, 1.446973, -0.214782)",
        "(0.016930, 1.438486, -0.205939)",
        "(0.014839, 1.429687, -0.196394)",
        "(0.013821, 1.425278, -0.191502)",
        "(0.012231, 1.416682, -0.181706)",
        "(0.010918, 1.408677, -0.172293)",
        "(0.009606, 1.401452, -0.163039)",
        "(0.008297, 1.395048, -0.153516)",
        "(0.007735, 1.392173, -0.148617)",
        "(0.007184, 1.387591, -0.138434)",
        "(0.006967, 1.384197, -0.127840)",
        "(0.007003, 1.381890, -0.117305)",
        "(0.007100, 1.380263, -0.107257)",
        "(0.007163, 1.379811, -0.102544)",
        "(0.007297, 1.379181, -0.093388)",
        "(0.007421, 1.379012, -0.084815)",
        "(0.007716, 1.379471, -0.077482)",
        "(0.007948, 1.380535, -0.071202)",
        "(0.008083, 1.381119, -0.068256)",
        "(0.008533, 1.382566, -0.063169)",
        "(0.009032, 1.384214, -0.058612)",
        "(0.009580, 1.385940, -0.053913)",
        "(0.010267, 1.387602, -0.049301)",
        "(0.010645, 1.388457, -0.047218)",
        "(0.011277, 1.390271, -0.043510)",
        "(0.011916, 1.392294, -0.040006)",
        "(0.012672, 1.394514, -0.036333)",
        "(0.013488, 1.396793, -0.033100)",
        "(0.013929, 1.397937, -0.031489)",
        "(0.014661, 1.400132, -0.028348)",
        "(0.015016, 1.402315, -0.025381)",
        "(0.015277, 1.404740, -0.022710)",
        "(0.015822, 1.407558, -0.020208)",
        "(0.016169, 1.409066, -0.018920)",
        "(0.016820, 1.412308, -0.016130)",
        "(0.017033, 1.416132, -0.013273)",
        "(0.017047, 1.420824, -0.010361)",
        "(0.017320, 1.426406, -0.007537)",
        "(0.017528, 1.429381, -0.006200)",
        "(0.018168, 1.435881, -0.003756)",
        "(0.019173, 1.442803, -0.001712)",
        "(0.020110, 1.449626, 0.000177)",
        "(0.020756, 1.456020, 0.002058)",
        "(0.021179, 1.459137, 0.002893)",
        "(0.022165, 1.465137, 0.004048)",
        "(0.022950, 1.470719, 0.004804)",
        "(0.023163, 1.476943, 0.002550)",
        "(0.023174, 1.481637, 0.001219)",
        "(0.023507, 1.483681, 0.000789)",
        "(0.024212, 1.486837, 0.000150)",
        "(0.024649, 1.489177, -0.000022)",
        "(0.025201, 1.490838, -0.000119)",
        "(0.025842, 1.491819, -0.000486)",
        "(0.026152, 1.492149, -0.000788)",
        "(0.026437, 1.492218, -0.001542)",
        "(0.026255, 1.491781, -0.002225)",
        "(0.025965, 1.491024, -0.002912)",
        "(0.025758, 1.489960, -0.003650)",
        "(0.025625, 1.489384, -0.003915)",
        "(0.025342, 1.488205, -0.004346)",
        "(0.025139, 1.487169, -0.004535)",
        "(0.025255, 1.486510, -0.004411)",
        "(0.025458, 1.486326, -0.004332)",
        "(0.025551, 1.486215, -0.004284)",
        "(0.025676, 1.486340, -0.003961)",
        "(0.025846, 1.487243, -0.003330)",
        "(0.026300, 1.488860, -0.002669)",
        "(0.027057, 1.491230, -0.002304)",
        "(0.027395, 1.492612, -0.002191)",
        "(0.027882, 1.495862, -0.001951)",
        "(0.028184, 1.499710, -0.001788)",
        "(0.028501, 1.504570, -0.002036)",
        "(0.029220, 1.510406, -0.002875)",
        "(0.029584, 1.513404, -0.003260)",
        "(0.030592, 1.519286, -0.004005)",
        "(0.031192, 1.525521, -0.004852)",
        "(0.032024, 1.531547, -0.005295)",
        "(0.032581, 1.537646, -0.005728)",
        "(0.032780, 1.540748, -0.005984)",
        "(0.033164, 1.547180, -0.006673)",
        "(0.033794, 1.553952, -0.007445)",
        "(0.034376, 1.561042, -0.008191)",
        "(0.034886, 1.568512, -0.008605)",
        "(0.035090, 1.572386, -0.008788)",
        "(0.035608, 1.580830, -0.009494)",
        "(0.036349, 1.590083, -0.010553)",
        "(0.037174, 1.600231, -0.011884)",
        "(0.038106, 1.610968, -0.013305)",
        "(0.038639, 1.616513, -0.014011)",
        "(0.040008, 1.627865, -0.015158)",
        "(0.041809, 1.639610, -0.016404)",
        "(0.043612, 1.651622, -0.017688)",
        "(0.044999, 1.663992, -0.019352)",
        "(0.045874, 1.670360, -0.020406)",
        "(0.048050, 1.682880, -0.022593)",
        "(0.050650, 1.695429, -0.024705)",
        "(0.053814, 1.708130, -0.027106)",
        "(0.057267, 1.720469, -0.029621)",
        "(0.058777, 1.726436, -0.030604)",
        "(0.061661, 1.738250, -0.032418)",
        "(0.064001, 1.749552, -0.034217)",
        "(0.065694, 1.760491, -0.036131)",
        "(0.066921, 1.771033, -0.038535)",
        "(0.067483, 1.776194, -0.039970)",
        "(0.068755, 1.786202, -0.043461)",
        "(0.070843, 1.795362, -0.047671)",
        "(0.073380, 1.803317, -0.052375)",
        "(0.075139, 1.809884, -0.056887)",
        "(0.075640, 1.812908, -0.059036)",
        "(0.075919, 1.818156, -0.063387)",
        "(0.075804, 1.822787, -0.068314)",
        "(0.076111, 1.826547, -0.074326)",
        "(0.076333, 1.829752, -0.080728)",
        "(0.076277, 1.831228, -0.083893)",
        "(0.075891, 1.833338, -0.090426)",
        "(0.075525, 1.835128, -0.096961)",
        "(0.075211, 1.836456, -0.103709)",
        "(0.074803, 1.837622, -0.110691)",
        "(0.074441, 1.838226, -0.114172)",
        "(0.073734, 1.839159, -0.121272)",
        "(0.073290, 1.839891, -0.128864)",
        "(0.072864, 1.840211, -0.136825)",
        "(0.072203, 1.840314, -0.144981)",
        "(0.071932, 1.840267, -0.149127)",
        "(0.071559, 1.839970, -0.157565)",
        "(0.071403, 1.839296, -0.165940)",
        "(0.071357, 1.838142, -0.174053)",
        "(0.071333, 1.836560, -0.181959)",
        "(0.071307, 1.835678, -0.185887)",
        "(0.071105, 1.833712, -0.193811)",
        "(0.071051, 1.831380, -0.202319)",
        "(0.071413, 1.828545, -0.211035)",
        "(0.072024, 1.825209, -0.219554)",
        "(0.072496, 1.823267, -0.223680)",
        "(0.073396, 1.818590, -0.231662)",
        "(0.073764, 1.812791, -0.239364)",
        "(0.073444, 1.805877, -0.247104)",
        "(0.073488, 1.798221, -0.255249)",
        "(0.073704, 1.793933, -0.259415)",
        "(0.074258, 1.784353, -0.267521)",
        "(0.074750, 1.773075, -0.274892)",
        "(0.074643, 1.760301, -0.281359)",
        "(0.073467, 1.746137, -0.287312)",
        "(0.072706, 1.738783, -0.290252)",
        "(0.070880, 1.723354, -0.295812)",
        "(0.069135, 1.706974, -0.300624)",
        "(0.067934, 1.689868, -0.304788)",
        "(0.065754, 1.672443, -0.307997)",
        "(0.064469, 1.663671, -0.309302)",
        "(0.061785, 1.645545, -0.311052)",
        "(0.059349, 1.627259, -0.312302)",
        "(0.055753, 1.609128, -0.312322)",
        "(0.051479, 1.591211, -0.310959)",
        "(0.049330, 1.582345, -0.309851)",
        "(0.044972, 1.565156, -0.306500)",
        "(0.040367, 1.548909, -0.301638)",
        "(0.036042, 1.533992, -0.295311)",
        "(0.031677, 1.520038, -0.287699)",
        "(0.029508, 1.513316, -0.283642)",
        "(0.025303, 1.501368, -0.274497)",
        "(0.021205, 1.490690, -0.265064)",
        "(0.017061, 1.481567, -0.255239)",
        "(0.013812, 1.474205, -0.245568)",
        "(0.012541, 1.471120, -0.240827)",
        "(0.010309, 1.466171, -0.231187)",
        "(0.008114, 1.462483, -0.221015)",
        "(0.005980, 1.460063, -0.210205)",
        "(0.004497, 1.458447, -0.199202)",
        "(0.004013, 1.457934, -0.193913)",
        "(0.003584, 1.457689, -0.183982)",
        "(0.002944, 1.457826, -0.174340)",
        "(0.002596, 1.458127, -0.165144)",
        "(0.002330, 1.458212, -0.156447)",
        "(0.002250, 1.458252, -0.152275)",
        "(0.002107, 1.458357, -0.144514)",
        "(0.002110, 1.458424, -0.137577)",
        "(0.002495, 1.458482, -0.131386)",
        "(0.002862, 1.458538, -0.125847)",
        "(0.002944, 1.458568, -0.123224)",
        "(0.003049, 1.458565, -0.118041)",
        "(0.003408, 1.458748, -0.112588)",
        "(0.004084, 1.459445, -0.106623)",
        "(0.005108, 1.460729, -0.100350)",
        "(0.005724, 1.461593, -0.097226)",
        "(0.006913, 1.463811, -0.091020)",
        "(0.008214, 1.466556, -0.084873)",
        "(0.009543, 1.469651, -0.079081)",
        "(0.010649, 1.472831, -0.073853)",
        "(0.011028, 1.474379, -0.071553)",
        "(0.011461, 1.477491, -0.067932)",
        "(0.011536, 1.480418, -0.065061)",
        "(0.011439, 1.482889, -0.062185)",
        "(0.011596, 1.485063, -0.059287)",
        "(0.011877, 1.486079, -0.058007)",
        "(0.012551, 1.487855, -0.055755)",
        "(0.013002, 1.489273, -0.053694)",
        "(0.013075, 1.490230, -0.051656)",
        "(0.013356, 1.490915, -0.049596)",
        "(0.013525, 1.491152, -0.048559)",
        "(0.013764, 1.491260, -0.046299)",
        "(0.013790, 1.491226, -0.044060)",
        "(0.013711, 1.491287, -0.042149)",
        "(0.013800, 1.491448, -0.040373)",
        "(0.013828, 1.491527, -0.039514)",
        "(0.013740, 1.491826, -0.037963)",
        "(0.013710, 1.492200, -0.036551)",
        "(0.013750, 1.492676, -0.035383)",
        "(0.013619, 1.493188, -0.034316)",
        "(0.013531, 1.493519, -0.033828)",
        "(0.013384, 1.494558, -0.032985)",
        "(0.013704, 1.496107, -0.032444)",
        "(0.014512, 1.498079, -0.032201)",
        "(0.015235, 1.500211, -0.032048)",
        "(0.015527, 1.501206, -0.031840)",
        "(0.015948, 1.503617, -0.031316)",
        "(0.016371, 1.506784, -0.030802)",
        "(0.017293, 1.510796, -0.030387)",
        "(0.018768, 1.515288, -0.030152)",
        "(0.019408, 1.517600, -0.029945)",
        "(0.020590, 1.522791, -0.029635)",
        "(0.022090, 1.528337, -0.029081)",
        "(0.023731, 1.534421, -0.028279)",
        "(0.024947, 1.541007, -0.027182)",
        "(0.025400, 1.544470, -0.026568)",
        "(0.026401, 1.551651, -0.025194)",
        "(0.027905, 1.559425, -0.024177)",
        "(0.029285, 1.568099, -0.023352)",
        "(0.030211, 1.577430, -0.022486)",
        "(0.030682, 1.582275, -0.022113)",
        "(0.032081, 1.592341, -0.021808)",
        "(0.034230, 1.602292, -0.021908)",
        "(0.036828, 1.611597, -0.021975)",
        "(0.039273, 1.620166, -0.021805)",
        "(0.040312, 1.624319, -0.021737)",
        "(0.041972, 1.632416, -0.021807)",
        "(0.043646, 1.640379, -0.022644)",
        "(0.045462, 1.647945, -0.024167)",
        "(0.046965, 1.654726, -0.025793)",
        "(0.047465, 1.657821, -0.026475)",
        "(0.047973, 1.663146, -0.027428)",
        "(0.047456, 1.667605, -0.027963)",
        "(0.045929, 1.670901, -0.028053)",
        "(0.045871, 1.672920, -0.028137)",
        "(0.046289, 1.673665, -0.028113)",
        "(0.046575, 1.673812, -0.027171)",
        "(0.047114, 1.673090, -0.026554)",
        "(0.048416, 1.671515, -0.026889)",
        "(0.049784, 1.669279, -0.027747)",
        "(0.050331, 1.668070, -0.028327)",
        "(0.051436, 1.665096, -0.029746)",
        "(0.052960, 1.661202, -0.030814)",
        "(0.054130, 1.656760, -0.030881)",
        "(0.054540, 1.652539, -0.030798)",
        "(0.054568, 1.650739, -0.030889)",
        "(0.054225, 1.648218, -0.031429)",
        "(0.054651, 1.645501, -0.032757)",
        "(0.054373, 1.643161, -0.033689)",
        "(0.054220, 1.641918, -0.034582)",
        "(0.054475, 1.641391, -0.035182)",
        "(0.054464, 1.641154, -0.036307)",
        "(0.053981, 1.641860, -0.037521)",
        "(0.053791, 1.643661, -0.038988)",
        "(0.054208, 1.646369, -0.040693)",
        "(0.054734, 1.648064, -0.041658)",
        "(0.056449, 1.652357, -0.043727)",
        "(0.058586, 1.657043, -0.045370)",
        "(0.060636, 1.662159, -0.046378)",
        "(0.062503, 1.667821, -0.046873)",
        "(0.063410, 1.670656, -0.046957)",
        "(0.065016, 1.676544, -0.047104)",
        "(0.066412, 1.682788, -0.047711)",
        "(0.067060, 1.689063, -0.048824)",
        "(0.067513, 1.695339, -0.050689)",
        "(0.067614, 1.698423, -0.051946)",
        "(0.067600, 1.704423, -0.055447)",
        "(0.067173, 1.710113, -0.060187)",
        "(0.065937, 1.715507, -0.066231)",
        "(0.064838, 1.720579, -0.073734)",
        "(0.064503, 1.722907, -0.077897)",
        "(0.064165, 1.727078, -0.087054)",
        "(0.064325, 1.730503, -0.096775)",
        "(0.065156, 1.732951, -0.107141)",
        "(0.065803, 1.734447, -0.117284)",
        "(0.065919, 1.734910, -0.122164)",
        "(0.065970, 1.734812, -0.130947)",
        "(0.066322, 1.733666, -0.138200)",
        "(0.067025, 1.731510, -0.143176)",
        "(0.067134, 1.728578, -0.145580)",
        "(0.066940, 1.726861, -0.145754)",
        "(0.065685, 1.722892, -0.143316)",
        "(0.063873, 1.718586, -0.138320)",
        "(0.061816, 1.714183, -0.131886)",
        "(0.059664, 1.709901, -0.124566)",
        "(0.058695, 1.707901, -0.121034)",
        "(0.056696, 1.704526, -0.114161)",
        "(0.054600, 1.701918, -0.108090)",
        "(0.053167, 1.700559, -0.103714)",
        "(0.052241, 1.699827, -0.100242)",
        "(0.051826, 1.699545, -0.098586)",
        "(0.050641, 1.699147, -0.095264)",
        "(0.049532, 1.699023, -0.092473)",
        "(0.048701, 1.699444, -0.090640)",
        "(0.048092, 1.700155, -0.089638)",
        "(0.047857, 1.700533, -0.089330)",
        "(0.047190, 1.701418, -0.089103)",
        "(0.046356, 1.702595, -0.089615)",
        "(0.045341, 1.704210, -0.091119)",
        "(0.044245, 1.706107, -0.093081)",
        "(0.043731, 1.707165, -0.094189)",
        "(0.042535, 1.709314, -0.096083)",
        "(0.041307, 1.711431, -0.097890)",
        "(0.040073, 1.713589, -0.099406)",
        "(0.038310, 1.715657, -0.100490)",
        "(0.037314, 1.716575, -0.100906)",
        "(0.035730, 1.718308, -0.101610)",
        "(0.034241, 1.719473, -0.101760)",
        "(0.032414, 1.720120, -0.100865)",
        "(0.031065, 1.720623, -0.099585)",
        "(0.030520, 1.720871, -0.098926)",
        "(0.029499, 1.721336, -0.097433)",
        "(0.028477, 1.721688, -0.095650)",
        "(0.027521, 1.721931, -0.093558)",
        "(0.026541, 1.722111, -0.091171)",
        "(0.026150, 1.722214, -0.089894)",
        "(0.025487, 1.722394, -0.087291)",
        "(0.025310, 1.722709, -0.084797)",
        "(0.025127, 1.723114, -0.082242)",
        "(0.024834, 1.723599, -0.079709)",
        "(0.024747, 1.723892, -0.078547)",
        "(0.024782, 1.724691, -0.076537)",
        "(0.024805, 1.725449, -0.074588)",
        "(0.025160, 1.726312, -0.072886)",
        "(0.025482, 1.727145, -0.071456)",
        "(0.025593, 1.727581, -0.070899)",
        "(0.025751, 1.728443, -0.070100)",
        "(0.025823, 1.729297, -0.069615)",
        "(0.025913, 1.729890, -0.069440)",
        "(0.026069, 1.730489, -0.069432)"
    ],
    "rightHandRotations": [
        "(356.797600, 278.435000, 264.452100)",
        "(356.797900, 278.416200, 264.470600)",
        "(356.806500, 278.419800, 264.505100)",
        "(356.826500, 278.420800, 264.511400)",
        "(356.832100, 278.400900, 264.506900)",
        "(356.813700, 278.381700, 264.520800)",
        "(356.759200, 278.367800, 264.589600)",
        "(356.729200, 278.387300, 264.584400)",
        "(356.708600, 278.406600, 264.554600)",
        "(356.677900, 278.434600, 264.572300)",
        "(356.665700, 278.438400, 264.589500)",
        "(356.662000, 278.423300, 264.594900)",
        "(356.653100, 278.424600, 264.571700)",
        "(356.627100, 278.394100, 264.571100)",
        "(356.616500, 278.347500, 264.570200)",
        "(356.606300, 278.337600, 264.547100)",
        "(356.593200, 278.348500, 264.510700)",
        "(356.573900, 278.356800, 264.467700)",
        "(356.571100, 278.362100, 264.458600)",
        "(356.580400, 278.358400, 264.454900)",
        "(356.603600, 278.362200, 264.471900)",
        "(356.610800, 278.364500, 264.492200)",
        "(356.609800, 278.335500, 264.543300)",
        "(356.564600, 278.328300, 264.634600)",
        "(356.372500, 278.274400, 264.845900)",
        "(356.303400, 278.197300, 264.932200)",
        "(356.198500, 278.010300, 265.191300)",
        "(356.058100, 277.861300, 265.442500)",
        "(355.890600, 277.812500, 265.583100)",
        "(355.464000, 277.941900, 266.403000)",
        "(354.634800, 278.153000, 268.096600)",
        "(354.137800, 278.303500, 268.958000)",
        "(353.195900, 278.473800, 270.475100)",
        "(352.563600, 278.384700, 271.480700)",
        "(351.885400, 278.352700, 272.249500)",
        "(351.072200, 278.458600, 273.431600)",
        "(350.488500, 278.516600, 274.313400)",
        "(349.134000, 278.656400, 276.429700)",
        "(347.840500, 278.836500, 278.360700)",
        "(346.651600, 279.055300, 279.808800)",
        "(346.148900, 279.066200, 280.452400)",
        "(344.873600, 279.157000, 282.106300)",
        "(343.254900, 279.186500, 284.063800)",
        "(341.634500, 279.082800, 286.089800)",
        "(339.991900, 278.980300, 287.972800)",
        "(339.217200, 278.888300, 288.701000)",
        "(337.940000, 278.807800, 290.124100)",
        "(336.629800, 278.595900, 291.611800)",
        "(335.288400, 278.496900, 293.236300)",
        "(333.990700, 278.323200, 294.862300)",
        "(333.370700, 278.168700, 295.462000)",
        "(332.037300, 277.921600, 296.930600)",
        "(330.596600, 277.550900, 298.915600)",
        "(329.348100, 276.905500, 301.094200)",
        "(328.033200, 276.512300, 302.982000)",
        "(327.334700, 276.304200, 303.872200)",
        "(326.012700, 275.733100, 305.869100)",
        "(324.454200, 275.024300, 308.316500)",
        "(323.006700, 273.748000, 310.772000)",
        "(322.307200, 273.156300, 312.506100)",
        "(321.802200, 272.572600, 313.311200)",
        "(320.609200, 272.245700, 315.144500)",
        "(319.708000, 271.475000, 316.882200)",
        "(319.289200, 270.857500, 318.222800)",
        "(318.486900, 270.199700, 319.568800)",
        "(318.154400, 269.832700, 320.314100)",
        "(317.198800, 268.459700, 321.742200)",
        "(316.235300, 268.192600, 322.865300)",
        "(315.491400, 266.984700, 324.043700)",
        "(314.906900, 266.745000, 324.928000)",
        "(314.401900, 266.471500, 325.316800)",
        "(313.845200, 265.819500, 326.186300)",
        "(312.931200, 265.113600, 327.094600)",
        "(311.788000, 264.467600, 327.978000)",
        "(310.929900, 263.629500, 329.015200)",
        "(310.469900, 262.655100, 329.856900)",
        "(309.760000, 262.353800, 330.587700)",
        "(308.816200, 261.701300, 331.404200)",
        "(307.889900, 260.888000, 332.615700)",
        "(306.943700, 260.195200, 333.486600)",
        "(306.530500, 259.480000, 334.226300)",
        "(305.829800, 259.081000, 335.248400)",
        "(305.000700, 258.088500, 336.131400)",
        "(303.901400, 257.532000, 337.143000)",
        "(302.918200, 256.286500, 338.458400)",
        "(302.321800, 255.669400, 339.225600)",
        "(301.093700, 254.324400, 340.852900)",
        "(299.400500, 253.163700, 342.184200)",
        "(298.055800, 252.510500, 343.412100)",
        "(296.782400, 251.373600, 344.796200)",
        "(296.170000, 250.922000, 345.538100)",
        "(295.066200, 250.189200, 346.727800)",
        "(294.127900, 248.991800, 348.293800)",
        "(293.417500, 247.794800, 349.789500)",
        "(292.778200, 246.561600, 351.102500)",
        "(292.474500, 245.794100, 351.936500)",
        "(291.768300, 243.560100, 354.506300)",
        "(291.293200, 242.176600, 356.324600)",
        "(291.033200, 240.926700, 357.752800)",
        "(290.909500, 239.799200, 359.289100)",
        "(290.863900, 238.930500, 0.311388)",
        "(290.957800, 238.442700, 1.070783)",
        "(290.910300, 237.728000, 2.020859)",
        "(290.788700, 236.096800, 3.975929)",
        "(290.807200, 235.063200, 5.223149)",
        "(290.636400, 234.200000, 6.371010)",
        "(290.711100, 234.083900, 6.570765)",
        "(290.890900, 233.861000, 7.004572)",
        "(290.923200, 233.249300, 7.780303)",
        "(290.984300, 232.966400, 8.169812)",
        "(291.011500, 232.733800, 8.458817)",
        "(291.066500, 232.322000, 8.862169)",
        "(291.239700, 232.362200, 8.861154)",
        "(291.244900, 232.181700, 9.080648)",
        "(291.209600, 232.201000, 9.159403)",
        "(291.212200, 232.247500, 9.122650)",
        "(291.126200, 232.038400, 9.408393)",
        "(291.138400, 232.165000, 9.278080)",
        "(291.066300, 232.183800, 9.279911)",
        "(291.055900, 232.180000, 9.310216)",
        "(291.039700, 232.233700, 9.244889)",
        "(291.124500, 232.265100, 9.242105)",
        "(291.079000, 231.860100, 9.646070)",
        "(291.136300, 231.337300, 10.286640)",
        "(291.153200, 230.903800, 10.733420)",
        "(291.182800, 230.649900, 11.038170)",
        "(291.217700, 230.469200, 11.215690)",
        "(291.206900, 230.490600, 11.177480)",
        "(291.254100, 230.395700, 11.234360)",
        "(291.370100, 230.144400, 11.414720)",
        "(291.353700, 229.822800, 11.702710)",
        "(291.350000, 229.461000, 12.026050)",
        "(291.342400, 229.094900, 12.352270)",
        "(291.317800, 228.691400, 12.770290)",
        "(291.372900, 228.734600, 12.727160)",
        "(291.384400, 228.697100, 12.766090)",
        "(291.527100, 228.807300, 12.538890)",
        "(291.506300, 228.640100, 12.682190)",
        "(291.642300, 228.179400, 13.242830)",
        "(291.591400, 228.144800, 13.224350)",
        "(291.588400, 228.150100, 13.228910)",
        "(291.582300, 228.101600, 13.291920)",
        "(291.546000, 228.279900, 13.074240)",
        "(291.479600, 228.070300, 13.300520)",
        "(291.429900, 228.081600, 13.292260)",
        "(291.410900, 228.139500, 13.222370)",
        "(291.337700, 227.857700, 13.447150)",
        "(291.349200, 227.691500, 13.641130)",
        "(291.288100, 227.671300, 13.614000)",
        "(291.260400, 227.738600, 13.569650)",
        "(291.249400, 227.747400, 13.570350)",
        "(291.251400, 227.969700, 13.378130)",
        "(291.236000, 228.480300, 12.839850)",
        "(291.373000, 229.601400, 11.702030)",
        "(291.428900, 229.829800, 11.374500)",
        "(291.383800, 229.616800, 11.591080)",
        "(291.350900, 229.519100, 11.660800)",
        "(291.388000, 229.630000, 11.529880)",
        "(291.415700, 229.675700, 11.446250)",
        "(291.440500, 229.919700, 11.098540)",
        "(291.446400, 230.111000, 10.872350)",
        "(291.590900, 230.480300, 10.386260)",
        "(291.526600, 230.346400, 10.549690)",
        "(291.524100, 230.546700, 10.267570)",
        "(291.698400, 231.371700, 9.261863)",
        "(291.702400, 231.562800, 8.968544)",
        "(291.931100, 232.400900, 7.793700)",
        "(292.150000, 233.417300, 6.639350)",
        "(292.386800, 233.652700, 6.199173)",
        "(292.416400, 233.810400, 5.891953)",
        "(292.424900, 233.735400, 5.923781)",
        "(292.501200, 233.828500, 5.707840)",
        "(292.534200, 233.918900, 5.533694)",
        "(292.528000, 234.286800, 4.982428)",
        "(292.477000, 234.411500, 4.852577)",
        "(292.456100, 234.508200, 4.698815)",
        "(292.480800, 234.432200, 4.826802)",
        "(292.443200, 234.446500, 4.782878)",
        "(292.432300, 234.554200, 4.648009)",
        "(292.432500, 234.559900, 4.701103)",
        "(292.443500, 234.573400, 4.706629)",
        "(292.401900, 234.571900, 4.729582)",
        "(292.401600, 234.582500, 4.718749)",
        "(292.378100, 234.584800, 4.704204)",
        "(292.365100, 234.584000, 4.717601)",
        "(292.337900, 234.536900, 4.772310)",
        "(292.328800, 234.600600, 4.704421)",
        "(292.319800, 234.626700, 4.691507)",
        "(292.309400, 234.635100, 4.674929)",
        "(292.316500, 234.613200, 4.704611)",
        "(292.308000, 234.618500, 4.725390)",
        "(292.321300, 234.777300, 4.563836)",
        "(292.355200, 234.811900, 4.536473)",
        "(292.383100, 234.864800, 4.503225)",
        "(292.430600, 234.920900, 4.461802)",
        "(292.434900, 234.929600, 4.482837)",
        "(292.499200, 234.907200, 4.524113)",
        "(292.488700, 234.782500, 4.686384)",
        "(292.531300, 234.694900, 4.802250)",
        "(292.518600, 234.462200, 5.035393)",
        "(292.523100, 234.287300, 5.262247)",
        "(292.446900, 234.278200, 5.200650)",
        "(292.433500, 234.276200, 5.202981)",
        "(292.393800, 234.308900, 5.106774)",
        "(292.367400, 234.171600, 5.245995)",
        "(292.363300, 234.085600, 5.329303)",
        "(292.356800, 233.878800, 5.547794)",
        "(292.360800, 233.657100, 5.769199)",
        "(292.322100, 233.544500, 5.868804)",
        "(292.282100, 233.524000, 5.846289)",
        "(292.239000, 233.445500, 5.931664)",
        "(292.208700, 233.385600, 5.953371)",
        "(292.190300, 233.330600, 6.031756)",
        "(292.113000, 233.380600, 5.909637)",
        "(292.118300, 233.445700, 5.791534)",
        "(292.112200, 233.420500, 5.806441)",
        "(292.135300, 233.463600, 5.728364)",
        "(292.157000, 233.440200, 5.744836)",
        "(292.154600, 233.442300, 5.706117)",
        "(292.163100, 233.467100, 5.634721)",
        "(292.158200, 233.440600, 5.659885)",
        "(292.164000, 233.404000, 5.683521)",
        "(292.168900, 233.326000, 5.769574)",
        "(292.210700, 233.309500, 5.785247)",
        "(292.249200, 233.216700, 5.889098)",
        "(292.260100, 233.240700, 5.853591)",
        "(292.302300, 233.275600, 5.823923)",
        "(292.332200, 233.327100, 5.763963)",
        "(292.339100, 233.303600, 5.764677)",
        "(292.337800, 233.263200, 5.797788)",
        "(292.349700, 233.276300, 5.754471)",
        "(292.344800, 233.273900, 5.747594)",
        "(292.354100, 233.314900, 5.698427)",
        "(292.379000, 233.393000, 5.602473)",
        "(292.377700, 233.376900, 5.609607)",
        "(292.373600, 233.393400, 5.577265)",
        "(292.381100, 233.451300, 5.506916)",
        "(292.386400, 233.591000, 5.328889)",
        "(292.442900, 233.598500, 5.296021)",
        "(292.534800, 233.631400, 5.243826)",
        "(292.526500, 233.640900, 5.243617)",
        "(292.559200, 233.663000, 5.226145)",
        "(292.577700, 233.726600, 5.167254)",
        "(292.613400, 233.843200, 5.058176)",
        "(292.662400, 233.980300, 4.889242)",
        "(292.681300, 233.998000, 4.888805)",
        "(292.732000, 234.062900, 4.848744)",
        "(292.767700, 234.160600, 4.711214)",
        "(292.803100, 234.179200, 4.684779)",
        "(292.834700, 234.214600, 4.583503)",
        "(292.828000, 234.222500, 4.552092)",
        "(292.839500, 234.225000, 4.539147)",
        "(292.844000, 234.320800, 4.383613)",
        "(292.852800, 234.400000, 4.286437)",
        "(292.829500, 234.602600, 4.024226)",
        "(292.850400, 234.666300, 3.961634)",
        "(292.896200, 234.724700, 3.888897)",
        "(292.927400, 234.720000, 3.878095)",
        "(292.973900, 234.727600, 3.876579)",
        "(293.041300, 234.950800, 3.630424)",
        "(293.066600, 234.983300, 3.601378)",
        "(293.076200, 235.002400, 3.564052)",
        "(293.071600, 235.094100, 3.426262)",
        "(293.061200, 235.171400, 3.302786)",
        "(293.060800, 235.151800, 3.322966)",
        "(293.052900, 235.177400, 3.273736)",
        "(293.036100, 235.205900, 3.241935)",
        "(292.994400, 235.289200, 3.131653)",
        "(292.936700, 235.303400, 3.123553)",
        "(292.915700, 235.311100, 3.124166)",
        "(292.908800, 235.368200, 3.065342)",
        "(292.910200, 235.443600, 2.956136)",
        "(292.939500, 235.406400, 3.000417)",
        "(292.968800, 235.316700, 3.094988)",
        "(292.964100, 235.310400, 3.083545)",
        "(292.959500, 235.335300, 3.037205)",
        "(292.921200, 235.314900, 3.044964)",
        "(292.854400, 235.363300, 2.949239)",
        "(292.795900, 235.374300, 2.917653)",
        "(292.742600, 235.331700, 2.928905)",
        "(292.722000, 235.286100, 2.959015)",
        "(292.701000, 235.256400, 2.987432)",
        "(292.670800, 235.235000, 2.975919)",
        "(292.688000, 235.268000, 2.902847)",
        "(292.693500, 235.249600, 2.861992)",
        "(292.692700, 235.236300, 2.881210)",
        "(292.689800, 235.252700, 2.824394)",
        "(292.674400, 235.246400, 2.813137)",
        "(292.660500, 235.221500, 2.821994)",
        "(292.662200, 235.251000, 2.748637)",
        "(292.669900, 235.242100, 2.757728)",
        "(292.691000, 235.196200, 2.785722)",
        "(292.719900, 235.187300, 2.727795)",
        "(292.737500, 235.078900, 2.831501)",
        "(292.747000, 235.058200, 2.822509)",
        "(292.749900, 235.058000, 2.819599)",
        "(292.778100, 235.088100, 2.771883)",
        "(292.773600, 235.077800, 2.771039)",
        "(292.778200, 235.081600, 2.727577)",
        "(292.760800, 235.034800, 2.750767)",
        "(292.751100, 235.028000, 2.744631)",
        "(292.691300, 235.036500, 2.663915)",
        "(292.715500, 235.053700, 2.643016)",
        "(292.703800, 235.055400, 2.633795)",
        "(292.712800, 235.114200, 2.547159)",
        "(292.729200, 235.152600, 2.495752)",
        "(292.763500, 235.199000, 2.430870)",
        "(292.770800, 235.195300, 2.397933)",
        "(292.768500, 235.159500, 2.396678)",
        "(292.730800, 235.179700, 2.328390)",
        "(292.722600, 235.178600, 2.324808)",
        "(292.719800, 235.198400, 2.272658)",
        "(292.722100, 235.208600, 2.250185)",
        "(292.734400, 235.282100, 2.133885)",
        "(292.770800, 235.359600, 2.035066)",
        "(292.794100, 235.359600, 2.047516)",
        "(292.853700, 235.400200, 1.994648)",
        "(292.836700, 235.429000, 1.933740)",
        "(292.831200, 235.440600, 1.903867)",
        "(292.817500, 235.423600, 1.901358)",
        "(292.810200, 235.390900, 1.900837)",
        "(292.786300, 235.347700, 1.904291)",
        "(292.783400, 235.339700, 1.919305)",
        "(292.799400, 235.335700, 1.930659)",
        "(292.811300, 235.262800, 2.000581)",
        "(292.818300, 235.256500, 2.011092)",
        "(292.832000, 235.196200, 2.067292)",
        "(292.810900, 235.153900, 2.099122)",
        "(292.803700, 235.135900, 2.088967)",
        "(292.810400, 235.112900, 2.082602)",
        "(292.804700, 235.070600, 2.118820)",
        "(292.808600, 234.975600, 2.192036)",
        "(292.802500, 234.899700, 2.249077)",
        "(292.799300, 234.872300, 2.242500)",
        "(292.789900, 234.750900, 2.360250)",
        "(292.802800, 234.710900, 2.398301)",
        "(292.836500, 234.648000, 2.466395)",
        "(292.879400, 234.654600, 2.433343)",
        "(292.903200, 234.585400, 2.496679)",
        "(292.915600, 234.504400, 2.569782)",
        "(292.913500, 234.445600, 2.629620)",
        "(292.872300, 234.409600, 2.691636)",
        "(292.839400, 234.408400, 2.716426)",
        "(292.804300, 234.473400, 2.662253)",
        "(292.764800, 234.480500, 2.668984)",
        "(292.761200, 234.474100, 2.681435)",
        "(292.718800, 234.350800, 2.833971)",
        "(292.656800, 234.376600, 2.826663)",
        "(292.575500, 234.352900, 2.873262)",
        "(292.448800, 234.230700, 3.039699)",
        "(292.357400, 234.051400, 3.257585)",
        "(292.193500, 233.571000, 3.835563)",
        "(291.983300, 233.147900, 4.236850)",
        "(291.919900, 232.803700, 4.514898)",
        "(291.878400, 232.663100, 4.583252)",
        "(291.815900, 232.431700, 4.822916)",
        "(291.769000, 231.692100, 5.468943)",
        "(291.739400, 231.125500, 6.053677)",
        "(291.750300, 230.703700, 6.398756)",
        "(291.631800, 229.864600, 7.159542)",
        "(291.633900, 229.634400, 7.359793)",
        "(291.601000, 229.241000, 7.737319)",
        "(291.586900, 229.322100, 7.649332)",
        "(291.606700, 228.723400, 8.375661)",
        "(291.242600, 227.393700, 9.787703)",
        "(291.142400, 226.709200, 10.533760)",
        "(291.049300, 224.675600, 12.652820)",
        "(290.765900, 224.726500, 12.597510)",
        "(290.569100, 223.996300, 13.409530)",
        "(290.836700, 224.786700, 12.570840)",
        "(290.978400, 225.236900, 11.998210)",
        "(291.341500, 225.966000, 11.197810)",
        "(291.636500, 226.323500, 10.726990)",
        "(291.707400, 226.851400, 10.333060)",
        "(291.638200, 227.309100, 9.811808)",
        "(291.664100, 227.618200, 9.517163)",
        "(291.641500, 228.409000, 8.766443)",
        "(291.588300, 228.662200, 8.644547)",
        "(291.609100, 229.363000, 8.034566)",
        "(291.565400, 230.455900, 7.029338)",
        "(291.640700, 230.701400, 6.782601)",
        "(291.657300, 231.816700, 5.867327)",
        "(291.770500, 232.112800, 5.508216)",
        "(291.786600, 232.344100, 5.452835)",
        "(291.742800, 232.365100, 5.396073)",
        "(291.731700, 232.245500, 5.523212)",
        "(291.716100, 232.147600, 5.682663)",
        "(291.720600, 232.201100, 5.629609)",
        "(291.745800, 232.419300, 5.396044)",
        "(291.747800, 232.408500, 5.401812)",
        "(291.750600, 232.427300, 5.395667)",
        "(291.767200, 232.425700, 5.424294)",
        "(291.777000, 232.465900, 5.401051)",
        "(291.806200, 232.443900, 5.442566)",
        "(291.837600, 232.336300, 5.583896)",
        "(291.861800, 232.310500, 5.605729)",
        "(291.904100, 232.175100, 5.771406)",
        "(291.953400, 232.308200, 5.666296)",
        "(292.000000, 232.328900, 5.702740)",
        "(291.995400, 232.304500, 5.751935)",
        "(291.988800, 232.296500, 5.784566)",
        "(292.008800, 232.319900, 5.860085)",
        "(292.031300, 232.479700, 5.740176)",
        "(292.059500, 232.555900, 5.667558)",
        "(292.160400, 232.499200, 5.800874)",
        "(292.202800, 232.530100, 5.752787)",
        "(292.248500, 232.580300, 5.665946)",
        "(292.253100, 232.574900, 5.696057)",
        "(292.274500, 232.726100, 5.558301)",
        "(292.289200, 232.816200, 5.499448)",
        "(292.302300, 232.874400, 5.444643)",
        "(292.307000, 232.965700, 5.357721)",
        "(292.310200, 232.983500, 5.342061)",
        "(292.340700, 232.994300, 5.370679)",
        "(292.363600, 232.994700, 5.370008)",
        "(292.376600, 233.011000, 5.353113)",
        "(292.433900, 233.131500, 5.214383)",
        "(292.518100, 233.290000, 5.041597)",
        "(292.581300, 233.388300, 4.907508)",
        "(292.543000, 233.334300, 4.913285)",
        "(292.536900, 233.316800, 4.911829)",
        "(292.525600, 233.379300, 4.810451)",
        "(292.563400, 233.411000, 4.777158)",
        "(292.611400, 233.488000, 4.666153)",
        "(292.685200, 233.611100, 4.501287)",
        "(292.704600, 233.598500, 4.500359)",
        "(292.715300, 233.538600, 4.568935)",
        "(292.745100, 233.599800, 4.449496)",
        "(292.776200, 233.585300, 4.472714)",
        "(292.798600, 233.629100, 4.393338)",
        "(292.818600, 233.628100, 4.371256)",
        "(292.841900, 233.644300, 4.365637)",
        "(292.858200, 233.660500, 4.347151)",
        "(292.863000, 233.649300, 4.345595)",
        "(292.856100, 233.598300, 4.393721)",
        "(292.864100, 233.628500, 4.331958)",
        "(292.862500, 233.621200, 4.287874)",
        "(292.858000, 233.568300, 4.313135)",
        "(292.905800, 233.491000, 4.358198)",
        "(292.949600, 233.482800, 4.335953)",
        "(292.947000, 233.492000, 4.323284)",
        "(292.972400, 233.607500, 4.197835)",
        "(293.021900, 233.732000, 4.077311)",
        "(293.020500, 233.725300, 4.087422)",
        "(293.063600, 233.700400, 4.120330)",
        "(293.073700, 233.697300, 4.102379)",
        "(293.090800, 233.745700, 4.017803)",
        "(293.124300, 233.766300, 3.988110)",
        "(293.226700, 233.745100, 3.972306)",
        "(293.228100, 233.753500, 3.958451)",
        "(293.240900, 233.770800, 3.939320)",
        "(293.249100, 233.791500, 3.924397)",
        "(293.300900, 233.849700, 3.832073)",
        "(293.334200, 233.886700, 3.808834)",
        "(293.382200, 233.939800, 3.747502)",
        "(293.384300, 233.935700, 3.751539)",
        "(293.410500, 233.920500, 3.751698)",
        "(293.468200, 233.899500, 3.736176)",
        "(293.499100, 233.738900, 3.821126)",
        "(293.523700, 233.492500, 4.063367)",
        "(293.537900, 233.483000, 4.079298)",
        "(293.575300, 233.404200, 4.121108)",
        "(293.555100, 233.133100, 4.381957)",
        "(293.496100, 232.709800, 4.711863)",
        "(293.413600, 232.262500, 5.092546)",
        "(293.383300, 232.017400, 5.273018)",
        "(293.273000, 231.567800, 5.648159)",
        "(293.098500, 231.120600, 6.014650)",
        "(292.938200, 230.678400, 6.353144)",
        "(292.746800, 230.191400, 6.678903)",
        "(292.670600, 229.866000, 6.947344)",
        "(292.538000, 229.329300, 7.408856)",
        "(292.426400, 228.795800, 7.910140)",
        "(292.222400, 228.391600, 8.253914)",
        "(291.998800, 228.028800, 8.616628)",
        "(291.935500, 227.913900, 8.695878)",
        "(291.760100, 227.852100, 8.744556)",
        "(291.546900, 227.804600, 8.794811)",
        "(291.457100, 227.805600, 8.785606)",
        "(291.289700, 227.829800, 8.812444)",
        "(291.223400, 227.832600, 8.813006)",
        "(291.117700, 227.971800, 8.675511)",
        "(291.146500, 227.948600, 8.741578)",
        "(291.142200, 228.030900, 8.653440)",
        "(291.134700, 228.132500, 8.553833)",
        "(291.209100, 228.415800, 8.296326)",
        "(291.289800, 228.666500, 8.106277)",
        "(291.393200, 229.056500, 7.735303)",
        "(291.432500, 229.358600, 7.499805)",
        "(291.580000, 229.717600, 7.184726)",
        "(291.613100, 229.933300, 6.951477)",
        "(291.654800, 230.007700, 6.980971)",
        "(291.759800, 230.041100, 6.988683)",
        "(291.768800, 229.876000, 7.180346)",
        "(291.816500, 229.612500, 7.453817)",
        "(291.890300, 229.426400, 7.682055)",
        "(291.951600, 229.070800, 8.020850)",
        "(291.920300, 228.733900, 8.276830)",
        "(292.006500, 228.608200, 8.419218)",
        "(291.982800, 228.350900, 8.687427)",
        "(291.938600, 228.140800, 8.921243)",
        "(292.082000, 227.892800, 9.155580)",
        "(292.201900, 227.580800, 9.409128)",
        "(292.185400, 227.151900, 9.817112)",
        "(292.391700, 226.381600, 10.559450)",
        "(292.361700, 225.826700, 11.099420)",
        "(292.279200, 224.834800, 12.033110)",
        "(292.060900, 223.956100, 12.985010)",
        "(291.721400, 223.178300, 13.753080)",
        "(291.652200, 222.390400, 14.752520)",
        "(291.557900, 222.002900, 15.185270)",
        "(291.246400, 220.569000, 16.847420)",
        "(291.088900, 219.518700, 18.031520)",
        "(290.940900, 219.164400, 18.539180)",
        "(290.746300, 218.172900, 19.822950)",
        "(290.705400, 217.852300, 20.292360)",
        "(290.581100, 217.480700, 20.709340)",
        "(290.414900, 216.464000, 22.029460)",
        "(290.399700, 216.188400, 22.513980)",
        "(290.481600, 215.888200, 23.233430)",
        "(290.482900, 215.734200, 23.511600)",
        "(290.389000, 215.411100, 24.088320)",
        "(290.293200, 214.951600, 24.721970)",
        "(290.240800, 214.536600, 25.368750)",
        "(290.087900, 214.080800, 26.023390)",
        "(290.096100, 213.997000, 26.200470)",
        "(290.184000, 214.064000, 26.367160)",
        "(290.055000, 213.351200, 27.145290)",
        "(290.052200, 213.335300, 27.306450)",
        "(290.057100, 213.539700, 27.141510)",
        "(289.959700, 213.750900, 26.969380)",
        "(289.842700, 214.030900, 26.647050)",
        "(289.722700, 214.218600, 26.585410)",
        "(289.578000, 214.696900, 26.140090)",
        "(289.432600, 214.875200, 25.992030)",
        "(289.388400, 214.987300, 25.879200)",
        "(289.308000, 215.213900, 25.675450)",
        "(289.277500, 215.178200, 25.733380)",
        "(289.268700, 215.165400, 25.865410)",
        "(289.235800, 215.333400, 25.682170)",
        "(289.174200, 215.280200, 25.821490)",
        "(289.103600, 215.073400, 26.268830)",
        "(288.918300, 215.384900, 25.980600)",
        "(288.735100, 215.485900, 26.104530)",
        "(288.472800, 215.708200, 25.951920)",
        "(288.358200, 215.767100, 26.004040)",
        "(288.191700, 215.773600, 26.203860)",
        "(288.034100, 215.149100, 27.053200)",
        "(287.910100, 215.115500, 27.249120)",
        "(287.813900, 214.562100, 28.307110)",
        "(287.851000, 214.148100, 29.038740)",
        "(287.844800, 213.596100, 30.174640)",
        "(287.652600, 213.077600, 30.971020)",
        "(287.225200, 212.964500, 31.354570)",
        "(286.986400, 212.912500, 31.881660)",
        "(286.935300, 212.882400, 32.217360)",
        "(286.790100, 213.503600, 32.133960)",
        "(286.600600, 214.084900, 32.019710)",
        "(286.356300, 214.059700, 32.217780)",
        "(286.060100, 213.848700, 32.919800)",
        "(285.916000, 213.882900, 33.054510)",
        "(285.695400, 213.925900, 33.389230)",
        "(285.507900, 214.237800, 33.653370)",
        "(285.354200, 215.029900, 33.132060)",
        "(285.096900, 214.739000, 33.882640)",
        "(284.985400, 214.507200, 34.382100)",
        "(284.795800, 214.849200, 34.498920)",
        "(284.605100, 215.380100, 34.363100)",
        "(284.267300, 215.999700, 34.115420)",
        "(283.853800, 216.415400, 34.114610)",
        "(283.678400, 216.830900, 33.904040)",
        "(283.394600, 218.079800, 32.950120)",
        "(283.181600, 218.838700, 32.657300)",
        "(282.941100, 219.885200, 32.035520)",
        "(282.746400, 220.892400, 31.515710)",
        "(282.586400, 221.632100, 31.002610)",
        "(282.248000, 223.423200, 29.504990)",
        "(281.921500, 224.890900, 28.417100)",
        "(281.605900, 226.186600, 27.613150)",
        "(281.336500, 227.376400, 26.919720)",
        "(281.165200, 227.991900, 26.500800)",
        "(280.884500, 229.858800, 24.882280)",
        "(280.614300, 231.429300, 23.640970)",
        "(280.405200, 232.848600, 22.501530)",
        "(280.255000, 234.097300, 21.702460)",
        "(280.148200, 234.810300, 21.161010)",
        "(279.956300, 236.384300, 19.887450)",
        "(279.839800, 237.384300, 19.250720)",
        "(279.744300, 238.732600, 18.162710)",
        "(279.513700, 240.575100, 16.538370)",
        "(279.434200, 241.711700, 15.473340)",
        "(279.399500, 242.834900, 14.843120)",
        "(279.434900, 243.779500, 14.499990)",
        "(279.453800, 246.189200, 12.358210)",
        "(279.384600, 248.719100, 10.075950)",
        "(279.359300, 249.693700, 9.250374)",
        "(279.226000, 250.998100, 8.419060)",
        "(279.168600, 252.849300, 6.907634)",
        "(279.207800, 255.113000, 4.980873)",
        "(279.277900, 257.542400, 2.797130)",
        "(279.282900, 258.758100, 1.711800)",
        "(279.211200, 260.999900, 359.745200)",
        "(279.152600, 263.258700, 357.651800)",
        "(279.226400, 266.828600, 354.116100)",
        "(279.351700, 269.449100, 351.664000)",
        "(279.436600, 270.272400, 350.931700)",
        "(279.538900, 271.542600, 350.010300)",
        "(279.658900, 272.580600, 349.051500)",
        "(279.816800, 272.633700, 349.214700)",
        "(279.919600, 272.850200, 349.309000)",
        "(280.015600, 273.488600, 348.656900)",
        "(280.131700, 274.993400, 347.135300)",
        "(280.231800, 275.500300, 346.735700)",
        "(280.361800, 275.749300, 346.561900)",
        "(280.522600, 275.546100, 346.939300)",
        "(280.565500, 275.669700, 346.885300)",
        "(280.880000, 277.187500, 345.297900)",
        "(281.276700, 278.905400, 343.539900)",
        "(281.504100, 279.715400, 342.890000)",
        "(281.678800, 280.591200, 342.044500)",
        "(281.749300, 281.127100, 341.509200)",
        "(281.965600, 281.592600, 341.240900)",
        "(282.158200, 282.469600, 340.487300)",
        "(282.343800, 283.483700, 339.523500)",
        "(282.610200, 284.354800, 338.619400)",
        "(282.725200, 284.630300, 338.364300)",
        "(282.918500, 284.679400, 338.305700)",
        "(282.950200, 284.321400, 338.594600)",
        "(283.178500, 284.007800, 338.940200)",
        "(283.258200, 283.856300, 339.116900)",
        "(283.372600, 283.995900, 338.932200)",
        "(283.470000, 283.619500, 339.146700)",
        "(283.420300, 283.203500, 339.504300)",
        "(283.597800, 282.845700, 339.808300)",
        "(283.722400, 283.411500, 339.070000)",
        "(283.760400, 283.849600, 338.525800)",
        "(283.899700, 284.354100, 338.003300)",
        "(283.935000, 285.274800, 336.918500)",
        "(284.150100, 287.037100, 334.911400)",
        "(284.517800, 288.231500, 333.529500)",
        "(284.690300, 288.810900, 332.920100)",
        "(284.834800, 289.972600, 331.669700)",
        "(284.930200, 291.222500, 330.446200)",
        "(285.308100, 291.940100, 329.650400)",
        "(285.678000, 293.076200, 328.497300)",
        "(285.825000, 293.790400, 327.781100)",
        "(286.136000, 295.115900, 326.383100)",
        "(286.530700, 295.916400, 325.506600)",
        "(286.941300, 296.491500, 324.894200)",
        "(287.523800, 296.840400, 324.400700)",
        "(287.815500, 297.146900, 323.992000)",
        "(288.208200, 297.323800, 323.668000)",
        "(288.523200, 297.222500, 323.884300)",
        "(288.919000, 296.821900, 324.318200)",
        "(289.517200, 297.098100, 323.908500)",
        "(289.770100, 297.040000, 323.871400)",
        "(290.304800, 296.525700, 324.227900)",
        "(291.035800, 296.763200, 323.718500)",
        "(291.757100, 296.839200, 323.162300)",
        "(292.392000, 295.840600, 323.824600)",
        "(292.722300, 295.407600, 324.029700)",
        "(293.293700, 294.273400, 324.801200)",
        "(293.760200, 293.789100, 324.807800)",
        "(294.342400, 293.244400, 324.880600)",
        "(294.837800, 292.421300, 325.112500)",
        "(294.982900, 292.015200, 325.264300)",
        "(295.556800, 291.731000, 324.947100)",
        "(296.195900, 291.539000, 324.462200)",
        "(296.843000, 291.319900, 324.041200)",
        "(297.427700, 290.972300, 323.650500)",
        "(297.801700, 290.579800, 323.673300)",
        "(298.480600, 289.731500, 323.734900)",
        "(299.001700, 288.884600, 323.845900)",
        "(299.293000, 287.843800, 324.275900)",
        "(299.643100, 287.155600, 324.349800)",
        "(299.766400, 286.883900, 324.290300)",
        "(299.993600, 286.190100, 324.348300)",
        "(300.155000, 285.344800, 324.558000)",
        "(300.382300, 284.400500, 324.883400)",
        "(300.415500, 283.529400, 325.134200)",
        "(300.420900, 283.238800, 325.141200)",
        "(300.554500, 283.097100, 324.724700)",
        "(300.650100, 282.897000, 324.480700)",
        "(300.740600, 282.661100, 324.280000)",
        "(300.752700, 282.420700, 324.061500)",
        "(300.741000, 282.359100, 323.906100)",
        "(300.734700, 282.104200, 323.738000)",
        "(300.559700, 281.890400, 323.467700)",
        "(300.463300, 281.362600, 323.518700)",
        "(300.378700, 281.004500, 323.424200)",
        "(300.304400, 280.877700, 323.325800)",
        "(300.096300, 280.866000, 322.865200)",
        "(299.907900, 280.590000, 322.691200)",
        "(299.668200, 280.405500, 322.285600)",
        "(299.509300, 279.945700, 322.136500)",
        "(299.419000, 279.716100, 322.063500)",
        "(299.305100, 279.258500, 321.842300)",
        "(299.183700, 278.811800, 321.711500)",
        "(299.066600, 278.320000, 321.655300)",
        "(298.784800, 277.862200, 321.595500)",
        "(298.675800, 277.670800, 321.482800)",
        "(298.447200, 277.228500, 321.411400)",
        "(298.285800, 276.686900, 321.337900)",
        "(298.095600, 276.132700, 321.306600)",
        "(297.927700, 275.563500, 321.223800)",
        "(297.759100, 275.270000, 321.227700)",
        "(297.409700, 274.497200, 321.372300)",
        "(296.990200, 274.000400, 321.253100)",
        "(296.438500, 273.722900, 321.017700)",
        "(295.875900, 273.199700, 321.029900)",
        "(295.575600, 273.004500, 320.979100)",
        "(294.864700, 272.707400, 320.868100)",
        "(294.142700, 272.434900, 320.717900)",
        "(293.409500, 272.057000, 320.701000)",
        "(292.625200, 271.819000, 320.611100)",
        "(292.231300, 271.862600, 320.379000)",
        "(291.442500, 271.846900, 320.031700)",
        "(290.614400, 271.980700, 319.611900)",
        "(289.800300, 272.238800, 319.226300)",
        "(289.023100, 272.265000, 319.048900)",
        "(288.644500, 272.331800, 318.875800)",
        "(287.816200, 272.656700, 318.308300)",
        "(287.050500, 273.186000, 317.595000)",
        "(286.439100, 273.116100, 317.615700)",
        "(285.776900, 272.904400, 317.806400)",
        "(285.462600, 273.091900, 317.645800)",
        "(284.877200, 273.603600, 316.989400)",
        "(284.317100, 273.406000, 317.172700)",
        "(283.731700, 273.338300, 317.200700)",
        "(283.267700, 273.518200, 316.998600)",
        "(283.091500, 273.765200, 316.726100)",
        "(282.847900, 274.340600, 316.051500)",
        "(282.555500, 274.725800, 315.699300)",
        "(282.327300, 275.423600, 314.905800)",
        "(282.061600, 275.559700, 314.762800)",
        "(281.903900, 275.860000, 314.464200)",
        "(281.731600, 276.507900, 313.758400)",
        "(281.673300, 276.488300, 313.691100)",
        "(281.462000, 275.987300, 314.213600)",
        "(281.365000, 275.551600, 314.607600)",
        "(281.337800, 275.671800, 314.445900)",
        "(281.384800, 275.970100, 314.082300)",
        "(281.264100, 275.963800, 314.005200)",
        "(281.318000, 275.891600, 314.010300)",
        "(281.360100, 276.192400, 313.652800)",
        "(281.380500, 276.151300, 313.710500)",
        "(281.349000, 275.355700, 314.453200)",
        "(281.349300, 274.752600, 315.047800)",
        "(281.403700, 273.599800, 316.178000)",
        "(281.482600, 272.024800, 317.546100)",
        "(281.398800, 271.867200, 317.674100)",
        "(281.202300, 272.038200, 317.471100)",
        "(280.962200, 272.122500, 317.367700)",
        "(280.707300, 272.241100, 317.289700)",
        "(280.542600, 272.062600, 317.558000)",
        "(280.505300, 271.899300, 317.640500)",
        "(280.285600, 271.877700, 317.642300)",
        "(279.993400, 272.353500, 317.297200)",
        "(279.820300, 272.757000, 316.900200)",
        "(279.641300, 272.966000, 316.652700)",
        "(279.572100, 272.891000, 316.876300)",
        "(279.261400, 273.025200, 316.708300)",
        "(278.920300, 273.238300, 316.621000)",
        "(278.627200, 273.640100, 316.137900)",
        "(278.526600, 272.949000, 316.732100)",
        "(278.476500, 272.578900, 317.083500)",
        "(278.236600, 271.452600, 318.306800)",
        "(277.888200, 270.878700, 318.735900)",
        "(277.663400, 270.076200, 319.509200)",
        "(277.387300, 269.627000, 319.983500)",
        "(277.331400, 269.121500, 320.413300)",
        "(277.368000, 268.671500, 320.719400)",
        "(277.253400, 268.678900, 320.619400)",
        "(277.072600, 268.117500, 321.157400)",
        "(276.887000, 267.246500, 322.055900)",
        "(276.849500, 266.479600, 322.839700)",
        "(276.708000, 264.757800, 324.669300)",
        "(276.589200, 262.820500, 326.634200)",
        "(276.562200, 260.982800, 328.569000)",
        "(276.640300, 258.787900, 330.920200)",
        "(276.599300, 257.585300, 332.259300)",
        "(276.537400, 254.808100, 335.273500)",
        "(276.504900, 253.052400, 337.120700)",
        "(276.158800, 249.206200, 341.341100)",
        "(276.015600, 247.378500, 343.244400)",
        "(275.839000, 246.130400, 344.614700)",
        "(275.707800, 244.069800, 346.942600)",
        "(275.644200, 241.710800, 349.680100)",
        "(275.608300, 238.975500, 352.630700)",
        "(275.482700, 236.628400, 355.233200)",
        "(275.335100, 234.259700, 357.824700)",
        "(275.172700, 230.211000, 2.153409)",
        "(275.160200, 226.140300, 6.589863)",
        "(275.171000, 224.485000, 8.439065)",
        "(275.181600, 221.861400, 11.436660)",
        "(275.196700, 219.907400, 13.683080)",
        "(275.120000, 216.798200, 17.109970)",
        "(275.196000, 215.686000, 18.577750)",
        "(275.127900, 216.987500, 17.453750)",
        "(275.157200, 216.444800, 18.584080)",
        "(275.174200, 214.623200, 20.708380)",
        "(275.111100, 212.312300, 23.518020)",
        "(275.086900, 210.749000, 25.476430)",
        "(275.079800, 211.042000, 25.599070)",
        "(275.117600, 211.900300, 25.192890)",
        "(275.119000, 211.985000, 25.387690)",
        "(275.074300, 213.245800, 24.592880)",
        "(275.051500, 215.712000, 22.521290)",
        "(274.930000, 217.953600, 20.727020)",
        "(274.900200, 220.172100, 19.072210)",
        "(274.887000, 221.021000, 18.442310)",
        "(274.849700, 222.804000, 17.073030)",
        "(274.863500, 223.826600, 16.567750)",
        "(274.869500, 223.162500, 17.881800)",
        "(274.762800, 223.429400, 18.158590)",
        "(274.716700, 223.634600, 18.240200)",
        "(274.706800, 225.686600, 16.690170)",
        "(274.703000, 228.772800, 13.996890)",
        "(274.694600, 230.148100, 13.169420)",
        "(274.628300, 230.922900, 13.019590)",
        "(274.540700, 230.905800, 13.319260)",
        "(274.322500, 230.448400, 14.241090)",
        "(274.240000, 230.079700, 15.224060)",
        "(274.208100, 230.688600, 15.335730)",
        "(274.042100, 232.597100, 13.920300)",
        "(273.983500, 234.231500, 12.601650)",
        "(273.798100, 237.624800, 9.701835)",
        "(273.552700, 239.439400, 8.570333)",
        "(273.522700, 242.229400, 6.418840)",
        "(273.529600, 247.057300, 2.203778)",
        "(273.546600, 249.698500, 359.831000)",
        "(273.530400, 256.048000, 354.001000)",
        "(273.556000, 262.726400, 347.768600)",
        "(273.484000, 266.144800, 345.080700)",
        "(273.707800, 274.526200, 337.140900)",
        "(273.801800, 278.777600, 333.068000)",
        "(273.998200, 285.375000, 326.868000)",
        "(274.152300, 289.786700, 322.860600)",
        "(274.445100, 289.230000, 324.068700)",
        "(274.743800, 289.721800, 324.148500)",
        "(275.035100, 290.789800, 323.264000)",
        "(275.596400, 293.284700, 321.031100)",
        "(276.035100, 293.136200, 321.600900)",
        "(276.566400, 293.177800, 321.889000)",
        "(277.129400, 293.802700, 321.517500)",
        "(277.393100, 293.856800, 321.591500)",
        "(277.941400, 294.792100, 320.826700)",
        "(278.465800, 296.022800, 319.639100)",
        "(278.871800, 295.785400, 320.078600)",
        "(279.335400, 295.590400, 320.437700)",
        "(279.522500, 295.717800, 320.361000)",
        "(279.852600, 295.811100, 320.324500)",
        "(280.205100, 295.961900, 320.181400)",
        "(280.633500, 295.863800, 320.285700)",
        "(281.073500, 296.539700, 319.503700)",
        "(281.206500, 297.108700, 318.944200)",
        "(281.513300, 297.883600, 318.146800)",
        "(281.857400, 297.599900, 318.436300)",
        "(282.321800, 297.850700, 318.091800)",
        "(282.827000, 299.269200, 316.475800)",
        "(283.102000, 299.857000, 315.790100)",
        "(283.579000, 301.102600, 314.404700)",
        "(284.093600, 302.168900, 313.193800)",
        "(284.551900, 302.834800, 312.488200)",
        "(285.141600, 303.302700, 312.059100)",
        "(285.400300, 303.605400, 311.741500)",
        "(286.102700, 304.218400, 310.953000)",
        "(286.702900, 304.223100, 310.894900)",
        "(287.296200, 303.831700, 311.291200)",
        "(287.997700, 304.108900, 310.860000)",
        "(288.393200, 304.220700, 310.624400)",
        "(289.126100, 304.685400, 309.894000)",
        "(289.725800, 304.853000, 309.471400)",
        "(290.159200, 304.541700, 309.649000)",
        "(290.470800, 304.124500, 309.872600)",
        "(290.663500, 303.960300, 310.002200)",
        "(291.081800, 303.648300, 310.005300)",
        "(291.609400, 302.962200, 310.313200)",
        "(292.006700, 301.942000, 311.023000)",
        "(292.328100, 301.221300, 311.446600)",
        "(292.544000, 301.151800, 311.313800)",
        "(293.145700, 300.934900, 311.101200)",
        "(293.715200, 300.823000, 310.719300)",
        "(294.087200, 300.471300, 310.481100)",
        "(294.263200, 299.813300, 310.689100)",
        "(294.351200, 299.502800, 310.824200)",
        "(294.605700, 299.096900, 310.732800)",
        "(294.899400, 298.479200, 310.841700)",
        "(295.226800, 297.260600, 311.462300)",
        "(295.417400, 296.432600, 311.728000)",
        "(295.573300, 296.155700, 311.774600)",
        "(295.910700, 295.704000, 311.465200)",
        "(296.195700, 295.151000, 311.506500)",
        "(296.302600, 294.550900, 311.580500)",
        "(296.449100, 294.064800, 311.620500)",
        "(296.510700, 293.841500, 311.577500)",
        "(296.720000, 293.388800, 311.469400)",
        "(296.930000, 292.556000, 311.640200)",
        "(297.008600, 290.958000, 312.576200)",
        "(297.096000, 289.606900, 313.283100)",
        "(297.148700, 289.137800, 313.387800)",
        "(297.239100, 288.077800, 313.799800)",
        "(297.401800, 287.411000, 313.863000)",
        "(297.643500, 286.922100, 313.589500)",
        "(297.743900, 286.138200, 313.659200)",
        "(297.771400, 285.767900, 313.773700)",
        "(297.824400, 285.081500, 313.837800)",
        "(297.906300, 284.237400, 313.958000)",
        "(297.873900, 283.472200, 313.997800)",
        "(297.794100, 282.759700, 314.028900)",
        "(297.742600, 282.325800, 314.134300)",
        "(297.583500, 281.358200, 314.524700)",
        "(297.441000, 280.594200, 314.583800)",
        "(297.247400, 279.934800, 314.488700)",
        "(297.009200, 279.146300, 314.617100)",
        "(296.929400, 278.764000, 314.652300)",
        "(296.725000, 278.078900, 314.713700)",
        "(296.586600, 277.500000, 314.660900)",
        "(296.290900, 276.612000, 314.993000)",
        "(295.958600, 276.139700, 314.958400)",
        "(295.796400, 276.070800, 314.758600)",
        "(295.486600, 275.790300, 314.573100)",
        "(295.062900, 275.164800, 314.856000)",
        "(294.646500, 275.069900, 314.551100)",
        "(294.307700, 275.158700, 314.129700)",
        "(294.141200, 275.116600, 314.020000)",
        "(293.806400, 274.782200, 314.124100)",
        "(293.385100, 274.464100, 314.231900)",
        "(293.108300, 274.452100, 313.987900)",
        "(292.672400, 274.564800, 313.581300)",
        "(292.514300, 274.541100, 313.468700)",
        "(292.010700, 274.532300, 313.279200)",
        "(291.627500, 274.528800, 313.107900)",
        "(291.186800, 274.641800, 312.818500)",
        "(290.849300, 274.808200, 312.440200)",
        "(290.706400, 274.861900, 312.278700)",
        "(290.412500, 274.555600, 312.433900)",
        "(290.076600, 274.409300, 312.432600)",
        "(289.899200, 274.305700, 312.295500)",
        "(289.598200, 273.830700, 312.467100)",
        "(289.372500, 273.509600, 312.720300)",
        "(289.067400, 273.662000, 312.328700)",
        "(288.722400, 273.804700, 312.060300)",
        "(288.458500, 273.864900, 311.828400)",
        "(288.085100, 273.762300, 311.702300)",
        "(287.903900, 273.686700, 311.768500)",
        "(287.632000, 273.695600, 311.621300)",
        "(287.261300, 273.526800, 311.590800)",
        "(286.939200, 273.253700, 311.709800)",
        "(286.691100, 273.451400, 311.382100)",
        "(286.571300, 273.500700, 311.255200)",
        "(286.413400, 273.831500, 310.695100)",
        "(286.254100, 273.505500, 310.960200)",
        "(286.111200, 273.064700, 311.269700)",
        "(285.993400, 272.578400, 311.563500)",
        "(285.942100, 272.504100, 311.572200)",
        "(285.853000, 272.292100, 311.658800)",
        "(285.766300, 271.799300, 312.086500)",
        "(285.667100, 271.537200, 312.189500)",
        "(285.514300, 271.022700, 312.540300)",
        "(285.459200, 271.040600, 312.520900)",
        "(285.554600, 271.116300, 312.556200)",
        "(285.474500, 270.754000, 312.995200)",
        "(285.332600, 270.312000, 313.286500)",
        "(285.128400, 269.776700, 313.829700)",
        "(285.005600, 269.669700, 313.885000)",
        "(284.740000, 269.462400, 313.975500)",
        "(284.426800, 269.426000, 313.944400)",
        "(284.040700, 269.302600, 314.000000)",
        "(283.612900, 269.272600, 313.987700)",
        "(283.371600, 269.073100, 314.245900)",
        "(282.897500, 268.846700, 314.466800)",
        "(282.426200, 268.705600, 314.528500)",
        "(281.907500, 267.881200, 315.385600)",
        "(281.512500, 266.936900, 316.478400)",
        "(281.262500, 266.420300, 317.012400)",
        "(280.746400, 265.488000, 318.009100)",
        "(280.149300, 264.962500, 318.624100)",
        "(279.675000, 264.433500, 319.107400)",
        "(279.097800, 264.379700, 319.256500)",
        "(278.778700, 264.376100, 319.362800)",
        "(278.358500, 263.820500, 320.115700)",
        "(277.948200, 264.345900, 319.528200)",
        "(277.595500, 263.511900, 320.553300)",
        "(277.106400, 262.149700, 321.951300)",
        "(276.947700, 261.416800, 322.687900)",
        "(276.696800, 260.008000, 324.216000)",
        "(276.597800, 258.960600, 325.260500)",
        "(276.509500, 257.492600, 326.973900)",
        "(276.549000, 256.211200, 328.330600)",
        "(276.498100, 255.398800, 329.138400)",
        "(276.456000, 252.778800, 331.978800)",
        "(276.483800, 249.847700, 335.136000)",
        "(276.561500, 248.112100, 336.953900)",
        "(276.633700, 247.358200, 337.944700)",
        "(276.733300, 247.090700, 338.327100)",
        "(276.979900, 244.229900, 341.781600)",
        "(277.133100, 241.350800, 344.969500)",
        "(277.316600, 239.100800, 347.334800)",
        "(277.330000, 237.214100, 349.504400)",
        "(277.390400, 237.314200, 349.493000)",
        "(277.787200, 237.800000, 349.101000)",
        "(277.717900, 237.122900, 349.971400)",
        "(277.720800, 236.944900, 350.377900)",
        "(277.846600, 235.308800, 352.420700)",
        "(277.972200, 235.263200, 352.612600)",
        "(277.871700, 233.520800, 354.586200)",
        "(277.750700, 231.865200, 356.702600)",
        "(277.651300, 231.443600, 357.448000)",
        "(277.489700, 231.269500, 357.933200)",
        "(277.481700, 230.941500, 358.479200)",
        "(277.240400, 229.950100, 359.851300)",
        "(277.047100, 230.013600, 0.013305)",
        "(276.851900, 230.480200, 359.683600)",
        "(276.700000, 229.518000, 1.198956)",
        "(276.611400, 229.710900, 1.260944)",
        "(276.453700, 229.422200, 2.063448)",
        "(276.173200, 228.390100, 3.579284)",
        "(275.885900, 227.066400, 5.492731)",
        "(275.673300, 226.149200, 6.902164)",
        "(275.561700, 226.028400, 7.274613)",
        "(275.262500, 225.131700, 8.724751)",
        "(275.103800, 225.439300, 9.098304)",
        "(274.908300, 226.805400, 8.231275)",
        "(274.766100, 228.261500, 7.206196)",
        "(274.641100, 228.266500, 7.541583)",
        "(274.474400, 229.128600, 7.296093)",
        "(274.224300, 232.927000, 4.089504)",
        "(274.160900, 234.123600, 3.593536)",
        "(274.035100, 233.572200, 4.881852)",
        "(273.924200, 233.695300, 5.109717)",
        "(273.745500, 237.072800, 2.398137)",
        "(273.587400, 241.142200, 358.839100)",
        "(273.488600, 242.811000, 357.812000)",
        "(273.356700, 243.357600, 357.977000)",
        "(273.278900, 245.217300, 356.349700)",
        "(273.111800, 248.818100, 353.222500)",
        "(273.009100, 251.511000, 350.978000)",
        "(272.953700, 251.565900, 351.479000)",
        "(272.990000, 251.756800, 351.899900)",
        "(273.003900, 252.936700, 350.985300)",
        "(272.962300, 254.756900, 349.708900)",
        "(272.956800, 257.865900, 346.996900)",
        "(272.984100, 259.664100, 345.786200)",
        "(273.119500, 264.041400, 341.800100)",
        "(273.172500, 267.191700, 338.846900)",
        "(273.342000, 272.743700, 333.615600)",
        "(273.451600, 278.465000, 328.157400)",
        "(273.490800, 278.020400, 329.344000)",
        "(273.646600, 281.508000, 326.241200)",
        "(273.790200, 283.911100, 324.009900)",
        "(274.092200, 287.728700, 320.604100)",
        "(274.361100, 289.973400, 318.875500)",
        "(274.637000, 291.797200, 317.678200)",
        "(274.982200, 295.496600, 314.467500)",
        "(275.194600, 298.433100, 311.738400)",
        "(275.674400, 303.887300, 306.545000)",
        "(276.280700, 307.093600, 303.790600)",
        "(276.815400, 308.529500, 302.914900)",
        "(277.423900, 309.775900, 302.086000)",
        "(277.714800, 310.138800, 301.935800)",
        "(278.299700, 310.592900, 301.907600)",
        "(279.033900, 310.430300, 302.472200)",
        "(279.905700, 310.849400, 302.216800)",
        "(280.551600, 311.113500, 302.239800)",
        "(280.861000, 310.878800, 302.591100)",
        "(281.339400, 311.072900, 302.603000)",
        "(282.074800, 311.131700, 302.744300)",
        "(282.778700, 311.783200, 302.182200)",
        "(283.420500, 312.454100, 301.528500)",
        "(283.756300, 312.511500, 301.456200)",
        "(284.417400, 312.445400, 301.567400)",
        "(285.129500, 312.200100, 301.767200)",
        "(285.735000, 312.269100, 301.628400)",
        "(286.370400, 312.063400, 301.698400)",
        "(286.695200, 311.836200, 301.837600)",
        "(287.177900, 311.697700, 301.951400)",
        "(287.723300, 311.592500, 301.889500)",
        "(288.114100, 311.373000, 302.060000)",
        "(288.454700, 310.930400, 302.408100)",
        "(288.626400, 310.544700, 302.800700)",
        "(288.986500, 309.874900, 303.341600)",
        "(289.433500, 309.524500, 303.458700)",
        "(289.826500, 309.273000, 303.428000)",
        "(290.205500, 309.209700, 303.254200)",
        "(290.353700, 309.224100, 303.109400)",
        "(290.541700, 308.859600, 303.320900)",
        "(290.783200, 308.498300, 303.418900)",
        "(291.233600, 307.730000, 303.718200)",
        "(291.610500, 306.689100, 304.325900)",
        "(291.709700, 305.784000, 305.093300)",
        "(291.959800, 304.266700, 306.258000)",
        "(292.231600, 303.243400, 306.906200)",
        "(292.511100, 302.510900, 307.185800)",
        "(292.859000, 302.190400, 307.061600)",
        "(293.026600, 302.043100, 306.986800)",
        "(293.472800, 301.988800, 306.620200)",
        "(293.908000, 301.814500, 306.218800)",
        "(294.337700, 300.991900, 306.629200)",
        "(294.811600, 300.246100, 306.860400)",
        "(295.074200, 299.765100, 307.109800)",
        "(295.511800, 298.799700, 307.641300)",
        "(295.887500, 297.869000, 308.009600)",
        "(296.124300, 296.924600, 308.493000)",
        "(296.470300, 296.582900, 308.191000)",
        "(296.678700, 296.434400, 308.035900)",
        "(297.079300, 295.849900, 307.966300)",
        "(297.239200, 294.888100, 308.317400)",
        "(297.381500, 293.907000, 308.648400)",
        "(297.504200, 292.763600, 309.104300)",
        "(297.528700, 292.090900, 309.507700)",
        "(297.600000, 290.840600, 310.127800)",
        "(297.563200, 289.981800, 310.385700)",
        "(297.661600, 289.460000, 310.287000)",
        "(297.771500, 288.964800, 310.037000)",
        "(297.759400, 288.546700, 310.096200)",
        "(297.760000, 287.532900, 310.588400)",
        "(297.856100, 286.896300, 310.522400)",
        "(297.952900, 285.981300, 310.681200)",
        "(297.938300, 284.952100, 311.010800)",
        "(297.873400, 284.303300, 311.409100)",
        "(297.720500, 283.696700, 311.432500)",
        "(297.629500, 283.222300, 311.326100)",
        "(297.492800, 282.463700, 311.563200)",
        "(297.359400, 281.960400, 311.458800)",
        "(297.237500, 281.637400, 311.583300)",
        "(297.026700, 281.060700, 311.570300)",
        "(296.816000, 280.354200, 311.739500)",
        "(296.608600, 279.964400, 311.691100)",
        "(296.432400, 279.799000, 311.387800)",
        "(296.336700, 279.608900, 311.360900)",
        "(296.057700, 279.240800, 311.266400)",
        "(295.737900, 278.924500, 311.161200)",
        "(295.370800, 278.495600, 311.192800)",
        "(295.032600, 278.024900, 311.253600)",
        "(294.884900, 277.810600, 311.271700)",
        "(294.552600, 277.451200, 311.387800)",
        "(294.243100, 277.310900, 311.134200)",
        "(293.931600, 277.113500, 310.984600)",
        "(293.614800, 276.851000, 310.946100)",
        "(293.477600, 276.755000, 310.913500)",
        "(293.179000, 276.405100, 310.925000)",
        "(292.758900, 275.888800, 311.103400)",
        "(292.400000, 275.652600, 311.062000)",
        "(292.009200, 275.488000, 310.845100)",
        "(291.780100, 275.330300, 310.842300)",
        "(291.325200, 274.791800, 311.123100)",
        "(290.889500, 274.398800, 311.277900)",
        "(290.471900, 274.143100, 311.323600)",
        "(290.014800, 273.752600, 311.513400)",
        "(289.794800, 273.689500, 311.448600)",
        "(289.419100, 273.735700, 311.192100)",
        "(289.022000, 273.541600, 311.258500)",
        "(288.639200, 273.629300, 311.097300)",
        "(288.436700, 273.798200, 310.792400)",
        "(288.361200, 273.780300, 310.808700)",
        "(288.160700, 273.408700, 311.160900)",
        "(287.965800, 273.288400, 311.240600)",
        "(287.796800, 273.310700, 311.188900)",
        "(287.711200, 273.445600, 311.052600)",
        "(287.711600, 273.476000, 311.061900)",
        "(287.675100, 273.327900, 311.207900)",
        "(287.531700, 272.970100, 311.599900)",
        "(287.357100, 272.859800, 311.682800)",
        "(287.266800, 272.744800, 311.831800)",
        "(287.294500, 272.737900, 311.812400)",
        "(287.262100, 272.704700, 311.879000)",
        "(287.200700, 272.610700, 311.991700)",
        "(287.198900, 272.614300, 311.989600)",
        "(287.175600, 272.654900, 311.933300)",
        "(287.170300, 272.687800, 311.910300)",
        "(287.162700, 272.866400, 311.718800)",
        "(287.155900, 272.836600, 311.671600)",
        "(287.054600, 272.454300, 312.001700)",
        "(286.859800, 272.149700, 312.208600)",
        "(286.788100, 272.058700, 312.234100)",
        "(286.625700, 272.365900, 311.813400)",
        "(286.475600, 272.516700, 311.597500)",
        "(286.278200, 272.697100, 311.448600)",
        "(285.961300, 272.861400, 311.081700)",
        "(285.798800, 272.846600, 311.126600)",
        "(285.464100, 272.667200, 311.210200)",
        "(285.047500, 272.636000, 311.320500)",
        "(284.875700, 272.596700, 311.317400)",
        "(284.585600, 272.178600, 311.784700)",
        "(284.361800, 272.251900, 311.812300)",
        "(283.938400, 273.187600, 310.845900)",
        "(283.785900, 273.921600, 310.099300)",
        "(283.443900, 274.278800, 309.925700)",
        "(283.186800, 274.264900, 310.072800)",
        "(282.938200, 274.403400, 309.945100)",
        "(282.431500, 273.947100, 310.468700)",
        "(281.948100, 273.066100, 311.525900)",
        "(281.482500, 272.404300, 312.309100)",
        "(281.269700, 271.957400, 312.934400)",
        "(281.077600, 272.112500, 312.886500)",
        "(280.821200, 271.957300, 313.313000)",
        "(280.436700, 272.194600, 313.290900)",
        "(280.255900, 272.097400, 313.547400)",
        "(280.133800, 271.395600, 314.605800)",
        "(280.130900, 270.900800, 315.237300)",
        "(280.047500, 270.749800, 315.605800)",
        "(280.010300, 270.777200, 315.751000)",
        "(279.836200, 270.362500, 316.464700)",
        "(279.762400, 269.436900, 317.481000)",
        "(279.741400, 269.042400, 317.969300)",
        "(279.674800, 268.658800, 318.619000)",
        "(279.513400, 268.211200, 319.164200)",
        "(279.585300, 267.566400, 319.838700)",
        "(279.503100, 267.331200, 320.233000)",
        "(279.518300, 266.848300, 320.808100)",
        "(279.670500, 266.657100, 321.097500)",
        "(279.769900, 267.178300, 320.530800)",
        "(279.701800, 266.596400, 321.304300)",
        "(279.760700, 266.193200, 321.699200)",
        "(279.827400, 266.275700, 321.672700)",
        "(280.065100, 266.906100, 321.003400)",
        "(280.159900, 266.466800, 321.758000)",
        "(280.148100, 265.930600, 322.593300)",
        "(280.292600, 265.884200, 322.665700)",
        "(280.416100, 265.912800, 322.554000)",
        "(280.305700, 266.500500, 321.938100)",
        "(280.158700, 265.810600, 322.961900)",
        "(280.141800, 266.433800, 322.466500)",
        "(280.213900, 267.281900, 321.588400)",
        "(280.136500, 267.728600, 321.214100)",
        "(279.881000, 267.337700, 322.025500)",
        "(279.653800, 266.840300, 322.833100)",
        "(279.596900, 267.091000, 322.859900)",
        "(279.684100, 268.182900, 321.806400)",
        "(279.709600, 268.689800, 321.412400)",
        "(279.548300, 268.891900, 321.797000)",
        "(279.346300, 269.058400, 321.910900)",
        "(279.257400, 269.158100, 322.091100)",
        "(279.222300, 270.542400, 320.709800)",
        "(279.162500, 271.218800, 320.234400)",
        "(279.184100, 272.717900, 318.970600)",
        "(279.244300, 274.302100, 317.753500)",
        "(279.125400, 275.868200, 316.502100)",
        "(279.121600, 276.784000, 315.973800)",
        "(279.111900, 276.947500, 316.064900)",
        "(279.083600, 277.629300, 315.906200)",
        "(279.025000, 278.131700, 315.945500)",
        "(278.868100, 278.467200, 316.221800)",
        "(278.773500, 278.790000, 316.445000)",
        "(278.752000, 279.622600, 315.784700)",
        "(278.711400, 280.467200, 315.409300)",
        "(278.625000, 280.592000, 315.877100)",
        "(278.603200, 281.315900, 315.631000)",
        "(278.599600, 282.865900, 314.458200)",
        "(278.590800, 283.734300, 313.812500)",
        "(278.521100, 284.794700, 313.117700)",
        "(278.315800, 284.322100, 314.407800)",
        "(278.204400, 284.916100, 314.309000)",
        "(278.209600, 287.079700, 312.609400)",
        "(278.234100, 288.277500, 311.625500)",
        "(278.352500, 290.933900, 309.304100)",
        "(278.308500, 292.094500, 308.794100)",
        "(278.195800, 293.893800, 307.644500)",
        "(278.048900, 296.015100, 306.035400)",
        "(278.031000, 296.982400, 305.299600)",
        "(278.073800, 298.404200, 304.449200)",
        "(278.138400, 299.169000, 304.414700)",
        "(278.471700, 300.866000, 303.394900)",
        "(278.929900, 303.082200, 301.660700)",
        "(279.179400, 304.293500, 300.674900)",
        "(279.552100, 305.847100, 299.714200)",
        "(279.635600, 306.497200, 300.059100)",
        "(279.909500, 308.065700, 299.242200)",
        "(280.557200, 309.992300, 297.836100)",
        "(280.848100, 310.783700, 297.370500)",
        "(281.560400, 312.171300, 296.539700)",
        "(281.752100, 312.763900, 296.781100)",
        "(282.069800, 313.156800, 297.003400)",
        "(282.542400, 313.685400, 296.846000)",
        "(282.749600, 313.826000, 296.934200)",
        "(283.122600, 313.301000, 297.855700)",
        "(283.457400, 312.671900, 298.984700)",
        "(283.854800, 312.413300, 299.599400)",
        "(284.241800, 312.215900, 300.012700)",
        "(284.452100, 312.107800, 300.316800)",
        "(284.823300, 311.534500, 301.138000)",
        "(285.222200, 310.730800, 302.291900)",
        "(285.651100, 310.374800, 302.880600)",
        "(286.164900, 310.221100, 303.247700)",
        "(286.507900, 310.335700, 303.178600)",
        "(287.181100, 310.648100, 302.820400)",
        "(287.677400, 310.984100, 302.598100)",
        "(288.179400, 310.816300, 302.915300)",
        "(288.670400, 310.337600, 303.452500)",
        "(288.963500, 310.452500, 303.231200)",
        "(289.650900, 310.756900, 302.602000)",
        "(290.252700, 310.696200, 302.617200)",
        "(290.662000, 309.850100, 303.359400)",
        "(291.154700, 308.945200, 304.445800)",
        "(291.460200, 308.671600, 304.609100)",
        "(292.134800, 308.470600, 304.546900)",
        "(292.867300, 308.527400, 304.239700)",
        "(293.561000, 308.319600, 304.255600)",
        "(294.177600, 307.685500, 304.598600)",
        "(294.468500, 307.318200, 304.937700)",
        "(295.082000, 306.883300, 305.111300)",
        "(295.698200, 306.594100, 305.146100)",
        "(296.282100, 306.008200, 305.462800)",
        "(296.868400, 305.778200, 305.301000)",
        "(297.122300, 305.646100, 305.310100)",
        "(297.615700, 305.262900, 305.227700)",
        "(298.042300, 304.295500, 305.787400)",
        "(298.309000, 302.991800, 306.680800)",
        "(298.685300, 301.975700, 307.297700)",
        "(298.821800, 301.479200, 307.529700)",
        "(299.112200, 300.623000, 307.918600)",
        "(299.302300, 299.682400, 308.434400)",
        "(299.540000, 299.016100, 308.515600)",
        "(299.777000, 298.380200, 308.612300)",
        "(299.913100, 298.115300, 308.513400)",
        "(300.053400, 297.689800, 308.376600)",
        "(300.125400, 296.718900, 308.835400)",
        "(300.268200, 295.718700, 309.199900)",
        "(300.460300, 294.856400, 309.342600)",
        "(300.530500, 294.343500, 309.533200)",
        "(300.649000, 293.567100, 309.562800)",
        "(300.696400, 292.760200, 309.701200)",
        "(300.728500, 292.010600, 309.743000)",
        "(300.832300, 291.085300, 309.984600)",
        "(300.853900, 290.643200, 310.106800)",
        "(300.878300, 289.881800, 310.256600)",
        "(301.012900, 289.130600, 310.361400)",
        "(301.118800, 288.316300, 310.456100)",
        "(301.240500, 287.653900, 310.452600)",
        "(301.294400, 287.405100, 310.371200)",
        "(301.327700, 286.781100, 310.347700)",
        "(301.246800, 285.876400, 310.608800)",
        "(301.221100, 284.734600, 311.155900)",
        "(301.087000, 283.327000, 311.933500)",
        "(300.999100, 282.707200, 312.219200)",
        "(300.800800, 281.608800, 312.609800)",
        "(300.626800, 280.339900, 313.109400)",
        "(300.332600, 279.329700, 313.423600)",
        "(300.077600, 278.545200, 313.518600)",
        "(299.932700, 278.076700, 313.646200)",
        "(299.585100, 277.092100, 313.952500)",
        "(299.222700, 276.132300, 314.277000)",
        "(298.942000, 275.442200, 314.240900)",
        "(298.496000, 274.508200, 314.561600)",
        "(298.260500, 274.024000, 314.815500)",
        "(297.835800, 273.615400, 314.679800)",
        "(297.425000, 273.039800, 314.672500)",
        "(296.858200, 271.933300, 315.258600)",
        "(296.119300, 270.817800, 315.935200)",
        "(295.756000, 270.594600, 315.943700)",
        "(295.106100, 270.384500, 315.730900)",
        "(294.406100, 269.866600, 315.828500)",
        "(293.674700, 268.802300, 316.493900)",
        "(292.819700, 268.158000, 316.780900)",
        "(292.424800, 267.950900, 316.817000)",
        "(291.532200, 267.378800, 317.055100)",
        "(290.606500, 267.070400, 317.253200)",
        "(289.933300, 268.000000, 316.115400)",
        "(289.320100, 268.266900, 315.699800)",
        "(288.971500, 267.844700, 316.014200)",
        "(288.018800, 267.638900, 316.064700)",
        "(287.267100, 267.829300, 315.811100)",
        "(286.880200, 267.840200, 315.714000)",
        "(286.289900, 267.413400, 315.958500)",
        "(286.014700, 267.381900, 315.963200)",
[truncated: 526,954 more chars]
