# Supplementary material for: Playing the mirror game in virtual reality with an autonomous character
Source: Sci Rep. 2022 Dec 9;12:21329. doi: 10.1038/s41598-022-25197-z (PMC9734752; doi:10.1038/s41598-022-25197-z)
Supplement: Supplementary file 2 — Supplementary Information 1. [file 41598_2022_25197_MOESM2_ESM.zip › Data/Couple14/condition1_trial1_player1.json]

{
    "isFemale": true,
    "eyesLevel": 1.695455551147461,
    "timestamps": [
        0.0,
        0.019989013671875,
        0.03997802734375,
        0.05999755859375,
        0.079986572265625,
        0.100006103515625,
        0.1199951171875,
        0.139984130859375,
        0.160003662109375,
        0.17999267578125,
        0.199981689453125,
        0.220001220703125,
        0.239990234375,
        0.259979248046875,
        0.279998779296875,
        0.29998779296875,
        0.319976806640625,
        0.339996337890625,
        0.3599853515625,
        0.3800048828125,
        0.399993896484375,
        0.41998291015625,
        0.44000244140625,
        0.459991455078125,
        0.47998046875,
        0.5,
        0.519989013671875,
        0.53997802734375,
        0.55999755859375,
        0.579986572265625,
        0.600006103515625,
        0.6199951171875,
        0.639984130859375,
        0.660003662109375,
        0.67999267578125,
        0.699981689453125,
        0.720001220703125,
        0.739990234375,
        0.759979248046875,
        0.779998779296875,
        0.79998779296875,
        0.819976806640625,
        0.839996337890625,
        0.8599853515625,
        0.8800048828125,
        0.899993896484375,
        0.91998291015625,
        0.94000244140625,
        0.959991455078125,
        0.97998046875,
        1.0,
        1.019989013671875,
        1.03997802734375,
        1.05999755859375,
        1.079986572265625,
        1.100006103515625,
        1.1199951171875,
        1.139984130859375,
        1.160003662109375,
        1.17999267578125,
        1.199981689453125,
        1.220001220703125,
        1.239990234375,
        1.259979248046875,
        1.279998779296875,
        1.29998779296875,
        1.319976806640625,
        1.339996337890625,
        1.3599853515625,
        1.3800048828125,
        1.399993896484375,
        1.41998291015625,
        1.44000244140625,
        1.459991455078125,
        1.47998046875,
        1.5,
        1.519989013671875,
        1.53997802734375,
        1.55999755859375,
        1.579986572265625,
        1.600006103515625,
        1.6199951171875,
        1.639984130859375,
        1.660003662109375,
        1.67999267578125,
        1.699981689453125,
        1.720001220703125,
        1.739990234375,
        1.759979248046875,
        1.779998779296875,
        1.79998779296875,
        1.819976806640625,
        1.839996337890625,
        1.8599853515625,
        1.8800048828125,
        1.899993896484375,
        1.91998291015625,
        1.94000244140625,
        1.959991455078125,
        1.97998046875,
        2.0,
        2.019989013671875,
        2.03997802734375,
        2.05999755859375,
        2.079986572265625,
        2.100006103515625,
        2.1199951171875,
        2.139984130859375,
        2.160003662109375,
        2.17999267578125,
        2.199981689453125,
        2.220001220703125,
        2.239990234375,
        2.259979248046875,
        2.279998779296875,
        2.29998779296875,
        2.319976806640625,
        2.339996337890625,
        2.3599853515625,
        2.3800048828125,
        2.399993896484375,
        2.41998291015625,
        2.44000244140625,
        2.459991455078125,
        2.47998046875,
        2.5,
        2.519989013671875,
        2.53997802734375,
        2.55999755859375,
        2.579986572265625,
        2.600006103515625,
        2.6199951171875,
        2.639984130859375,
        2.660003662109375,
        2.67999267578125,
        2.699981689453125,
        2.720001220703125,
        2.739990234375,
        2.759979248046875,
        2.779998779296875,
        2.79998779296875,
        2.819976806640625,
        2.839996337890625,
        2.8599853515625,
        2.8800048828125,
        2.899993896484375,
        2.91998291015625,
        2.94000244140625,
        2.959991455078125,
        2.97998046875,
        3.0,
        3.019989013671875,
        3.03997802734375,
        3.05999755859375,
        3.079986572265625,
        3.100006103515625,
        3.1199951171875,
        3.139984130859375,
        3.160003662109375,
        3.17999267578125,
        3.199981689453125,
        3.220001220703125,
        3.239990234375,
        3.259979248046875,
        3.279998779296875,
        3.29998779296875,
        3.319976806640625,
        3.339996337890625,
        3.3599853515625,
        3.3800048828125,
        3.399993896484375,
        3.41998291015625,
        3.44000244140625,
        3.459991455078125,
        3.47998046875,
        3.5,
        3.519989013671875,
        3.53997802734375,
        3.55999755859375,
        3.579986572265625,
        3.600006103515625,
        3.6199951171875,
        3.639984130859375,
        3.660003662109375,
        3.67999267578125,
        3.699981689453125,
        3.720001220703125,
        3.739990234375,
        3.759979248046875,
        3.779998779296875,
        3.79998779296875,
        3.819976806640625,
        3.839996337890625,
        3.8599853515625,
        3.8800048828125,
        3.899993896484375,
        3.91998291015625,
        3.94000244140625,
        3.959991455078125,
        3.97998046875,
        4.0,
        4.019989013671875,
        4.03997802734375,
        4.05999755859375,
        4.079986572265625,
        4.100006103515625,
        4.1199951171875,
        4.139984130859375,
        4.160003662109375,
        4.17999267578125,
        4.199981689453125,
        4.220001220703125,
        4.239990234375,
        4.259979248046875,
        4.279998779296875,
        4.29998779296875,
        4.319976806640625,
        4.339996337890625,
        4.3599853515625,
        4.3800048828125,
        4.399993896484375,
        4.41998291015625,
        4.44000244140625,
        4.459991455078125,
        4.47998046875,
        4.5,
        4.519989013671875,
        4.53997802734375,
        4.55999755859375,
        4.579986572265625,
        4.600006103515625,
        4.6199951171875,
        4.639984130859375,
        4.660003662109375,
        4.67999267578125,
        4.699981689453125,
        4.720001220703125,
        4.739990234375,
        4.759979248046875,
        4.779998779296875,
        4.79998779296875,
        4.819976806640625,
        4.839996337890625,
        4.8599853515625,
        4.8800048828125,
        4.899993896484375,
        4.91998291015625,
        4.94000244140625,
        4.959991455078125,
        4.97998046875,
        5.0,
        5.019989013671875,
        5.03997802734375,
        5.05999755859375,
        5.079986572265625,
        5.100006103515625,
        5.1199951171875,
        5.139984130859375,
        5.160003662109375,
        5.17999267578125,
        5.199981689453125,
        5.220001220703125,
        5.239990234375,
        5.259979248046875,
        5.279998779296875,
        5.29998779296875,
        5.319976806640625,
        5.339996337890625,
        5.3599853515625,
        5.3800048828125,
        5.399993896484375,
        5.41998291015625,
        5.44000244140625,
        5.459991455078125,
        5.47998046875,
        5.5,
        5.519989013671875,
        5.53997802734375,
        5.55999755859375,
        5.579986572265625,
        5.600006103515625,
        5.6199951171875,
        5.639984130859375,
        5.660003662109375,
        5.67999267578125,
        5.699981689453125,
        5.720001220703125,
        5.739990234375,
        5.759979248046875,
        5.779998779296875,
        5.79998779296875,
        5.819976806640625,
        5.839996337890625,
        5.8599853515625,
        5.8800048828125,
        5.899993896484375,
        5.91998291015625,
        5.94000244140625,
        5.959991455078125,
        5.97998046875,
        6.0,
        6.019989013671875,
        6.03997802734375,
        6.05999755859375,
        6.079986572265625,
        6.100006103515625,
        6.1199951171875,
        6.139984130859375,
        6.160003662109375,
        6.17999267578125,
        6.199981689453125,
        6.220001220703125,
        6.239990234375,
        6.259979248046875,
        6.279998779296875,
        6.29998779296875,
        6.319976806640625,
        6.339996337890625,
        6.3599853515625,
        6.3800048828125,
        6.399993896484375,
        6.41998291015625,
        6.44000244140625,
        6.459991455078125,
        6.47998046875,
        6.5,
        6.519989013671875,
        6.53997802734375,
        6.55999755859375,
        6.579986572265625,
        6.600006103515625,
        6.6199951171875,
        6.639984130859375,
        6.660003662109375,
        6.67999267578125,
        6.699981689453125,
        6.720001220703125,
        6.739990234375,
        6.759979248046875,
        6.779998779296875,
        6.79998779296875,
        6.819976806640625,
        6.839996337890625,
        6.8599853515625,
        6.8800048828125,
        6.899993896484375,
        6.91998291015625,
        6.94000244140625,
        6.959991455078125,
        6.97998046875,
        7.0,
        7.019989013671875,
        7.03997802734375,
        7.05999755859375,
        7.079986572265625,
        7.100006103515625,
        7.1199951171875,
        7.139984130859375,
        7.160003662109375,
        7.17999267578125,
        7.199981689453125,
        7.220001220703125,
        7.239990234375,
        7.259979248046875,
        7.279998779296875,
        7.29998779296875,
        7.319976806640625,
        7.339996337890625,
        7.3599853515625,
        7.3800048828125,
        7.399993896484375,
        7.41998291015625,
        7.44000244140625,
        7.459991455078125,
        7.47998046875,
        7.5,
        7.519989013671875,
        7.53997802734375,
        7.55999755859375,
        7.579986572265625,
        7.600006103515625,
        7.6199951171875,
        7.639984130859375,
        7.660003662109375,
        7.67999267578125,
        7.699981689453125,
        7.720001220703125,
        7.739990234375,
        7.759979248046875,
        7.779998779296875,
        7.79998779296875,
        7.819976806640625,
        7.839996337890625,
        7.8599853515625,
        7.8800048828125,
        7.899993896484375,
        7.91998291015625,
        7.94000244140625,
        7.959991455078125,
        7.97998046875,
        8.0,
        8.019989013671875,
        8.03997802734375,
        8.05999755859375,
        8.079986572265625,
        8.100006103515625,
        8.1199951171875,
        8.139984130859375,
        8.160003662109375,
        8.17999267578125,
        8.199981689453125,
        8.220001220703125,
        8.239990234375,
        8.259979248046875,
        8.279998779296875,
        8.29998779296875,
        8.319976806640625,
        8.339996337890625,
        8.3599853515625,
        8.3800048828125,
        8.399993896484375,
        8.41998291015625,
        8.44000244140625,
        8.459991455078125,
        8.47998046875,
        8.5,
        8.519989013671875,
        8.53997802734375,
        8.55999755859375,
        8.579986572265625,
        8.600006103515625,
        8.6199951171875,
        8.639984130859375,
        8.660003662109375,
        8.67999267578125,
        8.699981689453125,
        8.720001220703125,
        8.739990234375,
        8.759979248046875,
        8.779998779296875,
        8.79998779296875,
        8.819976806640625,
        8.839996337890625,
        8.8599853515625,
        8.8800048828125,
        8.899993896484375,
        8.91998291015625,
        8.94000244140625,
        8.959991455078125,
        8.97998046875,
        9.0,
        9.019989013671875,
        9.03997802734375,
        9.05999755859375,
        9.079986572265625,
        9.100006103515625,
        9.1199951171875,
        9.139984130859375,
        9.160003662109375,
        9.17999267578125,
        9.199981689453125,
        9.220001220703125,
        9.239990234375,
        9.259979248046875,
        9.279998779296875,
        9.29998779296875,
        9.319976806640625,
        9.339996337890625,
        9.3599853515625,
        9.3800048828125,
        9.399993896484375,
        9.41998291015625,
        9.44000244140625,
        9.459991455078125,
        9.47998046875,
        9.5,
        9.519989013671875,
        9.53997802734375,
        9.55999755859375,
        9.579986572265625,
        9.600006103515625,
        9.6199951171875,
        9.639984130859375,
        9.660003662109375,
        9.67999267578125,
        9.699981689453125,
        9.720001220703125,
        9.739990234375,
        9.759979248046875,
        9.779998779296875,
        9.79998779296875,
        9.819976806640625,
        9.839996337890625,
        9.8599853515625,
        9.8800048828125,
        9.899993896484375,
        9.91998291015625,
        9.94000244140625,
        9.959991455078125,
        9.97998046875,
        10.0,
        10.019989013671875,
        10.03997802734375,
        10.05999755859375,
        10.079986572265625,
        10.100006103515625,
        10.1199951171875,
        10.139984130859375,
        10.160003662109375,
        10.17999267578125,
        10.199981689453125,
        10.220001220703125,
        10.239990234375,
        10.259979248046875,
        10.279998779296875,
        10.29998779296875,
        10.319976806640625,
        10.339996337890625,
        10.3599853515625,
        10.3800048828125,
        10.399993896484375,
        10.41998291015625,
        10.44000244140625,
        10.459991455078125,
        10.47998046875,
        10.5,
        10.519989013671875,
        10.53997802734375,
        10.55999755859375,
        10.579986572265625,
        10.600006103515625,
        10.6199951171875,
        10.639984130859375,
        10.660003662109375,
        10.67999267578125,
        10.699981689453125,
        10.720001220703125,
        10.739990234375,
        10.759979248046875,
        10.779998779296875,
        10.79998779296875,
        10.819976806640625,
        10.839996337890625,
        10.8599853515625,
        10.8800048828125,
        10.899993896484375,
        10.91998291015625,
        10.94000244140625,
        10.959991455078125,
        10.97998046875,
        11.0,
        11.019989013671875,
        11.03997802734375,
        11.05999755859375,
        11.079986572265625,
        11.100006103515625,
        11.1199951171875,
        11.139984130859375,
        11.160003662109375,
        11.17999267578125,
        11.199981689453125,
        11.220001220703125,
        11.239990234375,
        11.259979248046875,
        11.279998779296875,
        11.29998779296875,
        11.319976806640625,
        11.339996337890625,
        11.3599853515625,
        11.3800048828125,
        11.399993896484375,
        11.41998291015625,
        11.44000244140625,
        11.459991455078125,
        11.47998046875,
        11.5,
        11.519989013671875,
        11.53997802734375,
        11.55999755859375,
        11.579986572265625,
        11.600006103515625,
        11.6199951171875,
        11.639984130859375,
        11.660003662109375,
        11.67999267578125,
        11.699981689453125,
        11.720001220703125,
        11.739990234375,
        11.759979248046875,
        11.779998779296875,
        11.79998779296875,
        11.819976806640625,
        11.839996337890625,
        11.8599853515625,
        11.8800048828125,
        11.899993896484375,
        11.91998291015625,
        11.94000244140625,
        11.959991455078125,
        11.97998046875,
        12.0,
        12.019989013671875,
        12.03997802734375,
        12.05999755859375,
        12.079986572265625,
        12.100006103515625,
        12.1199951171875,
        12.139984130859375,
        12.160003662109375,
        12.17999267578125,
        12.199981689453125,
        12.220001220703125,
        12.239990234375,
        12.259979248046875,
        12.279998779296875,
        12.29998779296875,
        12.319976806640625,
        12.339996337890625,
        12.3599853515625,
        12.3800048828125,
        12.399993896484375,
        12.41998291015625,
        12.44000244140625,
        12.459991455078125,
        12.47998046875,
        12.5,
        12.519989013671875,
        12.53997802734375,
        12.55999755859375,
        12.579986572265625,
        12.600006103515625,
        12.6199951171875,
        12.639984130859375,
        12.660003662109375,
        12.67999267578125,
        12.699981689453125,
        12.720001220703125,
        12.739990234375,
        12.759979248046875,
        12.779998779296875,
        12.79998779296875,
        12.819976806640625,
        12.839996337890625,
        12.8599853515625,
        12.8800048828125,
        12.899993896484375,
        12.91998291015625,
        12.94000244140625,
        12.959991455078125,
        12.97998046875,
        13.0,
        13.019989013671875,
        13.03997802734375,
        13.05999755859375,
        13.079986572265625,
        13.100006103515625,
        13.1199951171875,
        13.139984130859375,
        13.160003662109375,
        13.17999267578125,
        13.199981689453125,
        13.220001220703125,
        13.239990234375,
        13.259979248046875,
        13.279998779296875,
        13.29998779296875,
        13.319976806640625,
        13.339996337890625,
        13.3599853515625,
        13.3800048828125,
        13.399993896484375,
        13.41998291015625,
        13.44000244140625,
        13.459991455078125,
        13.47998046875,
        13.5,
        13.519989013671875,
        13.53997802734375,
        13.55999755859375,
        13.579986572265625,
        13.600006103515625,
        13.6199951171875,
        13.639984130859375,
        13.660003662109375,
        13.67999267578125,
        13.699981689453125,
        13.720001220703125,
        13.739990234375,
        13.759979248046875,
        13.779998779296875,
        13.79998779296875,
        13.819976806640625,
        13.839996337890625,
        13.8599853515625,
        13.8800048828125,
        13.899993896484375,
        13.91998291015625,
        13.94000244140625,
        13.959991455078125,
        13.97998046875,
        14.0,
        14.019989013671875,
        14.03997802734375,
        14.05999755859375,
        14.079986572265625,
        14.100006103515625,
        14.1199951171875,
        14.139984130859375,
        14.160003662109375,
        14.17999267578125,
        14.199981689453125,
        14.220001220703125,
        14.239990234375,
        14.259979248046875,
        14.279998779296875,
        14.29998779296875,
        14.319976806640625,
        14.339996337890625,
        14.3599853515625,
        14.3800048828125,
        14.399993896484375,
        14.41998291015625,
        14.44000244140625,
        14.459991455078125,
        14.47998046875,
        14.5,
        14.519989013671875,
        14.53997802734375,
        14.55999755859375,
        14.579986572265625,
        14.600006103515625,
        14.6199951171875,
        14.639984130859375,
        14.660003662109375,
        14.67999267578125,
        14.699981689453125,
        14.720001220703125,
        14.739990234375,
        14.759979248046875,
        14.779998779296875,
        14.79998779296875,
        14.819976806640625,
        14.839996337890625,
        14.8599853515625,
        14.8800048828125,
        14.899993896484375,
        14.91998291015625,
        14.94000244140625,
        14.959991455078125,
        14.97998046875,
        15.0,
        15.019989013671875,
        15.03997802734375,
        15.05999755859375,
        15.079986572265625,
        15.100006103515625,
        15.1199951171875,
        15.139984130859375,
        15.160003662109375,
        15.17999267578125,
        15.199981689453125,
        15.220001220703125,
        15.239990234375,
        15.259979248046875,
        15.279998779296875,
        15.29998779296875,
        15.319976806640625,
        15.339996337890625,
        15.3599853515625,
        15.3800048828125,
        15.399993896484375,
        15.41998291015625,
        15.44000244140625,
        15.459991455078125,
        15.47998046875,
        15.5,
        15.519989013671875,
        15.53997802734375,
        15.55999755859375,
        15.579986572265625,
        15.600006103515625,
        15.6199951171875,
        15.639984130859375,
        15.660003662109375,
        15.67999267578125,
        15.699981689453125,
        15.720001220703125,
        15.739990234375,
        15.759979248046875,
        15.779998779296875,
        15.79998779296875,
        15.819976806640625,
        15.839996337890625,
        15.8599853515625,
        15.8800048828125,
        15.899993896484375,
        15.91998291015625,
        15.94000244140625,
        15.959991455078125,
        15.97998046875,
        16.0,
        16.019989013671876,
        16.03997802734375,
        16.05999755859375,
        16.079986572265626,
        16.100006103515626,
        16.1199951171875,
        16.139984130859376,
        16.160003662109376,
        16.17999267578125,
        16.199981689453126,
        16.220001220703126,
        16.239990234375,
        16.259979248046876,
        16.279998779296876,
        16.29998779296875,
        16.319976806640626,
        16.339996337890626,
        16.3599853515625,
        16.3800048828125,
        16.399993896484376,
        16.41998291015625,
        16.44000244140625,
        16.459991455078126,
        16.47998046875,
        16.5,
        16.519989013671876,
        16.53997802734375,
        16.55999755859375,
        16.579986572265626,
        16.600006103515626,
        16.6199951171875,
        16.639984130859376,
        16.660003662109376,
        16.67999267578125,
        16.699981689453126,
        16.720001220703126,
        16.739990234375,
        16.759979248046876,
        16.779998779296876,
        16.79998779296875,
        16.819976806640626,
        16.839996337890626,
        16.8599853515625,
        16.8800048828125,
        16.899993896484376,
        16.91998291015625,
        16.94000244140625,
        16.959991455078126,
        16.97998046875,
        17.0,
        17.019989013671876,
        17.03997802734375,
        17.05999755859375,
        17.079986572265626,
        17.100006103515626,
        17.1199951171875,
        17.139984130859376,
        17.160003662109376,
        17.17999267578125,
        17.199981689453126,
        17.220001220703126,
        17.239990234375,
        17.259979248046876,
        17.279998779296876,
        17.29998779296875,
        17.319976806640626,
        17.339996337890626,
        17.3599853515625,
        17.3800048828125,
        17.399993896484376,
        17.41998291015625,
        17.44000244140625,
        17.459991455078126,
        17.47998046875,
        17.5,
        17.519989013671876,
        17.53997802734375,
        17.55999755859375,
        17.579986572265626,
        17.600006103515626,
        17.6199951171875,
        17.639984130859376,
        17.660003662109376,
        17.67999267578125,
        17.699981689453126,
        17.720001220703126,
        17.739990234375,
        17.759979248046876,
        17.779998779296876,
        17.79998779296875,
        17.819976806640626,
        17.839996337890626,
        17.8599853515625,
        17.8800048828125,
        17.899993896484376,
        17.91998291015625,
        17.94000244140625,
        17.959991455078126,
        17.97998046875,
        18.0,
        18.019989013671876,
        18.03997802734375,
        18.05999755859375,
        18.079986572265626,
        18.100006103515626,
        18.1199951171875,
        18.139984130859376,
        18.160003662109376,
        18.17999267578125,
        18.199981689453126,
        18.220001220703126,
        18.239990234375,
        18.259979248046876,
        18.279998779296876,
        18.29998779296875,
        18.319976806640626,
        18.339996337890626,
        18.3599853515625,
        18.3800048828125,
        18.399993896484376,
        18.41998291015625,
        18.44000244140625,
        18.459991455078126,
        18.47998046875,
        18.5,
        18.519989013671876,
        18.53997802734375,
        18.55999755859375,
        18.579986572265626,
        18.600006103515626,
        18.6199951171875,
        18.639984130859376,
        18.660003662109376,
        18.67999267578125,
        18.699981689453126,
        18.720001220703126,
        18.739990234375,
        18.759979248046876,
        18.779998779296876,
        18.79998779296875,
        18.819976806640626,
        18.839996337890626,
        18.8599853515625,
        18.8800048828125,
        18.899993896484376,
        18.91998291015625,
        18.94000244140625,
        18.959991455078126,
        18.97998046875,
        19.0,
        19.019989013671876,
        19.03997802734375,
        19.05999755859375,
        19.079986572265626,
        19.100006103515626,
        19.1199951171875,
        19.139984130859376,
        19.160003662109376,
        19.17999267578125,
        19.199981689453126,
        19.220001220703126,
        19.239990234375,
        19.259979248046876,
        19.279998779296876,
        19.29998779296875,
        19.319976806640626,
        19.339996337890626,
        19.3599853515625,
        19.3800048828125,
        19.399993896484376,
        19.41998291015625,
        19.44000244140625,
        19.459991455078126,
        19.47998046875,
        19.5,
        19.519989013671876,
        19.53997802734375,
        19.55999755859375,
        19.579986572265626,
        19.600006103515626,
        19.6199951171875,
        19.639984130859376,
        19.660003662109376,
        19.67999267578125,
        19.699981689453126,
        19.720001220703126,
        19.739990234375,
        19.759979248046876,
        19.779998779296876,
        19.79998779296875,
        19.819976806640626,
        19.839996337890626,
        19.8599853515625,
        19.8800048828125,
        19.899993896484376,
        19.91998291015625,
        19.94000244140625,
        19.959991455078126,
        19.97998046875,
        20.0,
        20.019989013671876,
        20.03997802734375,
        20.05999755859375,
        20.079986572265626,
        20.100006103515626,
        20.1199951171875,
        20.139984130859376,
        20.160003662109376,
        20.17999267578125,
        20.199981689453126,
        20.220001220703126,
        20.239990234375,
        20.259979248046876,
        20.279998779296876,
        20.29998779296875,
        20.319976806640626,
        20.339996337890626,
        20.3599853515625,
        20.3800048828125,
        20.399993896484376,
        20.41998291015625,
        20.44000244140625,
        20.459991455078126,
        20.47998046875,
        20.5,
        20.519989013671876,
        20.53997802734375,
        20.55999755859375,
        20.579986572265626,
        20.600006103515626,
        20.6199951171875,
        20.639984130859376,
        20.660003662109376,
        20.67999267578125,
        20.699981689453126,
        20.720001220703126,
        20.739990234375,
        20.759979248046876,
        20.779998779296876,
        20.79998779296875,
        20.819976806640626,
        20.839996337890626,
        20.8599853515625,
        20.8800048828125,
        20.899993896484376,
        20.91998291015625,
        20.94000244140625,
        20.959991455078126,
        20.97998046875,
        21.0,
        21.019989013671876,
        21.03997802734375,
        21.05999755859375,
        21.079986572265626,
        21.100006103515626,
        21.1199951171875,
        21.139984130859376,
        21.160003662109376,
        21.17999267578125,
        21.199981689453126,
        21.220001220703126,
        21.239990234375,
        21.259979248046876,
        21.279998779296876,
        21.29998779296875,
        21.319976806640626,
        21.339996337890626,
        21.3599853515625,
        21.3800048828125,
        21.399993896484376,
        21.41998291015625,
        21.44000244140625,
        21.459991455078126,
        21.47998046875,
        21.5,
        21.519989013671876,
        21.53997802734375,
        21.55999755859375,
        21.579986572265626,
        21.600006103515626,
        21.6199951171875,
        21.639984130859376,
        21.660003662109376,
        21.67999267578125,
        21.699981689453126,
        21.720001220703126,
        21.739990234375,
        21.759979248046876,
        21.779998779296876,
        21.79998779296875,
        21.819976806640626,
        21.839996337890626,
        21.8599853515625,
        21.8800048828125,
        21.899993896484376,
        21.91998291015625,
        21.94000244140625,
        21.959991455078126,
        21.97998046875,
        22.0,
        22.019989013671876,
        22.03997802734375,
        22.05999755859375,
        22.079986572265626,
        22.100006103515626,
        22.1199951171875,
        22.139984130859376,
        22.160003662109376,
        22.17999267578125,
        22.199981689453126,
        22.220001220703126,
        22.239990234375,
        22.259979248046876,
        22.279998779296876,
        22.29998779296875,
        22.319976806640626,
        22.339996337890626,
        22.3599853515625,
        22.3800048828125,
        22.399993896484376,
        22.41998291015625,
        22.44000244140625,
        22.459991455078126,
        22.47998046875,
        22.5,
        22.519989013671876,
        22.53997802734375,
        22.55999755859375,
        22.579986572265626,
        22.600006103515626,
        22.6199951171875,
        22.639984130859376,
        22.660003662109376,
        22.67999267578125,
        22.699981689453126,
        22.720001220703126,
        22.739990234375,
        22.759979248046876,
        22.779998779296876,
        22.79998779296875,
        22.819976806640626,
        22.839996337890626,
        22.8599853515625,
        22.8800048828125,
        22.899993896484376,
        22.91998291015625,
        22.94000244140625,
        22.959991455078126,
        22.97998046875,
        23.0,
        23.019989013671876,
        23.03997802734375,
        23.05999755859375,
        23.079986572265626,
        23.100006103515626,
        23.1199951171875,
        23.139984130859376,
        23.160003662109376,
        23.17999267578125,
        23.199981689453126,
        23.220001220703126,
        23.239990234375,
        23.259979248046876,
        23.279998779296876,
        23.29998779296875,
        23.319976806640626,
        23.339996337890626,
        23.3599853515625,
        23.3800048828125,
        23.399993896484376,
        23.41998291015625,
        23.44000244140625,
        23.459991455078126,
        23.47998046875,
        23.5,
        23.519989013671876,
        23.53997802734375,
        23.55999755859375,
        23.579986572265626,
        23.600006103515626,
        23.6199951171875,
        23.639984130859376,
        23.660003662109376,
        23.67999267578125,
        23.699981689453126,
        23.720001220703126,
        23.739990234375,
        23.759979248046876,
        23.779998779296876,
        23.79998779296875,
        23.819976806640626,
        23.839996337890626,
        23.8599853515625,
        23.8800048828125,
        23.899993896484376,
        23.91998291015625,
        23.94000244140625,
        23.959991455078126,
        23.97998046875,
        24.0,
        24.019989013671876,
        24.03997802734375,
        24.05999755859375,
        24.079986572265626,
        24.100006103515626,
        24.1199951171875,
        24.139984130859376,
        24.160003662109376,
        24.17999267578125,
        24.199981689453126,
        24.220001220703126,
        24.239990234375,
        24.259979248046876,
        24.279998779296876,
        24.29998779296875,
        24.319976806640626,
        24.339996337890626,
        24.3599853515625,
        24.3800048828125,
        24.399993896484376,
        24.41998291015625,
        24.44000244140625,
        24.459991455078126,
        24.47998046875,
        24.5,
        24.519989013671876,
        24.53997802734375,
        24.55999755859375,
        24.579986572265626,
        24.600006103515626,
        24.6199951171875,
        24.639984130859376,
        24.660003662109376,
        24.67999267578125,
        24.699981689453126,
        24.720001220703126,
        24.739990234375,
        24.759979248046876,
        24.779998779296876,
        24.79998779296875,
        24.819976806640626,
        24.839996337890626,
        24.8599853515625,
        24.8800048828125,
        24.899993896484376,
        24.91998291015625,
        24.94000244140625,
        24.959991455078126,
        24.97998046875,
        25.0,
        25.019989013671876,
        25.03997802734375,
        25.05999755859375,
        25.079986572265626,
        25.100006103515626,
        25.1199951171875,
        25.139984130859376,
        25.160003662109376,
        25.17999267578125,
        25.199981689453126,
        25.220001220703126,
        25.239990234375,
        25.259979248046876,
        25.279998779296876,
        25.29998779296875,
        25.319976806640626,
        25.339996337890626,
        25.3599853515625,
        25.3800048828125,
        25.399993896484376,
        25.41998291015625,
        25.44000244140625,
        25.459991455078126,
        25.47998046875,
        25.5,
        25.519989013671876,
        25.53997802734375,
        25.55999755859375,
        25.579986572265626,
        25.600006103515626,
        25.6199951171875,
        25.639984130859376,
        25.660003662109376,
        25.67999267578125,
        25.699981689453126,
        25.720001220703126,
        25.739990234375,
        25.759979248046876,
        25.779998779296876,
        25.79998779296875,
        25.819976806640626,
        25.839996337890626,
        25.8599853515625,
        25.8800048828125,
        25.899993896484376,
        25.91998291015625,
        25.94000244140625,
        25.959991455078126,
        25.97998046875,
        26.0,
        26.019989013671876,
        26.03997802734375,
        26.05999755859375,
        26.079986572265626,
        26.100006103515626,
        26.1199951171875,
        26.139984130859376,
        26.160003662109376,
        26.17999267578125,
        26.199981689453126,
        26.220001220703126,
        26.239990234375,
        26.259979248046876,
        26.279998779296876,
        26.29998779296875,
        26.319976806640626,
        26.339996337890626,
        26.3599853515625,
        26.3800048828125,
        26.399993896484376,
        26.41998291015625,
        26.44000244140625,
        26.459991455078126,
        26.47998046875,
        26.5,
        26.519989013671876,
        26.53997802734375,
        26.55999755859375,
        26.579986572265626,
        26.600006103515626,
        26.6199951171875,
        26.639984130859376,
        26.660003662109376,
        26.67999267578125,
        26.699981689453126,
        26.720001220703126,
        26.739990234375,
        26.759979248046876,
        26.779998779296876,
        26.79998779296875,
        26.819976806640626,
        26.839996337890626,
        26.8599853515625,
        26.8800048828125,
        26.899993896484376,
        26.91998291015625,
        26.94000244140625,
        26.959991455078126,
        26.97998046875,
        27.0,
        27.019989013671876,
        27.03997802734375,
        27.05999755859375,
        27.079986572265626,
        27.100006103515626,
        27.1199951171875,
        27.139984130859376,
        27.160003662109376,
        27.17999267578125,
        27.199981689453126,
        27.220001220703126,
        27.239990234375,
        27.259979248046876,
        27.279998779296876,
        27.29998779296875,
        27.319976806640626,
        27.339996337890626,
        27.3599853515625,
        27.3800048828125,
        27.399993896484376,
        27.41998291015625,
        27.44000244140625,
        27.459991455078126,
        27.47998046875,
        27.5,
        27.519989013671876,
        27.53997802734375,
        27.55999755859375,
        27.579986572265626,
        27.600006103515626,
        27.6199951171875,
        27.639984130859376,
        27.660003662109376,
        27.67999267578125,
        27.699981689453126,
        27.720001220703126,
        27.739990234375,
        27.759979248046876,
        27.779998779296876,
        27.79998779296875,
        27.819976806640626,
        27.839996337890626,
        27.8599853515625,
        27.8800048828125,
        27.899993896484376,
        27.91998291015625,
        27.94000244140625,
        27.959991455078126,
        27.97998046875,
        28.0,
        28.019989013671876,
        28.03997802734375,
        28.05999755859375,
        28.079986572265626,
        28.100006103515626,
        28.1199951171875,
        28.139984130859376,
        28.160003662109376,
        28.17999267578125,
        28.199981689453126,
        28.220001220703126,
        28.239990234375,
        28.259979248046876,
        28.279998779296876,
        28.29998779296875,
        28.319976806640626,
        28.339996337890626,
        28.3599853515625,
        28.3800048828125,
        28.399993896484376,
        28.41998291015625,
        28.44000244140625,
        28.459991455078126,
        28.47998046875,
        28.5,
        28.519989013671876,
        28.53997802734375,
        28.55999755859375,
        28.579986572265626,
        28.600006103515626,
        28.6199951171875,
        28.639984130859376,
        28.660003662109376,
        28.67999267578125,
        28.699981689453126,
        28.720001220703126,
        28.739990234375,
        28.759979248046876,
        28.779998779296876,
        28.79998779296875,
        28.819976806640626,
        28.839996337890626,
        28.8599853515625,
        28.8800048828125,
        28.899993896484376,
        28.91998291015625,
        28.94000244140625,
        28.959991455078126,
        28.97998046875,
        29.0,
        29.019989013671876,
        29.03997802734375,
        29.05999755859375,
        29.079986572265626,
        29.100006103515626,
        29.1199951171875,
        29.139984130859376,
        29.160003662109376,
        29.17999267578125,
        29.199981689453126,
        29.220001220703126,
        29.239990234375,
        29.259979248046876,
        29.279998779296876,
        29.29998779296875,
        29.319976806640626,
        29.339996337890626,
        29.3599853515625,
        29.3800048828125,
        29.399993896484376,
        29.41998291015625,
        29.44000244140625,
        29.459991455078126,
        29.47998046875,
        29.5,
        29.519989013671876,
        29.53997802734375,
        29.55999755859375,
        29.579986572265626,
        29.600006103515626,
        29.6199951171875,
        29.639984130859376,
        29.660003662109376,
        29.67999267578125,
        29.699981689453126,
        29.720001220703126,
        29.739990234375,
        29.759979248046876,
        29.779998779296876,
        29.79998779296875,
        29.819976806640626,
        29.839996337890626,
        29.8599853515625,
        29.8800048828125,
        29.899993896484376,
        29.91998291015625,
        29.94000244140625,
        29.959991455078126,
        29.97998046875,
        30.0,
        30.019989013671876,
        30.03997802734375,
        30.05999755859375,
        30.079986572265626,
        30.100006103515626,
        30.1199951171875,
        30.139984130859376,
        30.160003662109376,
        30.17999267578125,
        30.199981689453126,
        30.220001220703126,
        30.239990234375,
        30.259979248046876,
        30.279998779296876,
        30.29998779296875,
        30.319976806640626,
        30.339996337890626,
        30.3599853515625,
        30.3800048828125,
        30.399993896484376,
        30.41998291015625,
        30.44000244140625,
        30.459991455078126,
        30.47998046875,
        30.5,
        30.519989013671876,
        30.53997802734375,
        30.55999755859375,
        30.579986572265626,
        30.600006103515626,
        30.6199951171875,
        30.639984130859376,
        30.660003662109376,
        30.67999267578125,
        30.699981689453126,
        30.720001220703126,
        30.739990234375,
        30.759979248046876,
        30.779998779296876,
        30.79998779296875,
        30.819976806640626,
        30.839996337890626,
        30.8599853515625,
        30.8800048828125,
        30.899993896484376,
        30.91998291015625,
        30.94000244140625,
        30.959991455078126,
        30.97998046875,
        31.0,
        31.019989013671876,
        31.03997802734375,
        31.05999755859375,
        31.079986572265626,
        31.100006103515626,
        31.1199951171875,
        31.139984130859376,
        31.160003662109376,
        31.17999267578125,
        31.199981689453126,
        31.220001220703126,
        31.239990234375,
        31.259979248046876,
        31.279998779296876,
        31.29998779296875,
        31.319976806640626,
        31.339996337890626,
        31.3599853515625,
        31.3800048828125,
        31.399993896484376,
        31.41998291015625,
        31.44000244140625,
        31.459991455078126,
        31.47998046875,
        31.5,
        31.519989013671876,
        31.53997802734375,
        31.55999755859375,
        31.579986572265626,
        31.600006103515626,
        31.6199951171875,
        31.639984130859376,
        31.660003662109376,
        31.67999267578125,
        31.699981689453126,
        31.720001220703126,
        31.739990234375,
        31.759979248046876,
        31.779998779296876,
        31.79998779296875,
        31.819976806640626,
        31.839996337890626,
        31.8599853515625,
        31.8800048828125,
        31.899993896484376,
        31.91998291015625,
        31.94000244140625,
        31.959991455078126,
        31.97998046875,
        32.0,
        32.019989013671878,
        32.03997802734375,
        32.05999755859375,
        32.079986572265628,
        32.100006103515628,
        32.1199951171875,
        32.139984130859378,
        32.160003662109378,
        32.17999267578125,
        32.199981689453128,
        32.220001220703128,
        32.239990234375,
        32.259979248046878,
        32.279998779296878,
        32.29998779296875,
        32.319976806640628,
        32.339996337890628,
        32.3599853515625,
        32.3800048828125,
        32.399993896484378,
        32.41998291015625,
        32.44000244140625,
        32.459991455078128,
        32.47998046875,
        32.5,
        32.519989013671878,
        32.53997802734375,
        32.55999755859375,
        32.579986572265628,
        32.600006103515628,
        32.6199951171875,
        32.639984130859378,
        32.660003662109378,
        32.67999267578125,
        32.699981689453128,
        32.720001220703128,
        32.739990234375,
        32.759979248046878,
        32.779998779296878,
        32.79998779296875,
        32.819976806640628,
        32.839996337890628,
        32.8599853515625,
        32.8800048828125,
        32.899993896484378,
        32.91998291015625,
        32.94000244140625,
        32.959991455078128,
        32.97998046875,
        33.0,
        33.019989013671878,
        33.03997802734375,
        33.05999755859375,
        33.079986572265628,
        33.100006103515628,
        33.1199951171875,
        33.139984130859378,
        33.160003662109378,
        33.17999267578125,
        33.199981689453128,
        33.220001220703128,
        33.239990234375,
        33.259979248046878,
        33.279998779296878,
        33.29998779296875,
        33.319976806640628,
        33.339996337890628,
        33.3599853515625,
        33.3800048828125,
        33.399993896484378,
        33.41998291015625,
        33.44000244140625,
        33.459991455078128,
        33.47998046875,
        33.5,
        33.519989013671878,
        33.53997802734375,
        33.55999755859375,
        33.579986572265628,
        33.600006103515628,
        33.6199951171875,
        33.639984130859378,
        33.660003662109378,
        33.67999267578125,
        33.699981689453128,
        33.720001220703128,
        33.739990234375,
        33.759979248046878,
        33.779998779296878,
        33.79998779296875,
        33.819976806640628,
        33.839996337890628,
        33.8599853515625,
        33.8800048828125,
        33.899993896484378,
        33.91998291015625,
        33.94000244140625,
        33.959991455078128,
        33.97998046875,
        34.0,
        34.019989013671878,
        34.03997802734375,
        34.05999755859375,
        34.079986572265628,
        34.100006103515628,
        34.1199951171875,
        34.139984130859378,
        34.160003662109378,
        34.17999267578125,
        34.199981689453128,
        34.220001220703128,
        34.239990234375,
        34.259979248046878,
        34.279998779296878,
        34.29998779296875,
        34.319976806640628,
        34.339996337890628,
        34.3599853515625,
        34.3800048828125,
        34.399993896484378,
        34.41998291015625,
        34.44000244140625,
        34.459991455078128,
        34.47998046875,
        34.5,
        34.519989013671878,
        34.53997802734375,
        34.55999755859375,
        34.579986572265628,
        34.600006103515628,
        34.6199951171875,
        34.639984130859378,
        34.660003662109378,
        34.67999267578125,
        34.699981689453128,
        34.720001220703128,
        34.739990234375,
        34.759979248046878,
        34.779998779296878,
        34.79998779296875,
        34.819976806640628,
        34.839996337890628,
        34.8599853515625,
        34.8800048828125,
        34.899993896484378,
        34.91998291015625,
        34.94000244140625,
        34.959991455078128,
        34.97998046875,
        35.0,
        35.019989013671878,
        35.03997802734375,
        35.05999755859375,
        35.079986572265628,
        35.100006103515628,
        35.1199951171875,
        35.139984130859378,
        35.160003662109378,
        35.17999267578125,
        35.199981689453128,
        35.220001220703128,
        35.239990234375,
        35.259979248046878,
        35.279998779296878,
        35.29998779296875,
        35.319976806640628,
        35.339996337890628,
        35.3599853515625,
        35.3800048828125,
        35.399993896484378,
        35.41998291015625,
        35.44000244140625,
        35.459991455078128,
        35.47998046875,
        35.5,
        35.519989013671878,
        35.53997802734375,
        35.55999755859375,
        35.579986572265628,
        35.600006103515628,
        35.6199951171875,
        35.639984130859378,
        35.660003662109378,
        35.67999267578125,
        35.699981689453128,
        35.720001220703128,
        35.739990234375,
        35.759979248046878,
        35.779998779296878,
        35.79998779296875,
        35.819976806640628,
        35.839996337890628,
        35.8599853515625,
        35.8800048828125,
        35.899993896484378,
        35.91998291015625,
        35.94000244140625,
        35.959991455078128,
        35.97998046875,
        36.0,
        36.019989013671878,
        36.03997802734375,
        36.05999755859375,
        36.079986572265628,
        36.100006103515628,
        36.1199951171875,
        36.139984130859378,
        36.160003662109378,
        36.17999267578125,
        36.199981689453128,
        36.220001220703128,
        36.239990234375,
        36.259979248046878,
        36.279998779296878,
        36.29998779296875,
        36.319976806640628,
        36.339996337890628,
        36.3599853515625,
        36.3800048828125,
        36.399993896484378,
        36.41998291015625,
        36.44000244140625,
        36.459991455078128,
        36.47998046875,
        36.5,
        36.519989013671878,
        36.53997802734375,
        36.55999755859375,
        36.579986572265628,
        36.600006103515628,
        36.6199951171875,
        36.639984130859378,
        36.660003662109378,
        36.67999267578125,
        36.699981689453128,
        36.720001220703128,
        36.739990234375,
        36.759979248046878,
        36.779998779296878,
        36.79998779296875,
        36.819976806640628,
        36.839996337890628,
        36.8599853515625,
        36.8800048828125,
        36.899993896484378,
        36.91998291015625,
        36.94000244140625,
        36.959991455078128,
        36.97998046875,
        37.0,
        37.019989013671878,
        37.03997802734375,
        37.05999755859375,
        37.079986572265628,
        37.100006103515628,
        37.1199951171875,
        37.139984130859378,
        37.160003662109378,
        37.17999267578125,
        37.199981689453128,
        37.220001220703128,
        37.239990234375,
        37.259979248046878,
        37.279998779296878,
        37.29998779296875,
        37.319976806640628,
        37.339996337890628,
        37.3599853515625,
        37.3800048828125,
        37.399993896484378,
        37.41998291015625,
        37.44000244140625,
        37.459991455078128,
        37.47998046875,
        37.5,
        37.519989013671878,
        37.53997802734375,
        37.55999755859375,
        37.579986572265628,
        37.600006103515628,
        37.6199951171875,
        37.639984130859378,
        37.660003662109378,
        37.67999267578125,
        37.699981689453128,
        37.720001220703128,
        37.739990234375,
        37.759979248046878,
        37.779998779296878,
        37.79998779296875,
        37.819976806640628,
        37.839996337890628,
        37.8599853515625,
        37.8800048828125,
        37.899993896484378,
        37.91998291015625,
        37.94000244140625,
        37.959991455078128,
        37.97998046875,
        38.0,
        38.019989013671878,
        38.03997802734375,
        38.05999755859375,
        38.079986572265628,
        38.100006103515628,
        38.1199951171875,
        38.139984130859378,
        38.160003662109378,
        38.17999267578125,
        38.199981689453128,
        38.220001220703128,
        38.239990234375,
        38.259979248046878,
        38.279998779296878,
        38.29998779296875,
        38.319976806640628,
        38.339996337890628,
        38.3599853515625,
        38.3800048828125,
        38.399993896484378,
        38.41998291015625,
        38.44000244140625,
        38.459991455078128,
        38.47998046875,
        38.5,
        38.519989013671878,
        38.53997802734375,
        38.55999755859375,
        38.579986572265628,
        38.600006103515628,
        38.6199951171875,
        38.639984130859378,
        38.660003662109378,
        38.67999267578125,
        38.699981689453128,
        38.720001220703128,
        38.739990234375,
        38.759979248046878,
        38.779998779296878,
        38.79998779296875,
        38.819976806640628,
        38.839996337890628,
        38.8599853515625,
        38.8800048828125,
        38.899993896484378,
        38.91998291015625,
        38.94000244140625,
        38.959991455078128,
        38.97998046875,
        39.0,
        39.019989013671878,
        39.03997802734375,
        39.05999755859375,
        39.079986572265628,
        39.100006103515628,
        39.1199951171875,
        39.139984130859378,
        39.160003662109378,
        39.17999267578125,
        39.199981689453128,
        39.220001220703128,
        39.239990234375,
        39.259979248046878,
        39.279998779296878,
        39.29998779296875,
        39.319976806640628,
        39.339996337890628,
        39.3599853515625,
        39.3800048828125,
        39.399993896484378,
        39.41998291015625,
        39.44000244140625,
        39.459991455078128,
        39.47998046875,
        39.5,
        39.519989013671878,
        39.53997802734375,
        39.55999755859375,
        39.579986572265628,
        39.600006103515628,
        39.6199951171875,
        39.639984130859378,
        39.660003662109378,
        39.67999267578125,
        39.699981689453128,
        39.720001220703128,
        39.739990234375,
        39.759979248046878,
        39.779998779296878,
        39.79998779296875,
        39.819976806640628,
        39.839996337890628,
        39.8599853515625,
        39.8800048828125,
        39.899993896484378,
        39.91998291015625,
        39.94000244140625,
        39.959991455078128,
        39.97998046875,
        40.0,
        40.019989013671878,
        40.03997802734375,
        40.05999755859375,
        40.079986572265628,
        40.100006103515628,
        40.1199951171875,
        40.139984130859378,
        40.160003662109378,
        40.17999267578125,
        40.199981689453128,
        40.220001220703128,
        40.239990234375,
        40.259979248046878,
        40.279998779296878,
        40.29998779296875,
        40.319976806640628,
        40.339996337890628,
        40.3599853515625,
        40.3800048828125,
        40.399993896484378,
        40.41998291015625,
        40.44000244140625,
        40.459991455078128,
        40.47998046875,
        40.5,
        40.519989013671878,
        40.53997802734375,
        40.55999755859375,
        40.579986572265628,
        40.600006103515628,
        40.6199951171875,
        40.639984130859378,
        40.660003662109378,
        40.67999267578125,
        40.699981689453128,
        40.720001220703128,
        40.739990234375,
        40.759979248046878,
        40.779998779296878,
        40.79998779296875,
        40.819976806640628,
        40.839996337890628,
        40.8599853515625,
        40.8800048828125,
        40.899993896484378,
        40.91998291015625,
        40.94000244140625,
        40.959991455078128,
        40.97998046875,
        41.0,
        41.019989013671878,
        41.03997802734375,
        41.05999755859375,
        41.079986572265628,
        41.100006103515628,
        41.1199951171875,
        41.139984130859378,
        41.160003662109378,
        41.17999267578125,
        41.199981689453128,
        41.220001220703128,
        41.239990234375,
        41.259979248046878,
        41.279998779296878,
        41.29998779296875,
        41.319976806640628,
        41.339996337890628,
        41.3599853515625,
        41.3800048828125,
        41.399993896484378,
        41.41998291015625,
        41.44000244140625,
        41.459991455078128,
        41.47998046875,
        41.5,
        41.519989013671878,
        41.53997802734375,
        41.55999755859375,
        41.579986572265628,
        41.600006103515628,
        41.6199951171875,
        41.639984130859378,
        41.660003662109378,
        41.67999267578125,
        41.699981689453128,
        41.720001220703128,
        41.739990234375,
        41.759979248046878,
        41.779998779296878,
        41.79998779296875,
        41.819976806640628,
        41.839996337890628,
        41.8599853515625,
        41.8800048828125,
        41.899993896484378,
        41.91998291015625,
        41.94000244140625,
        41.959991455078128,
        41.97998046875,
        42.0,
        42.019989013671878,
        42.03997802734375,
        42.05999755859375,
        42.079986572265628,
        42.100006103515628,
        42.1199951171875,
        42.139984130859378,
        42.160003662109378,
        42.17999267578125,
        42.199981689453128,
        42.220001220703128,
        42.239990234375,
        42.259979248046878,
        42.279998779296878,
        42.29998779296875,
        42.319976806640628,
        42.339996337890628,
        42.3599853515625,
        42.3800048828125,
        42.399993896484378,
        42.41998291015625,
        42.44000244140625,
        42.459991455078128,
        42.47998046875,
        42.5,
        42.519989013671878,
        42.53997802734375,
        42.55999755859375,
        42.579986572265628,
        42.600006103515628,
        42.6199951171875,
        42.639984130859378,
        42.660003662109378,
        42.67999267578125,
        42.699981689453128,
        42.720001220703128,
        42.739990234375,
        42.759979248046878,
        42.779998779296878,
        42.79998779296875,
        42.819976806640628,
        42.839996337890628,
        42.8599853515625,
        42.8800048828125,
        42.899993896484378,
        42.91998291015625,
        42.94000244140625,
        42.959991455078128,
        42.97998046875,
        43.0,
        43.019989013671878,
        43.03997802734375,
        43.05999755859375,
        43.079986572265628,
        43.100006103515628,
        43.1199951171875,
        43.139984130859378,
        43.160003662109378,
        43.17999267578125,
        43.199981689453128,
        43.220001220703128,
        43.239990234375,
        43.259979248046878,
        43.279998779296878,
        43.29998779296875,
        43.319976806640628,
        43.339996337890628,
        43.3599853515625,
        43.3800048828125,
        43.399993896484378,
        43.41998291015625,
        43.44000244140625,
        43.459991455078128,
        43.47998046875,
        43.5,
        43.519989013671878,
        43.53997802734375,
        43.55999755859375,
        43.579986572265628,
        43.600006103515628,
        43.6199951171875,
        43.639984130859378,
        43.660003662109378,
        43.67999267578125,
        43.699981689453128,
        43.720001220703128,
        43.739990234375,
        43.759979248046878,
        43.779998779296878,
        43.79998779296875,
        43.819976806640628,
        43.839996337890628,
        43.8599853515625,
        43.8800048828125,
        43.899993896484378,
        43.91998291015625,
        43.94000244140625,
        43.959991455078128,
        43.97998046875,
        44.0,
        44.019989013671878,
        44.03997802734375,
        44.05999755859375,
        44.079986572265628,
        44.100006103515628,
        44.1199951171875,
        44.139984130859378,
        44.160003662109378,
        44.17999267578125,
        44.199981689453128,
        44.220001220703128,
        44.239990234375,
        44.259979248046878,
        44.279998779296878,
        44.29998779296875,
        44.319976806640628,
        44.339996337890628,
        44.3599853515625,
        44.3800048828125,
        44.399993896484378,
        44.41998291015625,
        44.44000244140625,
        44.459991455078128,
        44.47998046875,
        44.5,
        44.519989013671878,
        44.53997802734375,
        44.55999755859375,
        44.579986572265628,
        44.600006103515628,
        44.6199951171875,
        44.639984130859378,
        44.660003662109378,
        44.67999267578125,
        44.699981689453128,
        44.720001220703128,
        44.739990234375,
        44.759979248046878,
        44.779998779296878,
        44.79998779296875,
        44.819976806640628,
        44.839996337890628,
        44.8599853515625,
        44.8800048828125,
        44.899993896484378,
        44.91998291015625,
        44.94000244140625,
        44.959991455078128,
        44.97998046875,
        45.0,
        45.019989013671878,
        45.03997802734375,
        45.05999755859375,
        45.079986572265628,
        45.100006103515628,
        45.1199951171875,
        45.139984130859378,
        45.160003662109378,
        45.17999267578125,
        45.199981689453128,
        45.220001220703128,
        45.239990234375,
        45.259979248046878,
        45.279998779296878,
        45.29998779296875,
        45.319976806640628,
        45.339996337890628,
        45.3599853515625,
        45.3800048828125,
        45.399993896484378,
        45.41998291015625,
        45.44000244140625,
        45.459991455078128,
        45.47998046875,
        45.5,
        45.519989013671878,
        45.53997802734375,
        45.55999755859375,
        45.579986572265628,
        45.600006103515628,
        45.6199951171875,
        45.639984130859378,
        45.660003662109378,
        45.67999267578125,
        45.699981689453128,
        45.720001220703128,
        45.739990234375,
        45.759979248046878,
        45.779998779296878,
        45.79998779296875,
        45.819976806640628,
        45.839996337890628,
        45.8599853515625,
        45.8800048828125,
        45.899993896484378,
        45.91998291015625,
        45.94000244140625,
        45.959991455078128,
        45.97998046875,
        46.0,
        46.019989013671878,
        46.03997802734375,
        46.05999755859375,
        46.079986572265628,
        46.100006103515628,
        46.1199951171875,
        46.139984130859378,
        46.160003662109378,
        46.17999267578125,
        46.199981689453128,
        46.220001220703128,
        46.239990234375,
        46.259979248046878,
        46.279998779296878,
        46.29998779296875,
        46.319976806640628,
        46.339996337890628,
        46.3599853515625,
        46.3800048828125,
        46.399993896484378,
        46.41998291015625,
        46.44000244140625,
        46.459991455078128,
        46.47998046875,
        46.5,
        46.519989013671878,
        46.53997802734375,
        46.55999755859375,
        46.579986572265628,
        46.600006103515628,
        46.6199951171875,
        46.639984130859378,
        46.660003662109378,
        46.67999267578125,
        46.699981689453128,
        46.720001220703128,
        46.739990234375,
        46.759979248046878,
        46.779998779296878,
        46.79998779296875,
        46.819976806640628,
        46.839996337890628,
        46.8599853515625,
        46.8800048828125,
        46.899993896484378,
        46.91998291015625,
        46.94000244140625,
        46.959991455078128,
        46.97998046875,
        47.0,
        47.019989013671878,
        47.03997802734375,
        47.05999755859375,
        47.079986572265628,
        47.0999755859375,
        47.1199951171875,
        47.139984130859378,
        47.160003662109378,
        47.17999267578125,
        47.199981689453128,
        47.220001220703128,
        47.239990234375,
        47.259979248046878,
        47.279998779296878,
        47.29998779296875,
        47.319976806640628,
        47.339996337890628,
        47.3599853515625,
        47.3800048828125,
        47.399993896484378,
        47.41998291015625,
        47.44000244140625,
        47.459991455078128,
        47.47998046875,
        47.5,
        47.519989013671878,
        47.53997802734375,
        47.55999755859375,
        47.579986572265628,
        47.5999755859375,
        47.6199951171875,
        47.639984130859378,
        47.660003662109378,
        47.67999267578125,
        47.699981689453128,
        47.720001220703128,
        47.739990234375,
        47.759979248046878,
        47.779998779296878,
        47.79998779296875,
        47.819976806640628,
        47.839996337890628,
        47.8599853515625,
        47.8800048828125,
        47.899993896484378,
        47.91998291015625,
        47.94000244140625,
        47.959991455078128,
        47.97998046875,
        48.0,
        48.019989013671878,
        48.03997802734375,
        48.05999755859375,
        48.079986572265628,
        48.0999755859375,
        48.1199951171875,
        48.139984130859378,
        48.160003662109378,
        48.17999267578125,
        48.199981689453128,
        48.220001220703128,
        48.239990234375,
        48.259979248046878,
        48.279998779296878,
        48.29998779296875,
        48.319976806640628,
        48.339996337890628,
        48.3599853515625,
        48.3800048828125,
        48.399993896484378,
        48.41998291015625,
        48.44000244140625,
        48.459991455078128,
        48.47998046875,
        48.5,
        48.519989013671878,
        48.53997802734375,
        48.55999755859375,
        48.579986572265628,
        48.5999755859375,
        48.6199951171875,
        48.639984130859378,
        48.660003662109378,
        48.67999267578125,
        48.699981689453128,
        48.720001220703128,
        48.739990234375,
        48.759979248046878,
        48.779998779296878,
        48.79998779296875,
        48.819976806640628,
        48.839996337890628,
        48.8599853515625,
        48.8800048828125,
        48.899993896484378,
        48.91998291015625,
        48.94000244140625,
        48.959991455078128,
        48.97998046875,
        49.0,
        49.019989013671878,
        49.03997802734375,
        49.05999755859375,
        49.079986572265628,
        49.0999755859375,
        49.1199951171875,
        49.139984130859378,
        49.160003662109378,
        49.17999267578125,
        49.199981689453128,
        49.220001220703128,
        49.239990234375,
        49.259979248046878,
        49.279998779296878,
        49.29998779296875,
        49.319976806640628,
        49.339996337890628,
        49.3599853515625,
        49.3800048828125,
        49.399993896484378,
        49.41998291015625,
        49.44000244140625,
        49.459991455078128,
        49.47998046875,
        49.5,
        49.519989013671878,
        49.53997802734375,
        49.55999755859375,
        49.579986572265628,
        49.5999755859375,
        49.6199951171875,
        49.639984130859378,
        49.660003662109378,
        49.67999267578125,
        49.699981689453128,
        49.720001220703128,
        49.739990234375,
        49.759979248046878,
        49.779998779296878,
        49.79998779296875,
        49.819976806640628,
        49.839996337890628,
        49.8599853515625,
        49.8800048828125,
        49.899993896484378,
        49.91998291015625,
        49.94000244140625,
        49.959991455078128,
        49.97998046875,
        50.0,
        50.019989013671878,
        50.03997802734375,
        50.05999755859375,
        50.079986572265628,
        50.0999755859375,
        50.1199951171875,
        50.139984130859378,
        50.160003662109378,
        50.17999267578125,
        50.199981689453128,
        50.220001220703128,
        50.239990234375,
        50.259979248046878,
        50.279998779296878,
        50.29998779296875,
        50.319976806640628,
        50.339996337890628,
        50.3599853515625,
        50.3800048828125,
        50.399993896484378,
        50.41998291015625,
        50.44000244140625,
        50.459991455078128,
        50.47998046875,
        50.5,
        50.519989013671878,
        50.53997802734375,
        50.55999755859375,
        50.579986572265628,
        50.5999755859375,
        50.6199951171875,
        50.639984130859378,
        50.660003662109378,
        50.67999267578125,
        50.699981689453128,
        50.720001220703128,
        50.739990234375,
        50.759979248046878,
        50.779998779296878,
        50.79998779296875,
        50.819976806640628,
        50.839996337890628,
        50.8599853515625,
        50.8800048828125,
        50.899993896484378,
        50.91998291015625,
        50.94000244140625,
        50.959991455078128,
        50.97998046875,
        51.0,
        51.019989013671878,
        51.03997802734375,
        51.05999755859375,
        51.079986572265628,
        51.0999755859375,
        51.1199951171875,
        51.139984130859378,
        51.160003662109378,
        51.17999267578125,
        51.199981689453128,
        51.220001220703128,
        51.239990234375,
        51.259979248046878,
        51.279998779296878,
        51.29998779296875,
        51.319976806640628,
        51.339996337890628,
        51.3599853515625,
        51.3800048828125,
        51.399993896484378,
        51.41998291015625,
        51.44000244140625,
        51.459991455078128,
        51.47998046875,
        51.5,
        51.519989013671878,
        51.53997802734375,
        51.55999755859375,
        51.579986572265628,
        51.5999755859375,
        51.6199951171875,
        51.639984130859378,
        51.660003662109378,
        51.67999267578125,
        51.699981689453128,
        51.720001220703128,
        51.739990234375,
        51.759979248046878,
        51.779998779296878,
        51.79998779296875,
        51.819976806640628,
        51.839996337890628,
        51.8599853515625,
        51.8800048828125,
        51.899993896484378,
        51.91998291015625,
        51.94000244140625,
        51.959991455078128,
        51.97998046875,
        52.0,
        52.019989013671878,
        52.03997802734375,
        52.05999755859375,
        52.079986572265628,
        52.0999755859375,
        52.1199951171875,
        52.139984130859378,
        52.160003662109378,
        52.17999267578125,
        52.199981689453128,
        52.220001220703128,
        52.239990234375,
        52.259979248046878,
        52.279998779296878,
        52.29998779296875,
        52.319976806640628,
        52.339996337890628,
        52.3599853515625,
        52.3800048828125,
        52.399993896484378,
        52.41998291015625,
        52.44000244140625,
        52.459991455078128,
        52.47998046875,
        52.5,
        52.519989013671878,
        52.53997802734375,
        52.55999755859375,
        52.579986572265628,
        52.5999755859375,
        52.6199951171875,
        52.639984130859378,
        52.660003662109378,
        52.67999267578125,
        52.699981689453128,
        52.720001220703128,
        52.739990234375,
        52.759979248046878,
        52.779998779296878,
        52.79998779296875,
        52.819976806640628,
        52.839996337890628,
        52.8599853515625,
        52.8800048828125,
        52.899993896484378,
        52.91998291015625,
        52.94000244140625,
        52.959991455078128,
        52.97998046875,
        53.0,
        53.019989013671878,
        53.03997802734375,
        53.05999755859375,
        53.079986572265628,
        53.0999755859375,
        53.1199951171875,
        53.139984130859378,
        53.160003662109378,
        53.17999267578125,
        53.199981689453128,
        53.220001220703128,
        53.239990234375,
        53.259979248046878,
        53.279998779296878,
        53.29998779296875,
        53.319976806640628,
        53.339996337890628,
        53.3599853515625,
        53.3800048828125,
        53.399993896484378,
        53.41998291015625,
        53.44000244140625,
        53.459991455078128,
        53.47998046875,
        53.5,
        53.519989013671878,
        53.53997802734375,
        53.55999755859375,
        53.579986572265628,
        53.5999755859375,
        53.6199951171875,
        53.639984130859378,
        53.660003662109378,
        53.67999267578125,
        53.699981689453128,
        53.720001220703128,
        53.739990234375,
        53.759979248046878,
        53.779998779296878,
        53.79998779296875,
        53.819976806640628,
        53.839996337890628,
        53.8599853515625,
        53.8800048828125,
        53.899993896484378,
        53.91998291015625,
        53.94000244140625,
        53.959991455078128,
        53.97998046875,
        54.0,
        54.019989013671878,
        54.03997802734375,
        54.05999755859375,
        54.079986572265628,
        54.0999755859375,
        54.1199951171875,
        54.139984130859378,
        54.160003662109378,
        54.17999267578125,
        54.199981689453128,
        54.220001220703128,
        54.239990234375,
        54.259979248046878,
        54.279998779296878,
        54.29998779296875,
        54.319976806640628,
        54.339996337890628,
        54.3599853515625,
        54.3800048828125,
        54.399993896484378,
        54.41998291015625,
        54.44000244140625,
        54.459991455078128,
        54.47998046875,
        54.5,
        54.519989013671878,
        54.53997802734375,
        54.55999755859375,
        54.579986572265628,
        54.5999755859375,
        54.6199951171875,
        54.639984130859378,
        54.660003662109378,
        54.67999267578125,
        54.699981689453128,
        54.720001220703128,
        54.739990234375,
        54.759979248046878,
        54.779998779296878,
        54.79998779296875,
        54.819976806640628,
        54.839996337890628,
        54.8599853515625,
        54.8800048828125,
        54.899993896484378,
        54.91998291015625,
        54.94000244140625,
        54.959991455078128,
        54.97998046875,
        55.0,
        55.019989013671878,
        55.03997802734375,
        55.05999755859375,
        55.079986572265628,
        55.0999755859375,
        55.1199951171875,
        55.139984130859378,
        55.160003662109378,
        55.17999267578125,
        55.199981689453128,
        55.220001220703128,
        55.239990234375,
        55.259979248046878,
        55.279998779296878,
        55.29998779296875,
        55.319976806640628,
        55.339996337890628,
        55.3599853515625,
        55.3800048828125,
        55.399993896484378,
        55.41998291015625,
        55.44000244140625,
        55.459991455078128,
        55.47998046875,
        55.5,
        55.519989013671878,
        55.53997802734375,
        55.55999755859375,
        55.579986572265628,
        55.5999755859375,
        55.6199951171875,
        55.639984130859378,
        55.660003662109378,
        55.67999267578125,
        55.699981689453128,
        55.720001220703128,
        55.739990234375,
        55.759979248046878,
        55.779998779296878,
        55.79998779296875,
        55.819976806640628,
        55.839996337890628,
        55.8599853515625,
        55.8800048828125,
        55.899993896484378,
        55.91998291015625,
        55.94000244140625,
        55.959991455078128,
        55.97998046875,
        56.0,
        56.019989013671878,
        56.03997802734375,
        56.05999755859375,
        56.079986572265628,
        56.0999755859375,
        56.1199951171875,
        56.139984130859378,
        56.160003662109378,
        56.17999267578125,
        56.199981689453128,
        56.220001220703128,
        56.239990234375,
        56.259979248046878,
        56.279998779296878,
        56.29998779296875,
        56.319976806640628,
        56.339996337890628,
        56.3599853515625,
        56.3800048828125,
        56.399993896484378,
        56.41998291015625,
        56.44000244140625,
        56.459991455078128,
        56.47998046875,
        56.5,
        56.519989013671878,
        56.53997802734375,
        56.55999755859375,
        56.579986572265628,
        56.5999755859375,
        56.6199951171875,
        56.639984130859378,
        56.660003662109378,
        56.67999267578125,
        56.699981689453128,
        56.720001220703128,
        56.739990234375,
        56.759979248046878,
        56.779998779296878,
        56.79998779296875,
        56.819976806640628,
        56.839996337890628,
        56.8599853515625,
        56.8800048828125,
        56.899993896484378,
        56.91998291015625,
        56.94000244140625,
        56.959991455078128,
        56.97998046875,
        57.0,
        57.019989013671878,
        57.03997802734375,
        57.05999755859375,
        57.079986572265628,
        57.0999755859375,
        57.1199951171875,
        57.139984130859378,
        57.160003662109378,
        57.17999267578125,
        57.199981689453128,
        57.220001220703128,
        57.239990234375,
        57.259979248046878,
        57.279998779296878,
        57.29998779296875,
        57.319976806640628,
        57.339996337890628,
        57.3599853515625,
        57.3800048828125,
        57.399993896484378,
        57.41998291015625,
        57.44000244140625,
        57.459991455078128,
        57.47998046875,
        57.5,
        57.519989013671878,
        57.53997802734375,
        57.55999755859375,
        57.579986572265628,
        57.5999755859375,
        57.6199951171875,
        57.639984130859378,
        57.660003662109378,
        57.67999267578125,
        57.699981689453128,
        57.720001220703128,
        57.739990234375,
        57.759979248046878,
        57.779998779296878,
        57.79998779296875,
        57.819976806640628,
        57.839996337890628,
        57.8599853515625,
        57.8800048828125,
        57.899993896484378,
        57.91998291015625,
        57.94000244140625,
        57.959991455078128,
        57.97998046875,
        58.0,
        58.019989013671878,
        58.03997802734375,
        58.05999755859375,
        58.079986572265628,
        58.0999755859375,
        58.1199951171875,
        58.139984130859378,
        58.160003662109378,
        58.17999267578125,
        58.199981689453128,
        58.220001220703128,
        58.239990234375,
        58.259979248046878,
        58.279998779296878,
        58.29998779296875,
        58.319976806640628,
        58.339996337890628,
        58.3599853515625,
        58.3800048828125,
        58.399993896484378,
        58.41998291015625,
        58.44000244140625,
        58.459991455078128,
        58.47998046875,
        58.5,
        58.519989013671878,
        58.53997802734375,
        58.55999755859375,
        58.579986572265628,
        58.5999755859375,
        58.6199951171875,
        58.639984130859378,
        58.660003662109378,
        58.67999267578125,
        58.699981689453128,
        58.720001220703128,
        58.739990234375,
        58.759979248046878,
        58.779998779296878,
        58.79998779296875,
        58.819976806640628,
        58.839996337890628,
        58.8599853515625,
        58.8800048828125,
        58.899993896484378,
        58.91998291015625,
        58.94000244140625,
        58.959991455078128,
        58.97998046875,
        59.0,
        59.019989013671878,
        59.03997802734375,
        59.05999755859375,
        59.079986572265628,
        59.0999755859375,
        59.1199951171875,
        59.139984130859378,
        59.160003662109378,
        59.17999267578125,
        59.199981689453128,
        59.220001220703128,
        59.239990234375,
        59.259979248046878,
        59.279998779296878,
        59.29998779296875,
        59.319976806640628,
        59.339996337890628,
        59.3599853515625,
        59.3800048828125,
        59.399993896484378,
        59.41998291015625,
        59.44000244140625,
        59.459991455078128,
        59.47998046875,
        59.5,
        59.519989013671878,
        59.53997802734375,
        59.55999755859375,
        59.579986572265628,
        59.5999755859375,
        59.6199951171875,
        59.639984130859378,
        59.660003662109378,
        59.67999267578125,
        59.699981689453128,
        59.720001220703128,
        59.739990234375,
        59.759979248046878,
        59.779998779296878,
        59.79998779296875,
        59.819976806640628,
        59.839996337890628,
        59.8599853515625,
        59.8800048828125,
        59.899993896484378,
        59.91998291015625,
        59.94000244140625,
        59.959991455078128,
        59.97998046875
    ],
    "rightHandPositions": [
        "(-0.352102, 1.302991, -0.096690)",
        "(-0.352205, 1.302999, -0.096731)",
        "(-0.352329, 1.303003, -0.096726)",
        "(-0.352418, 1.303024, -0.096708)",
        "(-0.352550, 1.303079, -0.096667)",
        "(-0.352601, 1.303109, -0.096638)",
        "(-0.352708, 1.303149, -0.096570)",
        "(-0.352788, 1.303169, -0.096492)",
        "(-0.352896, 1.303218, -0.096389)",
        "(-0.353018, 1.303293, -0.096278)",
        "(-0.353061, 1.303332, -0.096216)",
        "(-0.353101, 1.303370, -0.096093)",
        "(-0.353187, 1.303446, -0.095884)",
        "(-0.353299, 1.303606, -0.095747)",
        "(-0.353532, 1.304001, -0.095590)",
        "(-0.353635, 1.304166, -0.095538)",
        "(-0.353756, 1.304317, -0.095474)",
        "(-0.353856, 1.304397, -0.095419)",
        "(-0.353976, 1.304457, -0.095373)",
        "(-0.354146, 1.304501, -0.095351)",
        "(-0.354296, 1.304534, -0.095343)",
        "(-0.354534, 1.304487, -0.095349)",
        "(-0.354682, 1.304338, -0.095296)",
        "(-0.354861, 1.304098, -0.095209)",
        "(-0.355073, 1.303833, -0.095112)",
        "(-0.355198, 1.303719, -0.095064)",
        "(-0.355402, 1.303617, -0.094985)",
        "(-0.355502, 1.303630, -0.094918)",
        "(-0.355629, 1.303712, -0.094770)",
        "(-0.355720, 1.303892, -0.094578)",
        "(-0.355748, 1.304048, -0.094460)",
        "(-0.355765, 1.304415, -0.094249)",
        "(-0.355752, 1.304877, -0.093958)",
        "(-0.355703, 1.305032, -0.093743)",
        "(-0.355657, 1.305060, -0.093615)",
        "(-0.355536, 1.304946, -0.093348)",
        "(-0.355352, 1.304648, -0.092918)",
        "(-0.355168, 1.304217, -0.092521)",
        "(-0.354735, 1.303286, -0.091927)",
        "(-0.353892, 1.301952, -0.091333)",
        "(-0.353171, 1.301067, -0.090962)",
        "(-0.351091, 1.298959, -0.090058)",
        "(-0.347802, 1.296378, -0.088989)",
        "(-0.343266, 1.293525, -0.087776)",
        "(-0.337556, 1.290728, -0.086441)",
        "(-0.334204, 1.289487, -0.085784)",
        "(-0.327022, 1.287655, -0.084595)",
        "(-0.319363, 1.287213, -0.083522)",
        "(-0.311375, 1.288310, -0.082428)",
        "(-0.303038, 1.290312, -0.081184)",
        "(-0.298774, 1.291498, -0.080531)",
        "(-0.290182, 1.293981, -0.079342)",
        "(-0.281460, 1.297093, -0.078712)",
        "(-0.272988, 1.301315, -0.078706)",
        "(-0.264824, 1.306106, -0.079016)",
        "(-0.260852, 1.308418, -0.079192)",
        "(-0.253330, 1.312801, -0.079275)",
        "(-0.246481, 1.317651, -0.079700)",
        "(-0.240424, 1.323771, -0.080956)",
        "(-0.234886, 1.330319, -0.082802)",
        "(-0.232293, 1.333336, -0.083730)",
        "(-0.227162, 1.338450, -0.085327)",
        "(-0.222017, 1.342640, -0.086771)",
        "(-0.217017, 1.346596, -0.088465)",
        "(-0.212302, 1.350473, -0.090343)",
        "(-0.210034, 1.352239, -0.091207)",
        "(-0.205356, 1.355178, -0.092708)",
        "(-0.200527, 1.357303, -0.093808)",
        "(-0.195622, 1.359177, -0.094996)",
        "(-0.190505, 1.360863, -0.096145)",
        "(-0.187954, 1.361527, -0.096577)",
        "(-0.182584, 1.362456, -0.097169)",
        "(-0.176997, 1.363029, -0.097525)",
        "(-0.171501, 1.363454, -0.097673)",
        "(-0.166385, 1.364164, -0.097720)",
        "(-0.164259, 1.364769, -0.097704)",
        "(-0.160423, 1.366187, -0.097696)",
        "(-0.156946, 1.367919, -0.097829)",
        "(-0.154331, 1.370451, -0.098179)",
        "(-0.152365, 1.373622, -0.098657)",
        "(-0.151455, 1.375242, -0.098923)",
        "(-0.149613, 1.378588, -0.099575)",
        "(-0.147984, 1.382179, -0.100359)",
        "(-0.146518, 1.385889, -0.101177)",
        "(-0.145196, 1.389753, -0.102022)",
        "(-0.144809, 1.391869, -0.102464)",
        "(-0.144256, 1.396349, -0.103302)",
        "(-0.143882, 1.400936, -0.103965)",
        "(-0.143495, 1.405541, -0.104498)",
        "(-0.143110, 1.410267, -0.105047)",
        "(-0.142751, 1.412542, -0.105316)",
        "(-0.141900, 1.417026, -0.105861)",
        "(-0.141075, 1.421378, -0.106486)",
        "(-0.140304, 1.425550, -0.107165)",
        "(-0.139344, 1.429381, -0.107861)",
        "(-0.138733, 1.431118, -0.108222)",
        "(-0.137373, 1.434290, -0.108972)",
        "(-0.136135, 1.437014, -0.109621)",
        "(-0.135079, 1.439247, -0.110121)",
        "(-0.134263, 1.441110, -0.110501)",
        "(-0.133924, 1.441873, -0.110651)",
        "(-0.133262, 1.443292, -0.111006)",
        "(-0.132705, 1.444557, -0.111360)",
        "(-0.132453, 1.445742, -0.111693)",
        "(-0.132518, 1.446799, -0.112004)",
        "(-0.132520, 1.447217, -0.112092)",
        "(-0.132499, 1.447518, -0.112102)",
        "(-0.131810, 1.448202, -0.112253)",
        "(-0.131248, 1.448345, -0.112479)",
        "(-0.130502, 1.448318, -0.112866)",
        "(-0.130049, 1.448220, -0.113066)",
        "(-0.129088, 1.447888, -0.113381)",
        "(-0.128277, 1.447464, -0.113562)",
        "(-0.127517, 1.447009, -0.113631)",
        "(-0.127042, 1.446711, -0.113662)",
        "(-0.126911, 1.446640, -0.113661)",
        "(-0.126754, 1.446574, -0.113592)",
        "(-0.126993, 1.446694, -0.113391)",
        "(-0.127426, 1.446966, -0.113173)",
        "(-0.127737, 1.447173, -0.112826)",
        "(-0.127827, 1.447225, -0.112598)",
        "(-0.127890, 1.447291, -0.112152)",
        "(-0.127919, 1.447363, -0.111846)",
        "(-0.127908, 1.447488, -0.111731)",
        "(-0.127716, 1.447618, -0.111532)",
        "(-0.127654, 1.447699, -0.111423)",
        "(-0.127522, 1.447816, -0.111188)",
        "(-0.127575, 1.447874, -0.110934)",
        "(-0.127543, 1.447896, -0.110736)",
        "(-0.127308, 1.447852, -0.110500)",
        "(-0.127169, 1.447835, -0.110460)",
        "(-0.126970, 1.447796, -0.110471)",
        "(-0.126938, 1.447691, -0.110448)",
        "(-0.126708, 1.447255, -0.110364)",
        "(-0.126433, 1.446745, -0.110391)",
        "(-0.126345, 1.446474, -0.110445)",
        "(-0.126029, 1.445858, -0.110664)",
        "(-0.125594, 1.445185, -0.111013)",
        "(-0.125227, 1.444601, -0.111495)",
        "(-0.124904, 1.444052, -0.111972)",
        "(-0.124866, 1.443823, -0.112185)",
        "(-0.124856, 1.443511, -0.112527)",
        "(-0.124678, 1.443068, -0.112892)",
        "(-0.124609, 1.442697, -0.113120)",
        "(-0.124596, 1.442355, -0.113255)",
        "(-0.124585, 1.442219, -0.113315)",
        "(-0.124738, 1.442241, -0.113418)",
        "(-0.124834, 1.442266, -0.113564)",
        "(-0.124972, 1.442364, -0.113733)",
        "(-0.125102, 1.442501, -0.113926)",
        "(-0.125154, 1.442592, -0.114062)",
        "(-0.125121, 1.442755, -0.114402)",
        "(-0.124852, 1.442880, -0.114855)",
        "(-0.124544, 1.442869, -0.115184)",
        "(-0.124402, 1.442849, -0.115542)",
        "(-0.124381, 1.442848, -0.115713)",
        "(-0.124343, 1.442841, -0.115967)",
        "(-0.124244, 1.442775, -0.116197)",
        "(-0.124222, 1.442708, -0.116344)",
        "(-0.124206, 1.442632, -0.116503)",
        "(-0.124263, 1.442636, -0.116556)",
        "(-0.124252, 1.442609, -0.116703)",
        "(-0.124048, 1.442487, -0.116961)",
        "(-0.123745, 1.442299, -0.117088)",
        "(-0.123506, 1.442087, -0.117084)",
        "(-0.123302, 1.441948, -0.117092)",
        "(-0.122793, 1.441647, -0.117145)",
        "(-0.122385, 1.441415, -0.117174)",
        "(-0.122124, 1.441225, -0.117129)",
        "(-0.122081, 1.441134, -0.117020)",
        "(-0.122043, 1.441058, -0.116926)",
        "(-0.121752, 1.440711, -0.116597)",
        "(-0.121613, 1.440471, -0.116279)",
        "(-0.121609, 1.440339, -0.116037)",
        "(-0.121532, 1.440181, -0.115789)",
        "(-0.121459, 1.440104, -0.115669)",
        "(-0.121232, 1.439901, -0.115410)",
        "(-0.120984, 1.439729, -0.115170)",
        "(-0.121010, 1.439734, -0.115040)",
        "(-0.120943, 1.439702, -0.114930)",
        "(-0.120866, 1.439664, -0.114874)",
        "(-0.120811, 1.439650, -0.114796)",
        "(-0.120641, 1.439557, -0.114744)",
        "(-0.120452, 1.439396, -0.114694)",
        "(-0.120345, 1.439275, -0.114662)",
        "(-0.120293, 1.439232, -0.114668)",
        "(-0.120167, 1.439163, -0.114701)",
        "(-0.120098, 1.439144, -0.114739)",
        "(-0.119910, 1.439078, -0.114811)",
        "(-0.119785, 1.439021, -0.114870)",
        "(-0.119752, 1.438994, -0.114900)",
        "(-0.119599, 1.438891, -0.114965)",
        "(-0.119198, 1.438666, -0.115083)",
        "(-0.118884, 1.438477, -0.115189)",
        "(-0.118859, 1.438420, -0.115221)",
        "(-0.118765, 1.438339, -0.115275)",
        "(-0.118541, 1.438164, -0.115412)",
        "(-0.118230, 1.437950, -0.115576)",
        "(-0.118123, 1.437845, -0.115641)",
        "(-0.118051, 1.437734, -0.115713)",
        "(-0.118009, 1.437668, -0.115748)",
        "(-0.117957, 1.437559, -0.115779)",
        "(-0.117954, 1.437448, -0.115748)",
        "(-0.117941, 1.437323, -0.115678)",
        "(-0.117877, 1.437118, -0.115553)",
        "(-0.117894, 1.437058, -0.115487)",
        "(-0.117861, 1.436940, -0.115406)",
        "(-0.117915, 1.436910, -0.115346)",
        "(-0.117834, 1.436799, -0.115316)",
        "(-0.117842, 1.436754, -0.115277)",
        "(-0.117842, 1.436708, -0.115256)",
        "(-0.117836, 1.436615, -0.115219)",
        "(-0.117737, 1.436435, -0.115154)",
        "(-0.117616, 1.436238, -0.115068)",
        "(-0.117645, 1.436171, -0.114998)",
        "(-0.117654, 1.436127, -0.114971)",
        "(-0.117582, 1.435956, -0.114965)",
        "(-0.117612, 1.435839, -0.114942)",
        "(-0.117634, 1.435680, -0.114880)",
        "(-0.117565, 1.435399, -0.114743)",
        "(-0.117513, 1.435222, -0.114656)",
        "(-0.117497, 1.435011, -0.114508)",
        "(-0.117166, 1.434383, -0.114174)",
        "(-0.116584, 1.433601, -0.113686)",
        "(-0.115992, 1.432844, -0.113032)",
        "(-0.115616, 1.432453, -0.112644)",
        "(-0.114662, 1.431700, -0.111628)",
        "(-0.113423, 1.431206, -0.110245)",
        "(-0.111811, 1.431176, -0.108280)",
        "(-0.109665, 1.431554, -0.105574)",
        "(-0.108491, 1.432096, -0.103997)",
        "(-0.106144, 1.434014, -0.100587)",
        "(-0.103918, 1.437186, -0.096771)",
        "(-0.101751, 1.441494, -0.092658)",
        "(-0.099794, 1.447072, -0.088392)",
        "(-0.098863, 1.450372, -0.086279)",
        "(-0.097026, 1.457751, -0.082213)",
        "(-0.095372, 1.466231, -0.078443)",
        "(-0.093976, 1.475709, -0.074978)",
        "(-0.092646, 1.485721, -0.071687)",
        "(-0.092094, 1.490916, -0.070102)",
        "(-0.091371, 1.501642, -0.067083)",
        "(-0.090822, 1.512590, -0.064330)",
        "(-0.090393, 1.523565, -0.061781)",
        "(-0.090157, 1.534579, -0.059583)",
        "(-0.090277, 1.540166, -0.058653)",
        "(-0.090891, 1.551330, -0.057187)",
        "(-0.091605, 1.562164, -0.056020)",
        "(-0.092508, 1.572591, -0.055099)",
        "(-0.093569, 1.582713, -0.054648)",
        "(-0.094351, 1.587717, -0.054663)",
        "(-0.095743, 1.597447, -0.054896)",
        "(-0.097035, 1.606654, -0.055462)",
        "(-0.098361, 1.615395, -0.056409)",
        "(-0.099687, 1.623835, -0.057846)",
        "(-0.100356, 1.627971, -0.058727)",
        "(-0.101517, 1.635904, -0.060962)",
        "(-0.102539, 1.643531, -0.063666)",
        "(-0.103628, 1.650842, -0.066880)",
        "(-0.104600, 1.657938, -0.070580)",
        "(-0.105085, 1.661384, -0.072703)",
        "(-0.106033, 1.668219, -0.077247)",
        "(-0.106976, 1.674968, -0.082328)",
        "(-0.107879, 1.681657, -0.087918)",
        "(-0.108768, 1.688331, -0.094016)",
        "(-0.109297, 1.691664, -0.097203)",
        "(-0.110432, 1.698204, -0.103693)",
        "(-0.111563, 1.704532, -0.110439)",
        "(-0.112891, 1.710864, -0.117415)",
        "(-0.114662, 1.717230, -0.124596)",
        "(-0.115578, 1.720359, -0.128277)",
        "(-0.117501, 1.726430, -0.135835)",
        "(-0.121017, 1.735339, -0.147738)",
        "(-0.121017, 1.735339, -0.147738)",
        "(-0.124869, 1.743958, -0.160304)",
        "(-0.126194, 1.746713, -0.164631)",
        "(-0.128885, 1.751903, -0.173477)",
        "(-0.131716, 1.756664, -0.182462)",
        "(-0.134632, 1.761083, -0.191734)",
        "(-0.137655, 1.765229, -0.201235)",
        "(-0.139280, 1.767124, -0.206015)",
        "(-0.142350, 1.770502, -0.215641)",
        "(-0.145461, 1.773281, -0.225348)",
        "(-0.148647, 1.775543, -0.235185)",
        "(-0.151921, 1.777239, -0.245154)",
        "(-0.153492, 1.777828, -0.250228)",
        "(-0.156535, 1.778495, -0.260428)",
        "(-0.159440, 1.778255, -0.271217)",
        "(-0.162142, 1.777398, -0.281596)",
        "(-0.165012, 1.775823, -0.292245)",
        "(-0.166352, 1.774661, -0.297688)",
        "(-0.168923, 1.771736, -0.308882)",
        "(-0.171326, 1.767993, -0.320348)",
        "(-0.173689, 1.763370, -0.331816)",
        "(-0.175912, 1.757823, -0.343333)",
        "(-0.176974, 1.754606, -0.349028)",
        "(-0.178970, 1.747489, -0.360304)",
        "(-0.181086, 1.739509, -0.371333)",
        "(-0.183255, 1.730792, -0.382184)",
        "(-0.185291, 1.721170, -0.392861)",
        "(-0.186401, 1.716066, -0.398089)",
        "(-0.188904, 1.705485, -0.408196)",
        "(-0.191818, 1.694307, -0.417683)",
        "(-0.194661, 1.682728, -0.426552)",
        "(-0.197042, 1.670680, -0.435056)",
        "(-0.198208, 1.664453, -0.439157)",
        "(-0.200678, 1.652108, -0.447035)",
        "(-0.203219, 1.639860, -0.454354)",
        "(-0.205756, 1.627504, -0.461135)",
        "(-0.208368, 1.615170, -0.467259)",
        "(-0.209645, 1.608991, -0.469988)",
        "(-0.211810, 1.596638, -0.474886)",
        "(-0.213633, 1.583841, -0.479197)",
        "(-0.215906, 1.571155, -0.482774)",
        "(-0.218141, 1.558680, -0.486183)",
        "(-0.219119, 1.552381, -0.487877)",
        "(-0.221201, 1.539840, -0.491070)",
        "(-0.223441, 1.527402, -0.493789)",
        "(-0.225381, 1.514754, -0.495838)",
        "(-0.227045, 1.501806, -0.497219)",
        "(-0.227860, 1.495327, -0.497750)",
        "(-0.229284, 1.482368, -0.498577)",
        "(-0.230633, 1.469331, -0.498820)",
        "(-0.231992, 1.456110, -0.498328)",
        "(-0.233230, 1.442652, -0.497107)",
        "(-0.233715, 1.435873, -0.496414)",
        "(-0.234474, 1.422252, -0.494642)",
        "(-0.235143, 1.408619, -0.492248)",
        "(-0.235762, 1.395092, -0.488921)",
        "(-0.235869, 1.381661, -0.484841)",
        "(-0.235673, 1.374946, -0.482346)",
        "(-0.234978, 1.361695, -0.476822)",
        "(-0.234297, 1.349299, -0.470079)",
        "(-0.233407, 1.337749, -0.462392)",
        "(-0.231983, 1.327004, -0.453410)",
        "(-0.231135, 1.321809, -0.448583)",
        "(-0.228971, 1.312053, -0.437906)",
        "(-0.226382, 1.303010, -0.425903)",
        "(-0.223219, 1.294713, -0.412715)",
        "(-0.221386, 1.291060, -0.405392)",
        "(-0.217370, 1.283877, -0.390889)",
        "(-0.212976, 1.277747, -0.375427)",
        "(-0.208453, 1.272741, -0.359345)",
        "(-0.203742, 1.268903, -0.342927)",
        "(-0.198825, 1.266150, -0.326165)",
        "(-0.196278, 1.265165, -0.317658)",
        "(-0.191096, 1.263908, -0.300729)",
        "(-0.186067, 1.264067, -0.283858)",
        "(-0.181064, 1.265276, -0.267008)",
        "(-0.176193, 1.267432, -0.250215)",
        "(-0.173648, 1.269229, -0.241427)",
        "(-0.169113, 1.273205, -0.225380)",
        "(-0.164774, 1.278007, -0.210073)",
        "(-0.160547, 1.283910, -0.195756)",
        "(-0.156645, 1.290812, -0.181982)",
        "(-0.154821, 1.294433, -0.175109)",
        "(-0.151273, 1.301810, -0.161572)",
        "(-0.148328, 1.309952, -0.148611)",
        "(-0.145827, 1.318655, -0.136509)",
        "(-0.143539, 1.327545, -0.125179)",
        "(-0.142497, 1.332072, -0.119880)",
        "(-0.140724, 1.341298, -0.109876)",
        "(-0.139232, 1.350611, -0.100846)",
        "(-0.137837, 1.359984, -0.092749)",
        "(-0.136745, 1.369493, -0.085590)",
        "(-0.136184, 1.374201, -0.082284)",
        "(-0.135069, 1.383465, -0.076341)",
        "(-0.134008, 1.392618, -0.071105)",
        "(-0.133175, 1.401693, -0.066412)",
        "(-0.132473, 1.410454, -0.061924)",
        "(-0.132193, 1.414733, -0.059762)",
        "(-0.131556, 1.423149, -0.055692)",
        "(-0.130703, 1.431295, -0.051965)",
        "(-0.129855, 1.438943, -0.048327)",
        "(-0.128828, 1.446139, -0.044815)",
        "(-0.128284, 1.449608, -0.043135)",
        "(-0.127196, 1.456439, -0.039991)",
        "(-0.126201, 1.463154, -0.037121)",
        "(-0.125225, 1.469812, -0.034517)",
        "(-0.124157, 1.476615, -0.032204)",
        "(-0.123638, 1.480082, -0.031122)",
        "(-0.122680, 1.487199, -0.029048)",
        "(-0.121956, 1.494753, -0.027272)",
        "(-0.121199, 1.502613, -0.025707)",
        "(-0.120593, 1.510938, -0.024318)",
        "(-0.120366, 1.515296, -0.023706)",
        "(-0.119905, 1.524310, -0.022508)",
        "(-0.119503, 1.533791, -0.021394)",
        "(-0.119372, 1.543678, -0.020448)",
        "(-0.119208, 1.554027, -0.019849)",
        "(-0.119192, 1.559425, -0.019701)",
        "(-0.119350, 1.570429, -0.019640)",
        "(-0.119524, 1.581579, -0.019702)",
        "(-0.119822, 1.592907, -0.020097)",
        "(-0.120385, 1.604516, -0.020899)",
        "(-0.120607, 1.610269, -0.021393)",
        "(-0.120855, 1.621712, -0.022657)",
        "(-0.121049, 1.633190, -0.024386)",
        "(-0.121199, 1.644610, -0.026529)",
        "(-0.121608, 1.655795, -0.029185)",
        "(-0.122019, 1.661363, -0.030711)",
        "(-0.122730, 1.672227, -0.034097)",
        "(-0.123545, 1.682839, -0.037903)",
        "(-0.124612, 1.693185, -0.042135)",
        "(-0.125878, 1.703218, -0.046728)",
        "(-0.126578, 1.708097, -0.049219)",
        "(-0.127947, 1.717568, -0.054571)",
        "(-0.129303, 1.726671, -0.060392)",
        "(-0.130881, 1.735515, -0.066766)",
        "(-0.132842, 1.743949, -0.073639)",
        "(-0.133912, 1.747933, -0.077276)",
        "(-0.136121, 1.755477, -0.084759)",
        "(-0.138367, 1.762441, -0.092615)",
        "(-0.140840, 1.769060, -0.101109)",
        "(-0.143454, 1.774862, -0.109546)",
        "(-0.144781, 1.777552, -0.113992)",
        "(-0.147448, 1.782557, -0.123203)",
        "(-0.150093, 1.786996, -0.132948)",
        "(-0.152606, 1.790790, -0.143103)",
        "(-0.155013, 1.793946, -0.153631)",
        "(-0.156240, 1.795294, -0.159102)",
        "(-0.158628, 1.797473, -0.170281)",
        "(-0.160812, 1.799183, -0.182056)",
        "(-0.163068, 1.800577, -0.194484)",
        "(-0.165269, 1.801306, -0.207107)",
        "(-0.166318, 1.801329, -0.213521)",
        "(-0.168469, 1.800981, -0.226529)",
        "(-0.170672, 1.800115, -0.239714)",
        "(-0.172768, 1.798563, -0.252983)",
        "(-0.174823, 1.796380, -0.266329)",
        "(-0.175849, 1.795002, -0.273000)",
        "(-0.177788, 1.791829, -0.286249)",
        "(-0.179533, 1.787914, -0.299192)",
        "(-0.181211, 1.783373, -0.311795)",
        "(-0.182923, 1.778238, -0.324081)",
        "(-0.183802, 1.775396, -0.330002)",
        "(-0.185312, 1.769223, -0.341410)",
        "(-0.186498, 1.762365, -0.352475)",
        "(-0.187916, 1.755103, -0.363109)",
        "(-0.189486, 1.747259, -0.372869)",
        "(-0.190181, 1.742996, -0.377427)",
        "(-0.191428, 1.733980, -0.386126)",
        "(-0.192790, 1.724517, -0.394203)",
        "(-0.193827, 1.714475, -0.401771)",
        "(-0.194683, 1.703938, -0.409041)",
        "(-0.195319, 1.698529, -0.412521)",
        "(-0.196810, 1.687564, -0.419218)",
        "(-0.198445, 1.676237, -0.425387)",
        "(-0.199648, 1.664473, -0.430941)",
        "(-0.200405, 1.652115, -0.435980)",
        "(-0.201003, 1.645562, -0.438116)",
        "(-0.202733, 1.632533, -0.441630)",
        "(-0.203895, 1.619467, -0.444695)",
        "(-0.204422, 1.605812, -0.447356)",
        "(-0.205460, 1.591570, -0.448997)",
        "(-0.206185, 1.584569, -0.449511)",
        "(-0.207219, 1.570567, -0.450318)",
        "(-0.207815, 1.556177, -0.450583)",
        "(-0.208743, 1.541762, -0.450135)",
        "(-0.209594, 1.527584, -0.448983)",
        "(-0.209849, 1.520433, -0.448381)",
        "(-0.210230, 1.506305, -0.446943)",
        "(-0.210715, 1.492320, -0.444917)",
        "(-0.211105, 1.478527, -0.442401)",
        "(-0.211178, 1.464759, -0.439529)",
        "(-0.211326, 1.458023, -0.437941)",
        "(-0.211885, 1.445173, -0.434586)",
        "(-0.212205, 1.432804, -0.430953)",
        "(-0.212249, 1.420676, -0.426896)",
        "(-0.212356, 1.409112, -0.422638)",
        "(-0.212449, 1.403776, -0.420543)",
        "(-0.212788, 1.393777, -0.416456)",
        "(-0.213238, 1.384455, -0.411912)",
        "(-0.213275, 1.375335, -0.406575)",
        "(-0.212712, 1.366038, -0.400651)",
        "(-0.212373, 1.361376, -0.397368)",
        "(-0.211785, 1.353495, -0.391625)",
        "(-0.210804, 1.342917, -0.383076)",
        "(-0.210804, 1.342917, -0.383076)",
        "(-0.209594, 1.335807, -0.376675)",
        "(-0.208112, 1.328904, -0.369837)",
        "(-0.206900, 1.322760, -0.362700)",
        "(-0.205594, 1.317154, -0.355370)",
        "(-0.203970, 1.311775, -0.347678)",
        "(-0.202223, 1.306761, -0.339703)",
        "(-0.201437, 1.304452, -0.335564)",
        "(-0.199812, 1.300057, -0.327044)",
        "(-0.197972, 1.295828, -0.318205)",
        "(-0.196063, 1.291698, -0.308965)",
        "(-0.194180, 1.287679, -0.299532)",
        "(-0.193269, 1.285803, -0.294750)",
        "(-0.191390, 1.282428, -0.285408)",
        "(-0.189493, 1.279519, -0.276232)",
        "(-0.187676, 1.276880, -0.266810)",
        "(-0.185830, 1.274395, -0.256901)",
        "(-0.184919, 1.273263, -0.251764)",
        "(-0.183071, 1.271302, -0.241379)",
        "(-0.181114, 1.269698, -0.230791)",
        "(-0.179056, 1.268424, -0.220012)",
        "(-0.176933, 1.267683, -0.209158)",
        "(-0.175901, 1.267597, -0.203680)",
        "(-0.173875, 1.267874, -0.192727)",
        "(-0.171880, 1.269044, -0.182062)",
        "(-0.169730, 1.271294, -0.171906)",
        "(-0.167448, 1.274396, -0.161982)",
        "(-0.166227, 1.276140, -0.157062)",
        "(-0.163744, 1.280054, -0.147304)",
        "(-0.161097, 1.284655, -0.137809)",
        "(-0.158296, 1.290012, -0.128589)",
        "(-0.155281, 1.296097, -0.119633)",
        "(-0.153720, 1.299366, -0.115237)",
        "(-0.150636, 1.306668, -0.106680)",
        "(-0.147583, 1.314468, -0.098385)",
        "(-0.144389, 1.323160, -0.090770)",
        "(-0.141241, 1.332548, -0.083609)",
        "(-0.139631, 1.337538, -0.080235)",
        "(-0.136409, 1.347494, -0.073681)",
        "(-0.133230, 1.358329, -0.068213)",
        "(-0.130073, 1.369590, -0.063440)",
        "(-0.127034, 1.381366, -0.059475)",
        "(-0.125582, 1.387385, -0.057757)",
        "(-0.122921, 1.399522, -0.054707)",
        "(-0.120339, 1.411504, -0.051831)",
        "(-0.118044, 1.423476, -0.049296)",
        "(-0.115993, 1.435364, -0.047024)",
        "(-0.115080, 1.441237, -0.045961)",
        "(-0.113285, 1.452756, -0.043860)",
        "(-0.111331, 1.464049, -0.041829)",
        "(-0.109383, 1.475318, -0.039946)",
        "(-0.107734, 1.486603, -0.038120)",
        "(-0.107020, 1.492277, -0.037258)",
        "(-0.105565, 1.503725, -0.035665)",
        "(-0.104343, 1.515549, -0.034366)",
        "(-0.103532, 1.527727, -0.033294)",
        "(-0.103086, 1.540104, -0.032369)",
        "(-0.102960, 1.546371, -0.031977)",
        "(-0.102853, 1.559043, -0.031426)",
        "(-0.103207, 1.571770, -0.031138)",
        "(-0.103914, 1.584939, -0.031151)",
        "(-0.104751, 1.597505, -0.031628)",
        "(-0.105254, 1.603686, -0.032044)",
        "(-0.106256, 1.616083, -0.033163)",
        "(-0.107343, 1.628554, -0.034924)",
        "(-0.108680, 1.641193, -0.037415)",
        "(-0.110035, 1.653865, -0.040458)",
        "(-0.110734, 1.660115, -0.042154)",
        "(-0.112179, 1.672419, -0.045707)",
        "(-0.114921, 1.690127, -0.051643)",
        "(-0.114921, 1.690127, -0.051643)",
        "(-0.117113, 1.701781, -0.056180)",
        "(-0.119116, 1.713078, -0.061444)",
        "(-0.121071, 1.723887, -0.067239)",
        "(-0.122990, 1.734249, -0.073451)",
        "(-0.125387, 1.743856, -0.080275)",
        "(-0.127917, 1.752702, -0.087538)",
        "(-0.129101, 1.756718, -0.091310)",
        "(-0.131302, 1.764191, -0.099179)",
        "(-0.133495, 1.770820, -0.107619)",
        "(-0.136077, 1.776519, -0.116572)",
        "(-0.138707, 1.781122, -0.125973)",
        "(-0.139941, 1.782977, -0.130943)",
        "(-0.142181, 1.786055, -0.141347)",
        "(-0.144113, 1.788257, -0.152535)",
        "(-0.145912, 1.789528, -0.164294)",
        "(-0.147519, 1.789815, -0.176492)",
        "(-0.148277, 1.789623, -0.182925)",
        "(-0.149702, 1.788975, -0.196236)",
        "(-0.151334, 1.787456, -0.209899)",
        "(-0.152820, 1.785078, -0.223451)",
        "(-0.154271, 1.781458, -0.236726)",
        "(-0.154969, 1.779349, -0.243316)",
        "(-0.156281, 1.774637, -0.256353)",
        "(-0.157602, 1.768934, -0.269005)",
        "(-0.158711, 1.762251, -0.281352)",
        "(-0.159744, 1.754712, -0.293457)",
        "(-0.160167, 1.750592, -0.299355)",
        "(-0.160871, 1.741650, -0.310625)",
        "(-0.161562, 1.731685, -0.320916)",
        "(-0.162514, 1.721037, -0.330582)",
        "(-0.163593, 1.709700, -0.339384)",
        "(-0.164002, 1.703581, -0.343378)",
        "(-0.164745, 1.690835, -0.350929)",
        "(-0.165487, 1.677554, -0.357851)",
        "(-0.166672, 1.663857, -0.364273)",
        "(-0.168035, 1.649798, -0.370182)",
        "(-0.168678, 1.642554, -0.372751)",
        "(-0.169522, 1.627593, -0.377322)",
        "(-0.170042, 1.611922, -0.380965)",
        "(-0.170753, 1.595695, -0.383502)",
        "(-0.171578, 1.579251, -0.385206)",
        "(-0.172070, 1.570996, -0.385763)",
        "(-0.173222, 1.554230, -0.386519)",
        "(-0.174724, 1.537361, -0.386829)",
        "(-0.176282, 1.520644, -0.386652)",
        "(-0.177535, 1.503630, -0.386194)",
        "(-0.178299, 1.495117, -0.385735)",
        "(-0.180290, 1.478194, -0.384572)",
        "(-0.182595, 1.461761, -0.382639)",
        "(-0.184149, 1.445091, -0.380244)",
        "(-0.185608, 1.427994, -0.377175)",
        "(-0.186633, 1.419640, -0.375282)",
        "(-0.188765, 1.402957, -0.370538)",
        "(-0.190163, 1.387096, -0.365573)",
        "(-0.191595, 1.371234, -0.359747)",
        "(-0.192866, 1.355534, -0.353320)",
        "(-0.193437, 1.347812, -0.349645)",
        "(-0.194163, 1.332287, -0.341247)",
        "(-0.194228, 1.316472, -0.331583)",
        "(-0.194155, 1.301568, -0.321024)",
        "(-0.193703, 1.288219, -0.309877)",
        "(-0.193221, 1.282141, -0.304018)",
        "(-0.191761, 1.270594, -0.291634)",
        "(-0.189802, 1.260412, -0.278220)",
        "(-0.187853, 1.252633, -0.263854)",
        "(-0.185776, 1.247164, -0.248586)",
        "(-0.184627, 1.245269, -0.240513)",
        "(-0.181937, 1.242439, -0.223834)",
        "(-0.178715, 1.241420, -0.206840)",
        "(-0.175354, 1.242890, -0.190139)",
        "(-0.171864, 1.246522, -0.173760)",
        "(-0.170021, 1.249097, -0.165678)",
        "(-0.166285, 1.255308, -0.149855)",
        "(-0.162545, 1.263274, -0.134725)",
        "(-0.158901, 1.272804, -0.120417)",
        "(-0.157037, 1.278170, -0.113904)",
        "(-0.153271, 1.289022, -0.101168)",
        "(-0.149688, 1.301333, -0.089904)",
        "(-0.146009, 1.314428, -0.079946)",
        "(-0.142332, 1.328202, -0.071284)",
        "(-0.138849, 1.342614, -0.063763)",
        "(-0.137177, 1.350010, -0.060410)",
        "(-0.133883, 1.364840, -0.054278)",
        "(-0.130719, 1.379759, -0.048991)",
        "(-0.127735, 1.394712, -0.044607)",
        "(-0.124861, 1.409662, -0.041240)",
        "(-0.123486, 1.417068, -0.039882)",
        "(-0.121073, 1.431725, -0.037565)",
        "(-0.119040, 1.446069, -0.035729)",
        "(-0.117225, 1.459916, -0.034048)",
        "(-0.115587, 1.473228, -0.032298)",
        "(-0.114811, 1.479506, -0.031504)",
        "(-0.113035, 1.492148, -0.030021)",
        "(-0.111252, 1.504833, -0.028929)",
        "(-0.109118, 1.517390, -0.027878)",
        "(-0.106829, 1.529990, -0.026802)",
        "(-0.105669, 1.536320, -0.026289)",
        "(-0.103513, 1.549476, -0.025569)",
        "(-0.102037, 1.563546, -0.025346)",
        "(-0.100749, 1.578093, -0.025468)",
        "(-0.099938, 1.593129, -0.025944)",
        "(-0.099827, 1.600786, -0.026379)",
        "(-0.099946, 1.616353, -0.027547)",
        "(-0.100661, 1.632394, -0.029728)",
        "(-0.102009, 1.648662, -0.032919)",
        "(-0.103942, 1.664771, -0.037032)",
        "(-0.105213, 1.672623, -0.039369)",
        "(-0.107832, 1.687940, -0.044460)",
        "(-0.111097, 1.702819, -0.050571)",
        "(-0.114656, 1.716919, -0.057181)",
        "(-0.118156, 1.729906, -0.064181)",
        "(-0.119947, 1.735950, -0.067866)",
        "(-0.123623, 1.747519, -0.075585)",
        "(-0.127303, 1.758268, -0.083947)",
        "(-0.131061, 1.768118, -0.093056)",
        "(-0.135134, 1.776829, -0.102983)",
        "(-0.137183, 1.780567, -0.107966)",
        "(-0.141268, 1.787473, -0.118321)",
        "(-0.145147, 1.793162, -0.129629)",
        "(-0.148846, 1.797986, -0.141692)",
        "(-0.152136, 1.801592, -0.154352)",
        "(-0.153582, 1.802851, -0.160932)",
        "(-0.156276, 1.804801, -0.174449)",
        "(-0.158973, 1.805687, -0.188648)",
        "(-0.161575, 1.805668, -0.203160)",
        "(-0.163922, 1.804524, -0.217880)",
        "(-0.165081, 1.803469, -0.225277)",
        "(-0.167579, 1.800704, -0.240037)",
        "(-0.170068, 1.796818, -0.254458)",
        "(-0.172469, 1.791735, -0.268409)",
        "(-0.174586, 1.785401, -0.281868)",
        "(-0.175566, 1.781693, -0.288364)",
        "(-0.177554, 1.773475, -0.300909)",
        "(-0.179354, 1.764072, -0.312714)",
        "(-0.180760, 1.753413, -0.323908)",
        "(-0.182537, 1.741647, -0.334575)",
        "(-0.183725, 1.735365, -0.339557)",
        "(-0.185593, 1.722028, -0.348926)",
        "(-0.187325, 1.707283, -0.357316)",
        "(-0.189589, 1.691606, -0.364888)",
        "(-0.191865, 1.675762, -0.371763)",
        "(-0.192787, 1.667535, -0.375015)",
        "(-0.194821, 1.650736, -0.381002)",
        "(-0.197487, 1.633542, -0.386035)",
        "(-0.200169, 1.615965, -0.389371)",
        "(-0.201942, 1.597734, -0.392185)",
        "(-0.203011, 1.588518, -0.393309)",
        "(-0.206157, 1.570036, -0.394345)",
        "(-0.208976, 1.551550, -0.394323)",
        "(-0.210449, 1.532751, -0.393396)",
        "(-0.212016, 1.513972, -0.391747)",
        "(-0.213063, 1.504670, -0.390412)",
        "(-0.215071, 1.486519, -0.386995)",
        "(-0.216118, 1.468569, -0.382521)",
        "(-0.216734, 1.450832, -0.377707)",
        "(-0.217042, 1.442329, -0.374956)",
        "(-0.217520, 1.425836, -0.368821)",
        "(-0.217594, 1.409871, -0.361667)",
        "(-0.217427, 1.394489, -0.353528)",
        "(-0.217039, 1.379999, -0.344453)",
        "(-0.216153, 1.366266, -0.334197)",
        "(-0.215532, 1.359655, -0.328644)",
        "(-0.214281, 1.346961, -0.317056)",
        "(-0.213174, 1.335645, -0.304779)",
        "(-0.211561, 1.325606, -0.292078)",
        "(-0.209358, 1.316675, -0.278480)",
        "(-0.208038, 1.312553, -0.271194)",
        "(-0.205388, 1.305079, -0.256121)",
        "(-0.202953, 1.299396, -0.240741)",
        "(-0.200227, 1.295376, -0.225431)",
        "(-0.197094, 1.293063, -0.210543)",
        "(-0.195412, 1.292694, -0.203233)",
        "(-0.192001, 1.292992, -0.188668)",
        "(-0.188371, 1.294482, -0.174374)",
        "(-0.184535, 1.297198, -0.160792)",
        "(-0.180675, 1.301354, -0.147863)",
        "(-0.178714, 1.303898, -0.141658)",
        "(-0.174614, 1.309853, -0.129310)",
        "(-0.170774, 1.316660, -0.118391)",
        "(-0.167088, 1.324278, -0.108440)",
        "(-0.163324, 1.332675, -0.099342)",
        "(-0.161342, 1.337210, -0.095200)",
        "(-0.157157, 1.346716, -0.087554)",
        "(-0.152697, 1.356732, -0.080841)",
        "(-0.148230, 1.367333, -0.074886)",
        "(-0.143975, 1.378405, -0.069341)",
        "(-0.141875, 1.384067, -0.066686)",
        "(-0.137695, 1.395708, -0.061808)",
        "(-0.133641, 1.407896, -0.057381)",
        "(-0.129705, 1.420591, -0.053339)",
        "(-0.126095, 1.433751, -0.049569)",
        "(-0.124301, 1.440618, -0.047917)",
        "(-0.120764, 1.454489, -0.044751)",
        "(-0.117435, 1.468620, -0.041815)",
        "(-0.114186, 1.482849, -0.039108)",
        "(-0.111364, 1.497538, -0.036949)",
        "(-0.110086, 1.504971, -0.036086)",
        "(-0.107816, 1.519768, -0.034463)",
        "(-0.105900, 1.534553, -0.033316)",
        "(-0.104834, 1.549444, -0.032695)",
        "(-0.104240, 1.563997, -0.032358)",
        "(-0.104052, 1.571078, -0.032329)",
        "(-0.103719, 1.584860, -0.032552)",
        "(-0.103306, 1.598133, -0.032959)",
        "(-0.103184, 1.610993, -0.033620)",
        "(-0.103383, 1.623429, -0.034880)",
        "(-0.103502, 1.629465, -0.035771)",
        "(-0.103628, 1.641291, -0.037856)",
        "(-0.103812, 1.652633, -0.040591)",
        "(-0.104438, 1.663493, -0.044018)",
        "(-0.105258, 1.673934, -0.048333)",
        "(-0.105707, 1.678924, -0.050839)",
        "(-0.106789, 1.688579, -0.056477)",
        "(-0.108063, 1.697844, -0.062916)",
        "(-0.109223, 1.706467, -0.070113)",
        "(-0.110606, 1.714414, -0.077815)",
        "(-0.111211, 1.718006, -0.081872)",
        "(-0.112341, 1.724692, -0.090293)",
        "(-0.113575, 1.730822, -0.099160)",
        "(-0.115161, 1.736104, -0.108461)",
        "(-0.116947, 1.740615, -0.117913)",
        "(-0.117937, 1.742402, -0.122687)",
        "(-0.119976, 1.745299, -0.132266)",
        "(-0.122070, 1.747244, -0.142187)",
        "(-0.124295, 1.748542, -0.152431)",
        "(-0.126406, 1.748760, -0.162957)",
        "(-0.127357, 1.748453, -0.168295)",
        "(-0.128965, 1.747287, -0.179197)",
        "(-0.130509, 1.745368, -0.190331)",
        "(-0.131856, 1.742725, -0.201718)",
        "(-0.133126, 1.739442, -0.213294)",
        "(-0.133789, 1.737573, -0.219150)",
        "(-0.135185, 1.733275, -0.230501)",
        "(-0.137284, 1.725219, -0.246647)",
        "(-0.137284, 1.725219, -0.246647)",
        "(-0.139496, 1.715668, -0.261610)",
        "(-0.140214, 1.712129, -0.266296)",
        "(-0.141889, 1.704260, -0.274957)",
        "(-0.143380, 1.695524, -0.282821)",
        "(-0.144600, 1.685775, -0.290267)",
        "(-0.145728, 1.676000, -0.296644)",
        "(-0.146492, 1.670683, -0.299577)",
        "(-0.148122, 1.659548, -0.305142)",
        "(-0.149345, 1.647637, -0.310240)",
        "(-0.150423, 1.635005, -0.314654)",
        "(-0.152243, 1.621757, -0.318471)",
        "(-0.153281, 1.614929, -0.320210)",
        "(-0.154883, 1.600845, -0.323462)",
        "(-0.155908, 1.586127, -0.326200)",
        "(-0.156780, 1.571039, -0.328337)",
        "(-0.157556, 1.555711, -0.329911)",
        "(-0.158060, 1.548020, -0.330487)",
        "(-0.159319, 1.532664, -0.331087)",
        "(-0.160677, 1.517228, -0.330698)",
        "(-0.161691, 1.501406, -0.329175)",
        "(-0.162747, 1.485274, -0.326792)",
        "(-0.163402, 1.477385, -0.325320)",
        "(-0.164437, 1.461766, -0.322143)",
        "(-0.165238, 1.446224, -0.318180)",
        "(-0.166149, 1.430903, -0.313259)",
        "(-0.167013, 1.416131, -0.307147)",
        "(-0.167275, 1.408878, -0.303622)",
        "(-0.167905, 1.394689, -0.295820)",
        "(-0.168526, 1.381027, -0.286972)",
        "(-0.168607, 1.367864, -0.277124)",
        "(-0.168143, 1.355515, -0.266548)",
        "(-0.167884, 1.349805, -0.260886)",
        "(-0.167333, 1.339066, -0.248826)",
        "(-0.166529, 1.329247, -0.235455)",
        "(-0.165239, 1.320567, -0.221235)",
        "(-0.163709, 1.313480, -0.206464)",
        "(-0.162758, 1.310668, -0.198985)",
        "(-0.160704, 1.306302, -0.183864)",
        "(-0.158330, 1.303742, -0.168513)",
        "(-0.155797, 1.303022, -0.152932)",
        "(-0.153005, 1.304022, -0.137537)",
        "(-0.151520, 1.305380, -0.130107)",
        "(-0.148521, 1.309480, -0.115896)",
        "(-0.145311, 1.315315, -0.102596)",
        "(-0.142103, 1.322956, -0.090339)",
        "(-0.138945, 1.332008, -0.079006)",
        "(-0.137344, 1.336982, -0.073721)",
        "(-0.134104, 1.347473, -0.063869)",
        "(-0.130783, 1.358766, -0.055282)",
        "(-0.127443, 1.370864, -0.048051)",
        "(-0.124049, 1.383603, -0.041980)",
        "(-0.122421, 1.390177, -0.039315)",
        "(-0.119380, 1.403381, -0.034547)",
        "(-0.116558, 1.416804, -0.030586)",
        "(-0.114120, 1.430593, -0.027596)",
        "(-0.111803, 1.444615, -0.025542)",
        "(-0.110783, 1.451702, -0.024812)",
        "(-0.109033, 1.465728, -0.023305)",
        "(-0.107581, 1.479466, -0.021933)",
        "(-0.106272, 1.493159, -0.020944)",
        "(-0.104856, 1.506543, -0.020188)",
        "(-0.104183, 1.513114, -0.019861)",
        "(-0.102968, 1.526228, -0.019496)",
        "(-0.101827, 1.539182, -0.019507)",
        "(-0.100787, 1.551915, -0.019877)",
        "(-0.099841, 1.564547, -0.020693)",
        "(-0.099520, 1.570841, -0.021304)",
        "(-0.098950, 1.583214, -0.022810)",
        "(-0.098569, 1.595566, -0.024924)",
        "(-0.098359, 1.607110, -0.027468)",
        "(-0.098296, 1.618510, -0.030769)",
        "(-0.098324, 1.624115, -0.032700)",
        "(-0.098440, 1.634965, -0.037026)",
        "(-0.098748, 1.645370, -0.042346)",
        "(-0.099032, 1.655241, -0.048594)",
        "(-0.099380, 1.664290, -0.055503)",
        "(-0.099509, 1.668462, -0.059055)",
        "(-0.099794, 1.675987, -0.066461)",
        "(-0.100335, 1.682524, -0.073981)",
        "(-0.100936, 1.688090, -0.081715)",
        "(-0.101722, 1.692900, -0.089781)",
        "(-0.102143, 1.695007, -0.093985)",
        "(-0.102972, 1.698812, -0.102576)",
        "(-0.103899, 1.701733, -0.111595)",
        "(-0.104925, 1.703947, -0.121122)",
        "(-0.106045, 1.705458, -0.131209)",
        "(-0.106696, 1.705910, -0.136440)",
        "(-0.107900, 1.706134, -0.147010)",
        "(-0.108784, 1.705364, -0.157641)",
        "(-0.109571, 1.703541, -0.168362)",
        "(-0.110424, 1.700842, -0.179023)",
        "(-0.110773, 1.699136, -0.184381)",
        "(-0.111642, 1.695357, -0.195238)",
        "(-0.112667, 1.690895, -0.205987)",
        "(-0.113611, 1.685491, -0.216188)",
        "(-0.114531, 1.679458, -0.226055)",
        "(-0.115001, 1.676323, -0.230980)",
        "(-0.116136, 1.669573, -0.240471)",
        "(-0.117479, 1.662090, -0.249089)",
        "(-0.118691, 1.653555, -0.256408)",
        "(-0.119553, 1.644423, -0.263224)",
        "(-0.119990, 1.639622, -0.266383)",
        "(-0.120823, 1.629828, -0.272573)",
        "(-0.121510, 1.619384, -0.278164)",
        "(-0.122078, 1.608410, -0.283080)",
        "(-0.122283, 1.596902, -0.287315)",
        "(-0.122316, 1.590951, -0.289116)",
        "(-0.122638, 1.578847, -0.292150)",
        "(-0.122941, 1.566631, -0.294762)",
        "(-0.123084, 1.554061, -0.296415)",
        "(-0.123106, 1.547657, -0.297038)",
        "(-0.123496, 1.534556, -0.297386)",
        "(-0.124439, 1.521500, -0.296970)",
        "(-0.124903, 1.507897, -0.295370)",
        "(-0.124912, 1.493684, -0.292507)",
        "(-0.125106, 1.479215, -0.288435)",
        "(-0.125431, 1.472154, -0.286020)",
        "(-0.126133, 1.458237, -0.280778)",
        "(-0.126906, 1.444499, -0.274703)",
        "(-0.127733, 1.431057, -0.267447)",
        "(-0.128559, 1.417429, -0.258872)",
        "(-0.129092, 1.410734, -0.254418)",
        "(-0.130110, 1.398005, -0.245282)",
        "(-0.130713, 1.385833, -0.236190)",
        "(-0.131459, 1.374509, -0.226970)",
        "(-0.131605, 1.363593, -0.217364)",
        "(-0.131375, 1.358326, -0.212429)",
        "(-0.130891, 1.348695, -0.202523)",
        "(-0.130367, 1.340393, -0.192741)",
        "(-0.129698, 1.334026, -0.182914)",
        "(-0.128739, 1.328893, -0.172495)",
        "(-0.128358, 1.327122, -0.167316)",
        "(-0.127652, 1.324561, -0.156744)",
        "(-0.126826, 1.323535, -0.146268)",
        "(-0.125772, 1.323881, -0.135764)",
        "(-0.124571, 1.324858, -0.125021)",
        "(-0.123852, 1.325817, -0.119673)",
        "(-0.122206, 1.328464, -0.109431)",
        "(-0.120150, 1.332492, -0.099913)",
        "(-0.117727, 1.337747, -0.091092)",
        "(-0.115081, 1.344275, -0.082806)",
        "(-0.113756, 1.348112, -0.078890)",
        "(-0.111121, 1.356858, -0.071698)",
        "(-0.108499, 1.367020, -0.065344)",
        "(-0.105791, 1.378190, -0.059603)",
        "(-0.103197, 1.390292, -0.054482)",
        "(-0.101954, 1.396759, -0.052250)",
        "(-0.099288, 1.410050, -0.048275)",
        "(-0.096656, 1.423821, -0.044812)",
        "(-0.094267, 1.437991, -0.041706)",
        "(-0.092144, 1.452447, -0.039040)",
        "(-0.091200, 1.459717, -0.037806)",
        "(-0.089426, 1.474251, -0.035447)",
        "(-0.087960, 1.488851, -0.033371)",
        "(-0.086679, 1.503447, -0.031761)",
        "(-0.085509, 1.517972, -0.030690)",
        "(-0.084951, 1.525154, -0.030366)",
        "(-0.083938, 1.539276, -0.030079)",
        "(-0.083677, 1.553178, -0.030338)",
        "(-0.083477, 1.566588, -0.031287)",
        "(-0.083468, 1.579313, -0.032775)",
        "(-0.083506, 1.585439, -0.033823)",
        "(-0.083888, 1.597492, -0.036588)",
        "(-0.084297, 1.609048, -0.040375)",
        "(-0.084664, 1.620049, -0.045288)",
        "(-0.084905, 1.625220, -0.048282)",
        "(-0.085410, 1.635266, -0.054310)",
        "(-0.086149, 1.644483, -0.061004)",
        "(-0.087051, 1.653073, -0.068229)",
        "(-0.087987, 1.660632, -0.076245)",
        "(-0.088488, 1.664115, -0.080448)",
        "(-0.089455, 1.670470, -0.089268)",
        "(-0.090502, 1.675840, -0.098582)",
        "(-0.091770, 1.680242, -0.108288)",
        "(-0.093003, 1.683557, -0.118264)",
        "(-0.094178, 1.685488, -0.128793)",
        "(-0.094775, 1.686170, -0.134241)",
        "(-0.095899, 1.686627, -0.145576)",
        "(-0.096740, 1.685829, -0.157536)",
        "(-0.097453, 1.683772, -0.169868)",
        "(-0.097740, 1.682204, -0.176126)",
        "(-0.098239, 1.678173, -0.188507)",
        "(-0.098640, 1.672747, -0.200498)",
        "(-0.098934, 1.666240, -0.211961)",
        "(-0.099483, 1.658946, -0.222833)",
        "(-0.100335, 1.650935, -0.232868)",
        "(-0.100927, 1.646632, -0.237410)",
        "(-0.102230, 1.637614, -0.245585)",
        "(-0.103610, 1.627821, -0.252620)",
        "(-0.105333, 1.617541, -0.258709)",
        "(-0.106750, 1.606628, -0.264004)",
        "(-0.107360, 1.600881, -0.266429)",
        "(-0.108986, 1.589095, -0.270975)",
        "(-0.111248, 1.576875, -0.274925)",
        "(-0.112980, 1.564543, -0.277985)",
        "(-0.114315, 1.551200, -0.280187)",
        "(-0.115046, 1.544199, -0.280940)",
        "(-0.116794, 1.530194, -0.281753)",
        "(-0.118145, 1.516002, -0.281461)",
        "(-0.118926, 1.501170, -0.279815)",
        "(-0.120018, 1.486136, -0.276704)",
        "(-0.120711, 1.478781, -0.274474)",
        "(-0.121701, 1.464100, -0.269023)",
        "(-0.122284, 1.449195, -0.262350)",
        "(-0.123368, 1.434529, -0.254667)",
        "(-0.124601, 1.420380, -0.246069)",
        "(-0.124996, 1.413398, -0.241360)",
        "(-0.125308, 1.399515, -0.231411)",
        "(-0.125721, 1.386387, -0.220731)",
        "(-0.126056, 1.374404, -0.209677)",
        "(-0.126251, 1.363751, -0.198105)",
        "(-0.126258, 1.358750, -0.192189)",
        "(-0.126040, 1.349928, -0.180103)",
        "(-0.125591, 1.342789, -0.167697)",
        "(-0.124516, 1.337612, -0.155300)",
        "(-0.122640, 1.334951, -0.143441)",
        "(-0.121414, 1.334838, -0.137719)",
        "(-0.118544, 1.336465, -0.126528)",
        "(-0.115425, 1.340688, -0.115547)",
        "(-0.112177, 1.347397, -0.104870)",
        "(-0.108816, 1.356414, -0.094704)",
        "(-0.107095, 1.361773, -0.089854)",
        "(-0.103821, 1.373673, -0.080659)",
        "(-0.100749, 1.387128, -0.072115)",
        "(-0.097834, 1.401567, -0.064237)",
        "(-0.096398, 1.409315, -0.060765)",
        "(-0.093548, 1.425135, -0.054409)",
        "(-0.090795, 1.441862, -0.049154)",
        "(-0.088490, 1.459568, -0.045180)",
        "(-0.086925, 1.478086, -0.042242)",
        "(-0.086524, 1.487571, -0.041052)",
        "(-0.086152, 1.506475, -0.038986)",
        "(-0.086343, 1.525401, -0.037405)",
        "(-0.087220, 1.544448, -0.036343)",
        "(-0.088323, 1.563184, -0.035710)",
        "(-0.089786, 1.581691, -0.035331)",
        "(-0.090578, 1.590846, -0.035218)",
        "(-0.092428, 1.609127, -0.035253)",
        "(-0.094386, 1.627212, -0.035740)",
        "(-0.096301, 1.645159, -0.036897)",
        "(-0.098604, 1.662963, -0.038697)",
        "(-0.100012, 1.671780, -0.039946)",
        "(-0.103103, 1.689163, -0.043019)",
        "(-0.106624, 1.706113, -0.047022)",
        "(-0.110313, 1.722457, -0.052163)",
        "(-0.114197, 1.738209, -0.058476)",
        "(-0.116183, 1.745871, -0.062248)",
        "(-0.120340, 1.760727, -0.070660)",
        "(-0.124638, 1.774668, -0.080421)",
        "(-0.129118, 1.787716, -0.091681)",
        "(-0.133920, 1.800073, -0.104582)",
        "(-0.136247, 1.805856, -0.111658)",
        "(-0.140689, 1.816525, -0.126460)",
        "(-0.145220, 1.826067, -0.142462)",
        "(-0.150152, 1.834614, -0.159775)",
        "(-0.155343, 1.842170, -0.178938)",
        "(-0.157908, 1.845334, -0.188472)",
        "(-0.163334, 1.850803, -0.207662)",
        "(-0.169092, 1.854875, -0.227574)",
        "(-0.174970, 1.857332, -0.248027)",
        "(-0.181000, 1.858176, -0.268964)",
        "(-0.184212, 1.857974, -0.279652)",
        "(-0.190876, 1.856617, -0.301178)",
        "(-0.197558, 1.853348, -0.322461)",
        "(-0.203631, 1.847871, -0.343044)",
        "(-0.209355, 1.840302, -0.362971)",
        "(-0.212351, 1.835886, -0.372483)",
        "(-0.218228, 1.825951, -0.390495)",
        "(-0.223598, 1.814224, -0.407418)",
        "(-0.228647, 1.801316, -0.423535)",
        "(-0.233472, 1.787333, -0.438911)",
        "(-0.236023, 1.779889, -0.446129)",
        "(-0.241099, 1.764665, -0.459966)",
        "(-0.245258, 1.748319, -0.473345)",
        "(-0.249067, 1.731088, -0.485938)",
        "(-0.253178, 1.713776, -0.497252)",
        "(-0.255013, 1.704948, -0.502452)",
        "(-0.258401, 1.686993, -0.512237)",
        "(-0.261383, 1.668530, -0.520572)",
        "(-0.264134, 1.650036, -0.527732)",
        "(-0.265500, 1.640818, -0.530574)",
        "(-0.267950, 1.622268, -0.536104)",
        "(-0.270627, 1.603629, -0.540229)",
        "(-0.273253, 1.584989, -0.543355)",
        "(-0.275773, 1.566586, -0.545121)",
        "(-0.276986, 1.557434, -0.545318)",
        "(-0.279222, 1.539506, -0.544219)",
        "(-0.279971, 1.521469, -0.541033)",
        "(-0.279730, 1.503365, -0.535631)",
        "(-0.279213, 1.485754, -0.528753)",
        "(-0.278680, 1.469280, -0.520226)",
        "(-0.277694, 1.461236, -0.515505)",
        "(-0.274598, 1.444804, -0.505099)",
        "(-0.271390, 1.428609, -0.492837)",
        "(-0.267645, 1.412906, -0.479058)",
        "(-0.262813, 1.397121, -0.464421)",
        "(-0.260215, 1.389199, -0.456886)",
        "(-0.255618, 1.373877, -0.441670)",
        "(-0.251307, 1.359404, -0.425907)",
        "(-0.246545, 1.345030, -0.409417)",
        "(-0.241792, 1.331384, -0.392190)",
        "(-0.239633, 1.324983, -0.383576)",
        "(-0.235389, 1.313225, -0.366091)",
        "(-0.230656, 1.302129, -0.348003)",
        "(-0.225636, 1.292166, -0.329049)",
        "(-0.220500, 1.283482, -0.309762)",
        "(-0.217996, 1.279868, -0.300131)",
        "(-0.212748, 1.273731, -0.281005)",
        "(-0.206892, 1.268910, -0.261710)",
        "(-0.200879, 1.265720, -0.241982)",
        "(-0.195429, 1.265202, -0.222333)",
        "(-0.192949, 1.266254, -0.212682)",
        "(-0.187869, 1.269711, -0.193786)",
        "(-0.182764, 1.275884, -0.175672)",
        "(-0.177670, 1.284244, -0.158505)",
        "(-0.172813, 1.294950, -0.142288)",
        "(-0.170532, 1.301180, -0.134623)",
        "(-0.166202, 1.314884, -0.119983)",
        "(-0.162138, 1.330597, -0.105704)",
        "(-0.158526, 1.346187, -0.093316)",
        "(-0.155179, 1.363163, -0.082382)",
        "(-0.153694, 1.372261, -0.077532)",
        "(-0.150991, 1.390936, -0.068261)",
        "(-0.148241, 1.409894, -0.059950)",
        "(-0.145652, 1.429368, -0.053251)",
        "(-0.143865, 1.449563, -0.048003)",
        "(-0.143071, 1.459668, -0.045769)",
        "(-0.141326, 1.479239, -0.041701)",
        "(-0.139588, 1.498588, -0.038807)",
        "(-0.137927, 1.517707, -0.037314)",
        "(-0.136701, 1.536272, -0.036791)",
        "(-0.136153, 1.545250, -0.036875)",
        "(-0.135052, 1.562607, -0.037645)",
        "(-0.134121, 1.579163, -0.039607)",
        "(-0.133592, 1.594616, -0.042517)",
        "(-0.133357, 1.608487, -0.046098)",
        "(-0.133402, 1.614782, -0.048292)",
        "(-0.133666, 1.626370, -0.053400)",
        "(-0.133971, 1.636299, -0.059387)",
        "(-0.134340, 1.644631, -0.066331)",
        "(-0.134694, 1.651567, -0.074275)",
        "(-0.134704, 1.654456, -0.078746)",
        "(-0.134862, 1.659487, -0.088558)",
        "(-0.135666, 1.663215, -0.099280)",
        "(-0.137093, 1.665383, -0.110524)",
        "(-0.138034, 1.665582, -0.116430)",
        "(-0.139536, 1.665767, -0.128613)",
        "(-0.140810, 1.664865, -0.141828)",
        "(-0.141921, 1.662518, -0.155898)",
        "(-0.142880, 1.658851, -0.169919)",
        "(-0.143375, 1.656346, -0.176845)",
        "(-0.144142, 1.650728, -0.190616)",
        "(-0.144553, 1.643800, -0.203902)",
        "(-0.144818, 1.635765, -0.216514)",
        "(-0.145448, 1.626369, -0.227902)",
        "(-0.146207, 1.616329, -0.238517)",
        "(-0.146689, 1.610792, -0.243213)",
        "(-0.147776, 1.599309, -0.251724)",
        "(-0.148452, 1.586795, -0.258761)",
        "(-0.148914, 1.573581, -0.264723)",
        "(-0.149565, 1.560135, -0.269597)",
        "(-0.149909, 1.553298, -0.271530)",
        "(-0.150562, 1.539283, -0.273856)",
        "(-0.151459, 1.525144, -0.274376)",
        "(-0.152685, 1.511200, -0.272958)",
        "(-0.153442, 1.497269, -0.269493)",
        "(-0.153547, 1.490280, -0.267009)",
        "(-0.153833, 1.476726, -0.261501)",
        "(-0.154294, 1.464201, -0.255154)",
        "(-0.154245, 1.452345, -0.247479)",
        "(-0.153742, 1.440869, -0.237954)",
        "(-0.153448, 1.435367, -0.232472)",
        "(-0.153199, 1.425088, -0.220622)",
        "(-0.152807, 1.415863, -0.207504)",
        "(-0.152083, 1.407717, -0.193665)",
        "(-0.151222, 1.400745, -0.179327)",
        "(-0.150893, 1.397907, -0.171968)",
        "(-0.150227, 1.393371, -0.157141)",
        "(-0.149186, 1.390334, -0.142208)",
        "(-0.147555, 1.389049, -0.127710)",
        "(-0.145849, 1.390175, -0.113460)",
        "(-0.145085, 1.391537, -0.106936)",
        "(-0.143286, 1.395174, -0.094365)",
        "(-0.141164, 1.400275, -0.082495)",
        "(-0.138941, 1.407068, -0.071757)",
        "(-0.136581, 1.415381, -0.062275)",
        "(-0.135406, 1.420209, -0.058121)",
        "(-0.133105, 1.430797, -0.050868)",
        "(-0.130593, 1.442483, -0.044905)",
        "(-0.127737, 1.455114, -0.040153)",
        "(-0.124924, 1.468764, -0.036766)",
        "(-0.123538, 1.475967, -0.035543)",
        "(-0.120589, 1.490422, -0.033423)",
        "(-0.117825, 1.505470, -0.032122)",
        "(-0.115275, 1.521158, -0.031646)",
        "(-0.112783, 1.537167, -0.031767)",
        "(-0.111683, 1.545390, -0.032115)",
        "(-0.109875, 1.562121, -0.033270)",
        "(-0.108470, 1.579156, -0.035281)",
        "(-0.107542, 1.596349, -0.038241)",
        "(-0.107060, 1.613484, -0.042414)",
        "(-0.107081, 1.621931, -0.045029)",
        "(-0.107420, 1.638472, -0.051202)",
        "(-0.108038, 1.654498, -0.059090)",
        "(-0.109303, 1.670233, -0.069021)",
        "(-0.111314, 1.685536, -0.081104)",
        "(-0.112408, 1.692658, -0.087881)",
        "(-0.114620, 1.705531, -0.102202)",
        "(-0.117055, 1.716487, -0.117527)",
        "(-0.119920, 1.725935, -0.134093)",
        "(-0.123162, 1.733438, -0.152491)",
        "(-0.124811, 1.736148, -0.162436)",
        "(-0.128010, 1.740904, -0.182549)",
        "(-0.130953, 1.743475, -0.203849)",
        "(-0.133221, 1.743336, -0.226219)",
        "(-0.134207, 1.742304, -0.237700)",
        "(-0.136295, 1.739108, -0.260982)",
        "(-0.138681, 1.734259, -0.284826)",
        "(-0.141960, 1.728041, -0.308765)",
        "(-0.146241, 1.720789, -0.332428)",
        "(-0.151104, 1.712571, -0.355335)",
        "(-0.153684, 1.708044, -0.366493)",
        "(-0.159517, 1.698305, -0.387911)",
        "(-0.165848, 1.687482, -0.407942)",
        "(-0.172112, 1.675430, -0.426518)",
        "(-0.178043, 1.661917, -0.443767)",
        "(-0.181178, 1.654462, -0.451610)",
        "(-0.187412, 1.638806, -0.465958)",
        "(-0.192799, 1.621833, -0.479383)",
        "(-0.197691, 1.603311, -0.491437)",
        "(-0.202610, 1.583736, -0.501693)",
        "(-0.204758, 1.573425, -0.505894)",
        "(-0.208323, 1.551977, -0.513042)",
        "(-0.211702, 1.529756, -0.518216)",
        "(-0.215369, 1.507209, -0.521361)",
        "(-0.218564, 1.484199, -0.522532)",
        "(-0.219866, 1.472271, -0.522265)",
        "(-0.222581, 1.447833, -0.520162)",
        "(-0.225260, 1.423165, -0.516221)",
        "(-0.226909, 1.398091, -0.511239)",
        "(-0.227656, 1.385285, -0.508186)",
        "(-0.229854, 1.359714, -0.501123)",
        "(-0.232270, 1.334896, -0.492300)",
        "(-0.233163, 1.309093, -0.481449)",
        "(-0.233180, 1.284829, -0.469244)",
        "(-0.233569, 1.261912, -0.455272)",
        "(-0.233870, 1.251227, -0.447685)",
        "(-0.233716, 1.231520, -0.430786)",
        "(-0.232316, 1.212838, -0.412083)",
        "(-0.230431, 1.196892, -0.391256)",
        "(-0.228409, 1.184422, -0.368530)",
        "(-0.227248, 1.179590, -0.356528)",
        "(-0.224300, 1.172070, -0.331956)",
        "(-0.220841, 1.167729, -0.306496)",
        "(-0.216629, 1.165987, -0.280305)",
        "(-0.214257, 1.166118, -0.267151)",
        "(-0.209143, 1.168412, -0.241908)",
        "(-0.203421, 1.173881, -0.218493)",
        "(-0.197168, 1.182036, -0.196341)",
        "(-0.190746, 1.192851, -0.175287)",
        "(-0.184430, 1.206666, -0.156049)",
        "(-0.181340, 1.214869, -0.147329)",
        "(-0.175215, 1.232718, -0.130891)",
        "(-0.169454, 1.252575, -0.115860)",
        "(-0.164318, 1.274076, -0.102459)",
        "(-0.160076, 1.296785, -0.090329)",
        "(-0.158370, 1.308450, -0.084871)",
        "(-0.155427, 1.332119, -0.074992)",
        "(-0.153407, 1.356103, -0.066479)",
        "(-0.151970, 1.379532, -0.058905)",
        "(-0.150824, 1.402499, -0.052459)",
        "(-0.150315, 1.413907, -0.049810)",
        "(-0.149122, 1.436485, -0.045506)",
        "(-0.148317, 1.459025, -0.042866)",
        "(-0.147772, 1.481037, -0.041447)",
        "(-0.147551, 1.491579, -0.040942)",
        "(-0.146787, 1.511827, -0.040355)",
        "(-0.146371, 1.531322, -0.040840)",
        "(-0.146718, 1.550135, -0.042759)",
        "(-0.146653, 1.567380, -0.045986)",
        "(-0.146386, 1.583446, -0.049774)",
        "(-0.146285, 1.590724, -0.052110)",
        "(-0.146276, 1.604677, -0.057584)",
        "(-0.146165, 1.616946, -0.064433)",
        "(-0.146097, 1.627971, -0.071989)",
        "(-0.146217, 1.637339, -0.080860)",
        "(-0.146435, 1.641567, -0.085708)",
        "(-0.146885, 1.649110, -0.095933)",
        "(-0.147294, 1.655032, -0.106718)",
        "(-0.147772, 1.659281, -0.117896)",
        "(-0.148721, 1.662045, -0.129269)",
        "(-0.149224, 1.662628, -0.135046)",
        "(-0.149981, 1.662650, -0.146839)",
        "(-0.150536, 1.661066, -0.158903)",
        "(-0.151260, 1.657992, -0.170924)",
        "(-0.151961, 1.653320, -0.182729)",
        "(-0.151974, 1.650216, -0.188386)",
        "(-0.151715, 1.643008, -0.199305)",
        "(-0.151505, 1.634437, -0.209822)",
        "(-0.151494, 1.624652, -0.219599)",
        "(-0.151107, 1.613362, -0.228091)",
        "(-0.150883, 1.607356, -0.231926)",
        "(-0.150550, 1.594517, -0.238598)",
        "(-0.150392, 1.581051, -0.244183)",
        "(-0.149788, 1.566974, -0.248439)",
        "(-0.148505, 1.551645, -0.250897)",
        "(-0.147935, 1.544349, -0.251398)",
        "(-0.146936, 1.529635, -0.251654)",
        "(-0.145658, 1.514656, -0.250426)",
        "(-0.144110, 1.499237, -0.247558)",
        "(-0.142941, 1.483845, -0.243075)",
        "(-0.142498, 1.476283, -0.240374)",
        "(-0.141610, 1.461305, -0.233564)",
        "(-0.140437, 1.446676, -0.225691)",
        "(-0.139218, 1.433077, -0.217038)",
        "(-0.138318, 1.420954, -0.207536)",
        "(-0.137892, 1.415382, -0.202311)",
        "(-0.136947, 1.405073, -0.191243)",
        "(-0.136128, 1.396402, -0.179716)",
        "(-0.135451, 1.390230, -0.167840)",
        "(-0.134595, 1.385537, -0.155498)",
        "(-0.134199, 1.383973, -0.149209)",
        "(-0.133569, 1.382281, -0.136594)",
        "(-0.132917, 1.382458, -0.124021)",
        "(-0.132262, 1.384345, -0.111668)",
        "(-0.131494, 1.387897, -0.099857)",
        "(-0.131074, 1.390395, -0.094284)",
        "(-0.130095, 1.396353, -0.083811)",
        "(-0.128884, 1.403544, -0.074312)",
        "(-0.127581, 1.411919, -0.065853)",
        "(-0.126206, 1.421595, -0.058550)",
        "(-0.125375, 1.426831, -0.055425)",
        "(-0.123467, 1.437817, -0.050003)",
        "(-0.121096, 1.449619, -0.045845)",
        "(-0.118544, 1.462328, -0.042871)",
        "(-0.116013, 1.475750, -0.040932)",
        "(-0.114724, 1.482642, -0.040194)",
        "(-0.112384, 1.497088, -0.039299)",
        "(-0.110158, 1.512103, -0.038801)",
        "(-0.108310, 1.527893, -0.038784)",
        "(-0.106903, 1.544404, -0.039369)",
        "(-0.106426, 1.553129, -0.040163)",
        "(-0.105748, 1.570929, -0.042274)",
        "(-0.105748, 1.589183, -0.045390)",
        "(-0.106624, 1.607586, -0.049527)",
        "(-0.108076, 1.625427, -0.054605)",
        "(-0.108945, 1.634026, -0.057583)",
        "(-0.110844, 1.650870, -0.064566)",
        "(-0.112894, 1.667152, -0.073041)",
        "(-0.115270, 1.682402, -0.083273)",
        "(-0.117792, 1.696302, -0.095030)",
        "(-0.119036, 1.702961, -0.101162)",
        "(-0.121643, 1.715028, -0.114617)",
        "(-0.124341, 1.725323, -0.129228)",
        "(-0.127106, 1.733765, -0.144791)",
        "(-0.128526, 1.737620, -0.152790)",
        "(-0.131575, 1.743199, -0.169867)",
        "(-0.134349, 1.747335, -0.187375)",
        "(-0.136774, 1.749618, -0.205425)",
        "(-0.138765, 1.749973, -0.223729)",
        "(-0.140445, 1.748658, -0.242351)",
        "(-0.141243, 1.747402, -0.251756)",
        "(-0.142643, 1.743888, -0.270733)",
        "(-0.144102, 1.738723, -0.289647)",
        "(-0.145836, 1.732121, -0.308443)",
        "(-0.148054, 1.724397, -0.327274)",
        "(-0.149322, 1.720002, -0.336634)",
        "(-0.152093, 1.709837, -0.355539)",
        "(-0.154972, 1.698747, -0.372730)",
        "(-0.157750, 1.686001, -0.389847)",
        "(-0.160323, 1.671484, -0.407007)",
        "(-0.161704, 1.663473, -0.415593)",
        "(-0.164657, 1.646318, -0.432626)",
        "(-0.167872, 1.627503, -0.449283)",
        "(-0.170756, 1.606962, -0.465007)",
        "(-0.173657, 1.584766, -0.479647)",
        "(-0.175473, 1.573266, -0.486286)",
        "(-0.179102, 1.549870, -0.498112)",
        "(-0.182462, 1.525420, -0.508167)",
        "(-0.186479, 1.500551, -0.516632)",
        "(-0.191237, 1.475854, -0.523259)",
        "(-0.193243, 1.463156, -0.525912)",
        "(-0.196639, 1.436890, -0.530021)",
        "(-0.199865, 1.409632, -0.531712)",
        "(-0.202899, 1.381686, -0.530799)",
        "(-0.204052, 1.367535, -0.529266)",
        "(-0.205373, 1.338721, -0.524024)",
        "(-0.205813, 1.309764, -0.515090)",
        "(-0.205624, 1.281883, -0.502638)",
        "(-0.204895, 1.255556, -0.487744)",
        "(-0.204361, 1.243282, -0.479519)",
        "(-0.203197, 1.220302, -0.461805)",
        "(-0.201658, 1.198888, -0.441647)",
        "(-0.199901, 1.178784, -0.418868)",
        "(-0.197269, 1.160711, -0.394921)",
        "(-0.194562, 1.146064, -0.370350)",
        "(-0.193002, 1.140010, -0.357571)",
        "(-0.188875, 1.128762, -0.330809)",
        "(-0.183992, 1.119355, -0.302339)",
        "(-0.179349, 1.113762, -0.273339)",
        "(-0.174775, 1.112035, -0.244741)",
        "(-0.172380, 1.112549, -0.230680)",
        "(-0.167649, 1.115698, -0.202912)",
        "(-0.162999, 1.122073, -0.176442)",
        "(-0.158395, 1.132049, -0.151857)",
        "(-0.153697, 1.145106, -0.129559)",
        "(-0.151288, 1.152853, -0.119579)",
        "(-0.146293, 1.169981, -0.101709)",
        "(-0.141202, 1.189060, -0.086187)",
        "(-0.136453, 1.209633, -0.072621)",
        "(-0.134261, 1.220660, -0.066798)",
        "(-0.129881, 1.243486, -0.056708)",
        "(-0.125737, 1.267715, -0.049355)",
        "(-0.122187, 1.292610, -0.043391)",
        "(-0.119597, 1.318166, -0.038494)",
        "(-0.117908, 1.344031, -0.034829)",
        "(-0.117321, 1.356897, -0.033445)",
        "(-0.116285, 1.382087, -0.031346)",
        "(-0.115999, 1.406867, -0.030429)",
        "(-0.117124, 1.431195, -0.030815)",
        "(-0.118471, 1.453863, -0.032345)",
        "(-0.119091, 1.464354, -0.033546)",
        "(-0.120273, 1.484008, -0.036748)",
        "(-0.123618, 1.510705, -0.045011)",
        "(-0.123618, 1.510705, -0.045011)",
        "(-0.125594, 1.526294, -0.052240)",
        "(-0.127369, 1.539664, -0.060900)",
        "(-0.128938, 1.551017, -0.070664)",
        "(-0.130343, 1.560377, -0.081349)",
        "(-0.131599, 1.568021, -0.093270)",
        "(-0.132264, 1.570946, -0.099100)",
        "(-0.133466, 1.575739, -0.110948)",
        "(-0.134275, 1.578738, -0.123059)",
        "(-0.134885, 1.580143, -0.135174)",
        "(-0.135283, 1.579867, -0.147106)",
        "(-0.135453, 1.578052, -0.158894)",
        "(-0.135525, 1.576555, -0.164709)",
        "(-0.135641, 1.572660, -0.175940)",
        "(-0.135123, 1.567069, -0.186348)",
        "(-0.134112, 1.559906, -0.195551)",
        "(-0.133208, 1.551440, -0.203326)",
        "(-0.132755, 1.546663, -0.206641)",
        "(-0.131632, 1.536296, -0.212377)",
        "(-0.130246, 1.525020, -0.216686)",
        "(-0.128447, 1.512875, -0.219477)",
        "(-0.127508, 1.506525, -0.220197)",
        "(-0.125977, 1.493685, -0.220573)",
        "(-0.124415, 1.480498, -0.219031)",
        "(-0.122559, 1.466997, -0.215508)",
        "(-0.120927, 1.453802, -0.210165)",
        "(-0.119758, 1.441283, -0.202948)",
        "(-0.119365, 1.435331, -0.198601)",
        "(-0.118637, 1.424008, -0.188957)",
        "(-0.117888, 1.413751, -0.178005)",
        "(-0.117496, 1.404842, -0.165785)",
        "(-0.117297, 1.397691, -0.152675)",
        "(-0.117086, 1.394586, -0.146048)",
        "(-0.116705, 1.389987, -0.132403)",
        "(-0.116276, 1.387753, -0.118992)",
        "(-0.115743, 1.388135, -0.106314)",
        "(-0.115053, 1.391018, -0.094548)",
        "(-0.114668, 1.393232, -0.089031)",
        "(-0.113716, 1.399807, -0.079116)",
        "(-0.112674, 1.408414, -0.070548)",
        "(-0.111615, 1.419027, -0.063299)",
        "(-0.110618, 1.431228, -0.057186)",
        "(-0.110128, 1.437911, -0.054493)",
        "(-0.109082, 1.451954, -0.049528)",
        "(-0.107933, 1.467641, -0.045681)",
        "(-0.106832, 1.484864, -0.042689)",
        "(-0.106319, 1.494090, -0.041444)",
        "(-0.105472, 1.513473, -0.039310)",
        "(-0.105120, 1.534387, -0.037675)",
        "(-0.105375, 1.556421, -0.036428)",
        "(-0.106294, 1.579678, -0.035890)",
        "(-0.107041, 1.591720, -0.035897)",
        "(-0.109206, 1.616491, -0.036442)",
        "(-0.111974, 1.641546, -0.037344)",
        "(-0.116056, 1.666851, -0.038650)",
        "(-0.121181, 1.692265, -0.040530)",
        "(-0.127267, 1.717665, -0.042910)",
        "(-0.130521, 1.730277, -0.044419)",
        "(-0.137334, 1.755473, -0.047973)",
        "(-0.144585, 1.780323, -0.052375)",
        "(-0.152570, 1.804145, -0.057284)",
        "(-0.157087, 1.815545, -0.059907)",
        "(-0.166630, 1.837505, -0.065544)",
        "(-0.176099, 1.857844, -0.072037)",
        "(-0.185551, 1.876988, -0.079703)",
        "(-0.195172, 1.895026, -0.088758)",
        "(-0.204898, 1.911778, -0.099209)",
        "(-0.209822, 1.919454, -0.104971)",
        "(-0.219855, 1.933817, -0.117606)",
        "(-0.229251, 1.945992, -0.130876)",
        "(-0.238537, 1.956923, -0.145730)",
        "(-0.243261, 1.961917, -0.153709)",
        "(-0.252769, 1.971075, -0.170396)",
        "(-0.262455, 1.978973, -0.188060)",
        "(-0.272245, 1.985535, -0.206567)",
        "(-0.281709, 1.990417, -0.226182)",
        "(-0.286248, 1.992542, -0.236128)",
        "(-0.295433, 1.995252, -0.256632)",
        "(-0.304882, 1.996530, -0.277508)",
        "(-0.314543, 1.996107, -0.298702)",
        "(-0.323959, 1.993489, -0.319741)",
        "(-0.328276, 1.991551, -0.330178)",
        "(-0.336078, 1.985966, -0.350867)",
        "(-0.343405, 1.978530, -0.371084)",
        "(-0.350273, 1.969448, -0.391023)",
        "(-0.356827, 1.958043, -0.410430)",
        "(-0.360152, 1.951677, -0.419873)",
        "(-0.367015, 1.937875, -0.438149)",
        "(-0.374121, 1.922713, -0.455777)",
        "(-0.381135, 1.906027, -0.472932)",
        "(-0.387952, 1.887832, -0.489261)",
        "(-0.394367, 1.868375, -0.504910)",
        "(-0.397252, 1.858278, -0.512669)",
        "(-0.402853, 1.836888, -0.527734)",
        "(-0.408521, 1.814744, -0.541789)",
        "(-0.413482, 1.791882, -0.554894)",
        "(-0.417784, 1.768379, -0.567868)",
        "(-0.419920, 1.756570, -0.574033)",
        "(-0.424218, 1.732448, -0.585090)",
        "(-0.428125, 1.707852, -0.594762)",
        "(-0.432226, 1.682808, -0.603000)",
        "(-0.436643, 1.657668, -0.609987)",
        "(-0.438712, 1.644983, -0.612807)",
        "(-0.442109, 1.619363, -0.617513)",
        "(-0.444582, 1.592609, -0.620891)",
        "(-0.446080, 1.564893, -0.622201)",
        "(-0.446622, 1.551066, -0.622276)",
        "(-0.447954, 1.523397, -0.621012)",
        "(-0.448644, 1.495296, -0.617682)",
        "(-0.447659, 1.466384, -0.613336)",
        "(-0.445318, 1.436782, -0.607062)",
        "(-0.443788, 1.421831, -0.603440)",
        "(-0.440089, 1.391358, -0.594843)",
        "(-0.434404, 1.360022, -0.584533)",
        "(-0.425230, 1.326936, -0.571304)",
        "(-0.415155, 1.293830, -0.555673)",
        "(-0.410430, 1.277860, -0.546837)",
        "(-0.400449, 1.247541, -0.527975)",
        "(-0.387762, 1.217616, -0.506160)",
        "(-0.372950, 1.188285, -0.480109)",
        "(-0.358607, 1.162604, -0.450909)",
        "(-0.351480, 1.151411, -0.435893)",
        "(-0.336669, 1.131128, -0.405381)",
        "(-0.321121, 1.114245, -0.373098)",
        "(-0.305861, 1.101157, -0.339980)",
        "(-0.291169, 1.093101, -0.308207)",
        "(-0.276394, 1.090133, -0.277423)",
        "(-0.268917, 1.088964, -0.261739)",
        "(-0.254633, 1.090312, -0.230343)",
        "(-0.241317, 1.095406, -0.201848)",
        "(-0.228226, 1.106634, -0.177955)",
        "(-0.222041, 1.113029, -0.167556)",
        "(-0.209564, 1.126953, -0.147602)",
        "(-0.197490, 1.144125, -0.129255)",
        "(-0.185769, 1.165200, -0.113421)",
        "(-0.174147, 1.189219, -0.099825)",
        "(-0.168484, 1.202094, -0.093440)",
        "(-0.158082, 1.230158, -0.081710)",
        "(-0.148882, 1.259331, -0.070714)",
        "(-0.140458, 1.289173, -0.061444)",
        "(-0.132883, 1.319853, -0.054804)",
        "(-0.126511, 1.351121, -0.050828)",
        "(-0.123759, 1.366447, -0.049520)",
        "(-0.118877, 1.396312, -0.047740)",
        "(-0.115350, 1.425559, -0.047228)",
        "(-0.113244, 1.453754, -0.047431)",
        "(-0.112600, 1.467131, -0.047663)",
        "(-0.111990, 1.492848, -0.048341)",
        "(-0.112603, 1.517326, -0.049688)",
        "(-0.114114, 1.540504, -0.051895)",
        "(-0.116375, 1.562331, -0.055358)",
        "(-0.117668, 1.572690, -0.057654)",
        "(-0.120418, 1.592578, -0.063298)",
        "(-0.123643, 1.611077, -0.070455)",
        "(-0.127711, 1.627787, -0.078951)",
        "(-0.132259, 1.642724, -0.088431)",
        "(-0.134587, 1.649358, -0.093662)",
        "(-0.139173, 1.661601, -0.104822)",
        "(-0.143520, 1.671624, -0.117161)",
        "(-0.148062, 1.679501, -0.130351)",
        "(-0.152516, 1.685251, -0.144305)",
        "(-0.154506, 1.687168, -0.151486)",
        "(-0.157794, 1.689507, -0.166094)",
        "(-0.160847, 1.689972, -0.181077)",
        "(-0.163980, 1.688719, -0.196150)",
        "(-0.166757, 1.685491, -0.210722)",
        "(-0.169163, 1.680134, -0.224200)",
        "(-0.170246, 1.677035, -0.230635)",
        "(-0.171988, 1.669538, -0.242453)",
        "(-0.173179, 1.660526, -0.252980)",
        "(-0.173770, 1.649512, -0.261317)",
        "(-0.173941, 1.637509, -0.267813)",
        "(-0.173516, 1.630680, -0.269878)",
        "(-0.172522, 1.616674, -0.273434)",
        "(-0.171624, 1.602143, -0.275455)",
        "(-0.170437, 1.587427, -0.275982)",
        "(-0.168725, 1.572488, -0.274486)",
        "(-0.167596, 1.564975, -0.272977)",
        "(-0.164914, 1.549905, -0.268414)",
        "(-0.161008, 1.534867, -0.260738)",
        "(-0.156229, 1.520204, -0.250190)",
        "(-0.153876, 1.513236, -0.243787)",
        "(-0.149669, 1.500565, -0.229793)",
        "(-0.145541, 1.490499, -0.215103)",
        "(-0.141901, 1.483544, -0.199929)",
        "(-0.138835, 1.479329, -0.183524)",
        "(-0.136408, 1.477989, -0.166730)",
        "(-0.135733, 1.478645, -0.158376)",
        "(-0.134939, 1.481538, -0.141961)",
        "(-0.134416, 1.486322, -0.126069)",
        "(-0.133847, 1.492953, -0.111661)",
        "(-0.133859, 1.501483, -0.098933)",
        "(-0.133860, 1.506285, -0.093227)",
        "(-0.133777, 1.516580, -0.082804)",
        "(-0.133803, 1.527154, -0.074073)",
        "(-0.134189, 1.538495, -0.066713)",
        "(-0.134795, 1.550583, -0.060968)",
        "(-0.135143, 1.556826, -0.058855)",
        "(-0.135852, 1.569582, -0.055738)",
        "(-0.136794, 1.582788, -0.054318)",
        "(-0.138182, 1.596313, -0.054793)",
        "(-0.139024, 1.603114, -0.055726)",
        "(-0.140928, 1.616425, -0.058400)",
        "(-0.143001, 1.629215, -0.062415)",
        "(-0.145369, 1.641605, -0.068062)",
        "(-0.147899, 1.653501, -0.075230)",
        "(-0.149125, 1.659097, -0.079539)",
        "(-0.151384, 1.669925, -0.088707)",
        "(-0.153538, 1.679937, -0.099377)",
        "(-0.155642, 1.688836, -0.111117)",
        "(-0.157853, 1.696318, -0.123632)",
        "(-0.158976, 1.699480, -0.130264)",
        "(-0.161264, 1.704928, -0.144165)",
        "(-0.163685, 1.709045, -0.159030)",
        "(-0.166309, 1.711846, -0.174748)",
        "(-0.169174, 1.713223, -0.191167)",
        "(-0.171992, 1.712900, -0.207908)",
        "(-0.173369, 1.711962, -0.216267)",
        "(-0.175886, 1.708918, -0.232907)",
        "(-0.177852, 1.704162, -0.249577)",
        "(-0.179459, 1.697678, -0.266200)",
        "(-0.180615, 1.689387, -0.282560)",
        "(-0.180991, 1.684550, -0.290533)",
        "(-0.181292, 1.673659, -0.306049)",
        "(-0.181328, 1.660831, -0.320685)",
        "(-0.181330, 1.646365, -0.333872)",
        "(-0.180592, 1.630069, -0.345181)",
        "(-0.179928, 1.621075, -0.350093)",
        "(-0.178728, 1.602339, -0.358782)",
        "(-0.177835, 1.582664, -0.365802)",
        "(-0.176912, 1.562064, -0.370647)",
        "(-0.175719, 1.540654, -0.372740)",
        "(-0.174905, 1.529656, -0.372504)",
        "(-0.172478, 1.507200, -0.369957)",
        "(-0.169528, 1.484442, -0.364643)",
        "(-0.166638, 1.462033, -0.356565)",
        "(-0.163562, 1.440466, -0.345470)",
        "(-0.161831, 1.430042, -0.338696)",
        "(-0.158496, 1.410035, -0.323054)",
        "(-0.155237, 1.391540, -0.304535)",
        "(-0.151933, 1.374858, -0.284463)",
        "(-0.149144, 1.361264, -0.262958)",
        "(-0.147752, 1.355552, -0.251668)",
        "(-0.144456, 1.345547, -0.229001)",
        "(-0.141071, 1.338956, -0.206881)",
        "(-0.138279, 1.336518, -0.184982)",
        "(-0.135366, 1.337054, -0.163174)",
        "(-0.133955, 1.338786, -0.152527)",
        "(-0.131308, 1.344648, -0.132027)",
        "(-0.128596, 1.353611, -0.112890)",
        "(-0.125682, 1.365557, -0.095847)",
        "(-0.124146, 1.372898, -0.088473)",
        "(-0.121173, 1.389515, -0.075268)",
        "(-0.118318, 1.408815, -0.064659)",
        "(-0.115713, 1.430538, -0.056430)",
        "(-0.113238, 1.454933, -0.050603)",
        "(-0.111230, 1.479937, -0.047117)",
        "(-0.110385, 1.493119, -0.046079)",
        "(-0.108990, 1.519877, -0.044476)",
        "(-0.108001, 1.546809, -0.043352)",
        "(-0.107586, 1.573646, -0.042558)",
        "(-0.108348, 1.600747, -0.042582)",
        "(-0.109179, 1.614486, -0.043110)",
        "(-0.111500, 1.642174, -0.045236)",
        "(-0.115155, 1.669896, -0.048910)",
        "(-0.120082, 1.697316, -0.054526)",
        "(-0.126293, 1.724064, -0.062127)",
        "(-0.129721, 1.736965, -0.066813)",
        "(-0.136740, 1.761533, -0.077588)",
        "(-0.143710, 1.784008, -0.091003)",
        "(-0.150640, 1.804199, -0.107001)",
        "(-0.157746, 1.821924, -0.125558)",
        "(-0.161366, 1.829771, -0.135787)",
        "(-0.168772, 1.843763, -0.157544)",
        "(-0.176290, 1.855005, -0.180785)",
        "(-0.183888, 1.863362, -0.205114)",
        "(-0.187773, 1.866423, -0.217778)",
        "(-0.195913, 1.871154, -0.243881)",
        "(-0.204700, 1.873652, -0.270765)",
        "(-0.213981, 1.873632, -0.298179)",
        "(-0.223514, 1.870701, -0.325450)",
        "(-0.228164, 1.867842, -0.338865)",
        "(-0.237366, 1.860336, -0.365411)",
        "(-0.246795, 1.849471, -0.391362)",
        "(-0.256110, 1.836315, -0.416584)",
        "(-0.264539, 1.819310, -0.440138)",
        "(-0.270862, 1.799024, -0.461989)",
        "(-0.273561, 1.787662, -0.472409)",
        "(-0.279257, 1.763937, -0.491853)",
        "(-0.284807, 1.738365, -0.508833)",
        "(-0.289893, 1.711239, -0.524268)",
        "(-0.293961, 1.682585, -0.537414)",
        "(-0.295620, 1.667834, -0.543397)",
        "(-0.298672, 1.637509, -0.553509)",
        "(-0.301893, 1.607009, -0.561258)",
        "(-0.304164, 1.576149, -0.567116)",
        "(-0.304743, 1.560295, -0.569645)",
        "(-0.305453, 1.528094, -0.572928)",
        "(-0.306775, 1.496585, -0.574377)",
        "(-0.307191, 1.464965, -0.573883)",
        "(-0.305625, 1.431710, -0.572113)",
        "(-0.304428, 1.414800, -0.570027)",
        "(-0.302832, 1.381855, -0.565313)",
        "(-0.300818, 1.349477, -0.558949)",
        "(-0.297789, 1.317066, -0.550020)",
        "(-0.293892, 1.284971, -0.537950)",
        "(-0.291764, 1.269516, -0.530430)",
        "(-0.286682, 1.240189, -0.513740)",
        "(-0.280058, 1.212839, -0.494438)",
        "(-0.272371, 1.187697, -0.471826)",
        "(-0.263896, 1.165409, -0.445588)",
        "(-0.259269, 1.155710, -0.431397)",
        "(-0.249331, 1.138764, -0.401939)",
        "(-0.238758, 1.125533, -0.370104)",
        "(-0.227534, 1.116282, -0.335883)",
        "(-0.215780, 1.111244, -0.301163)",
        "(-0.209780, 1.110917, -0.284018)",
        "(-0.197679, 1.113799, -0.249675)",
        "(-0.185235, 1.122157, -0.214138)",
        "(-0.173405, 1.135606, -0.183972)",
        "(-0.161443, 1.155915, -0.157463)",
        "(-0.149293, 1.179165, -0.132464)",
        "(-0.143274, 1.192470, -0.121060)",
        "(-0.131856, 1.222866, -0.100132)",
        "(-0.121654, 1.257258, -0.081903)",
        "(-0.112969, 1.294886, -0.066839)",
        "(-0.109346, 1.314873, -0.060487)",
        "(-0.103554, 1.355700, -0.049323)",
        "(-0.100404, 1.397751, -0.040345)",
        "(-0.100028, 1.440233, -0.033301)",
        "(-0.102235, 1.481875, -0.027541)",
        "(-0.106675, 1.521993, -0.022781)",
        "(-0.110030, 1.541513, -0.020911)",
        "(-0.118124, 1.579631, -0.018402)",
        "(-0.127595, 1.615960, -0.017555)",
        "(-0.137922, 1.650370, -0.018182)",
        "(-0.143170, 1.666673, -0.019145)",
        "(-0.153270, 1.697749, -0.022165)",
        "(-0.163923, 1.726740, -0.026703)",
        "(-0.175912, 1.754049, -0.033192)",
        "(-0.187161, 1.778697, -0.041184)",
        "(-0.197660, 1.800661, -0.050419)",
        "(-0.202674, 1.810674, -0.055798)",
        "(-0.212993, 1.829420, -0.067701)",
        "(-0.223585, 1.846063, -0.081311)",
        "(-0.233572, 1.860226, -0.096103)",
        "(-0.242728, 1.871935, -0.112134)",
        "(-0.247123, 1.876847, -0.120614)",
        "(-0.255606, 1.885536, -0.138434)",
        "(-0.263402, 1.892566, -0.157579)",
        "(-0.270512, 1.897866, -0.178077)",
        "(-0.277107, 1.901229, -0.199570)",
        "(-0.280297, 1.902091, -0.210656)",
        "(-0.286629, 1.902372, -0.233375)",
        "(-0.293232, 1.900626, -0.256673)",
        "(-0.299982, 1.896012, -0.280183)",
        "(-0.303160, 1.892650, -0.291982)",
        "(-0.309423, 1.884056, -0.315638)",
        "(-0.315521, 1.872819, -0.339071)",
        "(-0.320647, 1.858679, -0.361973)",
        "(-0.324260, 1.841733, -0.384527)",
        "(-0.325768, 1.832182, -0.395436)",
        "(-0.328692, 1.811646, -0.416241)",
        "(-0.331057, 1.788825, -0.435610)",
        "(-0.332666, 1.764160, -0.453496)",
        "(-0.333151, 1.737297, -0.468964)",
        "(-0.333337, 1.723548, -0.475988)",
        "(-0.333717, 1.695186, -0.488323)",
        "(-0.333572, 1.665972, -0.498483)",
        "(-0.332487, 1.635949, -0.506421)",
        "(-0.330860, 1.605291, -0.512070)",
        "(-0.329988, 1.589676, -0.514009)",
        "(-0.328312, 1.558155, -0.516152)",
        "(-0.325083, 1.525923, -0.515797)",
        "(-0.319630, 1.492963, -0.512953)",
        "(-0.313266, 1.459848, -0.507594)",
        "(-0.309962, 1.443384, -0.503945)",
        "(-0.302585, 1.410862, -0.495001)",
        "(-0.293833, 1.378679, -0.483181)",
        "(-0.283843, 1.345996, -0.467457)",
        "(-0.274445, 1.317375, -0.448411)",
        "(-0.269872, 1.303704, -0.438519)",
        "(-0.260706, 1.278689, -0.415987)",
        "(-0.251555, 1.256134, -0.390543)",
        "(-0.242618, 1.236340, -0.362030)",
        "(-0.234041, 1.220036, -0.331286)",
        "(-0.229966, 1.213511, -0.315217)",
        "(-0.222061, 1.203196, -0.282383)",
        "(-0.214535, 1.197089, -0.248638)",
        "(-0.207429, 1.196001, -0.214862)",
        "(-0.201102, 1.200508, -0.182138)",
        "(-0.195463, 1.210392, -0.151601)",
        "(-0.192761, 1.217313, -0.137541)",
        "(-0.187372, 1.233495, -0.111540)",
        "(-0.182150, 1.252932, -0.089107)",
        "(-0.177382, 1.275318, -0.070244)",
        "(-0.175052, 1.287132, -0.062201)",
        "(-0.170756, 1.311598, -0.048225)",
        "(-0.167108, 1.337293, -0.037772)",
        "(-0.163907, 1.363080, -0.030127)",
        "(-0.160985, 1.388291, -0.024368)",
        "(-0.158202, 1.413146, -0.020451)",
        "(-0.156941, 1.425519, -0.019310)",
        "(-0.154923, 1.450344, -0.018237)",
        "(-0.153644, 1.475148, -0.018791)",
        "(-0.153465, 1.499777, -0.021059)",
        "(-0.154055, 1.512118, -0.022981)",
        "(-0.156395, 1.536448, -0.027910)",
        "(-0.160163, 1.559807, -0.034535)",
        "(-0.165095, 1.581607, -0.042635)",
        "(-0.170456, 1.601501, -0.052304)",
        "(-0.173120, 1.610758, -0.057660)",
        "(-0.178580, 1.627290, -0.069773)",
        "(-0.183669, 1.641680, -0.083072)",
        "(-0.188062, 1.653603, -0.097467)",
        "(-0.191544, 1.663179, -0.112915)",
        "(-0.193181, 1.667032, -0.120972)",
        "(-0.196359, 1.673617, -0.137206)",
        "(-0.198725, 1.676952, -0.153909)",
        "(-0.200630, 1.678150, -0.170880)",
        "(-0.202336, 1.677724, -0.188191)",
        "(-0.203561, 1.675404, -0.205504)",
        "(-0.204086, 1.673422, -0.213839)",
        "(-0.205175, 1.668153, -0.229554)",
        "(-0.205807, 1.660862, -0.243535)",
        "(-0.205448, 1.651607, -0.255527)",
        "(-0.204991, 1.646265, -0.260600)",
        "(-0.203843, 1.634788, -0.269439)",
        "(-0.201810, 1.621576, -0.275520)",
        "(-0.198766, 1.606837, -0.279037)",
        "(-0.195159, 1.590802, -0.279988)",
        "(-0.193236, 1.582371, -0.279434)",
        "(-0.189139, 1.565077, -0.276374)",
        "(-0.183935, 1.546668, -0.269908)",
        "(-0.177779, 1.527406, -0.259540)",
        "(-0.171683, 1.508467, -0.246089)",
        "(-0.168832, 1.499479, -0.238371)",
        "(-0.163778, 1.483018, -0.221861)",
        "(-0.159304, 1.468965, -0.203806)",
        "(-0.155465, 1.458010, -0.184833)",
        "(-0.152523, 1.450761, -0.165526)",
        "(-0.150534, 1.447589, -0.145774)",
        "(-0.149741, 1.447231, -0.136564)",
        "(-0.148906, 1.450078, -0.119688)",
        "(-0.148784, 1.455704, -0.103969)",
        "(-0.149319, 1.463976, -0.090022)",
        "(-0.150187, 1.474189, -0.077974)",
        "(-0.150770, 1.479986, -0.072871)",
        "(-0.152243, 1.492523, -0.064374)",
        "(-0.153940, 1.505814, -0.058138)",
        "(-0.155642, 1.519246, -0.054105)",
        "(-0.156585, 1.526003, -0.053029)",
        "(-0.158428, 1.539285, -0.052652)",
        "(-0.160271, 1.552339, -0.054939)",
        "(-0.161801, 1.564731, -0.059672)",
        "(-0.162998, 1.576104, -0.066613)",
        "(-0.163501, 1.581277, -0.070833)",
        "(-0.164391, 1.590575, -0.080193)",
        "(-0.165308, 1.598459, -0.091047)",
        "(-0.166162, 1.604800, -0.103157)",
        "(-0.166924, 1.609394, -0.116096)",
        "(-0.167614, 1.611972, -0.129412)",
        "(-0.167984, 1.612403, -0.136148)",
        "(-0.168740, 1.611916, -0.149643)",
        "(-0.169176, 1.609288, -0.162842)",
        "(-0.169005, 1.604374, -0.174958)",
        "(-0.168634, 1.600956, -0.180331)",
        "(-0.167147, 1.592749, -0.189820)",
        "(-0.164975, 1.582919, -0.197532)",
        "(-0.162520, 1.571803, -0.203176)",
        "(-0.159857, 1.559558, -0.206316)",
        "(-0.158573, 1.553154, -0.206782)",
        "(-0.156162, 1.540233, -0.205982)",
        "(-0.153716, 1.526989, -0.202074)",
        "(-0.151219, 1.513754, -0.195037)",
        "(-0.148836, 1.501014, -0.185661)",
        "(-0.147757, 1.495033, -0.180166)",
        "(-0.145651, 1.483958, -0.168214)",
        "(-0.143635, 1.474505, -0.155069)",
        "(-0.141859, 1.467037, -0.140979)",
        "(-0.140268, 1.461881, -0.126159)",
        "(-0.139649, 1.460243, -0.118661)",
        "(-0.138815, 1.459904, -0.103816)",
        "(-0.138050, 1.462246, -0.089581)",
        "(-0.137923, 1.468935, -0.076360)",
        "(-0.138312, 1.478643, -0.064079)",
        "(-0.139109, 1.492487, -0.053324)",
        "(-0.139612, 1.500334, -0.048279)",
        "(-0.141156, 1.518812, -0.039173)",
        "(-0.143010, 1.539281, -0.030869)",
        "(-0.145270, 1.562597, -0.023913)",
        "(-0.146575, 1.575287, -0.021196)",
        "(-0.149784, 1.602400, -0.017586)",
        "(-0.154007, 1.631768, -0.017183)",
        "(-0.159151, 1.661971, -0.019332)",
        "(-0.164469, 1.691482, -0.023333)",
        "(-0.167216, 1.705850, -0.026142)",
        "(-0.174113, 1.733822, -0.033225)",
        "(-0.182376, 1.760485, -0.042665)",
        "(-0.190786, 1.784952, -0.054131)",
        "(-0.199469, 1.806957, -0.067578)",
        "(-0.203852, 1.816871, -0.075205)",
        "(-0.212291, 1.834753, -0.091806)",
        "(-0.220143, 1.849655, -0.110530)",
        "(-0.227470, 1.861616, -0.131037)",
        "(-0.234587, 1.870183, -0.153161)",
        "(-0.237918, 1.873430, -0.164144)",
        "(-0.243983, 1.877198, -0.187077)",
        "(-0.249214, 1.878358, -0.210656)",
        "(-0.254133, 1.876571, -0.234492)",
        "(-0.259269, 1.872007, -0.258313)",
        "(-0.261783, 1.868419, -0.270124)",
        "(-0.266379, 1.859230, -0.293610)",
        "(-0.270399, 1.847249, -0.316845)",
        "(-0.273131, 1.832324, -0.339732)",
        "(-0.275128, 1.814544, -0.362158)",
        "(-0.276005, 1.804524, -0.372902)",
        "(-0.277161, 1.782733, -0.393212)",
        "(-0.277230, 1.758003, -0.411999)",
        "(-0.277191, 1.730676, -0.428709)",
        "(-0.276800, 1.701433, -0.442902)",
        "(-0.276060, 1.686032, -0.449378)",
        "(-0.273880, 1.653014, -0.460734)",
        "(-0.272959, 1.618662, -0.470012)",
        "(-0.271722, 1.583201, -0.476443)",
        "(-0.268179, 1.545534, -0.480932)",
        "(-0.266197, 1.525881, -0.482041)",
        "(-0.263139, 1.485985, -0.481754)",
        "(-0.259891, 1.445641, -0.478040)",
        "(-0.254834, 1.404680, -0.470870)",
        "(-0.248401, 1.363764, -0.459553)",
        "(-0.244995, 1.343927, -0.451864)",
        "(-0.238174, 1.306556, -0.433096)",
        "(-0.231161, 1.273291, -0.409836)",
        "(-0.224020, 1.245347, -0.382232)",
        "(-0.216511, 1.222951, -0.351260)",
        "(-0.212571, 1.214154, -0.334792)",
        "(-0.204632, 1.200179, -0.301056)",
        "(-0.196720, 1.192833, -0.265908)",
        "(-0.188725, 1.191297, -0.230986)",
        "(-0.181050, 1.196445, -0.197117)",
        "(-0.177409, 1.201059, -0.180623)",
        "(-0.170155, 1.213585, -0.149738)",
        "(-0.163018, 1.231681, -0.122083)",
        "(-0.155998, 1.254194, -0.097557)",
        "(-0.149485, 1.281004, -0.077032)",
        "(-0.146565, 1.296088, -0.068548)",
        "(-0.141448, 1.328005, -0.054047)",
        "(-0.137515, 1.361477, -0.042445)",
        "(-0.134905, 1.396001, -0.033966)",
        "(-0.134143, 1.431230, -0.028399)",
        "(-0.134631, 1.449038, -0.026845)",
        "(-0.136646, 1.484291, -0.025488)",
        "(-0.140283, 1.518452, -0.026460)",
        "(-0.145426, 1.550993, -0.029653)",
        "(-0.151930, 1.581544, -0.035124)",
        "(-0.155707, 1.595842, -0.038833)",
        "(-0.163402, 1.622431, -0.047834)",
        "(-0.171107, 1.645976, -0.059203)",
        "(-0.178167, 1.666208, -0.072620)",
        "(-0.184747, 1.682940, -0.087723)",
        "(-0.188024, 1.689799, -0.095828)",
        "(-0.194340, 1.701045, -0.112621)",
        "(-0.199765, 1.708303, -0.129878)",
        "(-0.204650, 1.711501, -0.146706)",
        "(-0.209173, 1.711078, -0.162899)",
        "(-0.211227, 1.709177, -0.171231)",
        "(-0.214635, 1.704187, -0.186341)",
        "(-0.217388, 1.696913, -0.200048)",
        "(-0.218741, 1.688324, -0.212173)",
        "(-0.218271, 1.675668, -0.220269)",
        "(-0.217822, 1.669808, -0.224070)",
        "(-0.218334, 1.657389, -0.230197)",
        "(-0.218893, 1.644856, -0.234836)",
        "(-0.218006, 1.631650, -0.237160)",
        "(-0.217139, 1.618631, -0.238708)",
        "(-0.217644, 1.612362, -0.239564)",
        "(-0.219090, 1.600481, -0.241118)",
        "(-0.220852, 1.588404, -0.240858)",
        "(-0.220304, 1.576170, -0.236476)",
        "(-0.217526, 1.563448, -0.228078)",
        "(-0.215569, 1.557530, -0.222106)",
        "(-0.211444, 1.546696, -0.207563)",
        "(-0.207062, 1.537841, -0.189304)",
        "(-0.202870, 1.531088, -0.167727)",
        "(-0.199578, 1.526972, -0.144330)",
        "(-0.198417, 1.526321, -0.132558)",
        "(-0.196997, 1.527734, -0.109729)",
        "(-0.196882, 1.533620, -0.088372)",
        "(-0.197008, 1.543774, -0.069286)",
        "(-0.197080, 1.557604, -0.052583)",
        "(-0.197279, 1.565860, -0.045150)",
        "(-0.197805, 1.583555, -0.031484)",
        "(-0.198320, 1.602978, -0.019806)",
        "(-0.199553, 1.623566, -0.010506)",
        "(-0.201105, 1.644925, -0.003782)",
        "(-0.201876, 1.655893, -0.001989)",
        "(-0.202857, 1.678099, -0.000244)",
        "(-0.203776, 1.700665, -0.001858)",
        "(-0.204811, 1.722873, -0.006372)",
        "(-0.205772, 1.744263, -0.013487)",
        "(-0.206268, 1.754402, -0.018198)",
        "(-0.207710, 1.773861, -0.029474)",
        "(-0.210004, 1.791649, -0.043368)",
        "(-0.212691, 1.807264, -0.059409)",
        "(-0.215292, 1.820587, -0.077087)",
        "(-0.216478, 1.825785, -0.086850)",
        "(-0.218936, 1.834897, -0.107118)",
        "(-0.221966, 1.841487, -0.128720)",
        "(-0.225322, 1.845466, -0.151326)",
        "(-0.228473, 1.846489, -0.174559)",
        "(-0.229972, 1.845761, -0.186320)",
        "(-0.232742, 1.842543, -0.209923)",
        "(-0.235171, 1.836058, -0.233925)",
        "(-0.237484, 1.827838, -0.258253)",
        "(-0.239444, 1.816780, -0.282576)",
        "(-0.240046, 1.810063, -0.294668)",
        "(-0.240648, 1.794619, -0.318172)",
        "(-0.240819, 1.776393, -0.340419)",
        "(-0.241203, 1.755719, -0.361159)",
        "(-0.241790, 1.733002, -0.380329)",
        "(-0.241934, 1.720689, -0.389130)",
        "(-0.241566, 1.694567, -0.405266)",
        "(-0.240858, 1.666486, -0.419061)",
        "(-0.239874, 1.637102, -0.430707)",
        "(-0.238353, 1.606448, -0.440721)",
        "(-0.237665, 1.590670, -0.444889)",
        "(-0.236373, 1.558673, -0.451069)",
        "(-0.234264, 1.525690, -0.453933)",
        "(-0.230719, 1.491815, -0.452869)",
        "(-0.227412, 1.459251, -0.448930)",
        "(-0.226022, 1.443264, -0.445574)",
        "(-0.222618, 1.411786, -0.436502)",
        "(-0.217949, 1.380593, -0.424071)",
        "(-0.213039, 1.350956, -0.408337)",
        "(-0.209232, 1.324461, -0.388689)",
        "(-0.207521, 1.312340, -0.377559)",
        "(-0.203559, 1.289148, -0.354315)",
        "(-0.199549, 1.268473, -0.329475)",
        "(-0.193927, 1.243447, -0.288615)",
        "(-0.193927, 1.243447, -0.288615)",
        "(-0.190398, 1.230277, -0.260594)",
        "(-0.187184, 1.221321, -0.232384)",
        "(-0.183872, 1.216060, -0.204360)",
        "(-0.180485, 1.214665, -0.177015)",
        "(-0.177302, 1.217641, -0.151278)",
        "(-0.175795, 1.221771, -0.139711)",
        "(-0.172748, 1.231667, -0.117589)",
        "(-0.169495, 1.244782, -0.097691)",
        "(-0.165878, 1.261032, -0.080828)",
        "(-0.162228, 1.280237, -0.066969)",
        "(-0.160313, 1.290667, -0.061049)",
        "(-0.156505, 1.312573, -0.050399)",
        "(-0.152907, 1.336146, -0.041830)",
        "(-0.150004, 1.361380, -0.035259)",
        "(-0.148059, 1.387730, -0.030307)",
        "(-0.147629, 1.401111, -0.028394)",
        "(-0.147614, 1.427959, -0.025480)",
        "(-0.148790, 1.454473, -0.023771)",
        "(-0.151236, 1.480318, -0.023485)",
        "(-0.154774, 1.505063, -0.024508)",
        "(-0.156775, 1.516785, -0.025388)",
        "(-0.160740, 1.538969, -0.027465)",
        "(-0.164789, 1.559586, -0.030231)",
        "(-0.169096, 1.578781, -0.033670)",
        "(-0.173745, 1.596777, -0.038088)",
        "(-0.176087, 1.605321, -0.040560)",
        "(-0.180853, 1.621345, -0.046467)",
        "(-0.185302, 1.636259, -0.053414)",
        "(-0.189471, 1.650498, -0.061753)",
        "(-0.193740, 1.664014, -0.071136)",
        "(-0.195714, 1.670364, -0.076367)",
        "(-0.199606, 1.683099, -0.087256)",
        "(-0.203882, 1.695269, -0.099121)",
        "(-0.208795, 1.706404, -0.112051)",
        "(-0.214757, 1.716369, -0.126290)",
        "(-0.217912, 1.720880, -0.133904)",
        "(-0.224341, 1.728561, -0.150342)",
        "(-0.230574, 1.734500, -0.168406)",
        "(-0.236444, 1.738442, -0.187833)",
        "(-0.241930, 1.739972, -0.208494)",
        "(-0.244451, 1.739704, -0.219340)",
        "(-0.249127, 1.737616, -0.241589)",
        "(-0.253281, 1.733103, -0.264349)",
        "(-0.257300, 1.726092, -0.287188)",
        "(-0.261571, 1.716510, -0.309261)",
        "(-0.263496, 1.710717, -0.319862)",
        "(-0.266705, 1.697632, -0.340021)",
        "(-0.269385, 1.682673, -0.359190)",
        "(-0.271876, 1.665846, -0.377210)",
        "(-0.273614, 1.647084, -0.393796)",
        "(-0.274001, 1.636281, -0.401563)",
        "(-0.274409, 1.615438, -0.414649)",
        "(-0.274604, 1.593101, -0.425615)",
        "(-0.274572, 1.569481, -0.434011)",
        "(-0.273568, 1.544649, -0.439621)",
        "(-0.272422, 1.531698, -0.441259)",
        "(-0.269457, 1.505026, -0.442486)",
        "(-0.265836, 1.477476, -0.440405)",
        "(-0.261193, 1.449460, -0.434903)",
        "(-0.255201, 1.421124, -0.425784)",
        "(-0.251898, 1.406947, -0.420313)",
        "(-0.244960, 1.379191, -0.406599)",
        "(-0.237721, 1.352858, -0.389680)",
        "(-0.230211, 1.328595, -0.369514)",
        "(-0.222771, 1.307090, -0.346378)",
        "(-0.219151, 1.297670, -0.333694)",
        "(-0.212171, 1.281337, -0.306977)",
        "(-0.205226, 1.268640, -0.278791)",
        "(-0.198491, 1.260278, -0.250467)",
        "(-0.192206, 1.257042, -0.222606)",
        "(-0.189209, 1.257308, -0.208584)",
        "(-0.183305, 1.260114, -0.180734)",
        "(-0.177666, 1.267372, -0.154878)",
        "(-0.172355, 1.279534, -0.131763)",
        "(-0.167294, 1.295469, -0.111147)",
        "(-0.164715, 1.304837, -0.102129)",
        "(-0.159732, 1.325895, -0.086231)",
        "(-0.155303, 1.350224, -0.073121)",
        "(-0.151569, 1.377140, -0.062388)",
        "(-0.148745, 1.406288, -0.053692)",
        "(-0.147880, 1.421639, -0.050119)",
        "(-0.147109, 1.452919, -0.043787)",
        "(-0.148155, 1.485299, -0.039613)",
        "(-0.150414, 1.517733, -0.036840)",
        "(-0.153898, 1.549822, -0.035999)",
        "(-0.157997, 1.581230, -0.036547)",
        "(-0.160524, 1.596520, -0.037872)",
        "(-0.166141, 1.626636, -0.041585)",
        "(-0.172897, 1.655310, -0.046957)",
        "(-0.180121, 1.681968, -0.053911)",
        "(-0.184008, 1.694452, -0.058124)",
        "(-0.191879, 1.717979, -0.067816)",
        "(-0.199830, 1.739168, -0.079466)",
        "(-0.207699, 1.757853, -0.092616)",
        "(-0.215028, 1.772983, -0.107687)",
        "(-0.218588, 1.779765, -0.115654)",
        "(-0.225330, 1.790633, -0.133094)",
        "(-0.231531, 1.799229, -0.151676)",
        "(-0.236901, 1.804781, -0.171529)",
        "(-0.241730, 1.807668, -0.192348)",
        "(-0.243894, 1.808081, -0.203104)",
        "(-0.247715, 1.807353, -0.225038)",
        "(-0.250762, 1.804146, -0.247630)",
        "(-0.253443, 1.798514, -0.270659)",
        "(-0.256119, 1.790466, -0.293726)",
        "(-0.257318, 1.785405, -0.305124)",
        "(-0.259264, 1.773591, -0.327618)",
        "(-0.260512, 1.759442, -0.349644)",
        "(-0.260982, 1.742769, -0.371054)",
        "(-0.261232, 1.723753, -0.391450)",
        "(-0.261125, 1.713229, -0.400999)",
        "(-0.259923, 1.690301, -0.418848)",
        "(-0.256820, 1.663476, -0.435078)",
        "(-0.253468, 1.636427, -0.447832)",
        "(-0.249551, 1.607357, -0.458143)",
        "(-0.247299, 1.591818, -0.462127)",
        "(-0.242854, 1.559322, -0.468389)",
        "(-0.238843, 1.526029, -0.472328)",
        "(-0.234920, 1.492296, -0.473994)",
        "(-0.230645, 1.457729, -0.472942)",
        "(-0.228452, 1.440273, -0.470922)",
        "(-0.224159, 1.405587, -0.464574)",
        "(-0.219773, 1.371903, -0.455000)",
        "(-0.215417, 1.339636, -0.441893)",
        "(-0.210924, 1.308905, -0.424294)",
        "(-0.208546, 1.294193, -0.413470)",
        "(-0.203464, 1.266083, -0.389462)",
        "(-0.198799, 1.241558, -0.363566)",
        "(-0.194691, 1.222027, -0.336588)",
        "(-0.190419, 1.206654, -0.307937)",
        "(-0.188185, 1.200402, -0.292869)",
        "(-0.183639, 1.190947, -0.263083)",
        "(-0.179024, 1.186885, -0.234386)",
        "(-0.174222, 1.187617, -0.206320)",
        "(-0.169109, 1.192064, -0.178722)",
        "(-0.166568, 1.196174, -0.165535)",
        "(-0.161323, 1.207999, -0.141070)",
        "(-0.155892, 1.224912, -0.119387)",
        "(-0.150707, 1.245975, -0.100193)",
        "(-0.146506, 1.270616, -0.083046)",
        "(-0.144858, 1.284216, -0.075360)",
        "(-0.142174, 1.312901, -0.061575)",
        "(-0.140708, 1.343423, -0.050198)",
        "(-0.140115, 1.374919, -0.040982)",
        "(-0.140337, 1.406839, -0.033492)",
        "(-0.140844, 1.422908, -0.030467)",
        "(-0.142470, 1.454914, -0.025388)",
        "(-0.145284, 1.486598, -0.021859)",
        "(-0.148975, 1.517531, -0.020009)",
        "(-0.153206, 1.547267, -0.019733)",
        "(-0.155595, 1.561523, -0.020278)",
        "(-0.161158, 1.588846, -0.022344)",
        "(-0.167376, 1.614465, -0.026094)",
        "(-0.173830, 1.638844, -0.031683)",
        "(-0.180533, 1.661741, -0.039638)",
        "(-0.183780, 1.672707, -0.044289)",
        "(-0.190305, 1.693861, -0.054535)",
        "(-0.196917, 1.712967, -0.066388)",
        "(-0.203487, 1.730190, -0.079300)",
        "(-0.209733, 1.745302, -0.093007)",
        "(-0.212647, 1.751876, -0.100283)",
        "(-0.218313, 1.763839, -0.115538)",
        "(-0.223756, 1.773877, -0.131634)",
        "(-0.228725, 1.781764, -0.148460)",
        "(-0.233035, 1.787540, -0.165983)",
        "(-0.234927, 1.789692, -0.175139)",
        "(-0.238385, 1.793003, -0.194138)",
        "(-0.241330, 1.794498, -0.214074)",
        "(-0.244337, 1.793782, -0.234683)",
        "(-0.247215, 1.790619, -0.255722)",
        "(-0.248404, 1.787969, -0.266209)",
        "(-0.250053, 1.781139, -0.287110)",
        "(-0.251470, 1.772234, -0.308128)",
        "(-0.252953, 1.761346, -0.328789)",
        "(-0.253568, 1.747635, -0.349454)",
        "(-0.253511, 1.740241, -0.358826)",
        "(-0.253472, 1.724345, -0.376865)",
        "(-0.253861, 1.706800, -0.394103)",
        "(-0.253909, 1.687475, -0.410230)",
        "(-0.254213, 1.666576, -0.425492)",
        "(-0.254987, 1.655734, -0.432856)",
        "(-0.257510, 1.633805, -0.446731)",
        "(-0.259543, 1.610739, -0.459228)",
        "(-0.261083, 1.586177, -0.470046)",
        "(-0.262703, 1.560847, -0.478733)",
        "(-0.263227, 1.547826, -0.482254)",
        "(-0.263126, 1.520962, -0.487868)",
        "(-0.262062, 1.493090, -0.490684)",
        "(-0.260166, 1.464863, -0.490251)",
        "(-0.256515, 1.436070, -0.486564)",
        "(-0.253956, 1.421510, -0.483337)",
        "(-0.247793, 1.392029, -0.474446)",
        "(-0.240766, 1.362511, -0.461666)",
        "(-0.233399, 1.334249, -0.445021)",
        "(-0.225664, 1.307649, -0.424992)",
        "(-0.221842, 1.295357, -0.413411)",
        "(-0.214366, 1.272815, -0.387796)",
        "(-0.206957, 1.253326, -0.359124)",
        "(-0.199778, 1.237367, -0.328916)",
        "(-0.193055, 1.225327, -0.297413)",
        "(-0.189852, 1.220661, -0.281088)",
        "(-0.183699, 1.213385, -0.248312)",
        "(-0.177847, 1.210450, -0.217297)",
        "(-0.172261, 1.212825, -0.188698)",
        "(-0.166277, 1.219370, -0.162716)",
        "(-0.163028, 1.224426, -0.151118)",
        "(-0.156292, 1.237913, -0.130028)",
        "(-0.149822, 1.255833, -0.111313)",
        "(-0.144153, 1.277240, -0.094408)",
        "(-0.139571, 1.301409, -0.078983)",
        "(-0.137553, 1.314203, -0.071792)",
        "(-0.134661, 1.343061, -0.059737)",
        "(-0.132640, 1.373506, -0.049220)",
        "(-0.132359, 1.405884, -0.040536)",
        "(-0.133315, 1.439155, -0.033200)",
        "(-0.134348, 1.456085, -0.030232)",
        "(-0.137222, 1.489930, -0.025290)",
        "(-0.140826, 1.523098, -0.021454)",
        "(-0.145441, 1.555265, -0.018923)",
        "(-0.151113, 1.586912, -0.017675)",
        "(-0.154277, 1.602330, -0.017533)",
        "(-0.161271, 1.631819, -0.018125)",
        "(-0.168328, 1.659954, -0.019424)",
        "(-0.175470, 1.686421, -0.021825)",
        "(-0.182782, 1.711580, -0.025518)",
        "(-0.186525, 1.723595, -0.027912)",
        "(-0.193985, 1.746598, -0.033504)",
        "(-0.201518, 1.767882, -0.040441)",
        "(-0.209309, 1.787196, -0.048573)",
        "(-0.216940, 1.804388, -0.057838)",
        "(-0.220473, 1.812102, -0.063056)",
        "(-0.226958, 1.826452, -0.074568)",
        "(-0.232599, 1.839068, -0.087696)",
        "(-0.237679, 1.850122, -0.102517)",
        "(-0.242297, 1.859389, -0.118810)",
        "(-0.244260, 1.863257, -0.127589)",
        "(-0.247651, 1.869625, -0.145952)",
        "(-0.250725, 1.873985, -0.166109)",
        "(-0.253409, 1.876417, -0.186251)",
        "(-0.256307, 1.877167, -0.207601)",
        "(-0.257808, 1.876729, -0.218571)",
        "(-0.260643, 1.874516, -0.240884)",
        "(-0.263562, 1.870328, -0.263593)",
        "(-0.266619, 1.864386, -0.286498)",
        "(-0.269660, 1.856785, -0.309315)",
        "(-0.271097, 1.852269, -0.320666)",
        "(-0.273498, 1.841804, -0.342985)",
        "(-0.275739, 1.829214, -0.364460)",
        "(-0.278254, 1.814779, -0.384860)",
        "(-0.281425, 1.798811, -0.404075)",
        "(-0.283325, 1.790353, -0.413313)",
        "(-0.287255, 1.772682, -0.431186)",
        "(-0.290849, 1.753440, -0.447759)",
        "(-0.293887, 1.732593, -0.462690)",
        "(-0.296175, 1.710411, -0.476086)",
        "(-0.297140, 1.698875, -0.482147)",
        "(-0.298926, 1.675361, -0.493324)",
        "(-0.300580, 1.651248, -0.502814)",
        "(-0.301937, 1.626660, -0.510317)",
        "(-0.302584, 1.601629, -0.516178)",
        "(-0.302582, 1.588972, -0.518509)",
        "(-0.301985, 1.563672, -0.522480)",
        "(-0.300685, 1.538280, -0.524709)",
        "(-0.298784, 1.513016, -0.524369)",
        "(-0.295703, 1.488124, -0.522243)",
        "(-0.293658, 1.475817, -0.520516)",
        "(-0.289328, 1.451711, -0.515678)",
        "(-0.284570, 1.428751, -0.507871)",
        "(-0.278795, 1.406175, -0.497681)",
        "(-0.271546, 1.384281, -0.484754)",
        "(-0.267669, 1.373726, -0.477710)",
        "(-0.259650, 1.353405, -0.462563)",
        "(-0.250791, 1.333356, -0.445379)",
        "(-0.240397, 1.312544, -0.425245)",
        "(-0.229378, 1.291812, -0.401607)",
        "(-0.223936, 1.281880, -0.388670)",
        "(-0.213357, 1.263619, -0.361328)",
        "(-0.203566, 1.248694, -0.331191)",
        "(-0.194696, 1.236902, -0.298061)",
        "(-0.186992, 1.229518, -0.263698)",
        "(-0.183455, 1.227977, -0.247005)",
        "(-0.176941, 1.231725, -0.215417)",
        "(-0.170761, 1.240937, -0.185059)",
        "(-0.164903, 1.256036, -0.156852)",
        "(-0.159735, 1.274990, -0.130448)",
        "(-0.157533, 1.286434, -0.118543)",
        "(-0.153609, 1.311588, -0.096914)",
        "(-0.150513, 1.339630, -0.078805)",
        "(-0.148141, 1.369892, -0.064112)",
        "(-0.147004, 1.401642, -0.051984)",
        "(-0.146903, 1.417702, -0.046838)",
        "(-0.147536, 1.449678, -0.037806)",
        "(-0.149324, 1.481788, -0.030672)",
        "(-0.152225, 1.513874, -0.025480)",
        "(-0.156499, 1.545881, -0.022277)",
        "(-0.159097, 1.561658, -0.021358)",
        "(-0.164406, 1.592411, -0.020422)",
        "(-0.170274, 1.621876, -0.020857)",
        "(-0.176539, 1.649844, -0.022416)",
        "(-0.183898, 1.677375, -0.025584)",
        "(-0.187713, 1.689714, -0.027646)",
        "(-0.195045, 1.713146, -0.032274)",
        "(-0.201735, 1.734585, -0.037354)",
        "(-0.208524, 1.754603, -0.043121)",
        "(-0.215140, 1.773258, -0.049881)",
        "(-0.218294, 1.781968, -0.053664)",
        "(-0.224562, 1.798402, -0.061610)",
        "(-0.230463, 1.813339, -0.070529)",
        "(-0.236004, 1.826883, -0.080554)",
        "(-0.241106, 1.838856, -0.091478)",
        "(-0.243559, 1.844215, -0.097304)",
        "(-0.248104, 1.853845, -0.109546)",
        "(-0.252090, 1.861842, -0.122703)",
        "(-0.256186, 1.868346, -0.136809)",
        "(-0.260002, 1.873333, -0.151756)",
        "(-0.261650, 1.875201, -0.159562)",
        "(-0.264710, 1.877995, -0.175653)",
        "(-0.267763, 1.879163, -0.192190)",
        "(-0.270588, 1.878453, -0.209125)",
        "(-0.273088, 1.875936, -0.226207)",
        "(-0.274216, 1.874054, -0.234840)",
        "(-0.276128, 1.869231, -0.252224)",
        "(-0.277822, 1.862754, -0.269675)",
        "(-0.279042, 1.854581, -0.286743)",
        "(-0.279248, 1.844702, -0.303865)",
        "(-0.279444, 1.838930, -0.312354)",
        "(-0.280024, 1.826996, -0.328742)",
        "(-0.279790, 1.813368, -0.344193)",
        "(-0.279577, 1.798264, -0.358868)",
        "(-0.279802, 1.782285, -0.372635)",
        "(-0.279820, 1.773876, -0.379040)",
        "(-0.279690, 1.756348, -0.391379)",
        "(-0.279873, 1.738040, -0.403014)",
        "(-0.280086, 1.719267, -0.413846)",
        "(-0.279702, 1.699797, -0.423892)",
        "(-0.279492, 1.689908, -0.428585)",
        "(-0.279398, 1.670274, -0.437592)",
        "(-0.279677, 1.650922, -0.445559)",
        "(-0.279272, 1.631665, -0.452473)",
        "(-0.277906, 1.612432, -0.458190)",
        "(-0.277184, 1.602941, -0.460678)",
        "(-0.275877, 1.584491, -0.464635)",
        "(-0.274324, 1.566527, -0.467204)",
        "(-0.272645, 1.549355, -0.468067)",
        "(-0.271238, 1.533006, -0.467990)",
        "(-0.270700, 1.525370, -0.467460)",
        "(-0.269330, 1.510091, -0.466154)",
        "(-0.267532, 1.494844, -0.464206)",
        "(-0.265188, 1.479496, -0.461192)",
        "(-0.262678, 1.464228, -0.457182)",
        "(-0.261231, 1.456561, -0.454848)",
        "(-0.258083, 1.441002, -0.449725)",
        "(-0.254667, 1.425328, -0.443762)",
        "(-0.250785, 1.409720, -0.436319)",
        "(-0.246278, 1.394046, -0.426898)",
        "(-0.243788, 1.386007, -0.421222)",
        "(-0.238676, 1.369543, -0.408431)",
        "(-0.233594, 1.353450, -0.393301)",
        "(-0.228333, 1.337754, -0.375452)",
        "(-0.222332, 1.321683, -0.354922)",
        "(-0.219127, 1.313640, -0.343641)",
        "(-0.212430, 1.298137, -0.319256)",
        "(-0.206099, 1.285916, -0.294624)",
        "(-0.199920, 1.277372, -0.268700)",
        "(-0.193896, 1.272327, -0.240492)",
        "(-0.191027, 1.271680, -0.225912)",
        "(-0.185921, 1.274708, -0.196983)",
        "(-0.181651, 1.284236, -0.169141)",
        "(-0.177918, 1.298883, -0.142670)",
        "(-0.174463, 1.318266, -0.118606)",
        "(-0.172946, 1.329782, -0.107602)",
        "(-0.170172, 1.354360, -0.087221)",
        "(-0.168007, 1.381097, -0.069330)",
        "(-0.166757, 1.410073, -0.054075)",
        "(-0.166277, 1.440383, -0.041405)",
        "(-0.166240, 1.456012, -0.036239)",
        "(-0.166236, 1.487388, -0.026638)",
        "(-0.166983, 1.519388, -0.019176)",
        "(-0.168928, 1.551562, -0.013363)",
        "(-0.172391, 1.583619, -0.009145)",
        "(-0.174502, 1.599486, -0.007622)",
        "(-0.179125, 1.630609, -0.005196)",
        "(-0.184059, 1.660662, -0.003689)",
        "(-0.190616, 1.689847, -0.003128)",
        "(-0.197940, 1.717584, -0.003708)",
        "(-0.201651, 1.730603, -0.004173)",
        "(-0.208863, 1.755499, -0.005350)",
        "(-0.215773, 1.778951, -0.007111)",
        "(-0.222892, 1.801145, -0.009530)",
        "(-0.230523, 1.822565, -0.012870)",
        "(-0.234180, 1.832795, -0.014883)",
        "(-0.240991, 1.852111, -0.018911)",
        "(-0.247796, 1.870148, -0.023125)",
        "(-0.255971, 1.887401, -0.027664)",
        "(-0.264592, 1.903966, -0.032702)",
        "(-0.268678, 1.911926, -0.035417)",
        "(-0.276171, 1.926751, -0.041322)",
        "(-0.282996, 1.940524, -0.047909)",
        "(-0.290229, 1.953144, -0.055335)",
        "(-0.298353, 1.964749, -0.063553)",
        "(-0.302511, 1.970081, -0.068023)",
        "(-0.310536, 1.979955, -0.077724)",
        "(-0.317956, 1.988737, -0.088522)",
        "(-0.324762, 1.996454, -0.100463)",
        "(-0.331143, 2.003196, -0.113581)",
        "(-0.334289, 2.006114, -0.120535)",
        "(-0.340487, 2.010974, -0.134749)",
        "(-0.346469, 2.014514, -0.149571)",
        "(-0.351825, 2.016703, -0.164986)",
        "(-0.356487, 2.017686, -0.180978)",
        "(-0.358609, 2.017510, -0.189006)",
        "(-0.362508, 2.016163, -0.204880)",
        "(-0.365307, 2.013111, -0.220623)",
        "(-0.366972, 2.008448, -0.236250)",
        "(-0.367616, 2.002533, -0.252018)",
        "(-0.367602, 1.999078, -0.259938)",
        "(-0.367306, 1.991322, -0.275732)",
        "(-0.366291, 1.982044, -0.291144)",
        "(-0.364768, 1.971090, -0.306135)",
        "(-0.363467, 1.958949, -0.320955)",
        "(-0.362888, 1.952319, -0.328057)",
        "(-0.361392, 1.937817, -0.341871)",
        "(-0.359458, 1.921784, -0.355460)",
        "(-0.356881, 1.904115, -0.368343)",
        "(-0.353717, 1.884187, -0.380516)",
        "(-0.352148, 1.874279, -0.385827)",
        "(-0.348723, 1.853541, -0.395857)",
        "(-0.344745, 1.831124, -0.404730)",
        "(-0.340780, 1.807703, -0.412425)",
        "(-0.336656, 1.783486, -0.418974)",
        "(-0.334591, 1.771058, -0.421831)",
        "(-0.330476, 1.745654, -0.426604)",
        "(-0.326247, 1.719601, -0.430155)",
        "(-0.321594, 1.693119, -0.432632)",
        "(-0.316228, 1.666286, -0.434319)",
        "(-0.313303, 1.652646, -0.434422)",
        "(-0.307274, 1.624913, -0.433759)",
        "(-0.301128, 1.596681, -0.430951)",
        "(-0.294105, 1.568135, -0.426092)",
        "(-0.285599, 1.539364, -0.419000)",
        "(-0.281291, 1.524975, -0.414266)",
        "(-0.272774, 1.496172, -0.402491)",
        "(-0.263820, 1.467899, -0.387537)",
        "(-0.254893, 1.441533, -0.369979)",
        "(-0.246684, 1.416653, -0.349374)",
        "(-0.242512, 1.404531, -0.337661)",
        "(-0.233694, 1.381344, -0.311831)",
        "(-0.226010, 1.360043, -0.283190)",
        "(-0.220116, 1.343694, -0.253820)",
        "(-0.215318, 1.331518, -0.223843)",
        "(-0.213146, 1.327040, -0.208929)",
        "(-0.209208, 1.320889, -0.179869)",
        "(-0.206115, 1.320341, -0.152016)",
        "(-0.203377, 1.324268, -0.126071)",
        "(-0.201023, 1.335232, -0.103680)",
        "(-0.199893, 1.342448, -0.093454)",
        "(-0.197423, 1.359153, -0.074702)",
        "(-0.195312, 1.379460, -0.058381)",
        "(-0.193849, 1.403127, -0.044755)",
        "(-0.193191, 1.429607, -0.033707)",
        "(-0.192991, 1.443740, -0.029094)",
        "(-0.192920, 1.472981, -0.021264)",
        "(-0.193339, 1.503455, -0.015337)",
        "(-0.194329, 1.534766, -0.011102)",
        "(-0.196665, 1.567058, -0.008585)",
        "(-0.197783, 1.583463, -0.007832)",
        "(-0.200280, 1.616205, -0.008085)",
        "(-0.202507, 1.648263, -0.009038)",
        "(-0.205930, 1.678871, -0.010408)",
        "(-0.210424, 1.708647, -0.012391)",
        "(-0.213023, 1.722894, -0.013900)",
        "(-0.218226, 1.751075, -0.017394)",
        "(-0.223950, 1.777351, -0.021531)",
        "(-0.229996, 1.800980, -0.025701)",
        "(-0.236794, 1.822635, -0.030460)",
        "(-0.240266, 1.832575, -0.033159)",
        "(-0.246849, 1.851356, -0.039177)",
        "(-0.252878, 1.868676, -0.046357)",
        "(-0.259109, 1.884868, -0.054906)",
        "(-0.265571, 1.899773, -0.065026)",
        "(-0.268919, 1.906532, -0.070745)",
        "(-0.276556, 1.918810, -0.082901)",
        "(-0.285094, 1.929488, -0.096255)",
        "(-0.293706, 1.938549, -0.110810)",
        "(-0.301881, 1.945913, -0.126238)",
        "(-0.305762, 1.948841, -0.134226)",
        "(-0.313430, 1.953418, -0.150733)",
        "(-0.320824, 1.955891, -0.166728)",
        "(-0.328247, 1.956656, -0.183242)",
        "(-0.335411, 1.955648, -0.200146)",
        "(-0.338637, 1.954370, -0.208784)",
        "(-0.344395, 1.950675, -0.226313)",
        "(-0.349944, 1.945315, -0.243841)",
        "(-0.355830, 1.938582, -0.261373)",
        "(-0.361184, 1.930172, -0.278438)",
        "(-0.363627, 1.925232, -0.286535)",
        "(-0.368428, 1.914512, -0.302097)",
        "(-0.372569, 1.902328, -0.316578)",
        "(-0.375510, 1.888380, -0.329905)",
        "(-0.378037, 1.873373, -0.342203)",
        "(-0.379005, 1.865557, -0.348031)",
        "(-0.379911, 1.848951, -0.359066)",
        "(-0.380016, 1.831297, -0.369450)",
        "(-0.379927, 1.813042, -0.378733)",
        "(-0.379399, 1.794122, -0.387055)",
        "(-0.379019, 1.784334, -0.390941)",
        "(-0.378390, 1.764554, -0.398070)",
        "(-0.377002, 1.744715, -0.404200)",
        "(-0.374956, 1.724276, -0.410074)",
        "(-0.373104, 1.702693, -0.415009)",
        "(-0.372212, 1.691320, -0.416902)",
        "(-0.370258, 1.668270, -0.419251)",
        "(-0.367708, 1.644746, -0.419481)",
        "(-0.364848, 1.620585, -0.418440)",
        "(-0.361832, 1.596023, -0.416156)",
        "(-0.360206, 1.583853, -0.414341)",
        "(-0.355881, 1.559557, -0.409807)",
        "(-0.350382, 1.535184, -0.403746)",
        "(-0.344575, 1.511052, -0.395827)",
        "(-0.338179, 1.487337, -0.385533)",
        "(-0.334458, 1.475731, -0.379414)",
        "(-0.326592, 1.452933, -0.365971)",
        "(-0.318309, 1.431319, -0.350503)",
        "(-0.309798, 1.410752, -0.334003)",
        "(-0.301923, 1.392650, -0.315806)",
        "(-0.298114, 1.384556, -0.306440)",
        "(-0.290331, 1.369535, -0.286450)",
        "(-0.282287, 1.356058, -0.264384)",
        "(-0.274466, 1.344559, -0.241269)",
        "(-0.267700, 1.336436, -0.218600)",
        "(-0.264937, 1.334593, -0.207434)",
        "(-0.259480, 1.331576, -0.184568)",
        "(-0.254285, 1.331246, -0.161804)",
        "(-0.249608, 1.333975, -0.140796)",
        "(-0.245815, 1.340484, -0.121984)",
        "(-0.243971, 1.344610, -0.113235)",
        "(-0.239976, 1.354070, -0.097093)",
        "(-0.236429, 1.366214, -0.083469)",
        "(-0.233925, 1.380764, -0.071912)",
        "(-0.231700, 1.395992, -0.061807)",
        "(-0.230670, 1.403880, -0.057527)",
        "(-0.228730, 1.419951, -0.050269)",
        "(-0.227796, 1.436349, -0.044808)",
        "(-0.227614, 1.452589, -0.041022)",
        "(-0.227489, 1.468206, -0.038602)",
        "(-0.227460, 1.475800, -0.037929)",
        "(-0.227507, 1.490866, -0.037457)",
        "(-0.227803, 1.505878, -0.038465)",
        "(-0.228074, 1.521409, -0.040911)",
        "(-0.228124, 1.535974, -0.043836)",
        "(-0.228011, 1.543151, -0.045545)",
        "(-0.228386, 1.557706, -0.049555)",
        "(-0.229758, 1.572412, -0.054582)",
        "(-0.230988, 1.586525, -0.060442)",
        "(-0.232696, 1.599957, -0.067442)",
        "(-0.233920, 1.606516, -0.071221)",
        "(-0.236969, 1.618920, -0.079579)",
        "(-0.240109, 1.629978, -0.088598)",
        "(-0.243211, 1.639566, -0.098244)",
        "(-0.246294, 1.647623, -0.108579)",
        "(-0.247934, 1.651035, -0.114054)",
        "(-0.251194, 1.656713, -0.125365)",
        "(-0.253939, 1.660491, -0.137097)",
        "(-0.256245, 1.662490, -0.149225)",
        "(-0.258313, 1.662860, -0.161775)",
        "(-0.259271, 1.662364, -0.168170)",
        "(-0.260900, 1.660448, -0.181086)",
        "(-0.262144, 1.657238, -0.193972)",
        "(-0.263094, 1.652757, -0.206323)",
        "(-0.263704, 1.646987, -0.217896)",
        "(-0.263979, 1.643607, -0.223209)",
        "(-0.264489, 1.636195, -0.232950)",
        "(-0.264718, 1.627739, -0.241319)",
        "(-0.264573, 1.618409, -0.248497)",
        "(-0.264114, 1.608453, -0.254438)",
        "(-0.263627, 1.603189, -0.256835)",
        "(-0.262188, 1.592122, -0.260838)",
        "(-0.260176, 1.580417, -0.263858)",
        "(-0.257725, 1.568142, -0.265930)",
        "(-0.254647, 1.555303, -0.267159)",
        "(-0.252787, 1.548677, -0.267257)",
        "(-0.248652, 1.535403, -0.266488)",
        "(-0.244728, 1.522360, -0.264568)",
        "(-0.241195, 1.509577, -0.260913)",
        "(-0.237877, 1.497033, -0.255566)",
        "(-0.236416, 1.491039, -0.252107)",
        "(-0.233958, 1.479811, -0.244099)",
        "(-0.232054, 1.469686, -0.234601)",
        "(-0.230405, 1.460865, -0.224112)",
        "(-0.229009, 1.453472, -0.212606)",
        "(-0.228310, 1.450374, -0.206510)",
        "(-0.226606, 1.444965, -0.193791)",
        "(-0.224683, 1.441098, -0.180775)",
        "(-0.222921, 1.439137, -0.167817)",
        "(-0.221259, 1.438814, -0.154985)",
        "(-0.220444, 1.439443, -0.148713)",
        "(-0.218999, 1.441965, -0.136593)",
        "(-0.218099, 1.446481, -0.125214)",
        "(-0.217731, 1.452677, -0.114603)",
        "(-0.217578, 1.460021, -0.104977)",
        "(-0.217689, 1.464219, -0.100697)",
        "(-0.218321, 1.473399, -0.093156)",
        "(-0.219336, 1.483382, -0.087218)",
        "(-0.220610, 1.493802, -0.082951)",
        "(-0.222095, 1.504535, -0.080439)",
        "(-0.222846, 1.509904, -0.079923)",
        "(-0.224421, 1.520389, -0.079904)",
        "(-0.226081, 1.530448, -0.081482)",
        "(-0.227750, 1.539893, -0.084517)",
        "(-0.229122, 1.548524, -0.088973)",
        "(-0.229721, 1.552693, -0.092062)",
        "(-0.230878, 1.559740, -0.098350)",
        "(-0.231969, 1.565487, -0.105297)",
        "(-0.233013, 1.569871, -0.112565)",
        "(-0.233886, 1.572864, -0.120061)",
        "(-0.234215, 1.573813, -0.123863)",
        "(-0.234658, 1.574851, -0.131530)",
        "(-0.234850, 1.574583, -0.139062)",
        "(-0.234851, 1.572959, -0.146217)",
        "(-0.234627, 1.570035, -0.152690)",
        "(-0.234309, 1.568053, -0.155580)",
        "(-0.233352, 1.563400, -0.160692)",
        "(-0.232012, 1.557913, -0.164800)",
        "(-0.230476, 1.551730, -0.167881)",
        "(-0.228778, 1.544956, -0.169899)",
        "(-0.227960, 1.541392, -0.170464)",
        "(-0.226460, 1.534188, -0.170918)",
        "(-0.225142, 1.526771, -0.170200)",
        "(-0.223967, 1.519056, -0.168275)",
        "(-0.222959, 1.511243, -0.165159)",
        "(-0.222422, 1.507339, -0.163057)",
        "(-0.221063, 1.499500, -0.157957)",
        "(-0.219344, 1.491785, -0.151680)",
        "(-0.217917, 1.484788, -0.144387)",
        "(-0.216813, 1.478908, -0.136392)",
        "(-0.216333, 1.476496, -0.132077)",
        "(-0.215440, 1.472766, -0.123226)",
        "(-0.214849, 1.470940, -0.114195)",
        "(-0.214813, 1.471313, -0.105274)",
        "(-0.215269, 1.473750, -0.096765)",
        "(-0.215556, 1.475702, -0.092825)",
        "(-0.216301, 1.480657, -0.085585)",
        "(-0.217318, 1.486694, -0.079196)",
        "(-0.218563, 1.494204, -0.074418)",
        "(-0.219809, 1.502061, -0.070791)",
        "(-0.220381, 1.506137, -0.069665)",
        "(-0.221366, 1.514456, -0.068599)",
        "(-0.222198, 1.522858, -0.069458)",
        "(-0.222929, 1.531027, -0.071956)",
        "(-0.223429, 1.538608, -0.075890)",
        "(-0.223544, 1.542169, -0.078298)",
        "(-0.223606, 1.548548, -0.084176)",
        "(-0.223506, 1.554086, -0.090726)",
        "(-0.223374, 1.558571, -0.098075)",
        "(-0.223335, 1.562198, -0.106093)",
        "(-0.223301, 1.563494, -0.110324)",
        "(-0.223184, 1.565571, -0.118709)",
        "(-0.223060, 1.566335, -0.127014)",
        "(-0.223075, 1.565812, -0.134894)",
        "(-0.223031, 1.563959, -0.142045)",
        "(-0.222909, 1.562493, -0.145242)",
        "(-0.222512, 1.558815, -0.150961)",
        "(-0.221884, 1.554062, -0.155478)",
        "(-0.220844, 1.548358, -0.158806)",
        "(-0.219547, 1.542025, -0.161066)",
        "(-0.218828, 1.538684, -0.161744)",
        "(-0.217373, 1.531811, -0.162425)",
        "(-0.216137, 1.524808, -0.162064)",
        "(-0.215104, 1.517729, -0.160412)",
        "(-0.214049, 1.510485, -0.156979)",
        "(-0.213486, 1.506754, -0.154351)",
        "(-0.212374, 1.499254, -0.147643)",
        "(-0.211322, 1.491985, -0.139026)",
        "(-0.210507, 1.486124, -0.130181)",
        "(-0.209850, 1.481452, -0.120935)",
        "(-0.209573, 1.479618, -0.116157)",
        "(-0.209313, 1.476998, -0.106416)",
        "(-0.209562, 1.476186, -0.096728)",
        "(-0.210073, 1.477286, -0.087453)",
        "(-0.210744, 1.480467, -0.078958)",
        "(-0.211159, 1.482819, -0.074964)",
        "(-0.211997, 1.488345, -0.067266)",
        "(-0.213058, 1.495178, -0.060291)",
        "(-0.214472, 1.503233, -0.054272)",
        "(-0.216106, 1.512248, -0.049396)",
        "(-0.216888, 1.517104, -0.047543)",
        "(-0.218517, 1.527272, -0.044829)",
        "(-0.220142, 1.537954, -0.043679)",
        "(-0.221565, 1.549027, -0.044214)",
        "(-0.222683, 1.560445, -0.046836)",
        "(-0.223147, 1.566277, -0.049051)",
        "(-0.223977, 1.577969, -0.054841)",
        "(-0.224778, 1.589280, -0.062396)",
        "(-0.225504, 1.599885, -0.071617)",
        "(-0.226024, 1.609602, -0.082507)",
        "(-0.226124, 1.613966, -0.088628)",
        "(-0.225995, 1.621528, -0.101908)",
        "(-0.225605, 1.627690, -0.116306)",
        "(-0.225177, 1.632513, -0.132065)",
        "(-0.224918, 1.635910, -0.149183)",
        "(-0.224899, 1.637081, -0.158093)",
        "(-0.225083, 1.637919, -0.176650)",
        "(-0.225677, 1.636857, -0.195752)",
        "(-0.226492, 1.633974, -0.215411)",
        "(-0.227349, 1.629307, -0.235459)",
        "(-0.227859, 1.626229, -0.245491)",
        "(-0.228968, 1.619096, -0.265093)",
        "(-0.230098, 1.609619, -0.283145)",
        "(-0.230909, 1.598468, -0.299463)",
        "(-0.231389, 1.585489, -0.313388)",
        "(-0.231562, 1.578560, -0.319450)",
        "(-0.231744, 1.563948, -0.330084)",
        "(-0.231747, 1.548336, -0.338484)",
        "(-0.231343, 1.532064, -0.344616)",
        "(-0.230110, 1.515144, -0.348702)",
        "(-0.229338, 1.506537, -0.350149)",
        "(-0.227930, 1.489042, -0.351538)",
        "(-0.226487, 1.471765, -0.351154)",
        "(-0.224718, 1.454561, -0.348741)",
        "(-0.222707, 1.437299, -0.344042)",
        "(-0.221597, 1.428696, -0.340712)",
        "(-0.219018, 1.411844, -0.332733)",
        "(-0.216057, 1.395648, -0.322914)",
        "(-0.212716, 1.380170, -0.311320)",
        "(-0.209080, 1.365796, -0.297609)",
        "(-0.207257, 1.359226, -0.289879)",
        "(-0.203708, 1.347289, -0.273345)",
        "(-0.200342, 1.337359, -0.255584)",
        "(-0.197366, 1.329729, -0.236742)",
        "(-0.194794, 1.324642, -0.217212)",
        "(-0.193767, 1.323356, -0.207352)",
        "(-0.192079, 1.322835, -0.187750)",
        "(-0.190917, 1.325526, -0.168540)",
        "(-0.190008, 1.331258, -0.150059)",
        "(-0.188440, 1.339926, -0.132260)",
        "(-0.187707, 1.345088, -0.124445)",
        "(-0.187267, 1.357227, -0.109396)",
        "(-0.187731, 1.372671, -0.095341)",
        "(-0.188662, 1.388556, -0.081384)",
        "(-0.190650, 1.407276, -0.068900)",
        "(-0.191932, 1.417933, -0.063318)",
        "(-0.195446, 1.440405, -0.052885)",
        "(-0.199074, 1.464337, -0.044429)",
        "(-0.203177, 1.489624, -0.037561)",
        "(-0.207998, 1.516068, -0.032115)",
        "(-0.210555, 1.529622, -0.030102)",
        "(-0.215715, 1.556753, -0.027241)",
        "(-0.220582, 1.583427, -0.025961)",
        "(-0.224998, 1.609332, -0.026335)",
        "(-0.229751, 1.634604, -0.028897)",
        "(-0.232446, 1.646911, -0.031262)",
        "(-0.237857, 1.670491, -0.037586)",
        "(-0.243094, 1.692148, -0.046081)",
        "(-0.247712, 1.711734, -0.056709)",
        "(-0.251811, 1.729242, -0.069381)",
        "(-0.253642, 1.737041, -0.076524)",
        "(-0.257232, 1.751156, -0.092009)",
        "(-0.260793, 1.762797, -0.109048)",
        "(-0.264194, 1.771744, -0.127231)",
        "(-0.267286, 1.777936, -0.146458)",
        "(-0.268864, 1.780040, -0.156585)",
        "(-0.272266, 1.782637, -0.177443)",
        "(-0.275941, 1.782760, -0.199068)",
        "(-0.279521, 1.780330, -0.221197)",
        "(-0.282884, 1.775457, -0.243269)",
        "(-0.284372, 1.771617, -0.254190)",
        "(-0.287044, 1.762901, -0.275934)",
        "(-0.289224, 1.751773, -0.297143)",
        "(-0.290691, 1.738000, -0.317282)",
        "(-0.291128, 1.721852, -0.335969)",
        "(-0.291019, 1.712944, -0.344662)",
        "(-0.290707, 1.693855, -0.360855)",
        "(-0.290008, 1.672872, -0.375344)",
        "(-0.288996, 1.650167, -0.387447)",
        "(-0.287217, 1.625948, -0.397276)",
        "(-0.286081, 1.613243, -0.401169)",
        "(-0.283708, 1.586982, -0.407413)",
        "(-0.281345, 1.559720, -0.411512)",
        "(-0.278592, 1.531734, -0.413597)",
        "(-0.275176, 1.502620, -0.412673)",
        "(-0.273269, 1.487846, -0.411186)",
        "(-0.269380, 1.458255, -0.406383)",
        "(-0.265201, 1.428970, -0.398843)",
        "(-0.260959, 1.400933, -0.389068)",
        "(-0.256705, 1.374708, -0.376925)",
        "(-0.254468, 1.362421, -0.369560)",
        "(-0.249765, 1.339350, -0.352568)",
        "(-0.244826, 1.319167, -0.332108)",
        "(-0.240564, 1.302759, -0.308787)",
        "(-0.236364, 1.289835, -0.283970)",
        "(-0.234058, 1.284804, -0.271505)",
        "(-0.228986, 1.277246, -0.246550)",
        "(-0.224319, 1.273529, -0.220388)",
        "(-0.220074, 1.272966, -0.193412)",
        "(-0.216187, 1.275832, -0.167066)",
        "(-0.214322, 1.279078, -0.154963)",
        "(-0.210885, 1.289342, -0.132268)",
        "(-0.207836, 1.302673, -0.112956)",
        "(-0.204863, 1.318629, -0.095607)",
        "(-0.202278, 1.336999, -0.080305)",
        "(-0.201271, 1.346894, -0.073450)",
        "(-0.199277, 1.368511, -0.061434)",
        "(-0.198112, 1.391335, -0.051463)",
        "(-0.197605, 1.414256, -0.043196)",
        "(-0.197593, 1.437689, -0.036754)",
        "(-0.198000, 1.449459, -0.034310)",
        "(-0.198967, 1.472916, -0.030487)",
        "(-0.200379, 1.496276, -0.028120)",
        "(-0.202257, 1.519274, -0.027220)",
        "(-0.204700, 1.541746, -0.027960)",
        "(-0.206115, 1.552621, -0.029045)",
        "(-0.209343, 1.573589, -0.032171)",
        "(-0.213010, 1.593334, -0.036992)",
        "(-0.217104, 1.611606, -0.043610)",
        "(-0.221448, 1.628330, -0.052006)",
        "(-0.223638, 1.635955, -0.056902)",
        "(-0.227885, 1.650016, -0.067734)",
        "(-0.231990, 1.662224, -0.079994)",
        "(-0.235910, 1.672150, -0.093344)",
        "(-0.239479, 1.679621, -0.107099)",
        "(-0.241072, 1.682280, -0.114013)",
        "(-0.243916, 1.686005, -0.128085)",
        "(-0.246594, 1.687354, -0.142447)",
        "(-0.248823, 1.686354, -0.156927)",
        "(-0.250279, 1.683102, -0.171341)",
        "(-0.250693, 1.680667, -0.178427)",
        "(-0.251456, 1.674747, -0.192194)",
        "(-0.251655, 1.667471, -0.205605)",
        "(-0.251177, 1.658627, -0.218208)",
        "(-0.250138, 1.648013, -0.229298)",
        "(-0.249560, 1.642114, -0.234118)",
        "(-0.248166, 1.629622, -0.243002)",
        "(-0.246286, 1.616081, -0.250645)",
        "(-0.244353, 1.601552, -0.256882)",
        "(-0.242342, 1.586047, -0.261784)",
        "(-0.241199, 1.578054, -0.263815)",
        "(-0.238334, 1.561253, -0.266667)",
        "(-0.235257, 1.543872, -0.268487)",
        "(-0.232290, 1.526049, -0.269044)",
        "(-0.229423, 1.507966, -0.269071)",
        "(-0.227963, 1.498762, -0.268619)",
        "(-0.224891, 1.480159, -0.266928)",
        "(-0.221561, 1.461037, -0.262948)",
        "(-0.218096, 1.441850, -0.257018)",
        "(-0.214587, 1.422994, -0.248269)",
        "(-0.212950, 1.413900, -0.243382)",
        "(-0.210140, 1.396836, -0.231860)",
        "(-0.208047, 1.381555, -0.217868)",
        "(-0.206488, 1.368055, -0.201654)",
        "(-0.205108, 1.356533, -0.184235)",
        "(-0.204425, 1.351779, -0.175335)",
        "(-0.203033, 1.343987, -0.157466)",
        "(-0.201487, 1.338480, -0.139102)",
        "(-0.199874, 1.335342, -0.120708)",
        "(-0.198287, 1.335446, -0.103199)",
        "(-0.197549, 1.336890, -0.094789)",
        "(-0.196134, 1.341677, -0.078539)",
        "(-0.194473, 1.349256, -0.063641)",
        "(-0.192617, 1.360232, -0.050200)",
        "(-0.190769, 1.373042, -0.039494)",
        "(-0.189670, 1.380357, -0.035212)",
        "(-0.187199, 1.396464, -0.028297)",
        "(-0.184764, 1.414535, -0.023336)",
        "(-0.182536, 1.434085, -0.019438)",
        "(-0.180695, 1.454719, -0.016216)",
        "(-0.180021, 1.465540, -0.014948)",
        "(-0.179282, 1.488024, -0.012791)",
        "(-0.179056, 1.511101, -0.011165)",
        "(-0.179561, 1.534598, -0.010187)",
        "(-0.180773, 1.558124, -0.010090)",
        "(-0.181622, 1.569804, -0.010499)",
        "(-0.183678, 1.592892, -0.012160)",
        "(-0.186150, 1.615343, -0.015238)",
        "(-0.189359, 1.636765, -0.019744)",
        "(-0.192983, 1.656827, -0.025578)",
        "(-0.194901, 1.666364, -0.029045)",
        "(-0.198625, 1.684533, -0.036899)",
        "(-0.202373, 1.701292, -0.046225)",
        "(-0.206089, 1.716446, -0.056646)",
        "(-0.209597, 1.729849, -0.068116)",
        "(-0.211265, 1.735772, -0.074202)",
        "(-0.214565, 1.746489, -0.086922)",
        "(-0.217886, 1.755687, -0.100572)",
        "(-0.221154, 1.763469, -0.115292)",
        "(-0.224181, 1.769799, -0.130975)",
        "(-0.225655, 1.772305, -0.139175)",
        "(-0.228441, 1.776270, -0.155895)",
        "(-0.230665, 1.778666, -0.173329)",
        "(-0.232633, 1.779644, -0.191319)",
        "(-0.234178, 1.779086, -0.209587)",
        "(-0.234731, 1.778114, -0.218788)",
        "(-0.235635, 1.775288, -0.237209)",
        "(-0.236467, 1.770697, -0.255401)",
        "(-0.237101, 1.764660, -0.273166)",
        "(-0.237665, 1.756533, -0.290192)",
        "(-0.237929, 1.751830, -0.298357)",
        "(-0.238197, 1.741354, -0.314177)",
        "(-0.238129, 1.729155, -0.329287)",
        "(-0.237694, 1.715393, -0.343623)",
        "(-0.236728, 1.699906, -0.356803)",
        "(-0.236024, 1.691365, -0.362801)",
        "(-0.234365, 1.673370, -0.374107)",
        "(-0.232418, 1.653725, -0.383862)",
        "(-0.230502, 1.632922, -0.392559)",
        "(-0.228773, 1.610795, -0.399467)",
        "(-0.227821, 1.599547, -0.402425)",
        "(-0.225547, 1.576015, -0.406770)",
        "(-0.222886, 1.551248, -0.409101)",
        "(-0.220699, 1.525959, -0.409369)",
        "(-0.218285, 1.500158, -0.407127)",
        "(-0.216775, 1.486861, -0.404914)",
        "(-0.213567, 1.459693, -0.398595)",
        "(-0.210283, 1.432402, -0.389957)",
        "(-0.206750, 1.405676, -0.379310)",
        "(-0.202931, 1.379588, -0.366909)",
        "(-0.200972, 1.366891, -0.359890)",
        "(-0.196899, 1.342562, -0.343980)",
        "(-0.192508, 1.320214, -0.325216)",
        "(-0.188598, 1.301456, -0.304101)",
        "(-0.184969, 1.286718, -0.281477)",
        "(-0.183021, 1.280561, -0.268710)",
        "(-0.179463, 1.272565, -0.244028)",
        "(-0.176158, 1.268560, -0.218774)",
        "(-0.173231, 1.269395, -0.193189)",
        "(-0.170385, 1.273438, -0.168278)",
        "(-0.168936, 1.276940, -0.156370)",
        "(-0.166381, 1.285961, -0.133137)",
        "(-0.164393, 1.297439, -0.111036)",
        "(-0.162473, 1.311521, -0.091375)",
        "(-0.160845, 1.328332, -0.074077)",
        "(-0.160092, 1.337487, -0.066403)",
        "(-0.158544, 1.357067, -0.053029)",
        "(-0.157135, 1.378644, -0.043006)",
        "(-0.156119, 1.401440, -0.035651)",
        "(-0.155618, 1.424920, -0.030442)",
        "(-0.155625, 1.436805, -0.028645)",
        "(-0.156049, 1.460568, -0.025997)",
        "(-0.157041, 1.484532, -0.024662)",
        "(-0.158530, 1.508548, -0.024376)",
        "(-0.160564, 1.532299, -0.024716)",
        "(-0.161841, 1.544023, -0.025095)",
        "(-0.165016, 1.567442, -0.026323)",
        "(-0.168982, 1.590354, -0.028223)",
        "(-0.173398, 1.612387, -0.030784)",
        "(-0.178187, 1.633520, -0.034350)",
        "(-0.180731, 1.643715, -0.036605)",
        "(-0.185959, 1.663494, -0.042129)",
        "(-0.191625, 1.682173, -0.049094)",
        "(-0.197665, 1.699591, -0.057251)",
        "(-0.203575, 1.715507, -0.066072)",
        "(-0.206539, 1.722584, -0.070870)"
    ],
    "leftHandPositions": [
        "(-0.369463, 1.333851, 0.098975)",
        "(-0.369518, 1.333856, 0.098941)",
        "(-0.369595, 1.333854, 0.098915)",
        "(-0.369690, 1.333863, 0.098898)",
        "(-0.369818, 1.333883, 0.098890)",
        "(-0.369897, 1.333904, 0.098892)",
        "(-0.370039, 1.333954, 0.098904)",
        "(-0.370245, 1.334023, 0.098936)",
        "(-0.370418, 1.334079, 0.098970)",
        "(-0.370583, 1.334141, 0.099030)",
        "(-0.370681, 1.334192, 0.099083)",
        "(-0.370944, 1.334335, 0.099251)",
        "(-0.371162, 1.334450, 0.099437)",
        "(-0.371296, 1.334526, 0.099650)",
        "(-0.371405, 1.334626, 0.099848)",
        "(-0.371496, 1.334732, 0.099929)",
        "(-0.371775, 1.335081, 0.100011)",
        "(-0.372210, 1.335613, 0.099986)",
        "(-0.372611, 1.336065, 0.099921)",
        "(-0.372882, 1.336318, 0.099834)",
        "(-0.373042, 1.336448, 0.099773)",
        "(-0.373396, 1.336634, 0.099653)",
        "(-0.373684, 1.336755, 0.099585)",
        "(-0.374005, 1.336883, 0.099539)",
        "(-0.374342, 1.337026, 0.099497)",
        "(-0.374512, 1.337115, 0.099490)",
        "(-0.374843, 1.337331, 0.099505)",
        "(-0.375191, 1.337619, 0.099576)",
        "(-0.375498, 1.337904, 0.099702)",
        "(-0.375814, 1.338206, 0.099897)",
        "(-0.376002, 1.338364, 0.100033)",
        "(-0.376318, 1.338606, 0.100275)",
        "(-0.376663, 1.338834, 0.100550)",
        "(-0.376968, 1.339012, 0.100801)",
        "(-0.377104, 1.339069, 0.100915)",
        "(-0.377343, 1.339125, 0.101130)",
        "(-0.377471, 1.339097, 0.101285)",
        "(-0.377521, 1.338965, 0.101367)",
        "(-0.377217, 1.338744, 0.101253)",
        "(-0.376195, 1.338565, 0.101157)",
        "(-0.375238, 1.338393, 0.101197)",
        "(-0.372474, 1.337747, 0.101418)",
        "(-0.368131, 1.336343, 0.101704)",
        "(-0.362504, 1.334463, 0.101876)",
        "(-0.355785, 1.332408, 0.101896)",
        "(-0.351869, 1.331351, 0.101935)",
        "(-0.343104, 1.329256, 0.102175)",
        "(-0.333247, 1.327251, 0.102760)",
        "(-0.322481, 1.325269, 0.103604)",
        "(-0.311158, 1.323709, 0.104677)",
        "(-0.305666, 1.323304, 0.105311)",
        "(-0.295128, 1.323156, 0.106526)",
        "(-0.285178, 1.323923, 0.107374)",
        "(-0.275671, 1.325832, 0.108562)",
        "(-0.266623, 1.328825, 0.110668)",
        "(-0.262367, 1.330506, 0.111708)",
        "(-0.254989, 1.334542, 0.113241)",
        "(-0.249022, 1.339529, 0.114562)",
        "(-0.244137, 1.345466, 0.116112)",
        "(-0.239249, 1.351270, 0.117789)",
        "(-0.236802, 1.354069, 0.118718)",
        "(-0.231894, 1.359284, 0.120834)",
        "(-0.226795, 1.363586, 0.122988)",
        "(-0.221747, 1.367319, 0.124903)",
        "(-0.217003, 1.370448, 0.126757)",
        "(-0.214679, 1.371881, 0.127692)",
        "(-0.210254, 1.374758, 0.129958)",
        "(-0.205730, 1.377375, 0.132488)",
        "(-0.201271, 1.379328, 0.134296)",
        "(-0.196301, 1.380033, 0.135590)",
        "(-0.193427, 1.380116, 0.136206)",
        "(-0.187881, 1.380448, 0.137653)",
        "(-0.182677, 1.381256, 0.139325)",
        "(-0.177993, 1.382354, 0.140866)",
        "(-0.173862, 1.383927, 0.142128)",
        "(-0.172144, 1.384921, 0.142583)",
        "(-0.169080, 1.387143, 0.143368)",
        "(-0.166680, 1.389936, 0.143979)",
        "(-0.165090, 1.393061, 0.144610)",
        "(-0.163174, 1.395764, 0.145231)",
        "(-0.162068, 1.396996, 0.145559)",
        "(-0.160385, 1.400233, 0.146359)",
        "(-0.159438, 1.403904, 0.147221)",
        "(-0.158489, 1.407656, 0.147935)",
        "(-0.157661, 1.411542, 0.148481)",
        "(-0.157397, 1.413506, 0.148732)",
        "(-0.156975, 1.417596, 0.149093)",
        "(-0.156778, 1.421931, 0.149389)",
        "(-0.156720, 1.426360, 0.149597)",
        "(-0.156420, 1.430820, 0.149917)",
        "(-0.156325, 1.433050, 0.150039)",
        "(-0.155971, 1.437502, 0.150466)",
        "(-0.155456, 1.442003, 0.150989)",
        "(-0.155055, 1.446095, 0.151479)",
        "(-0.154566, 1.449953, 0.152060)",
        "(-0.154302, 1.451830, 0.152434)",
        "(-0.153733, 1.455442, 0.153262)",
        "(-0.152854, 1.458672, 0.154215)",
        "(-0.151817, 1.461519, 0.155199)",
        "(-0.151070, 1.464123, 0.156144)",
        "(-0.150725, 1.465267, 0.156562)",
        "(-0.149929, 1.467127, 0.157327)",
        "(-0.149092, 1.468748, 0.157907)",
        "(-0.148379, 1.470124, 0.158246)",
        "(-0.147448, 1.471167, 0.158534)",
        "(-0.146974, 1.471626, 0.158680)",
        "(-0.146046, 1.472386, 0.158964)",
        "(-0.145008, 1.472993, 0.159337)",
        "(-0.143945, 1.473538, 0.159779)",
        "(-0.142884, 1.473987, 0.160268)",
        "(-0.142463, 1.474136, 0.160503)",
        "(-0.141674, 1.474467, 0.160963)",
        "(-0.140949, 1.474768, 0.161420)",
        "(-0.140700, 1.474978, 0.161657)",
        "(-0.140385, 1.475266, 0.161867)",
        "(-0.140178, 1.475546, 0.161915)",
        "(-0.140134, 1.475981, 0.161835)",
        "(-0.140327, 1.476518, 0.161507)",
        "(-0.140526, 1.477091, 0.161099)",
        "(-0.140740, 1.477815, 0.160672)",
        "(-0.140788, 1.478225, 0.160495)",
        "(-0.140897, 1.479111, 0.160196)",
        "(-0.141044, 1.480155, 0.159980)",
        "(-0.141150, 1.481335, 0.159936)",
        "(-0.141356, 1.482522, 0.159911)",
        "(-0.141432, 1.483074, 0.159916)",
        "(-0.141511, 1.484060, 0.159861)",
        "(-0.141546, 1.484834, 0.159768)",
        "(-0.141614, 1.485394, 0.159626)",
        "(-0.141577, 1.485782, 0.159485)",
        "(-0.141522, 1.485903, 0.159457)",
        "(-0.141370, 1.486205, 0.159493)",
        "(-0.141330, 1.486472, 0.159515)",
        "(-0.141387, 1.486697, 0.159589)",
        "(-0.141410, 1.486852, 0.159703)",
        "(-0.141446, 1.486978, 0.159744)",
        "(-0.141601, 1.487181, 0.159717)",
        "(-0.141774, 1.487273, 0.159574)",
        "(-0.141863, 1.487253, 0.159432)",
        "(-0.141848, 1.487171, 0.159316)",
        "(-0.141836, 1.487114, 0.159224)",
        "(-0.141820, 1.486974, 0.158970)",
        "(-0.141683, 1.486847, 0.158818)",
        "(-0.141493, 1.486701, 0.158604)",
        "(-0.141128, 1.486499, 0.158268)",
        "(-0.140928, 1.486405, 0.158089)",
        "(-0.140604, 1.486273, 0.157817)",
        "(-0.140347, 1.486181, 0.157573)",
        "(-0.140036, 1.486016, 0.156993)",
        "(-0.139806, 1.485847, 0.156488)",
        "(-0.139719, 1.485746, 0.156162)",
        "(-0.139556, 1.485489, 0.155431)",
        "(-0.139399, 1.485228, 0.154854)",
        "(-0.139202, 1.484917, 0.154298)",
        "(-0.139093, 1.484639, 0.153864)",
        "(-0.139024, 1.484488, 0.153696)",
        "(-0.138804, 1.484153, 0.153494)",
        "(-0.138592, 1.483791, 0.153316)",
        "(-0.138428, 1.483549, 0.153294)",
        "(-0.138270, 1.483257, 0.153272)",
        "(-0.138154, 1.483066, 0.153305)",
        "(-0.138057, 1.482834, 0.153360)",
        "(-0.137977, 1.482704, 0.153408)",
        "(-0.137890, 1.482619, 0.153471)",
        "(-0.137797, 1.482472, 0.153501)",
        "(-0.137763, 1.482422, 0.153480)",
        "(-0.137684, 1.482387, 0.153495)",
        "(-0.137624, 1.482384, 0.153484)",
        "(-0.137563, 1.482454, 0.153531)",
        "(-0.137558, 1.482545, 0.153552)",
        "(-0.137540, 1.482602, 0.153562)",
        "(-0.137473, 1.482701, 0.153621)",
        "(-0.137426, 1.482727, 0.153691)",
        "(-0.137351, 1.482730, 0.153800)",
        "(-0.137292, 1.482706, 0.153905)",
        "(-0.137278, 1.482686, 0.153934)",
        "(-0.137213, 1.482598, 0.154010)",
        "(-0.137144, 1.482431, 0.154035)",
        "(-0.137015, 1.482123, 0.154002)",
        "(-0.136787, 1.481676, 0.153959)",
        "(-0.136618, 1.481411, 0.153979)",
        "(-0.136334, 1.480939, 0.154001)",
        "(-0.136058, 1.480493, 0.154052)",
        "(-0.135736, 1.479950, 0.154051)",
        "(-0.135444, 1.479462, 0.154054)",
        "(-0.135346, 1.479221, 0.154033)",
        "(-0.135136, 1.478858, 0.153976)",
        "(-0.134937, 1.478352, 0.153780)",
        "(-0.134703, 1.477932, 0.153617)",
        "(-0.134523, 1.477713, 0.153590)",
        "(-0.134460, 1.477645, 0.153608)",
        "(-0.134342, 1.477356, 0.153486)",
        "(-0.134194, 1.477155, 0.153448)",
        "(-0.134057, 1.477045, 0.153479)",
        "(-0.134004, 1.476825, 0.153363)",
        "(-0.133999, 1.476704, 0.153294)",
        "(-0.133916, 1.476537, 0.153271)",
        "(-0.133849, 1.476261, 0.153126)",
        "(-0.133729, 1.476044, 0.153054)",
        "(-0.133609, 1.475840, 0.152989)",
        "(-0.133566, 1.475745, 0.152962)",
        "(-0.133485, 1.475616, 0.152914)",
        "(-0.133393, 1.475498, 0.152877)",
        "(-0.133345, 1.475375, 0.152743)",
        "(-0.133298, 1.475301, 0.152608)",
        "(-0.133244, 1.475285, 0.152584)",
        "(-0.133180, 1.475299, 0.152494)",
        "(-0.133088, 1.475356, 0.152454)",
        "(-0.132983, 1.475435, 0.152419)",
        "(-0.132919, 1.475554, 0.152312)",
        "(-0.132858, 1.475602, 0.152305)",
        "(-0.132781, 1.475742, 0.152255)",
        "(-0.132739, 1.475995, 0.152268)",
        "(-0.132756, 1.476215, 0.152297)",
        "(-0.132833, 1.476410, 0.152304)",
        "(-0.132860, 1.476462, 0.152311)",
        "(-0.132910, 1.476531, 0.152280)",
        "(-0.132919, 1.476519, 0.152239)",
        "(-0.132917, 1.476460, 0.152152)",
        "(-0.132950, 1.476397, 0.152058)",
        "(-0.132961, 1.476361, 0.152023)",
        "(-0.132896, 1.476243, 0.151981)",
        "(-0.132789, 1.476139, 0.151992)",
        "(-0.132708, 1.475987, 0.151961)",
        "(-0.132615, 1.475799, 0.151921)",
        "(-0.132589, 1.475657, 0.151862)",
        "(-0.132540, 1.475429, 0.151744)",
        "(-0.132443, 1.475306, 0.151639)",
        "(-0.132297, 1.475241, 0.151418)",
        "(-0.132008, 1.475326, 0.151146)",
        "(-0.131739, 1.475468, 0.150911)",
        "(-0.131100, 1.475993, 0.150474)",
        "(-0.130452, 1.476717, 0.150173)",
        "(-0.129474, 1.478178, 0.149580)",
        "(-0.128489, 1.480199, 0.149042)",
        "(-0.127958, 1.481479, 0.148744)",
        "(-0.126876, 1.484516, 0.147981)",
        "(-0.125819, 1.488392, 0.146974)",
        "(-0.124672, 1.493130, 0.145734)",
        "(-0.123549, 1.498750, 0.144199)",
        "(-0.123070, 1.501879, 0.143396)",
        "(-0.122148, 1.508712, 0.141848)",
        "(-0.121264, 1.516356, 0.140329)",
        "(-0.120454, 1.524610, 0.138896)",
        "(-0.120006, 1.533384, 0.137474)",
        "(-0.119825, 1.537876, 0.136807)",
        "(-0.119553, 1.547036, 0.135544)",
        "(-0.119344, 1.556306, 0.134372)",
        "(-0.119150, 1.565561, 0.133387)",
        "(-0.119133, 1.574777, 0.132698)",
        "(-0.119161, 1.579378, 0.132614)",
        "(-0.119234, 1.588559, 0.132521)",
        "(-0.119346, 1.597567, 0.132728)",
        "(-0.119694, 1.606352, 0.133172)",
        "(-0.120390, 1.614814, 0.133825)",
        "(-0.120744, 1.618897, 0.134289)",
        "(-0.121397, 1.626880, 0.135459)",
        "(-0.121977, 1.634688, 0.137086)",
        "(-0.122856, 1.642158, 0.139087)",
        "(-0.124010, 1.649423, 0.141551)",
        "(-0.124597, 1.652976, 0.142964)",
        "(-0.125728, 1.659963, 0.146086)",
        "(-0.126958, 1.666699, 0.149553)",
        "(-0.128368, 1.673300, 0.153451)",
        "(-0.129890, 1.679991, 0.157854)",
        "(-0.130660, 1.683285, 0.160170)",
        "(-0.132172, 1.689638, 0.164961)",
        "(-0.133676, 1.695849, 0.169946)",
        "(-0.135530, 1.702093, 0.175170)",
        "(-0.137646, 1.708349, 0.180762)",
        "(-0.138737, 1.711421, 0.183727)",
        "(-0.141057, 1.717532, 0.189857)",
        "(-0.145081, 1.726498, 0.200037)",
        "(-0.145081, 1.726498, 0.200037)",
        "(-0.149124, 1.734937, 0.211092)",
        "(-0.150472, 1.737609, 0.214956)",
        "(-0.153413, 1.742776, 0.222961)",
        "(-0.156657, 1.747708, 0.231278)",
        "(-0.159862, 1.752106, 0.239978)",
        "(-0.163158, 1.756086, 0.248807)",
        "(-0.164921, 1.757897, 0.253350)",
        "(-0.168737, 1.761148, 0.262167)",
        "(-0.172718, 1.763740, 0.270992)",
        "(-0.176705, 1.765580, 0.279757)",
        "(-0.180754, 1.766847, 0.288748)",
        "(-0.182829, 1.767273, 0.293300)",
        "(-0.187049, 1.767662, 0.302470)",
        "(-0.191306, 1.767224, 0.311814)",
        "(-0.195414, 1.765903, 0.321342)",
        "(-0.199321, 1.763569, 0.331034)",
        "(-0.201176, 1.762010, 0.335985)",
        "(-0.204817, 1.758228, 0.346081)",
        "(-0.208226, 1.753460, 0.356359)",
        "(-0.211317, 1.747653, 0.366882)",
        "(-0.214281, 1.740851, 0.377696)",
        "(-0.215729, 1.737055, 0.383056)",
        "(-0.218507, 1.728865, 0.393601)",
        "(-0.221035, 1.719465, 0.403899)",
        "(-0.223649, 1.709449, 0.413817)",
        "(-0.226602, 1.698671, 0.423152)",
        "(-0.228089, 1.693152, 0.427723)",
        "(-0.230865, 1.681340, 0.436406)",
        "(-0.233263, 1.668812, 0.444544)",
        "(-0.235145, 1.655577, 0.452173)",
        "(-0.236388, 1.641808, 0.459550)",
        "(-0.237002, 1.634817, 0.463115)",
        "(-0.238450, 1.621084, 0.469781)",
        "(-0.240115, 1.607402, 0.475668)",
        "(-0.242167, 1.593876, 0.481035)",
        "(-0.244515, 1.580663, 0.485940)",
        "(-0.245541, 1.574164, 0.488265)",
        "(-0.247186, 1.561123, 0.492850)",
        "(-0.248809, 1.548185, 0.497036)",
        "(-0.250847, 1.535464, 0.500483)",
        "(-0.252879, 1.522822, 0.503190)",
        "(-0.253737, 1.516402, 0.504295)",
        "(-0.255301, 1.503353, 0.506092)",
        "(-0.256592, 1.490163, 0.506982)",
        "(-0.257576, 1.476600, 0.506911)",
        "(-0.258651, 1.462921, 0.505998)",
        "(-0.259284, 1.456207, 0.505291)",
        "(-0.260513, 1.442774, 0.503654)",
        "(-0.261783, 1.429202, 0.501537)",
        "(-0.263223, 1.415650, 0.498996)",
        "(-0.264575, 1.402377, 0.496198)",
        "(-0.265059, 1.395661, 0.494629)",
        "(-0.265705, 1.382126, 0.490814)",
        "(-0.265997, 1.368625, 0.485905)",
        "(-0.266155, 1.355430, 0.480117)",
        "(-0.266141, 1.342736, 0.473595)",
        "(-0.266085, 1.336667, 0.469959)",
        "(-0.265773, 1.325041, 0.462214)",
        "(-0.265029, 1.314046, 0.453803)",
        "(-0.264103, 1.303870, 0.444490)",
        "(-0.262843, 1.294601, 0.434561)",
        "(-0.262056, 1.290347, 0.429340)",
        "(-0.260046, 1.282678, 0.418458)",
        "(-0.257181, 1.275702, 0.406413)",
        "(-0.253996, 1.269916, 0.393909)",
        "(-0.252148, 1.267616, 0.387174)",
        "(-0.248427, 1.263092, 0.373548)",
        "(-0.244192, 1.259389, 0.359264)",
        "(-0.239720, 1.256745, 0.344667)",
        "(-0.234928, 1.255333, 0.329946)",
        "(-0.229815, 1.254857, 0.315011)",
        "(-0.227219, 1.255033, 0.307473)",
        "(-0.221936, 1.256128, 0.292481)",
        "(-0.216387, 1.258339, 0.277715)",
        "(-0.210840, 1.261814, 0.263072)",
        "(-0.205350, 1.266566, 0.248624)",
        "(-0.202765, 1.269534, 0.241451)",
        "(-0.197996, 1.276318, 0.227218)",
        "(-0.193725, 1.284010, 0.213170)",
        "(-0.189811, 1.292284, 0.199518)",
        "(-0.186076, 1.301029, 0.186546)",
        "(-0.184307, 1.305693, 0.180403)",
        "(-0.180974, 1.315232, 0.168696)",
        "(-0.177911, 1.324984, 0.157718)",
        "(-0.175219, 1.334972, 0.147451)",
        "(-0.172700, 1.344877, 0.137767)",
        "(-0.171560, 1.349831, 0.133165)",
        "(-0.169525, 1.359843, 0.124513)",
        "(-0.167810, 1.370029, 0.116816)",
        "(-0.166388, 1.380451, 0.110048)",
        "(-0.165166, 1.390779, 0.104022)",
        "(-0.164493, 1.395834, 0.101331)",
        "(-0.163166, 1.405791, 0.096340)",
        "(-0.161925, 1.415407, 0.091765)",
        "(-0.160998, 1.424613, 0.087456)",
        "(-0.160080, 1.433509, 0.083606)",
        "(-0.159453, 1.437843, 0.081881)",
        "(-0.158154, 1.446357, 0.078439)",
        "(-0.156993, 1.454627, 0.075113)",
        "(-0.155916, 1.462675, 0.071999)",
        "(-0.154921, 1.470678, 0.069222)",
        "(-0.154426, 1.474679, 0.067947)",
        "(-0.153525, 1.482503, 0.065404)",
        "(-0.152626, 1.490133, 0.062840)",
        "(-0.151989, 1.497680, 0.060419)",
        "(-0.151173, 1.505220, 0.058196)",
        "(-0.150607, 1.509017, 0.057208)",
        "(-0.149489, 1.516952, 0.055576)",
        "(-0.148568, 1.525452, 0.054446)",
        "(-0.147628, 1.534179, 0.053536)",
        "(-0.146690, 1.543088, 0.052803)",
        "(-0.146218, 1.547659, 0.052516)",
        "(-0.145439, 1.557072, 0.052234)",
        "(-0.144956, 1.566847, 0.052337)",
        "(-0.144572, 1.576784, 0.052668)",
        "(-0.144077, 1.586643, 0.052998)",
        "(-0.143804, 1.591606, 0.053234)",
        "(-0.143812, 1.601756, 0.053882)",
        "(-0.144085, 1.612144, 0.054960)",
        "(-0.144340, 1.622630, 0.056182)",
        "(-0.144841, 1.633059, 0.057471)",
        "(-0.145176, 1.638250, 0.058193)",
        "(-0.146120, 1.648630, 0.059819)",
        "(-0.147377, 1.658838, 0.061660)",
        "(-0.148556, 1.668973, 0.063811)",
        "(-0.149782, 1.678913, 0.066380)",
        "(-0.150415, 1.683823, 0.067816)",
        "(-0.151883, 1.693358, 0.070815)",
        "(-0.153549, 1.702518, 0.074045)",
        "(-0.155323, 1.711395, 0.077681)",
        "(-0.157092, 1.720124, 0.081761)",
        "(-0.157996, 1.724377, 0.083959)",
        "(-0.159826, 1.732641, 0.088550)",
        "(-0.161520, 1.740428, 0.093609)",
        "(-0.163337, 1.747968, 0.099034)",
        "(-0.165334, 1.755220, 0.105165)",
        "(-0.166418, 1.758721, 0.108375)",
        "(-0.168697, 1.765373, 0.115040)",
        "(-0.171074, 1.771506, 0.122039)",
        "(-0.173623, 1.777334, 0.129484)",
        "(-0.176345, 1.782827, 0.137385)",
        "(-0.177667, 1.785389, 0.141549)",
        "(-0.180160, 1.790120, 0.150114)",
        "(-0.182581, 1.794310, 0.159040)",
        "(-0.185303, 1.798068, 0.168417)",
        "(-0.188162, 1.801456, 0.178267)",
        "(-0.189561, 1.802907, 0.183366)",
        "(-0.192317, 1.805507, 0.193897)",
        "(-0.195295, 1.807761, 0.204971)",
        "(-0.198378, 1.809568, 0.216639)",
        "(-0.201158, 1.810615, 0.228287)",
        "(-0.202424, 1.810708, 0.234107)",
        "(-0.205071, 1.810317, 0.245670)",
        "(-0.207772, 1.809425, 0.257260)",
        "(-0.210171, 1.807694, 0.268906)",
        "(-0.212258, 1.805300, 0.280687)",
        "(-0.213369, 1.803967, 0.286551)",
        "(-0.215708, 1.800815, 0.298199)",
        "(-0.217990, 1.797044, 0.309749)",
        "(-0.220133, 1.792661, 0.320937)",
        "(-0.221860, 1.787532, 0.331738)",
        "(-0.222597, 1.784745, 0.337006)",
        "(-0.223924, 1.778701, 0.347191)",
        "(-0.225122, 1.771854, 0.356641)",
        "(-0.226071, 1.764224, 0.365306)",
        "(-0.226711, 1.755782, 0.373321)",
        "(-0.227122, 1.751353, 0.377144)",
        "(-0.228158, 1.742068, 0.384359)",
        "(-0.228960, 1.731914, 0.390966)",
        "(-0.229101, 1.720951, 0.396966)",
        "(-0.228988, 1.709251, 0.402713)",
        "(-0.228894, 1.703270, 0.405704)",
        "(-0.228779, 1.691046, 0.411406)",
        "(-0.228550, 1.678404, 0.417008)",
        "(-0.228545, 1.665559, 0.422410)",
        "(-0.228590, 1.652449, 0.427209)",
        "(-0.228406, 1.645750, 0.429434)",
        "(-0.228032, 1.632090, 0.433449)",
        "(-0.228003, 1.618559, 0.436609)",
        "(-0.227937, 1.605063, 0.438841)",
        "(-0.227561, 1.591077, 0.440197)",
        "(-0.227247, 1.583980, 0.440510)",
        "(-0.226506, 1.569895, 0.440720)",
        "(-0.225636, 1.555922, 0.440562)",
        "(-0.225097, 1.542161, 0.439926)",
        "(-0.224445, 1.528306, 0.438464)",
        "(-0.223954, 1.521661, 0.437351)",
        "(-0.222834, 1.508226, 0.435014)",
        "(-0.221903, 1.495055, 0.432226)",
        "(-0.221102, 1.482366, 0.429040)",
        "(-0.220243, 1.469999, 0.425611)",
        "(-0.219992, 1.463920, 0.423791)",
        "(-0.219932, 1.452309, 0.419918)",
        "(-0.219817, 1.441400, 0.415505)",
        "(-0.219069, 1.430547, 0.410653)",
        "(-0.218321, 1.419945, 0.405304)",
        "(-0.218194, 1.414956, 0.402509)",
        "(-0.218211, 1.405714, 0.397038)",
        "(-0.218049, 1.397245, 0.391817)",
        "(-0.217663, 1.389066, 0.386500)",
        "(-0.217426, 1.381171, 0.380774)",
        "(-0.217360, 1.377341, 0.377761)",
        "(-0.217230, 1.369829, 0.371560)",
        "(-0.216385, 1.358709, 0.361683)",
        "(-0.216385, 1.358709, 0.361683)",
        "(-0.215700, 1.351349, 0.354876)",
        "(-0.215156, 1.344422, 0.348134)",
        "(-0.214644, 1.338121, 0.341540)",
        "(-0.214075, 1.332116, 0.334794)",
        "(-0.213288, 1.326212, 0.327856)",
        "(-0.212719, 1.320757, 0.320693)",
        "(-0.212424, 1.318253, 0.317102)",
        "(-0.211767, 1.313410, 0.309758)",
        "(-0.211168, 1.308765, 0.302031)",
        "(-0.210677, 1.304481, 0.294179)",
        "(-0.210203, 1.300722, 0.286518)",
        "(-0.209938, 1.299081, 0.282759)",
        "(-0.209379, 1.296055, 0.275185)",
        "(-0.208655, 1.293080, 0.267214)",
        "(-0.207881, 1.290201, 0.258777)",
        "(-0.207160, 1.287679, 0.250147)",
        "(-0.206763, 1.286576, 0.245825)",
        "(-0.205858, 1.284636, 0.237096)",
        "(-0.204714, 1.283145, 0.228317)",
        "(-0.203336, 1.282200, 0.219521)",
        "(-0.201918, 1.281967, 0.210606)",
        "(-0.201154, 1.282189, 0.206140)",
        "(-0.199453, 1.283321, 0.197364)",
        "(-0.197501, 1.285521, 0.188663)",
        "(-0.195302, 1.288801, 0.180075)",
        "(-0.192705, 1.293175, 0.171791)",
        "(-0.191365, 1.295838, 0.167675)",
        "(-0.188721, 1.301687, 0.159340)",
        "(-0.185974, 1.308109, 0.150848)",
        "(-0.183105, 1.315349, 0.142490)",
        "(-0.180212, 1.323461, 0.134299)",
        "(-0.178740, 1.327755, 0.130194)",
        "(-0.175825, 1.336564, 0.121876)",
        "(-0.173055, 1.346093, 0.113572)",
        "(-0.170310, 1.356266, 0.105573)",
        "(-0.167422, 1.367096, 0.098180)",
        "(-0.166035, 1.372793, 0.094696)",
        "(-0.163402, 1.384344, 0.087955)",
        "(-0.160673, 1.396154, 0.082016)",
        "(-0.158003, 1.408068, 0.076644)",
        "(-0.155575, 1.420085, 0.072004)",
        "(-0.154453, 1.426106, 0.069983)",
        "(-0.152198, 1.438227, 0.066352)",
        "(-0.150139, 1.450322, 0.063383)",
        "(-0.148039, 1.462245, 0.061004)",
        "(-0.146078, 1.473833, 0.058719)",
        "(-0.145153, 1.479445, 0.057637)",
        "(-0.143258, 1.490443, 0.055534)",
        "(-0.141446, 1.501364, 0.053742)",
        "(-0.139918, 1.512369, 0.052114)",
        "(-0.138521, 1.523242, 0.050418)",
        "(-0.137901, 1.528666, 0.049555)",
        "(-0.136858, 1.539795, 0.048007)",
        "(-0.136091, 1.551311, 0.046965)",
        "(-0.135266, 1.563200, 0.046548)",
        "(-0.134878, 1.575270, 0.046437)",
        "(-0.134773, 1.581270, 0.046435)",
        "(-0.134675, 1.593237, 0.046786)",
        "(-0.135040, 1.605356, 0.047417)",
        "(-0.135702, 1.617383, 0.048544)",
        "(-0.136310, 1.629148, 0.050026)",
        "(-0.136775, 1.634942, 0.050932)",
        "(-0.137983, 1.646373, 0.053099)",
        "(-0.139427, 1.657624, 0.055744)",
        "(-0.140974, 1.668637, 0.058792)",
        "(-0.142629, 1.679469, 0.062176)",
        "(-0.143548, 1.684863, 0.063943)",
        "(-0.145584, 1.695449, 0.067737)",
        "(-0.148858, 1.711018, 0.074330)",
        "(-0.148858, 1.711018, 0.074330)",
        "(-0.151317, 1.721220, 0.079068)",
        "(-0.153954, 1.731036, 0.084390)",
        "(-0.156682, 1.740194, 0.089959)",
        "(-0.159470, 1.748690, 0.095927)",
        "(-0.162239, 1.756438, 0.102147)",
        "(-0.164923, 1.763501, 0.108658)",
        "(-0.166362, 1.766728, 0.112039)",
        "(-0.169612, 1.772604, 0.119097)",
        "(-0.172932, 1.777685, 0.126560)",
        "(-0.176041, 1.781849, 0.134430)",
        "(-0.178817, 1.785408, 0.142908)",
        "(-0.180151, 1.786922, 0.147423)",
        "(-0.182585, 1.789317, 0.156672)",
        "(-0.184255, 1.790969, 0.166604)",
        "(-0.185552, 1.792320, 0.177438)",
        "(-0.186971, 1.793235, 0.189079)",
        "(-0.187693, 1.793527, 0.195254)",
        "(-0.189240, 1.793588, 0.207763)",
        "(-0.190889, 1.792661, 0.220278)",
        "(-0.192246, 1.790722, 0.232963)",
        "(-0.193519, 1.788049, 0.245818)",
        "(-0.194249, 1.786309, 0.252174)",
        "(-0.195848, 1.782132, 0.264553)",
        "(-0.197272, 1.776780, 0.276717)",
        "(-0.198359, 1.770669, 0.288585)",
        "(-0.199140, 1.763588, 0.300030)",
        "(-0.199522, 1.759604, 0.305549)",
        "(-0.200571, 1.751089, 0.316025)",
        "(-0.201658, 1.741419, 0.325895)",
        "(-0.202837, 1.731061, 0.334961)",
        "(-0.204040, 1.719903, 0.343100)",
        "(-0.204744, 1.713892, 0.346741)",
        "(-0.206317, 1.700861, 0.353716)",
        "(-0.207546, 1.687890, 0.359186)",
        "(-0.208491, 1.674108, 0.364491)",
        "(-0.209284, 1.660033, 0.369593)",
        "(-0.209659, 1.652859, 0.371892)",
        "(-0.210235, 1.637995, 0.376288)",
        "(-0.210723, 1.622666, 0.380235)",
        "(-0.211501, 1.607170, 0.383731)",
        "(-0.212550, 1.591429, 0.386599)",
        "(-0.213151, 1.583325, 0.387609)",
        "(-0.214129, 1.566697, 0.388730)",
        "(-0.214457, 1.549261, 0.388611)",
        "(-0.214747, 1.531014, 0.387319)",
        "(-0.215615, 1.512579, 0.385327)",
        "(-0.216235, 1.503532, 0.384139)",
        "(-0.217442, 1.485635, 0.381513)",
        "(-0.218574, 1.467838, 0.378378)",
        "(-0.219896, 1.450106, 0.374251)",
        "(-0.221192, 1.432368, 0.369123)",
        "(-0.221739, 1.423516, 0.366195)",
        "(-0.222685, 1.406010, 0.359716)",
        "(-0.223702, 1.388997, 0.352299)",
        "(-0.224878, 1.372440, 0.343806)",
        "(-0.226023, 1.356347, 0.334223)",
        "(-0.226437, 1.348471, 0.329126)",
        "(-0.227008, 1.333150, 0.318667)",
        "(-0.227020, 1.318769, 0.307661)",
        "(-0.226269, 1.305374, 0.295897)",
        "(-0.224801, 1.293103, 0.283407)",
        "(-0.223900, 1.287711, 0.276900)",
        "(-0.222046, 1.278466, 0.263514)",
        "(-0.219847, 1.271226, 0.249404)",
        "(-0.217355, 1.265935, 0.234433)",
        "(-0.214659, 1.262624, 0.218748)",
        "(-0.213180, 1.261772, 0.210748)",
        "(-0.209949, 1.261490, 0.194767)",
        "(-0.206480, 1.263299, 0.178988)",
        "(-0.203074, 1.267296, 0.163615)",
        "(-0.199575, 1.272890, 0.148742)",
        "(-0.197791, 1.276257, 0.141484)",
        "(-0.194254, 1.283943, 0.127538)",
        "(-0.190747, 1.293083, 0.114521)",
        "(-0.187255, 1.303442, 0.102511)",
        "(-0.185600, 1.309115, 0.097154)",
        "(-0.182278, 1.320510, 0.086732)",
        "(-0.179054, 1.332499, 0.077413)",
        "(-0.176049, 1.345185, 0.069332)",
        "(-0.173187, 1.358475, 0.062565)",
        "(-0.170652, 1.372277, 0.057020)",
        "(-0.169380, 1.379278, 0.054854)",
        "(-0.166619, 1.393486, 0.051367)",
        "(-0.163913, 1.407837, 0.048873)",
        "(-0.161400, 1.422161, 0.047304)",
        "(-0.159226, 1.436284, 0.046381)",
        "(-0.158178, 1.443118, 0.046094)",
        "(-0.156119, 1.456546, 0.045726)",
        "(-0.154249, 1.469638, 0.045557)",
        "(-0.152635, 1.482265, 0.045358)",
        "(-0.151221, 1.494224, 0.045049)",
        "(-0.150461, 1.500109, 0.044850)",
        "(-0.148728, 1.511963, 0.044374)",
        "(-0.147115, 1.523873, 0.043902)",
        "(-0.145519, 1.536002, 0.042991)",
        "(-0.143569, 1.548292, 0.041958)",
        "(-0.142595, 1.554431, 0.041515)",
        "(-0.140769, 1.567298, 0.040798)",
        "(-0.139143, 1.580859, 0.040283)",
        "(-0.138019, 1.595316, 0.040289)",
        "(-0.137298, 1.610246, 0.040614)",
        "(-0.137185, 1.617841, 0.040930)",
        "(-0.137015, 1.632948, 0.041666)",
        "(-0.137794, 1.648236, 0.043123)",
        "(-0.139173, 1.663305, 0.045221)",
        "(-0.141265, 1.677996, 0.047884)",
        "(-0.142559, 1.685123, 0.049533)",
        "(-0.145429, 1.699124, 0.053256)",
        "(-0.148531, 1.712369, 0.057685)",
        "(-0.151663, 1.724896, 0.062570)",
        "(-0.154982, 1.736661, 0.068148)",
        "(-0.156668, 1.742147, 0.071172)",
        "(-0.160024, 1.752512, 0.077473)",
        "(-0.163380, 1.761953, 0.084124)",
        "(-0.166784, 1.770560, 0.091244)",
        "(-0.170250, 1.778074, 0.099229)",
        "(-0.171946, 1.781474, 0.103502)",
        "(-0.175292, 1.787772, 0.112418)",
        "(-0.178846, 1.793020, 0.122037)",
        "(-0.182033, 1.797437, 0.132332)",
        "(-0.184925, 1.800883, 0.142944)",
        "(-0.186197, 1.801995, 0.148489)",
        "(-0.188670, 1.803884, 0.159719)",
        "(-0.190817, 1.804679, 0.171558)",
        "(-0.192921, 1.804837, 0.183722)",
        "(-0.194782, 1.804095, 0.196212)",
        "(-0.195598, 1.803254, 0.202498)",
        "(-0.197197, 1.800752, 0.214954)",
        "(-0.198469, 1.797316, 0.227317)",
        "(-0.199557, 1.792900, 0.239352)",
        "(-0.200812, 1.787307, 0.250965)",
        "(-0.201596, 1.784057, 0.256534)",
        "(-0.203104, 1.776718, 0.267238)",
        "(-0.204287, 1.768392, 0.277556)",
        "(-0.205763, 1.759241, 0.287502)",
        "(-0.207872, 1.749132, 0.296935)",
        "(-0.209006, 1.743691, 0.301473)",
        "(-0.211077, 1.732345, 0.310078)",
        "(-0.212895, 1.720072, 0.318369)",
        "(-0.215079, 1.706894, 0.325925)",
        "(-0.217050, 1.692632, 0.332636)",
        "(-0.217713, 1.685006, 0.335764)",
        "(-0.218922, 1.669177, 0.341517)",
        "(-0.220097, 1.652733, 0.346433)",
        "(-0.221019, 1.635590, 0.350661)",
        "(-0.222254, 1.617754, 0.353894)",
        "(-0.222979, 1.608759, 0.355218)",
        "(-0.224068, 1.590506, 0.356956)",
        "(-0.224426, 1.571749, 0.357629)",
        "(-0.225166, 1.552849, 0.357169)",
        "(-0.226285, 1.534301, 0.355382)",
        "(-0.226472, 1.524875, 0.353870)",
        "(-0.225765, 1.505850, 0.350008)",
        "(-0.224897, 1.486678, 0.344445)",
        "(-0.224785, 1.469128, 0.338317)",
        "(-0.224763, 1.460784, 0.334826)",
        "(-0.224414, 1.444016, 0.327249)",
        "(-0.223543, 1.427626, 0.318991)",
        "(-0.222921, 1.412243, 0.310290)",
        "(-0.222238, 1.397619, 0.300971)",
        "(-0.220935, 1.383454, 0.290873)",
        "(-0.220194, 1.376787, 0.285533)",
        "(-0.218900, 1.364438, 0.274415)",
        "(-0.217589, 1.353405, 0.262564)",
        "(-0.215798, 1.343350, 0.249922)",
        "(-0.213964, 1.334680, 0.236580)",
        "(-0.213253, 1.330994, 0.229486)",
        "(-0.211820, 1.324554, 0.214848)",
        "(-0.210282, 1.319741, 0.200012)",
        "(-0.208700, 1.316595, 0.185041)",
        "(-0.207049, 1.314959, 0.169993)",
        "(-0.206122, 1.314768, 0.162588)",
        "(-0.204249, 1.315467, 0.148249)",
        "(-0.202224, 1.317497, 0.134470)",
        "(-0.199869, 1.320642, 0.121426)",
        "(-0.197178, 1.325030, 0.109362)",
        "(-0.195906, 1.327800, 0.103698)",
        "(-0.193400, 1.333980, 0.092941)",
        "(-0.190859, 1.341257, 0.083152)",
        "(-0.188443, 1.349678, 0.074324)",
        "(-0.185977, 1.358864, 0.066398)",
        "(-0.184683, 1.363787, 0.062863)",
        "(-0.182311, 1.374325, 0.056467)",
        "(-0.180101, 1.385602, 0.050994)",
        "(-0.178074, 1.397435, 0.046201)",
        "(-0.176093, 1.409797, 0.042034)",
        "(-0.175101, 1.416245, 0.040286)",
        "(-0.173143, 1.429600, 0.037232)",
        "(-0.171333, 1.443796, 0.034971)",
        "(-0.169508, 1.458205, 0.032897)",
        "(-0.167878, 1.472944, 0.031126)",
        "(-0.167140, 1.480503, 0.030367)",
        "(-0.165653, 1.495709, 0.028990)",
        "(-0.164323, 1.511082, 0.027892)",
        "(-0.162881, 1.526328, 0.026764)",
        "(-0.161108, 1.541348, 0.025426)",
        "(-0.159991, 1.548737, 0.024778)",
        "(-0.157131, 1.563512, 0.024057)",
        "(-0.154730, 1.578252, 0.024002)",
        "(-0.152646, 1.592657, 0.024442)",
        "(-0.150672, 1.606514, 0.025052)",
        "(-0.149796, 1.613294, 0.025453)",
        "(-0.148568, 1.626401, 0.026354)",
        "(-0.147802, 1.639030, 0.027365)",
        "(-0.147704, 1.651068, 0.028558)",
        "(-0.147896, 1.662677, 0.030108)",
        "(-0.148238, 1.668253, 0.031031)",
        "(-0.149161, 1.679140, 0.032911)",
        "(-0.150525, 1.689325, 0.035085)",
        "(-0.152104, 1.698838, 0.037632)",
        "(-0.153717, 1.707641, 0.040568)",
        "(-0.154482, 1.711625, 0.042407)",
        "(-0.156131, 1.719342, 0.046419)",
        "(-0.157602, 1.726256, 0.050930)",
        "(-0.158673, 1.732332, 0.055900)",
        "(-0.159643, 1.737838, 0.061493)",
        "(-0.160063, 1.740341, 0.064550)",
        "(-0.160999, 1.745155, 0.071134)",
        "(-0.162118, 1.749543, 0.078307)",
        "(-0.163205, 1.753186, 0.085867)",
        "(-0.164341, 1.756217, 0.093966)",
        "(-0.165031, 1.757499, 0.098234)",
        "(-0.166303, 1.759745, 0.107095)",
        "(-0.167308, 1.761278, 0.116300)",
        "(-0.168257, 1.762102, 0.125879)",
        "(-0.169067, 1.762186, 0.135779)",
        "(-0.169398, 1.761927, 0.140894)",
        "(-0.169845, 1.761044, 0.151310)",
        "(-0.170028, 1.759417, 0.162124)",
        "(-0.170141, 1.757330, 0.173379)",
        "(-0.170308, 1.754717, 0.184866)",
        "(-0.170379, 1.753250, 0.190733)",
        "(-0.170604, 1.749832, 0.202407)",
        "(-0.171138, 1.743268, 0.219392)",
        "(-0.171138, 1.743268, 0.219392)",
        "(-0.171610, 1.734750, 0.235087)",
        "(-0.171910, 1.731609, 0.240039)",
        "(-0.172689, 1.724769, 0.249305)",
        "(-0.173480, 1.716990, 0.257572)",
        "(-0.174344, 1.708464, 0.265238)",
        "(-0.175229, 1.699527, 0.272429)",
        "(-0.175622, 1.694817, 0.275866)",
        "(-0.176561, 1.684875, 0.282256)",
        "(-0.177824, 1.674325, 0.288167)",
        "(-0.178899, 1.663029, 0.293396)",
        "(-0.179383, 1.651211, 0.298443)",
        "(-0.179728, 1.645032, 0.300769)",
        "(-0.181151, 1.632611, 0.305270)",
        "(-0.183027, 1.619797, 0.309142)",
        "(-0.184117, 1.606517, 0.312409)",
        "(-0.185229, 1.592641, 0.315017)",
        "(-0.186160, 1.585615, 0.316168)",
        "(-0.187728, 1.571603, 0.318013)",
        "(-0.188324, 1.556934, 0.319036)",
        "(-0.188831, 1.541586, 0.319261)",
        "(-0.189987, 1.526251, 0.318924)",
        "(-0.190430, 1.518687, 0.318370)",
        "(-0.190636, 1.503222, 0.316565)",
        "(-0.190913, 1.487386, 0.313568)",
        "(-0.191883, 1.471527, 0.309814)",
        "(-0.192959, 1.456299, 0.305755)",
        "(-0.193276, 1.448845, 0.303293)",
        "(-0.193021, 1.433785, 0.297428)",
        "(-0.192250, 1.418611, 0.290068)",
        "(-0.191696, 1.404133, 0.281927)",
        "(-0.191183, 1.390918, 0.273500)",
        "(-0.190661, 1.384770, 0.269013)",
        "(-0.189015, 1.372906, 0.259316)",
        "(-0.186903, 1.361942, 0.248436)",
        "(-0.185090, 1.352716, 0.236395)",
        "(-0.183122, 1.345551, 0.223584)",
        "(-0.182055, 1.342676, 0.216813)",
        "(-0.179544, 1.337923, 0.202695)",
        "(-0.176893, 1.334831, 0.187868)",
        "(-0.174545, 1.333889, 0.172861)",
        "(-0.171857, 1.334872, 0.157703)",
        "(-0.170514, 1.336029, 0.150628)",
        "(-0.167998, 1.339538, 0.137027)",
        "(-0.165794, 1.344477, 0.123556)",
        "(-0.163814, 1.350749, 0.110548)",
        "(-0.161989, 1.358253, 0.098405)",
        "(-0.161108, 1.362472, 0.092765)",
        "(-0.159436, 1.371620, 0.082279)",
        "(-0.157872, 1.381720, 0.073069)",
        "(-0.156537, 1.392596, 0.065167)",
        "(-0.155426, 1.404219, 0.058386)",
        "(-0.155045, 1.410380, 0.055490)",
        "(-0.154323, 1.423027, 0.050424)",
        "(-0.153765, 1.436177, 0.046272)",
        "(-0.153202, 1.449679, 0.042943)",
        "(-0.152685, 1.463604, 0.040569)",
        "(-0.152489, 1.470710, 0.039677)",
        "(-0.151918, 1.484770, 0.038035)",
        "(-0.151373, 1.498887, 0.036646)",
        "(-0.150790, 1.512980, 0.035598)",
        "(-0.150209, 1.527047, 0.034816)",
        "(-0.149842, 1.533962, 0.034469)",
        "(-0.148937, 1.547665, 0.033856)",
        "(-0.148019, 1.561289, 0.033600)",
        "(-0.147051, 1.574713, 0.033746)",
        "(-0.145715, 1.587784, 0.034087)",
        "(-0.145011, 1.594236, 0.034447)",
        "(-0.143712, 1.607011, 0.035593)",
        "(-0.142473, 1.619365, 0.037131)",
        "(-0.141377, 1.631367, 0.039010)",
        "(-0.140587, 1.642747, 0.041344)",
        "(-0.140279, 1.648238, 0.042838)",
        "(-0.139848, 1.658824, 0.046493)",
        "(-0.139766, 1.668674, 0.051148)",
        "(-0.139911, 1.677825, 0.056830)",
        "(-0.140105, 1.686381, 0.063487)",
        "(-0.140155, 1.690428, 0.066999)",
        "(-0.140382, 1.697713, 0.074348)",
        "(-0.140847, 1.704070, 0.081983)",
        "(-0.141244, 1.709612, 0.089871)",
        "(-0.141715, 1.714378, 0.098087)",
        "(-0.142036, 1.716412, 0.102356)",
        "(-0.142790, 1.720155, 0.111247)",
        "(-0.143744, 1.723110, 0.120433)",
        "(-0.144885, 1.725044, 0.129693)",
        "(-0.145973, 1.726071, 0.139265)",
        "(-0.146386, 1.726263, 0.144324)",
        "(-0.147345, 1.726246, 0.154920)",
        "(-0.148513, 1.725538, 0.165884)",
        "(-0.149515, 1.723835, 0.176966)",
        "(-0.150524, 1.721390, 0.188400)",
        "(-0.151230, 1.720011, 0.194172)",
        "(-0.152902, 1.716707, 0.205418)",
        "(-0.154476, 1.712571, 0.216421)",
        "(-0.156100, 1.707791, 0.227231)",
        "(-0.157580, 1.702488, 0.237904)",
        "(-0.158256, 1.699576, 0.243121)",
        "(-0.159802, 1.693154, 0.252977)",
        "(-0.161478, 1.685822, 0.262226)",
        "(-0.163053, 1.678085, 0.271413)",
        "(-0.164796, 1.670142, 0.280676)",
        "(-0.165655, 1.665973, 0.285236)",
        "(-0.167133, 1.657200, 0.294025)",
        "(-0.168085, 1.647564, 0.302230)",
        "(-0.168606, 1.637491, 0.309784)",
        "(-0.168529, 1.626704, 0.316394)",
        "(-0.168681, 1.621207, 0.319399)",
        "(-0.169251, 1.609916, 0.324457)",
        "(-0.169602, 1.598216, 0.328642)",
        "(-0.169840, 1.586013, 0.331521)",
        "(-0.170095, 1.579760, 0.332467)",
        "(-0.170902, 1.566924, 0.332942)",
        "(-0.171466, 1.553545, 0.331396)",
        "(-0.171574, 1.539699, 0.327996)",
        "(-0.171686, 1.525636, 0.323115)",
        "(-0.171528, 1.511526, 0.317232)",
        "(-0.171323, 1.504469, 0.313874)",
        "(-0.171053, 1.490695, 0.306311)",
        "(-0.170791, 1.477136, 0.297383)",
        "(-0.170278, 1.463775, 0.287116)",
        "(-0.169648, 1.451109, 0.276259)",
        "(-0.169227, 1.445084, 0.270442)",
        "(-0.167959, 1.433387, 0.258432)",
        "(-0.166639, 1.422352, 0.245967)",
        "(-0.165120, 1.412451, 0.233721)",
        "(-0.163437, 1.403409, 0.221072)",
        "(-0.162195, 1.399034, 0.214632)",
        "(-0.159509, 1.391061, 0.201801)",
        "(-0.157128, 1.384826, 0.189142)",
        "(-0.154964, 1.380233, 0.176457)",
        "(-0.152991, 1.376887, 0.163731)",
        "(-0.152049, 1.376083, 0.157577)",
        "(-0.150276, 1.375331, 0.145498)",
        "(-0.148607, 1.375494, 0.133627)",
        "(-0.146769, 1.376744, 0.122303)",
        "(-0.144804, 1.378914, 0.111687)",
        "(-0.143699, 1.380423, 0.106762)",
        "(-0.141442, 1.383843, 0.097188)",
        "(-0.139063, 1.388089, 0.088281)",
        "(-0.136647, 1.393283, 0.080071)",
        "(-0.134208, 1.399654, 0.072823)",
        "(-0.132925, 1.403304, 0.069652)",
        "(-0.130531, 1.411381, 0.064062)",
        "(-0.128431, 1.420525, 0.059566)",
        "(-0.126527, 1.430358, 0.055666)",
        "(-0.125147, 1.440981, 0.052296)",
        "(-0.124733, 1.446635, 0.050892)",
        "(-0.124015, 1.458180, 0.048334)",
        "(-0.123422, 1.470078, 0.046103)",
        "(-0.123073, 1.482415, 0.044106)",
        "(-0.122947, 1.495192, 0.042471)",
        "(-0.122963, 1.501654, 0.041759)",
        "(-0.123110, 1.514702, 0.040454)",
        "(-0.123304, 1.527883, 0.039390)",
        "(-0.123585, 1.541089, 0.038587)",
        "(-0.124057, 1.554238, 0.038047)",
        "(-0.124341, 1.560695, 0.037740)",
        "(-0.124911, 1.573495, 0.037328)",
        "(-0.125544, 1.586215, 0.037371)",
        "(-0.126342, 1.598722, 0.037792)",
        "(-0.127546, 1.610982, 0.038780)",
        "(-0.128250, 1.617175, 0.039644)",
        "(-0.129379, 1.628409, 0.041569)",
        "(-0.130424, 1.639178, 0.044214)",
        "(-0.131533, 1.649413, 0.047633)",
        "(-0.132153, 1.654185, 0.049786)",
        "(-0.133258, 1.663507, 0.054344)",
        "(-0.134239, 1.672192, 0.059734)",
        "(-0.135138, 1.680093, 0.065613)",
        "(-0.135899, 1.686948, 0.071980)",
        "(-0.136334, 1.690025, 0.075370)",
        "(-0.137138, 1.695526, 0.082579)",
        "(-0.137770, 1.699975, 0.090468)",
        "(-0.138522, 1.703169, 0.098679)",
        "(-0.139282, 1.704798, 0.107113)",
        "(-0.140058, 1.704953, 0.115924)",
        "(-0.140436, 1.704541, 0.120595)",
        "(-0.141154, 1.703064, 0.130331)",
        "(-0.141879, 1.700527, 0.140383)",
        "(-0.142165, 1.696928, 0.150636)",
        "(-0.142131, 1.694757, 0.155829)",
        "(-0.141876, 1.689941, 0.166405)",
        "(-0.141628, 1.684544, 0.177263)",
        "(-0.141208, 1.678624, 0.188334)",
        "(-0.140480, 1.672017, 0.199274)",
        "(-0.139769, 1.664479, 0.209456)",
        "(-0.139635, 1.660306, 0.214099)",
        "(-0.139887, 1.651390, 0.222739)",
        "(-0.140142, 1.641705, 0.230493)",
        "(-0.140046, 1.631333, 0.237483)",
        "(-0.139904, 1.620304, 0.243834)",
        "(-0.140047, 1.614565, 0.246900)",
        "(-0.141040, 1.602937, 0.252971)",
        "(-0.141962, 1.591126, 0.259080)",
        "(-0.142497, 1.578954, 0.264668)",
        "(-0.143565, 1.566150, 0.268990)",
        "(-0.144352, 1.559546, 0.270479)",
        "(-0.145897, 1.546046, 0.271941)",
        "(-0.146879, 1.531818, 0.271089)",
        "(-0.148035, 1.517601, 0.268755)",
        "(-0.149661, 1.504286, 0.265234)",
        "(-0.150375, 1.497823, 0.262680)",
        "(-0.151406, 1.484610, 0.256222)",
        "(-0.152612, 1.471314, 0.248000)",
        "(-0.154230, 1.458686, 0.239181)",
        "(-0.155844, 1.446942, 0.229724)",
        "(-0.156442, 1.441100, 0.224582)",
        "(-0.157568, 1.429128, 0.213493)",
        "(-0.158656, 1.417359, 0.201414)",
        "(-0.159544, 1.406502, 0.189159)",
        "(-0.159843, 1.396449, 0.176871)",
        "(-0.159956, 1.391654, 0.170620)",
        "(-0.160003, 1.382895, 0.157733)",
        "(-0.159537, 1.375528, 0.144914)",
        "(-0.158922, 1.370195, 0.132346)",
        "(-0.157748, 1.367482, 0.119499)",
        "(-0.156966, 1.367016, 0.112952)",
        "(-0.155430, 1.368388, 0.100185)",
        "(-0.153705, 1.373401, 0.088529)",
        "(-0.151293, 1.381376, 0.078080)",
        "(-0.148324, 1.391550, 0.068504)",
        "(-0.146925, 1.397426, 0.063946)",
        "(-0.144660, 1.409807, 0.054984)",
        "(-0.142978, 1.423146, 0.046533)",
        "(-0.141468, 1.437343, 0.038985)",
        "(-0.140849, 1.444918, 0.035731)",
        "(-0.140053, 1.460306, 0.029636)",
        "(-0.139747, 1.475965, 0.024477)",
        "(-0.139791, 1.492029, 0.020052)",
        "(-0.140389, 1.508782, 0.016849)",
        "(-0.140888, 1.517423, 0.015702)",
        "(-0.142216, 1.534808, 0.013710)",
        "(-0.144043, 1.552268, 0.012372)",
        "(-0.145933, 1.569699, 0.011441)",
        "(-0.147512, 1.587136, 0.010952)",
        "(-0.149087, 1.604430, 0.010964)",
        "(-0.150081, 1.612996, 0.011014)",
        "(-0.152418, 1.629682, 0.011168)",
        "(-0.154534, 1.645438, 0.011025)",
        "(-0.156557, 1.660668, 0.011016)",
        "(-0.158734, 1.676067, 0.011786)",
        "(-0.160065, 1.683843, 0.012603)",
        "(-0.162791, 1.699555, 0.015203)",
        "(-0.165763, 1.714942, 0.018927)",
        "(-0.168713, 1.729481, 0.023623)",
        "(-0.172184, 1.743550, 0.029387)",
        "(-0.173983, 1.750330, 0.032755)",
        "(-0.177251, 1.763503, 0.040365)",
        "(-0.180517, 1.775954, 0.049842)",
        "(-0.183767, 1.787784, 0.060525)",
        "(-0.187029, 1.798606, 0.072946)",
        "(-0.188645, 1.803801, 0.079547)",
        "(-0.191728, 1.813331, 0.094231)",
        "(-0.194582, 1.822080, 0.110102)",
        "(-0.197445, 1.829568, 0.127335)",
        "(-0.200549, 1.835884, 0.145886)",
        "(-0.202240, 1.838616, 0.155708)",
        "(-0.206155, 1.843390, 0.176124)",
        "(-0.210508, 1.847098, 0.197783)",
        "(-0.215296, 1.849562, 0.220303)",
        "(-0.220429, 1.850638, 0.243606)",
        "(-0.223170, 1.850505, 0.255380)",
        "(-0.228912, 1.848953, 0.278708)",
        "(-0.234963, 1.845635, 0.301821)",
        "(-0.241840, 1.840966, 0.324645)",
        "(-0.249866, 1.834959, 0.347107)",
        "(-0.253925, 1.831328, 0.358132)",
        "(-0.261328, 1.822857, 0.379757)",
        "(-0.268198, 1.812932, 0.400384)",
        "(-0.274684, 1.801566, 0.419501)",
        "(-0.280688, 1.789029, 0.437432)",
        "(-0.283508, 1.782246, 0.445732)",
        "(-0.288743, 1.768051, 0.461331)",
        "(-0.293386, 1.752921, 0.475973)",
        "(-0.297644, 1.737026, 0.489083)",
        "(-0.300936, 1.720269, 0.501033)",
        "(-0.302208, 1.711544, 0.506564)",
        "(-0.304596, 1.693802, 0.516913)",
        "(-0.307117, 1.675708, 0.525769)",
        "(-0.309471, 1.656879, 0.533077)",
        "(-0.310381, 1.647158, 0.536134)",
        "(-0.312103, 1.627992, 0.542195)",
        "(-0.313225, 1.608289, 0.547241)",
        "(-0.314319, 1.587341, 0.550776)",
        "(-0.315130, 1.567273, 0.552728)",
        "(-0.315191, 1.557346, 0.553350)",
        "(-0.314835, 1.537187, 0.553875)",
        "(-0.314124, 1.517096, 0.552352)",
        "(-0.312865, 1.497024, 0.548477)",
        "(-0.311046, 1.477138, 0.542108)",
        "(-0.308080, 1.457385, 0.533844)",
        "(-0.306216, 1.447703, 0.529029)",
        "(-0.302268, 1.428900, 0.518081)",
        "(-0.297867, 1.410550, 0.505355)",
        "(-0.293279, 1.392511, 0.491194)",
        "(-0.288529, 1.374777, 0.475684)",
        "(-0.286152, 1.366118, 0.467465)",
        "(-0.281355, 1.348989, 0.450690)",
        "(-0.277080, 1.332234, 0.433486)",
        "(-0.273336, 1.316637, 0.416662)",
        "(-0.269835, 1.302160, 0.400231)",
        "(-0.268025, 1.295402, 0.392040)",
        "(-0.264462, 1.282874, 0.375160)",
        "(-0.260823, 1.271929, 0.357312)",
        "(-0.256841, 1.262658, 0.338723)",
        "(-0.252544, 1.254933, 0.319542)",
        "(-0.250308, 1.251755, 0.309589)",
        "(-0.245571, 1.246450, 0.288998)",
        "(-0.240497, 1.242984, 0.268390)",
        "(-0.235288, 1.242127, 0.248458)",
        "(-0.230079, 1.243805, 0.228833)",
        "(-0.227600, 1.245658, 0.219073)",
        "(-0.222566, 1.251095, 0.200210)",
        "(-0.217401, 1.259678, 0.182602)",
        "(-0.212117, 1.270849, 0.165572)",
        "(-0.206807, 1.284170, 0.148989)",
        "(-0.204158, 1.291860, 0.141241)",
        "(-0.199225, 1.308870, 0.126774)",
        "(-0.194550, 1.327346, 0.113379)",
        "(-0.190152, 1.346548, 0.100851)",
        "(-0.186083, 1.366562, 0.089508)",
        "(-0.184341, 1.376899, 0.084389)",
        "(-0.181295, 1.397720, 0.075158)",
        "(-0.178930, 1.418550, 0.067100)",
        "(-0.176908, 1.438936, 0.060053)",
        "(-0.175092, 1.459348, 0.054586)",
        "(-0.174265, 1.469509, 0.052545)",
        "(-0.172419, 1.489629, 0.049493)",
        "(-0.170631, 1.509404, 0.047769)",
        "(-0.169001, 1.528928, 0.047218)",
        "(-0.167383, 1.547694, 0.047626)",
        "(-0.166728, 1.556801, 0.048253)",
        "(-0.165607, 1.574331, 0.050074)",
        "(-0.164170, 1.590603, 0.052787)",
        "(-0.162643, 1.605559, 0.056368)",
        "(-0.162315, 1.619201, 0.060707)",
        "(-0.162584, 1.625361, 0.063219)",
        "(-0.163334, 1.636414, 0.068579)",
        "(-0.164356, 1.645836, 0.074792)",
        "(-0.165171, 1.653775, 0.081954)",
        "(-0.165707, 1.660174, 0.090054)",
        "(-0.166144, 1.662932, 0.094489)",
        "(-0.167073, 1.667341, 0.104655)",
        "(-0.167958, 1.670589, 0.115708)",
        "(-0.168803, 1.672384, 0.128173)",
        "(-0.169364, 1.672889, 0.135026)",
        "(-0.170513, 1.673577, 0.149389)",
        "(-0.171625, 1.673470, 0.164718)",
        "(-0.172868, 1.672198, 0.181062)",
        "(-0.174431, 1.669918, 0.197717)",
        "(-0.175329, 1.668196, 0.205969)",
        "(-0.177185, 1.663752, 0.221682)",
        "(-0.179128, 1.657602, 0.235919)",
        "(-0.181293, 1.650007, 0.248932)",
        "(-0.183819, 1.641311, 0.260828)",
        "(-0.186664, 1.631575, 0.271305)",
        "(-0.188072, 1.626282, 0.275833)",
        "(-0.190794, 1.615114, 0.284084)",
        "(-0.193464, 1.602996, 0.291118)",
        "(-0.196076, 1.590641, 0.297478)",
        "(-0.197958, 1.577802, 0.302273)",
        "(-0.198679, 1.571120, 0.304089)",
        "(-0.200183, 1.557577, 0.306628)",
        "(-0.201494, 1.543872, 0.307001)",
        "(-0.201805, 1.529697, 0.305033)",
        "(-0.201743, 1.515157, 0.300811)",
        "(-0.201738, 1.507944, 0.297878)",
        "(-0.201437, 1.494128, 0.291043)",
        "(-0.200464, 1.480856, 0.282494)",
        "(-0.199569, 1.468094, 0.271965)",
        "(-0.198857, 1.456401, 0.260037)",
        "(-0.198459, 1.451068, 0.253345)",
        "(-0.197146, 1.440992, 0.239021)",
        "(-0.195602, 1.431956, 0.223647)",
        "(-0.194253, 1.424673, 0.207868)",
        "(-0.192702, 1.419110, 0.191928)",
        "(-0.191649, 1.416914, 0.183716)",
        "(-0.189429, 1.413228, 0.167039)",
        "(-0.186963, 1.411283, 0.150802)",
        "(-0.184637, 1.411516, 0.135124)",
        "(-0.182243, 1.413121, 0.119755)",
        "(-0.180715, 1.414512, 0.112544)",
        "(-0.177605, 1.418853, 0.099429)",
        "(-0.174533, 1.425391, 0.088092)",
        "(-0.171311, 1.433305, 0.078074)",
        "(-0.168365, 1.442676, 0.069226)",
        "(-0.167156, 1.447972, 0.065367)",
        "(-0.164800, 1.459327, 0.058591)",
        "(-0.162550, 1.471863, 0.053335)",
        "(-0.160344, 1.485406, 0.049480)",
        "(-0.158199, 1.499941, 0.046997)",
        "(-0.157226, 1.507502, 0.046179)",
        "(-0.155436, 1.522844, 0.044826)",
        "(-0.153860, 1.538529, 0.043993)",
        "(-0.152295, 1.554340, 0.043662)",
        "(-0.150709, 1.570109, 0.043683)",
        "(-0.149908, 1.577948, 0.043821)",
        "(-0.148382, 1.593595, 0.044573)",
        "(-0.146855, 1.609045, 0.046203)",
        "(-0.145187, 1.624134, 0.048660)",
        "(-0.143953, 1.638901, 0.052216)",
        "(-0.143818, 1.646166, 0.054592)",
        "(-0.143663, 1.660446, 0.060537)",
        "(-0.144015, 1.674242, 0.068227)",
        "(-0.144962, 1.687885, 0.078136)",
        "(-0.146672, 1.699915, 0.089218)",
        "(-0.147948, 1.705516, 0.095436)",
        "(-0.150803, 1.715910, 0.108891)",
        "(-0.153647, 1.724950, 0.123949)",
        "(-0.156736, 1.732770, 0.140646)",
        "(-0.160063, 1.739185, 0.158947)",
        "(-0.162006, 1.741513, 0.169049)",
        "(-0.165798, 1.745716, 0.189666)",
        "(-0.169585, 1.748239, 0.211754)",
        "(-0.173291, 1.748892, 0.235519)",
        "(-0.175158, 1.748567, 0.247975)",
        "(-0.178828, 1.746580, 0.273230)",
        "(-0.182177, 1.742275, 0.299003)",
        "(-0.185834, 1.736126, 0.324908)",
        "(-0.189903, 1.728249, 0.350562)",
        "(-0.194494, 1.718863, 0.375896)",
        "(-0.197199, 1.713556, 0.388143)",
        "(-0.203064, 1.702027, 0.411565)",
        "(-0.209407, 1.689162, 0.433306)",
        "(-0.216041, 1.675057, 0.453035)",
        "(-0.222768, 1.659499, 0.470412)",
        "(-0.225855, 1.651029, 0.478210)",
        "(-0.231685, 1.633224, 0.492485)",
        "(-0.237512, 1.614342, 0.504792)",
        "(-0.243531, 1.594566, 0.515011)",
        "(-0.248752, 1.573363, 0.523200)",
        "(-0.250754, 1.561999, 0.526664)",
        "(-0.254450, 1.538503, 0.532138)",
        "(-0.257715, 1.514336, 0.535243)",
        "(-0.259944, 1.488984, 0.535833)",
        "(-0.261687, 1.462723, 0.533988)",
        "(-0.262525, 1.449591, 0.532161)",
        "(-0.263850, 1.423261, 0.527495)",
        "(-0.264915, 1.396600, 0.520645)",
        "(-0.266064, 1.369889, 0.510604)",
        "(-0.266324, 1.356407, 0.504404)",
        "(-0.265937, 1.329134, 0.490600)",
        "(-0.265176, 1.302250, 0.475112)",
        "(-0.265130, 1.276811, 0.457648)",
        "(-0.265730, 1.253338, 0.438588)",
        "(-0.265868, 1.231724, 0.418389)",
        "(-0.265584, 1.221453, 0.407864)",
        "(-0.264776, 1.202043, 0.386078)",
        "(-0.263788, 1.185084, 0.362942)",
        "(-0.262273, 1.171125, 0.338999)",
        "(-0.259985, 1.159958, 0.314199)",
        "(-0.258550, 1.155366, 0.301364)",
        "(-0.255545, 1.148126, 0.274737)",
        "(-0.252410, 1.143971, 0.247461)",
        "(-0.248955, 1.143169, 0.221538)",
        "(-0.247056, 1.144360, 0.209394)",
        "(-0.242945, 1.148536, 0.186088)",
        "(-0.238213, 1.155356, 0.164560)",
        "(-0.232631, 1.165592, 0.145571)",
        "(-0.225932, 1.179485, 0.129145)",
        "(-0.218545, 1.196941, 0.114816)",
        "(-0.214809, 1.207042, 0.108319)",
        "(-0.207719, 1.229243, 0.096218)",
        "(-0.201428, 1.254344, 0.085502)",
        "(-0.195884, 1.281369, 0.076239)",
        "(-0.191012, 1.309542, 0.068396)",
        "(-0.188961, 1.323814, 0.065002)",
        "(-0.185285, 1.352158, 0.059167)",
        "(-0.181866, 1.379862, 0.054612)",
        "(-0.178878, 1.406736, 0.051133)",
        "(-0.177179, 1.432642, 0.048333)",
        "(-0.176715, 1.445028, 0.047190)",
        "(-0.175586, 1.468852, 0.045366)",
        "(-0.174562, 1.491350, 0.044676)",
        "(-0.173519, 1.512970, 0.044684)",
        "(-0.172932, 1.523186, 0.044921)",
        "(-0.171853, 1.542817, 0.045831)",
        "(-0.170810, 1.561252, 0.047482)",
        "(-0.169581, 1.578277, 0.050042)",
        "(-0.167838, 1.593541, 0.053493)",
        "(-0.166435, 1.607819, 0.057456)",
        "(-0.165858, 1.614154, 0.059820)",
        "(-0.164619, 1.625723, 0.064930)",
        "(-0.163319, 1.635873, 0.071121)",
        "(-0.162227, 1.644800, 0.078508)",
        "(-0.161675, 1.652300, 0.086811)",
        "(-0.161485, 1.655561, 0.091232)",
        "(-0.161370, 1.660856, 0.100863)",
        "(-0.161640, 1.665081, 0.110968)",
        "(-0.162236, 1.667438, 0.121529)",
        "(-0.163264, 1.668587, 0.132088)",
        "(-0.163922, 1.668338, 0.137464)",
        "(-0.165009, 1.667296, 0.148219)",
        "(-0.166130, 1.664667, 0.159072)",
        "(-0.167288, 1.661183, 0.170078)",
        "(-0.168106, 1.656355, 0.181109)",
        "(-0.168411, 1.653632, 0.186523)",
        "(-0.169018, 1.647218, 0.196879)",
        "(-0.169599, 1.639351, 0.206097)",
        "(-0.170311, 1.630163, 0.214411)",
        "(-0.171715, 1.620108, 0.221784)",
        "(-0.172434, 1.614962, 0.225140)",
        "(-0.173682, 1.603788, 0.230731)",
        "(-0.174661, 1.591537, 0.235188)",
        "(-0.175795, 1.578590, 0.238696)",
        "(-0.176344, 1.565122, 0.240922)",
        "(-0.175958, 1.557938, 0.241149)",
        "(-0.174687, 1.542745, 0.239987)",
        "(-0.173954, 1.527730, 0.237568)",
        "(-0.173731, 1.513674, 0.234558)",
        "(-0.172999, 1.499942, 0.230102)",
        "(-0.172319, 1.492965, 0.227108)",
        "(-0.171070, 1.479463, 0.220249)",
        "(-0.170058, 1.467269, 0.212793)",
        "(-0.168915, 1.456156, 0.204428)",
        "(-0.167620, 1.445416, 0.194348)",
        "(-0.167024, 1.440206, 0.188545)",
        "(-0.165880, 1.430553, 0.176274)",
        "(-0.164745, 1.422556, 0.163573)",
        "(-0.163746, 1.416469, 0.150621)",
        "(-0.162852, 1.411710, 0.136878)",
        "(-0.162394, 1.409892, 0.129808)",
        "(-0.161597, 1.407628, 0.115957)",
        "(-0.160966, 1.407385, 0.102490)",
        "(-0.160175, 1.408670, 0.089393)",
        "(-0.159050, 1.411555, 0.077127)",
        "(-0.158521, 1.414124, 0.071117)",
        "(-0.157547, 1.419777, 0.060738)",
        "(-0.156224, 1.426753, 0.051757)",
        "(-0.154875, 1.435223, 0.044045)",
        "(-0.153795, 1.444857, 0.037495)",
        "(-0.153241, 1.449934, 0.034617)",
        "(-0.152042, 1.460451, 0.029624)",
        "(-0.150651, 1.471856, 0.026132)",
        "(-0.149105, 1.484224, 0.024231)",
        "(-0.147068, 1.497563, 0.023857)",
        "(-0.145856, 1.504623, 0.024202)",
        "(-0.143194, 1.519398, 0.025780)",
        "(-0.140986, 1.534619, 0.028049)",
        "(-0.139060, 1.550285, 0.030946)",
        "(-0.137387, 1.566302, 0.034542)",
        "(-0.136805, 1.574346, 0.036534)",
        "(-0.135955, 1.590705, 0.040686)",
        "(-0.136012, 1.607186, 0.045525)",
        "(-0.136732, 1.623878, 0.051549)",
        "(-0.137731, 1.640399, 0.058720)",
        "(-0.138394, 1.648533, 0.062812)",
        "(-0.140135, 1.664315, 0.071700)",
        "(-0.142234, 1.679141, 0.081709)",
        "(-0.145375, 1.693099, 0.093055)",
        "(-0.149405, 1.705664, 0.105771)",
        "(-0.151339, 1.711560, 0.112208)",
        "(-0.155477, 1.721718, 0.126045)",
        "(-0.160120, 1.730368, 0.140814)",
        "(-0.165136, 1.737635, 0.156720)",
        "(-0.167696, 1.740667, 0.165150)",
        "(-0.172659, 1.745697, 0.182570)",
        "(-0.177194, 1.749032, 0.200886)",
        "(-0.181114, 1.750482, 0.219874)",
        "(-0.184372, 1.750221, 0.239510)",
        "(-0.187437, 1.748375, 0.259647)",
        "(-0.188969, 1.746847, 0.269868)",
        "(-0.192106, 1.742769, 0.290430)",
        "(-0.195627, 1.737222, 0.311040)",
        "(-0.199688, 1.730257, 0.331668)",
        "(-0.204517, 1.721909, 0.352363)",
        "(-0.207184, 1.717058, 0.362816)",
        "(-0.213284, 1.706162, 0.383503)",
        "(-0.220216, 1.693896, 0.403576)",
        "(-0.226818, 1.679610, 0.422386)",
        "(-0.232633, 1.663057, 0.439753)",
        "(-0.235564, 1.654151, 0.447608)",
        "(-0.240955, 1.635147, 0.462251)",
        "(-0.245275, 1.614313, 0.475665)",
        "(-0.249067, 1.592167, 0.487856)",
        "(-0.252228, 1.568829, 0.499126)",
        "(-0.253517, 1.556671, 0.504377)",
        "(-0.256448, 1.531955, 0.513761)",
        "(-0.260015, 1.506864, 0.521772)",
        "(-0.263769, 1.481482, 0.528222)",
        "(-0.267224, 1.456153, 0.533762)",
        "(-0.268968, 1.443579, 0.535985)",
        "(-0.272744, 1.418821, 0.538995)",
        "(-0.276200, 1.394136, 0.539862)",
        "(-0.278695, 1.368789, 0.538398)",
        "(-0.279685, 1.355970, 0.536559)",
        "(-0.280894, 1.330139, 0.531365)",
        "(-0.280775, 1.304160, 0.523260)",
        "(-0.279368, 1.278509, 0.511519)",
        "(-0.276789, 1.253784, 0.495850)",
        "(-0.275045, 1.241844, 0.486515)",
        "(-0.271135, 1.218931, 0.465596)",
        "(-0.266352, 1.197337, 0.442044)",
        "(-0.261334, 1.177730, 0.416316)",
        "(-0.256166, 1.160681, 0.389164)",
        "(-0.250607, 1.146030, 0.360702)",
        "(-0.247626, 1.139554, 0.346054)",
        "(-0.241392, 1.129067, 0.315823)",
        "(-0.235256, 1.121580, 0.285475)",
        "(-0.228995, 1.118744, 0.255225)",
        "(-0.222763, 1.118879, 0.225205)",
        "(-0.219655, 1.121125, 0.210614)",
        "(-0.213680, 1.127463, 0.182256)",
        "(-0.207853, 1.137244, 0.155668)",
        "(-0.201976, 1.150344, 0.131833)",
        "(-0.195986, 1.166202, 0.110832)",
        "(-0.193087, 1.175228, 0.101499)",
        "(-0.187446, 1.194955, 0.085177)",
        "(-0.182066, 1.216991, 0.072140)",
        "(-0.177105, 1.240248, 0.061346)",
        "(-0.175162, 1.252702, 0.057152)",
        "(-0.172044, 1.278300, 0.049451)",
        "(-0.170274, 1.305417, 0.043494)",
        "(-0.169660, 1.333299, 0.039097)",
        "(-0.169920, 1.361443, 0.035879)",
        "(-0.170826, 1.389189, 0.033452)",
        "(-0.171302, 1.402789, 0.032424)",
        "(-0.172068, 1.429042, 0.030973)",
        "(-0.172827, 1.453735, 0.030633)",
        "(-0.173451, 1.477069, 0.031313)",
        "(-0.173856, 1.498085, 0.033119)",
        "(-0.173873, 1.507699, 0.034576)",
        "(-0.174024, 1.525710, 0.038354)",
        "(-0.174664, 1.548764, 0.046967)",
        "(-0.174664, 1.548764, 0.046967)",
        "(-0.174772, 1.561424, 0.054007)",
        "(-0.174922, 1.571878, 0.062473)",
        "(-0.174852, 1.580477, 0.072108)",
        "(-0.174621, 1.587434, 0.082963)",
        "(-0.174449, 1.592988, 0.094906)",
        "(-0.174335, 1.595077, 0.101154)",
        "(-0.174163, 1.598180, 0.113792)",
        "(-0.173987, 1.599699, 0.126613)",
        "(-0.173675, 1.599674, 0.139607)",
        "(-0.173048, 1.597995, 0.152385)",
        "(-0.172557, 1.594970, 0.164805)",
        "(-0.172403, 1.592891, 0.170689)",
        "(-0.172321, 1.587685, 0.181760)",
        "(-0.172049, 1.581009, 0.191837)",
        "(-0.171518, 1.572955, 0.200767)",
        "(-0.171065, 1.563925, 0.208623)",
        "(-0.170898, 1.558982, 0.212028)",
        "(-0.170292, 1.548267, 0.217958)",
        "(-0.169490, 1.536575, 0.222552)",
        "(-0.168540, 1.524356, 0.225862)",
        "(-0.167915, 1.518046, 0.226798)",
        "(-0.166344, 1.505026, 0.227368)",
        "(-0.164705, 1.490990, 0.225487)",
        "(-0.163327, 1.477891, 0.221240)",
        "(-0.161873, 1.465511, 0.214838)",
        "(-0.160579, 1.454011, 0.206464)",
        "(-0.160001, 1.448640, 0.201510)",
        "(-0.159064, 1.438566, 0.190309)",
        "(-0.157976, 1.429216, 0.177468)",
        "(-0.156440, 1.421069, 0.163856)",
        "(-0.154885, 1.414883, 0.150080)",
        "(-0.154124, 1.412283, 0.143122)",
        "(-0.152341, 1.408591, 0.129293)",
        "(-0.150629, 1.407213, 0.115997)",
        "(-0.149212, 1.408432, 0.103463)",
        "(-0.147813, 1.412077, 0.092104)",
        "(-0.147232, 1.415033, 0.087032)",
        "(-0.146365, 1.422631, 0.077846)",
        "(-0.145523, 1.432159, 0.070082)",
        "(-0.144751, 1.443386, 0.063636)",
        "(-0.143998, 1.455932, 0.058402)",
        "(-0.143625, 1.462674, 0.056239)",
        "(-0.142829, 1.476819, 0.052595)",
        "(-0.141932, 1.491784, 0.049730)",
        "(-0.140890, 1.507653, 0.047445)",
        "(-0.140348, 1.516051, 0.046451)",
        "(-0.139394, 1.533557, 0.044667)",
        "(-0.138663, 1.552407, 0.043619)",
        "(-0.138404, 1.572723, 0.043278)",
        "(-0.138842, 1.594072, 0.043267)",
        "(-0.139506, 1.605077, 0.043325)",
        "(-0.141481, 1.627674, 0.043531)",
        "(-0.143687, 1.650687, 0.043979)",
        "(-0.146176, 1.673898, 0.045111)",
        "(-0.149547, 1.697915, 0.047215)",
        "(-0.154329, 1.722254, 0.049779)",
        "(-0.157148, 1.734475, 0.051204)",
        "(-0.163606, 1.758433, 0.054250)",
        "(-0.170907, 1.781531, 0.057422)",
        "(-0.178845, 1.803472, 0.060771)",
        "(-0.183129, 1.814033, 0.062647)",
        "(-0.192250, 1.834650, 0.066894)",
        "(-0.202414, 1.854475, 0.072028)",
        "(-0.213149, 1.873378, 0.078285)",
        "(-0.223749, 1.890814, 0.085731)",
        "(-0.233966, 1.906596, 0.094426)",
        "(-0.239017, 1.913726, 0.099258)",
        "(-0.249325, 1.926738, 0.109576)",
        "(-0.259588, 1.938119, 0.121203)",
        "(-0.269284, 1.947946, 0.134438)",
        "(-0.273807, 1.952279, 0.141764)",
        "(-0.282471, 1.960178, 0.157537)",
        "(-0.290648, 1.966934, 0.174780)",
        "(-0.298453, 1.972286, 0.193464)",
        "(-0.306592, 1.976033, 0.213396)",
        "(-0.310734, 1.977685, 0.223480)",
        "(-0.319094, 1.979591, 0.244728)",
        "(-0.327487, 1.980069, 0.267058)",
        "(-0.336234, 1.979237, 0.290445)",
        "(-0.345284, 1.976472, 0.313999)",
        "(-0.349929, 1.974160, 0.325725)",
        "(-0.358910, 1.968122, 0.349122)",
        "(-0.367258, 1.959741, 0.372265)",
        "(-0.375271, 1.949385, 0.395353)",
        "(-0.382900, 1.937101, 0.418510)",
        "(-0.386698, 1.930194, 0.430047)",
        "(-0.394734, 1.915163, 0.452660)",
        "(-0.402556, 1.898412, 0.474945)",
        "(-0.409852, 1.879630, 0.496597)",
        "(-0.416802, 1.858991, 0.516666)",
        "(-0.423333, 1.836565, 0.535046)",
        "(-0.426354, 1.824942, 0.543899)",
        "(-0.431567, 1.800503, 0.561135)",
        "(-0.436493, 1.774711, 0.576585)",
        "(-0.441065, 1.748155, 0.590079)",
        "(-0.444848, 1.720505, 0.602279)",
        "(-0.446693, 1.706303, 0.607727)",
        "(-0.450374, 1.677822, 0.617464)",
        "(-0.453624, 1.648693, 0.626392)",
        "(-0.456321, 1.618681, 0.634207)",
        "(-0.458326, 1.587912, 0.640418)",
        "(-0.459016, 1.572471, 0.643080)",
        "(-0.460049, 1.541417, 0.647595)",
        "(-0.460291, 1.510197, 0.649862)",
        "(-0.459553, 1.479023, 0.649423)",
        "(-0.458630, 1.463309, 0.647536)",
        "(-0.456496, 1.431948, 0.642944)",
        "(-0.453525, 1.400495, 0.635658)",
        "(-0.450030, 1.368839, 0.627505)",
        "(-0.445565, 1.337530, 0.616889)",
        "(-0.443052, 1.321782, 0.610974)",
        "(-0.437189, 1.290535, 0.597491)",
        "(-0.429998, 1.259780, 0.581819)",
        "(-0.421540, 1.229600, 0.564205)",
        "(-0.412317, 1.200417, 0.544442)",
        "(-0.407378, 1.186508, 0.533715)",
        "(-0.396961, 1.160401, 0.509993)",
        "(-0.385192, 1.135806, 0.483078)",
        "(-0.372032, 1.113290, 0.453259)",
        "(-0.358505, 1.094539, 0.421887)",
        "(-0.351645, 1.086965, 0.405612)",
        "(-0.337987, 1.074506, 0.372274)",
        "(-0.324599, 1.066616, 0.339332)",
        "(-0.311262, 1.063413, 0.307476)",
        "(-0.298041, 1.063345, 0.275742)",
        "(-0.285340, 1.067621, 0.244179)",
        "(-0.279260, 1.070851, 0.228761)",
        "(-0.267535, 1.080873, 0.199872)",
        "(-0.256122, 1.095056, 0.173690)",
        "(-0.245090, 1.112486, 0.150384)",
        "(-0.239635, 1.122481, 0.140108)",
        "(-0.228829, 1.144244, 0.121611)",
        "(-0.218563, 1.168782, 0.105822)",
        "(-0.209330, 1.195564, 0.092198)",
        "(-0.201604, 1.223788, 0.080226)",
        "(-0.198271, 1.238030, 0.074808)",
        "(-0.191966, 1.266076, 0.064626)",
        "(-0.186110, 1.293849, 0.055789)",
        "(-0.180661, 1.321642, 0.048621)",
        "(-0.175415, 1.349262, 0.043076)",
        "(-0.170696, 1.377069, 0.039487)",
        "(-0.168703, 1.391091, 0.038474)",
        "(-0.165152, 1.418775, 0.037031)",
        "(-0.162737, 1.446117, 0.036677)",
        "(-0.161153, 1.471536, 0.037166)",
        "(-0.160708, 1.483934, 0.037932)",
        "(-0.160127, 1.508328, 0.040187)",
        "(-0.160076, 1.531401, 0.043333)",
        "(-0.160310, 1.553234, 0.047232)",
        "(-0.160998, 1.573646, 0.051993)",
        "(-0.161640, 1.583365, 0.054969)",
        "(-0.162955, 1.601890, 0.061782)",
        "(-0.164099, 1.618902, 0.069862)",
        "(-0.165194, 1.634132, 0.079355)",
        "(-0.166466, 1.647746, 0.089821)",
        "(-0.167493, 1.653788, 0.095378)",
        "(-0.169976, 1.664737, 0.106913)",
        "(-0.172865, 1.673376, 0.119059)",
        "(-0.176039, 1.679946, 0.131557)",
        "(-0.179348, 1.684330, 0.144522)",
        "(-0.181079, 1.685637, 0.151206)",
        "(-0.184203, 1.686831, 0.164774)",
        "(-0.186425, 1.686028, 0.178823)",
        "(-0.188482, 1.683696, 0.193078)",
        "(-0.190176, 1.679646, 0.207172)",
        "(-0.191035, 1.673603, 0.220763)",
        "(-0.191494, 1.670200, 0.227313)",
        "(-0.192408, 1.662262, 0.239170)",
        "(-0.192459, 1.652756, 0.249326)",
        "(-0.191606, 1.641882, 0.257878)",
        "(-0.191059, 1.629969, 0.264454)",
        "(-0.190782, 1.623573, 0.266787)",
        "(-0.189573, 1.610098, 0.270031)",
        "(-0.187672, 1.595937, 0.271589)",
        "(-0.185684, 1.581440, 0.271927)",
        "(-0.183648, 1.567054, 0.270667)",
        "(-0.182388, 1.559842, 0.269154)",
        "(-0.179032, 1.545385, 0.264960)",
        "(-0.175507, 1.531399, 0.258720)",
        "(-0.172148, 1.518708, 0.250464)",
        "(-0.170381, 1.512879, 0.245465)",
        "(-0.166883, 1.502440, 0.234299)",
        "(-0.163792, 1.494056, 0.221178)",
        "(-0.160899, 1.487895, 0.206560)",
        "(-0.158277, 1.484150, 0.190962)",
        "(-0.155815, 1.482541, 0.174636)",
        "(-0.154715, 1.482485, 0.166294)",
        "(-0.152977, 1.483710, 0.149921)",
        "(-0.151802, 1.487048, 0.134414)",
        "(-0.150623, 1.491984, 0.120006)",
        "(-0.149416, 1.498230, 0.106807)",
        "(-0.148903, 1.501887, 0.100715)",
        "(-0.148370, 1.509895, 0.089491)",
        "(-0.147985, 1.518890, 0.079880)",
        "(-0.147729, 1.528845, 0.071984)",
        "(-0.147935, 1.539958, 0.065961)",
        "(-0.148264, 1.545855, 0.063707)",
        "(-0.149086, 1.557941, 0.060238)",
        "(-0.150166, 1.570575, 0.058505)",
        "(-0.151397, 1.583535, 0.058537)",
        "(-0.152049, 1.590084, 0.059337)",
        "(-0.153567, 1.603155, 0.062047)",
        "(-0.155339, 1.615788, 0.066298)",
        "(-0.157148, 1.627816, 0.072021)",
        "(-0.159080, 1.639204, 0.079230)",
        "(-0.160163, 1.644559, 0.083606)",
        "(-0.162359, 1.654885, 0.092841)",
        "(-0.164576, 1.664250, 0.103530)",
        "(-0.166812, 1.672227, 0.115104)",
        "(-0.169252, 1.678692, 0.127535)",
        "(-0.170609, 1.681328, 0.134169)",
        "(-0.173473, 1.685502, 0.147814)",
        "(-0.176396, 1.688160, 0.162152)",
        "(-0.179273, 1.688897, 0.177325)",
        "(-0.182113, 1.688409, 0.193133)",
        "(-0.184656, 1.686089, 0.209754)",
        "(-0.185777, 1.684383, 0.218279)",
        "(-0.187812, 1.680116, 0.235703)",
        "(-0.189690, 1.674536, 0.253480)",
        "(-0.191289, 1.667493, 0.271188)",
        "(-0.192659, 1.658787, 0.288336)",
        "(-0.193339, 1.653769, 0.296522)",
        "(-0.194725, 1.642643, 0.311988)",
        "(-0.196034, 1.629782, 0.326140)",
        "(-0.197341, 1.615311, 0.338845)",
        "(-0.198402, 1.599045, 0.349861)",
        "(-0.198898, 1.590211, 0.354709)",
        "(-0.199866, 1.571534, 0.363173)",
        "(-0.200863, 1.551553, 0.369198)",
        "(-0.201113, 1.530290, 0.372046)",
        "(-0.200826, 1.507853, 0.371508)",
        "(-0.200591, 1.496353, 0.369583)",
        "(-0.200634, 1.474023, 0.363439)",
        "(-0.200756, 1.453119, 0.355187)",
        "(-0.200200, 1.433466, 0.344158)",
        "(-0.199339, 1.415102, 0.330619)",
        "(-0.198839, 1.406748, 0.323040)",
        "(-0.197674, 1.391604, 0.306785)",
        "(-0.195963, 1.377944, 0.288541)",
        "(-0.193919, 1.365846, 0.268296)",
        "(-0.191551, 1.355943, 0.246986)",
        "(-0.190305, 1.352162, 0.236038)",
        "(-0.187439, 1.346207, 0.214231)",
        "(-0.184135, 1.342154, 0.191996)",
        "(-0.181052, 1.340840, 0.169595)",
        "(-0.178181, 1.342647, 0.147716)",
        "(-0.176827, 1.344689, 0.136939)",
        "(-0.173984, 1.350238, 0.115951)",
        "(-0.170789, 1.358524, 0.096766)",
        "(-0.167938, 1.370812, 0.080105)",
        "(-0.166699, 1.378498, 0.072829)",
        "(-0.164439, 1.395588, 0.059853)",
        "(-0.162896, 1.415225, 0.049021)",
        "(-0.162168, 1.436986, 0.040324)",
        "(-0.161899, 1.460650, 0.033825)",
        "(-0.161977, 1.485894, 0.029340)",
        "(-0.162081, 1.498982, 0.027828)",
        "(-0.162435, 1.525748, 0.025718)",
        "(-0.162802, 1.553093, 0.024725)",
        "(-0.162588, 1.580441, 0.024871)",
        "(-0.162361, 1.607881, 0.026124)",
        "(-0.162374, 1.621606, 0.027170)",
        "(-0.163394, 1.648779, 0.029887)",
        "(-0.165416, 1.675568, 0.034270)",
        "(-0.167851, 1.702474, 0.040952)",
        "(-0.170949, 1.726763, 0.049225)",
        "(-0.172662, 1.738496, 0.054286)",
        "(-0.176945, 1.760876, 0.065798)",
        "(-0.183296, 1.781407, 0.079136)",
        "(-0.190552, 1.799837, 0.094763)",
        "(-0.198364, 1.816264, 0.112911)",
        "(-0.202400, 1.823722, 0.123075)",
        "(-0.210579, 1.837232, 0.145200)",
        "(-0.218791, 1.848624, 0.169737)",
        "(-0.227474, 1.857569, 0.196107)",
        "(-0.232141, 1.860994, 0.209984)",
        "(-0.241781, 1.865977, 0.238580)",
        "(-0.251836, 1.868116, 0.267920)",
        "(-0.262411, 1.867315, 0.297476)",
        "(-0.273493, 1.863697, 0.327239)",
        "(-0.279340, 1.860590, 0.342063)",
        "(-0.291588, 1.852486, 0.371299)",
        "(-0.304612, 1.841549, 0.400006)",
        "(-0.318130, 1.827525, 0.428153)",
        "(-0.331744, 1.810249, 0.455199)",
        "(-0.344659, 1.789596, 0.480546)",
        "(-0.350654, 1.777905, 0.492435)",
        "(-0.361988, 1.752155, 0.515053)",
        "(-0.372005, 1.723836, 0.536121)",
        "(-0.380182, 1.693069, 0.555088)",
        "(-0.387258, 1.660194, 0.570976)",
        "(-0.390665, 1.643564, 0.577856)",
        "(-0.396490, 1.609599, 0.588757)",
        "(-0.400692, 1.575156, 0.597300)",
        "(-0.403842, 1.540573, 0.603075)",
        "(-0.404895, 1.523491, 0.604790)",
        "(-0.405748, 1.489577, 0.606249)",
        "(-0.404300, 1.455185, 0.604759)",
        "(-0.400312, 1.419525, 0.600912)",
        "(-0.394284, 1.383254, 0.594956)",
        "(-0.390918, 1.365411, 0.590879)",
        "(-0.384405, 1.330598, 0.580864)",
        "(-0.377739, 1.296737, 0.567834)",
        "(-0.370683, 1.264803, 0.551633)",
        "(-0.362906, 1.234662, 0.533092)",
        "(-0.358725, 1.220386, 0.522801)",
        "(-0.350006, 1.193126, 0.500426)",
        "(-0.340346, 1.168000, 0.475139)",
        "(-0.329392, 1.145681, 0.447464)",
        "(-0.317660, 1.126470, 0.416858)",
        "(-0.311570, 1.118462, 0.400279)",
        "(-0.299144, 1.105329, 0.365942)",
        "(-0.286399, 1.096743, 0.330906)",
        "(-0.273237, 1.093489, 0.294760)",
        "(-0.260203, 1.095505, 0.257312)",
        "(-0.253848, 1.098749, 0.238995)",
        "(-0.241227, 1.109272, 0.204209)",
        "(-0.228774, 1.125854, 0.171789)",
        "(-0.216531, 1.147171, 0.142164)",
        "(-0.205097, 1.173790, 0.116153)",
        "(-0.194245, 1.204195, 0.093106)",
        "(-0.189245, 1.222087, 0.083697)",
        "(-0.180282, 1.260786, 0.067098)",
        "(-0.173798, 1.302707, 0.052930)",
        "(-0.170391, 1.346451, 0.040643)",
        "(-0.170452, 1.368989, 0.035838)",
        "(-0.171147, 1.413337, 0.027249)",
        "(-0.173425, 1.456875, 0.020804)",
        "(-0.176759, 1.498557, 0.015881)",
        "(-0.180977, 1.538243, 0.011949)",
        "(-0.185999, 1.575725, 0.008741)",
        "(-0.189297, 1.593661, 0.007691)",
        "(-0.196060, 1.628148, 0.006384)",
        "(-0.203080, 1.660139, 0.006011)",
        "(-0.210680, 1.690016, 0.006768)",
        "(-0.215162, 1.704247, 0.007808)",
        "(-0.224235, 1.731348, 0.010804)",
        "(-0.233384, 1.756193, 0.015252)",
        "(-0.242365, 1.779085, 0.021154)",
        "(-0.250993, 1.799577, 0.028515)",
        "(-0.258283, 1.817512, 0.037458)",
        "(-0.261481, 1.825832, 0.042515)",
        "(-0.267331, 1.840147, 0.054152)",
        "(-0.273367, 1.853068, 0.066897)",
        "(-0.279354, 1.863921, 0.081744)",
        "(-0.284807, 1.873416, 0.097978)",
        "(-0.287355, 1.877412, 0.107111)",
        "(-0.292300, 1.884728, 0.125985)",
        "(-0.297129, 1.890477, 0.146210)",
        "(-0.301605, 1.894558, 0.167529)",
        "(-0.305783, 1.897163, 0.189831)",
        "(-0.307938, 1.897987, 0.201344)",
        "(-0.312708, 1.898097, 0.225181)",
        "(-0.318452, 1.896501, 0.249228)",
        "(-0.325731, 1.892152, 0.273390)",
        "(-0.329628, 1.889290, 0.285451)",
        "(-0.338494, 1.881231, 0.309432)",
        "(-0.348429, 1.871297, 0.332723)",
        "(-0.358271, 1.858428, 0.355217)",
        "(-0.366320, 1.842686, 0.376989)",
        "(-0.369457, 1.833650, 0.387644)",
        "(-0.375440, 1.813995, 0.408346)",
        "(-0.381060, 1.792342, 0.427365)",
        "(-0.384661, 1.768525, 0.444728)",
        "(-0.386363, 1.742727, 0.460585)",
        "(-0.387294, 1.729697, 0.467933)",
        "(-0.388588, 1.703186, 0.480856)",
        "(-0.388434, 1.675658, 0.492177)",
        "(-0.388019, 1.647252, 0.501347)",
        "(-0.387705, 1.619050, 0.507514)",
        "(-0.386825, 1.604801, 0.509710)",
        "(-0.383460, 1.575283, 0.513400)",
        "(-0.379288, 1.544897, 0.514910)",
        "(-0.374119, 1.514308, 0.513887)",
        "(-0.366621, 1.482706, 0.511119)",
        "(-0.362206, 1.466537, 0.508760)",
        "(-0.353750, 1.434279, 0.501352)",
        "(-0.344796, 1.402463, 0.490690)",
        "(-0.334632, 1.371161, 0.476902)",
        "(-0.324079, 1.341111, 0.458768)",
        "(-0.319103, 1.326659, 0.448980)",
        "(-0.309544, 1.300275, 0.425617)",
        "(-0.300047, 1.277124, 0.399954)",
        "(-0.290600, 1.257635, 0.372079)",
        "(-0.281225, 1.242188, 0.341582)",
        "(-0.276044, 1.236004, 0.324394)",
        "(-0.266526, 1.227296, 0.292435)",
        "(-0.257298, 1.223433, 0.260187)",
        "(-0.248223, 1.224455, 0.228219)",
        "(-0.239973, 1.230841, 0.197027)",
        "(-0.232761, 1.241879, 0.167107)",
        "(-0.229592, 1.249204, 0.153052)",
        "(-0.223827, 1.266498, 0.127033)",
        "(-0.219154, 1.287388, 0.104461)",
        "(-0.215490, 1.310775, 0.085164)",
        "(-0.214185, 1.323370, 0.076951)",
        "(-0.212522, 1.349635, 0.062865)",
        "(-0.211897, 1.376997, 0.051976)",
        "(-0.212160, 1.404874, 0.043734)",
        "(-0.212964, 1.432261, 0.037416)",
        "(-0.213996, 1.458739, 0.032732)",
        "(-0.214595, 1.471572, 0.031161)",
        "(-0.215664, 1.496609, 0.029306)",
        "(-0.216230, 1.520344, 0.029261)",
        "(-0.216531, 1.542905, 0.031151)",
        "(-0.216889, 1.553790, 0.033014)",
        "(-0.217597, 1.574590, 0.037907)",
        "(-0.218344, 1.593798, 0.044196)",
        "(-0.219662, 1.611376, 0.052033)",
        "(-0.221478, 1.627106, 0.061592)",
        "(-0.222344, 1.634113, 0.067005)",
        "(-0.223759, 1.646543, 0.078518)",
        "(-0.225338, 1.656784, 0.090931)",
        "(-0.227583, 1.664745, 0.103893)",
        "(-0.229299, 1.670022, 0.117116)",
        "(-0.229784, 1.671715, 0.123957)",
        "(-0.230850, 1.674302, 0.138289)",
        "(-0.232812, 1.675511, 0.154186)",
        "(-0.235155, 1.675696, 0.171162)",
        "(-0.237682, 1.674546, 0.188830)",
        "(-0.240470, 1.671867, 0.206427)",
        "(-0.241869, 1.669796, 0.214920)",
        "(-0.244321, 1.664425, 0.231031)",
        "(-0.246104, 1.657158, 0.245510)",
        "(-0.247194, 1.647891, 0.257597)",
        "(-0.247427, 1.642412, 0.262542)",
        "(-0.247200, 1.630371, 0.270828)",
        "(-0.246104, 1.616832, 0.276419)",
        "(-0.244072, 1.601944, 0.279184)",
        "(-0.240896, 1.585714, 0.278848)",
        "(-0.238770, 1.577132, 0.277379)",
        "(-0.233736, 1.559381, 0.272494)",
        "(-0.227855, 1.541154, 0.264883)",
        "(-0.221723, 1.523046, 0.254410)",
        "(-0.215667, 1.505651, 0.241315)",
        "(-0.212516, 1.497358, 0.233949)",
        "(-0.206698, 1.482221, 0.218365)",
        "(-0.201860, 1.469841, 0.201816)",
        "(-0.197769, 1.460129, 0.184523)",
        "(-0.193897, 1.453244, 0.167090)",
        "(-0.190546, 1.450024, 0.150543)",
        "(-0.188995, 1.449955, 0.142904)",
        "(-0.185989, 1.452211, 0.128760)",
        "(-0.183586, 1.457730, 0.116172)",
        "(-0.181931, 1.465899, 0.105021)",
        "(-0.181128, 1.475929, 0.095259)",
        "(-0.181032, 1.481407, 0.091017)",
        "(-0.181101, 1.492822, 0.083699)",
        "(-0.181493, 1.504785, 0.078314)",
        "(-0.181813, 1.516923, 0.075160)",
        "(-0.181964, 1.523012, 0.074575)",
        "(-0.182800, 1.535270, 0.074650)",
        "(-0.183989, 1.547250, 0.077589)",
        "(-0.185013, 1.558346, 0.082074)",
        "(-0.186251, 1.568368, 0.088854)",
        "(-0.186965, 1.572967, 0.092884)",
        "(-0.188365, 1.581151, 0.101837)",
        "(-0.189469, 1.587578, 0.111857)",
        "(-0.190465, 1.592257, 0.122746)",
        "(-0.191283, 1.595270, 0.134504)",
        "(-0.191702, 1.596488, 0.146836)",
        "(-0.191731, 1.596289, 0.153189)",
        "(-0.191776, 1.594572, 0.165799)",
        "(-0.191823, 1.590800, 0.177676)",
        "(-0.191514, 1.584955, 0.188252)",
        "(-0.191142, 1.581249, 0.192904)",
        "(-0.190173, 1.572844, 0.201010)",
        "(-0.188916, 1.562975, 0.206969)",
        "(-0.187500, 1.552109, 0.210670)",
        "(-0.185917, 1.540695, 0.212195)",
        "(-0.185125, 1.534811, 0.211775)",
        "(-0.183504, 1.523030, 0.209369)",
        "(-0.181728, 1.511435, 0.205412)",
        "(-0.179879, 1.500344, 0.198896)",
        "(-0.178266, 1.489632, 0.190098)",
        "(-0.177610, 1.484488, 0.184798)",
        "(-0.176435, 1.474836, 0.173210)",
        "(-0.175637, 1.466620, 0.160612)",
        "(-0.174895, 1.460229, 0.147121)",
        "(-0.174235, 1.456162, 0.133438)",
        "(-0.173991, 1.455380, 0.126690)",
        "(-0.173782, 1.456094, 0.113586)",
        "(-0.173993, 1.460270, 0.101310)",
        "(-0.174289, 1.467465, 0.089864)",
        "(-0.174780, 1.477729, 0.079393)",
        "(-0.175416, 1.490948, 0.070160)",
        "(-0.175865, 1.498845, 0.066115)",
        "(-0.177112, 1.516604, 0.059079)",
        "(-0.178938, 1.537134, 0.053532)",
        "(-0.181235, 1.559816, 0.049457)",
        "(-0.182426, 1.571852, 0.047963)",
        "(-0.184297, 1.596272, 0.046127)",
        "(-0.186088, 1.621693, 0.046054)",
        "(-0.188790, 1.647809, 0.047650)",
        "(-0.191746, 1.674027, 0.050888)",
        "(-0.193612, 1.687020, 0.053115)",
        "(-0.198501, 1.712350, 0.058364)",
        "(-0.205228, 1.736935, 0.065463)",
        "(-0.213294, 1.760166, 0.074701)",
        "(-0.222453, 1.781466, 0.086126)",
        "(-0.227423, 1.791155, 0.092776)",
        "(-0.237620, 1.808560, 0.107418)",
        "(-0.247446, 1.822904, 0.124038)",
        "(-0.256731, 1.833990, 0.142304)",
        "(-0.265657, 1.841729, 0.161782)",
        "(-0.269888, 1.844217, 0.172006)",
        "(-0.277595, 1.847091, 0.194026)",
        "(-0.283741, 1.847176, 0.216276)",
        "(-0.288984, 1.844782, 0.239881)",
        "(-0.293696, 1.840004, 0.264861)",
        "(-0.295913, 1.836493, 0.277774)",
        "(-0.300182, 1.827628, 0.304188)",
        "(-0.303955, 1.816217, 0.331415)",
        "(-0.307174, 1.801707, 0.358307)",
        "(-0.310170, 1.784168, 0.384240)",
        "(-0.311744, 1.774143, 0.396538)",
        "(-0.314901, 1.752153, 0.419634)",
        "(-0.317708, 1.727412, 0.440651)",
        "(-0.320171, 1.700103, 0.458959)",
        "(-0.322396, 1.670717, 0.474307)",
        "(-0.323313, 1.655048, 0.480757)",
        "(-0.324316, 1.621974, 0.491516)",
        "(-0.324335, 1.586541, 0.498971)",
        "(-0.323652, 1.549280, 0.503534)",
        "(-0.322181, 1.510088, 0.505043)",
        "(-0.321088, 1.489705, 0.504346)",
        "(-0.318293, 1.448391, 0.500386)",
        "(-0.314670, 1.406737, 0.492592)",
        "(-0.310804, 1.365943, 0.481440)",
        "(-0.306549, 1.327460, 0.466255)",
        "(-0.303825, 1.309340, 0.456740)",
        "(-0.297397, 1.275363, 0.434518)",
        "(-0.290585, 1.246521, 0.408003)",
        "(-0.283195, 1.224248, 0.377983)",
        "(-0.274439, 1.207793, 0.345667)",
        "(-0.269582, 1.201972, 0.328785)",
        "(-0.259700, 1.194947, 0.293945)",
        "(-0.249816, 1.194794, 0.258322)",
        "(-0.240194, 1.200338, 0.222625)",
        "(-0.231147, 1.211555, 0.188225)",
        "(-0.226870, 1.219785, 0.172287)",
        "(-0.218763, 1.240128, 0.142998)",
        "(-0.211661, 1.265942, 0.117233)",
        "(-0.206481, 1.296334, 0.094739)",
        "(-0.203792, 1.330360, 0.075928)",
        "(-0.203104, 1.347997, 0.067754)",
        "(-0.203356, 1.384477, 0.054677)",
        "(-0.205042, 1.421058, 0.045233)",
        "(-0.207614, 1.456783, 0.039170)",
        "(-0.210609, 1.491095, 0.036124)",
        "(-0.212319, 1.507531, 0.035710)",
        "(-0.216163, 1.539119, 0.036459)",
        "(-0.220494, 1.568657, 0.039825)",
        "(-0.224438, 1.595582, 0.045578)",
        "(-0.227651, 1.619795, 0.053541)",
        "(-0.229041, 1.630813, 0.058467)",
        "(-0.231610, 1.650894, 0.069652)",
        "(-0.234431, 1.668122, 0.082989)",
        "(-0.237501, 1.682102, 0.098165)",
        "(-0.240537, 1.692553, 0.114514)",
        "(-0.242006, 1.696312, 0.123132)",
        "(-0.245055, 1.701626, 0.140901)",
        "(-0.248409, 1.703617, 0.159452)",
        "(-0.252020, 1.702612, 0.178175)",
        "(-0.255879, 1.697946, 0.196703)",
        "(-0.257867, 1.694777, 0.205669)",
        "(-0.261427, 1.686885, 0.222149)",
        "(-0.264064, 1.676527, 0.236138)",
        "(-0.266688, 1.665340, 0.247488)",
        "(-0.266846, 1.651396, 0.254766)",
        "(-0.266637, 1.644520, 0.257301)",
        "(-0.268122, 1.631095, 0.262048)",
        "(-0.269940, 1.618039, 0.265614)",
        "(-0.271388, 1.605123, 0.269188)",
        "(-0.272914, 1.592676, 0.272781)",
        "(-0.273838, 1.586570, 0.274714)",
        "(-0.275946, 1.574513, 0.278645)",
        "(-0.277268, 1.562714, 0.281764)",
        "(-0.277214, 1.551833, 0.282415)",
        "(-0.274108, 1.541637, 0.277976)",
        "(-0.271465, 1.536844, 0.273724)",
        "(-0.265242, 1.529606, 0.260468)",
        "(-0.259310, 1.525453, 0.244761)",
        "(-0.253276, 1.524945, 0.226116)",
        "(-0.247265, 1.526359, 0.206102)",
        "(-0.244601, 1.528698, 0.195541)",
        "(-0.240188, 1.535260, 0.175292)",
        "(-0.236328, 1.545073, 0.156417)",
        "(-0.232330, 1.557224, 0.138859)",
        "(-0.228152, 1.571528, 0.122933)",
        "(-0.226080, 1.579296, 0.115577)",
        "(-0.221968, 1.596504, 0.102855)",
        "(-0.217982, 1.614970, 0.092089)",
        "(-0.214773, 1.634553, 0.083793)",
        "(-0.212265, 1.654530, 0.077740)",
        "(-0.211274, 1.664795, 0.075815)",
        "(-0.209856, 1.685279, 0.073407)",
        "(-0.209496, 1.705588, 0.074229)",
        "(-0.210164, 1.725259, 0.077163)",
        "(-0.212077, 1.743912, 0.083257)",
        "(-0.213580, 1.752753, 0.087410)",
        "(-0.217523, 1.769227, 0.097351)",
        "(-0.222477, 1.783754, 0.109497)",
        "(-0.227986, 1.795680, 0.123527)",
        "(-0.233783, 1.805467, 0.139361)",
        "(-0.236766, 1.809389, 0.148031)",
        "(-0.242494, 1.815761, 0.166404)",
        "(-0.247771, 1.820016, 0.186468)",
        "(-0.252924, 1.822091, 0.207889)",
        "(-0.257944, 1.821983, 0.230456)",
        "(-0.260373, 1.820932, 0.242179)",
        "(-0.264875, 1.817224, 0.266076)",
        "(-0.268953, 1.811200, 0.290706)",
        "(-0.272921, 1.802994, 0.315612)",
        "(-0.276700, 1.792336, 0.340498)",
        "(-0.278490, 1.785908, 0.352880)",
        "(-0.281929, 1.771373, 0.376905)",
        "(-0.285185, 1.753903, 0.399173)",
        "(-0.288451, 1.734177, 0.419527)",
        "(-0.291584, 1.712174, 0.438019)",
        "(-0.292948, 1.700292, 0.446565)",
        "(-0.295347, 1.675085, 0.462630)",
        "(-0.296964, 1.647954, 0.476919)",
        "(-0.297587, 1.618667, 0.489003)",
        "(-0.297295, 1.587776, 0.498580)",
        "(-0.296685, 1.571607, 0.502189)",
        "(-0.294961, 1.536818, 0.506907)",
        "(-0.292429, 1.502727, 0.507774)",
        "(-0.288735, 1.468153, 0.505258)",
        "(-0.284877, 1.433741, 0.499196)",
        "(-0.283055, 1.416884, 0.494274)",
        "(-0.279376, 1.383700, 0.481286)",
        "(-0.275198, 1.351822, 0.464459)",
        "(-0.270522, 1.322440, 0.444946)",
        "(-0.265975, 1.296069, 0.422786)",
        "(-0.263797, 1.284268, 0.410472)",
        "(-0.259414, 1.263103, 0.385054)",
        "(-0.254945, 1.245572, 0.358571)",
        "(-0.246844, 1.225006, 0.316553)",
        "(-0.246844, 1.225006, 0.316553)",
        "(-0.240780, 1.214199, 0.288634)",
        "(-0.234396, 1.208358, 0.260682)",
        "(-0.228266, 1.206954, 0.232652)",
        "(-0.222359, 1.209546, 0.205076)",
        "(-0.216921, 1.216600, 0.178904)",
        "(-0.214426, 1.221867, 0.166754)",
        "(-0.209783, 1.234720, 0.144194)",
        "(-0.205790, 1.251095, 0.124549)",
        "(-0.202419, 1.269813, 0.107764)",
        "(-0.199658, 1.290135, 0.093321)",
        "(-0.198578, 1.300973, 0.087041)",
        "(-0.196774, 1.323410, 0.075660)",
        "(-0.195709, 1.346918, 0.065934)",
        "(-0.195188, 1.371174, 0.057877)",
        "(-0.195579, 1.396008, 0.051498)",
        "(-0.196152, 1.408696, 0.049080)",
        "(-0.197697, 1.433987, 0.045491)",
        "(-0.199704, 1.458855, 0.043535)",
        "(-0.201690, 1.482695, 0.042975)",
        "(-0.203844, 1.505592, 0.043875)",
        "(-0.205111, 1.516617, 0.044991)",
        "(-0.207433, 1.537860, 0.048280)",
        "(-0.209545, 1.557829, 0.052560)",
        "(-0.212342, 1.576615, 0.057677)",
        "(-0.214719, 1.592994, 0.063178)",
        "(-0.216473, 1.601277, 0.066405)",
        "(-0.219774, 1.616795, 0.073707)",
        "(-0.223015, 1.631016, 0.081904)",
        "(-0.226150, 1.644565, 0.090665)",
        "(-0.229506, 1.656900, 0.099838)",
        "(-0.231217, 1.662540, 0.104625)",
        "(-0.234349, 1.673245, 0.114360)",
        "(-0.237438, 1.683310, 0.124577)",
        "(-0.240869, 1.692727, 0.135797)",
        "(-0.245354, 1.701638, 0.148521)",
        "(-0.248085, 1.705887, 0.155663)",
        "(-0.254116, 1.713550, 0.171078)",
        "(-0.260628, 1.719602, 0.187922)",
        "(-0.267384, 1.723810, 0.205892)",
        "(-0.274253, 1.725909, 0.224997)",
        "(-0.277730, 1.726000, 0.235017)",
        "(-0.284250, 1.724580, 0.255663)",
        "(-0.289751, 1.720615, 0.276961)",
        "(-0.294641, 1.714191, 0.298450)",
        "(-0.299116, 1.705479, 0.319564)",
        "(-0.301145, 1.700224, 0.329878)",
        "(-0.304730, 1.688314, 0.350015)",
        "(-0.307840, 1.674408, 0.368687)",
        "(-0.310254, 1.658538, 0.385409)",
        "(-0.311978, 1.640793, 0.400175)",
        "(-0.312667, 1.631460, 0.406941)",
        "(-0.313500, 1.611882, 0.418609)",
        "(-0.313591, 1.591477, 0.428798)",
        "(-0.313101, 1.569654, 0.436061)",
        "(-0.311954, 1.546714, 0.440773)",
        "(-0.310403, 1.534384, 0.441521)",
        "(-0.306212, 1.508926, 0.441364)",
        "(-0.300917, 1.482212, 0.437661)",
        "(-0.295169, 1.454767, 0.430005)",
        "(-0.288431, 1.426929, 0.418547)",
        "(-0.284825, 1.413031, 0.411929)",
        "(-0.277386, 1.385893, 0.396263)",
        "(-0.270111, 1.360342, 0.377471)",
        "(-0.263124, 1.336912, 0.355437)",
        "(-0.256512, 1.316313, 0.331130)",
        "(-0.253319, 1.307337, 0.318079)",
        "(-0.247101, 1.291759, 0.291076)",
        "(-0.240738, 1.279503, 0.263326)",
        "(-0.234578, 1.270943, 0.235241)",
        "(-0.228311, 1.266996, 0.207377)",
        "(-0.225205, 1.266218, 0.193813)",
        "(-0.219294, 1.268826, 0.167699)",
        "(-0.214027, 1.276671, 0.143266)",
        "(-0.209613, 1.289923, 0.120955)",
        "(-0.205827, 1.306772, 0.100537)",
        "(-0.204360, 1.317355, 0.091701)",
        "(-0.201608, 1.339567, 0.075960)",
        "(-0.199218, 1.364351, 0.063365)",
        "(-0.196986, 1.390806, 0.053573)",
        "(-0.195228, 1.418347, 0.045709)",
        "(-0.194637, 1.432700, 0.042717)",
        "(-0.194073, 1.462012, 0.037672)",
        "(-0.195132, 1.492283, 0.034184)",
        "(-0.197223, 1.522571, 0.032059)",
        "(-0.200159, 1.552883, 0.031686)",
        "(-0.203994, 1.583020, 0.033181)",
        "(-0.206216, 1.597806, 0.034739)",
        "(-0.210813, 1.626529, 0.038949)",
        "(-0.215475, 1.653697, 0.044894)",
        "(-0.220398, 1.679308, 0.052693)",
        "(-0.223506, 1.691360, 0.057291)",
        "(-0.229998, 1.713917, 0.067482)",
        "(-0.236328, 1.733651, 0.079186)",
        "(-0.242560, 1.750829, 0.092602)",
        "(-0.248922, 1.765245, 0.107658)",
        "(-0.252012, 1.771244, 0.115812)",
        "(-0.258009, 1.781117, 0.132797)",
        "(-0.263298, 1.788151, 0.151077)",
        "(-0.267851, 1.792390, 0.170322)",
        "(-0.271867, 1.794109, 0.190415)",
        "(-0.273709, 1.793976, 0.200754)",
        "(-0.276941, 1.792207, 0.221896)",
        "(-0.279557, 1.788381, 0.243959)",
        "(-0.282123, 1.782663, 0.266689)",
        "(-0.284662, 1.775293, 0.289996)",
        "(-0.285936, 1.770804, 0.301838)",
        "(-0.288501, 1.760412, 0.325422)",
        "(-0.291054, 1.747283, 0.349256)",
        "(-0.293400, 1.732807, 0.370595)",
        "(-0.294987, 1.715955, 0.390719)",
        "(-0.295507, 1.706485, 0.400244)",
        "(-0.295894, 1.685922, 0.418108)",
        "(-0.294932, 1.662871, 0.433964)",
        "(-0.292622, 1.637477, 0.447737)",
        "(-0.289910, 1.610631, 0.459536)",
        "(-0.288643, 1.596887, 0.464500)",
        "(-0.286229, 1.569033, 0.472724)",
        "(-0.283302, 1.540242, 0.478415)",
        "(-0.280003, 1.510780, 0.481396)",
        "(-0.276490, 1.481148, 0.481752)",
        "(-0.274524, 1.466253, 0.480519)",
        "(-0.270095, 1.436481, 0.475917)",
        "(-0.265472, 1.407153, 0.467673)",
        "(-0.260538, 1.378810, 0.455871)",
        "(-0.254898, 1.351717, 0.440594)",
        "(-0.251933, 1.338705, 0.431815)",
        "(-0.245960, 1.314970, 0.411639)",
        "(-0.240315, 1.294791, 0.390121)",
        "(-0.234450, 1.278108, 0.367284)",
        "(-0.228029, 1.264002, 0.342408)",
        "(-0.224659, 1.258142, 0.329199)",
        "(-0.218221, 1.248966, 0.301736)",
        "(-0.211794, 1.244016, 0.273689)",
        "(-0.205311, 1.243511, 0.245695)",
        "(-0.198912, 1.247759, 0.218154)",
        "(-0.195854, 1.252103, 0.204708)",
        "(-0.190310, 1.264279, 0.178985)",
        "(-0.185631, 1.281372, 0.155467)",
        "(-0.181995, 1.302662, 0.134489)",
        "(-0.179403, 1.326858, 0.115944)",
        "(-0.178854, 1.340598, 0.108179)",
        "(-0.178521, 1.368498, 0.093756)",
        "(-0.179280, 1.397393, 0.081420)",
        "(-0.181183, 1.426783, 0.071025)",
        "(-0.184333, 1.456231, 0.062134)",
        "(-0.186333, 1.470676, 0.058193)",
        "(-0.190104, 1.498754, 0.051137)",
        "(-0.193579, 1.525990, 0.045418)",
        "(-0.196997, 1.552350, 0.040858)",
        "(-0.202377, 1.578243, 0.037885)",
        "(-0.205190, 1.590658, 0.037275)",
        "(-0.210278, 1.614352, 0.037257)",
        "(-0.214942, 1.636631, 0.039103)",
        "(-0.220212, 1.657812, 0.042856)",
        "(-0.226088, 1.677556, 0.048463)",
        "(-0.229086, 1.686763, 0.052004)",
        "(-0.234945, 1.704015, 0.059999)",
        "(-0.240535, 1.719627, 0.069469)",
        "(-0.245827, 1.733831, 0.080413)",
        "(-0.250655, 1.746402, 0.092835)",
        "(-0.252844, 1.751907, 0.099515)",
        "(-0.256746, 1.761777, 0.113622)",
        "(-0.260120, 1.770243, 0.128801)",
        "(-0.263103, 1.777062, 0.145402)",
        "(-0.265841, 1.782624, 0.162839)",
        "(-0.266940, 1.784542, 0.172107)",
        "(-0.268888, 1.787455, 0.190854)",
        "(-0.270479, 1.788498, 0.210305)",
        "(-0.272285, 1.787688, 0.230551)",
        "(-0.274343, 1.785170, 0.251611)",
        "(-0.275473, 1.783012, 0.262302)",
        "(-0.277952, 1.777430, 0.283907)",
        "(-0.280545, 1.770038, 0.305599)",
        "(-0.282727, 1.760625, 0.327055)",
        "(-0.284560, 1.749064, 0.347806)",
        "(-0.285345, 1.742369, 0.357767)",
        "(-0.286946, 1.727814, 0.376849)",
        "(-0.288716, 1.711518, 0.394790)",
        "(-0.290774, 1.693734, 0.411569)",
        "(-0.293435, 1.674599, 0.427210)",
        "(-0.295068, 1.664535, 0.434467)",
        "(-0.298411, 1.643643, 0.447811)",
        "(-0.300869, 1.621064, 0.458870)",
        "(-0.302485, 1.597273, 0.468080)",
        "(-0.303318, 1.572391, 0.474396)",
        "(-0.303165, 1.559612, 0.476573)",
        "(-0.301684, 1.533322, 0.479274)",
        "(-0.299224, 1.506244, 0.478639)",
        "(-0.295936, 1.478987, 0.474655)",
        "(-0.291692, 1.451795, 0.467312)",
        "(-0.289348, 1.438355, 0.462418)",
        "(-0.283996, 1.412176, 0.449100)",
        "(-0.278106, 1.386971, 0.432562)",
        "(-0.271716, 1.363156, 0.413517)",
        "(-0.265017, 1.341280, 0.392212)",
        "(-0.261387, 1.330817, 0.380950)",
        "(-0.253700, 1.311410, 0.356705)",
        "(-0.246121, 1.294276, 0.331722)",
        "(-0.238467, 1.281025, 0.306313)",
        "(-0.230990, 1.270575, 0.279914)",
        "(-0.227255, 1.266823, 0.266032)",
        "(-0.220445, 1.262236, 0.237893)",
        "(-0.214452, 1.262681, 0.210433)",
        "(-0.209256, 1.267520, 0.183536)",
        "(-0.204984, 1.276584, 0.157520)",
        "(-0.203268, 1.283030, 0.145217)",
        "(-0.200613, 1.298644, 0.122070)",
        "(-0.199058, 1.317995, 0.101253)",
        "(-0.198657, 1.340732, 0.083245)",
        "(-0.198965, 1.365613, 0.067854)",
        "(-0.199409, 1.378724, 0.061043)",
        "(-0.200985, 1.406033, 0.049481)",
        "(-0.202808, 1.433886, 0.040365)",
        "(-0.204905, 1.462053, 0.033468)",
        "(-0.207708, 1.490310, 0.028132)",
        "(-0.209296, 1.504399, 0.026114)",
        "(-0.212912, 1.532311, 0.022929)",
        "(-0.217049, 1.559600, 0.021150)",
        "(-0.221063, 1.585747, 0.020663)",
        "(-0.225066, 1.611253, 0.021136)",
        "(-0.227437, 1.623736, 0.021946)",
        "(-0.232459, 1.648157, 0.024422)",
        "(-0.237314, 1.671334, 0.027932)",
        "(-0.241729, 1.692715, 0.032172)",
        "(-0.246258, 1.712798, 0.037058)",
        "(-0.248542, 1.722215, 0.039799)",
        "(-0.252753, 1.740133, 0.045970)",
        "(-0.256914, 1.757200, 0.053605)",
        "(-0.260951, 1.771928, 0.061882)",
        "(-0.264674, 1.785263, 0.071272)",
        "(-0.266328, 1.791529, 0.076531)",
        "(-0.269645, 1.803327, 0.087908)",
        "(-0.272908, 1.813868, 0.100394)",
        "(-0.275529, 1.823046, 0.113944)",
        "(-0.277478, 1.830854, 0.128499)",
        "(-0.278417, 1.834140, 0.136189)",
        "(-0.280625, 1.840157, 0.152296)",
        "(-0.283171, 1.844984, 0.169596)",
        "(-0.285925, 1.848605, 0.188046)",
        "(-0.288976, 1.851210, 0.207631)",
        "(-0.290714, 1.852119, 0.217876)",
        "(-0.294591, 1.853013, 0.238908)",
        "(-0.298701, 1.852077, 0.260462)",
        "(-0.302849, 1.848984, 0.281958)",
        "(-0.306792, 1.843708, 0.303374)",
        "(-0.308688, 1.840273, 0.314029)",
        "(-0.312891, 1.832208, 0.335010)",
        "(-0.318084, 1.822135, 0.354832)",
        "(-0.323779, 1.810127, 0.373210)",
        "(-0.329079, 1.796231, 0.390394)",
        "(-0.331692, 1.788547, 0.398349)",
        "(-0.337255, 1.772216, 0.413082)",
        "(-0.342370, 1.754884, 0.426444)",
        "(-0.346081, 1.736293, 0.438673)",
        "(-0.349079, 1.716637, 0.449758)",
        "(-0.350571, 1.706610, 0.454771)",
        "(-0.353393, 1.686150, 0.463483)",
        "(-0.354838, 1.664932, 0.471152)",
        "(-0.354768, 1.642833, 0.477933)",
        "(-0.353602, 1.619818, 0.483220)",
        "(-0.352458, 1.607798, 0.485099)",
        "(-0.348788, 1.582695, 0.488086)",
        "(-0.343749, 1.556965, 0.490104)",
        "(-0.338566, 1.531419, 0.490215)",
        "(-0.333558, 1.505980, 0.487990)",
        "(-0.330895, 1.493218, 0.486069)",
        "(-0.325161, 1.467726, 0.480842)",
        "(-0.318791, 1.442855, 0.473574)",
        "(-0.312051, 1.418572, 0.464166)",
        "(-0.304897, 1.394871, 0.452610)",
        "(-0.301123, 1.383730, 0.446067)",
        "(-0.293403, 1.362586, 0.431469)",
        "(-0.285243, 1.342582, 0.414225)",
        "(-0.276593, 1.324316, 0.393507)",
        "(-0.267892, 1.307932, 0.370806)",
        "(-0.263402, 1.300704, 0.358476)",
        "(-0.254181, 1.287639, 0.332823)",
        "(-0.244877, 1.277136, 0.306013)",
        "(-0.235669, 1.270162, 0.278780)",
        "(-0.226772, 1.266786, 0.250984)",
        "(-0.222502, 1.266773, 0.237086)",
        "(-0.214343, 1.270049, 0.209990)",
        "(-0.206705, 1.278841, 0.184424)",
        "(-0.199979, 1.292917, 0.160497)",
        "(-0.194314, 1.311716, 0.138582)",
        "(-0.192026, 1.322808, 0.128579)",
        "(-0.188505, 1.346931, 0.110272)",
        "(-0.186579, 1.373504, 0.094677)",
        "(-0.186299, 1.401409, 0.081291)",
        "(-0.187139, 1.429433, 0.069660)",
        "(-0.187953, 1.443578, 0.064664)",
        "(-0.190255, 1.472198, 0.055912)",
        "(-0.193526, 1.501110, 0.049726)",
        "(-0.197173, 1.530044, 0.045105)",
        "(-0.201372, 1.558701, 0.042632)",
        "(-0.203623, 1.572739, 0.042026)",
        "(-0.208294, 1.600560, 0.041661)",
        "(-0.213871, 1.627172, 0.042251)",
        "(-0.220201, 1.651960, 0.043452)",
        "(-0.227315, 1.674878, 0.045137)",
        "(-0.230851, 1.685555, 0.046321)",
        "(-0.237719, 1.705759, 0.049286)",
        "(-0.244193, 1.724432, 0.052857)",
        "(-0.249954, 1.741698, 0.057127)",
        "(-0.255138, 1.757606, 0.062103)",
        "(-0.257596, 1.764979, 0.064861)",
        "(-0.262427, 1.779025, 0.070795)",
        "(-0.266997, 1.792120, 0.077479)",
        "(-0.271329, 1.803858, 0.085059)",
        "(-0.275168, 1.814711, 0.093483)",
        "(-0.277141, 1.819618, 0.098181)",
        "(-0.281616, 1.828615, 0.108397)",
        "(-0.285943, 1.836487, 0.119581)",
        "(-0.289637, 1.843117, 0.131612)",
        "(-0.292642, 1.848143, 0.144789)",
        "(-0.294087, 1.850218, 0.151780)",
        "(-0.296936, 1.853550, 0.166416)",
        "(-0.299337, 1.855552, 0.181865)",
        "(-0.301237, 1.856013, 0.197931)",
        "(-0.302821, 1.855016, 0.214364)",
        "(-0.303564, 1.853784, 0.222800)",
        "(-0.304996, 1.850429, 0.239892)",
        "(-0.305916, 1.845548, 0.257300)",
        "(-0.306383, 1.839101, 0.274889)",
        "(-0.307146, 1.831098, 0.292477)",
        "(-0.307460, 1.826474, 0.301192)",
        "(-0.307307, 1.816300, 0.318727)",
        "(-0.306990, 1.804918, 0.336257)",
        "(-0.307259, 1.792507, 0.353092)",
        "(-0.307016, 1.778684, 0.369373)",
        "(-0.306819, 1.771201, 0.377315)",
        "(-0.306889, 1.755733, 0.392541)",
        "(-0.307351, 1.739547, 0.406770)",
        "(-0.308251, 1.722688, 0.420251)",
        "(-0.309835, 1.705386, 0.432725)",
        "(-0.310734, 1.696563, 0.438602)",
        "(-0.312361, 1.678712, 0.449883)",
        "(-0.313966, 1.660750, 0.460133)",
        "(-0.315715, 1.642769, 0.468834)",
        "(-0.317630, 1.624947, 0.476206)",
        "(-0.318409, 1.616065, 0.479383)",
        "(-0.319235, 1.598224, 0.484848)",
        "(-0.319325, 1.580223, 0.488866)",
        "(-0.319509, 1.562630, 0.491128)",
        "(-0.319404, 1.545459, 0.491948)",
        "(-0.318969, 1.536955, 0.492043)",
        "(-0.317788, 1.520152, 0.491668)",
        "(-0.316268, 1.503647, 0.490204)",
        "(-0.314284, 1.486533, 0.486859)",
        "(-0.311289, 1.469904, 0.482423)",
        "(-0.309526, 1.461412, 0.479704)",
        "(-0.305731, 1.444346, 0.473582)",
        "(-0.301720, 1.427222, 0.465868)",
        "(-0.297645, 1.409900, 0.456161)",
        "(-0.293152, 1.392585, 0.444361)",
        "(-0.290686, 1.383996, 0.437543)",
        "(-0.285434, 1.367094, 0.422927)",
        "(-0.280067, 1.350529, 0.406031)",
        "(-0.274570, 1.334645, 0.387851)",
        "(-0.268730, 1.320115, 0.368176)",
        "(-0.265577, 1.313402, 0.357570)",
        "(-0.258877, 1.301236, 0.334919)",
        "(-0.251478, 1.291792, 0.310761)",
        "(-0.243514, 1.286328, 0.285705)",
        "(-0.235351, 1.285286, 0.259289)",
        "(-0.231389, 1.286826, 0.245561)",
        "(-0.224260, 1.293788, 0.218049)",
        "(-0.218282, 1.306304, 0.191041)",
        "(-0.213225, 1.323432, 0.165202)",
        "(-0.209019, 1.344346, 0.141167)",
        "(-0.207384, 1.356135, 0.129997)",
        "(-0.205139, 1.381352, 0.109092)",
        "(-0.204124, 1.408317, 0.090313)",
        "(-0.204378, 1.436427, 0.073702)",
        "(-0.206138, 1.465624, 0.059291)",
        "(-0.207784, 1.480926, 0.053455)",
        "(-0.211541, 1.511901, 0.042967)",
        "(-0.216040, 1.543591, 0.035224)",
        "(-0.220432, 1.575840, 0.030222)",
        "(-0.224576, 1.608005, 0.027161)",
        "(-0.226606, 1.623831, 0.026017)",
        "(-0.231293, 1.654222, 0.024091)",
        "(-0.236742, 1.682745, 0.023043)",
        "(-0.241579, 1.709611, 0.022841)",
        "(-0.245679, 1.734837, 0.023389)",
        "(-0.247660, 1.746835, 0.024071)",
        "(-0.252068, 1.769823, 0.025948)",
        "(-0.256229, 1.791102, 0.028497)",
        "(-0.259725, 1.810435, 0.031425)",
        "(-0.263733, 1.828378, 0.034794)",
        "(-0.266367, 1.836966, 0.036895)",
        "(-0.272252, 1.853672, 0.041550)",
        "(-0.277821, 1.869525, 0.046685)",
        "(-0.283659, 1.884617, 0.052105)",
        "(-0.290514, 1.898796, 0.057509)",
        "(-0.293970, 1.905468, 0.060351)",
        "(-0.300336, 1.918234, 0.066251)",
        "(-0.305936, 1.930024, 0.072537)",
        "(-0.311087, 1.940617, 0.079555)",
        "(-0.316088, 1.950046, 0.087422)",
        "(-0.318605, 1.954389, 0.091755)",
        "(-0.323500, 1.962430, 0.101250)",
        "(-0.328555, 1.969594, 0.111985)",
        "(-0.333772, 1.975821, 0.123960)",
        "(-0.338870, 1.981315, 0.137236)",
        "(-0.341302, 1.983788, 0.144456)",
        "(-0.346401, 1.988096, 0.159574)",
        "(-0.351405, 1.991241, 0.175594)",
        "(-0.355963, 1.993199, 0.192606)",
        "(-0.360024, 1.993982, 0.210462)",
        "(-0.361904, 1.993826, 0.219590)",
        "(-0.365842, 1.992465, 0.237971)",
        "(-0.369957, 1.989424, 0.256188)",
        "(-0.373687, 1.984865, 0.274406)",
        "(-0.376624, 1.978942, 0.293074)",
        "(-0.377892, 1.975415, 0.302566)",
        "(-0.380541, 1.967311, 0.321550)",
        "(-0.382888, 1.957582, 0.340572)",
        "(-0.384704, 1.946212, 0.359692)",
        "(-0.386064, 1.933253, 0.378879)",
        "(-0.386716, 1.926220, 0.388395)",
        "(-0.387746, 1.910428, 0.406956)",
        "(-0.388039, 1.892980, 0.424703)",
        "(-0.387442, 1.873235, 0.440912)",
        "(-0.387038, 1.852483, 0.455679)",
        "(-0.386472, 1.841277, 0.462386)",
        "(-0.385006, 1.818218, 0.475381)",
        "(-0.383636, 1.794137, 0.486073)",
        "(-0.381546, 1.768839, 0.494472)",
        "(-0.378710, 1.742442, 0.501058)",
        "(-0.377329, 1.729069, 0.503698)",
        "(-0.374358, 1.701438, 0.507264)",
        "(-0.371115, 1.673013, 0.509426)",
        "(-0.367438, 1.644054, 0.510116)",
        "(-0.363136, 1.614589, 0.509477)",
        "(-0.360773, 1.599688, 0.508593)",
        "(-0.355879, 1.569768, 0.505880)",
        "(-0.350006, 1.539752, 0.500833)",
        "(-0.343100, 1.509772, 0.494172)",
        "(-0.335603, 1.480647, 0.484450)",
        "(-0.331849, 1.466521, 0.478594)",
        "(-0.323706, 1.439498, 0.464034)",
        "(-0.314661, 1.414243, 0.446131)",
        "(-0.306124, 1.391728, 0.424935)",
        "(-0.298082, 1.372891, 0.400741)",
        "(-0.293863, 1.364558, 0.387487)",
        "(-0.284478, 1.347829, 0.359273)",
        "(-0.275057, 1.334033, 0.329825)",
        "(-0.267355, 1.325090, 0.300438)",
        "(-0.260262, 1.320318, 0.271330)",
        "(-0.256670, 1.319004, 0.256864)",
        "(-0.249343, 1.317998, 0.228525)",
        "(-0.242487, 1.321374, 0.202171)",
        "(-0.236902, 1.330375, 0.177945)",
        "(-0.232488, 1.343747, 0.155828)",
        "(-0.230393, 1.351956, 0.145803)",
        "(-0.226857, 1.370903, 0.127375)",
        "(-0.223787, 1.393027, 0.111446)",
        "(-0.221347, 1.417773, 0.097945)",
        "(-0.219988, 1.444671, 0.086495)",
        "(-0.219684, 1.458709, 0.081518)",
        "(-0.219701, 1.487357, 0.072434)",
        "(-0.220582, 1.517126, 0.065202)",
        "(-0.221605, 1.546862, 0.059595)",
        "(-0.223779, 1.577353, 0.056097)",
        "(-0.225153, 1.592692, 0.054979)",
        "(-0.227531, 1.623197, 0.053365)",
        "(-0.230999, 1.653411, 0.053393)",
        "(-0.235039, 1.683103, 0.053898)",
        "(-0.239592, 1.711703, 0.054723)",
        "(-0.242080, 1.724424, 0.055287)",
        "(-0.247552, 1.749193, 0.056736)",
        "(-0.253258, 1.772877, 0.058818)",
        "(-0.259229, 1.795172, 0.061434)",
        "(-0.265866, 1.815614, 0.064448)",
        "(-0.269065, 1.824896, 0.066066)",
        "(-0.274905, 1.842183, 0.069671)",
        "(-0.280146, 1.857963, 0.074139)",
        "(-0.285200, 1.872588, 0.080034)",
        "(-0.290788, 1.885989, 0.087548)",
        "(-0.293986, 1.892088, 0.091896)",
        "(-0.300788, 1.902816, 0.101247)",
        "(-0.307747, 1.911608, 0.111575)",
        "(-0.314796, 1.918645, 0.123039)",
        "(-0.321019, 1.924041, 0.135809)",
        "(-0.323592, 1.926261, 0.142697)",
        "(-0.328542, 1.929693, 0.157173)",
        "(-0.333846, 1.931828, 0.172488)",
        "(-0.338622, 1.932447, 0.188648)",
        "(-0.342972, 1.931897, 0.205631)",
        "(-0.345122, 1.931130, 0.214356)",
        "(-0.349403, 1.928972, 0.232339)",
        "(-0.353949, 1.925484, 0.251042)",
        "(-0.359298, 1.920642, 0.270363)",
        "(-0.365781, 1.914101, 0.289591)",
        "(-0.369102, 1.910047, 0.299061)",
        "(-0.375301, 1.900862, 0.317861)",
        "(-0.380927, 1.889933, 0.336137)",
        "(-0.385940, 1.877141, 0.353797)",
        "(-0.390527, 1.862845, 0.370728)",
        "(-0.392673, 1.855212, 0.378800)",
        "(-0.395937, 1.838871, 0.394154)",
        "(-0.397698, 1.821098, 0.408383)",
        "(-0.399144, 1.802477, 0.421253)",
        "(-0.399957, 1.783023, 0.432627)",
        "(-0.399906, 1.772970, 0.437825)",
        "(-0.399497, 1.752275, 0.447354)",
        "(-0.398735, 1.731011, 0.455287)",
        "(-0.397398, 1.709276, 0.461620)",
        "(-0.394989, 1.686967, 0.466600)",
        "(-0.393538, 1.675587, 0.468291)",
        "(-0.390826, 1.652403, 0.469775)",
        "(-0.388197, 1.628753, 0.468815)",
        "(-0.384416, 1.604605, 0.465925)",
        "(-0.379706, 1.580030, 0.461319)",
        "(-0.377341, 1.567744, 0.458173)",
        "(-0.372465, 1.543378, 0.450540)",
        "(-0.366319, 1.519308, 0.441075)",
        "(-0.359739, 1.495823, 0.429703)",
        "(-0.353259, 1.473168, 0.416458)",
        "(-0.350054, 1.462313, 0.409203)",
        "(-0.343194, 1.441370, 0.393764)",
        "(-0.335918, 1.421895, 0.376493)",
        "(-0.328879, 1.404225, 0.357052)",
        "(-0.321514, 1.388354, 0.335259)",
        "(-0.317677, 1.381189, 0.323485)",
        "(-0.309588, 1.368357, 0.299767)",
        "(-0.301649, 1.358254, 0.276517)",
        "(-0.293533, 1.350700, 0.253754)",
        "(-0.285394, 1.345466, 0.230598)",
        "(-0.281758, 1.343853, 0.218818)",
        "(-0.275817, 1.343648, 0.195575)",
        "(-0.270732, 1.345803, 0.173716)",
        "(-0.266491, 1.351152, 0.154298)",
        "(-0.263216, 1.358896, 0.136959)",
        "(-0.261832, 1.363533, 0.129290)",
        "(-0.259114, 1.373421, 0.115449)",
        "(-0.256286, 1.384208, 0.103887)",
        "(-0.253263, 1.395959, 0.094421)",
        "(-0.251014, 1.408865, 0.086872)",
        "(-0.250250, 1.415585, 0.083683)",
        "(-0.249071, 1.429281, 0.078137)",
        "(-0.248455, 1.443435, 0.073984)",
        "(-0.248800, 1.458046, 0.071112)",
        "(-0.249739, 1.472667, 0.069396)",
        "(-0.250139, 1.479848, 0.069002)",
        "(-0.250878, 1.494145, 0.069024)",
        "(-0.251609, 1.508468, 0.070815)",
        "(-0.252380, 1.522714, 0.073650)",
        "(-0.253129, 1.536747, 0.077741)",
        "(-0.253367, 1.543634, 0.079975)",
        "(-0.253689, 1.557039, 0.085072)",
        "(-0.254092, 1.570340, 0.091252)",
        "(-0.254861, 1.583510, 0.098489)",
        "(-0.256131, 1.596125, 0.106647)",
        "(-0.257162, 1.602081, 0.111004)",
        "(-0.259737, 1.613359, 0.120060)",
        "(-0.262754, 1.623353, 0.129554)",
        "(-0.265769, 1.631975, 0.139452)",
        "(-0.269017, 1.638891, 0.149921)",
        "(-0.270777, 1.641477, 0.155427)",
        "(-0.274091, 1.645799, 0.166488)",
        "(-0.277033, 1.648081, 0.177795)",
        "(-0.279798, 1.648758, 0.189348)",
        "(-0.282350, 1.648179, 0.201341)",
        "(-0.283575, 1.647340, 0.207395)",
        "(-0.285893, 1.644861, 0.219467)",
        "(-0.287703, 1.641109, 0.231289)",
        "(-0.289121, 1.636106, 0.242459)",
        "(-0.290287, 1.629899, 0.252636)",
        "(-0.290605, 1.626299, 0.257283)",
        "(-0.290739, 1.618358, 0.265802)",
        "(-0.290290, 1.609605, 0.272985)",
        "(-0.289582, 1.600349, 0.278595)",
        "(-0.288391, 1.590501, 0.282686)",
        "(-0.287712, 1.585405, 0.284135)",
        "(-0.286474, 1.575083, 0.286181)",
        "(-0.285056, 1.564794, 0.286879)",
        "(-0.283238, 1.554286, 0.285853)",
        "(-0.281271, 1.543370, 0.283077)",
        "(-0.280284, 1.537842, 0.281042)",
        "(-0.278242, 1.526809, 0.276191)",
        "(-0.275913, 1.515866, 0.270341)",
        "(-0.273103, 1.505111, 0.262669)",
        "(-0.270247, 1.494670, 0.254447)",
        "(-0.268816, 1.489813, 0.249960)",
        "(-0.266216, 1.480461, 0.240723)",
        "(-0.263882, 1.471895, 0.230584)",
        "(-0.261592, 1.464067, 0.219590)",
        "(-0.259210, 1.456987, 0.207307)",
        "(-0.258170, 1.454204, 0.201239)",
        "(-0.256225, 1.449526, 0.188814)",
        "(-0.254229, 1.446283, 0.176285)",
        "(-0.252546, 1.444424, 0.163518)",
        "(-0.251471, 1.444227, 0.150673)",
        "(-0.251106, 1.444922, 0.144497)",
        "(-0.250521, 1.447520, 0.132775)",
        "(-0.250130, 1.451664, 0.121866)",
        "(-0.249882, 1.457049, 0.111780)",
        "(-0.250023, 1.463720, 0.102923)",
        "(-0.250250, 1.467514, 0.099051)",
        "(-0.250846, 1.475671, 0.092378)",
        "(-0.251478, 1.484644, 0.087304)",
        "(-0.252294, 1.494099, 0.083764)",
        "(-0.253379, 1.503756, 0.081929)",
        "(-0.253991, 1.508545, 0.081732)",
        "(-0.255125, 1.517785, 0.082419)",
        "(-0.255965, 1.526396, 0.084678)",
        "(-0.256594, 1.534283, 0.088410)",
        "(-0.257162, 1.541234, 0.093397)",
        "(-0.257424, 1.544172, 0.096310)",
        "(-0.257819, 1.549159, 0.102616)",
        "(-0.258126, 1.552978, 0.109563)",
        "(-0.258265, 1.555598, 0.116900)",
        "(-0.258139, 1.557011, 0.124465)",
        "(-0.257982, 1.557292, 0.128325)",
        "(-0.257614, 1.557300, 0.136194)",
        "(-0.257262, 1.556386, 0.144010)",
        "(-0.256838, 1.554434, 0.151414)",
        "(-0.256315, 1.551654, 0.158252)",
        "(-0.255978, 1.549926, 0.161337)",
        "(-0.255278, 1.545996, 0.166875)",
        "(-0.254543, 1.541363, 0.171208)",
        "(-0.253666, 1.536257, 0.174340)",
        "(-0.252713, 1.530894, 0.176394)",
        "(-0.252284, 1.528154, 0.177025)",
        "(-0.251598, 1.522605, 0.177715)",
        "(-0.251081, 1.516919, 0.177501)",
        "(-0.250509, 1.511053, 0.176121)",
        "(-0.249755, 1.504973, 0.173313)",
        "(-0.249286, 1.501905, 0.171343)",
        "(-0.248441, 1.495825, 0.166468)",
        "(-0.247611, 1.489914, 0.160211)",
        "(-0.246413, 1.484281, 0.152782)",
        "(-0.244947, 1.479259, 0.144509)",
        "(-0.244209, 1.477188, 0.140135)",
        "(-0.242902, 1.473898, 0.131149)",
        "(-0.241777, 1.471875, 0.121860)",
        "(-0.240672, 1.471397, 0.112719)",
        "(-0.239972, 1.472619, 0.104081)",
        "(-0.239807, 1.473982, 0.100110)",
        "(-0.239420, 1.477774, 0.092926)",
        "(-0.239091, 1.482997, 0.086866)",
        "(-0.238918, 1.489766, 0.082319)",
        "(-0.238899, 1.497267, 0.079012)",
        "(-0.239004, 1.501256, 0.077944)",
        "(-0.239474, 1.509414, 0.076766)",
        "(-0.240180, 1.517585, 0.076978)",
        "(-0.241066, 1.525655, 0.078638)",
        "(-0.242124, 1.533479, 0.081760)",
        "(-0.242629, 1.537203, 0.083910)",
        "(-0.243621, 1.544136, 0.088946)",
        "(-0.244731, 1.550120, 0.094813)",
        "(-0.245877, 1.554910, 0.101262)",
        "(-0.246763, 1.558457, 0.108122)",
        "(-0.247068, 1.559739, 0.111706)",
        "(-0.247503, 1.561533, 0.118901)",
        "(-0.248002, 1.562139, 0.125970)",
        "(-0.248517, 1.561344, 0.132578)",
        "(-0.249001, 1.559177, 0.138525)",
        "(-0.249228, 1.557563, 0.141173)",
        "(-0.249601, 1.553674, 0.145874)",
        "(-0.249741, 1.548875, 0.149651)",
        "(-0.249395, 1.543299, 0.152407)",
        "(-0.248373, 1.536852, 0.153980)",
        "(-0.247705, 1.533431, 0.154478)",
        "(-0.246204, 1.526665, 0.155194)",
        "(-0.244648, 1.520031, 0.155357)",
        "(-0.242868, 1.513503, 0.154808)",
        "(-0.241077, 1.507273, 0.153347)",
        "(-0.240312, 1.504335, 0.152282)",
        "(-0.239275, 1.498997, 0.149094)",
        "(-0.238541, 1.494058, 0.144536)",
        "(-0.237845, 1.489694, 0.138638)",
        "(-0.237233, 1.486396, 0.132020)",
        "(-0.236973, 1.485144, 0.128551)",
        "(-0.236461, 1.483483, 0.121054)",
        "(-0.235915, 1.482469, 0.113135)",
        "(-0.235499, 1.482729, 0.105021)",
        "(-0.235196, 1.483920, 0.097121)",
        "(-0.234997, 1.485051, 0.093384)",
        "(-0.234671, 1.488248, 0.086461)",
        "(-0.234624, 1.492922, 0.080310)",
        "(-0.234849, 1.498820, 0.074808)",
        "(-0.235283, 1.505885, 0.070134)",
        "(-0.235624, 1.509924, 0.068254)",
        "(-0.236548, 1.518653, 0.065370)",
        "(-0.237711, 1.528229, 0.063845)",
        "(-0.238686, 1.538543, 0.064023)",
        "(-0.239691, 1.549537, 0.066185)",
        "(-0.240179, 1.555272, 0.068130)",
        "(-0.240850, 1.566759, 0.073265)",
        "(-0.241308, 1.578016, 0.080281)",
        "(-0.241498, 1.589186, 0.089333)",
        "(-0.241601, 1.599755, 0.100346)",
        "(-0.241601, 1.604643, 0.106645)",
        "(-0.241708, 1.613451, 0.120478)",
        "(-0.242039, 1.620851, 0.135701)",
        "(-0.242412, 1.626529, 0.152307)",
        "(-0.242829, 1.630311, 0.170297)",
        "(-0.243200, 1.631526, 0.179670)",
        "(-0.244158, 1.632104, 0.199348)",
        "(-0.245431, 1.630273, 0.219820)",
        "(-0.247140, 1.626107, 0.240772)",
        "(-0.249154, 1.619678, 0.261927)",
        "(-0.250252, 1.615574, 0.272496)",
        "(-0.252453, 1.606013, 0.293210)",
        "(-0.254687, 1.594526, 0.312678)",
        "(-0.256686, 1.581027, 0.330212)",
        "(-0.258437, 1.565526, 0.345235)",
        "(-0.259263, 1.556314, 0.351795)",
        "(-0.260498, 1.538609, 0.362078)",
        "(-0.261193, 1.519931, 0.369725)",
        "(-0.261785, 1.500401, 0.375234)",
        "(-0.262298, 1.480369, 0.378788)",
        "(-0.262432, 1.470345, 0.379747)",
        "(-0.262281, 1.450299, 0.380417)",
        "(-0.261732, 1.430437, 0.378769)",
        "(-0.260953, 1.410823, 0.374375)",
        "(-0.259717, 1.391531, 0.367370)",
        "(-0.258910, 1.382201, 0.362845)",
        "(-0.256771, 1.363992, 0.352345)",
        "(-0.254042, 1.346745, 0.339678)",
        "(-0.251223, 1.331159, 0.325119)",
        "(-0.248324, 1.317441, 0.308669)",
        "(-0.246777, 1.311424, 0.299649)",
        "(-0.243512, 1.300774, 0.280566)",
        "(-0.240226, 1.292865, 0.260398)",
        "(-0.237180, 1.288229, 0.239867)",
        "(-0.234050, 1.286521, 0.219483)",
        "(-0.232485, 1.286887, 0.209400)",
        "(-0.229543, 1.289650, 0.189744)",
        "(-0.226801, 1.295643, 0.171430)",
        "(-0.224193, 1.304888, 0.154784)",
        "(-0.221648, 1.316867, 0.139595)",
        "(-0.220471, 1.323746, 0.132646)",
        "(-0.218571, 1.338830, 0.119830)",
        "(-0.217789, 1.356378, 0.108387)",
        "(-0.217955, 1.373200, 0.097479)",
        "(-0.218262, 1.392407, 0.088105)",
        "(-0.219324, 1.403139, 0.084262)",
        "(-0.221838, 1.425169, 0.077198)",
        "(-0.224467, 1.447998, 0.071226)",
        "(-0.228084, 1.472268, 0.066738)",
        "(-0.232469, 1.497400, 0.063352)",
        "(-0.234758, 1.510138, 0.062161)",
        "(-0.239134, 1.535647, 0.060447)",
        "(-0.243111, 1.561327, 0.060356)",
        "(-0.247029, 1.587052, 0.062051)",
        "(-0.250992, 1.612336, 0.065813)",
        "(-0.252979, 1.624625, 0.068637)",
        "(-0.257238, 1.648557, 0.075755)",
        "(-0.262349, 1.670809, 0.084862)",
        "(-0.267664, 1.690862, 0.095730)",
        "(-0.272879, 1.708738, 0.108084)",
        "(-0.275374, 1.716666, 0.114922)",
        "(-0.280080, 1.731207, 0.129587)",
        "(-0.284545, 1.743304, 0.145646)",
        "(-0.288533, 1.752764, 0.163043)",
        "(-0.291968, 1.759582, 0.181563)",
        "(-0.293513, 1.761887, 0.191278)",
        "(-0.296610, 1.764905, 0.211410)",
        "(-0.299707, 1.765492, 0.232664)",
        "(-0.302693, 1.763491, 0.254568)",
        "(-0.305632, 1.758766, 0.276726)",
        "(-0.307223, 1.755250, 0.287490)",
        "(-0.310543, 1.746384, 0.308315)",
        "(-0.313796, 1.735085, 0.327785)",
        "(-0.316674, 1.721755, 0.345978)",
        "(-0.318833, 1.706452, 0.362709)",
        "(-0.319589, 1.697944, 0.370297)",
        "(-0.320813, 1.680003, 0.384128)",
        "(-0.321427, 1.660253, 0.395285)",
        "(-0.321497, 1.639299, 0.404782)",
        "(-0.321353, 1.617026, 0.412418)",
        "(-0.321188, 1.605508, 0.415289)",
        "(-0.320199, 1.581800, 0.419532)",
        "(-0.317926, 1.556948, 0.421594)",
        "(-0.315124, 1.531011, 0.421306)",
        "(-0.312002, 1.504376, 0.418725)",
        "(-0.310081, 1.491031, 0.416434)",
        "(-0.305694, 1.464221, 0.410357)",
        "(-0.300641, 1.437181, 0.402159)",
        "(-0.295500, 1.410220, 0.391680)",
        "(-0.290866, 1.385068, 0.379148)",
        "(-0.288776, 1.373495, 0.372391)",
        "(-0.284711, 1.352700, 0.357281)",
        "(-0.280619, 1.334038, 0.340377)",
        "(-0.276439, 1.319242, 0.320719)",
        "(-0.272238, 1.307500, 0.299549)",
        "(-0.270012, 1.303280, 0.288429)",
        "(-0.265308, 1.297217, 0.265472)",
        "(-0.260245, 1.294000, 0.241736)",
        "(-0.255080, 1.294314, 0.218024)",
        "(-0.250328, 1.298035, 0.194746)",
        "(-0.248066, 1.301193, 0.183600)",
        "(-0.243745, 1.309825, 0.162446)",
        "(-0.239954, 1.321701, 0.143220)",
        "(-0.236940, 1.336946, 0.126465)",
        "(-0.234575, 1.353969, 0.111608)",
        "(-0.233861, 1.363648, 0.105434)",
        "(-0.232578, 1.383305, 0.093969)",
        "(-0.231754, 1.403408, 0.084249)",
        "(-0.231756, 1.423682, 0.076285)",
        "(-0.232390, 1.444819, 0.070118)",
        "(-0.233042, 1.454993, 0.067507)",
        "(-0.234506, 1.475561, 0.063241)",
        "(-0.236383, 1.496039, 0.060219)",
        "(-0.238692, 1.516415, 0.058490)",
        "(-0.241309, 1.536359, 0.058165)",
        "(-0.242771, 1.546092, 0.058660)",
        "(-0.246060, 1.565166, 0.060806)",
        "(-0.249481, 1.583369, 0.064641)",
        "(-0.253116, 1.600315, 0.070158)",
        "(-0.256770, 1.615682, 0.077273)",
        "(-0.258656, 1.622661, 0.081515)",
        "(-0.262386, 1.635494, 0.091020)",
        "(-0.266296, 1.646443, 0.101882)",
        "(-0.269816, 1.655137, 0.113457)",
        "(-0.272790, 1.661461, 0.125310)",
        "(-0.274022, 1.663666, 0.131381)",
        "(-0.276495, 1.666726, 0.143733)",
        "(-0.278848, 1.667850, 0.156657)",
        "(-0.280279, 1.667228, 0.170324)",
        "(-0.281147, 1.665121, 0.184620)",
        "(-0.281456, 1.663422, 0.191873)",
        "(-0.282002, 1.658850, 0.206111)",
        "(-0.282000, 1.652588, 0.219877)",
        "(-0.281186, 1.644746, 0.232686)",
        "(-0.279855, 1.635030, 0.244186)",
        "(-0.279222, 1.629827, 0.249099)",
        "(-0.277892, 1.618804, 0.257591)",
        "(-0.276207, 1.606537, 0.264517)",
        "(-0.274165, 1.593268, 0.270116)",
        "(-0.272061, 1.579482, 0.274341)",
        "(-0.271062, 1.572392, 0.275958)",
        "(-0.269055, 1.557751, 0.278494)",
        "(-0.266928, 1.542383, 0.280001)",
        "(-0.264604, 1.526671, 0.280606)",
        "(-0.262020, 1.510655, 0.279718)",
        "(-0.260815, 1.502459, 0.278465)",
        "(-0.258589, 1.485824, 0.274535)",
        "(-0.256729, 1.469161, 0.268416)",
        "(-0.254627, 1.452714, 0.260653)",
        "(-0.252283, 1.436759, 0.250818)",
        "(-0.251163, 1.428984, 0.245493)",
        "(-0.249340, 1.414176, 0.233455)",
        "(-0.247783, 1.400433, 0.219557)",
        "(-0.246268, 1.387885, 0.203649)",
        "(-0.244961, 1.377176, 0.186368)",
        "(-0.244471, 1.372774, 0.177393)",
        "(-0.243704, 1.365470, 0.159121)",
        "(-0.242579, 1.360092, 0.140753)",
        "(-0.241054, 1.356970, 0.122674)",
        "(-0.239676, 1.356734, 0.105431)",
        "(-0.239102, 1.357847, 0.097327)",
        "(-0.237957, 1.361714, 0.081922)",
        "(-0.236725, 1.368005, 0.067669)",
        "(-0.235472, 1.376840, 0.055134)",
        "(-0.234550, 1.388527, 0.045022)",
        "(-0.234072, 1.395308, 0.041097)",
        "(-0.232992, 1.409932, 0.034815)",
        "(-0.231968, 1.426353, 0.030662)",
        "(-0.231449, 1.444204, 0.027827)",
        "(-0.231449, 1.462942, 0.025543)",
        "(-0.231668, 1.472757, 0.024682)",
        "(-0.232078, 1.492921, 0.023088)",
        "(-0.232304, 1.513767, 0.021760)",
        "(-0.232862, 1.535425, 0.021293)",
        "(-0.233884, 1.557482, 0.021778)",
        "(-0.234384, 1.568441, 0.022349)",
        "(-0.235243, 1.589936, 0.023928)",
        "(-0.236095, 1.610842, 0.026575)",
        "(-0.236409, 1.630875, 0.030511)",
        "(-0.236586, 1.650010, 0.036002)",
        "(-0.236856, 1.659027, 0.039401)",
        "(-0.236920, 1.676105, 0.047142)",
        "(-0.237053, 1.691871, 0.056333)",
        "(-0.237415, 1.706269, 0.066952)",
        "(-0.238010, 1.719045, 0.078793)",
        "(-0.238463, 1.724736, 0.085072)",
        "(-0.239432, 1.734936, 0.098312)",
        "(-0.240783, 1.743720, 0.112593)",
        "(-0.242380, 1.751050, 0.127904)",
        "(-0.244281, 1.756728, 0.144006)",
        "(-0.245306, 1.758878, 0.152278)",
        "(-0.247502, 1.762245, 0.169322)",
        "(-0.249959, 1.764207, 0.186932)",
        "(-0.252508, 1.764673, 0.204934)",
        "(-0.254969, 1.763485, 0.223161)",
        "(-0.256248, 1.762207, 0.232326)",
        "(-0.258836, 1.758675, 0.250874)",
        "(-0.261283, 1.753667, 0.269785)",
        "(-0.263424, 1.747028, 0.288627)",
        "(-0.265104, 1.738386, 0.307030)",
        "(-0.265906, 1.733288, 0.316128)",
        "(-0.267738, 1.722356, 0.333977)",
        "(-0.268994, 1.709901, 0.350950)",
        "(-0.269555, 1.695581, 0.366431)",
        "(-0.270140, 1.679674, 0.380380)",
        "(-0.270546, 1.670953, 0.386237)",
        "(-0.270913, 1.652897, 0.397099)",
        "(-0.270359, 1.633270, 0.406413)",
        "(-0.269756, 1.612335, 0.413697)",
        "(-0.268864, 1.590388, 0.418701)",
        "(-0.267960, 1.579041, 0.420202)",
        "(-0.265336, 1.555475, 0.421782)",
        "(-0.262518, 1.531006, 0.420887)",
        "(-0.260011, 1.506428, 0.417739)",
        "(-0.257256, 1.481977, 0.412165)",
        "(-0.255660, 1.469666, 0.408653)",
        "(-0.252206, 1.444892, 0.399263)",
        "(-0.248837, 1.420426, 0.387830)",
        "(-0.245372, 1.397060, 0.374685)",
        "(-0.241546, 1.375305, 0.360320)",
        "(-0.239421, 1.365039, 0.352434)",
        "(-0.234958, 1.345271, 0.335389)",
        "(-0.230058, 1.327642, 0.315736)",
        "(-0.225153, 1.313145, 0.294199)",
        "(-0.220184, 1.301878, 0.271356)",
        "(-0.217756, 1.297236, 0.259597)",
        "(-0.213134, 1.292252, 0.234556)",
        "(-0.208795, 1.290508, 0.209037)",
        "(-0.204671, 1.293020, 0.183958)",
        "(-0.200909, 1.298988, 0.159843)",
        "(-0.199109, 1.303288, 0.148415)",
        "(-0.195929, 1.314072, 0.126904)",
        "(-0.193520, 1.327493, 0.107326)",
        "(-0.191714, 1.342443, 0.089537)",
        "(-0.190675, 1.359003, 0.073831)",
        "(-0.190512, 1.367824, 0.066862)",
        "(-0.190756, 1.386297, 0.054583)",
        "(-0.191797, 1.405963, 0.045074)",
        "(-0.193427, 1.426420, 0.038183)",
        "(-0.195250, 1.447087, 0.033367)",
        "(-0.196217, 1.457418, 0.031709)",
        "(-0.198171, 1.478007, 0.029091)",
        "(-0.200296, 1.498659, 0.027691)",
        "(-0.202370, 1.519403, 0.027149)",
        "(-0.204420, 1.540022, 0.026953)",
        "(-0.205591, 1.550319, 0.026982)",
        "(-0.208322, 1.570680, 0.026966)",
        "(-0.211646, 1.590626, 0.026971)",
        "(-0.215334, 1.610086, 0.027343)",
        "(-0.219303, 1.629045, 0.028570)",
        "(-0.221343, 1.638416, 0.029786)",
        "(-0.225473, 1.656905, 0.033421)",
        "(-0.229773, 1.674456, 0.038457)",
        "(-0.233791, 1.690914, 0.044831)",
        "(-0.237209, 1.706291, 0.052460)",
        "(-0.238675, 1.713925, 0.057155)"
    ],
    "rightHandRotations": [
        "(349.464100, 71.914740, 294.965100)",
        "(349.463700, 71.926660, 294.974900)",
        "(349.456800, 71.931210, 295.017000)",
        "(349.456300, 71.927700, 295.018200)",
        "(349.457700, 71.913600, 294.999200)",
        "(349.454600, 71.908020, 295.000200)",
        "(349.449300, 71.898220, 295.020300)",
        "(349.459000, 71.881250, 295.049100)",
        "(349.452300, 71.843550, 295.066300)",
        "(349.436700, 71.797430, 295.055900)",
        "(349.432000, 71.776250, 295.047700)",
        "(349.435600, 71.754460, 295.057800)",
        "(349.427800, 71.719810, 295.140500)",
        "(349.388400, 71.688470, 295.159400)",
        "(349.295400, 71.628480, 295.074000)",
        "(349.256200, 71.596240, 295.031100)",
        "(349.182300, 71.566480, 295.032600)",
        "(349.143500, 71.553050, 295.039200)",
        "(349.094400, 71.543270, 295.028400)",
        "(349.053900, 71.528560, 294.995600)",
        "(349.023200, 71.513520, 294.951800)",
        "(348.983600, 71.489450, 294.843400)",
        "(348.990500, 71.470020, 294.822000)",
        "(349.003800, 71.438800, 294.834400)",
        "(349.023700, 71.396900, 294.831800)",
        "(349.031300, 71.372050, 294.799900)",
        "(349.037000, 71.321170, 294.738900)",
        "(349.011400, 71.285570, 294.721500)",
        "(348.973100, 71.233530, 294.728200)",
        "(348.940300, 71.153370, 294.755300)",
        "(348.897400, 71.117910, 294.772100)",
        "(348.805900, 71.070450, 294.773100)",
        "(348.689800, 70.990070, 294.749600)",
        "(348.646900, 70.931340, 294.767200)",
        "(348.611800, 70.906580, 294.790200)",
        "(348.620100, 70.865900, 294.842200)",
        "(348.612900, 70.792320, 294.913100)",
        "(348.629700, 70.737290, 294.900900)",
        "(348.671800, 70.635310, 294.778000)",
        "(348.802300, 70.570240, 294.698500)",
        "(348.821600, 70.542240, 294.727500)",
        "(348.772100, 70.497960, 294.803700)",
        "(348.732400, 70.429060, 294.767700)",
        "(348.621600, 70.419560, 294.907700)",
        "(348.351600, 70.482450, 295.171900)",
        "(348.200300, 70.547870, 295.214600)",
        "(348.034400, 70.757350, 294.942200)",
        "(347.853400, 71.037150, 294.397300)",
        "(347.179300, 71.582610, 293.930400)",
        "(346.139800, 72.333660, 293.831600)",
        "(345.538500, 72.676510, 293.975000)",
        "(344.238500, 73.244770, 294.559600)",
        "(343.207600, 74.070820, 294.802000)",
        "(342.090700, 75.210430, 294.489200)",
        "(340.587700, 76.567030, 294.407300)",
        "(339.618600, 77.367320, 295.003300)",
        "(337.247000, 79.055600, 297.883600)",
        "(334.827900, 80.598620, 301.060900)",
        "(332.482900, 82.384850, 302.900300)",
        "(329.602700, 84.680420, 304.474600)",
        "(327.846500, 85.797790, 305.754100)",
        "(324.550000, 87.267110, 309.207400)",
        "(321.786300, 87.937030, 313.048900)",
        "(319.506800, 88.615350, 315.823500)",
        "(317.694500, 89.529780, 317.345900)",
        "(316.803500, 89.984910, 318.073900)",
        "(314.947000, 90.440480, 320.308500)",
        "(313.058800, 90.303960, 323.394900)",
        "(311.538900, 90.371690, 325.639600)",
        "(310.347300, 90.945570, 326.894300)",
        "(309.755700, 91.049310, 327.506700)",
        "(308.740000, 91.230820, 328.788300)",
        "(307.669300, 91.126460, 330.472000)",
        "(306.870200, 90.943850, 331.923700)",
        "(305.961000, 90.721340, 333.016100)",
        "(305.402400, 90.628970, 333.466600)",
        "(303.840500, 90.211460, 334.621200)",
        "(302.642900, 89.780360, 335.848600)",
        "(301.218900, 89.824730, 336.357400)",
        "(299.695400, 90.070270, 336.369300)",
        "(298.918300, 90.099170, 336.501500)",
        "(297.578500, 90.181700, 336.832000)",
        "(296.344000, 90.498050, 336.941700)",
        "(295.260200, 90.700730, 336.895000)",
        "(294.261800, 90.760140, 337.132800)",
        "(293.694900, 90.890900, 337.137100)",
        "(292.618700, 91.223050, 336.842600)",
        "(291.640000, 91.254690, 336.854700)",
        "(290.743600, 90.854420, 337.312300)",
        "(290.109000, 90.377900, 337.857300)",
        "(289.808700, 90.134520, 338.153300)",
        "(289.435200, 89.495080, 338.927100)",
        "(288.910500, 88.699380, 339.896700)",
        "(288.290200, 87.848950, 340.916700)",
        "(287.798600, 86.961420, 341.929200)",
        "(287.655900, 86.566150, 342.392300)",
        "(287.516200, 85.990170, 343.198800)",
        "(287.368300, 85.471950, 343.895300)",
        "(287.224500, 84.719090, 344.733500)",
        "(287.021600, 84.017940, 345.552500)",
        "(286.956100, 83.723870, 345.897300)",
        "(286.923300, 83.374300, 346.328100)",
        "(287.056000, 83.541730, 346.185500)",
        "(287.053900, 84.019310, 345.664600)",
        "(286.863400, 84.470340, 345.204600)",
        "(286.834100, 84.569770, 345.097400)",
        "(286.891800, 84.493900, 345.174100)",
        "(287.089400, 84.373390, 345.341900)",
        "(287.155300, 84.369820, 345.394600)",
        "(287.233900, 84.593030, 345.223600)",
        "(287.352600, 84.735710, 345.095100)",
        "(287.694200, 84.864980, 345.015400)",
        "(287.949800, 84.476330, 345.430500)",
        "(288.158100, 83.868100, 346.115300)",
        "(288.375600, 83.435710, 346.558800)",
        "(288.447400, 83.299960, 346.695700)",
        "(288.594300, 83.090580, 346.880000)",
        "(288.631400, 82.682470, 347.230700)",
        "(288.457600, 82.328050, 347.548100)",
        "(288.415600, 81.991050, 347.841000)",
        "(288.460500, 81.733470, 348.050500)",
        "(288.563200, 81.331510, 348.478800)",
        "(288.587600, 81.087760, 348.659000)",
        "(288.605500, 81.211480, 348.490400)",
        "(288.687000, 81.293750, 348.329800)",
        "(288.729500, 81.347290, 348.251300)",
        "(288.836300, 81.380680, 348.129600)",
        "(288.826400, 81.142020, 348.279000)",
        "(288.810800, 80.952430, 348.524800)",
        "(288.920100, 80.698050, 348.744700)",
        "(288.996200, 80.726550, 348.681200)",
        "(289.119800, 80.835370, 348.527000)",
        "(289.100600, 80.640020, 348.673300)",
        "(289.170900, 79.984810, 349.204500)",
        "(289.329700, 79.590660, 349.554000)",
        "(289.391100, 79.474780, 349.610800)",
        "(289.493800, 79.455640, 349.630400)",
        "(289.698300, 79.491490, 349.730500)",
        "(289.845100, 79.840720, 349.438800)",
        "(290.008100, 80.175110, 349.142000)",
        "(290.038700, 80.210800, 349.095800)",
        "(289.970200, 80.346920, 348.988200)",
        "(290.087800, 80.461910, 348.841800)",
        "(290.190900, 80.361260, 348.950100)",
        "(290.283500, 80.111270, 349.195400)",
        "(290.315300, 79.967850, 349.361300)",
        "(290.334100, 79.925030, 349.426900)",
        "(290.370800, 79.946480, 349.406900)",
        "(290.403000, 79.911910, 349.439000)",
        "(290.390000, 79.886570, 349.455600)",
        "(290.388300, 79.916870, 349.429400)",
        "(290.444900, 80.048460, 349.320700)",
        "(290.653000, 80.322710, 349.129000)",
        "(290.898300, 80.538220, 349.010300)",
        "(291.008300, 80.694880, 348.863900)",
        "(290.999900, 80.783690, 348.797400)",
        "(291.021600, 80.912690, 348.704300)",
        "(291.097200, 80.903980, 348.721900)",
        "(291.107800, 80.732480, 348.921800)",
        "(291.101200, 80.587150, 349.096300)",
        "(291.107800, 80.560020, 349.121800)",
        "(291.106800, 80.583580, 349.108900)",
        "(291.126600, 80.735730, 348.949000)",
        "(291.225600, 80.829460, 348.817200)",
        "(291.315500, 80.716390, 348.959000)",
        "(291.361600, 80.701220, 349.000000)",
        "(291.478900, 80.866680, 348.873200)",
        "(291.616700, 81.108890, 348.603500)",
        "(291.670700, 81.239070, 348.396500)",
        "(291.658400, 81.235890, 348.355300)",
        "(291.654100, 81.158740, 348.426300)",
        "(291.714900, 80.910310, 348.647600)",
        "(291.783900, 80.769100, 348.753500)",
        "(291.774800, 80.679310, 348.786300)",
        "(291.783500, 80.551740, 348.864400)",
        "(291.798300, 80.474200, 348.937500)",
        "(291.825300, 80.230770, 349.189600)",
        "(291.930500, 80.091960, 349.308300)",
        "(291.917500, 80.011160, 349.365000)",
        "(291.911400, 79.986390, 349.393800)",
        "(291.927600, 79.975000, 349.394700)",
        "(291.928700, 79.970450, 349.386900)",
        "(291.939300, 79.963730, 349.405500)",
        "(291.995400, 79.887220, 349.476400)",
        "(292.007800, 79.792350, 349.605400)",
        "(292.015300, 79.758250, 349.641900)",
        "(292.047600, 79.770370, 349.625100)",
        "(292.050400, 79.781180, 349.614100)",
        "(292.090000, 79.737050, 349.688500)",
        "(292.117100, 79.712880, 349.741500)",
        "(292.128900, 79.715700, 349.734400)",
        "(292.151900, 79.701720, 349.744600)",
        "(292.276900, 79.741230, 349.690700)",
        "(292.407800, 79.892950, 349.469700)",
        "(292.400300, 79.855670, 349.538800)",
        "(292.403000, 79.869630, 349.546900)",
        "(292.421800, 79.988020, 349.435400)",
        "(292.517600, 80.206070, 349.197400)",
        "(292.553000, 80.263640, 349.163000)",
        "(292.563500, 80.345020, 349.080200)",
        "(292.566900, 80.389400, 349.037600)",
        "(292.579400, 80.474580, 348.964300)",
        "(292.568200, 80.509310, 348.920800)",
        "(292.583900, 80.489300, 348.934100)",
        "(292.618300, 80.461280, 348.912900)",
        "(292.628100, 80.439080, 348.910700)",
        "(292.638500, 80.371540, 348.993300)",
        "(292.641700, 80.361710, 349.008100)",
        "(292.658600, 80.418030, 348.933300)",
        "(292.676900, 80.442410, 348.910900)",
        "(292.668200, 80.446770, 348.913600)",
        "(292.660000, 80.480550, 348.879900)",
        "(292.719200, 80.524710, 348.818600)",
        "(292.811000, 80.489860, 348.885000)",
        "(292.818500, 80.451190, 348.932300)",
        "(292.816000, 80.444050, 348.940100)",
        "(292.819500, 80.455520, 348.957500)",
        "(292.831000, 80.533750, 348.881900)",
        "(292.845700, 80.598380, 348.785100)",
        "(292.891300, 80.532280, 348.877900)",
        "(292.905100, 80.460880, 348.968600)",
        "(292.918900, 80.468300, 348.968000)",
        "(293.030600, 80.505540, 348.918600)",
        "(293.241000, 80.456390, 349.024000)",
        "(293.455400, 80.366130, 349.047200)",
        "(293.555400, 80.328290, 349.062700)",
        "(293.870700, 80.154100, 349.200000)",
        "(294.195300, 79.973000, 349.261300)",
        "(294.463300, 79.633380, 349.353000)",
        "(294.918500, 78.402280, 350.529900)",
        "(295.130900, 77.570880, 351.364500)",
        "(295.461400, 76.200600, 352.560800)",
        "(295.728900, 74.845270, 353.579700)",
        "(295.822600, 73.042020, 355.272700)",
        "(295.741900, 71.048260, 357.089800)",
        "(295.672300, 70.106250, 357.926200)",
        "(295.501200, 68.443370, 359.459000)",
        "(295.199300, 66.994460, 0.760587)",
        "(294.714600, 65.826600, 1.730721)",
        "(294.246800, 64.270950, 3.332168)",
        "(294.005900, 63.344950, 4.315621)",
        "(293.453800, 61.588860, 6.069848)",
        "(292.911600, 59.903230, 7.846018)",
        "(292.576800, 58.260890, 9.694132)",
        "(292.343300, 57.096770, 11.136200)",
        "(292.047000, 56.460790, 11.775450)",
        "(291.219800, 55.134560, 13.053430)",
        "(290.568000, 53.733720, 14.646830)",
        "(290.010000, 51.852720, 16.777580)",
        "(289.497700, 50.413500, 18.527430)",
        "(289.120200, 49.702200, 19.246010)",
        "(288.431000, 48.476800, 20.560600)",
        "(287.930200, 47.141280, 22.183490)",
        "(287.482700, 45.477780, 24.250780)",
        "(287.020300, 43.980080, 26.096250)",
        "(286.789000, 43.343010, 26.884690)",
        "(286.406500, 42.345930, 28.276730)",
        "(286.032600, 41.425860, 29.691350)",
        "(285.708300, 40.552920, 30.965980)",
        "(285.361000, 39.397240, 32.731220)",
        "(285.225600, 38.820250, 33.675720)",
        "(284.963400, 37.867730, 35.268240)",
        "(284.607700, 37.047410, 36.716580)",
        "(284.229900, 36.643550, 37.764960)",
        "(283.759900, 36.500240, 38.635970)",
        "(283.478000, 36.567510, 38.835560)",
        "(282.980200, 36.269980, 39.747060)",
        "(282.641200, 35.570790, 41.440140)",
        "(282.190700, 35.105970, 42.742380)",
        "(281.598000, 35.084120, 43.288400)",
        "(281.303400, 35.114200, 43.539990)",
        "(280.877600, 34.462360, 45.021330)",
        "(280.105300, 33.093010, 47.739850)",
        "(280.105300, 33.093010, 47.739850)",
        "(279.128700, 32.555530, 49.376810)",
        "(278.803000, 32.462450, 49.882850)",
        "(278.206700, 32.278880, 50.917430)",
        "(277.691200, 31.831190, 52.233550)",
        "(277.176100, 31.280200, 53.771280)",
        "(276.517700, 30.972280, 55.014730)",
        "(276.200400, 31.294180, 55.074780)",
        "(275.615300, 32.208850, 55.033270)",
        "(275.180600, 32.449660, 55.768380)",
        "(274.768300, 31.238800, 58.038440)",
        "(274.325400, 30.860980, 59.372400)",
        "(274.088700, 31.676280, 59.022160)",
        "(273.670100, 32.849750, 58.742230)",
        "(273.437200, 34.873460, 57.871350)",
        "(273.179300, 38.273180, 55.714150)",
        "(272.735000, 44.033390, 50.789460)",
        "(272.553300, 49.084560, 46.107690)",
        "(272.409500, 60.251290, 35.991830)",
        "(272.278500, 72.878270, 24.504860)",
        "(272.400900, 88.495620, 9.756648)",
        "(272.817400, 102.190000, 357.051500)",
        "(273.011400, 104.879000, 354.920000)",
        "(273.588900, 108.265800, 352.779100)",
        "(274.201100, 111.511200, 350.597100)",
        "(274.794200, 114.810600, 348.222100)",
        "(275.570800, 116.410400, 347.651700)",
        "(275.995300, 117.333800, 347.244600)",
        "(276.793800, 119.995800, 345.392700)",
        "(277.515200, 122.707200, 343.286700)",
        "(278.083600, 124.081500, 342.632700)",
        "(278.910400, 123.700900, 343.884400)",
        "(279.453900, 123.481300, 344.592900)",
        "(280.419300, 124.636100, 344.240600)",
        "(281.402900, 126.632100, 342.622600)",
        "(282.391600, 128.251100, 341.547400)",
        "(283.410200, 129.565300, 340.780900)",
        "(283.797600, 130.306000, 340.233500)",
        "(284.871000, 131.234100, 339.537400)",
        "(286.058200, 130.148000, 341.309600)",
        "(286.848100, 129.502600, 342.527400)",
        "(287.615100, 129.887100, 342.504200)",
        "(288.261600, 130.169800, 342.381100)",
        "(289.455600, 130.994000, 341.767500)",
        "(290.567400, 132.202900, 340.607100)",
        "(291.623000, 132.712100, 340.165400)",
        "(292.617700, 132.158700, 340.927500)",
        "(293.090800, 131.897900, 341.370100)",
        "(293.988400, 131.567200, 341.996800)",
        "(295.241100, 131.612600, 341.804400)",
        "(296.426200, 131.757800, 341.403600)",
        "(297.412800, 131.153500, 341.775600)",
        "(297.854800, 130.743300, 342.204800)",
        "(298.872900, 130.350200, 342.747000)",
        "(300.144200, 130.443400, 342.194000)",
        "(301.437400, 130.916300, 341.184900)",
        "(302.329400, 130.689700, 340.989700)",
        "(302.858100, 130.150600, 341.378200)",
        "(303.934400, 129.097900, 342.114000)",
        "(304.989700, 128.377300, 342.133000)",
        "(305.813300, 127.928200, 341.596000)",
        "(306.587400, 127.385200, 341.147300)",
        "(306.933600, 127.059000, 340.980000)",
        "(307.546600, 126.253700, 340.640600)",
        "(308.255500, 125.340400, 340.195700)",
        "(308.850500, 124.359600, 339.699500)",
        "(309.087900, 123.684300, 339.511400)",
        "(309.504100, 122.229700, 339.367400)",
        "(309.911700, 120.680500, 339.305200)",
        "(310.212300, 119.229700, 338.842800)",
        "(310.377900, 117.983100, 338.092900)",
        "(310.435200, 116.695400, 337.267300)",
        "(310.476000, 115.855900, 337.046000)",
        "(310.493800, 114.059500, 336.846700)",
        "(310.255700, 112.606100, 336.151800)",
        "(310.007400, 111.094900, 335.382000)",
        "(309.572500, 108.982500, 335.490500)",
        "(309.177200, 107.948100, 335.604500)",
        "(308.492200, 106.094900, 335.440600)",
        "(307.691000, 103.856900, 335.881000)",
        "(306.673100, 102.248000, 336.164900)",
        "(305.793600, 101.423800, 335.302100)",
        "(305.372700, 100.712600, 335.139200)",
        "(304.397600, 98.671200, 335.937500)",
        "(303.217000, 96.638340, 336.623900)",
        "(301.953400, 94.929960, 336.979400)",
        "(300.798300, 93.032960, 337.695700)",
        "(300.226700, 92.044490, 338.196600)",
        "(299.020700, 90.060950, 339.228400)",
        "(297.758000, 88.035120, 340.308500)",
        "(296.729700, 86.163620, 341.406600)",
        "(295.591300, 84.462940, 342.325600)",
        "(295.061100, 83.627370, 342.829200)",
        "(294.126800, 81.991710, 344.070400)",
        "(293.284200, 80.860720, 344.765900)",
        "(292.476600, 80.033840, 345.098800)",
        "(291.612400, 78.685490, 346.169600)",
        "(291.160100, 77.774190, 346.995000)",
        "(290.389100, 76.142630, 348.368300)",
        "(289.753700, 75.124100, 349.202400)",
        "(289.159000, 73.706230, 350.367000)",
        "(288.691300, 72.197840, 351.757800)",
        "(288.513100, 71.438460, 352.443300)",
        "(288.180200, 70.202420, 353.612300)",
        "(287.766200, 69.146380, 354.609000)",
        "(287.370200, 68.010990, 355.710400)",
        "(287.033800, 67.526170, 356.190200)",
        "(286.941300, 67.347850, 356.266900)",
        "(286.664700, 66.621190, 356.901300)",
        "(286.179900, 65.475400, 358.077300)",
        "(285.688400, 64.387350, 359.305000)",
        "(285.376600, 63.426260, 0.291310)",
        "(285.120200, 62.840320, 0.886038)",
        "(284.631200, 61.487980, 2.407408)",
        "(284.251600, 59.541440, 4.600527)",
        "(283.779100, 57.104570, 7.125290)",
        "(283.319800, 54.780440, 9.710977)",
        "(283.075600, 53.815960, 10.823560)",
        "(282.499100, 51.774880, 13.081010)",
        "(282.058800, 49.156670, 16.105080)",
        "(281.654200, 46.608220, 19.043400)",
        "(281.142800, 43.796680, 22.140070)",
        "(280.964000, 42.175600, 24.008020)",
        "(280.717200, 38.878250, 27.962910)",
        "(280.480500, 36.805290, 30.540220)",
        "(280.284200, 35.156770, 32.710740)",
        "(280.041300, 32.571410, 35.859580)",
        "(279.852200, 31.032580, 37.618810)",
        "(279.513800, 27.142260, 42.225250)",
        "(279.289700, 23.844470, 46.235690)",
        "(279.029100, 21.257450, 49.461650)",
        "(278.805000, 17.993630, 53.500690)",
        "(278.674800, 15.931270, 55.935550)",
        "(278.492200, 11.927490, 60.779170)",
        "(278.336900, 8.725121, 64.915730)",
        "(277.996000, 6.744682, 67.634510)",
        "(277.547300, 4.219987, 70.779790)",
        "(277.360300, 2.364446, 73.021380)",
        "(277.192100, 357.192100, 79.223300)",
        "(277.113400, 352.873500, 84.553050)",
        "(276.833600, 349.634800, 88.610060)",
        "(276.573700, 345.469300, 93.419330)",
        "(276.481900, 342.994200, 96.388460)",
        "(276.488900, 337.442200, 102.982900)",
        "(276.444500, 332.759200, 108.670500)",
        "(276.315900, 329.127800, 113.270000)",
        "(276.179100, 326.353000, 116.969000)",
        "(276.146200, 324.768500, 119.070300)",
        "(276.284900, 322.371900, 122.671800)",
        "(276.410000, 320.308700, 126.216300)",
        "(276.072600, 315.858300, 131.758800)",
        "(275.634400, 311.795300, 136.732500)",
        "(275.486500, 310.307400, 138.866400)",
        "(275.335400, 306.699600, 143.861600)",
        "(275.136100, 301.654100, 150.122400)",
        "(274.714500, 296.207500, 156.744400)",
        "(274.396900, 289.419000, 164.684100)",
        "(274.290900, 285.563500, 169.117200)",
        "(274.078200, 277.396800, 178.454500)",
        "(273.784000, 267.924700, 189.092800)",
        "(273.552700, 258.638000, 199.484600)",
        "(273.465000, 248.322200, 210.943000)",
        "(273.455000, 243.255500, 216.544800)",
        "(273.373400, 235.067200, 225.790500)",
        "(273.089400, 224.572500, 237.597900)",
        "(273.298800, 209.316500, 253.844200)",
        "(273.671500, 197.966200, 265.808400)",
        "(273.731000, 194.331000, 269.967700)",
        "(273.805400, 184.976200, 280.477500)",
        "(274.175200, 176.834500, 289.329100)",
        "(274.547400, 167.865400, 298.949700)",
        "(274.954800, 159.192200, 308.536200)",
        "(275.228600, 156.205600, 311.923600)",
        "(275.919300, 153.182000, 315.488000)",
        "(276.701300, 151.513000, 317.505700)",
        "(277.314700, 147.964800, 321.474900)",
        "(277.939800, 141.874100, 328.353500)",
        "(278.399300, 139.467400, 331.148100)",
        "(279.165100, 137.273700, 333.404700)",
        "(279.676900, 135.006800, 335.819200)",
        "(280.806200, 130.722200, 340.543400)",
        "(281.945400, 127.853500, 343.762400)",
        "(282.327000, 127.599500, 343.928300)",
        "(283.144800, 126.652200, 344.463400)",
        "(284.447000, 124.523200, 346.636400)",
        "(285.575900, 123.323100, 347.706800)",
        "(286.509500, 122.837000, 347.706200)",
        "(287.179800, 122.255200, 348.080200)",
        "(288.497700, 121.248800, 349.019000)",
        "(289.794000, 120.679400, 349.295800)",
        "(291.024200, 120.268700, 349.189000)",
        "(292.468400, 119.325500, 349.803100)",
        "(293.198500, 118.827600, 350.170400)",
        "(294.233200, 118.404800, 350.204300)",
        "(295.286600, 118.085400, 349.921900)",
        "(296.544200, 117.354300, 350.091100)",
        "(297.671900, 116.527400, 350.491900)",
        "(298.069200, 116.087900, 350.743000)",
        "(298.782700, 116.157000, 350.312100)",
        "(299.592200, 117.047200, 348.562700)",
        "(300.372700, 117.061200, 347.620100)",
        "(301.194500, 115.606200, 348.721700)",
        "(301.575100, 114.809100, 349.287600)",
        "(302.136900, 114.096300, 349.375300)",
        "(303.094900, 114.764300, 347.334700)",
        "(303.094900, 114.764300, 347.334700)",
        "(303.805200, 114.277400, 346.913200)",
        "(304.438600, 113.142100, 347.529600)",
        "(304.924700, 112.590700, 347.165300)",
        "(305.369600, 112.413400, 346.222800)",
        "(305.913800, 111.868300, 345.744200)",
        "(306.400500, 111.124500, 345.599900)",
        "(306.617100, 110.820500, 345.423000)",
        "(307.055700, 110.278500, 344.818200)",
        "(307.457800, 109.344400, 344.581600)",
        "(307.865600, 108.065300, 344.712900)",
        "(308.338600, 106.686100, 344.974700)",
        "(308.539400, 105.980700, 345.149800)",
        "(308.878300, 104.776800, 345.195700)",
        "(309.155900, 103.970900, 344.811200)",
        "(309.499900, 103.306900, 344.178600)",
        "(309.823400, 102.294800, 343.928300)",
        "(309.961600, 101.591800, 344.038200)",
        "(310.064400, 100.253800, 344.166900)",
        "(310.231000, 99.001770, 344.072900)",
        "(310.442100, 97.532650, 344.186900)",
        "(310.518800, 95.981600, 344.518500)",
        "(310.533600, 95.244620, 344.603700)",
        "(310.586900, 93.740570, 344.765900)",
        "(310.374500, 92.273360, 345.106300)",
        "(310.058900, 91.432060, 344.784400)",
        "(309.758600, 90.851580, 344.072400)",
        "(309.558400, 90.431600, 343.951000)",
        "(309.089200, 89.441120, 343.880800)",
        "(308.602100, 88.560250, 343.717400)",
        "(308.067900, 87.755490, 343.473000)",
        "(307.452900, 86.912270, 343.366300)",
        "(307.139600, 86.471210, 343.377400)",
        "(306.425200, 85.546820, 343.419200)",
        "(305.635600, 84.459350, 343.669400)",
        "(304.789200, 83.597830, 343.957100)",
        "(303.891700, 83.168380, 343.597300)",
        "(303.486400, 82.927510, 343.491100)",
        "(302.531400, 81.982750, 343.929400)",
        "(301.383600, 81.454530, 344.051700)",
        "(300.487500, 81.561650, 343.245300)",
        "(299.568200, 81.858350, 342.314000)",
        "(299.016100, 82.050250, 341.953100)",
        "(297.667500, 82.091830, 341.845300)",
        "(296.621600, 81.903050, 341.954900)",
        "(295.703800, 81.620180, 342.098200)",
        "(294.645000, 81.314650, 342.334600)",
        "(294.113600, 81.127970, 342.485200)",
        "(293.117600, 80.221660, 343.302600)",
        "(292.326600, 78.965360, 344.693500)",
        "(291.682400, 77.712430, 345.974100)",
        "(291.095800, 76.171820, 347.421700)",
        "(290.690800, 75.201240, 348.399600)",
        "(290.052600, 73.120680, 350.592700)",
        "(289.441700, 71.195610, 352.659200)",
        "(288.669300, 69.060300, 355.005700)",
        "(287.947900, 66.553540, 357.756500)",
        "(287.608500, 65.066950, 359.393600)",
        "(286.969500, 62.516980, 2.231360)",
        "(286.279200, 59.684690, 5.355459)",
        "(285.526100, 56.619640, 8.835841)",
        "(284.912400, 54.328460, 11.401940)",
        "(284.680500, 53.349900, 12.520130)",
        "(284.209700, 51.001170, 15.333170)",
        "(283.730700, 48.386320, 18.458210)",
        "(283.032200, 45.910580, 21.444700)",
        "(282.292000, 43.987870, 23.927230)",
        "(282.038500, 43.531930, 24.640400)",
        "(281.493300, 42.155810, 26.616930)",
        "(280.975900, 36.933980, 33.235840)",
        "(280.975900, 36.933980, 33.235840)",
        "(280.370900, 32.298260, 38.620750)",
        "(279.925800, 30.040200, 41.676610)",
        "(279.490000, 27.964110, 44.656410)",
        "(279.038100, 26.892270, 46.659840)",
        "(278.563900, 24.838940, 49.583970)",
        "(278.006700, 20.222300, 55.262760)",
        "(277.827500, 18.345070, 57.702330)",
        "(277.514600, 16.593490, 60.556870)",
        "(277.109700, 16.185500, 61.996440)",
        "(276.595700, 14.321090, 64.714760)",
        "(276.259400, 10.459580, 69.545640)",
        "(276.140100, 8.416511, 72.179780)",
        "(275.905600, 5.099271, 76.676050)",
        "(275.489900, 4.071542, 78.821750)",
        "(274.972800, 3.862221, 80.073050)",
        "(274.747100, 2.448272, 82.719800)",
        "(274.635700, 2.038468, 83.865490)",
        "(273.980900, 2.108940, 85.134230)",
        "(272.990800, 5.755729, 82.241240)",
        "(272.229800, 11.714920, 77.345670)",
        "(272.018100, 11.080090, 79.473120)",
        "(271.879700, 11.800240, 79.465740)",
        "(271.440900, 25.912400, 66.481100)",
        "(271.335300, 51.027160, 42.394890)",
        "(271.463400, 60.853140, 33.953840)",
        "(271.587600, 71.553620, 24.460430)",
        "(271.770800, 83.357960, 13.146510)",
        "(272.564900, 98.185040, 359.157300)",
        "(273.350400, 97.555190, 0.830164)",
        "(273.812200, 95.767370, 3.847767)",
        "(274.351100, 98.126140, 2.194613)",
        "(274.902600, 99.061940, 1.484600)",
        "(275.977500, 97.138540, 4.232293)",
        "(276.806200, 94.450370, 7.896061)",
        "(277.716000, 95.496200, 7.321362)",
        "(278.716900, 98.857430, 4.168231)",
        "(279.205600, 99.961050, 3.037141)",
        "(280.481800, 100.278500, 3.056378)",
        "(281.995800, 99.115190, 4.774218)",
        "(283.786700, 98.427560, 5.549968)",
        "(285.512400, 97.428840, 6.495735)",
        "(286.304500, 96.960670, 6.984568)",
        "(287.930900, 96.100280, 7.828754)",
        "(289.556900, 96.371700, 7.430791)",
        "(290.925300, 96.646160, 6.681242)",
        "(292.695100, 97.118000, 6.089541)",
        "(293.559500, 97.163110, 6.002769)",
        "(295.089200, 97.889050, 5.072431)",
        "(296.162800, 99.222310, 3.013233)",
        "(297.681200, 99.888110, 1.764415)",
        "(299.484900, 100.244900, 1.277139)",
        "(300.257800, 100.672900, 0.653271)",
        "(301.424600, 101.293200, 359.208300)",
        "(302.811100, 101.641900, 358.448900)",
        "(304.137200, 101.964500, 357.686500)",
        "(305.451500, 103.179400, 355.696500)",
        "(306.110000, 104.030400, 354.298200)",
        "(307.607100, 105.170600, 351.679000)",
        "(309.332600, 104.994200, 350.856900)",
        "(310.702900, 104.485200, 350.374300)",
        "(311.849000, 104.530800, 348.911300)",
        "(312.448400, 104.738400, 347.844200)",
        "(313.821800, 104.763200, 346.200700)",
        "(315.157000, 104.159100, 345.399400)",
        "(315.905900, 103.507700, 344.319200)",
        "(316.343900, 103.015000, 342.757600)",
        "(316.507800, 102.606100, 342.043700)",
        "(316.755500, 101.177300, 341.429200)",
        "(316.912200, 99.247100, 341.456900)",
        "(316.611800, 97.757120, 340.830800)",
        "(316.228100, 96.651340, 339.684500)",
        "(315.986700, 96.018750, 339.252800)",
        "(315.256400, 94.371040, 339.070700)",
        "(314.222700, 92.797160, 338.944700)",
        "(313.100300, 91.412480, 338.409500)",
        "(312.556000, 90.665250, 338.418400)",
        "(311.372200, 89.168540, 338.507200)",
        "(309.886600, 87.930070, 338.432400)",
        "(308.453200, 86.903980, 338.313200)",
        "(307.029100, 85.957560, 338.296400)",
        "(305.456600, 85.204030, 338.327600)",
        "(304.692700, 84.857730, 338.339100)",
        "(303.204900, 84.016980, 338.634900)",
        "(301.795600, 83.150730, 339.092600)",
        "(300.480700, 82.325040, 339.512500)",
        "(299.184800, 81.834590, 339.851200)",
        "(298.636500, 81.715730, 339.875500)",
        "(297.290600, 81.431470, 339.944500)",
        "(296.006400, 81.263800, 339.931800)",
        "(294.909100, 80.863850, 340.202400)",
        "(293.785800, 79.737630, 341.348500)",
        "(293.353900, 78.694790, 342.397600)",
        "(292.908100, 77.133320, 343.976600)",
        "(292.104200, 76.324300, 344.834900)",
        "(291.627500, 75.180310, 346.048900)",
        "(291.108000, 73.478990, 348.055800)",
        "(290.908000, 72.362990, 349.336000)",
        "(290.560900, 70.162280, 352.016900)",
        "(289.841500, 68.183950, 354.251800)",
        "(289.078400, 66.123070, 356.788800)",
        "(288.356400, 63.484240, 0.179053)",
        "(287.986100, 61.885170, 2.149464)",
        "(287.221000, 58.845910, 5.884705)",
        "(286.500200, 56.603800, 8.723351)",
        "(285.543500, 54.639150, 11.300430)",
        "(284.385300, 52.143880, 14.754930)",
        "(283.882500, 50.563440, 16.757950)",
        "(283.033700, 46.982970, 21.399330)",
        "(281.987500, 44.460640, 24.804190)",
        "(280.956400, 41.582950, 28.408240)",
        "(280.182800, 36.972960, 34.234360)",
        "(279.957300, 34.633130, 37.194200)",
        "(279.360100, 29.818590, 43.120770)",
        "(278.803500, 25.525930, 48.467160)",
        "(278.195600, 21.815620, 53.245480)",
        "(277.618300, 17.148140, 59.094010)",
        "(277.387500, 14.408290, 62.391720)",
        "(276.939800, 8.735861, 69.121070)",
        "(276.455200, 3.777177, 75.136110)",
        "(275.793300, 359.345700, 80.541180)",
        "(275.186700, 355.099500, 85.766350)",
        "(275.015600, 352.950900, 88.587610)",
        "(274.683800, 349.126100, 93.821260)",
        "(274.077000, 345.399100, 98.690650)",
        "(273.498100, 340.066000, 105.237200)",
        "(273.091700, 335.991000, 110.780900)",
        "(272.886600, 334.653400, 112.898000)",
        "(272.238900, 328.419800, 120.341100)",
        "(271.503200, 317.699300, 132.044000)",
        "(271.130600, 301.849300, 149.074900)",
        "(270.831800, 285.538800, 166.726800)",
        "(270.600000, 270.841600, 182.069300)",
        "(270.544600, 194.476400, 259.488000)",
        "(270.912600, 162.604800, 292.328100)",
        "(271.371700, 134.675400, 321.430500)",
        "(272.136000, 127.133300, 329.932300)",
        "(272.492400, 127.639400, 329.664300)",
        "(273.139000, 119.969800, 338.252400)",
        "(273.925400, 105.569100, 354.109600)",
        "(274.866800, 101.695500, 358.834300)",
        "(275.805900, 104.099200, 356.463200)",
        "(276.542000, 104.743900, 355.978600)",
        "(277.842400, 104.989600, 356.354600)",
        "(278.950300, 105.894300, 355.680500)",
        "(279.695000, 105.923900, 355.661600)",
        "(281.115300, 103.093300, 359.094400)",
        "(281.850500, 102.516000, 359.936200)",
        "(283.004900, 104.709900, 357.332100)",
        "(284.050600, 106.126200, 355.317200)",
        "(285.444900, 104.535700, 357.115900)",
        "(287.061900, 104.398500, 357.188400)",
        "(287.846700, 105.446200, 355.805500)",
        "(289.253600, 107.278100, 353.042200)",
        "(290.656000, 106.885100, 353.028700)",
        "(292.301800, 106.684200, 352.918700)",
        "(293.114100, 107.208000, 352.043900)",
        "(294.771300, 108.382000, 349.777400)",
        "(296.288100, 108.609900, 348.669400)",
        "(297.606900, 107.960700, 348.519200)",
        "(298.837300, 107.571000, 347.914000)",
        "(300.327800, 107.060400, 346.946400)",
        "(301.077300, 106.467400, 346.924000)",
        "(302.456500, 105.042700, 347.064700)",
        "(303.532400, 104.104200, 346.430700)",
        "(304.639400, 103.910900, 344.832000)",
        "(305.853200, 103.339700, 343.511800)",
        "(306.350800, 102.537500, 343.470500)",
        "(307.160100, 100.290600, 344.093900)",
        "(307.575900, 98.467820, 343.984800)",
        "(308.034500, 96.841030, 343.533400)",
        "(308.278800, 95.283910, 343.446300)",
        "(308.366800, 94.707540, 343.096600)",
        "(308.364400, 93.599170, 342.259600)",
        "(308.115100, 91.985690, 342.181300)",
        "(307.713100, 90.316040, 342.471300)",
        "(307.288900, 89.130070, 342.049700)",
        "(307.009200, 88.508580, 341.962400)",
        "(306.398200, 86.953700, 342.240600)",
        "(305.580400, 85.683070, 342.378800)",
        "(304.706100, 84.439250, 342.563000)",
        "(303.693100, 83.075470, 343.164800)",
        "(303.180000, 82.532920, 343.411500)",
        "(302.254600, 81.706920, 343.578300)",
        "(301.384300, 81.033370, 343.766600)",
        "(300.500200, 80.599040, 343.757000)",
        "(299.538200, 80.140340, 343.739000)",
        "(299.105700, 79.882900, 343.762500)",
        "(298.247700, 79.276410, 344.038700)",
        "(297.454000, 78.763780, 344.154700)",
        "(296.525200, 78.073420, 344.700700)",
        "(295.588300, 76.922340, 345.697800)",
        "(295.119300, 76.205380, 346.523500)",
        "(294.187500, 74.963880, 347.895100)",
        "(293.350600, 73.335860, 349.663400)",
        "(292.657600, 71.251780, 352.026400)",
        "(291.828500, 69.569140, 353.923800)",
        "(291.439200, 68.898840, 354.714800)",
        "(290.696300, 67.071000, 356.920700)",
        "(289.995400, 65.460830, 359.049100)",
        "(289.186900, 64.678980, 359.871200)",
        "(288.316400, 63.703530, 1.072386)",
        "(287.874300, 62.746750, 2.247129)",
        "(287.042100, 60.892300, 4.716730)",
        "(286.519300, 59.142640, 7.178664)",
        "(285.992300, 57.318160, 9.533254)",
        "(285.314600, 55.755000, 11.521210)",
        "(285.039400, 55.205860, 12.331090)",
        "(284.483300, 53.775570, 14.467300)",
        "(284.056100, 52.916050, 16.087570)",
        "(283.547200, 51.915200, 17.680180)",
        "(282.882000, 50.420550, 19.913220)",
        "(282.632000, 49.541550, 21.266390)",
        "(282.030400, 47.469980, 24.324550)",
        "(281.271100, 46.092260, 26.422990)",
        "(280.652300, 44.967710, 28.451570)",
        "(280.009300, 42.388010, 32.011600)",
        "(279.779200, 40.644260, 34.430480)",
        "(279.400600, 38.267830, 38.011530)",
        "(278.927300, 37.466300, 39.800500)",
        "(278.292400, 36.411140, 41.793740)",
        "(277.719000, 34.882080, 44.300670)",
        "(277.489200, 34.000940, 45.662100)",
        "(277.116600, 31.729450, 48.903860)",
        "(276.678800, 29.894470, 51.703540)",
        "(276.093400, 28.279980, 54.078530)",
        "(275.596100, 26.611380, 56.609830)",
        "(275.404400, 25.863190, 57.801870)",
        "(275.047900, 25.910960, 58.800440)",
        "(274.634300, 26.755000, 58.856340)",
        "(274.266800, 27.710190, 58.961700)",
        "(273.849200, 32.926960, 54.615710)",
        "(273.547700, 37.788680, 50.151700)",
        "(273.072300, 48.525790, 40.128650)",
        "(272.880800, 59.832010, 30.301200)",
        "(272.880800, 59.832010, 30.301200)",
        "(272.826000, 76.979260, 14.277100)",
        "(272.957900, 81.682260, 9.969931)",
        "(273.123700, 86.897790, 5.573009)",
        "(273.371200, 88.358710, 4.832042)",
        "(273.840500, 91.854720, 2.098752)",
        "(274.520900, 95.655360, 358.787600)",
        "(274.822400, 96.784580, 357.871000)",
        "(275.148700, 98.819330, 356.245900)",
        "(275.929500, 101.906100, 353.418200)",
        "(276.869400, 101.853400, 353.883500)",
        "(277.520400, 102.736400, 353.346300)",
        "(277.768400, 104.140400, 351.961100)",
        "(278.574000, 106.767800, 349.459200)",
        "(279.741900, 107.524000, 348.828100)",
        "(281.004200, 107.994400, 348.404500)",
        "(282.237200, 107.704200, 348.810200)",
        "(282.857800, 107.797800, 348.808200)",
        "(284.113000, 108.242700, 348.250200)",
        "(285.381600, 108.771900, 347.354100)",
        "(286.684400, 107.399000, 348.543300)",
        "(288.160400, 105.714400, 350.096800)",
        "(288.775700, 105.172200, 350.412300)",
        "(290.147900, 104.562600, 350.537700)",
        "(291.659300, 103.900600, 350.618400)",
        "(293.209200, 103.336700, 350.481000)",
        "(294.609000, 102.257600, 350.714900)",
        "(295.297500, 101.361300, 351.298600)",
        "(296.669300, 99.648460, 352.127600)",
        "(298.156500, 98.521860, 352.011200)",
        "(299.683000, 97.177690, 352.127000)",
        "(301.173900, 96.125120, 351.987200)",
        "(301.839900, 95.889060, 351.473800)",
        "(303.076100, 95.514310, 350.231900)",
        "(304.243700, 94.444950, 349.604600)",
        "(305.179700, 92.853320, 349.670300)",
        "(306.017200, 91.393460, 349.329800)",
        "(306.371900, 90.845830, 349.016700)",
        "(306.941400, 89.761240, 348.283600)",
        "(307.306500, 88.532940, 347.768700)",
        "(307.443500, 87.035930, 347.410100)",
        "(307.365700, 84.972160, 347.901300)",
        "(307.263700, 84.062320, 348.095800)",
        "(306.886100, 82.691710, 347.919600)",
        "(306.351400, 81.336560, 347.975100)",
        "(305.566200, 80.262990, 347.875900)",
        "(304.649500, 79.312850, 347.706600)",
        "(304.157000, 78.721630, 347.846400)",
        "(303.148200, 77.513050, 348.254200)",
        "(302.112800, 76.377620, 348.844800)",
        "(301.040300, 75.723300, 348.983600)",
        "(299.951000, 75.456120, 348.897800)",
        "(299.375600, 75.251990, 348.964400)",
        "(298.226000, 74.529880, 349.568300)",
        "(297.104200, 73.691280, 350.278900)",
        "(295.891800, 73.066290, 350.786800)",
        "(294.682900, 72.896570, 350.996700)",
        "(294.093900, 72.968990, 350.903100)",
        "(292.946800, 72.704900, 351.193600)",
        "(291.729700, 71.200950, 352.946800)",
        "(290.590100, 70.080890, 354.307200)",
        "(289.735300, 69.055020, 355.567200)",
        "(289.351300, 68.247760, 356.597500)",
        "(288.502600, 66.789880, 358.360000)",
        "(287.718500, 65.471920, 359.972200)",
        "(287.032600, 63.976570, 1.915731)",
        "(286.407200, 62.824360, 3.576148)",
        "(286.065400, 62.428730, 4.132486)",
        "(285.384800, 61.300710, 5.717091)",
        "(284.692200, 60.130900, 7.412788)",
        "(284.111900, 58.848500, 9.296458)",
        "(283.481900, 57.594250, 11.191820)",
        "(283.152900, 57.064830, 12.069470)",
        "(282.591600, 55.875020, 13.980930)",
        "(281.838500, 55.059010, 15.596550)",
        "(281.095200, 55.508500, 15.972460)",
        "(280.342200, 56.972980, 15.221090)",
        "(280.026100, 57.633680, 14.939170)",
        "(279.437100, 59.403040, 14.055550)",
        "(278.886300, 60.651020, 13.541420)",
        "(278.407700, 61.059500, 14.150550)",
        "(277.924800, 61.724930, 14.363320)",
        "(277.671400, 62.372890, 14.145330)",
        "(277.217100, 63.723640, 13.690280)",
        "(276.823700, 65.046540, 13.264670)",
        "(276.390700, 67.129430, 12.059090)",
        "(276.002500, 71.327730, 8.676509)",
        "(275.768100, 74.045350, 6.347411)",
        "(275.405700, 79.787230, 1.412049)",
        "(275.273800, 84.602210, 357.525800)",
        "(275.345700, 89.004130, 354.101600)",
        "(275.330000, 91.573140, 352.492400)",
        "(275.391400, 92.215260, 352.402200)",
        "(275.524100, 96.097340, 349.505100)",
        "(275.780900, 101.127000, 345.326700)",
        "(276.012600, 102.146900, 345.362200)",
        "(276.308800, 102.979400, 345.482400)",
        "(276.552900, 104.724700, 344.137100)",
        "(277.086000, 109.529000, 339.935200)",
        "(277.526400, 111.781900, 338.366400)",
        "(277.811600, 109.892800, 340.987800)",
        "(278.347600, 107.264400, 344.385100)",
        "(278.655900, 107.091700, 344.836000)",
        "(279.422700, 107.895100, 344.290600)",
        "(280.233600, 107.836200, 344.753000)",
        "(280.989700, 107.219800, 345.792300)",
        "(281.962600, 106.348700, 346.975900)",
        "(282.489200, 105.677000, 347.813500)",
        "(283.488500, 104.459000, 349.275200)",
        "(284.455700, 103.820600, 350.088600)",
        "(285.515100, 103.167400, 350.697700)",
        "(286.071700, 102.492700, 351.383200)",
        "(287.118400, 100.633600, 353.416900)",
        "(287.825700, 99.696980, 354.051100)",
        "(288.799600, 98.782390, 354.596300)",
        "(290.145600, 96.598960, 356.429100)",
        "(291.553600, 94.350700, 358.347700)",
        "(292.098400, 93.661360, 358.678400)",
        "(293.238700, 93.029980, 358.467700)",
        "(294.440000, 92.764400, 357.866500)",
        "(295.490800, 92.403260, 357.145800)",
        "(296.830400, 91.197960, 357.402500)",
        "(297.433500, 90.635310, 357.455700)",
        "(298.515800, 90.350030, 356.590900)",
        "(299.824100, 90.522040, 355.351400)",
        "(300.788800, 90.994090, 353.660100)",
        "(301.870200, 90.998080, 352.364500)",
        "(302.558700, 90.702520, 352.142700)",
        "(303.773800, 90.238580, 351.525100)",
        "(304.726600, 90.006750, 350.637500)",
        "(305.520500, 90.138730, 349.272300)",
        "(306.401400, 90.027510, 348.243000)",
        "(306.775100, 89.726680, 347.940800)",
        "(307.125500, 89.035170, 347.468600)",
        "(307.258700, 88.619640, 346.735800)",
        "(307.284300, 88.413230, 345.783800)",
        "(307.242500, 87.484210, 345.588400)",
        "(307.138700, 86.806330, 345.794700)",
        "(306.888500, 85.649820, 345.995700)",
        "(306.604400, 84.705760, 346.046800)",
        "(306.286100, 84.084180, 345.811400)",
        "(305.851100, 83.270100, 345.931700)",
        "(305.558900, 82.725330, 346.192300)",
        "(304.774000, 81.932310, 346.470700)",
        "(303.928500, 81.514030, 346.340900)",
        "(303.081500, 81.019490, 346.441600)",
        "(302.043500, 80.228880, 346.969600)",
        "(301.439600, 79.945170, 347.116800)",
        "(300.396800, 79.610500, 347.279400)",
        "(299.421300, 79.318480, 347.451100)",
        "(298.366100, 78.707040, 347.996600)",
        "(297.213700, 77.937690, 348.820400)",
        "(296.666600, 77.416990, 349.397100)",
        "(295.636900, 76.078450, 350.905100)",
        "(294.582600, 74.392330, 352.834800)",
        "(293.606700, 72.767570, 354.725300)",
        "(292.716500, 71.287400, 356.582300)",
        "(292.358000, 70.679900, 357.389200)",
        "(291.797700, 69.627180, 358.904600)",
        "(290.936500, 68.134480, 0.644076)",
        "(290.110500, 66.363950, 3.039296)",
        "(289.471200, 64.087010, 6.048252)",
        "(289.215700, 63.005820, 7.553796)",
        "(288.528400, 61.149540, 10.138910)",
        "(287.852100, 59.880550, 12.218660)",
        "(287.185100, 59.271830, 13.654180)",
        "(286.842200, 59.435620, 13.929010)",
        "(286.179600, 59.726000, 14.428290)",
        "(285.531300, 59.639460, 15.400420)",
        "(284.783200, 59.271560, 16.675950)",
        "(284.112900, 59.419900, 17.567990)",
        "(283.815300, 59.654070, 17.807940)",
        "(283.248800, 60.754600, 17.622900)",
        "(282.726600, 61.961030, 17.396640)",
        "(282.118600, 63.217820, 17.050380)",
        "(281.691500, 64.509860, 16.718680)",
        "(281.420900, 65.725270, 16.636920)",
        "(281.294300, 66.662550, 16.200280)",
        "(281.134200, 69.137410, 14.740510)",
        "(281.034600, 71.580860, 13.448300)",
        "(281.037500, 75.226940, 10.731090)",
        "(281.133200, 77.866470, 8.454980)",
        "(281.436700, 82.488210, 4.676657)",
        "(281.793900, 85.180540, 3.006331)",
        "(282.279500, 87.227540, 1.984803)",
        "(282.825900, 89.292420, 0.813798)",
        "(283.314100, 91.543560, 359.358100)",
        "(283.558600, 92.533740, 358.668200)",
        "(283.975500, 93.847400, 357.859700)",
        "(284.484600, 94.072540, 358.243000)",
        "(284.803100, 94.305990, 358.415700)",
        "(285.364200, 94.543370, 358.434400)",
        "(285.794500, 94.450620, 358.723900)",
        "(286.580000, 94.625120, 358.883900)",
        "(287.044800, 95.451130, 358.015100)",
        "(287.667600, 95.655800, 357.832100)",
        "(288.712500, 94.713780, 358.981300)",
        "(289.265100, 94.175720, 359.714800)",
        "(290.197800, 94.136670, 359.680400)",
        "(291.160200, 94.410070, 358.986000)",
        "(292.486800, 93.468640, 359.868600)",
        "(293.786900, 92.365940, 0.882634)",
        "(294.290200, 92.049920, 0.917371)",
        "(295.482500, 90.985920, 1.229682)",
        "(297.010200, 89.346020, 2.440721)",
        "(298.369800, 88.203330, 2.930145)",
        "(299.556100, 87.730960, 2.179914)",
        "(300.228600, 87.359210, 1.924627)",
        "(301.781500, 86.201680, 1.949511)",
        "(303.186800, 84.863360, 2.079622)",
        "(304.415900, 84.071980, 1.545668)",
        "(305.554500, 83.282050, 0.875542)",
        "(306.119200, 82.671880, 0.826140)",
        "(307.173000, 81.560180, 0.591216)",
        "(308.146700, 80.609030, 0.033746)",
        "(308.953800, 79.454700, 359.680500)",
        "(309.476400, 78.498720, 359.450300)",
        "(309.620000, 78.157180, 359.143300)",
        "(309.717700, 77.599840, 358.414600)",
        "(309.514900, 76.734840, 358.188100)",
        "(309.018400, 75.658450, 358.300900)",
        "(308.269000, 74.649520, 358.422300)",
        "(307.842900, 74.176280, 358.475200)",
        "(306.812200, 73.217670, 358.640200)",
        "(305.640200, 72.272640, 358.894600)",
        "(304.515900, 70.959930, 359.766400)",
        "(303.967500, 70.443190, 0.163542)",
        "(302.930000, 69.865010, 0.282518)",
        "(301.822600, 69.656680, 0.036405)",
        "(300.563800, 69.062170, 0.337692)",
        "(299.007800, 68.721080, 0.584814)",
        "(298.185300, 68.505290, 0.747329)",
        "(296.687400, 67.729640, 1.479334)",
        "(295.231900, 66.538380, 2.805851)",
        "(293.577800, 64.884570, 4.538306)",
        "(292.133800, 62.688180, 7.072134)",
        "(290.883000, 60.049680, 10.105340)",
        "(290.340100, 58.789410, 11.528130)",
        "(289.349100, 56.190710, 14.354550)",
        "(288.497400, 53.381220, 17.570640)",
        "(287.741600, 50.535480, 21.228260)",
        "(287.097800, 48.615060, 23.685110)",
        "(286.725000, 47.840770, 24.711110)",
        "(285.895100, 45.247710, 28.022270)",
        "(285.106400, 41.971200, 32.137400)",
        "(284.543200, 38.233690, 37.219400)",
        "(284.074000, 34.079940, 42.831390)",
        "(283.804800, 32.727970, 44.879150)",
        "(283.225500, 30.715520, 48.079920)",
        "(282.776000, 28.148740, 51.958310)",
        "(282.402600, 24.681940, 57.117730)",
        "(281.757900, 21.140600, 62.356270)",
        "(281.388900, 19.871140, 64.508650)",
        "(280.988200, 18.038590, 68.316880)",
        "(280.659400, 16.223760, 72.118500)",
        "(280.320700, 14.162090, 76.262280)",
        "(280.124100, 11.584980, 81.569170)",
        "(279.962200, 11.148550, 83.267200)",
        "(279.374000, 11.005420, 85.532490)",
        "(278.785900, 10.025240, 88.676780)",
        "(278.470400, 9.171382, 91.838800)",
        "(278.231400, 9.039245, 94.532110)",
        "(277.894300, 9.290355, 95.364730)",
        "(276.762300, 9.800459, 96.640460)",
        "(275.662200, 10.224720, 97.842690)",
        "(275.167200, 12.710520, 97.492200)",
        "(274.691100, 20.180740, 92.255740)",
        "(274.289800, 24.258300, 89.015270)",
        "(273.558100, 33.572320, 80.873100)",
        "(273.367600, 43.919980, 72.041980)",
        "(273.302900, 55.722330, 61.795660)",
        "(273.337800, 76.173910, 42.530220)",
        "(273.433300, 88.302250, 30.718220)",
        "(273.435300, 107.891800, 11.713080)",
        "(274.314700, 120.449300, 0.143919)",
        "(275.502900, 128.836000, 352.733400)",
        "(276.662600, 139.091000, 342.663800)",
        "(277.229600, 142.418700, 339.429900)",
        "(278.389100, 145.677400, 336.981700)",
        "(279.652000, 146.446800, 336.828200)",
        "(280.856400, 146.980600, 336.801900)",
        "(281.440600, 146.880200, 337.110900)",
        "(282.596100, 146.671200, 337.763100)",
        "(283.535600, 146.397400, 338.520600)",
        "(284.603100, 146.329500, 338.938000)",
        "(285.889400, 146.657600, 338.565500)",
        "(286.497900, 146.700300, 338.588900)",
        "(287.319700, 147.295300, 337.836900)",
        "(287.972700, 144.803800, 340.102400)",
        "(288.825100, 140.999200, 343.516600)",
        "(289.739700, 137.939800, 346.220600)",
        "(290.471600, 137.730700, 345.069300)",
        "(290.892700, 137.349200, 344.714600)",
        "(292.222000, 134.927000, 345.954200)",
        "(293.384200, 132.965500, 346.432900)",
        "(294.509400, 131.838300, 345.395800)",
        "(295.647300, 128.867600, 346.641000)",
        "(296.372800, 127.275100, 347.488200)",
        "(297.725700, 125.822800, 347.069200)",
        "(299.374200, 126.097500, 344.383000)",
        "(300.967600, 124.894900, 343.590500)",
        "(302.203400, 122.810800, 343.846000)",
        "(302.801900, 122.365100, 343.248000)",
        "(304.310500, 122.213000, 340.882600)",
        "(305.764700, 121.206300, 339.498400)",
        "(306.868000, 119.311100, 339.017100)",
        "(307.812600, 117.143600, 338.711000)",
        "(308.216100, 116.242700, 338.337800)",
        "(308.911900, 114.607200, 337.286100)",
        "(309.833300, 112.746700, 336.434700)",
        "(310.710800, 110.062000, 336.443200)",
        "(310.848600, 107.370100, 336.595600)",
        "(310.752500, 106.307500, 336.209000)",
        "(310.466300, 104.287400, 335.506900)",
        "(309.916400, 101.997700, 335.420500)",
        "(309.144600, 99.974670, 335.241700)",
        "(307.987100, 98.183650, 334.811100)",
        "(307.297500, 97.313600, 334.696700)",
        "(305.709700, 95.618370, 334.584800)",
        "(303.924700, 93.533090, 335.000200)",
        "(302.143600, 91.011730, 336.320200)",
        "(300.439900, 89.039150, 337.074600)",
        "(299.507600, 88.443770, 337.112000)",
        "(297.650600, 86.829870, 337.724200)",
        "(295.884600, 84.410740, 339.852500)",
        "(294.291600, 82.726850, 341.268900)",
        "(292.327100, 81.875530, 341.489900)",
        "(291.354000, 81.453440, 341.753900)",
        "(289.680500, 79.156310, 344.212400)",
        "(288.175400, 77.041070, 346.721500)",
        "(286.892700, 76.289940, 347.716900)",
        "(285.415000, 74.787250, 349.591400)",
        "(284.706600, 73.817240, 350.853500)",
        "(283.666400, 71.817660, 353.473400)",
        "(282.671200, 70.969700, 355.027300)",
        "(281.575700, 70.081390, 356.671900)",
        "(280.631300, 67.516540, 0.212462)",
        "(280.198700, 66.627020, 1.630541)",
        "(279.383300, 66.585200, 2.523697)",
        "(278.664900, 66.816960, 3.250614)",
        "(277.990900, 66.788460, 4.321182)",
        "(277.256200, 67.457550, 4.612323)",
        "(277.101900, 68.611660, 4.003523)",
        "(276.777300, 73.111440, 0.554644)",
        "(276.403000, 78.862360, 355.715300)",
        "(275.932600, 82.375560, 353.291800)",
        "(275.762600, 82.250320, 354.038900)",
        "(275.385300, 82.284210, 355.491100)",
        "(275.281900, 86.244290, 352.948800)",
        "(275.474100, 94.331010, 345.961500)",
        "(275.788500, 99.126500, 342.470000)",
        "(275.959100, 100.293900, 341.991700)",
        "(276.298100, 103.162600, 340.623400)",
        "(276.968600, 106.838700, 338.281100)",
        "(277.954800, 109.103100, 337.240800)",
        "(278.783800, 110.408600, 337.008100)",
        "(279.577900, 112.425700, 335.931200)",
        "(280.107600, 113.787100, 334.909700)",
        "(281.071200, 115.579600, 333.697300)",
        "(281.987400, 115.030200, 335.076700)",
        "(283.193600, 114.563900, 336.162600)",
        "(284.578800, 115.632600, 335.223600)",
        "(285.205700, 115.968900, 334.953600)",
        "(286.400300, 115.241200, 336.007400)",
        "(287.584900, 114.228700, 337.212900)",
        "(288.764800, 113.703800, 337.320200)",
        "(289.834200, 112.096200, 338.460000)",
        "(290.381600, 110.581700, 339.818400)",
        "(291.541600, 108.413200, 341.563700)",
        "(292.703200, 108.284700, 340.622600)",
        "(293.908900, 108.164400, 339.501800)",
        "(295.131900, 106.622400, 339.899000)",
        "(295.737300, 105.544700, 340.401200)",
        "(296.738300, 103.687600, 340.827300)",
        "(297.582700, 101.456400, 341.412400)",
        "(298.412200, 99.082760, 342.345600)",
        "(299.339400, 96.964840, 342.775100)",
        "(299.734300, 95.987850, 342.780700)",
        "(300.152300, 94.126210, 342.772600)",
        "(300.402200, 91.830600, 343.446000)",
        "(300.704300, 89.752400, 344.128300)",
        "(300.906800, 88.631010, 343.374800)",
        "(300.800300, 88.068870, 343.058600)",
        "(300.457700, 86.447440, 343.299600)",
        "(300.196200, 84.401080, 344.174000)",
        "(299.842800, 82.662250, 344.777300)",
        "(299.401900, 80.968950, 345.517300)",
        "(299.069900, 80.165390, 345.919900)",
        "(298.158800, 78.535770, 346.993900)",
        "(297.238000, 76.791790, 348.518200)",
        "(296.563500, 75.270450, 349.967700)",
        "(295.734400, 74.158360, 351.017600)",
        "(295.133300, 73.631500, 351.579100)",
        "(294.173500, 71.687350, 353.959000)",
        "(293.215100, 69.645480, 356.451000)",
        "(292.195100, 67.740390, 358.820200)",
        "(291.306000, 64.940700, 2.495292)",
        "(290.871400, 63.428670, 4.497462)",
        "(290.012500, 60.301170, 8.495108)",
        "(289.232500, 57.417840, 12.412400)",
        "(288.535500, 54.828390, 15.921220)",
        "(287.820300, 52.126720, 19.852360)",
        "(287.425200, 50.652090, 22.010470)",
        "(286.775800, 47.844360, 26.321030)",
        "(286.197800, 45.693460, 30.093440)",
        "(285.273500, 45.198640, 31.825070)",
        "(283.785200, 46.694030, 31.176570)",
        "(283.084000, 47.653290, 30.819800)",
        "(282.022800, 47.680520, 32.592480)",
        "(281.340100, 45.463760, 37.060600)",
        "(280.649500, 43.893050, 40.588830)",
        "(279.817400, 44.798200, 41.456750)",
        "(279.412900, 46.648310, 40.447680)",
        "(278.593100, 51.157000, 37.446450)",
        "(277.911200, 56.429040, 33.911590)",
        "(277.743800, 59.889770, 33.005840)",
        "(277.871100, 61.984940, 32.200180)",
        "(278.093300, 67.901750, 28.544660)",
        "(278.561300, 75.310780, 23.392580)",
        "(278.828000, 80.845890, 20.166330)",
        "(279.017500, 87.823030, 15.369640)",
        "(279.446000, 96.359980, 8.568466)",
        "(279.824700, 100.943000, 4.820624)",
        "(280.509700, 108.947800, 358.471300)",
        "(281.019600, 115.161900, 354.042600)",
        "(281.767800, 120.373800, 350.353300)",
        "(282.942500, 124.500900, 347.742900)",
        "(283.596800, 126.330200, 346.608900)",
        "(284.509600, 129.930700, 344.113900)",
        "(285.667100, 132.053700, 343.270300)",
        "(287.450800, 134.521100, 341.765800)",
        "(289.319300, 138.007300, 338.726700)",
        "(290.222700, 138.923200, 338.009600)",
        "(291.786200, 138.550600, 339.252400)",
        "(293.379100, 138.069400, 340.451500)",
        "(295.108100, 138.755200, 339.856400)",
        "(296.801800, 139.178800, 339.335300)",
        "(297.721200, 138.681900, 339.926700)",
        "(299.480600, 137.279700, 341.544000)",
        "(301.106400, 136.186900, 342.504000)",
        "(303.094000, 134.741600, 343.695900)",
        "(304.260100, 133.947300, 344.381000)",
        "(306.712700, 133.459700, 344.691000)",
        "(308.933400, 133.977600, 343.164600)",
        "(311.457900, 132.983500, 343.248900)",
        "(314.172500, 131.010200, 344.294700)",
        "(316.688400, 129.738300, 344.344200)",
        "(317.742600, 129.423000, 343.850600)",
        "(319.534700, 128.562000, 342.743400)",
        "(321.529100, 126.523000, 342.856300)",
        "(323.283100, 124.383000, 342.436500)",
        "(324.496300, 122.418300, 341.288200)",
        "(324.919300, 121.460800, 340.632700)",
        "(325.583600, 119.488600, 339.045800)",
        "(325.982800, 117.562500, 337.034500)",
        "(326.047300, 115.155400, 335.416000)",
        "(325.933200, 113.494700, 335.180100)",
        "(325.260300, 110.351700, 334.781600)",
        "(324.459800, 108.151300, 333.472000)",
        "(323.719500, 106.133000, 332.141300)",
        "(322.308500, 103.398800, 331.938600)",
        "(320.547700, 100.973200, 331.797200)",
        "(319.529800, 100.110200, 331.386100)",
        "(317.581600, 98.522400, 330.563000)",
        "(315.340000, 96.526920, 330.507700)",
        "(312.787800, 94.593640, 330.782200)",
        "(310.112800, 92.689870, 331.042000)",
        "(308.728300, 91.699900, 331.219700)",
        "(306.082100, 90.221150, 331.188400)",
        "(303.485200, 89.351560, 330.388300)",
        "(300.670700, 87.620410, 331.156100)",
        "(297.830000, 85.246830, 333.176300)",
        "(296.577900, 84.370330, 333.780300)",
        "(294.456000, 82.866110, 334.910100)",
        "(292.257800, 82.169830, 335.337200)",
        "(290.032000, 81.683740, 335.865800)",
        "(289.011500, 80.718860, 337.044200)",
        "(287.352700, 77.853970, 340.781000)",
        "(286.108800, 75.377460, 343.882300)",
        "(284.350300, 73.744540, 345.830000)",
        "(283.137600, 72.102750, 348.335100)",
        "(282.034800, 69.275880, 352.370200)",
[truncated: 266,952 more chars]
