# Supplementary material for: Playing the mirror game in virtual reality with an autonomous character
Source: Sci Rep. 2022 Dec 9;12:21329. doi: 10.1038/s41598-022-25197-z (PMC9734752; doi:10.1038/s41598-022-25197-z)
Supplement: Supplementary file 2 — Supplementary Information 1. [file 41598_2022_25197_MOESM2_ESM.zip › Data/Couple14/condition1_trial1_player2.json]

{
    "isFemale": false,
    "eyesLevel": 1.6738388538360596,
    "timestamps": [
        0.0,
        0.019989013671875,
        0.03997802734375,
        0.05999755859375,
        0.079986572265625,
        0.100006103515625,
        0.1199951171875,
        0.139984130859375,
        0.160003662109375,
        0.17999267578125,
        0.199981689453125,
        0.220001220703125,
        0.239990234375,
        0.259979248046875,
        0.279998779296875,
        0.29998779296875,
        0.319976806640625,
        0.339996337890625,
        0.3599853515625,
        0.3800048828125,
        0.399993896484375,
        0.41998291015625,
        0.44000244140625,
        0.459991455078125,
        0.47998046875,
        0.5,
        0.519989013671875,
        0.53997802734375,
        0.55999755859375,
        0.579986572265625,
        0.600006103515625,
        0.6199951171875,
        0.639984130859375,
        0.660003662109375,
        0.67999267578125,
        0.699981689453125,
        0.720001220703125,
        0.739990234375,
        0.759979248046875,
        0.779998779296875,
        0.79998779296875,
        0.819976806640625,
        0.839996337890625,
        0.8599853515625,
        0.8800048828125,
        0.899993896484375,
        0.91998291015625,
        0.94000244140625,
        0.959991455078125,
        0.97998046875,
        1.0,
        1.019989013671875,
        1.03997802734375,
        1.05999755859375,
        1.079986572265625,
        1.100006103515625,
        1.1199951171875,
        1.139984130859375,
        1.160003662109375,
        1.17999267578125,
        1.199981689453125,
        1.220001220703125,
        1.239990234375,
        1.259979248046875,
        1.279998779296875,
        1.29998779296875,
        1.319976806640625,
        1.339996337890625,
        1.3599853515625,
        1.3800048828125,
        1.399993896484375,
        1.41998291015625,
        1.44000244140625,
        1.459991455078125,
        1.47998046875,
        1.5,
        1.519989013671875,
        1.53997802734375,
        1.55999755859375,
        1.579986572265625,
        1.600006103515625,
        1.6199951171875,
        1.639984130859375,
        1.660003662109375,
        1.67999267578125,
        1.699981689453125,
        1.720001220703125,
        1.739990234375,
        1.759979248046875,
        1.779998779296875,
        1.79998779296875,
        1.819976806640625,
        1.839996337890625,
        1.8599853515625,
        1.8800048828125,
        1.899993896484375,
        1.91998291015625,
        1.94000244140625,
        1.959991455078125,
        1.97998046875,
        2.0,
        2.019989013671875,
        2.03997802734375,
        2.05999755859375,
        2.079986572265625,
        2.100006103515625,
        2.1199951171875,
        2.139984130859375,
        2.160003662109375,
        2.17999267578125,
        2.199981689453125,
        2.220001220703125,
        2.239990234375,
        2.259979248046875,
        2.279998779296875,
        2.29998779296875,
        2.319976806640625,
        2.339996337890625,
        2.3599853515625,
        2.3800048828125,
        2.399993896484375,
        2.41998291015625,
        2.44000244140625,
        2.459991455078125,
        2.47998046875,
        2.5,
        2.519989013671875,
        2.53997802734375,
        2.55999755859375,
        2.579986572265625,
        2.600006103515625,
        2.6199951171875,
        2.639984130859375,
        2.660003662109375,
        2.67999267578125,
        2.699981689453125,
        2.720001220703125,
        2.739990234375,
        2.759979248046875,
        2.779998779296875,
        2.79998779296875,
        2.819976806640625,
        2.839996337890625,
        2.8599853515625,
        2.8800048828125,
        2.899993896484375,
        2.91998291015625,
        2.94000244140625,
        2.959991455078125,
        2.97998046875,
        3.0,
        3.019989013671875,
        3.03997802734375,
        3.05999755859375,
        3.079986572265625,
        3.100006103515625,
        3.1199951171875,
        3.139984130859375,
        3.160003662109375,
        3.17999267578125,
        3.199981689453125,
        3.220001220703125,
        3.239990234375,
        3.259979248046875,
        3.279998779296875,
        3.29998779296875,
        3.319976806640625,
        3.339996337890625,
        3.3599853515625,
        3.3800048828125,
        3.399993896484375,
        3.41998291015625,
        3.44000244140625,
        3.459991455078125,
        3.47998046875,
        3.5,
        3.519989013671875,
        3.53997802734375,
        3.55999755859375,
        3.579986572265625,
        3.600006103515625,
        3.6199951171875,
        3.639984130859375,
        3.660003662109375,
        3.67999267578125,
        3.699981689453125,
        3.720001220703125,
        3.739990234375,
        3.759979248046875,
        3.779998779296875,
        3.79998779296875,
        3.819976806640625,
        3.839996337890625,
        3.8599853515625,
        3.8800048828125,
        3.899993896484375,
        3.91998291015625,
        3.94000244140625,
        3.959991455078125,
        3.97998046875,
        4.0,
        4.019989013671875,
        4.03997802734375,
        4.05999755859375,
        4.079986572265625,
        4.100006103515625,
        4.1199951171875,
        4.139984130859375,
        4.160003662109375,
        4.17999267578125,
        4.199981689453125,
        4.220001220703125,
        4.239990234375,
        4.259979248046875,
        4.279998779296875,
        4.29998779296875,
        4.319976806640625,
        4.339996337890625,
        4.3599853515625,
        4.3800048828125,
        4.399993896484375,
        4.41998291015625,
        4.44000244140625,
        4.459991455078125,
        4.47998046875,
        4.5,
        4.519989013671875,
        4.53997802734375,
        4.55999755859375,
        4.579986572265625,
        4.600006103515625,
        4.6199951171875,
        4.639984130859375,
        4.660003662109375,
        4.67999267578125,
        4.699981689453125,
        4.720001220703125,
        4.739990234375,
        4.759979248046875,
        4.779998779296875,
        4.79998779296875,
        4.819976806640625,
        4.839996337890625,
        4.8599853515625,
        4.8800048828125,
        4.899993896484375,
        4.91998291015625,
        4.94000244140625,
        4.959991455078125,
        4.97998046875,
        5.0,
        5.019989013671875,
        5.03997802734375,
        5.05999755859375,
        5.079986572265625,
        5.100006103515625,
        5.1199951171875,
        5.139984130859375,
        5.160003662109375,
        5.17999267578125,
        5.199981689453125,
        5.220001220703125,
        5.239990234375,
        5.259979248046875,
        5.279998779296875,
        5.29998779296875,
        5.319976806640625,
        5.339996337890625,
        5.3599853515625,
        5.3800048828125,
        5.399993896484375,
        5.41998291015625,
        5.44000244140625,
        5.459991455078125,
        5.47998046875,
        5.5,
        5.519989013671875,
        5.53997802734375,
        5.55999755859375,
        5.579986572265625,
        5.600006103515625,
        5.6199951171875,
        5.639984130859375,
        5.660003662109375,
        5.67999267578125,
        5.699981689453125,
        5.720001220703125,
        5.739990234375,
        5.759979248046875,
        5.779998779296875,
        5.79998779296875,
        5.819976806640625,
        5.839996337890625,
        5.8599853515625,
        5.8800048828125,
        5.899993896484375,
        5.91998291015625,
        5.94000244140625,
        5.959991455078125,
        5.97998046875,
        6.0,
        6.019989013671875,
        6.03997802734375,
        6.05999755859375,
        6.079986572265625,
        6.100006103515625,
        6.1199951171875,
        6.139984130859375,
        6.160003662109375,
        6.17999267578125,
        6.199981689453125,
        6.220001220703125,
        6.239990234375,
        6.259979248046875,
        6.279998779296875,
        6.29998779296875,
        6.319976806640625,
        6.339996337890625,
        6.3599853515625,
        6.3800048828125,
        6.399993896484375,
        6.41998291015625,
        6.44000244140625,
        6.459991455078125,
        6.47998046875,
        6.5,
        6.519989013671875,
        6.53997802734375,
        6.55999755859375,
        6.579986572265625,
        6.600006103515625,
        6.6199951171875,
        6.639984130859375,
        6.660003662109375,
        6.67999267578125,
        6.699981689453125,
        6.720001220703125,
        6.739990234375,
        6.759979248046875,
        6.779998779296875,
        6.79998779296875,
        6.819976806640625,
        6.839996337890625,
        6.8599853515625,
        6.8800048828125,
        6.899993896484375,
        6.91998291015625,
        6.94000244140625,
        6.959991455078125,
        6.97998046875,
        7.0,
        7.019989013671875,
        7.03997802734375,
        7.05999755859375,
        7.079986572265625,
        7.100006103515625,
        7.1199951171875,
        7.139984130859375,
        7.160003662109375,
        7.17999267578125,
        7.199981689453125,
        7.220001220703125,
        7.239990234375,
        7.259979248046875,
        7.279998779296875,
        7.29998779296875,
        7.319976806640625,
        7.339996337890625,
        7.3599853515625,
        7.3800048828125,
        7.399993896484375,
        7.41998291015625,
        7.44000244140625,
        7.459991455078125,
        7.47998046875,
        7.5,
        7.519989013671875,
        7.53997802734375,
        7.55999755859375,
        7.579986572265625,
        7.600006103515625,
        7.6199951171875,
        7.639984130859375,
        7.660003662109375,
        7.67999267578125,
        7.699981689453125,
        7.720001220703125,
        7.739990234375,
        7.759979248046875,
        7.779998779296875,
        7.79998779296875,
        7.819976806640625,
        7.839996337890625,
        7.8599853515625,
        7.8800048828125,
        7.899993896484375,
        7.91998291015625,
        7.94000244140625,
        7.959991455078125,
        7.97998046875,
        8.0,
        8.019989013671875,
        8.03997802734375,
        8.05999755859375,
        8.079986572265625,
        8.100006103515625,
        8.1199951171875,
        8.139984130859375,
        8.160003662109375,
        8.17999267578125,
        8.199981689453125,
        8.220001220703125,
        8.239990234375,
        8.259979248046875,
        8.279998779296875,
        8.29998779296875,
        8.319976806640625,
        8.339996337890625,
        8.3599853515625,
        8.3800048828125,
        8.399993896484375,
        8.41998291015625,
        8.44000244140625,
        8.459991455078125,
        8.47998046875,
        8.5,
        8.519989013671875,
        8.53997802734375,
        8.55999755859375,
        8.579986572265625,
        8.600006103515625,
        8.6199951171875,
        8.639984130859375,
        8.660003662109375,
        8.67999267578125,
        8.699981689453125,
        8.720001220703125,
        8.739990234375,
        8.759979248046875,
        8.779998779296875,
        8.79998779296875,
        8.819976806640625,
        8.839996337890625,
        8.8599853515625,
        8.8800048828125,
        8.899993896484375,
        8.91998291015625,
        8.94000244140625,
        8.959991455078125,
        8.97998046875,
        9.0,
        9.019989013671875,
        9.03997802734375,
        9.05999755859375,
        9.079986572265625,
        9.100006103515625,
        9.1199951171875,
        9.139984130859375,
        9.160003662109375,
        9.17999267578125,
        9.199981689453125,
        9.220001220703125,
        9.239990234375,
        9.259979248046875,
        9.279998779296875,
        9.29998779296875,
        9.319976806640625,
        9.339996337890625,
        9.3599853515625,
        9.3800048828125,
        9.399993896484375,
        9.41998291015625,
        9.44000244140625,
        9.459991455078125,
        9.47998046875,
        9.5,
        9.519989013671875,
        9.53997802734375,
        9.55999755859375,
        9.579986572265625,
        9.600006103515625,
        9.6199951171875,
        9.639984130859375,
        9.660003662109375,
        9.67999267578125,
        9.699981689453125,
        9.720001220703125,
        9.739990234375,
        9.759979248046875,
        9.779998779296875,
        9.79998779296875,
        9.819976806640625,
        9.839996337890625,
        9.8599853515625,
        9.8800048828125,
        9.899993896484375,
        9.91998291015625,
        9.94000244140625,
        9.959991455078125,
        9.97998046875,
        10.0,
        10.019989013671875,
        10.03997802734375,
        10.05999755859375,
        10.079986572265625,
        10.100006103515625,
        10.1199951171875,
        10.139984130859375,
        10.160003662109375,
        10.17999267578125,
        10.199981689453125,
        10.220001220703125,
        10.239990234375,
        10.259979248046875,
        10.279998779296875,
        10.29998779296875,
        10.319976806640625,
        10.339996337890625,
        10.3599853515625,
        10.3800048828125,
        10.399993896484375,
        10.41998291015625,
        10.44000244140625,
        10.459991455078125,
        10.47998046875,
        10.5,
        10.519989013671875,
        10.53997802734375,
        10.55999755859375,
        10.579986572265625,
        10.600006103515625,
        10.6199951171875,
        10.639984130859375,
        10.660003662109375,
        10.67999267578125,
        10.699981689453125,
        10.720001220703125,
        10.739990234375,
        10.759979248046875,
        10.779998779296875,
        10.79998779296875,
        10.819976806640625,
        10.839996337890625,
        10.8599853515625,
        10.8800048828125,
        10.899993896484375,
        10.91998291015625,
        10.94000244140625,
        10.959991455078125,
        10.97998046875,
        11.0,
        11.019989013671875,
        11.03997802734375,
        11.05999755859375,
        11.079986572265625,
        11.100006103515625,
        11.1199951171875,
        11.139984130859375,
        11.160003662109375,
        11.17999267578125,
        11.199981689453125,
        11.220001220703125,
        11.239990234375,
        11.259979248046875,
        11.279998779296875,
        11.29998779296875,
        11.319976806640625,
        11.339996337890625,
        11.3599853515625,
        11.3800048828125,
        11.399993896484375,
        11.41998291015625,
        11.44000244140625,
        11.459991455078125,
        11.47998046875,
        11.5,
        11.519989013671875,
        11.53997802734375,
        11.55999755859375,
        11.579986572265625,
        11.600006103515625,
        11.6199951171875,
        11.639984130859375,
        11.660003662109375,
        11.67999267578125,
        11.699981689453125,
        11.720001220703125,
        11.739990234375,
        11.759979248046875,
        11.779998779296875,
        11.79998779296875,
        11.819976806640625,
        11.839996337890625,
        11.8599853515625,
        11.8800048828125,
        11.899993896484375,
        11.91998291015625,
        11.94000244140625,
        11.959991455078125,
        11.97998046875,
        12.0,
        12.019989013671875,
        12.03997802734375,
        12.05999755859375,
        12.079986572265625,
        12.100006103515625,
        12.1199951171875,
        12.139984130859375,
        12.160003662109375,
        12.17999267578125,
        12.199981689453125,
        12.220001220703125,
        12.239990234375,
        12.259979248046875,
        12.279998779296875,
        12.29998779296875,
        12.319976806640625,
        12.339996337890625,
        12.3599853515625,
        12.3800048828125,
        12.399993896484375,
        12.41998291015625,
        12.44000244140625,
        12.459991455078125,
        12.47998046875,
        12.5,
        12.519989013671875,
        12.53997802734375,
        12.55999755859375,
        12.579986572265625,
        12.600006103515625,
        12.6199951171875,
        12.639984130859375,
        12.660003662109375,
        12.67999267578125,
        12.699981689453125,
        12.720001220703125,
        12.739990234375,
        12.759979248046875,
        12.779998779296875,
        12.79998779296875,
        12.819976806640625,
        12.839996337890625,
        12.8599853515625,
        12.8800048828125,
        12.899993896484375,
        12.91998291015625,
        12.94000244140625,
        12.959991455078125,
        12.97998046875,
        13.0,
        13.019989013671875,
        13.03997802734375,
        13.05999755859375,
        13.079986572265625,
        13.100006103515625,
        13.1199951171875,
        13.139984130859375,
        13.160003662109375,
        13.17999267578125,
        13.199981689453125,
        13.220001220703125,
        13.239990234375,
        13.259979248046875,
        13.279998779296875,
        13.29998779296875,
        13.319976806640625,
        13.339996337890625,
        13.3599853515625,
        13.3800048828125,
        13.399993896484375,
        13.41998291015625,
        13.44000244140625,
        13.459991455078125,
        13.47998046875,
        13.5,
        13.519989013671875,
        13.53997802734375,
        13.55999755859375,
        13.579986572265625,
        13.600006103515625,
        13.6199951171875,
        13.639984130859375,
        13.660003662109375,
        13.67999267578125,
        13.699981689453125,
        13.720001220703125,
        13.739990234375,
        13.759979248046875,
        13.779998779296875,
        13.79998779296875,
        13.819976806640625,
        13.839996337890625,
        13.8599853515625,
        13.8800048828125,
        13.899993896484375,
        13.91998291015625,
        13.94000244140625,
        13.959991455078125,
        13.97998046875,
        14.0,
        14.019989013671875,
        14.03997802734375,
        14.05999755859375,
        14.079986572265625,
        14.100006103515625,
        14.1199951171875,
        14.139984130859375,
        14.160003662109375,
        14.17999267578125,
        14.199981689453125,
        14.220001220703125,
        14.239990234375,
        14.259979248046875,
        14.279998779296875,
        14.29998779296875,
        14.319976806640625,
        14.339996337890625,
        14.3599853515625,
        14.3800048828125,
        14.399993896484375,
        14.41998291015625,
        14.44000244140625,
        14.459991455078125,
        14.47998046875,
        14.5,
        14.519989013671875,
        14.53997802734375,
        14.55999755859375,
        14.579986572265625,
        14.600006103515625,
        14.6199951171875,
        14.639984130859375,
        14.660003662109375,
        14.67999267578125,
        14.699981689453125,
        14.720001220703125,
        14.739990234375,
        14.759979248046875,
        14.779998779296875,
        14.79998779296875,
        14.819976806640625,
        14.839996337890625,
        14.8599853515625,
        14.8800048828125,
        14.899993896484375,
        14.91998291015625,
        14.94000244140625,
        14.959991455078125,
        14.97998046875,
        15.0,
        15.019989013671875,
        15.03997802734375,
        15.05999755859375,
        15.079986572265625,
        15.100006103515625,
        15.1199951171875,
        15.139984130859375,
        15.160003662109375,
        15.17999267578125,
        15.199981689453125,
        15.220001220703125,
        15.239990234375,
        15.259979248046875,
        15.279998779296875,
        15.29998779296875,
        15.319976806640625,
        15.339996337890625,
        15.3599853515625,
        15.3800048828125,
        15.399993896484375,
        15.41998291015625,
        15.44000244140625,
        15.459991455078125,
        15.47998046875,
        15.5,
        15.519989013671875,
        15.53997802734375,
        15.55999755859375,
        15.579986572265625,
        15.600006103515625,
        15.6199951171875,
        15.639984130859375,
        15.660003662109375,
        15.67999267578125,
        15.699981689453125,
        15.720001220703125,
        15.739990234375,
        15.759979248046875,
        15.779998779296875,
        15.79998779296875,
        15.819976806640625,
        15.839996337890625,
        15.8599853515625,
        15.8800048828125,
        15.899993896484375,
        15.91998291015625,
        15.94000244140625,
        15.959991455078125,
        15.97998046875,
        16.0,
        16.019989013671876,
        16.03997802734375,
        16.05999755859375,
        16.079986572265626,
        16.100006103515626,
        16.1199951171875,
        16.139984130859376,
        16.160003662109376,
        16.17999267578125,
        16.199981689453126,
        16.220001220703126,
        16.239990234375,
        16.259979248046876,
        16.279998779296876,
        16.29998779296875,
        16.319976806640626,
        16.339996337890626,
        16.3599853515625,
        16.3800048828125,
        16.399993896484376,
        16.41998291015625,
        16.44000244140625,
        16.459991455078126,
        16.47998046875,
        16.5,
        16.519989013671876,
        16.53997802734375,
        16.55999755859375,
        16.579986572265626,
        16.600006103515626,
        16.6199951171875,
        16.639984130859376,
        16.660003662109376,
        16.67999267578125,
        16.699981689453126,
        16.720001220703126,
        16.739990234375,
        16.759979248046876,
        16.779998779296876,
        16.79998779296875,
        16.819976806640626,
        16.839996337890626,
        16.8599853515625,
        16.8800048828125,
        16.899993896484376,
        16.91998291015625,
        16.94000244140625,
        16.959991455078126,
        16.97998046875,
        17.0,
        17.019989013671876,
        17.03997802734375,
        17.05999755859375,
        17.079986572265626,
        17.100006103515626,
        17.1199951171875,
        17.139984130859376,
        17.160003662109376,
        17.17999267578125,
        17.199981689453126,
        17.220001220703126,
        17.239990234375,
        17.259979248046876,
        17.279998779296876,
        17.29998779296875,
        17.319976806640626,
        17.339996337890626,
        17.3599853515625,
        17.3800048828125,
        17.399993896484376,
        17.41998291015625,
        17.44000244140625,
        17.459991455078126,
        17.47998046875,
        17.5,
        17.519989013671876,
        17.53997802734375,
        17.55999755859375,
        17.579986572265626,
        17.600006103515626,
        17.6199951171875,
        17.639984130859376,
        17.660003662109376,
        17.67999267578125,
        17.699981689453126,
        17.720001220703126,
        17.739990234375,
        17.759979248046876,
        17.779998779296876,
        17.79998779296875,
        17.819976806640626,
        17.839996337890626,
        17.8599853515625,
        17.8800048828125,
        17.899993896484376,
        17.91998291015625,
        17.94000244140625,
        17.959991455078126,
        17.97998046875,
        18.0,
        18.019989013671876,
        18.03997802734375,
        18.05999755859375,
        18.079986572265626,
        18.100006103515626,
        18.1199951171875,
        18.139984130859376,
        18.160003662109376,
        18.17999267578125,
        18.199981689453126,
        18.220001220703126,
        18.239990234375,
        18.259979248046876,
        18.279998779296876,
        18.29998779296875,
        18.319976806640626,
        18.339996337890626,
        18.3599853515625,
        18.3800048828125,
        18.399993896484376,
        18.41998291015625,
        18.44000244140625,
        18.459991455078126,
        18.47998046875,
        18.5,
        18.519989013671876,
        18.53997802734375,
        18.55999755859375,
        18.579986572265626,
        18.600006103515626,
        18.6199951171875,
        18.639984130859376,
        18.660003662109376,
        18.67999267578125,
        18.699981689453126,
        18.720001220703126,
        18.739990234375,
        18.759979248046876,
        18.779998779296876,
        18.79998779296875,
        18.819976806640626,
        18.839996337890626,
        18.8599853515625,
        18.8800048828125,
        18.899993896484376,
        18.91998291015625,
        18.94000244140625,
        18.959991455078126,
        18.97998046875,
        19.0,
        19.019989013671876,
        19.03997802734375,
        19.05999755859375,
        19.079986572265626,
        19.100006103515626,
        19.1199951171875,
        19.139984130859376,
        19.160003662109376,
        19.17999267578125,
        19.199981689453126,
        19.220001220703126,
        19.239990234375,
        19.259979248046876,
        19.279998779296876,
        19.29998779296875,
        19.319976806640626,
        19.339996337890626,
        19.3599853515625,
        19.3800048828125,
        19.399993896484376,
        19.41998291015625,
        19.44000244140625,
        19.459991455078126,
        19.47998046875,
        19.5,
        19.519989013671876,
        19.53997802734375,
        19.55999755859375,
        19.579986572265626,
        19.600006103515626,
        19.6199951171875,
        19.639984130859376,
        19.660003662109376,
        19.67999267578125,
        19.699981689453126,
        19.720001220703126,
        19.739990234375,
        19.759979248046876,
        19.779998779296876,
        19.79998779296875,
        19.819976806640626,
        19.839996337890626,
        19.8599853515625,
        19.8800048828125,
        19.899993896484376,
        19.91998291015625,
        19.94000244140625,
        19.959991455078126,
        19.97998046875,
        20.0,
        20.019989013671876,
        20.03997802734375,
        20.05999755859375,
        20.079986572265626,
        20.100006103515626,
        20.1199951171875,
        20.139984130859376,
        20.160003662109376,
        20.17999267578125,
        20.199981689453126,
        20.220001220703126,
        20.239990234375,
        20.259979248046876,
        20.279998779296876,
        20.29998779296875,
        20.319976806640626,
        20.339996337890626,
        20.3599853515625,
        20.3800048828125,
        20.399993896484376,
        20.41998291015625,
        20.44000244140625,
        20.459991455078126,
        20.47998046875,
        20.5,
        20.519989013671876,
        20.53997802734375,
        20.55999755859375,
        20.579986572265626,
        20.600006103515626,
        20.6199951171875,
        20.639984130859376,
        20.660003662109376,
        20.67999267578125,
        20.699981689453126,
        20.720001220703126,
        20.739990234375,
        20.759979248046876,
        20.779998779296876,
        20.79998779296875,
        20.819976806640626,
        20.839996337890626,
        20.8599853515625,
        20.8800048828125,
        20.899993896484376,
        20.91998291015625,
        20.94000244140625,
        20.959991455078126,
        20.97998046875,
        21.0,
        21.019989013671876,
        21.03997802734375,
        21.05999755859375,
        21.079986572265626,
        21.100006103515626,
        21.1199951171875,
        21.139984130859376,
        21.160003662109376,
        21.17999267578125,
        21.199981689453126,
        21.220001220703126,
        21.239990234375,
        21.259979248046876,
        21.279998779296876,
        21.29998779296875,
        21.319976806640626,
        21.339996337890626,
        21.3599853515625,
        21.3800048828125,
        21.399993896484376,
        21.41998291015625,
        21.44000244140625,
        21.459991455078126,
        21.47998046875,
        21.5,
        21.519989013671876,
        21.53997802734375,
        21.55999755859375,
        21.579986572265626,
        21.600006103515626,
        21.6199951171875,
        21.639984130859376,
        21.660003662109376,
        21.67999267578125,
        21.699981689453126,
        21.720001220703126,
        21.739990234375,
        21.759979248046876,
        21.779998779296876,
        21.79998779296875,
        21.819976806640626,
        21.839996337890626,
        21.8599853515625,
        21.8800048828125,
        21.899993896484376,
        21.91998291015625,
        21.94000244140625,
        21.959991455078126,
        21.97998046875,
        22.0,
        22.019989013671876,
        22.03997802734375,
        22.05999755859375,
        22.079986572265626,
        22.100006103515626,
        22.1199951171875,
        22.139984130859376,
        22.160003662109376,
        22.17999267578125,
        22.199981689453126,
        22.220001220703126,
        22.239990234375,
        22.259979248046876,
        22.279998779296876,
        22.29998779296875,
        22.319976806640626,
        22.339996337890626,
        22.3599853515625,
        22.3800048828125,
        22.399993896484376,
        22.41998291015625,
        22.44000244140625,
        22.459991455078126,
        22.47998046875,
        22.5,
        22.519989013671876,
        22.53997802734375,
        22.55999755859375,
        22.579986572265626,
        22.600006103515626,
        22.6199951171875,
        22.639984130859376,
        22.660003662109376,
        22.67999267578125,
        22.699981689453126,
        22.720001220703126,
        22.739990234375,
        22.759979248046876,
        22.779998779296876,
        22.79998779296875,
        22.819976806640626,
        22.839996337890626,
        22.8599853515625,
        22.8800048828125,
        22.899993896484376,
        22.91998291015625,
        22.94000244140625,
        22.959991455078126,
        22.97998046875,
        23.0,
        23.019989013671876,
        23.03997802734375,
        23.05999755859375,
        23.079986572265626,
        23.100006103515626,
        23.1199951171875,
        23.139984130859376,
        23.160003662109376,
        23.17999267578125,
        23.199981689453126,
        23.220001220703126,
        23.239990234375,
        23.259979248046876,
        23.279998779296876,
        23.29998779296875,
        23.319976806640626,
        23.339996337890626,
        23.3599853515625,
        23.3800048828125,
        23.399993896484376,
        23.41998291015625,
        23.44000244140625,
        23.459991455078126,
        23.47998046875,
        23.5,
        23.519989013671876,
        23.53997802734375,
        23.55999755859375,
        23.579986572265626,
        23.600006103515626,
        23.6199951171875,
        23.639984130859376,
        23.660003662109376,
        23.67999267578125,
        23.699981689453126,
        23.720001220703126,
        23.739990234375,
        23.759979248046876,
        23.779998779296876,
        23.79998779296875,
        23.819976806640626,
        23.839996337890626,
        23.8599853515625,
        23.8800048828125,
        23.899993896484376,
        23.91998291015625,
        23.94000244140625,
        23.959991455078126,
        23.97998046875,
        24.0,
        24.019989013671876,
        24.03997802734375,
        24.05999755859375,
        24.079986572265626,
        24.100006103515626,
        24.1199951171875,
        24.139984130859376,
        24.160003662109376,
        24.17999267578125,
        24.199981689453126,
        24.220001220703126,
        24.239990234375,
        24.259979248046876,
        24.279998779296876,
        24.29998779296875,
        24.319976806640626,
        24.339996337890626,
        24.3599853515625,
        24.3800048828125,
        24.399993896484376,
        24.41998291015625,
        24.44000244140625,
        24.459991455078126,
        24.47998046875,
        24.5,
        24.519989013671876,
        24.53997802734375,
        24.55999755859375,
        24.579986572265626,
        24.600006103515626,
        24.6199951171875,
        24.639984130859376,
        24.660003662109376,
        24.67999267578125,
        24.699981689453126,
        24.720001220703126,
        24.739990234375,
        24.759979248046876,
        24.779998779296876,
        24.79998779296875,
        24.819976806640626,
        24.839996337890626,
        24.8599853515625,
        24.8800048828125,
        24.899993896484376,
        24.91998291015625,
        24.94000244140625,
        24.959991455078126,
        24.97998046875,
        25.0,
        25.019989013671876,
        25.03997802734375,
        25.05999755859375,
        25.079986572265626,
        25.100006103515626,
        25.1199951171875,
        25.139984130859376,
        25.160003662109376,
        25.17999267578125,
        25.199981689453126,
        25.220001220703126,
        25.239990234375,
        25.259979248046876,
        25.279998779296876,
        25.29998779296875,
        25.319976806640626,
        25.339996337890626,
        25.3599853515625,
        25.3800048828125,
        25.399993896484376,
        25.41998291015625,
        25.44000244140625,
        25.459991455078126,
        25.47998046875,
        25.5,
        25.519989013671876,
        25.53997802734375,
        25.55999755859375,
        25.579986572265626,
        25.600006103515626,
        25.6199951171875,
        25.639984130859376,
        25.660003662109376,
        25.67999267578125,
        25.699981689453126,
        25.720001220703126,
        25.739990234375,
        25.759979248046876,
        25.779998779296876,
        25.79998779296875,
        25.819976806640626,
        25.839996337890626,
        25.8599853515625,
        25.8800048828125,
        25.899993896484376,
        25.91998291015625,
        25.94000244140625,
        25.959991455078126,
        25.97998046875,
        26.0,
        26.019989013671876,
        26.03997802734375,
        26.05999755859375,
        26.079986572265626,
        26.100006103515626,
        26.1199951171875,
        26.139984130859376,
        26.160003662109376,
        26.17999267578125,
        26.199981689453126,
        26.220001220703126,
        26.239990234375,
        26.259979248046876,
        26.279998779296876,
        26.29998779296875,
        26.319976806640626,
        26.339996337890626,
        26.3599853515625,
        26.3800048828125,
        26.399993896484376,
        26.41998291015625,
        26.44000244140625,
        26.459991455078126,
        26.47998046875,
        26.5,
        26.519989013671876,
        26.53997802734375,
        26.55999755859375,
        26.579986572265626,
        26.600006103515626,
        26.6199951171875,
        26.639984130859376,
        26.660003662109376,
        26.67999267578125,
        26.699981689453126,
        26.720001220703126,
        26.739990234375,
        26.759979248046876,
        26.779998779296876,
        26.79998779296875,
        26.819976806640626,
        26.839996337890626,
        26.8599853515625,
        26.8800048828125,
        26.899993896484376,
        26.91998291015625,
        26.94000244140625,
        26.959991455078126,
        26.97998046875,
        27.0,
        27.019989013671876,
        27.03997802734375,
        27.05999755859375,
        27.079986572265626,
        27.100006103515626,
        27.1199951171875,
        27.139984130859376,
        27.160003662109376,
        27.17999267578125,
        27.199981689453126,
        27.220001220703126,
        27.239990234375,
        27.259979248046876,
        27.279998779296876,
        27.29998779296875,
        27.319976806640626,
        27.339996337890626,
        27.3599853515625,
        27.3800048828125,
        27.399993896484376,
        27.41998291015625,
        27.44000244140625,
        27.459991455078126,
        27.47998046875,
        27.5,
        27.519989013671876,
        27.53997802734375,
        27.55999755859375,
        27.579986572265626,
        27.600006103515626,
        27.6199951171875,
        27.639984130859376,
        27.660003662109376,
        27.67999267578125,
        27.699981689453126,
        27.720001220703126,
        27.739990234375,
        27.759979248046876,
        27.779998779296876,
        27.79998779296875,
        27.819976806640626,
        27.839996337890626,
        27.8599853515625,
        27.8800048828125,
        27.899993896484376,
        27.91998291015625,
        27.94000244140625,
        27.959991455078126,
        27.97998046875,
        28.0,
        28.019989013671876,
        28.03997802734375,
        28.05999755859375,
        28.079986572265626,
        28.100006103515626,
        28.1199951171875,
        28.139984130859376,
        28.160003662109376,
        28.17999267578125,
        28.199981689453126,
        28.220001220703126,
        28.239990234375,
        28.259979248046876,
        28.279998779296876,
        28.29998779296875,
        28.319976806640626,
        28.339996337890626,
        28.3599853515625,
        28.3800048828125,
        28.399993896484376,
        28.41998291015625,
        28.44000244140625,
        28.459991455078126,
        28.47998046875,
        28.5,
        28.519989013671876,
        28.53997802734375,
        28.55999755859375,
        28.579986572265626,
        28.600006103515626,
        28.6199951171875,
        28.639984130859376,
        28.660003662109376,
        28.67999267578125,
        28.699981689453126,
        28.720001220703126,
        28.739990234375,
        28.759979248046876,
        28.779998779296876,
        28.79998779296875,
        28.819976806640626,
        28.839996337890626,
        28.8599853515625,
        28.8800048828125,
        28.899993896484376,
        28.91998291015625,
        28.94000244140625,
        28.959991455078126,
        28.97998046875,
        29.0,
        29.019989013671876,
        29.03997802734375,
        29.05999755859375,
        29.079986572265626,
        29.100006103515626,
        29.1199951171875,
        29.139984130859376,
        29.160003662109376,
        29.17999267578125,
        29.199981689453126,
        29.220001220703126,
        29.239990234375,
        29.259979248046876,
        29.279998779296876,
        29.29998779296875,
        29.319976806640626,
        29.339996337890626,
        29.3599853515625,
        29.3800048828125,
        29.399993896484376,
        29.41998291015625,
        29.44000244140625,
        29.459991455078126,
        29.47998046875,
        29.5,
        29.519989013671876,
        29.53997802734375,
        29.55999755859375,
        29.579986572265626,
        29.600006103515626,
        29.6199951171875,
        29.639984130859376,
        29.660003662109376,
        29.67999267578125,
        29.699981689453126,
        29.720001220703126,
        29.739990234375,
        29.759979248046876,
        29.779998779296876,
        29.79998779296875,
        29.819976806640626,
        29.839996337890626,
        29.8599853515625,
        29.8800048828125,
        29.899993896484376,
        29.91998291015625,
        29.94000244140625,
        29.959991455078126,
        29.97998046875,
        30.0,
        30.019989013671876,
        30.03997802734375,
        30.05999755859375,
        30.079986572265626,
        30.100006103515626,
        30.1199951171875,
        30.139984130859376,
        30.160003662109376,
        30.17999267578125,
        30.199981689453126,
        30.220001220703126,
        30.239990234375,
        30.259979248046876,
        30.279998779296876,
        30.29998779296875,
        30.319976806640626,
        30.339996337890626,
        30.3599853515625,
        30.3800048828125,
        30.399993896484376,
        30.41998291015625,
        30.44000244140625,
        30.459991455078126,
        30.47998046875,
        30.5,
        30.519989013671876,
        30.53997802734375,
        30.55999755859375,
        30.579986572265626,
        30.600006103515626,
        30.6199951171875,
        30.639984130859376,
        30.660003662109376,
        30.67999267578125,
        30.699981689453126,
        30.720001220703126,
        30.739990234375,
        30.759979248046876,
        30.779998779296876,
        30.79998779296875,
        30.819976806640626,
        30.839996337890626,
        30.8599853515625,
        30.8800048828125,
        30.899993896484376,
        30.91998291015625,
        30.94000244140625,
        30.959991455078126,
        30.97998046875,
        31.0,
        31.019989013671876,
        31.03997802734375,
        31.05999755859375,
        31.079986572265626,
        31.100006103515626,
        31.1199951171875,
        31.139984130859376,
        31.160003662109376,
        31.17999267578125,
        31.199981689453126,
        31.220001220703126,
        31.239990234375,
        31.259979248046876,
        31.279998779296876,
        31.29998779296875,
        31.319976806640626,
        31.339996337890626,
        31.3599853515625,
        31.3800048828125,
        31.399993896484376,
        31.41998291015625,
        31.44000244140625,
        31.459991455078126,
        31.47998046875,
        31.5,
        31.519989013671876,
        31.53997802734375,
        31.55999755859375,
        31.579986572265626,
        31.600006103515626,
        31.6199951171875,
        31.639984130859376,
        31.660003662109376,
        31.67999267578125,
        31.699981689453126,
        31.720001220703126,
        31.739990234375,
        31.759979248046876,
        31.779998779296876,
        31.79998779296875,
        31.819976806640626,
        31.839996337890626,
        31.8599853515625,
        31.8800048828125,
        31.899993896484376,
        31.91998291015625,
        31.94000244140625,
        31.959991455078126,
        31.97998046875,
        32.0,
        32.019989013671878,
        32.03997802734375,
        32.05999755859375,
        32.079986572265628,
        32.100006103515628,
        32.1199951171875,
        32.139984130859378,
        32.160003662109378,
        32.17999267578125,
        32.199981689453128,
        32.220001220703128,
        32.239990234375,
        32.259979248046878,
        32.279998779296878,
        32.29998779296875,
        32.319976806640628,
        32.339996337890628,
        32.3599853515625,
        32.3800048828125,
        32.399993896484378,
        32.41998291015625,
        32.44000244140625,
        32.459991455078128,
        32.47998046875,
        32.5,
        32.519989013671878,
        32.53997802734375,
        32.55999755859375,
        32.579986572265628,
        32.600006103515628,
        32.6199951171875,
        32.639984130859378,
        32.660003662109378,
        32.67999267578125,
        32.699981689453128,
        32.720001220703128,
        32.739990234375,
        32.759979248046878,
        32.779998779296878,
        32.79998779296875,
        32.819976806640628,
        32.839996337890628,
        32.8599853515625,
        32.8800048828125,
        32.899993896484378,
        32.91998291015625,
        32.94000244140625,
        32.959991455078128,
        32.97998046875,
        33.0,
        33.019989013671878,
        33.03997802734375,
        33.05999755859375,
        33.079986572265628,
        33.100006103515628,
        33.1199951171875,
        33.139984130859378,
        33.160003662109378,
        33.17999267578125,
        33.199981689453128,
        33.220001220703128,
        33.239990234375,
        33.259979248046878,
        33.279998779296878,
        33.29998779296875,
        33.319976806640628,
        33.339996337890628,
        33.3599853515625,
        33.3800048828125,
        33.399993896484378,
        33.41998291015625,
        33.44000244140625,
        33.459991455078128,
        33.47998046875,
        33.5,
        33.519989013671878,
        33.53997802734375,
        33.55999755859375,
        33.579986572265628,
        33.600006103515628,
        33.6199951171875,
        33.639984130859378,
        33.660003662109378,
        33.67999267578125,
        33.699981689453128,
        33.720001220703128,
        33.739990234375,
        33.759979248046878,
        33.779998779296878,
        33.79998779296875,
        33.819976806640628,
        33.839996337890628,
        33.8599853515625,
        33.8800048828125,
        33.899993896484378,
        33.91998291015625,
        33.94000244140625,
        33.959991455078128,
        33.97998046875,
        34.0,
        34.019989013671878,
        34.03997802734375,
        34.05999755859375,
        34.079986572265628,
        34.100006103515628,
        34.1199951171875,
        34.139984130859378,
        34.160003662109378,
        34.17999267578125,
        34.199981689453128,
        34.220001220703128,
        34.239990234375,
        34.259979248046878,
        34.279998779296878,
        34.29998779296875,
        34.319976806640628,
        34.339996337890628,
        34.3599853515625,
        34.3800048828125,
        34.399993896484378,
        34.41998291015625,
        34.44000244140625,
        34.459991455078128,
        34.47998046875,
        34.5,
        34.519989013671878,
        34.53997802734375,
        34.55999755859375,
        34.579986572265628,
        34.600006103515628,
        34.6199951171875,
        34.639984130859378,
        34.660003662109378,
        34.67999267578125,
        34.699981689453128,
        34.720001220703128,
        34.739990234375,
        34.759979248046878,
        34.779998779296878,
        34.79998779296875,
        34.819976806640628,
        34.839996337890628,
        34.8599853515625,
        34.8800048828125,
        34.899993896484378,
        34.91998291015625,
        34.94000244140625,
        34.959991455078128,
        34.97998046875,
        35.0,
        35.019989013671878,
        35.03997802734375,
        35.05999755859375,
        35.079986572265628,
        35.100006103515628,
        35.1199951171875,
        35.139984130859378,
        35.160003662109378,
        35.17999267578125,
        35.199981689453128,
        35.220001220703128,
        35.239990234375,
        35.259979248046878,
        35.279998779296878,
        35.29998779296875,
        35.319976806640628,
        35.339996337890628,
        35.3599853515625,
        35.3800048828125,
        35.399993896484378,
        35.41998291015625,
        35.44000244140625,
        35.459991455078128,
        35.47998046875,
        35.5,
        35.519989013671878,
        35.53997802734375,
        35.55999755859375,
        35.579986572265628,
        35.600006103515628,
        35.6199951171875,
        35.639984130859378,
        35.660003662109378,
        35.67999267578125,
        35.699981689453128,
        35.720001220703128,
        35.739990234375,
        35.759979248046878,
        35.779998779296878,
        35.79998779296875,
        35.819976806640628,
        35.839996337890628,
        35.8599853515625,
        35.8800048828125,
        35.899993896484378,
        35.91998291015625,
        35.94000244140625,
        35.959991455078128,
        35.97998046875,
        36.0,
        36.019989013671878,
        36.03997802734375,
        36.05999755859375,
        36.079986572265628,
        36.100006103515628,
        36.1199951171875,
        36.139984130859378,
        36.160003662109378,
        36.17999267578125,
        36.199981689453128,
        36.220001220703128,
        36.239990234375,
        36.259979248046878,
        36.279998779296878,
        36.29998779296875,
        36.319976806640628,
        36.339996337890628,
        36.3599853515625,
        36.3800048828125,
        36.399993896484378,
        36.41998291015625,
        36.44000244140625,
        36.459991455078128,
        36.47998046875,
        36.5,
        36.519989013671878,
        36.53997802734375,
        36.55999755859375,
        36.579986572265628,
        36.600006103515628,
        36.6199951171875,
        36.639984130859378,
        36.660003662109378,
        36.67999267578125,
        36.699981689453128,
        36.720001220703128,
        36.739990234375,
        36.759979248046878,
        36.779998779296878,
        36.79998779296875,
        36.819976806640628,
        36.839996337890628,
        36.8599853515625,
        36.8800048828125,
        36.899993896484378,
        36.91998291015625,
        36.94000244140625,
        36.959991455078128,
        36.97998046875,
        37.0,
        37.019989013671878,
        37.03997802734375,
        37.05999755859375,
        37.079986572265628,
        37.100006103515628,
        37.1199951171875,
        37.139984130859378,
        37.160003662109378,
        37.17999267578125,
        37.199981689453128,
        37.220001220703128,
        37.239990234375,
        37.259979248046878,
        37.279998779296878,
        37.29998779296875,
        37.319976806640628,
        37.339996337890628,
        37.3599853515625,
        37.3800048828125,
        37.399993896484378,
        37.41998291015625,
        37.44000244140625,
        37.459991455078128,
        37.47998046875,
        37.5,
        37.519989013671878,
        37.53997802734375,
        37.55999755859375,
        37.579986572265628,
        37.600006103515628,
        37.6199951171875,
        37.639984130859378,
        37.660003662109378,
        37.67999267578125,
        37.699981689453128,
        37.720001220703128,
        37.739990234375,
        37.759979248046878,
        37.779998779296878,
        37.79998779296875,
        37.819976806640628,
        37.839996337890628,
        37.8599853515625,
        37.8800048828125,
        37.899993896484378,
        37.91998291015625,
        37.94000244140625,
        37.959991455078128,
        37.97998046875,
        38.0,
        38.019989013671878,
        38.03997802734375,
        38.05999755859375,
        38.079986572265628,
        38.100006103515628,
        38.1199951171875,
        38.139984130859378,
        38.160003662109378,
        38.17999267578125,
        38.199981689453128,
        38.220001220703128,
        38.239990234375,
        38.259979248046878,
        38.279998779296878,
        38.29998779296875,
        38.319976806640628,
        38.339996337890628,
        38.3599853515625,
        38.3800048828125,
        38.399993896484378,
        38.41998291015625,
        38.44000244140625,
        38.459991455078128,
        38.47998046875,
        38.5,
        38.519989013671878,
        38.53997802734375,
        38.55999755859375,
        38.579986572265628,
        38.600006103515628,
        38.6199951171875,
        38.639984130859378,
        38.660003662109378,
        38.67999267578125,
        38.699981689453128,
        38.720001220703128,
        38.739990234375,
        38.759979248046878,
        38.779998779296878,
        38.79998779296875,
        38.819976806640628,
        38.839996337890628,
        38.8599853515625,
        38.8800048828125,
        38.899993896484378,
        38.91998291015625,
        38.94000244140625,
        38.959991455078128,
        38.97998046875,
        39.0,
        39.019989013671878,
        39.03997802734375,
        39.05999755859375,
        39.079986572265628,
        39.100006103515628,
        39.1199951171875,
        39.139984130859378,
        39.160003662109378,
        39.17999267578125,
        39.199981689453128,
        39.220001220703128,
        39.239990234375,
        39.259979248046878,
        39.279998779296878,
        39.29998779296875,
        39.319976806640628,
        39.339996337890628,
        39.3599853515625,
        39.3800048828125,
        39.399993896484378,
        39.41998291015625,
        39.44000244140625,
        39.459991455078128,
        39.47998046875,
        39.5,
        39.519989013671878,
        39.53997802734375,
        39.55999755859375,
        39.579986572265628,
        39.600006103515628,
        39.6199951171875,
        39.639984130859378,
        39.660003662109378,
        39.67999267578125,
        39.699981689453128,
        39.720001220703128,
        39.739990234375,
        39.759979248046878,
        39.779998779296878,
        39.79998779296875,
        39.819976806640628,
        39.839996337890628,
        39.8599853515625,
        39.8800048828125,
        39.899993896484378,
        39.91998291015625,
        39.94000244140625,
        39.959991455078128,
        39.97998046875,
        40.0,
        40.019989013671878,
        40.03997802734375,
        40.05999755859375,
        40.079986572265628,
        40.100006103515628,
        40.1199951171875,
        40.139984130859378,
        40.160003662109378,
        40.17999267578125,
        40.199981689453128,
        40.220001220703128,
        40.239990234375,
        40.259979248046878,
        40.279998779296878,
        40.29998779296875,
        40.319976806640628,
        40.339996337890628,
        40.3599853515625,
        40.3800048828125,
        40.399993896484378,
        40.41998291015625,
        40.44000244140625,
        40.459991455078128,
        40.47998046875,
        40.5,
        40.519989013671878,
        40.53997802734375,
        40.55999755859375,
        40.579986572265628,
        40.600006103515628,
        40.6199951171875,
        40.639984130859378,
        40.660003662109378,
        40.67999267578125,
        40.699981689453128,
        40.720001220703128,
        40.739990234375,
        40.759979248046878,
        40.779998779296878,
        40.79998779296875,
        40.819976806640628,
        40.839996337890628,
        40.8599853515625,
        40.8800048828125,
        40.899993896484378,
        40.91998291015625,
        40.94000244140625,
        40.959991455078128,
        40.97998046875,
        41.0,
        41.019989013671878,
        41.03997802734375,
        41.05999755859375,
        41.079986572265628,
        41.100006103515628,
        41.1199951171875,
        41.139984130859378,
        41.160003662109378,
        41.17999267578125,
        41.199981689453128,
        41.220001220703128,
        41.239990234375,
        41.259979248046878,
        41.279998779296878,
        41.29998779296875,
        41.319976806640628,
        41.339996337890628,
        41.3599853515625,
        41.3800048828125,
        41.399993896484378,
        41.41998291015625,
        41.44000244140625,
        41.459991455078128,
        41.47998046875,
        41.5,
        41.519989013671878,
        41.53997802734375,
        41.55999755859375,
        41.579986572265628,
        41.600006103515628,
        41.6199951171875,
        41.639984130859378,
        41.660003662109378,
        41.67999267578125,
        41.699981689453128,
        41.720001220703128,
        41.739990234375,
        41.759979248046878,
        41.779998779296878,
        41.79998779296875,
        41.819976806640628,
        41.839996337890628,
        41.8599853515625,
        41.8800048828125,
        41.899993896484378,
        41.91998291015625,
        41.94000244140625,
        41.959991455078128,
        41.97998046875,
        42.0,
        42.019989013671878,
        42.03997802734375,
        42.05999755859375,
        42.079986572265628,
        42.100006103515628,
        42.1199951171875,
        42.139984130859378,
        42.160003662109378,
        42.17999267578125,
        42.199981689453128,
        42.220001220703128,
        42.239990234375,
        42.259979248046878,
        42.279998779296878,
        42.29998779296875,
        42.319976806640628,
        42.339996337890628,
        42.3599853515625,
        42.3800048828125,
        42.399993896484378,
        42.41998291015625,
        42.44000244140625,
        42.459991455078128,
        42.47998046875,
        42.5,
        42.519989013671878,
        42.53997802734375,
        42.55999755859375,
        42.579986572265628,
        42.600006103515628,
        42.6199951171875,
        42.639984130859378,
        42.660003662109378,
        42.67999267578125,
        42.699981689453128,
        42.720001220703128,
        42.739990234375,
        42.759979248046878,
        42.779998779296878,
        42.79998779296875,
        42.819976806640628,
        42.839996337890628,
        42.8599853515625,
        42.8800048828125,
        42.899993896484378,
        42.91998291015625,
        42.94000244140625,
        42.959991455078128,
        42.97998046875,
        43.0,
        43.019989013671878,
        43.03997802734375,
        43.05999755859375,
        43.079986572265628,
        43.100006103515628,
        43.1199951171875,
        43.139984130859378,
        43.160003662109378,
        43.17999267578125,
        43.199981689453128,
        43.220001220703128,
        43.239990234375,
        43.259979248046878,
        43.279998779296878,
        43.29998779296875,
        43.319976806640628,
        43.339996337890628,
        43.3599853515625,
        43.3800048828125,
        43.399993896484378,
        43.41998291015625,
        43.44000244140625,
        43.459991455078128,
        43.47998046875,
        43.5,
        43.519989013671878,
        43.53997802734375,
        43.55999755859375,
        43.579986572265628,
        43.600006103515628,
        43.6199951171875,
        43.639984130859378,
        43.660003662109378,
        43.67999267578125,
        43.699981689453128,
        43.720001220703128,
        43.739990234375,
        43.759979248046878,
        43.779998779296878,
        43.79998779296875,
        43.819976806640628,
        43.839996337890628,
        43.8599853515625,
        43.8800048828125,
        43.899993896484378,
        43.91998291015625,
        43.94000244140625,
        43.959991455078128,
        43.97998046875,
        44.0,
        44.019989013671878,
        44.03997802734375,
        44.05999755859375,
        44.079986572265628,
        44.100006103515628,
        44.1199951171875,
        44.139984130859378,
        44.160003662109378,
        44.17999267578125,
        44.199981689453128,
        44.220001220703128,
        44.239990234375,
        44.259979248046878,
        44.279998779296878,
        44.29998779296875,
        44.319976806640628,
        44.339996337890628,
        44.3599853515625,
        44.3800048828125,
        44.399993896484378,
        44.41998291015625,
        44.44000244140625,
        44.459991455078128,
        44.47998046875,
        44.5,
        44.519989013671878,
        44.53997802734375,
        44.55999755859375,
        44.579986572265628,
        44.600006103515628,
        44.6199951171875,
        44.639984130859378,
        44.660003662109378,
        44.67999267578125,
        44.699981689453128,
        44.720001220703128,
        44.739990234375,
        44.759979248046878,
        44.779998779296878,
        44.79998779296875,
        44.819976806640628,
        44.839996337890628,
        44.8599853515625,
        44.8800048828125,
        44.899993896484378,
        44.91998291015625,
        44.94000244140625,
        44.959991455078128,
        44.97998046875,
        45.0,
        45.019989013671878,
        45.03997802734375,
        45.05999755859375,
        45.079986572265628,
        45.100006103515628,
        45.1199951171875,
        45.139984130859378,
        45.160003662109378,
        45.17999267578125,
        45.199981689453128,
        45.220001220703128,
        45.239990234375,
        45.259979248046878,
        45.279998779296878,
        45.29998779296875,
        45.319976806640628,
        45.339996337890628,
        45.3599853515625,
        45.3800048828125,
        45.399993896484378,
        45.41998291015625,
        45.44000244140625,
        45.459991455078128,
        45.47998046875,
        45.5,
        45.519989013671878,
        45.53997802734375,
        45.55999755859375,
        45.579986572265628,
        45.600006103515628,
        45.6199951171875,
        45.639984130859378,
        45.660003662109378,
        45.67999267578125,
        45.699981689453128,
        45.720001220703128,
        45.739990234375,
        45.759979248046878,
        45.779998779296878,
        45.79998779296875,
        45.819976806640628,
        45.839996337890628,
        45.8599853515625,
        45.8800048828125,
        45.899993896484378,
        45.91998291015625,
        45.94000244140625,
        45.959991455078128,
        45.97998046875,
        46.0,
        46.019989013671878,
        46.03997802734375,
        46.05999755859375,
        46.079986572265628,
        46.100006103515628,
        46.1199951171875,
        46.139984130859378,
        46.160003662109378,
        46.17999267578125,
        46.199981689453128,
        46.220001220703128,
        46.239990234375,
        46.259979248046878,
        46.279998779296878,
        46.29998779296875,
        46.319976806640628,
        46.339996337890628,
        46.3599853515625,
        46.3800048828125,
        46.399993896484378,
        46.41998291015625,
        46.44000244140625,
        46.459991455078128,
        46.47998046875,
        46.5,
        46.519989013671878,
        46.53997802734375,
        46.55999755859375,
        46.579986572265628,
        46.600006103515628,
        46.6199951171875,
        46.639984130859378,
        46.660003662109378,
        46.67999267578125,
        46.699981689453128,
        46.720001220703128,
        46.739990234375,
        46.759979248046878,
        46.779998779296878,
        46.79998779296875,
        46.819976806640628,
        46.839996337890628,
        46.8599853515625,
        46.8800048828125,
        46.899993896484378,
        46.91998291015625,
        46.94000244140625,
        46.959991455078128,
        46.97998046875,
        47.0,
        47.019989013671878,
        47.03997802734375,
        47.05999755859375,
        47.079986572265628,
        47.0999755859375,
        47.1199951171875,
        47.139984130859378,
        47.160003662109378,
        47.17999267578125,
        47.199981689453128,
        47.220001220703128,
        47.239990234375,
        47.259979248046878,
        47.279998779296878,
        47.29998779296875,
        47.319976806640628,
        47.339996337890628,
        47.3599853515625,
        47.3800048828125,
        47.399993896484378,
        47.41998291015625,
        47.44000244140625,
        47.459991455078128,
        47.47998046875,
        47.5,
        47.519989013671878,
        47.53997802734375,
        47.55999755859375,
        47.579986572265628,
        47.5999755859375,
        47.6199951171875,
        47.639984130859378,
        47.660003662109378,
        47.67999267578125,
        47.699981689453128,
        47.720001220703128,
        47.739990234375,
        47.759979248046878,
        47.779998779296878,
        47.79998779296875,
        47.819976806640628,
        47.839996337890628,
        47.8599853515625,
        47.8800048828125,
        47.899993896484378,
        47.91998291015625,
        47.94000244140625,
        47.959991455078128,
        47.97998046875,
        48.0,
        48.019989013671878,
        48.03997802734375,
        48.05999755859375,
        48.079986572265628,
        48.0999755859375,
        48.1199951171875,
        48.139984130859378,
        48.160003662109378,
        48.17999267578125,
        48.199981689453128,
        48.220001220703128,
        48.239990234375,
        48.259979248046878,
        48.279998779296878,
        48.29998779296875,
        48.319976806640628,
        48.339996337890628,
        48.3599853515625,
        48.3800048828125,
        48.399993896484378,
        48.41998291015625,
        48.44000244140625,
        48.459991455078128,
        48.47998046875,
        48.5,
        48.519989013671878,
        48.53997802734375,
        48.55999755859375,
        48.579986572265628,
        48.5999755859375,
        48.6199951171875,
        48.639984130859378,
        48.660003662109378,
        48.67999267578125,
        48.699981689453128,
        48.720001220703128,
        48.739990234375,
        48.759979248046878,
        48.779998779296878,
        48.79998779296875,
        48.819976806640628,
        48.839996337890628,
        48.8599853515625,
        48.8800048828125,
        48.899993896484378,
        48.91998291015625,
        48.94000244140625,
        48.959991455078128,
        48.97998046875,
        49.0,
        49.019989013671878,
        49.03997802734375,
        49.05999755859375,
        49.079986572265628,
        49.0999755859375,
        49.1199951171875,
        49.139984130859378,
        49.160003662109378,
        49.17999267578125,
        49.199981689453128,
        49.220001220703128,
        49.239990234375,
        49.259979248046878,
        49.279998779296878,
        49.29998779296875,
        49.319976806640628,
        49.339996337890628,
        49.3599853515625,
        49.3800048828125,
        49.399993896484378,
        49.41998291015625,
        49.44000244140625,
        49.459991455078128,
        49.47998046875,
        49.5,
        49.519989013671878,
        49.53997802734375,
        49.55999755859375,
        49.579986572265628,
        49.5999755859375,
        49.6199951171875,
        49.639984130859378,
        49.660003662109378,
        49.67999267578125,
        49.699981689453128,
        49.720001220703128,
        49.739990234375,
        49.759979248046878,
        49.779998779296878,
        49.79998779296875,
        49.819976806640628,
        49.839996337890628,
        49.8599853515625,
        49.8800048828125,
        49.899993896484378,
        49.91998291015625,
        49.94000244140625,
        49.959991455078128,
        49.97998046875,
        50.0,
        50.019989013671878,
        50.03997802734375,
        50.05999755859375,
        50.079986572265628,
        50.0999755859375,
        50.1199951171875,
        50.139984130859378,
        50.160003662109378,
        50.17999267578125,
        50.199981689453128,
        50.220001220703128,
        50.239990234375,
        50.259979248046878,
        50.279998779296878,
        50.29998779296875,
        50.319976806640628,
        50.339996337890628,
        50.3599853515625,
        50.3800048828125,
        50.399993896484378,
        50.41998291015625,
        50.44000244140625,
        50.459991455078128,
        50.47998046875,
        50.5,
        50.519989013671878,
        50.53997802734375,
        50.55999755859375,
        50.579986572265628,
        50.5999755859375,
        50.6199951171875,
        50.639984130859378,
        50.660003662109378,
        50.67999267578125,
        50.699981689453128,
        50.720001220703128,
        50.739990234375,
        50.759979248046878,
        50.779998779296878,
        50.79998779296875,
        50.819976806640628,
        50.839996337890628,
        50.8599853515625,
        50.8800048828125,
        50.899993896484378,
        50.91998291015625,
        50.94000244140625,
        50.959991455078128,
        50.97998046875,
        51.0,
        51.019989013671878,
        51.03997802734375,
        51.05999755859375,
        51.079986572265628,
        51.0999755859375,
        51.1199951171875,
        51.139984130859378,
        51.160003662109378,
        51.17999267578125,
        51.199981689453128,
        51.220001220703128,
        51.239990234375,
        51.259979248046878,
        51.279998779296878,
        51.29998779296875,
        51.319976806640628,
        51.339996337890628,
        51.3599853515625,
        51.3800048828125,
        51.399993896484378,
        51.41998291015625,
        51.44000244140625,
        51.459991455078128,
        51.47998046875,
        51.5,
        51.519989013671878,
        51.53997802734375,
        51.55999755859375,
        51.579986572265628,
        51.5999755859375,
        51.6199951171875,
        51.639984130859378,
        51.660003662109378,
        51.67999267578125,
        51.699981689453128,
        51.720001220703128,
        51.739990234375,
        51.759979248046878,
        51.779998779296878,
        51.79998779296875,
        51.819976806640628,
        51.839996337890628,
        51.8599853515625,
        51.8800048828125,
        51.899993896484378,
        51.91998291015625,
        51.94000244140625,
        51.959991455078128,
        51.97998046875,
        52.0,
        52.019989013671878,
        52.03997802734375,
        52.05999755859375,
        52.079986572265628,
        52.0999755859375,
        52.1199951171875,
        52.139984130859378,
        52.160003662109378,
        52.17999267578125,
        52.199981689453128,
        52.220001220703128,
        52.239990234375,
        52.259979248046878,
        52.279998779296878,
        52.29998779296875,
        52.319976806640628,
        52.339996337890628,
        52.3599853515625,
        52.3800048828125,
        52.399993896484378,
        52.41998291015625,
        52.44000244140625,
        52.459991455078128,
        52.47998046875,
        52.5,
        52.519989013671878,
        52.53997802734375,
        52.55999755859375,
        52.579986572265628,
        52.5999755859375,
        52.6199951171875,
        52.639984130859378,
        52.660003662109378,
        52.67999267578125,
        52.699981689453128,
        52.720001220703128,
        52.739990234375,
        52.759979248046878,
        52.779998779296878,
        52.79998779296875,
        52.819976806640628,
        52.839996337890628,
        52.8599853515625,
        52.8800048828125,
        52.899993896484378,
        52.91998291015625,
        52.94000244140625,
        52.959991455078128,
        52.97998046875,
        53.0,
        53.019989013671878,
        53.03997802734375,
        53.05999755859375,
        53.079986572265628,
        53.0999755859375,
        53.1199951171875,
        53.139984130859378,
        53.160003662109378,
        53.17999267578125,
        53.199981689453128,
        53.220001220703128,
        53.239990234375,
        53.259979248046878,
        53.279998779296878,
        53.29998779296875,
        53.319976806640628,
        53.339996337890628,
        53.3599853515625,
        53.3800048828125,
        53.399993896484378,
        53.41998291015625,
        53.44000244140625,
        53.459991455078128,
        53.47998046875,
        53.5,
        53.519989013671878,
        53.53997802734375,
        53.55999755859375,
        53.579986572265628,
        53.5999755859375,
        53.6199951171875,
        53.639984130859378,
        53.660003662109378,
        53.67999267578125,
        53.699981689453128,
        53.720001220703128,
        53.739990234375,
        53.759979248046878,
        53.779998779296878,
        53.79998779296875,
        53.819976806640628,
        53.839996337890628,
        53.8599853515625,
        53.8800048828125,
        53.899993896484378,
        53.91998291015625,
        53.94000244140625,
        53.959991455078128,
        53.97998046875,
        54.0,
        54.019989013671878,
        54.03997802734375,
        54.05999755859375,
        54.079986572265628,
        54.0999755859375,
        54.1199951171875,
        54.139984130859378,
        54.160003662109378,
        54.17999267578125,
        54.199981689453128,
        54.220001220703128,
        54.239990234375,
        54.259979248046878,
        54.279998779296878,
        54.29998779296875,
        54.319976806640628,
        54.339996337890628,
        54.3599853515625,
        54.3800048828125,
        54.399993896484378,
        54.41998291015625,
        54.44000244140625,
        54.459991455078128,
        54.47998046875,
        54.5,
        54.519989013671878,
        54.53997802734375,
        54.55999755859375,
        54.579986572265628,
        54.5999755859375,
        54.6199951171875,
        54.639984130859378,
        54.660003662109378,
        54.67999267578125,
        54.699981689453128,
        54.720001220703128,
        54.739990234375,
        54.759979248046878,
        54.779998779296878,
        54.79998779296875,
        54.819976806640628,
        54.839996337890628,
        54.8599853515625,
        54.8800048828125,
        54.899993896484378,
        54.91998291015625,
        54.94000244140625,
        54.959991455078128,
        54.97998046875,
        55.0,
        55.019989013671878,
        55.03997802734375,
        55.05999755859375,
        55.079986572265628,
        55.0999755859375,
        55.1199951171875,
        55.139984130859378,
        55.160003662109378,
        55.17999267578125,
        55.199981689453128,
        55.220001220703128,
        55.239990234375,
        55.259979248046878,
        55.279998779296878,
        55.29998779296875,
        55.319976806640628,
        55.339996337890628,
        55.3599853515625,
        55.3800048828125,
        55.399993896484378,
        55.41998291015625,
        55.44000244140625,
        55.459991455078128,
        55.47998046875,
        55.5,
        55.519989013671878,
        55.53997802734375,
        55.55999755859375,
        55.579986572265628,
        55.5999755859375,
        55.6199951171875,
        55.639984130859378,
        55.660003662109378,
        55.67999267578125,
        55.699981689453128,
        55.720001220703128,
        55.739990234375,
        55.759979248046878,
        55.779998779296878,
        55.79998779296875,
        55.819976806640628,
        55.839996337890628,
        55.8599853515625,
        55.8800048828125,
        55.899993896484378,
        55.91998291015625,
        55.94000244140625,
        55.959991455078128,
        55.97998046875,
        56.0,
        56.019989013671878,
        56.03997802734375,
        56.05999755859375,
        56.079986572265628,
        56.0999755859375,
        56.1199951171875,
        56.139984130859378,
        56.160003662109378,
        56.17999267578125,
        56.199981689453128,
        56.220001220703128,
        56.239990234375,
        56.259979248046878,
        56.279998779296878,
        56.29998779296875,
        56.319976806640628,
        56.339996337890628,
        56.3599853515625,
        56.3800048828125,
        56.399993896484378,
        56.41998291015625,
        56.44000244140625,
        56.459991455078128,
        56.47998046875,
        56.5,
        56.519989013671878,
        56.53997802734375,
        56.55999755859375,
        56.579986572265628,
        56.5999755859375,
        56.6199951171875,
        56.639984130859378,
        56.660003662109378,
        56.67999267578125,
        56.699981689453128,
        56.720001220703128,
        56.739990234375,
        56.759979248046878,
        56.779998779296878,
        56.79998779296875,
        56.819976806640628,
        56.839996337890628,
        56.8599853515625,
        56.8800048828125,
        56.899993896484378,
        56.91998291015625,
        56.94000244140625,
        56.959991455078128,
        56.97998046875,
        57.0,
        57.019989013671878,
        57.03997802734375,
        57.05999755859375,
        57.079986572265628,
        57.0999755859375,
        57.1199951171875,
        57.139984130859378,
        57.160003662109378,
        57.17999267578125,
        57.199981689453128,
        57.220001220703128,
        57.239990234375,
        57.259979248046878,
        57.279998779296878,
        57.29998779296875,
        57.319976806640628,
        57.339996337890628,
        57.3599853515625,
        57.3800048828125,
        57.399993896484378,
        57.41998291015625,
        57.44000244140625,
        57.459991455078128,
        57.47998046875,
        57.5,
        57.519989013671878,
        57.53997802734375,
        57.55999755859375,
        57.579986572265628,
        57.5999755859375,
        57.6199951171875,
        57.639984130859378,
        57.660003662109378,
        57.67999267578125,
        57.699981689453128,
        57.720001220703128,
        57.739990234375,
        57.759979248046878,
        57.779998779296878,
        57.79998779296875,
        57.819976806640628,
        57.839996337890628,
        57.8599853515625,
        57.8800048828125,
        57.899993896484378,
        57.91998291015625,
        57.94000244140625,
        57.959991455078128,
        57.97998046875,
        58.0,
        58.019989013671878,
        58.03997802734375,
        58.05999755859375,
        58.079986572265628,
        58.0999755859375,
        58.1199951171875,
        58.139984130859378,
        58.160003662109378,
        58.17999267578125,
        58.199981689453128,
        58.220001220703128,
        58.239990234375,
        58.259979248046878,
        58.279998779296878,
        58.29998779296875,
        58.319976806640628,
        58.339996337890628,
        58.3599853515625,
        58.3800048828125,
        58.399993896484378,
        58.41998291015625,
        58.44000244140625,
        58.459991455078128,
        58.47998046875,
        58.5,
        58.519989013671878,
        58.53997802734375,
        58.55999755859375,
        58.579986572265628,
        58.5999755859375,
        58.6199951171875,
        58.639984130859378,
        58.660003662109378,
        58.67999267578125,
        58.699981689453128,
        58.720001220703128,
        58.739990234375,
        58.759979248046878,
        58.779998779296878,
        58.79998779296875,
        58.819976806640628,
        58.839996337890628,
        58.8599853515625,
        58.8800048828125,
        58.899993896484378,
        58.91998291015625,
        58.94000244140625,
        58.959991455078128,
        58.97998046875,
        59.0,
        59.019989013671878,
        59.03997802734375,
        59.05999755859375,
        59.079986572265628,
        59.0999755859375,
        59.1199951171875,
        59.139984130859378,
        59.160003662109378,
        59.17999267578125,
        59.199981689453128,
        59.220001220703128,
        59.239990234375,
        59.259979248046878,
        59.279998779296878,
        59.29998779296875,
        59.319976806640628,
        59.339996337890628,
        59.3599853515625,
        59.3800048828125,
        59.399993896484378,
        59.41998291015625,
        59.44000244140625,
        59.459991455078128,
        59.47998046875,
        59.5,
        59.519989013671878,
        59.53997802734375,
        59.55999755859375,
        59.579986572265628,
        59.5999755859375,
        59.6199951171875,
        59.639984130859378,
        59.660003662109378,
        59.67999267578125,
        59.699981689453128,
        59.720001220703128,
        59.739990234375,
        59.759979248046878,
        59.779998779296878,
        59.79998779296875,
        59.819976806640628,
        59.839996337890628,
        59.8599853515625,
        59.8800048828125,
        59.899993896484378,
        59.91998291015625,
        59.94000244140625,
        59.959991455078128,
        59.97998046875
    ],
    "rightHandPositions": [
        "(0.276727, 1.192983, 0.161520)",
        "(0.277840, 1.192498, 0.161940)",
        "(0.279147, 1.191865, 0.162211)",
        "(0.279869, 1.191515, 0.162302)",
        "(0.281378, 1.190880, 0.162482)",
        "(0.283122, 1.190173, 0.162503)",
        "(0.284922, 1.189656, 0.162214)",
        "(0.286692, 1.189288, 0.162363)",
        "(0.288007, 1.188742, 0.162785)",
        "(0.288681, 1.188634, 0.162485)",
        "(0.290510, 1.189156, 0.161301)",
        "(0.292287, 1.190078, 0.159608)",
        "(0.293810, 1.190881, 0.157943)",
        "(0.295123, 1.191784, 0.156612)",
        "(0.295634, 1.192261, 0.155800)",
        "(0.296703, 1.193501, 0.154076)",
        "(0.297679, 1.195006, 0.152894)",
        "(0.298480, 1.196369, 0.151929)",
        "(0.299319, 1.197549, 0.150726)",
        "(0.299685, 1.198072, 0.150120)",
        "(0.300400, 1.199108, 0.149009)",
        "(0.301129, 1.200023, 0.147895)",
        "(0.301852, 1.200832, 0.146647)",
        "(0.302214, 1.201234, 0.145963)",
        "(0.302713, 1.201947, 0.144961)",
        "(0.302713, 1.202335, 0.144406)",
        "(0.302279, 1.202396, 0.144127)",
        "(0.301687, 1.202755, 0.144180)",
        "(0.300746, 1.203316, 0.144575)",
        "(0.300196, 1.203630, 0.144855)",
        "(0.298914, 1.204683, 0.145734)",
        "(0.297400, 1.206620, 0.147275)",
        "(0.295315, 1.208625, 0.149340)",
        "(0.294127, 1.209653, 0.150533)",
        "(0.291368, 1.211787, 0.153005)",
        "(0.288406, 1.214275, 0.155826)",
        "(0.284814, 1.217438, 0.158897)",
        "(0.281066, 1.220973, 0.162217)",
        "(0.277333, 1.224845, 0.165208)",
        "(0.275300, 1.226983, 0.166537)",
        "(0.271230, 1.231469, 0.168869)",
        "(0.267403, 1.236745, 0.170874)",
        "(0.263489, 1.242441, 0.172741)",
        "(0.259643, 1.248379, 0.174105)",
        "(0.257746, 1.251411, 0.174614)",
        "(0.254331, 1.257480, 0.175286)",
        "(0.250798, 1.264068, 0.175634)",
        "(0.247663, 1.270908, 0.175643)",
        "(0.244458, 1.277445, 0.175550)",
        "(0.242967, 1.280767, 0.175461)",
        "(0.240002, 1.287345, 0.175262)",
        "(0.237031, 1.293557, 0.174990)",
        "(0.234000, 1.299611, 0.175109)",
        "(0.231015, 1.305464, 0.175317)",
        "(0.229634, 1.308279, 0.175374)",
        "(0.227005, 1.313666, 0.175421)",
        "(0.224833, 1.319020, 0.175300)",
        "(0.223178, 1.324236, 0.175138)",
        "(0.221756, 1.329005, 0.174925)",
        "(0.221085, 1.331099, 0.174829)",
        "(0.219661, 1.334953, 0.174791)",
        "(0.218351, 1.338570, 0.174947)",
        "(0.217498, 1.342160, 0.175022)",
        "(0.216940, 1.345837, 0.175063)",
        "(0.216662, 1.347703, 0.175072)",
        "(0.215932, 1.351200, 0.175139)",
        "(0.215184, 1.354559, 0.175275)",
        "(0.214099, 1.358219, 0.175567)",
        "(0.213217, 1.362175, 0.175882)",
        "(0.212739, 1.364229, 0.176081)",
        "(0.211747, 1.368521, 0.176675)",
        "(0.210632, 1.373366, 0.177590)",
        "(0.209336, 1.378297, 0.178706)",
        "(0.207739, 1.383138, 0.179935)",
        "(0.206861, 1.385525, 0.180562)",
        "(0.205018, 1.390160, 0.181686)",
        "(0.202966, 1.394679, 0.182754)",
        "(0.200987, 1.399394, 0.183816)",
        "(0.198929, 1.403987, 0.184741)",
        "(0.197877, 1.406204, 0.185154)",
        "(0.195643, 1.410314, 0.185745)",
        "(0.193185, 1.413905, 0.186188)",
        "(0.190346, 1.416876, 0.186609)",
        "(0.187172, 1.419451, 0.187074)",
        "(0.185489, 1.420565, 0.187330)",
        "(0.182609, 1.422999, 0.187725)",
        "(0.180820, 1.425659, 0.187612)",
        "(0.179501, 1.428273, 0.186932)",
        "(0.177898, 1.430783, 0.186014)",
        "(0.177062, 1.432019, 0.185509)",
        "(0.175231, 1.434207, 0.184425)",
        "(0.173325, 1.436039, 0.183021)",
        "(0.171475, 1.437553, 0.181227)",
        "(0.169687, 1.439080, 0.179404)",
        "(0.168861, 1.439818, 0.178458)",
        "(0.166940, 1.441261, 0.176638)",
        "(0.164719, 1.442718, 0.175003)",
        "(0.162316, 1.444421, 0.173656)",
        "(0.159849, 1.446162, 0.172342)",
        "(0.158586, 1.447059, 0.171693)",
        "(0.156242, 1.449137, 0.170565)",
        "(0.153829, 1.451540, 0.169760)",
        "(0.151260, 1.454313, 0.169388)",
        "(0.148838, 1.457253, 0.169251)",
        "(0.147806, 1.458884, 0.169306)",
        "(0.145835, 1.462060, 0.169512)",
        "(0.144042, 1.465374, 0.169970)",
        "(0.142331, 1.468594, 0.170618)",
        "(0.140475, 1.471511, 0.171355)",
        "(0.139619, 1.472854, 0.171697)",
        "(0.138233, 1.475360, 0.172253)",
        "(0.137040, 1.477692, 0.172719)",
        "(0.135999, 1.479906, 0.173231)",
        "(0.134869, 1.481789, 0.173702)",
        "(0.134289, 1.482660, 0.173927)",
        "(0.133258, 1.484181, 0.174260)",
        "(0.132361, 1.485436, 0.174392)",
        "(0.131623, 1.486398, 0.174357)",
        "(0.130888, 1.487157, 0.174232)",
        "(0.130796, 1.487355, 0.174185)",
        "(0.130381, 1.487858, 0.174078)",
        "(0.129842, 1.488380, 0.173949)",
        "(0.129504, 1.488573, 0.173822)",
        "(0.129300, 1.488688, 0.173717)",
        "(0.129113, 1.488748, 0.173692)",
        "(0.128905, 1.488806, 0.173679)",
        "(0.128927, 1.488800, 0.173749)",
        "(0.128904, 1.488699, 0.173851)",
        "(0.128776, 1.488462, 0.173975)",
        "(0.128706, 1.488356, 0.174019)",
        "(0.128325, 1.487781, 0.174309)",
        "(0.127985, 1.487247, 0.174641)",
        "(0.127735, 1.486772, 0.175046)",
        "(0.127633, 1.486514, 0.175449)",
        "(0.127610, 1.486403, 0.175633)",
        "(0.127646, 1.486153, 0.175859)",
        "(0.127756, 1.485874, 0.176140)",
        "(0.127740, 1.485756, 0.176541)",
        "(0.127787, 1.485687, 0.176903)",
        "(0.127840, 1.485695, 0.177028)",
        "(0.127996, 1.485730, 0.177245)",
        "(0.128023, 1.485593, 0.177375)",
        "(0.127898, 1.485427, 0.177523)",
        "(0.127666, 1.484969, 0.177578)",
        "(0.127508, 1.484677, 0.177546)",
        "(0.127089, 1.484208, 0.177550)",
        "(0.126717, 1.483805, 0.177560)",
        "(0.126454, 1.483553, 0.177603)",
        "(0.126496, 1.483549, 0.177620)",
        "(0.126618, 1.483641, 0.177574)",
        "(0.126687, 1.483632, 0.177566)",
        "(0.126977, 1.483783, 0.177474)",
        "(0.127487, 1.484078, 0.177247)",
        "(0.127942, 1.484424, 0.177013)",
        "(0.128062, 1.484536, 0.176864)",
        "(0.128321, 1.484739, 0.176523)",
        "(0.128471, 1.484997, 0.176325)",
        "(0.128587, 1.485344, 0.176216)",
        "(0.128480, 1.485474, 0.176191)",
        "(0.128416, 1.485675, 0.176132)",
        "(0.128282, 1.485966, 0.176024)",
        "(0.128077, 1.486240, 0.175869)",
        "(0.127920, 1.486469, 0.175579)",
        "(0.127811, 1.486677, 0.175081)",
        "(0.127761, 1.486749, 0.174780)",
        "(0.127544, 1.486771, 0.174166)",
        "(0.127130, 1.486651, 0.173294)",
        "(0.126690, 1.486344, 0.172399)",
        "(0.126177, 1.485982, 0.171656)",
        "(0.125841, 1.485730, 0.171275)",
        "(0.125531, 1.485414, 0.170782)",
        "(0.125093, 1.485013, 0.170236)",
        "(0.124579, 1.484491, 0.169627)",
        "(0.124463, 1.484347, 0.169473)",
        "(0.123983, 1.483858, 0.168998)",
        "(0.123410, 1.483325, 0.168573)",
        "(0.122987, 1.482953, 0.168313)",
        "(0.122647, 1.482591, 0.168180)",
        "(0.122340, 1.482360, 0.168100)",
        "(0.122070, 1.482136, 0.168054)",
        "(0.121685, 1.481883, 0.168045)",
        "(0.120967, 1.481446, 0.168111)",
        "(0.120553, 1.481195, 0.168196)",
        "(0.120567, 1.481292, 0.168239)",
        "(0.120406, 1.481258, 0.168301)",
        "(0.120126, 1.481261, 0.168537)",
        "(0.119987, 1.481329, 0.168617)",
        "(0.119826, 1.481362, 0.168652)",
        "(0.119707, 1.481382, 0.168624)",
        "(0.119612, 1.481360, 0.168620)",
        "(0.119501, 1.481339, 0.168594)",
        "(0.119300, 1.481266, 0.168563)",
        "(0.119264, 1.481248, 0.168498)",
        "(0.119315, 1.481261, 0.168403)",
        "(0.119313, 1.481243, 0.168365)",
        "(0.119292, 1.481172, 0.168287)",
        "(0.119333, 1.481122, 0.168239)",
        "(0.119320, 1.480993, 0.168219)",
        "(0.119356, 1.480932, 0.168098)",
        "(0.119309, 1.480797, 0.168024)",
        "(0.119322, 1.480625, 0.167816)",
        "(0.119390, 1.480554, 0.167667)",
        "(0.119425, 1.480464, 0.167516)",
        "(0.119464, 1.480432, 0.167400)",
        "(0.119479, 1.480412, 0.167352)",
        "(0.119498, 1.480372, 0.167251)",
        "(0.119440, 1.480305, 0.167168)",
        "(0.119380, 1.480222, 0.166992)",
        "(0.119262, 1.480049, 0.166683)",
        "(0.119250, 1.479975, 0.166488)",
        "(0.119296, 1.479883, 0.166131)",
        "(0.119207, 1.479627, 0.165565)",
        "(0.119113, 1.479434, 0.165042)",
        "(0.118991, 1.479323, 0.164721)",
        "(0.118569, 1.479154, 0.164077)",
        "(0.118440, 1.479292, 0.163797)",
        "(0.117719, 1.479727, 0.163082)",
        "(0.117288, 1.480410, 0.162703)",
        "(0.117141, 1.480717, 0.162582)",
        "(0.116540, 1.481823, 0.162115)",
        "(0.115714, 1.483685, 0.161403)",
        "(0.114854, 1.486271, 0.160614)",
        "(0.114401, 1.488594, 0.159979)",
        "(0.114163, 1.489822, 0.159674)",
        "(0.113749, 1.492526, 0.159021)",
        "(0.113464, 1.495497, 0.158373)",
        "(0.113180, 1.498672, 0.157707)",
        "(0.112819, 1.501933, 0.157076)",
        "(0.112575, 1.505250, 0.156509)",
        "(0.112486, 1.506906, 0.156247)",
        "(0.112195, 1.510281, 0.155860)",
        "(0.111776, 1.513625, 0.155574)",
        "(0.111281, 1.516988, 0.155359)",
        "(0.110857, 1.520503, 0.155322)",
        "(0.110639, 1.522274, 0.155337)",
        "(0.110403, 1.525956, 0.155526)",
        "(0.110345, 1.529758, 0.155897)",
        "(0.110274, 1.533657, 0.156378)",
        "(0.110205, 1.535603, 0.156697)",
        "(0.110020, 1.539535, 0.157474)",
        "(0.109749, 1.543502, 0.158517)",
        "(0.109635, 1.547479, 0.159652)",
        "(0.109375, 1.551448, 0.160887)",
        "(0.109219, 1.553476, 0.161571)",
        "(0.109008, 1.557693, 0.163065)",
        "(0.108684, 1.561982, 0.164685)",
        "(0.108397, 1.566425, 0.166420)",
        "(0.108073, 1.570985, 0.168190)",
        "(0.107932, 1.573363, 0.169062)",
        "(0.107476, 1.578147, 0.170876)",
        "(0.107206, 1.583133, 0.172739)",
        "(0.106938, 1.588335, 0.174771)",
        "(0.106595, 1.593772, 0.177074)",
        "(0.106355, 1.596519, 0.178253)",
        "(0.105748, 1.602143, 0.180784)",
        "(0.105112, 1.607776, 0.183289)",
        "(0.104757, 1.613481, 0.185958)",
        "(0.104628, 1.619270, 0.188886)",
        "(0.104526, 1.622114, 0.190345)",
        "(0.104420, 1.627906, 0.193461)",
        "(0.104308, 1.633798, 0.196803)",
        "(0.104094, 1.639562, 0.200405)",
        "(0.103906, 1.645101, 0.204006)",
        "(0.103857, 1.647893, 0.205913)",
        "(0.103960, 1.653395, 0.209858)",
        "(0.104195, 1.658672, 0.213738)",
        "(0.104805, 1.663937, 0.217706)",
        "(0.105739, 1.669155, 0.221953)",
        "(0.106174, 1.671659, 0.224200)",
        "(0.107194, 1.676700, 0.229164)",
        "(0.108138, 1.681516, 0.234635)",
        "(0.109191, 1.686019, 0.240462)",
        "(0.110182, 1.690031, 0.246531)",
        "(0.110662, 1.691869, 0.249616)",
        "(0.111666, 1.695189, 0.255902)",
        "(0.112814, 1.697927, 0.262244)",
        "(0.114023, 1.700227, 0.268743)",
        "(0.115396, 1.702160, 0.275317)",
        "(0.116117, 1.702900, 0.278618)",
        "(0.117430, 1.703903, 0.285200)",
        "(0.118625, 1.704448, 0.291772)",
        "(0.119698, 1.704580, 0.298433)",
        "(0.120872, 1.704458, 0.305045)",
        "(0.121437, 1.704222, 0.308348)",
        "(0.122660, 1.703572, 0.314977)",
        "(0.123783, 1.702474, 0.321650)",
        "(0.124779, 1.701283, 0.328526)",
        "(0.125873, 1.699961, 0.335467)",
        "(0.126465, 1.699291, 0.338942)",
        "(0.127603, 1.697767, 0.345884)",
        "(0.128926, 1.696170, 0.352718)",
        "(0.130530, 1.694528, 0.359419)",
        "(0.132147, 1.692717, 0.365949)",
        "(0.132988, 1.691808, 0.369135)",
        "(0.134684, 1.689789, 0.375144)",
        "(0.136137, 1.687719, 0.380779)",
        "(0.137583, 1.685697, 0.386115)",
        "(0.138914, 1.683583, 0.391135)",
        "(0.139576, 1.682478, 0.393428)",
        "(0.140987, 1.680280, 0.397835)",
        "(0.142539, 1.678061, 0.402281)",
        "(0.144135, 1.675685, 0.406574)",
        "(0.145770, 1.673100, 0.410843)",
        "(0.146553, 1.671639, 0.412984)",
        "(0.148465, 1.668310, 0.417153)",
        "(0.150327, 1.664494, 0.421370)",
        "(0.152096, 1.660364, 0.425584)",
        "(0.153682, 1.655452, 0.429684)",
        "(0.154323, 1.652815, 0.431630)",
        "(0.155267, 1.646840, 0.435199)",
        "(0.156040, 1.640036, 0.438285)",
        "(0.156893, 1.632679, 0.440928)",
        "(0.157309, 1.624637, 0.443276)",
        "(0.157478, 1.620364, 0.444185)",
        "(0.157656, 1.611503, 0.445548)",
        "(0.157150, 1.601937, 0.446170)",
        "(0.156561, 1.591867, 0.445989)",
        "(0.156061, 1.581436, 0.445418)",
        "(0.155790, 1.576155, 0.445000)",
        "(0.154820, 1.565434, 0.443793)",
        "(0.153625, 1.554253, 0.441922)",
        "(0.152436, 1.543079, 0.439969)",
        "(0.150997, 1.531962, 0.437751)",
        "(0.150232, 1.526431, 0.436499)",
        "(0.148648, 1.515564, 0.433701)",
        "(0.146896, 1.505023, 0.430375)",
        "(0.145029, 1.494718, 0.426711)",
        "(0.143507, 1.485111, 0.422779)",
        "(0.142796, 1.480589, 0.420685)",
        "(0.141245, 1.471819, 0.416445)",
        "(0.139880, 1.463605, 0.411937)",
        "(0.138395, 1.455834, 0.407248)",
        "(0.136922, 1.448554, 0.402170)",
        "(0.136227, 1.445149, 0.399571)",
        "(0.134993, 1.438689, 0.394537)",
        "(0.134077, 1.432570, 0.389438)",
        "(0.132927, 1.426586, 0.383979)",
        "(0.131935, 1.420918, 0.378450)",
        "(0.131551, 1.418129, 0.375757)",
        "(0.130617, 1.412579, 0.370386)",
        "(0.129476, 1.406990, 0.364810)",
        "(0.128282, 1.401318, 0.358973)",
        "(0.127078, 1.395767, 0.353166)",
        "(0.126560, 1.393073, 0.350244)",
        "(0.125479, 1.387793, 0.344006)",
        "(0.124360, 1.382772, 0.337263)",
        "(0.123182, 1.378000, 0.330252)",
        "(0.122015, 1.373640, 0.322775)",
        "(0.121376, 1.371646, 0.318834)",
        "(0.120244, 1.367962, 0.310503)",
        "(0.119179, 1.364718, 0.301765)",
        "(0.118254, 1.362018, 0.292826)",
        "(0.117247, 1.359840, 0.283407)",
        "(0.116291, 1.358193, 0.273526)",
        "(0.115938, 1.357609, 0.268593)",
        "(0.115417, 1.357090, 0.258850)",
        "(0.114996, 1.357018, 0.248637)",
        "(0.114515, 1.357257, 0.237905)",
        "(0.114212, 1.357599, 0.232696)",
        "(0.113818, 1.358761, 0.222951)",
        "(0.113345, 1.360699, 0.214079)",
        "(0.112732, 1.363345, 0.205663)",
        "(0.112113, 1.366834, 0.197613)",
        "(0.111819, 1.368824, 0.193661)",
        "(0.111481, 1.373228, 0.186052)",
        "(0.111081, 1.378355, 0.179446)",
        "(0.110695, 1.384294, 0.173600)",
        "(0.109899, 1.390529, 0.168218)",
        "(0.109538, 1.393826, 0.165816)",
        "(0.109185, 1.400676, 0.161256)",
        "(0.108834, 1.407820, 0.156805)",
        "(0.108551, 1.415158, 0.152434)",
        "(0.108523, 1.422508, 0.148226)",
        "(0.108349, 1.426208, 0.146272)",
        "(0.107929, 1.433500, 0.142710)",
        "(0.108286, 1.440707, 0.139515)",
        "(0.108597, 1.447664, 0.136568)",
        "(0.108995, 1.454294, 0.133747)",
        "(0.108981, 1.457453, 0.132326)",
        "(0.108584, 1.463307, 0.129713)",
        "(0.108728, 1.468970, 0.127506)",
        "(0.108480, 1.474495, 0.125389)",
        "(0.107968, 1.479761, 0.123180)",
        "(0.107563, 1.482211, 0.122093)",
        "(0.107458, 1.487068, 0.120096)",
        "(0.107151, 1.491710, 0.118413)",
        "(0.107088, 1.496128, 0.117075)",
        "(0.106679, 1.500002, 0.116023)",
        "(0.106317, 1.501720, 0.115572)",
        "(0.105930, 1.504630, 0.114855)",
        "(0.105436, 1.506885, 0.114410)",
        "(0.105172, 1.508432, 0.114184)",
        "(0.104918, 1.509492, 0.113866)",
        "(0.104884, 1.509895, 0.113755)",
        "(0.104975, 1.510439, 0.113664)",
        "(0.105283, 1.510670, 0.113756)",
        "(0.105569, 1.510840, 0.113846)",
        "(0.105943, 1.510972, 0.113929)",
        "(0.106099, 1.511010, 0.114048)",
        "(0.106302, 1.511058, 0.114220)",
        "(0.106602, 1.511187, 0.114499)",
        "(0.106828, 1.511384, 0.114789)",
        "(0.107034, 1.511884, 0.115207)",
        "(0.107233, 1.512824, 0.115544)",
        "(0.107276, 1.513338, 0.115626)",
        "(0.107227, 1.514603, 0.115913)",
        "(0.107181, 1.517308, 0.116495)",
        "(0.107055, 1.520316, 0.116998)",
        "(0.106935, 1.524163, 0.117681)",
        "(0.106882, 1.526464, 0.118200)",
        "(0.106629, 1.531443, 0.119384)",
        "(0.106459, 1.537025, 0.120758)",
        "(0.105952, 1.542896, 0.122213)",
        "(0.105641, 1.545846, 0.122911)",
        "(0.104905, 1.551952, 0.124263)",
        "(0.104776, 1.558283, 0.125650)",
        "(0.104439, 1.564700, 0.127117)",
        "(0.104203, 1.570924, 0.128647)",
        "(0.104134, 1.576838, 0.130321)",
        "(0.103928, 1.579814, 0.131299)",
        "(0.103461, 1.585718, 0.133560)",
        "(0.102666, 1.591312, 0.136190)",
        "(0.101735, 1.596262, 0.139018)",
        "(0.101492, 1.598649, 0.140456)",
        "(0.100991, 1.603156, 0.143512)",
        "(0.100811, 1.607542, 0.146983)",
        "(0.100891, 1.611124, 0.150150)",
        "(0.101258, 1.614450, 0.153379)",
        "(0.101395, 1.615993, 0.155074)",
        "(0.101542, 1.618947, 0.158913)",
        "(0.101400, 1.621231, 0.162994)",
        "(0.101993, 1.623416, 0.167390)",
        "(0.102610, 1.625180, 0.171717)",
        "(0.103451, 1.626607, 0.176014)",
        "(0.103944, 1.627158, 0.178256)",
        "(0.104641, 1.627877, 0.182795)",
        "(0.105466, 1.628343, 0.187311)",
        "(0.106006, 1.628361, 0.191571)",
        "(0.106299, 1.628244, 0.193580)",
        "(0.107115, 1.627716, 0.197361)",
        "(0.107959, 1.626984, 0.201093)",
        "(0.108786, 1.626018, 0.204783)",
        "(0.109778, 1.625269, 0.208159)",
        "(0.110174, 1.625042, 0.209717)",
        "(0.111048, 1.624773, 0.212742)",
        "(0.111373, 1.624053, 0.215343)",
        "(0.111181, 1.623317, 0.217455)",
        "(0.111046, 1.622521, 0.218936)",
        "(0.111151, 1.622194, 0.219508)",
        "(0.111211, 1.621549, 0.220279)",
        "(0.111089, 1.620898, 0.220769)",
        "(0.110759, 1.620329, 0.221308)",
        "(0.110317, 1.619863, 0.222338)",
        "(0.110035, 1.619521, 0.224012)",
        "(0.109990, 1.619360, 0.225042)",
        "(0.109975, 1.618919, 0.227307)",
        "(0.110317, 1.618338, 0.229957)",
        "(0.110540, 1.617342, 0.232998)",
        "(0.110733, 1.616693, 0.234610)",
        "(0.111093, 1.614884, 0.238272)",
        "(0.111838, 1.612507, 0.242370)",
        "(0.112594, 1.609135, 0.246836)",
        "(0.113197, 1.605023, 0.251615)",
        "(0.113412, 1.602781, 0.254150)",
        "(0.113675, 1.597867, 0.259383)",
        "(0.113709, 1.592565, 0.264622)",
        "(0.113709, 1.586844, 0.269524)",
        "(0.113842, 1.581020, 0.274068)",
        "(0.114026, 1.578101, 0.276113)",
        "(0.114747, 1.572555, 0.279813)",
        "(0.115491, 1.567166, 0.282762)",
        "(0.116258, 1.561790, 0.284868)",
        "(0.116868, 1.556431, 0.286350)",
        "(0.117296, 1.553741, 0.286939)",
        "(0.118353, 1.548191, 0.287771)",
        "(0.119533, 1.542240, 0.288257)",
        "(0.120352, 1.535919, 0.288411)",
        "(0.121051, 1.529270, 0.288449)",
        "(0.121367, 1.525839, 0.288436)",
        "(0.121793, 1.518721, 0.288064)",
        "(0.121413, 1.510807, 0.287091)",
        "(0.120447, 1.502126, 0.285111)",
        "(0.119237, 1.493196, 0.282186)",
        "(0.118534, 1.488673, 0.280533)",
        "(0.117292, 1.479378, 0.276451)",
        "(0.116028, 1.469948, 0.271694)",
        "(0.114221, 1.460677, 0.266265)",
        "(0.112693, 1.451666, 0.260357)",
        "(0.111832, 1.447246, 0.257352)",
        "(0.109906, 1.438846, 0.251481)",
        "(0.108011, 1.430901, 0.245302)",
        "(0.106531, 1.423516, 0.238384)",
        "(0.105476, 1.416850, 0.231752)",
        "(0.105003, 1.413719, 0.228584)",
        "(0.103977, 1.407759, 0.222492)",
        "(0.102692, 1.402067, 0.216727)",
        "(0.101290, 1.396822, 0.211181)",
        "(0.100126, 1.392147, 0.205777)",
        "(0.099644, 1.390023, 0.203159)",
        "(0.098654, 1.386466, 0.198446)",
        "(0.097732, 1.383778, 0.194003)",
        "(0.097120, 1.381742, 0.188940)",
        "(0.096943, 1.380127, 0.183251)",
        "(0.096989, 1.379677, 0.180688)",
        "(0.096760, 1.379172, 0.176226)",
        "(0.096449, 1.378958, 0.171975)",
        "(0.096035, 1.378696, 0.167472)",
        "(0.095734, 1.378286, 0.162243)",
        "(0.095656, 1.377975, 0.159445)",
        "(0.095679, 1.377328, 0.153687)",
        "(0.095497, 1.376655, 0.147804)",
        "(0.095398, 1.376281, 0.141848)",
        "(0.095355, 1.376476, 0.135885)",
        "(0.095304, 1.376754, 0.132889)",
        "(0.095435, 1.378039, 0.127102)",
        "(0.095440, 1.380462, 0.121875)",
        "(0.095342, 1.384196, 0.117180)",
        "(0.095131, 1.388981, 0.112647)",
        "(0.095042, 1.391763, 0.110323)",
        "(0.094722, 1.397938, 0.105960)",
        "(0.094657, 1.405137, 0.102070)",
        "(0.094624, 1.413096, 0.098266)",
        "(0.094866, 1.421696, 0.094463)",
        "(0.095101, 1.426238, 0.092650)",
        "(0.095807, 1.435594, 0.089468)",
        "(0.095998, 1.445280, 0.086731)",
        "(0.095854, 1.455166, 0.084043)",
        "(0.095569, 1.465053, 0.081529)",
        "(0.095293, 1.470003, 0.080413)",
        "(0.095435, 1.480208, 0.078579)",
        "(0.095306, 1.490417, 0.076876)",
        "(0.095385, 1.500922, 0.075509)",
        "(0.095423, 1.511760, 0.074613)",
        "(0.095177, 1.517169, 0.074264)",
        "(0.094819, 1.527715, 0.073646)",
        "(0.095140, 1.538370, 0.073711)",
        "(0.095637, 1.548949, 0.074408)",
        "(0.095426, 1.558841, 0.075414)",
        "(0.095118, 1.563544, 0.075988)",
        "(0.094627, 1.572683, 0.077491)",
        "(0.094478, 1.581104, 0.079231)",
        "(0.094255, 1.588825, 0.081174)",
        "(0.093966, 1.595873, 0.083409)",
        "(0.093694, 1.599191, 0.084517)",
        "(0.092853, 1.605131, 0.086686)",
        "(0.092264, 1.610633, 0.088881)",
        "(0.091483, 1.615762, 0.090960)",
        "(0.090879, 1.621040, 0.093105)",
        "(0.090689, 1.623730, 0.094093)",
        "(0.090299, 1.629400, 0.096365)",
        "(0.089987, 1.635504, 0.098953)",
        "(0.089524, 1.642033, 0.101102)",
        "(0.089238, 1.649456, 0.103358)",
        "(0.088964, 1.653549, 0.104690)",
        "(0.088183, 1.662157, 0.107918)",
        "(0.087627, 1.671113, 0.111496)",
        "(0.087898, 1.680438, 0.115082)",
        "(0.088731, 1.689972, 0.118880)",
        "(0.089360, 1.694803, 0.121111)",
        "(0.090579, 1.704341, 0.126218)",
        "(0.091734, 1.713125, 0.131919)",
        "(0.092651, 1.720762, 0.137855)",
        "(0.093987, 1.727531, 0.144108)",
        "(0.094598, 1.730616, 0.147486)",
        "(0.095630, 1.735718, 0.154893)",
        "(0.096747, 1.739441, 0.162413)",
        "(0.097758, 1.741817, 0.170466)",
        "(0.099246, 1.743117, 0.178873)",
        "(0.100157, 1.743381, 0.183029)",
        "(0.102041, 1.742899, 0.191125)",
        "(0.104001, 1.740994, 0.198714)",
        "(0.105287, 1.737885, 0.206062)",
        "(0.106366, 1.733909, 0.213545)",
        "(0.106776, 1.731613, 0.217327)",
        "(0.107413, 1.726491, 0.224670)",
        "(0.107902, 1.720579, 0.231477)",
        "(0.108216, 1.713773, 0.237853)",
        "(0.107784, 1.706605, 0.244332)",
        "(0.107299, 1.702934, 0.247610)",
        "(0.106353, 1.695373, 0.254217)",
        "(0.105980, 1.687485, 0.260538)",
        "(0.105552, 1.679052, 0.266504)",
        "(0.105208, 1.670168, 0.272535)",
        "(0.105032, 1.665708, 0.275715)",
        "(0.104901, 1.656940, 0.282365)",
        "(0.105002, 1.647926, 0.289328)",
        "(0.105085, 1.638538, 0.296015)",
        "(0.104880, 1.628277, 0.301984)",
        "(0.104951, 1.622900, 0.304728)",
        "(0.104899, 1.611777, 0.309744)",
        "(0.104826, 1.600092, 0.314276)",
        "(0.105062, 1.587999, 0.318337)",
        "(0.104842, 1.575409, 0.321362)",
        "(0.104605, 1.568878, 0.322084)",
        "(0.104150, 1.555553, 0.322730)",
        "(0.103520, 1.541858, 0.322068)",
        "(0.102845, 1.528255, 0.320311)",
        "(0.101584, 1.514706, 0.317441)",
        "(0.101038, 1.507977, 0.315691)",
        "(0.100298, 1.494694, 0.311686)",
        "(0.100065, 1.481985, 0.306943)",
        "(0.099637, 1.469609, 0.301245)",
        "(0.099423, 1.458085, 0.294417)",
        "(0.099183, 1.452532, 0.290788)",
        "(0.098553, 1.442112, 0.283131)",
        "(0.098073, 1.433046, 0.275331)",
        "(0.097799, 1.425023, 0.267396)",
        "(0.098119, 1.418018, 0.258941)",
        "(0.098369, 1.415026, 0.254529)",
        "(0.098687, 1.409871, 0.245957)",
        "(0.099067, 1.405922, 0.237745)",
        "(0.099072, 1.402809, 0.229952)",
        "(0.099463, 1.400764, 0.222785)",
        "(0.099828, 1.400037, 0.219489)",
        "(0.100314, 1.399057, 0.213781)",
        "(0.101079, 1.398695, 0.208853)",
        "(0.101695, 1.398519, 0.204126)",
        "(0.102452, 1.397920, 0.198893)",
        "(0.102747, 1.397633, 0.196558)",
        "(0.103236, 1.397478, 0.192837)",
        "(0.103308, 1.397399, 0.189579)",
        "(0.103648, 1.397130, 0.185668)",
        "(0.105118, 1.396559, 0.180470)",
        "(0.105976, 1.396229, 0.177706)",
        "(0.107419, 1.395640, 0.172259)",
        "(0.108466, 1.394938, 0.166704)",
        "(0.109369, 1.393948, 0.160252)",
        "(0.109915, 1.393306, 0.153321)",
        "(0.110042, 1.393222, 0.149947)",
        "(0.110070, 1.393810, 0.143880)",
        "(0.109631, 1.395799, 0.138500)",
        "(0.108855, 1.398790, 0.132923)",
        "(0.108102, 1.402890, 0.127343)",
        "(0.107703, 1.405320, 0.124644)",
        "(0.107097, 1.411246, 0.119370)",
        "(0.107118, 1.418557, 0.114204)",
        "(0.107075, 1.426621, 0.109324)",
        "(0.106575, 1.435378, 0.105178)",
        "(0.105981, 1.439996, 0.103394)",
        "(0.105280, 1.449810, 0.100242)",
        "(0.104672, 1.460176, 0.097760)",
        "(0.103712, 1.471088, 0.096009)",
        "(0.102458, 1.482241, 0.094684)",
        "(0.101748, 1.487830, 0.094156)",
        "(0.100793, 1.499111, 0.093396)",
        "(0.100453, 1.510441, 0.093227)",
        "(0.099753, 1.521448, 0.093239)",
        "(0.099168, 1.531990, 0.093336)",
        "(0.098739, 1.536981, 0.093333)",
        "(0.097459, 1.546143, 0.093389)",
        "(0.096006, 1.554255, 0.093600)",
        "(0.095001, 1.561710, 0.093838)",
        "(0.093881, 1.568652, 0.094171)",
        "(0.093320, 1.571970, 0.094430)",
        "(0.092097, 1.577992, 0.094911)",
        "(0.090613, 1.583472, 0.095199)",
        "(0.090172, 1.588865, 0.095522)",
        "(0.090156, 1.594423, 0.096193)",
        "(0.090146, 1.597333, 0.096392)",
        "(0.090065, 1.603533, 0.096928)",
        "(0.089801, 1.610377, 0.097825)",
        "(0.090158, 1.618216, 0.099147)",
        "(0.091199, 1.626749, 0.100243)",
        "(0.091833, 1.631248, 0.100783)",
        "(0.093225, 1.640650, 0.102367)",
        "(0.094820, 1.650524, 0.104665)",
        "(0.096286, 1.660121, 0.107528)",
        "(0.097783, 1.668707, 0.110544)",
        "(0.098780, 1.672726, 0.112256)",
        "(0.100571, 1.679935, 0.116604)",
        "(0.101816, 1.685901, 0.121855)",
        "(0.102964, 1.690514, 0.127668)",
        "(0.104391, 1.693473, 0.134041)",
        "(0.105065, 1.694220, 0.137404)",
        "(0.106248, 1.694411, 0.144809)",
        "(0.107270, 1.692888, 0.153270)",
        "(0.108789, 1.690097, 0.162622)",
        "(0.110241, 1.686209, 0.172499)",
        "(0.110905, 1.683760, 0.177459)",
        "(0.111979, 1.678162, 0.187014)",
        "(0.112492, 1.671079, 0.196088)",
        "(0.112944, 1.663655, 0.204726)",
        "(0.113370, 1.656123, 0.212792)",
        "(0.113410, 1.652360, 0.216633)",
        "(0.113257, 1.644853, 0.223427)",
        "(0.112993, 1.637523, 0.229657)",
        "(0.112400, 1.630439, 0.235414)",
        "(0.111383, 1.623482, 0.240589)",
        "(0.110680, 1.620077, 0.243043)",
        "(0.109117, 1.613456, 0.247269)",
        "(0.107589, 1.607066, 0.250866)",
        "(0.105827, 1.600994, 0.254001)",
        "(0.104497, 1.595093, 0.256375)",
        "(0.104056, 1.592110, 0.257210)",
        "(0.103096, 1.585795, 0.258436)",
        "(0.102178, 1.579093, 0.259230)",
        "(0.101318, 1.572139, 0.259726)",
        "(0.100134, 1.564896, 0.259502)",
        "(0.099670, 1.561094, 0.259104)",
        "(0.099466, 1.552937, 0.257650)",
        "(0.099382, 1.544508, 0.256161)",
        "(0.098899, 1.535856, 0.254720)",
        "(0.098600, 1.526944, 0.253052)",
        "(0.098549, 1.522358, 0.252124)",
        "(0.098886, 1.513158, 0.250192)",
        "(0.099203, 1.503932, 0.248386)",
        "(0.099499, 1.494499, 0.246752)",
        "(0.099896, 1.484681, 0.245141)",
        "(0.100046, 1.479721, 0.244114)",
        "(0.099941, 1.469703, 0.241445)",
        "(0.100211, 1.459690, 0.237731)",
        "(0.100504, 1.449633, 0.233604)",
        "(0.100853, 1.440090, 0.229285)",
        "(0.100954, 1.435465, 0.226872)",
        "(0.100871, 1.426512, 0.221068)",
        "(0.100799, 1.418332, 0.213879)",
        "(0.100724, 1.411161, 0.206091)",
        "(0.100493, 1.405027, 0.198069)",
        "(0.100337, 1.402082, 0.193977)",
        "(0.099782, 1.396610, 0.186049)",
        "(0.098991, 1.391901, 0.178381)",
        "(0.098083, 1.387401, 0.170067)",
        "(0.097362, 1.383264, 0.161467)",
        "(0.096951, 1.381436, 0.157351)",
        "(0.096436, 1.378677, 0.149490)",
        "(0.095932, 1.377154, 0.141824)",
        "(0.095559, 1.376621, 0.134103)",
        "(0.095692, 1.377582, 0.126659)",
        "(0.095769, 1.378597, 0.123110)",
        "(0.095935, 1.381380, 0.116170)",
        "(0.096127, 1.385200, 0.109568)",
        "(0.096132, 1.389948, 0.103528)",
        "(0.096389, 1.395466, 0.097887)",
        "(0.096416, 1.398490, 0.095267)",
        "(0.096352, 1.404740, 0.090340)",
        "(0.096118, 1.411334, 0.085943)",
        "(0.095894, 1.418121, 0.081817)",
        "(0.096209, 1.425527, 0.078347)",
        "(0.096392, 1.429277, 0.076725)",
        "(0.096588, 1.436892, 0.073676)",
        "(0.096594, 1.444934, 0.070999)",
        "(0.096545, 1.453554, 0.068735)",
        "(0.096787, 1.462756, 0.066974)",
        "(0.097133, 1.467578, 0.066348)",
        "(0.097810, 1.477472, 0.065535)",
        "(0.098328, 1.487480, 0.065330)",
        "(0.098849, 1.497373, 0.065374)",
        "(0.099312, 1.507046, 0.065605)",
        "(0.099589, 1.511839, 0.065907)",
        "(0.100213, 1.521168, 0.066834)",
        "(0.100489, 1.529923, 0.067988)",
        "(0.100723, 1.538146, 0.069193)",
        "(0.100916, 1.545696, 0.070351)",
        "(0.100927, 1.549279, 0.070886)",
        "(0.101127, 1.555869, 0.071583)",
        "(0.101271, 1.561937, 0.072225)",
        "(0.101220, 1.567972, 0.073302)",
        "(0.100891, 1.573735, 0.074573)",
        "(0.100611, 1.576483, 0.075268)",
        "(0.100476, 1.581827, 0.076741)",
        "(0.101154, 1.587131, 0.078343)",
        "(0.101903, 1.592173, 0.079824)",
        "(0.102611, 1.597030, 0.081311)",
        "(0.102932, 1.599409, 0.082182)",
        "(0.103377, 1.604094, 0.084014)",
        "(0.103442, 1.608808, 0.086194)",
        "(0.103471, 1.613519, 0.088552)",
        "(0.103278, 1.618115, 0.091005)",
        "(0.103262, 1.620381, 0.092181)",
        "(0.103185, 1.624895, 0.094696)",
        "(0.102713, 1.629322, 0.097509)",
        "(0.102193, 1.633509, 0.100483)",
        "(0.101753, 1.637484, 0.103939)",
        "(0.101380, 1.639341, 0.105833)",
        "(0.100208, 1.642569, 0.109804)",
        "(0.098835, 1.645444, 0.114569)",
        "(0.097044, 1.647776, 0.120001)",
        "(0.095801, 1.650084, 0.126129)",
        "(0.095324, 1.651328, 0.129612)",
        "(0.094537, 1.653576, 0.136834)",
        "(0.094106, 1.655391, 0.144327)",
        "(0.094067, 1.656956, 0.152119)",
        "(0.094086, 1.658237, 0.160029)",
        "(0.094335, 1.658902, 0.164073)",
        "(0.095091, 1.660131, 0.172417)",
        "(0.095833, 1.660694, 0.180851)",
        "(0.096700, 1.660687, 0.189538)",
        "(0.097358, 1.660312, 0.198518)",
        "(0.097729, 1.660143, 0.203226)",
        "(0.098763, 1.659670, 0.212931)",
        "(0.100302, 1.658402, 0.222390)",
        "(0.102232, 1.656049, 0.231548)",
        "(0.104175, 1.652838, 0.240678)",
        "(0.105080, 1.651030, 0.245368)",
        "(0.106923, 1.646537, 0.254887)",
        "(0.108766, 1.640722, 0.264068)",
        "(0.110336, 1.633324, 0.272515)",
        "(0.111887, 1.624535, 0.280305)",
        "(0.112593, 1.619763, 0.284037)",
        "(0.113492, 1.609684, 0.291268)",
        "(0.113918, 1.598093, 0.297343)",
        "(0.113543, 1.585715, 0.302220)",
        "(0.112675, 1.572743, 0.305542)",
        "(0.112196, 1.566150, 0.306736)",
        "(0.111316, 1.552873, 0.307871)",
        "(0.110260, 1.539860, 0.306951)",
        "(0.108753, 1.527127, 0.304129)",
        "(0.106933, 1.514800, 0.299766)",
        "(0.105903, 1.508915, 0.297035)",
        "(0.103645, 1.497523, 0.291033)",
        "(0.101214, 1.486909, 0.283633)",
        "(0.098895, 1.477021, 0.275753)",
        "(0.096532, 1.467847, 0.267253)",
        "(0.095172, 1.463543, 0.262718)",
        "(0.092397, 1.455434, 0.253489)",
        "(0.089589, 1.448201, 0.244500)",
        "(0.087079, 1.441918, 0.235367)",
        "(0.084821, 1.436385, 0.225910)",
        "(0.083766, 1.433970, 0.221371)",
        "(0.082088, 1.429994, 0.212608)",
        "(0.080939, 1.426593, 0.203883)",
        "(0.079910, 1.423380, 0.195245)",
        "(0.078902, 1.420465, 0.186957)",
        "(0.078431, 1.419128, 0.183066)",
        "(0.077353, 1.416669, 0.175609)",
        "(0.076016, 1.414351, 0.167909)",
        "(0.074758, 1.412230, 0.159627)",
        "(0.073883, 1.410917, 0.151687)",
        "(0.073606, 1.410661, 0.147926)",
        "(0.073164, 1.410431, 0.140187)",
        "(0.072926, 1.411031, 0.132773)",
        "(0.072849, 1.412651, 0.125891)",
        "(0.072797, 1.414957, 0.119731)",
        "(0.072826, 1.416341, 0.116859)",
        "(0.072827, 1.419629, 0.111488)",
        "(0.072490, 1.423306, 0.106076)",
        "(0.072244, 1.427449, 0.100559)",
        "(0.072312, 1.432186, 0.095043)",
        "(0.072425, 1.434843, 0.092495)",
        "(0.073115, 1.440870, 0.088011)",
        "(0.073748, 1.447368, 0.083685)",
        "(0.073943, 1.454094, 0.079310)",
        "(0.073998, 1.461343, 0.075482)",
        "(0.074220, 1.465154, 0.073804)",
        "(0.074602, 1.472954, 0.070671)",
        "(0.074940, 1.481598, 0.068157)",
        "(0.075211, 1.490848, 0.065900)",
        "(0.075686, 1.500707, 0.063966)",
        "(0.076082, 1.505939, 0.063198)",
        "(0.076552, 1.516579, 0.061806)",
        "(0.076413, 1.527642, 0.060712)",
        "(0.075669, 1.538849, 0.059567)",
        "(0.076059, 1.550479, 0.058927)",
        "(0.076356, 1.556388, 0.058751)",
        "(0.077168, 1.568456, 0.058613)",
        "(0.077786, 1.580402, 0.058726)",
        "(0.077408, 1.592020, 0.059174)",
        "(0.076683, 1.603250, 0.060184)",
        "(0.076873, 1.608745, 0.060834)",
        "(0.077290, 1.619066, 0.062497)",
        "(0.077366, 1.628766, 0.064764)",
        "(0.076596, 1.637663, 0.067292)",
        "(0.075943, 1.645995, 0.070364)",
        "(0.075804, 1.650008, 0.072052)",
        "(0.075887, 1.657821, 0.076052)",
        "(0.075993, 1.665323, 0.080657)",
        "(0.076433, 1.672110, 0.085426)",
        "(0.077092, 1.678765, 0.090806)",
        "(0.077511, 1.681952, 0.093683)",
        "(0.078405, 1.687576, 0.099878)",
        "(0.079209, 1.692246, 0.106391)",
        "(0.080044, 1.696200, 0.113202)",
        "(0.080914, 1.699347, 0.120470)",
        "(0.081470, 1.700671, 0.124254)",
        "(0.083068, 1.702706, 0.131980)",
        "(0.084937, 1.703733, 0.139963)",
        "(0.086621, 1.703750, 0.147992)",
        "(0.088153, 1.702714, 0.156196)",
        "(0.088828, 1.701820, 0.160402)",
        "(0.089829, 1.698546, 0.168827)",
        "(0.090633, 1.693863, 0.177201)",
        "(0.091100, 1.687944, 0.185372)",
        "(0.091218, 1.680709, 0.193485)",
        "(0.091530, 1.676582, 0.197568)",
        "(0.091877, 1.667668, 0.205466)",
        "(0.091647, 1.657757, 0.212358)",
        "(0.091093, 1.646895, 0.218348)",
        "(0.090149, 1.635456, 0.223900)",
        "(0.089668, 1.629757, 0.226546)",
        "(0.088818, 1.618362, 0.231020)",
        "(0.087995, 1.606909, 0.234408)",
        "(0.086831, 1.595523, 0.237109)",
        "(0.085422, 1.584321, 0.239190)",
        "(0.084845, 1.578886, 0.239910)",
        "(0.083497, 1.568368, 0.240901)",
        "(0.082331, 1.558599, 0.241239)",
        "(0.081265, 1.549397, 0.241463)",
        "(0.079633, 1.540632, 0.241132)",
        "(0.078932, 1.536388, 0.240668)",
        "(0.077752, 1.527954, 0.239493)",
        "(0.076661, 1.519543, 0.237914)",
        "(0.075437, 1.511001, 0.235982)",
        "(0.073989, 1.502439, 0.233971)",
        "(0.073362, 1.498249, 0.232810)",
        "(0.072074, 1.489834, 0.230186)",
        "(0.070794, 1.481190, 0.226587)",
        "(0.069267, 1.472544, 0.222345)",
        "(0.067318, 1.463957, 0.216965)",
        "(0.066346, 1.459764, 0.213712)",
        "(0.064699, 1.451732, 0.206480)",
        "(0.063010, 1.444285, 0.197829)",
        "(0.061592, 1.437864, 0.188988)",
        "(0.060394, 1.432602, 0.179961)",
        "(0.059751, 1.430437, 0.175322)",
        "(0.058728, 1.426971, 0.165931)",
        "(0.057852, 1.424624, 0.156572)",
        "(0.057196, 1.423326, 0.147539)",
        "(0.056737, 1.423000, 0.138651)",
        "(0.056580, 1.423203, 0.134434)",
        "(0.056460, 1.424283, 0.126543)",
        "(0.056489, 1.426115, 0.118983)",
        "(0.056894, 1.428674, 0.111687)",
        "(0.057664, 1.432004, 0.104768)",
        "(0.058123, 1.433841, 0.101460)",
        "(0.059153, 1.437994, 0.095435)",
        "(0.059864, 1.442690, 0.090542)",
        "(0.060329, 1.447797, 0.086256)",
        "(0.060917, 1.453132, 0.082321)",
        "(0.061376, 1.455914, 0.080471)",
        "(0.062267, 1.461792, 0.077168)",
        "(0.063203, 1.467983, 0.074002)",
        "(0.064015, 1.474173, 0.070830)",
        "(0.064972, 1.480782, 0.068164)",
        "(0.065344, 1.484176, 0.066895)",
        "(0.066104, 1.491210, 0.064338)",
        "(0.067054, 1.498522, 0.061750)",
        "(0.067941, 1.506151, 0.059594)",
        "(0.068545, 1.513953, 0.057475)",
        "(0.069025, 1.517943, 0.056458)",
        "(0.070065, 1.526059, 0.054648)",
        "(0.070753, 1.534321, 0.053202)",
        "(0.071289, 1.542637, 0.052081)",
        "(0.071833, 1.551073, 0.051248)",
        "(0.072138, 1.555319, 0.050901)",
        "(0.072699, 1.563864, 0.050533)",
        "(0.073130, 1.572579, 0.050954)",
        "(0.073419, 1.581201, 0.051825)",
        "(0.073395, 1.589751, 0.052959)",
        "(0.073228, 1.594000, 0.053675)",
        "(0.073002, 1.602443, 0.055687)",
        "(0.072991, 1.610817, 0.058037)",
        "(0.072959, 1.618870, 0.060496)",
        "(0.073246, 1.626819, 0.063338)",
        "(0.073509, 1.630737, 0.064988)",
        "(0.073984, 1.638314, 0.068504)",
        "(0.074309, 1.645434, 0.072200)",
        "(0.074843, 1.652421, 0.076614)",
        "(0.075521, 1.658932, 0.081660)",
        "(0.075911, 1.661964, 0.084459)",
        "(0.076697, 1.667745, 0.090399)",
        "(0.077249, 1.672679, 0.097223)",
        "(0.077890, 1.676702, 0.104670)",
        "(0.078858, 1.679824, 0.112845)",
        "(0.079251, 1.681017, 0.117104)",
        "(0.080180, 1.682230, 0.125995)",
        "(0.081259, 1.682591, 0.135127)",
        "(0.082180, 1.682092, 0.144518)",
        "(0.082868, 1.680902, 0.154144)",
        "(0.083167, 1.680027, 0.158981)",
        "(0.083772, 1.677346, 0.168417)",
        "(0.084526, 1.673423, 0.177468)",
        "(0.085158, 1.669046, 0.186769)",
        "(0.085461, 1.664301, 0.196356)",
        "(0.085606, 1.661799, 0.201127)",
        "(0.086000, 1.656116, 0.210041)",
        "(0.086876, 1.649362, 0.217968)",
        "(0.087527, 1.642043, 0.225585)",
        "(0.087737, 1.634106, 0.232820)",
        "(0.087680, 1.629826, 0.236167)",
        "(0.087573, 1.620591, 0.241853)",
        "(0.087356, 1.610571, 0.246511)",
        "(0.086784, 1.599847, 0.250172)",
        "(0.085739, 1.588657, 0.252547)",
        "(0.085042, 1.582800, 0.253154)",
        "(0.083966, 1.570919, 0.253743)",
        "(0.082719, 1.558955, 0.253290)",
        "(0.081109, 1.546810, 0.251548)",
        "(0.079531, 1.534557, 0.248477)",
        "(0.078582, 1.528422, 0.246278)",
        "(0.076544, 1.516227, 0.241060)",
        "(0.074675, 1.504478, 0.234995)",
        "(0.072751, 1.493172, 0.228269)",
        "(0.070761, 1.482481, 0.220797)",
        "(0.069820, 1.477391, 0.216826)",
        "(0.068146, 1.467324, 0.208598)",
        "(0.066870, 1.457633, 0.200017)",
        "(0.065784, 1.448681, 0.190842)",
        "(0.064600, 1.440149, 0.181122)",
        "(0.064033, 1.436135, 0.176149)",
        "(0.062811, 1.428727, 0.166082)",
        "(0.061897, 1.422481, 0.156063)",
        "(0.061276, 1.417637, 0.146419)",
        "(0.060928, 1.414262, 0.137005)",
        "(0.060904, 1.413121, 0.132231)",
        "(0.061195, 1.411580, 0.122764)",
        "(0.061678, 1.411454, 0.114150)",
        "(0.062264, 1.412293, 0.105903)",
        "(0.063048, 1.414104, 0.097792)",
        "(0.063553, 1.415421, 0.093829)",
        "(0.064904, 1.418852, 0.086569)",
        "(0.066141, 1.423348, 0.080267)",
        "(0.067277, 1.428874, 0.074478)",
        "(0.068527, 1.435413, 0.069421)",
        "(0.069222, 1.439333, 0.067540)",
        "(0.070107, 1.447713, 0.064127)",
        "(0.070867, 1.456935, 0.060827)",
        "(0.071987, 1.467093, 0.057525)",
        "(0.073387, 1.478164, 0.054702)",
        "(0.074277, 1.484162, 0.053611)",
        "(0.075772, 1.496402, 0.051439)",
        "(0.077080, 1.509015, 0.049448)",
        "(0.077805, 1.521782, 0.047534)",
        "(0.078605, 1.534814, 0.046028)",
        "(0.079019, 1.541428, 0.045554)",
        "(0.079939, 1.554785, 0.045207)",
        "(0.080643, 1.568057, 0.045231)",
        "(0.080694, 1.581309, 0.046032)",
        "(0.080293, 1.594417, 0.047705)",
        "(0.080243, 1.600736, 0.048673)",
        "(0.080059, 1.613049, 0.050914)",
        "(0.080172, 1.625273, 0.054306)",
        "(0.079950, 1.637013, 0.058477)",
        "(0.079589, 1.648419, 0.063215)",
        "(0.079411, 1.653950, 0.065730)",
        "(0.079149, 1.664257, 0.071116)",
        "(0.078978, 1.673750, 0.076296)",
        "(0.078932, 1.683048, 0.081772)",
        "(0.079068, 1.692087, 0.087769)",
        "(0.079094, 1.696587, 0.090964)",
        "(0.079315, 1.705315, 0.097088)",
        "(0.079818, 1.713920, 0.103477)",
        "(0.080393, 1.722900, 0.110625)",
        "(0.081027, 1.732025, 0.118710)",
        "(0.081362, 1.736566, 0.123344)",
        "(0.081954, 1.745680, 0.133205)",
        "(0.082094, 1.754497, 0.144039)",
        "(0.082229, 1.762651, 0.155642)",
        "(0.083317, 1.769379, 0.167745)",
        "(0.084099, 1.771931, 0.173981)",
        "(0.086088, 1.775861, 0.186737)",
        "(0.087145, 1.778200, 0.200344)",
        "(0.088154, 1.778926, 0.214971)",
        "(0.089197, 1.777783, 0.230233)",
        "(0.089616, 1.776325, 0.238004)",
        "(0.089770, 1.771993, 0.253206)",
        "(0.089826, 1.765220, 0.267713)",
        "(0.090497, 1.756182, 0.281571)",
        "(0.090787, 1.745439, 0.295132)",
        "(0.090657, 1.739272, 0.301746)",
        "(0.090667, 1.725905, 0.314520)",
        "(0.089860, 1.711067, 0.326070)",
        "(0.089174, 1.695338, 0.336449)",
        "(0.088587, 1.678925, 0.345725)",
        "(0.088197, 1.670521, 0.349764)",
        "(0.087628, 1.653806, 0.357180)",
        "(0.086824, 1.637217, 0.364031)",
        "(0.086053, 1.620950, 0.370294)",
        "(0.085653, 1.605201, 0.376327)",
        "(0.085788, 1.597620, 0.379122)",
        "(0.085706, 1.582665, 0.384191)",
        "(0.086077, 1.568257, 0.388432)",
        "(0.086601, 1.554573, 0.392387)",
        "(0.086970, 1.541497, 0.395784)",
        "(0.087312, 1.535351, 0.397222)",
        "(0.088005, 1.523361, 0.399491)",
        "(0.088940, 1.511741, 0.400663)",
        "(0.089806, 1.500381, 0.400827)",
        "(0.091259, 1.489142, 0.400418)",
        "(0.091985, 1.483552, 0.399977)",
        "(0.092783, 1.472219, 0.398484)",
        "(0.092914, 1.460648, 0.395067)",
        "(0.092226, 1.448888, 0.389244)",
        "(0.091236, 1.437509, 0.381675)",
        "(0.090764, 1.432122, 0.377129)",
        "(0.089495, 1.421794, 0.366909)",
        "(0.087799, 1.412324, 0.355086)",
        "(0.086165, 1.403696, 0.341460)",
        "(0.084633, 1.395557, 0.326122)",
        "(0.083598, 1.391695, 0.317877)",
        "(0.081188, 1.384541, 0.300971)",
        "(0.079219, 1.378377, 0.282940)",
        "(0.077787, 1.373066, 0.263776)",
        "(0.076595, 1.369227, 0.244801)",
        "(0.076074, 1.367800, 0.235501)",
        "(0.074976, 1.365602, 0.217980)",
        "(0.074016, 1.364345, 0.201607)",
        "(0.073053, 1.363985, 0.187046)",
        "(0.071835, 1.364496, 0.174010)",
        "(0.071196, 1.364886, 0.167690)",
        "(0.069773, 1.365850, 0.155747)",
        "(0.068630, 1.367635, 0.145240)",
        "(0.067865, 1.370151, 0.135155)",
        "(0.067879, 1.373512, 0.125230)",
        "(0.068102, 1.375584, 0.120716)",
        "(0.068432, 1.380247, 0.112886)",
        "(0.068432, 1.385531, 0.106012)",
        "(0.068344, 1.391447, 0.100118)",
        "(0.067975, 1.398266, 0.095428)",
        "(0.067842, 1.401951, 0.093234)",
        "(0.067704, 1.409765, 0.089207)",
        "(0.067708, 1.418589, 0.086129)",
        "(0.067127, 1.428289, 0.083333)",
        "(0.066522, 1.438583, 0.080067)",
        "(0.066073, 1.443875, 0.078301)",
        "(0.065697, 1.455028, 0.075391)",
        "(0.065902, 1.467073, 0.072978)",
        "(0.065695, 1.479693, 0.070095)",
        "(0.065005, 1.492725, 0.066901)",
        "(0.064573, 1.499497, 0.065515)",
        "(0.064402, 1.513915, 0.063704)",
        "(0.064215, 1.529051, 0.062251)",
        "(0.064172, 1.544591, 0.060982)",
        "(0.063850, 1.560408, 0.060832)",
        "(0.063663, 1.568335, 0.061082)",
        "(0.063196, 1.583997, 0.061976)",
        "(0.062600, 1.599375, 0.063918)",
        "(0.062878, 1.614534, 0.067146)",
        "(0.061967, 1.628736, 0.070843)",
        "(0.061162, 1.635319, 0.072805)",
        "(0.059905, 1.647798, 0.077111)",
        "(0.059311, 1.659210, 0.082250)",
        "(0.059663, 1.669512, 0.088443)",
        "(0.060267, 1.678378, 0.095385)",
        "(0.060674, 1.682074, 0.098943)",
        "(0.061623, 1.688345, 0.105865)",
        "(0.063109, 1.692826, 0.112859)",
        "(0.064696, 1.695239, 0.120047)",
        "(0.066418, 1.695448, 0.127605)",
        "(0.067381, 1.694416, 0.131501)",
        "(0.069425, 1.690858, 0.140309)",
        "(0.071062, 1.685303, 0.150833)",
        "(0.072249, 1.678123, 0.162737)",
        "(0.073222, 1.669198, 0.175202)",
        "(0.073817, 1.663714, 0.181454)",
        "(0.074843, 1.651366, 0.193525)",
        "(0.074557, 1.637820, 0.204886)",
        "(0.072969, 1.623150, 0.215151)",
        "(0.070405, 1.607556, 0.224410)",
        "(0.068974, 1.599570, 0.228388)",
        "(0.065159, 1.583925, 0.234462)",
        "(0.061393, 1.568976, 0.238109)",
        "(0.058686, 1.555100, 0.238777)",
        "(0.056077, 1.542482, 0.237245)",
        "(0.054748, 1.536511, 0.235812)",
        "(0.052500, 1.525698, 0.232433)",
        "(0.050699, 1.515772, 0.228219)",
        "(0.049176, 1.506915, 0.223604)",
        "(0.047897, 1.498848, 0.218907)",
        "(0.047021, 1.495059, 0.216123)",
        "(0.044766, 1.487766, 0.209617)",
        "(0.042345, 1.480904, 0.202330)",
        "(0.040602, 1.474565, 0.194839)",
        "(0.039213, 1.468599, 0.186731)",
        "(0.038577, 1.465718, 0.182294)",
        "(0.037205, 1.460079, 0.173238)",
        "(0.035356, 1.454897, 0.164019)",
        "(0.033763, 1.450655, 0.154745)",
        "(0.032375, 1.447582, 0.145235)",
        "(0.031645, 1.446651, 0.140432)",
        "(0.030678, 1.446234, 0.131305)",
        "(0.030436, 1.447953, 0.122801)",
        "(0.030677, 1.451780, 0.114859)",
        "(0.031277, 1.457297, 0.107049)",
        "(0.031699, 1.460610, 0.103186)",
        "(0.032791, 1.468104, 0.096513)",
        "(0.034567, 1.477445, 0.091172)",
        "(0.036045, 1.487650, 0.086036)",
        "(0.037101, 1.497948, 0.081158)",
        "(0.037751, 1.503632, 0.078964)",
        "(0.039490, 1.515810, 0.075740)",
        "(0.041093, 1.528163, 0.073446)",
        "(0.042700, 1.540305, 0.071730)",
        "(0.044045, 1.552253, 0.070788)",
        "(0.044520, 1.558108, 0.070755)",
        "(0.045469, 1.569749, 0.071239)",
        "(0.046414, 1.581179, 0.072848)",
        "(0.047157, 1.592158, 0.074682)",
        "(0.047813, 1.602536, 0.076871)",
        "(0.048199, 1.607527, 0.078096)",
        "(0.048968, 1.617112, 0.080672)",
        "(0.049742, 1.626338, 0.083702)",
        "(0.050111, 1.635116, 0.087170)",
        "(0.050441, 1.643495, 0.090986)",
        "(0.050562, 1.647498, 0.092961)",
        "(0.051107, 1.655302, 0.097088)",
        "(0.051906, 1.662455, 0.101674)",
        "(0.052728, 1.669335, 0.107128)",
        "(0.053584, 1.675964, 0.113712)",
        "(0.054159, 1.679113, 0.117473)",
        "(0.055725, 1.684910, 0.125503)",
        "(0.057409, 1.689727, 0.133937)",
        "(0.059227, 1.693494, 0.142753)",
        "(0.061062, 1.696510, 0.152411)",
        "(0.061826, 1.697571, 0.157691)",
        "(0.063429, 1.698827, 0.168937)",
        "(0.065084, 1.698621, 0.180786)",
        "(0.066085, 1.696415, 0.192685)",
        "(0.066273, 1.692905, 0.205259)",
        "(0.066134, 1.690769, 0.211982)",
        "(0.066101, 1.686142, 0.225713)",
        "(0.065941, 1.680436, 0.239495)",
        "(0.065836, 1.673504, 0.252749)",
        "(0.065940, 1.665854, 0.265826)",
        "(0.066037, 1.661656, 0.272327)",
        "(0.066827, 1.652667, 0.284859)",
        "(0.067399, 1.642511, 0.296237)",
        "(0.067405, 1.631413, 0.306481)",
        "(0.066810, 1.619642, 0.315859)",
        "(0.066567, 1.613493, 0.320229)",
        "(0.066054, 1.601090, 0.328429)",
        "(0.064998, 1.588211, 0.334848)",
        "(0.064213, 1.574918, 0.339632)",
        "(0.063344, 1.561227, 0.343359)",
        "(0.062873, 1.554261, 0.344628)",
        "(0.061912, 1.540373, 0.346242)",
        "(0.060880, 1.526540, 0.346618)",
        "(0.059943, 1.512629, 0.345690)",
        "(0.059224, 1.499064, 0.343949)",
        "(0.058783, 1.492447, 0.342681)",
        "(0.057944, 1.479346, 0.339229)",
        "(0.056755, 1.466566, 0.333904)",
        "(0.055425, 1.454351, 0.326895)",
        "(0.054550, 1.442868, 0.318882)",
        "(0.054076, 1.437358, 0.314629)",
        "(0.052828, 1.426685, 0.305566)",
        "(0.051219, 1.416512, 0.295187)",
        "(0.050032, 1.407375, 0.284554)",
        "(0.049550, 1.399507, 0.274668)",
        "(0.049420, 1.395990, 0.269931)",
        "(0.048508, 1.389219, 0.260471)",
        "(0.047223, 1.382929, 0.250688)",
        "(0.046429, 1.377190, 0.240814)",
        "(0.046154, 1.372272, 0.231293)",
        "(0.046095, 1.370182, 0.226592)",
        "(0.045880, 1.366289, 0.217056)",
        "(0.045503, 1.363273, 0.207396)",
        "(0.045561, 1.361146, 0.197588)",
        "(0.045771, 1.360033, 0.188321)",
        "(0.045724, 1.359859, 0.183989)",
        "(0.045472, 1.360022, 0.175263)",
        "(0.045359, 1.360899, 0.166054)",
        "(0.045411, 1.362296, 0.156537)",
        "(0.045501, 1.364546, 0.147892)",
        "(0.045544, 1.365930, 0.143862)",
        "(0.045533, 1.369040, 0.135909)",
        "(0.045699, 1.373189, 0.128280)",
        "(0.045788, 1.378410, 0.121498)",
        "(0.045740, 1.384842, 0.115837)",
        "(0.045637, 1.388494, 0.113384)",
        "(0.045293, 1.396239, 0.108439)",
        "(0.044986, 1.404584, 0.103338)",
        "(0.044989, 1.413660, 0.098671)",
        "(0.045140, 1.423537, 0.094860)",
        "(0.045298, 1.428728, 0.093239)",
        "(0.045293, 1.439247, 0.090059)",
        "(0.045145, 1.449865, 0.086792)",
        "(0.045044, 1.460472, 0.083748)",
        "(0.044904, 1.471122, 0.081244)",
        "(0.044544, 1.476343, 0.080082)",
        "(0.043502, 1.486494, 0.077834)",
        "(0.042449, 1.496253, 0.075941)",
        "(0.042099, 1.505961, 0.074602)",
        "(0.042354, 1.515661, 0.073910)",
        "(0.042406, 1.520318, 0.073752)",
        "(0.042062, 1.529332, 0.074075)",
        "(0.041456, 1.537861, 0.075403)",
        "(0.040329, 1.545508, 0.077558)",
        "(0.038909, 1.552272, 0.080330)",
        "(0.037893, 1.555125, 0.081818)",
        "(0.036388, 1.560408, 0.084842)",
        "(0.035582, 1.565033, 0.088001)",
        "(0.035327, 1.569209, 0.091687)",
        "(0.035119, 1.572796, 0.095849)",
        "(0.034966, 1.574136, 0.097989)",
        "(0.034729, 1.576149, 0.102450)",
        "(0.034258, 1.577314, 0.107312)",
        "(0.034066, 1.577765, 0.112157)",
        "(0.034394, 1.577698, 0.116695)",
        "(0.034648, 1.577276, 0.118874)",
        "(0.035230, 1.575727, 0.123222)",
        "(0.035572, 1.573105, 0.127057)",
        "(0.036075, 1.569189, 0.130595)",
        "(0.036514, 1.563772, 0.134575)",
        "(0.036491, 1.560574, 0.136832)",
        "(0.035988, 1.553467, 0.141275)",
        "(0.035482, 1.545246, 0.144965)",
        "(0.034916, 1.536334, 0.147596)",
        "(0.034119, 1.526939, 0.149417)",
        "(0.033705, 1.522133, 0.150053)",
        "(0.033328, 1.512729, 0.151350)",
        "(0.033693, 1.503642, 0.152565)",
        "(0.034004, 1.494905, 0.153336)",
        "(0.034377, 1.486260, 0.153454)",
        "(0.034610, 1.482090, 0.153294)",
        "(0.034906, 1.474229, 0.152551)",
        "(0.034855, 1.467061, 0.150768)",
        "(0.035035, 1.460873, 0.148048)",
        "(0.034994, 1.455908, 0.145236)",
        "(0.034944, 1.453876, 0.143733)",
        "(0.034950, 1.450292, 0.140231)",
        "(0.035219, 1.447564, 0.135975)",
        "(0.035566, 1.445436, 0.131517)",
        "(0.036012, 1.444032, 0.127080)",
        "(0.036231, 1.443486, 0.124650)",
        "(0.036647, 1.442659, 0.119712)",
        "(0.037264, 1.442524, 0.114439)",
        "(0.038033, 1.442935, 0.108779)",
        "(0.038747, 1.443954, 0.103263)",
        "(0.039183, 1.444784, 0.100674)",
        "(0.039976, 1.447060, 0.095954)",
        "(0.040809, 1.450266, 0.091012)",
        "(0.041878, 1.454362, 0.085941)",
        "(0.042995, 1.459426, 0.081117)",
        "(0.043455, 1.462231, 0.078826)",
        "(0.044400, 1.468340, 0.074657)",
        "(0.045352, 1.475160, 0.071280)",
        "(0.046429, 1.482545, 0.068302)",
        "(0.047890, 1.490654, 0.065887)",
        "(0.048756, 1.494873, 0.064825)",
        "(0.050540, 1.503419, 0.063116)",
        "(0.052172, 1.512223, 0.062255)",
        "(0.053642, 1.521024, 0.061845)",
        "(0.055330, 1.530122, 0.061909)",
        "(0.056033, 1.534657, 0.062046)",
        "(0.057332, 1.543658, 0.062486)",
        "(0.058791, 1.552558, 0.063359)",
        "(0.060028, 1.561380, 0.064809)",
        "(0.061061, 1.570241, 0.066886)",
        "(0.061524, 1.574630, 0.068084)",
        "(0.062394, 1.583303, 0.071020)",
        "(0.063371, 1.591816, 0.074926)",
        "(0.064105, 1.600079, 0.079747)",
        "(0.064757, 1.608048, 0.085280)",
        "(0.065170, 1.611847, 0.088290)",
        "(0.065854, 1.619258, 0.094678)",
        "(0.066628, 1.626178, 0.101477)",
        "(0.067879, 1.632863, 0.108979)",
        "(0.069344, 1.639047, 0.117059)",
        "(0.070180, 1.641736, 0.121253)",
        "(0.072013, 1.646542, 0.129891)",
        "(0.073954, 1.650590, 0.139218)",
        "(0.075865, 1.653731, 0.149235)",
        "(0.077820, 1.655878, 0.159662)",
        "(0.078578, 1.656381, 0.164894)",
        "(0.079772, 1.656656, 0.175551)",
        "(0.080735, 1.655895, 0.186636)",
        "(0.081310, 1.654190, 0.197682)",
        "(0.081550, 1.651418, 0.208249)",
        "(0.081657, 1.649595, 0.213359)",
        "(0.082002, 1.645256, 0.223192)",
        "(0.082048, 1.640232, 0.232758)",
        "(0.081846, 1.634750, 0.242238)",
        "(0.081490, 1.628534, 0.251340)",
        "(0.081167, 1.625108, 0.255598)",
        "(0.080377, 1.618007, 0.263613)",
        "(0.079233, 1.610395, 0.270852)",
        "(0.078329, 1.602247, 0.277073)",
        "(0.077455, 1.593537, 0.282383)",
        "(0.076958, 1.588827, 0.284585)",
        "(0.076082, 1.578781, 0.288469)",
        "(0.075156, 1.568001, 0.291884)",
        "(0.074181, 1.556576, 0.294816)",
        "(0.073284, 1.544597, 0.297131)",
        "(0.072806, 1.538367, 0.298040)",
        "(0.072176, 1.525459, 0.299738)",
        "(0.070899, 1.511962, 0.301061)",
        "(0.068889, 1.497970, 0.301819)",
        "(0.067106, 1.483766, 0.302381)",
        "(0.066413, 1.476619, 0.302508)",
        "(0.064884, 1.462346, 0.302392)",
        "(0.063256, 1.448059, 0.300715)",
        "(0.061231, 1.433944, 0.297469)",
        "(0.059332, 1.420548, 0.293118)",
        "(0.058583, 1.414368, 0.290775)",
        "(0.057097, 1.402616, 0.285697)",
        "(0.055359, 1.391661, 0.279466)",
        "(0.052950, 1.381380, 0.271035)",
        "(0.050438, 1.372154, 0.260934)",
        "(0.049409, 1.368195, 0.255825)",
        "(0.047303, 1.360990, 0.246391)",
        "(0.045313, 1.354999, 0.237186)",
        "(0.043024, 1.349589, 0.226409)",
        "(0.040883, 1.344713, 0.214007)",
        "(0.039915, 1.342643, 0.207298)",
        "(0.038172, 1.339255, 0.195301)",
        "(0.036225, 1.336833, 0.184131)",
        "(0.034179, 1.335117, 0.172831)",
        "(0.032561, 1.334393, 0.160455)",
        "(0.031827, 1.334497, 0.154225)",
        "(0.030387, 1.335760, 0.142921)",
        "(0.028978, 1.338584, 0.133062)",
        "(0.027432, 1.342584, 0.123361)",
        "(0.025991, 1.347917, 0.113804)",
        "(0.025456, 1.351299, 0.109353)",
        "(0.024634, 1.359076, 0.101325)",
        "(0.024022, 1.368552, 0.094801)",
        "(0.023008, 1.379158, 0.089015)",
        "(0.021968, 1.391143, 0.083864)",
        "(0.021569, 1.397619, 0.081574)",
        "(0.021072, 1.411410, 0.077764)",
        "(0.020690, 1.426226, 0.075041)",
        "(0.020490, 1.441808, 0.073128)",
        "(0.020249, 1.458045, 0.071808)",
        "(0.019923, 1.466166, 0.071263)",
        "(0.019246, 1.482089, 0.070558)",
        "(0.019812, 1.498077, 0.070975)",
        "(0.019956, 1.513225, 0.071561)",
        "(0.020200, 1.527534, 0.072828)",
        "(0.020290, 1.534296, 0.074126)",
        "(0.020576, 1.546988, 0.077471)",
        "(0.021193, 1.558369, 0.081975)",
        "(0.022589, 1.568147, 0.087555)",
        "(0.024364, 1.576168, 0.094092)",
        "(0.025329, 1.579379, 0.097697)",
        "(0.027695, 1.585058, 0.105798)",
        "(0.030270, 1.589483, 0.114823)",
        "(0.033308, 1.592861, 0.124760)",
        "(0.036712, 1.594856, 0.135326)",
        "(0.038502, 1.595052, 0.140637)",
        "(0.041794, 1.594045, 0.151287)",
        "(0.043846, 1.590965, 0.162342)",
        "(0.044849, 1.586158, 0.173419)",
        "(0.045862, 1.579520, 0.183971)",
        "(0.046603, 1.575301, 0.188834)",
        "(0.048217, 1.565666, 0.197778)",
        "(0.049699, 1.554278, 0.205700)",
        "(0.050205, 1.541152, 0.212137)",
        "(0.049412, 1.526709, 0.216267)",
        "(0.048641, 1.518930, 0.217252)",
        "(0.046955, 1.502848, 0.217886)",
        "(0.044543, 1.486442, 0.216494)",
        "(0.041542, 1.470371, 0.213108)",
        "(0.038482, 1.455406, 0.207915)",
        "(0.036899, 1.448539, 0.204506)",
        "(0.033723, 1.436103, 0.196938)",
        "(0.030760, 1.425842, 0.188161)",
        "(0.027841, 1.417518, 0.178810)",
        "(0.025486, 1.411470, 0.169557)",
        "(0.024398, 1.409277, 0.164742)",
        "(0.022429, 1.406090, 0.154947)",
        "(0.020712, 1.404788, 0.145013)",
        "(0.019704, 1.405378, 0.135681)",
        "(0.019232, 1.407616, 0.127811)",
        "(0.019150, 1.409734, 0.124668)",
        "(0.018923, 1.413951, 0.118228)",
        "(0.018626, 1.418857, 0.112026)",
        "(0.018265, 1.424552, 0.106239)",
        "(0.018540, 1.431131, 0.101337)",
        "(0.018950, 1.434858, 0.099452)",
        "(0.019613, 1.442477, 0.096253)",
        "(0.020018, 1.450367, 0.093847)",
        "(0.020388, 1.458399, 0.091937)",
        "(0.020776, 1.466504, 0.090342)",
        "(0.021085, 1.470553, 0.089850)",
        "(0.021928, 1.478634, 0.089333)",
        "(0.022376, 1.486457, 0.089170)",
        "(0.022741, 1.494124, 0.089343)",
        "(0.023073, 1.501743, 0.089708)",
        "(0.023386, 1.505523, 0.089983)",
        "(0.024323, 1.513179, 0.090720)",
        "(0.025225, 1.520835, 0.091257)",
        "(0.026288, 1.528740, 0.091664)",
        "(0.027391, 1.537162, 0.092374)",
        "(0.027901, 1.541576, 0.092983)",
        "(0.028685, 1.550660, 0.094442)",
        "(0.029887, 1.560125, 0.096237)",
        "(0.031291, 1.570151, 0.098454)",
        "(0.032581, 1.580749, 0.100898)",
        "(0.033102, 1.586251, 0.102195)",
        "(0.034001, 1.597593, 0.104697)",
        "(0.034497, 1.609241, 0.106992)",
        "(0.035466, 1.621568, 0.109090)",
        "(0.036375, 1.634554, 0.111488)",
        "(0.036834, 1.641316, 0.112929)",
        "(0.037572, 1.655006, 0.116006)",
        "(0.038716, 1.669037, 0.120001)",
        "(0.040158, 1.683052, 0.125046)",
        "(0.041479, 1.696529, 0.130844)",
        "(0.041975, 1.703041, 0.134153)",
        "(0.042382, 1.715456, 0.141294)",
        "(0.042937, 1.726718, 0.149588)",
        "(0.043828, 1.736892, 0.159261)",
        "(0.044499, 1.745384, 0.170189)",
        "(0.044936, 1.748788, 0.176098)",
        "(0.045893, 1.754125, 0.188265)",
        "(0.046432, 1.757108, 0.200868)",
        "(0.046814, 1.758064, 0.214364)",
        "(0.046915, 1.757094, 0.228774)",
        "(0.046975, 1.755876, 0.236437)",
        "(0.047078, 1.752555, 0.252095)",
        "(0.046974, 1.747606, 0.267869)",
        "(0.047252, 1.740988, 0.283339)",
        "(0.047701, 1.733025, 0.298379)",
        "(0.047779, 1.728498, 0.305708)",
        "(0.047968, 1.718903, 0.320212)",
        "(0.048315, 1.708634, 0.334666)",
        "(0.048610, 1.697634, 0.348708)",
        "(0.049184, 1.686260, 0.362283)",
        "(0.049556, 1.680536, 0.368934)",
        "(0.050528, 1.668976, 0.381935)",
        "(0.052122, 1.657285, 0.394325)",
        "(0.053911, 1.645084, 0.405426)",
        "(0.055712, 1.632453, 0.415036)",
        "(0.056566, 1.626106, 0.419358)",
        "(0.058671, 1.613326, 0.427612)",
        "(0.061046, 1.600219, 0.434986)",
        "(0.062418, 1.587053, 0.441146)",
        "(0.063179, 1.573498, 0.445783)",
        "(0.063659, 1.566537, 0.447671)",
        "(0.064830, 1.552616, 0.450821)",
        "(0.066157, 1.538557, 0.453357)",
        "(0.068364, 1.524721, 0.455695)",
        "(0.070359, 1.510607, 0.458014)",
        "(0.071146, 1.503361, 0.458849)",
        "(0.072182, 1.488683, 0.459829)",
        "(0.073093, 1.473752, 0.459832)",
        "(0.074572, 1.459234, 0.458748)",
        "(0.075652, 1.444514, 0.456789)",
        "(0.076134, 1.437120, 0.455525)",
        "(0.076210, 1.422096, 0.452323)",
        "(0.075921, 1.407403, 0.448483)",
        "(0.075457, 1.392936, 0.443884)",
        "(0.074921, 1.378545, 0.437911)",
        "(0.074382, 1.371420, 0.434379)",
        "(0.072951, 1.357220, 0.426494)",
        "(0.071482, 1.343197, 0.417482)",
        "(0.070024, 1.329597, 0.406756)",
        "(0.067740, 1.316474, 0.394372)",
        "(0.066632, 1.310278, 0.387675)",
        "(0.064511, 1.298387, 0.373757)",
        "(0.062394, 1.287013, 0.358491)",
        "(0.060042, 1.276367, 0.341786)",
        "(0.057382, 1.266625, 0.324503)",
        "(0.056296, 1.262275, 0.315583)",
        "(0.054403, 1.254193, 0.297355)",
        "(0.052638, 1.247530, 0.278772)",
        "(0.050837, 1.242490, 0.259492)",
        "(0.048835, 1.239251, 0.239261)",
        "(0.048106, 1.238639, 0.228815)",
        "(0.046944, 1.239180, 0.208350)",
        "(0.045775, 1.242889, 0.189637)",
        "(0.044188, 1.249059, 0.171173)",
        "(0.042663, 1.257675, 0.152943)",
        "(0.041918, 1.263172, 0.144853)",
        "(0.040462, 1.276169, 0.130729)",
        "(0.038904, 1.291334, 0.118934)",
        "(0.037745, 1.308644, 0.108527)",
        "(0.036659, 1.327472, 0.099638)",
        "(0.036057, 1.337361, 0.096077)",
        "(0.034435, 1.357575, 0.090355)",
        "(0.032261, 1.378038, 0.086301)",
        "(0.030346, 1.398574, 0.083220)",
        "(0.028351, 1.418478, 0.081014)",
        "(0.027533, 1.428224, 0.080334)",
        "(0.025738, 1.447218, 0.079854)",
        "(0.022859, 1.465282, 0.080245)",
        "(0.020883, 1.482825, 0.081582)",
        "(0.018945, 1.498924, 0.083566)",
        "(0.018094, 1.506445, 0.084829)",
        "(0.016009, 1.520785, 0.088137)",
        "(0.013875, 1.533853, 0.092250)",
        "(0.012215, 1.545948, 0.097280)",
        "(0.010425, 1.556581, 0.102865)",
        "(0.009757, 1.561314, 0.105649)",
        "(0.008026, 1.570068, 0.111798)",
        "(0.006194, 1.577636, 0.118435)",
        "(0.004461, 1.584574, 0.125432)",
        "(0.002969, 1.590236, 0.132881)",
        "(0.002886, 1.592799, 0.137082)",
        "(0.002365, 1.596851, 0.146201)",
        "(0.002323, 1.599578, 0.155512)",
        "(0.002915, 1.601063, 0.164649)",
        "(0.003413, 1.600658, 0.173573)",
        "(0.003593, 1.599813, 0.178209)",
        "(0.004233, 1.597306, 0.188156)",
        "(0.005233, 1.593597, 0.198905)",
        "(0.006250, 1.588660, 0.209326)",
        "(0.007176, 1.582443, 0.218381)",
        "(0.007616, 1.578810, 0.222262)",
        "(0.008127, 1.571020, 0.229432)",
        "(0.007870, 1.562694, 0.235342)",
        "(0.006954, 1.553482, 0.239217)",
        "(0.006652, 1.543760, 0.240980)",
        "(0.006500, 1.538820, 0.240962)",
        "(0.005733, 1.528877, 0.239408)",
        "(0.004367, 1.518833, 0.235707)",
        "(0.002927, 1.509126, 0.230565)",
        "(0.001597, 1.500015, 0.224461)",
        "(0.001036, 1.495881, 0.221017)",
        "(-0.000475, 1.488283, 0.213619)",
        "(-0.001873, 1.482049, 0.205456)",
        "(-0.003536, 1.476997, 0.196644)",
        "(-0.004813, 1.473529, 0.187733)",
        "(-0.005048, 1.472697, 0.183590)",
        "(-0.005475, 1.472088, 0.175494)",
        "(-0.005488, 1.472889, 0.167063)",
        "(-0.005156, 1.474969, 0.158524)",
        "(-0.004654, 1.478206, 0.150414)",
        "(-0.004420, 1.480165, 0.146400)",
        "(-0.003863, 1.484391, 0.138401)",
        "(-0.002877, 1.489264, 0.130480)",
        "(-0.001270, 1.494778, 0.122918)",
        "(0.000420, 1.500975, 0.116188)",
        "(0.001111, 1.504242, 0.113072)",
        "(0.002204, 1.510861, 0.106930)",
        "(0.003020, 1.517764, 0.101183)",
        "(0.004079, 1.525427, 0.096918)",
        "(0.005456, 1.533680, 0.093774)",
        "(0.006267, 1.537944, 0.092444)",
        "(0.007595, 1.546449, 0.090239)",
        "(0.008945, 1.555121, 0.088967)",
        "(0.010497, 1.563883, 0.088697)",
        "(0.011716, 1.572242, 0.089374)",
        "(0.012303, 1.576262, 0.090227)",
        "(0.013399, 1.583903, 0.092755)",
        "(0.014383, 1.590927, 0.096556)",
        "(0.015295, 1.597245, 0.101636)",
        "(0.016199, 1.602598, 0.107713)",
        "(0.016658, 1.604841, 0.111202)",
        "(0.017310, 1.608419, 0.118794)",
        "(0.017518, 1.610543, 0.127171)",
        "(0.017331, 1.611381, 0.136675)",
        "(0.016944, 1.610951, 0.146828)",
        "(0.016851, 1.610125, 0.152045)",
        "(0.017047, 1.607527, 0.162410)",
        "(0.016915, 1.603551, 0.172767)",
        "(0.016333, 1.598145, 0.183268)",
        "(0.015429, 1.591266, 0.193590)",
        "(0.014899, 1.587353, 0.198513)",
        "(0.013951, 1.578904, 0.207703)",
        "(0.012877, 1.569614, 0.216075)",
        "(0.011674, 1.559706, 0.223117)",
        "(0.010613, 1.549360, 0.228317)",
        "(0.010144, 1.544211, 0.230163)",
        "(0.009025, 1.534079, 0.232949)",
        "(0.007551, 1.524023, 0.234565)",
        "(0.005902, 1.514284, 0.234808)",
        "(0.003940, 1.504809, 0.233410)",
        "(0.002972, 1.500172, 0.232087)",
        "(0.001652, 1.491304, 0.229044)",
        "(0.000615, 1.482724, 0.225208)",
        "(-0.000060, 1.474372, 0.220382)",
        "(-0.000649, 1.466144, 0.214457)",
        "(-0.000835, 1.462046, 0.211091)",
        "(-0.001083, 1.454004, 0.203959)",
        "(-0.001573, 1.446015, 0.195610)",
        "(-0.002343, 1.438323, 0.186030)",
        "(-0.003136, 1.431861, 0.176067)",
        "(-0.003464, 1.429246, 0.170815)",
        "(-0.004125, 1.425214, 0.160164)",
        "(-0.004637, 1.423449, 0.149695)",
        "(-0.004751, 1.424401, 0.139979)",
        "(-0.004535, 1.428176, 0.130779)",
        "(-0.004353, 1.431114, 0.126260)",
        "(-0.003882, 1.438207, 0.116995)",
        "(-0.003098, 1.447233, 0.107942)",
        "(-0.001946, 1.458248, 0.099958)",
        "(-0.000783, 1.470843, 0.092755)",
        "(-0.000266, 1.477692, 0.089213)",
        "(0.000623, 1.491798, 0.082218)",
        "(0.002272, 1.507414, 0.076769)",
        "(0.004375, 1.524193, 0.072557)",
        "(0.006454, 1.541241, 0.068867)",
        "(0.007593, 1.549944, 0.067628)",
        "(0.009834, 1.567445, 0.066370)",
        "(0.011928, 1.584856, 0.066736)",
        "(0.013747, 1.601607, 0.068343)",
        "(0.015234, 1.617243, 0.070874)",
        "(0.015947, 1.624605, 0.072492)",
        "(0.018080, 1.638793, 0.076365)",
        "(0.021065, 1.651787, 0.081162)",
        "(0.024829, 1.663503, 0.086595)",
        "(0.028578, 1.673905, 0.092669)",
        "(0.030353, 1.678548, 0.096072)",
        "(0.033848, 1.687485, 0.103568)",
        "(0.036821, 1.695489, 0.112448)",
        "(0.039587, 1.702805, 0.122430)",
        "(0.041779, 1.709231, 0.132928)",
        "(0.042798, 1.712141, 0.138373)",
        "(0.045050, 1.717930, 0.149925)",
        "(0.047342, 1.723548, 0.162311)",
        "(0.049807, 1.728866, 0.175608)",
        "(0.052130, 1.733384, 0.189142)",
        "(0.053141, 1.735251, 0.196132)",
        "(0.055182, 1.738478, 0.210609)",
        "(0.057376, 1.741193, 0.225768)",
        "(0.059243, 1.742971, 0.241559)",
        "(0.060929, 1.743455, 0.257847)",
        "(0.061742, 1.743019, 0.266124)",
        "(0.063416, 1.740966, 0.282910)",
        "(0.065677, 1.737324, 0.300027)",
        "(0.068518, 1.731880, 0.317030)",
        "(0.071160, 1.724390, 0.333650)",
        "(0.072410, 1.719670, 0.341843)",
        "(0.075189, 1.708801, 0.358337)",
        "(0.077881, 1.695678, 0.374925)",
        "(0.081005, 1.680619, 0.391179)",
        "(0.083648, 1.663465, 0.406293)",
        "(0.084834, 1.653810, 0.413360)",
        "(0.087209, 1.633144, 0.426342)",
        "(0.089277, 1.610390, 0.437422)",
        "(0.090668, 1.585831, 0.446824)",
        "(0.092099, 1.560010, 0.454519)",
        "(0.092919, 1.546624, 0.457517)",
        "(0.093971, 1.519357, 0.461445)",
        "(0.094319, 1.491007, 0.462224)",
        "(0.094105, 1.461754, 0.460579)",
        "(0.092587, 1.432054, 0.457266)",
        "(0.091451, 1.417328, 0.454714)",
        "(0.089128, 1.388047, 0.447786)",
        "(0.086639, 1.359591, 0.438983)",
        "(0.084169, 1.332888, 0.428522)",
        "(0.081506, 1.307903, 0.415732)",
        "(0.080031, 1.296294, 0.408503)",
        "(0.076664, 1.274848, 0.393524)",
        "(0.072961, 1.256021, 0.377547)",
        "(0.068984, 1.240251, 0.360198)",
        "(0.065134, 1.228155, 0.341820)",
        "(0.063263, 1.223672, 0.332528)",
        "(0.059583, 1.216972, 0.314105)",
        "(0.055638, 1.213131, 0.295577)",
        "(0.051461, 1.212185, 0.277126)",
        "(0.047080, 1.214072, 0.258844)",
        "(0.044953, 1.216169, 0.249725)",
        "(0.040667, 1.221726, 0.232072)",
        "(0.036486, 1.229421, 0.215039)",
        "(0.032307, 1.238645, 0.197988)",
        "(0.028636, 1.249810, 0.182385)",
        "(0.027147, 1.256567, 0.175599)",
        "(0.024027, 1.270750, 0.163049)",
        "(0.020813, 1.286490, 0.151788)",
        "(0.017529, 1.303445, 0.141328)",
        "(0.014691, 1.321577, 0.131930)",
        "(0.013455, 1.331181, 0.127839)",
        "(0.010688, 1.351101, 0.120651)",
        "(0.007405, 1.371911, 0.113921)",
        "(0.004107, 1.393646, 0.107964)",
        "(0.000829, 1.416503, 0.103347)",
        "(0.000195, 1.428560, 0.101424)",
        "(0.000049, 1.452986, 0.097516)",
        "(0.000224, 1.477335, 0.093409)",
        "(-0.000150, 1.500895, 0.089656)",
        "(-0.001345, 1.523319, 0.086719)",
        "(-0.002035, 1.534070, 0.085649)",
        "(-0.001287, 1.555195, 0.084575)",
        "(-0.000403, 1.574791, 0.083801)",
        "(-0.000223, 1.592661, 0.083443)",
        "(-0.000938, 1.608872, 0.084504)",
        "(-0.001547, 1.616283, 0.085716)",
        "(-0.002433, 1.630053, 0.089182)",
        "(-0.002773, 1.642360, 0.093887)",
        "(-0.002774, 1.652753, 0.099123)",
        "(-0.002140, 1.661368, 0.105260)",
        "(-0.001726, 1.665087, 0.108663)",
        "(-0.001267, 1.671939, 0.116287)",
        "(-0.001059, 1.676949, 0.125111)",
        "(-0.000696, 1.680646, 0.135015)",
        "(-0.000101, 1.683311, 0.146113)",
        "(0.000039, 1.684020, 0.151970)",
        "(0.000962, 1.684600, 0.164026)",
        "(0.002663, 1.684129, 0.176495)",
        "(0.004432, 1.682656, 0.189016)",
        "(0.005719, 1.680109, 0.201624)",
        "(0.006315, 1.678445, 0.208240)",
        "(0.007468, 1.674613, 0.222137)",
        "(0.008151, 1.669892, 0.236558)",
        "(0.008942, 1.664254, 0.250927)",
        "(0.010327, 1.657642, 0.264815)",
        "(0.011144, 1.653729, 0.271459)",
        "(0.013026, 1.644978, 0.284445)",
        "(0.014273, 1.635475, 0.297687)",
        "(0.015336, 1.625266, 0.311298)",
        "(0.016610, 1.614345, 0.325168)",
        "(0.017363, 1.608427, 0.331945)",
        "(0.019155, 1.595678, 0.344774)",
        "(0.021021, 1.581744, 0.356970)",
        "(0.022617, 1.567173, 0.368749)",
        "(0.023601, 1.551386, 0.379989)",
        "(0.024201, 1.542939, 0.385056)",
        "(0.025742, 1.525375, 0.394287)",
        "(0.027140, 1.506759, 0.402481)",
        "(0.028980, 1.487383, 0.409527)",
        "(0.030946, 1.467315, 0.415313)",
        "(0.031997, 1.456983, 0.417443)",
        "(0.033848, 1.435615, 0.420462)",
        "(0.035051, 1.413394, 0.421793)",
        "(0.036023, 1.391062, 0.421117)",
        "(0.036479, 1.369244, 0.417646)",
        "(0.036686, 1.358714, 0.414645)",
        "(0.036911, 1.338170, 0.406799)",
        "(0.036182, 1.318520, 0.396266)",
        "(0.035101, 1.300118, 0.383203)",
        "(0.033680, 1.283198, 0.368365)",
        "(0.032753, 1.275515, 0.360056)",
        "(0.030464, 1.261644, 0.341924)",
        "(0.027623, 1.250499, 0.321411)",
        "(0.024365, 1.242661, 0.299388)",
        "(0.020948, 1.238584, 0.277287)",
        "(0.019172, 1.238177, 0.266434)",
        "(0.015697, 1.239646, 0.244698)",
        "(0.012275, 1.244601, 0.223818)",
        "(0.008921, 1.253184, 0.204198)",
        "(0.006202, 1.264910, 0.185338)",
        "(0.005140, 1.271936, 0.176473)",
        "(0.003297, 1.287175, 0.160698)",
        "(0.001370, 1.304256, 0.147826)",
        "(-0.001453, 1.322499, 0.136627)",
        "(-0.004721, 1.341661, 0.125437)",
        "(-0.006014, 1.351778, 0.120192)",
        "(-0.007677, 1.373344, 0.111574)",
        "(-0.008491, 1.396436, 0.105209)",
        "(-0.009052, 1.419757, 0.099898)",
        "(-0.009196, 1.442469, 0.094787)",
        "(-0.009287, 1.453492, 0.092751)",
        "(-0.009010, 1.474883, 0.089809)",
        "(-0.007648, 1.495669, 0.088626)",
        "(-0.007686, 1.514481, 0.088522)",
        "(-0.008645, 1.531268, 0.090432)",
        "(-0.009331, 1.538760, 0.092090)",
        "(-0.011189, 1.552235, 0.096004)",
        "(-0.012688, 1.563617, 0.101307)",
        "(-0.014037, 1.573052, 0.108950)",
        "(-0.014993, 1.580211, 0.117989)",
        "(-0.015217, 1.582806, 0.122818)",
        "(-0.015327, 1.586563, 0.132730)",
        "(-0.015394, 1.588326, 0.142783)",
        "(-0.014964, 1.587771, 0.153211)",
        "(-0.013981, 1.586235, 0.164959)",
        "(-0.013434, 1.584780, 0.171217)",
        "(-0.012597, 1.580941, 0.183853)",
        "(-0.012154, 1.575429, 0.195721)",
        "(-0.012437, 1.568095, 0.205682)",
        "(-0.013351, 1.559389, 0.213649)",
        "(-0.014033, 1.554511, 0.216763)",
        "(-0.015685, 1.544103, 0.221865)",
        "(-0.017105, 1.533024, 0.224497)",
        "(-0.018358, 1.521513, 0.223896)",
        "(-0.019492, 1.509873, 0.220713)",
        "(-0.019887, 1.504295, 0.218212)",
        "(-0.020657, 1.494116, 0.212680)",
        "(-0.021297, 1.485309, 0.206099)",
        "(-0.021739, 1.478279, 0.198700)",
        "(-0.022098, 1.473266, 0.190120)",
        "(-0.022209, 1.471705, 0.185501)",
        "(-0.022399, 1.470353, 0.176782)",
        "(-0.022381, 1.471429, 0.168683)",
        "(-0.021989, 1.474663, 0.161513)",
        "(-0.021185, 1.479812, 0.155127)",
        "(-0.020673, 1.482945, 0.152126)",
        "(-0.019627, 1.489760, 0.146680)",
        "(-0.018565, 1.497415, 0.142208)",
        "(-0.017337, 1.505566, 0.138579)",
        "(-0.015490, 1.514054, 0.135465)",
        "(-0.014526, 1.518309, 0.134170)",
        "(-0.012523, 1.526558, 0.131929)",
        "(-0.010534, 1.534414, 0.130576)",
        "(-0.008811, 1.541683, 0.129920)",
        "(-0.007696, 1.548115, 0.130050)",
        "(-0.007197, 1.551000, 0.130456)",
        "(-0.006293, 1.556065, 0.131900)",
        "(-0.005627, 1.559839, 0.133906)",
        "(-0.005606, 1.562173, 0.136739)",
        "(-0.005591, 1.563262, 0.140358)",
        "(-0.005650, 1.563140, 0.142395)",
        "(-0.005893, 1.562032, 0.147065)",
        "(-0.006730, 1.559364, 0.152260)",
        "(-0.008219, 1.555149, 0.157379)",
        "(-0.009991, 1.549553, 0.161745)",
        "(-0.011054, 1.546117, 0.163482)",
        "(-0.012942, 1.538714, 0.166103)",
        "(-0.014849, 1.530450, 0.167359)",
        "(-0.016686, 1.521721, 0.167472)",
        "(-0.018317, 1.512746, 0.166397)",
        "(-0.018999, 1.508236, 0.165115)",
        "(-0.020201, 1.499282, 0.161430)",
        "(-0.021345, 1.490617, 0.156648)",
        "(-0.022336, 1.482741, 0.151125)",
        "(-0.023698, 1.475928, 0.145025)",
        "(-0.024383, 1.473249, 0.141937)",
        "(-0.025250, 1.469444, 0.135911)",
        "(-0.025829, 1.467700, 0.129852)",
        "(-0.026117, 1.467761, 0.124159)",
        "(-0.026194, 1.469660, 0.119281)",
        "(-0.026138, 1.471432, 0.117314)",
        "(-0.025715, 1.475824, 0.113815)",
        "(-0.024935, 1.481442, 0.111275)",
        "(-0.024056, 1.487957, 0.109863)",
        "(-0.022907, 1.495283, 0.109645)",
        "(-0.022396, 1.499136, 0.109977)",
        "(-0.021389, 1.506802, 0.111224)",
        "(-0.020032, 1.514505, 0.113653)",
        "(-0.018299, 1.522023, 0.117222)",
        "(-0.016557, 1.528970, 0.121789)",
        "(-0.015892, 1.532045, 0.124486)",
        "(-0.015002, 1.537406, 0.130563)",
        "(-0.014436, 1.541691, 0.137466)",
        "(-0.013815, 1.544873, 0.144688)",
        "(-0.013070, 1.546818, 0.151876)",
        "(-0.012665, 1.547226, 0.155407)",
        "(-0.012137, 1.547157, 0.162372)",
        "(-0.011942, 1.545802, 0.169037)",
        "(-0.012021, 1.543099, 0.174986)",
        "(-0.012389, 1.538979, 0.179926)",
        "(-0.012634, 1.536293, 0.181934)",
        "(-0.012826, 1.530096, 0.185369)",
        "(-0.013154, 1.522691, 0.188205)",
        "(-0.013401, 1.514541, 0.190779)",
        "(-0.012919, 1.505764, 0.192950)",
        "(-0.012149, 1.501057, 0.193837)",
        "(-0.009993, 1.491517, 0.195662)",
        "(-0.008166, 1.481758, 0.197094)",
        "(-0.007121, 1.470932, 0.197708)",
        "(-0.005829, 1.459598, 0.197453)",
        "(-0.005387, 1.453540, 0.196817)",
        "(-0.005143, 1.440819, 0.194641)",
        "(-0.005350, 1.427608, 0.191234)",
        "(-0.005801, 1.414054, 0.186459)",
        "(-0.006401, 1.400678, 0.179955)",
        "(-0.006946, 1.394234, 0.176143)",
        "(-0.008574, 1.382737, 0.167847)",
        "(-0.011466, 1.373682, 0.158731)",
        "(-0.014405, 1.368266, 0.149469)",
        "(-0.016792, 1.367427, 0.140918)",
        "(-0.017553, 1.369270, 0.137315)",
        "(-0.018922, 1.375647, 0.131342)",
        "(-0.020015, 1.385898, 0.127468)",
        "(-0.021038, 1.399097, 0.125270)",
        "(-0.021669, 1.414662, 0.124825)",
        "(-0.021686, 1.423437, 0.125553)",
        "(-0.021618, 1.441775, 0.128918)",
        "(-0.021154, 1.461055, 0.135048)",
        "(-0.020562, 1.480173, 0.143338)",
        "(-0.019333, 1.498780, 0.153494)",
        "(-0.018356, 1.507748, 0.159385)",
        "(-0.015880, 1.524965, 0.172219)",
        "(-0.012884, 1.540728, 0.186414)",
        "(-0.009109, 1.554946, 0.201695)",
        "(-0.005201, 1.567155, 0.217443)",
        "(-0.003196, 1.572295, 0.225602)",
        "(0.001103, 1.581161, 0.242328)",
        "(0.005829, 1.588104, 0.259667)",
        "(0.010838, 1.593036, 0.277084)",
        "(0.016073, 1.595764, 0.293995)",
        "(0.018596, 1.596051, 0.302189)",
        "(0.023681, 1.595360, 0.318116)",
        "(0.028342, 1.592643, 0.333398)",
        "(0.032479, 1.587995, 0.347673)",
        "(0.035818, 1.580987, 0.360291)",
        "(0.036996, 1.576489, 0.365625)",
        "(0.038167, 1.566464, 0.374808)",
        "(0.038143, 1.555016, 0.381186)",
        "(0.036713, 1.542518, 0.384403)",
        "(0.034095, 1.529321, 0.384139)",
        "(0.032421, 1.522536, 0.382529)",
        "(0.028952, 1.509165, 0.377604)",
        "(0.025531, 1.496146, 0.369702)",
        "(0.021618, 1.483546, 0.359331)",
        "(0.017216, 1.471605, 0.347195)",
        "(0.015008, 1.466194, 0.339843)",
        "(0.010449, 1.455974, 0.324673)",
        "(0.005862, 1.447633, 0.308208)",
        "(0.001477, 1.441385, 0.290749)",
        "(-0.002569, 1.437689, 0.273305)",
        "(-0.004298, 1.437114, 0.264860)",
        "(-0.007285, 1.437717, 0.248553)",
        "(-0.009348, 1.440709, 0.233204)",
        "(-0.010808, 1.445732, 0.217729)",
        "(-0.011660, 1.452685, 0.204417)",
        "(-0.011844, 1.456901, 0.198788)",
        "(-0.011848, 1.465964, 0.189436)",
        "(-0.011441, 1.475828, 0.182945)",
        "(-0.011014, 1.485776, 0.178807)",
        "(-0.010738, 1.495163, 0.176323)",
        "(-0.010578, 1.499475, 0.175552)",
        "(-0.010048, 1.507523, 0.174835)",
        "(-0.009437, 1.514666, 0.175157)",
        "(-0.009229, 1.520004, 0.176511)",
        "(-0.009118, 1.523983, 0.178335)",
        "(-0.009011, 1.525491, 0.179587)",
        "(-0.008529, 1.527820, 0.182143)",
        "(-0.007578, 1.529113, 0.184807)",
        "(-0.006211, 1.529667, 0.187605)",
        "(-0.004695, 1.529226, 0.190368)",
        "(-0.004084, 1.528668, 0.191653)",
        "(-0.003485, 1.526689, 0.194017)",
        "(-0.003556, 1.523720, 0.196404)",
        "(-0.004722, 1.519152, 0.198563)",
        "(-0.005925, 1.513940, 0.200215)",
        "(-0.006626, 1.510986, 0.200553)",
        "(-0.008032, 1.504663, 0.199988)",
        "(-0.009230, 1.498078, 0.197969)",
        "(-0.010716, 1.491527, 0.194311)",
        "(-0.012692, 1.485516, 0.189061)",
        "(-0.013714, 1.483043, 0.185958)",
        "(-0.015201, 1.479573, 0.179147)",
        "(-0.015942, 1.478409, 0.171711)",
        "(-0.016041, 1.479713, 0.164008)",
        "(-0.016000, 1.483057, 0.156125)",
        "(-0.015936, 1.485490, 0.152172)",
        "(-0.015615, 1.491492, 0.144360)",
        "(-0.015188, 1.499081, 0.136716)",
        "(-0.014176, 1.508482, 0.129911)",
        "(-0.012387, 1.519923, 0.124461)",
        "(-0.011382, 1.526305, 0.122306)",
        "(-0.009128, 1.539737, 0.118483)",
        "(-0.006635, 1.554298, 0.115398)",
        "(-0.003941, 1.569635, 0.113092)",
        "(-0.000789, 1.585843, 0.111520)",
        "(0.001019, 1.594243, 0.111216)",
        "(0.005274, 1.611440, 0.111791)",
        "(0.010044, 1.629077, 0.114379)",
        "(0.015191, 1.646495, 0.118890)",
        "(0.020034, 1.662751, 0.125121)",
        "(0.022139, 1.670359, 0.129020)",
        "(0.025869, 1.684505, 0.138201)",
        "(0.029983, 1.697052, 0.149725)",
        "(0.034247, 1.707655, 0.163366)",
        "(0.037935, 1.716332, 0.178097)",
        "(0.039067, 1.718691, 0.186588)",
        "(0.040998, 1.722859, 0.203807)",
        "(0.042514, 1.724538, 0.222854)",
        "(0.044235, 1.723494, 0.243226)",
        "(0.046647, 1.719651, 0.264098)",
        "(0.047884, 1.716406, 0.274508)",
        "(0.049904, 1.708146, 0.294947)",
        "(0.051427, 1.697194, 0.314923)",
        "(0.053076, 1.683418, 0.334393)",
        "(0.055302, 1.666923, 0.352650)",
        "(0.056559, 1.657740, 0.361118)",
        "(0.058464, 1.638328, 0.376653)",
        "(0.059225, 1.616761, 0.389540)",
        "(0.059575, 1.593715, 0.399158)",
        "(0.059125, 1.569972, 0.405534)",
        "(0.058329, 1.557692, 0.407305)",
        "(0.056041, 1.532930, 0.408435)",
        "(0.052904, 1.508039, 0.405765)",
        "(0.050170, 1.483698, 0.399392)",
        "(0.046727, 1.460399, 0.390303)",
        "(0.044574, 1.449088, 0.384711)",
        "(0.040202, 1.427002, 0.372319)",
        "(0.035837, 1.406197, 0.357545)",
        "(0.030814, 1.387250, 0.340645)",
        "(0.025270, 1.370580, 0.321183)",
        "(0.022470, 1.363297, 0.310368)",
        "(0.017040, 1.351009, 0.288328)",
        "(0.012248, 1.342598, 0.265061)",
        "(0.008130, 1.338109, 0.240922)",
        "(0.004752, 1.337941, 0.217753)",
        "(0.003376, 1.339701, 0.206909)",
        "(0.000390, 1.345444, 0.186787)",
        "(-0.002458, 1.354828, 0.168730)",
        "(-0.004904, 1.367485, 0.152472)",
        "(-0.007137, 1.382384, 0.138040)",
        "(-0.008237, 1.390564, 0.132006)",
        "(-0.010243, 1.407735, 0.121965)",
        "(-0.010942, 1.425974, 0.113802)",
        "(-0.011137, 1.444599, 0.106715)",
        "(-0.011156, 1.463073, 0.101119)",
        "(-0.011318, 1.472086, 0.099048)",
        "(-0.012013, 1.489269, 0.095928)",
        "(-0.012216, 1.506039, 0.095006)",
        "(-0.012623, 1.521687, 0.094899)",
        "(-0.012858, 1.536085, 0.094433)",
        "(-0.012884, 1.542774, 0.094202)",
        "(-0.012629, 1.556121, 0.094760)",
        "(-0.012313, 1.569162, 0.096249)",
        "(-0.011666, 1.581667, 0.098133)",
        "(-0.010705, 1.593750, 0.100288)",
        "(-0.010101, 1.599518, 0.101522)",
        "(-0.008694, 1.610531, 0.104661)",
        "(-0.006870, 1.620988, 0.109223)",
        "(-0.005181, 1.630624, 0.114464)",
        "(-0.003472, 1.639386, 0.120415)",
        "(-0.002525, 1.643371, 0.123914)",
        "(-0.000163, 1.650548, 0.131458)",
        "(0.002826, 1.656364, 0.139592)",
        "(0.006028, 1.660835, 0.148629)",
        "(0.009196, 1.663826, 0.158249)",
        "(0.010883, 1.664652, 0.163465)",
        "(0.013915, 1.665088, 0.174651)",
        "(0.016683, 1.663606, 0.186518)",
        "(0.018974, 1.660588, 0.198964)",
        "(0.021058, 1.656068, 0.211620)",
        "(0.021812, 1.653132, 0.217890)",
        "(0.023141, 1.646358, 0.230499)",
        "(0.024086, 1.638307, 0.243312)",
        "(0.024764, 1.628952, 0.256038)",
        "(0.024923, 1.618506, 0.268253)",
        "(0.024868, 1.612841, 0.274014)",
        "(0.025003, 1.601002, 0.284514)",
        "(0.024911, 1.588523, 0.293239)",
        "(0.024368, 1.575648, 0.299869)",
        "(0.023221, 1.562376, 0.304564)",
        "(0.022549, 1.555551, 0.306237)",
        "(0.021244, 1.542012, 0.308610)",
        "(0.019849, 1.528332, 0.309348)",
        "(0.018708, 1.514850, 0.308706)",
        "(0.016826, 1.501873, 0.307006)",
        "(0.015681, 1.495731, 0.305690)",
        "(0.013474, 1.483648, 0.301917)",
        "(0.011516, 1.472051, 0.296346)",
        "(0.009312, 1.461204, 0.289503)",
        "(0.006982, 1.451076, 0.281467)",
        "(0.005749, 1.446290, 0.277037)",
        "(0.002980, 1.437304, 0.267972)",
        "(0.000364, 1.429479, 0.258308)",
        "(-0.001678, 1.422741, 0.247317)",
        "(-0.002976, 1.417038, 0.234960)",
        "(-0.003671, 1.414779, 0.228509)",
        "(-0.005129, 1.411138, 0.215347)",
        "(-0.006453, 1.409079, 0.201895)",
        "(-0.007829, 1.408643, 0.188865)",
        "(-0.008523, 1.410358, 0.176498)",
        "(-0.008519, 1.412249, 0.170582)",
        "(-0.008179, 1.417471, 0.159245)",
        "(-0.007427, 1.424744, 0.148979)",
        "(-0.006498, 1.433852, 0.140220)",
        "(-0.005744, 1.444817, 0.133048)",
        "(-0.005441, 1.450960, 0.129972)",
        "(-0.004467, 1.464206, 0.124663)",
        "(-0.002977, 1.479003, 0.121070)",
        "(-0.001179, 1.494931, 0.118486)",
        "(0.000996, 1.511572, 0.116268)",
        "(0.002301, 1.520091, 0.115270)",
        "(0.005618, 1.537382, 0.113748)",
        "(0.009676, 1.555091, 0.113151)",
        "(0.013695, 1.572932, 0.112897)",
        "(0.017587, 1.590418, 0.113044)",
        "(0.019535, 1.599109, 0.113687)",
        "(0.023334, 1.616379, 0.116095)",
        "(0.027088, 1.633077, 0.119452)",
        "(0.031074, 1.648802, 0.123467)",
        "(0.035772, 1.663932, 0.128648)",
        "(0.038336, 1.671329, 0.131643)",
        "(0.043041, 1.685389, 0.138170)",
        "(0.047765, 1.698373, 0.146213)",
        "(0.052165, 1.709510, 0.155375)",
        "(0.056537, 1.718418, 0.165059)",
        "(0.058209, 1.721896, 0.170179)",
        "(0.061114, 1.727469, 0.181247)",
        "(0.063454, 1.731020, 0.193620)",
        "(0.065465, 1.732705, 0.207158)",
        "(0.067453, 1.732473, 0.221566)",
        "(0.068296, 1.731556, 0.229059)",
        "(0.069433, 1.728406, 0.244273)",
        "(0.069974, 1.723443, 0.259679)",
        "(0.069502, 1.716397, 0.275017)",
        "(0.069012, 1.707051, 0.289912)",
        "(0.068751, 1.701360, 0.297070)",
        "(0.067695, 1.688442, 0.310887)",
        "(0.066046, 1.673511, 0.323918)",
        "(0.063201, 1.656443, 0.335918)",
        "(0.060046, 1.637122, 0.346509)",
        "(0.058458, 1.626614, 0.351082)",
        "(0.055174, 1.604897, 0.359027)",
        "(0.051629, 1.581993, 0.365067)",
        "(0.048047, 1.558337, 0.369143)",
        "(0.044674, 1.534511, 0.370752)",
        "(0.043013, 1.522574, 0.370387)",
        "(0.039361, 1.498983, 0.367985)",
        "(0.035015, 1.476132, 0.363097)",
        "(0.030590, 1.454264, 0.355646)",
        "(0.026349, 1.433799, 0.345792)",
        "(0.024360, 1.424399, 0.339961)",
        "(0.021104, 1.407153, 0.327258)",
        "(0.017968, 1.391564, 0.312869)",
        "(0.014812, 1.377616, 0.297184)",
        "(0.011692, 1.365103, 0.280511)",
        "(0.010185, 1.359750, 0.272016)",
        "(0.007049, 1.350717, 0.255052)",
        "(0.004424, 1.344462, 0.237876)",
        "(0.002516, 1.341278, 0.220898)",
        "(0.001026, 1.340861, 0.203791)",
        "(0.000564, 1.341791, 0.195187)",
        "(-0.000126, 1.345368, 0.179181)",
        "(-0.000698, 1.351294, 0.164721)",
        "(-0.001028, 1.359071, 0.151212)",
        "(-0.001053, 1.368659, 0.138817)",
        "(-0.000918, 1.374251, 0.133321)",
        "(-0.000627, 1.386513, 0.123758)",
        "(-0.000398, 1.400295, 0.116707)",
        "(-0.000206, 1.415196, 0.111312)",
        "(0.000053, 1.430670, 0.106873)",
        "(0.000365, 1.438637, 0.105294)",
        "(0.001586, 1.455024, 0.103181)",
        "(0.002767, 1.471500, 0.101913)",
        "(0.004287, 1.488023, 0.100870)",
        "(0.005971, 1.504582, 0.100103)",
        "(0.006807, 1.512879, 0.099886)",
        "(0.008693, 1.529328, 0.099375)",
        "(0.010981, 1.545864, 0.099253)",
        "(0.013266, 1.562467, 0.100037)",
        "(0.015438, 1.578784, 0.101617)",
        "(0.016463, 1.586794, 0.102807)",
        "(0.018364, 1.602678, 0.106170)",
        "(0.020313, 1.618146, 0.110894)",
        "(0.022199, 1.632871, 0.116442)",
        "(0.024513, 1.647430, 0.123280)",
        "(0.025816, 1.654526, 0.127189)",
        "(0.028620, 1.668020, 0.135371)",
        "(0.032021, 1.680382, 0.143893)",
        "(0.035627, 1.691483, 0.152727)",
        "(0.039548, 1.701052, 0.162390)",
        "(0.041631, 1.705198, 0.167660)",
        "(0.045655, 1.712360, 0.179003)",
        "(0.049550, 1.717655, 0.191569)",
        "(0.053258, 1.720919, 0.205136)",
        "(0.057067, 1.721863, 0.219019)",
        "(0.058943, 1.721455, 0.225969)",
        "(0.061828, 1.719244, 0.239799)",
        "(0.063506, 1.715213, 0.253998)",
        "(0.064283, 1.709449, 0.268798)",
        "(0.064416, 1.702100, 0.283662)",
        "(0.064376, 1.697779, 0.290988)",
        "(0.064037, 1.688253, 0.305088)",
        "(0.063041, 1.677528, 0.318664)",
        "(0.061637, 1.665762, 0.331712)",
        "(0.059865, 1.653087, 0.343252)",
        "(0.058958, 1.646378, 0.348177)",
        "(0.057122, 1.632432, 0.357002)",
        "(0.055346, 1.617852, 0.364353)",
        "(0.053163, 1.602907, 0.370306)",
        "(0.050779, 1.587561, 0.374908)",
        "(0.049611, 1.579738, 0.376724)",
        "(0.047360, 1.564100, 0.379481)",
        "(0.044568, 1.548476, 0.380869)",
        "(0.041782, 1.533159, 0.380972)",
        "(0.039359, 1.518067, 0.379850)",
        "(0.038300, 1.510693, 0.378851)",
        "(0.035568, 1.495993, 0.376146)",
        "(0.032034, 1.481363, 0.372054)",
        "(0.028702, 1.467155, 0.366238)",
        "(0.025568, 1.453446, 0.359281)",
        "(0.024085, 1.446986, 0.355493)",
        "(0.020829, 1.434217, 0.347240)",
        "(0.017420, 1.421784, 0.337757)",
        "(0.014643, 1.410193, 0.327259)",
        "(0.012106, 1.399317, 0.316168)",
        "(0.010863, 1.394129, 0.310435)",
        "(0.008428, 1.383984, 0.298686)",
        "(0.005804, 1.374220, 0.286358)",
        "(0.003283, 1.365311, 0.273555)",
        "(0.000727, 1.357370, 0.259958)",
        "(-0.000560, 1.353923, 0.252625)",
        "(-0.002952, 1.348416, 0.237438)",
        "(-0.004823, 1.345240, 0.221757)",
        "(-0.006050, 1.344515, 0.205442)",
        "(-0.006994, 1.346054, 0.189276)",
        "(-0.007316, 1.348086, 0.181768)",
        "(-0.007920, 1.353702, 0.167395)",
        "(-0.008196, 1.361558, 0.153505)",
        "(-0.008193, 1.371889, 0.141260)",
        "(-0.007850, 1.384155, 0.130142)",
        "(-0.007569, 1.390993, 0.124903)",
        "(-0.007243, 1.405277, 0.115202)",
        "(-0.007042, 1.420802, 0.107705)",
        "(-0.007127, 1.437405, 0.102370)",
        "(-0.006997, 1.454747, 0.097664)",
        "(-0.006637, 1.463642, 0.095220)",
        "(-0.005358, 1.481846, 0.090583)",
        "(-0.003999, 1.500631, 0.087278)",
        "(-0.003094, 1.519719, 0.085131)",
        "(-0.002572, 1.538494, 0.083396)",
        "(-0.002385, 1.547674, 0.082904)",
        "(-0.000952, 1.566083, 0.082770)",
        "(0.000871, 1.583935, 0.082710)",
        "(0.002287, 1.601129, 0.083283)",
        "(0.003721, 1.617724, 0.085210)",
        "(0.004526, 1.625744, 0.086715)",
        "(0.006699, 1.641259, 0.090529)",
        "(0.009649, 1.655567, 0.095195)",
        "(0.012495, 1.668192, 0.100289)",
        "(0.015331, 1.679534, 0.106567)",
        "(0.016611, 1.684648, 0.110174)",
        "(0.019173, 1.694121, 0.118070)",
        "(0.022095, 1.702588, 0.126957)",
        "(0.024875, 1.709892, 0.136705)",
        "(0.027462, 1.716079, 0.147246)",
        "(0.028567, 1.718641, 0.152763)",
        "(0.030461, 1.722975, 0.163934)",
        "(0.032546, 1.726249, 0.175466)",
        "(0.034618, 1.728712, 0.187131)",
        "(0.036355, 1.730381, 0.198608)",
        "(0.037104, 1.730804, 0.204186)",
        "(0.038307, 1.730921, 0.215214)",
        "(0.038886, 1.729696, 0.226233)",
        "(0.039170, 1.727668, 0.237975)",
        "(0.039369, 1.725092, 0.250560)",
        "(0.039673, 1.723522, 0.256968)",
        "(0.040169, 1.719492, 0.269695)",
        "(0.040164, 1.714081, 0.282292)",
        "(0.039929, 1.707478, 0.295142)",
        "(0.039753, 1.699596, 0.308136)",
        "(0.039685, 1.695099, 0.314582)",
        "(0.039871, 1.685300, 0.327209)",
        "(0.039741, 1.674269, 0.339533)",
        "(0.039987, 1.662116, 0.351336)",
        "(0.039908, 1.648504, 0.362308)",
        "(0.039586, 1.641186, 0.367298)",
        "(0.038873, 1.625800, 0.376173)",
        "(0.038332, 1.609661, 0.383436)",
        "(0.037603, 1.592960, 0.388983)",
        "(0.036893, 1.575536, 0.392828)",
        "(0.036420, 1.566542, 0.393867)",
        "(0.034698, 1.548101, 0.394656)",
        "(0.032831, 1.529268, 0.393294)",
        "(0.030901, 1.510427, 0.390145)",
        "(0.028284, 1.491625, 0.385290)",
        "(0.026941, 1.482302, 0.381930)",
        "(0.024248, 1.463928, 0.373937)",
        "(0.021310, 1.446430, 0.364258)",
        "(0.018214, 1.429831, 0.352956)",
        "(0.015209, 1.414306, 0.340556)",
        "(0.013555, 1.406957, 0.334103)",
        "(0.009964, 1.392846, 0.320819)",
        "(0.006486, 1.380035, 0.306621)",
        "(0.003387, 1.368358, 0.291048)",
        "(0.000500, 1.358105, 0.274977)",
        "(-0.000751, 1.353782, 0.266975)",
        "(-0.003518, 1.345886, 0.251056)",
        "(-0.006009, 1.339252, 0.234944)",
        "(-0.007990, 1.333952, 0.218706)",
        "(-0.009292, 1.330099, 0.202474)",
        "(-0.009657, 1.328870, 0.194660)",
        "(-0.010528, 1.327122, 0.179488)",
        "(-0.011524, 1.326325, 0.165002)",
        "(-0.012473, 1.326620, 0.151159)",
        "(-0.013280, 1.328317, 0.138063)",
        "(-0.013518, 1.329998, 0.131976)",
        "(-0.014121, 1.334320, 0.120295)",
        "(-0.014455, 1.340504, 0.109505)",
        "(-0.014689, 1.348763, 0.100350)",
        "(-0.015017, 1.359050, 0.092821)",
        "(-0.015216, 1.364936, 0.089513)",
        "(-0.015799, 1.377635, 0.083424)",
        "(-0.016989, 1.391893, 0.078166)",
        "(-0.018461, 1.407966, 0.073802)",
        "(-0.019281, 1.426386, 0.070394)",
        "(-0.019367, 1.436630, 0.069337)",
        "(-0.019494, 1.458250, 0.068036)",
        "(-0.019211, 1.481313, 0.067432)",
        "(-0.018718, 1.505543, 0.068003)",
        "(-0.018477, 1.529871, 0.068988)",
        "(-0.018316, 1.542054, 0.069604)",
        "(-0.017403, 1.566643, 0.071322)",
        "(-0.015780, 1.591215, 0.074209)",
        "(-0.013881, 1.615168, 0.077644)",
        "(-0.012023, 1.637764, 0.080458)",
        "(-0.011064, 1.648247, 0.081490)",
        "(-0.008102, 1.668687, 0.084544)",
        "(-0.003635, 1.688312, 0.088819)",
        "(0.000729, 1.706588, 0.094182)",
        "(0.004931, 1.723337, 0.100518)",
        "(0.006966, 1.730765, 0.103933)",
        "(0.011953, 1.744423, 0.111116)",
        "(0.017112, 1.756240, 0.118630)",
        "(0.021345, 1.766167, 0.126528)",
        "(0.024686, 1.774605, 0.135095)",
        "(0.026094, 1.778193, 0.139736)",
        "(0.028954, 1.784709, 0.149585)",
        "(0.031233, 1.790084, 0.159864)",
        "(0.033975, 1.794470, 0.170465)",
        "(0.036608, 1.797961, 0.181155)",
        "(0.037810, 1.799222, 0.186518)",
        "(0.040123, 1.801023, 0.197344)",
        "(0.042524, 1.802128, 0.208600)",
        "(0.044559, 1.802539, 0.220120)",
        "(0.046752, 1.802063, 0.231502)",
        "(0.047802, 1.801298, 0.236949)",
        "(0.049415, 1.798945, 0.247661)",
        "(0.050782, 1.795622, 0.258576)",
        "(0.052196, 1.791690, 0.270166)",
        "(0.053637, 1.786928, 0.281934)",
        "(0.054412, 1.784002, 0.287684)",
        "(0.055204, 1.777102, 0.298811)",
        "(0.055553, 1.768888, 0.310198)",
        "(0.055922, 1.759842, 0.322433)",
        "(0.056542, 1.749621, 0.334537)",
        "(0.056986, 1.743935, 0.340273)",
        "(0.057758, 1.731439, 0.350914)",
        "(0.058038, 1.717602, 0.360459)",
        "(0.058082, 1.702482, 0.369143)",
        "(0.058804, 1.686171, 0.377007)",
        "(0.058693, 1.677559, 0.380411)",
        "(0.057691, 1.660221, 0.385688)",
        "(0.055819, 1.641383, 0.389038)",
        "(0.053681, 1.622138, 0.389403)",
        "(0.051906, 1.603629, 0.386220)",
        "(0.050890, 1.594653, 0.383366)",
        "(0.047946, 1.576750, 0.376112)",
        "(0.044130, 1.559280, 0.366940)",
        "(0.040083, 1.542863, 0.356073)",
        "(0.036931, 1.527495, 0.343610)",
        "(0.035517, 1.520093, 0.337138)",
        "(0.032355, 1.505996, 0.324286)",
        "(0.029094, 1.492873, 0.311265)",
        "(0.025939, 1.480605, 0.298317)",
        "(0.023273, 1.469568, 0.286374)",
        "(0.022282, 1.464563, 0.280843)",
        "(0.019918, 1.455005, 0.270086)",
        "(0.017191, 1.446256, 0.259725)",
        "(0.014460, 1.438263, 0.249759)",
        "(0.011825, 1.430920, 0.240412)",
        "(0.010742, 1.427790, 0.236230)",
        "(0.008869, 1.422553, 0.228413)",
        "(0.007846, 1.418992, 0.220767)",
        "(0.007558, 1.416633, 0.212942)",
        "(0.007190, 1.414925, 0.205211)",
        "(0.006938, 1.414548, 0.201829)",
        "(0.006495, 1.414372, 0.195571)",
        "(0.006153, 1.414706, 0.188931)",
        "(0.006117, 1.415363, 0.181776)",
        "(0.005887, 1.416364, 0.174698)",
        "(0.005742, 1.417057, 0.171293)",
        "(0.005313, 1.418794, 0.164334)",
        "(0.004468, 1.421228, 0.156556)",
        "(0.003279, 1.425058, 0.148019)",
        "(0.001128, 1.431377, 0.138974)",
        "(-0.000193, 1.435794, 0.134293)",
        "(-0.002046, 1.446751, 0.125651)",
        "(-0.003191, 1.461011, 0.118576)",
        "(-0.004091, 1.477510, 0.112067)",
        "(-0.005811, 1.495662, 0.106212)",
        "(-0.007055, 1.505476, 0.103913)",
        "(-0.008324, 1.526537, 0.100226)",
        "(-0.006350, 1.549122, 0.097141)",
        "(-0.003989, 1.571842, 0.094773)",
        "(-0.002596, 1.594497, 0.094185)",
        "(-0.002409, 1.605496, 0.094472)",
        "(-0.001981, 1.626555, 0.096060)",
        "(-0.001007, 1.646380, 0.098834)",
        "(0.000025, 1.664184, 0.100667)",
        "(0.002440, 1.680036, 0.102474)",
        "(0.004225, 1.687114, 0.103799)",
        "(0.009001, 1.699945, 0.106856)",
        "(0.014703, 1.710361, 0.110421)",
        "(0.019808, 1.718353, 0.115047)",
        "(0.022935, 1.724173, 0.120247)",
        "(0.023870, 1.726362, 0.122822)",
        "(0.026812, 1.730031, 0.128775)",
        "(0.029990, 1.732428, 0.136116)",
        "(0.033030, 1.733868, 0.144617)",
        "(0.035560, 1.734631, 0.153734)",
        "(0.036415, 1.734672, 0.158417)",
        "(0.037638, 1.734384, 0.167532)",
        "(0.038672, 1.733647, 0.176577)",
        "(0.040644, 1.732582, 0.185713)",
        "(0.042241, 1.731152, 0.195012)",
        "(0.042742, 1.730120, 0.199730)",
        "(0.042911, 1.727851, 0.209546)",
        "(0.042752, 1.725054, 0.219157)",
        "(0.042436, 1.721431, 0.228196)",
        "(0.041959, 1.717122, 0.237220)",
        "(0.041557, 1.714803, 0.241843)",
        "(0.040642, 1.709758, 0.251663)",
        "(0.040229, 1.704109, 0.262373)",
        "(0.039805, 1.697707, 0.274041)",
        "(0.039550, 1.690920, 0.286760)",
        "(0.039274, 1.687386, 0.293355)",
        "(0.038887, 1.679888, 0.306692)",
        "(0.038809, 1.671289, 0.319779)",
        "(0.038995, 1.661376, 0.332292)",
        "(0.038916, 1.650226, 0.344173)",
        "(0.038875, 1.644082, 0.349680)",
        "(0.038638, 1.630690, 0.359700)",
        "(0.038464, 1.615901, 0.368291)",
        "(0.037974, 1.599772, 0.375612)",
        "(0.037047, 1.582364, 0.381256)",
        "(0.036493, 1.573143, 0.383228)",
        "(0.035109, 1.554310, 0.386084)",
        "(0.033065, 1.534833, 0.387644)",
        "(0.031106, 1.514965, 0.387631)",
        "(0.029367, 1.495210, 0.385895)",
        "(0.028452, 1.485515, 0.384329)",
        "(0.026107, 1.466624, 0.380033)",
        "(0.023332, 1.448374, 0.373615)",
        "(0.021119, 1.431321, 0.365180)",
        "(0.019289, 1.415355, 0.355993)",
        "(0.018447, 1.408139, 0.350750)",
        "(0.015859, 1.393859, 0.339945)",
        "(0.012833, 1.380733, 0.327943)",
        "(0.010108, 1.369173, 0.315118)",
        "(0.007545, 1.359051, 0.301951)",
        "(0.006416, 1.354801, 0.294995)",
        "(0.004299, 1.346570, 0.280671)",
        "(0.002250, 1.339773, 0.266209)",
        "(0.000350, 1.334604, 0.252187)",
        "(-0.001488, 1.331195, 0.238791)",
        "(-0.002425, 1.330331, 0.232209)",
        "(-0.003885, 1.329950, 0.219189)",
        "(-0.005065, 1.331263, 0.206707)",
        "(-0.005919, 1.334074, 0.194420)",
        "(-0.006648, 1.338230, 0.182459)",
        "(-0.006979, 1.340981, 0.177195)",
        "(-0.007699, 1.347316, 0.167813)",
        "(-0.008399, 1.354377, 0.159155)",
        "(-0.009196, 1.362024, 0.151317)",
        "(-0.009899, 1.370267, 0.144414)",
        "(-0.010179, 1.374701, 0.141477)",
        "(-0.010626, 1.384198, 0.136407)",
        "(-0.010884, 1.394114, 0.132085)",
        "(-0.011238, 1.404227, 0.128127)",
        "(-0.012038, 1.414849, 0.124528)",
        "(-0.012725, 1.420530, 0.122788)",
        "(-0.014318, 1.432550, 0.119509)",
        "(-0.015097, 1.446211, 0.116560)",
        "(-0.015324, 1.461357, 0.113938)",
        "(-0.015005, 1.477862, 0.112297)",
        "(-0.014763, 1.486582, 0.111916)",
        "(-0.014555, 1.504099, 0.111230)",
        "(-0.013859, 1.521869, 0.110976)",
        "(-0.012199, 1.539799, 0.111203)",
        "(-0.010261, 1.557388, 0.111679)",
        "(-0.009386, 1.565904, 0.112161)",
        "(-0.008115, 1.582440, 0.113794)",
        "(-0.006898, 1.598369, 0.116071)",
        "(-0.004945, 1.613696, 0.118689)",
        "(-0.002304, 1.628486, 0.122011)",
        "(-0.001040, 1.635572, 0.123925)",
        "(0.001200, 1.649080, 0.128285)",
        "(0.003441, 1.661565, 0.133569)",
        "(0.006121, 1.672918, 0.139978)",
        "(0.009310, 1.683185, 0.147040)",
        "(0.010880, 1.687635, 0.150614)",
        "(0.013936, 1.695581, 0.157695)",
        "(0.016725, 1.702110, 0.164451)",
        "(0.019017, 1.707319, 0.171167)",
        "(0.021319, 1.711736, 0.178833)",
        "(0.022329, 1.713522, 0.182910)",
        "(0.024122, 1.716298, 0.191060)",
        "(0.025854, 1.717692, 0.198916)",
        "(0.027674, 1.718017, 0.206912)",
        "(0.028833, 1.717559, 0.215523)",
        "(0.029219, 1.717083, 0.220281)",
        "(0.029649, 1.715611, 0.230314)",
        "(0.029695, 1.713261, 0.240245)",
        "(0.029463, 1.709845, 0.249591)",
        "(0.028609, 1.705351, 0.258217)",
        "(0.028037, 1.702684, 0.262336)",
        "(0.026866, 1.696668, 0.270303)",
        "(0.025665, 1.689509, 0.277725)",
        "(0.024445, 1.681470, 0.284745)",
        "(0.022751, 1.672339, 0.291103)",
        "(0.021875, 1.667328, 0.293914)",
        "(0.020269, 1.656882, 0.298867)",
        "(0.018359, 1.645855, 0.303167)",
        "(0.016275, 1.634504, 0.306792)",
        "(0.013859, 1.622854, 0.309591)",
        "(0.012548, 1.616892, 0.310556)",
        "(0.009790, 1.604926, 0.312123)",
        "(0.006893, 1.593085, 0.313062)",
        "(0.003826, 1.581352, 0.313535)",
        "(0.000918, 1.570111, 0.313527)",
        "(-0.000355, 1.564700, 0.313356)",
        "(-0.002647, 1.554115, 0.312715)",
        "(-0.004988, 1.543590, 0.311812)",
        "(-0.007379, 1.533225, 0.310590)",
        "(-0.010004, 1.523121, 0.308838)",
        "(-0.011177, 1.518326, 0.307850)",
        "(-0.013213, 1.509266, 0.305866)",
        "(-0.014840, 1.500680, 0.303710)",
        "(-0.016060, 1.492336, 0.301439)",
        "(-0.017471, 1.484419, 0.298905)",
        "(-0.018357, 1.480716, 0.297350)",
        "(-0.020021, 1.473913, 0.293588)",
        "(-0.021274, 1.468401, 0.289370)",
        "(-0.022056, 1.464232, 0.285104)",
        "(-0.022574, 1.461371, 0.281446)",
        "(-0.022905, 1.460299, 0.279777)",
        "(-0.023563, 1.458544, 0.276213)",
        "(-0.024178, 1.457066, 0.271408)",
        "(-0.024882, 1.455822, 0.265259)",
        "(-0.025327, 1.454902, 0.257903)",
        "(-0.025337, 1.454684, 0.254139)",
        "(-0.025172, 1.454701, 0.246982)",
        "(-0.025144, 1.454973, 0.239661)",
        "(-0.025272, 1.455240, 0.231285)",
        "(-0.025739, 1.455558, 0.221995)",
        "(-0.026002, 1.455926, 0.217199)",
        "(-0.026440, 1.457258, 0.207945)",
        "(-0.026881, 1.459404, 0.199015)",
        "(-0.027077, 1.462545, 0.190119)",
        "(-0.026928, 1.466672, 0.180948)",
        "(-0.026727, 1.469174, 0.176335)",
        "(-0.026185, 1.474910, 0.167328)",
        "(-0.025485, 1.481604, 0.158997)",
        "(-0.024687, 1.489516, 0.151946)",
        "(-0.024109, 1.498270, 0.145601)",
        "(-0.023862, 1.502880, 0.142580)",
        "(-0.023051, 1.512527, 0.136873)",
        "(-0.021807, 1.522615, 0.131735)",
        "(-0.020073, 1.533183, 0.127138)",
        "(-0.018260, 1.543979, 0.123159)",
        "(-0.017325, 1.549380, 0.121370)",
        "(-0.015252, 1.560254, 0.118293)",
        "(-0.012868, 1.571050, 0.115614)",
        "(-0.010080, 1.581877, 0.113711)",
        "(-0.007126, 1.592705, 0.112817)",
        "(-0.005745, 1.598011, 0.112856)",
        "(-0.003393, 1.608417, 0.113913)",
        "(-0.001502, 1.618372, 0.116214)",
        "(0.000322, 1.627697, 0.119489)",
        "(0.002044, 1.636337, 0.123825)",
        "(0.002715, 1.640278, 0.126400)",
        "(0.003867, 1.647525, 0.132038)",
        "(0.005101, 1.653774, 0.138256)",
        "(0.006440, 1.659119, 0.145281)",
        "(0.008015, 1.663728, 0.153276)",
        "(0.008800, 1.665576, 0.157674)",
        "(0.010566, 1.668564, 0.166961)",
        "(0.012555, 1.670416, 0.176695)",
        "(0.014567, 1.670838, 0.186754)",
        "(0.016753, 1.669854, 0.197047)",
        "(0.017650, 1.668718, 0.202333)",
        "(0.019034, 1.665574, 0.213282)",
        "(0.020376, 1.661143, 0.224734)",
        "(0.021809, 1.655384, 0.236408)",
        "(0.023163, 1.648051, 0.247593)",
        "(0.023863, 1.643697, 0.252757)",
        "(0.024969, 1.634058, 0.262308)",
        "(0.025995, 1.622942, 0.270536)",
        "(0.027104, 1.610800, 0.276964)",
        "(0.027148, 1.597371, 0.280675)",
        "(0.027004, 1.590276, 0.281294)",
        "(0.026480, 1.575804, 0.280910)",
        "(0.026099, 1.560986, 0.278370)",
        "(0.025523, 1.545843, 0.274069)",
        "(0.024652, 1.530679, 0.268226)",
        "(0.024100, 1.523317, 0.264757)",
        "(0.022190, 1.508793, 0.257023)",
        "(0.019562, 1.495029, 0.248007)",
        "(0.016372, 1.482443, 0.238276)",
        "(0.013144, 1.471678, 0.227730)",
        "(0.011618, 1.467112, 0.222103)",
        "(0.008473, 1.459382, 0.210528)",
        "(0.005734, 1.454232, 0.198883)",
        "(0.003806, 1.451749, 0.187093)",
        "(0.002765, 1.451792, 0.175509)",
        "(0.002396, 1.452300, 0.169991)",
        "(0.002366, 1.456413, 0.159881)",
        "(0.002602, 1.461569, 0.150089)",
        "(0.003403, 1.468182, 0.141288)",
        "(0.004336, 1.475778, 0.133466)",
        "(0.004876, 1.479927, 0.130180)",
        "(0.006366, 1.489359, 0.125068)",
        "(0.008440, 1.499209, 0.120703)",
        "(0.010893, 1.509301, 0.117126)",
        "(0.013317, 1.519172, 0.114256)",
        "(0.014498, 1.524022, 0.113375)",
        "(0.016954, 1.533767, 0.112631)",
        "(0.019007, 1.543088, 0.113196)",
        "(0.021038, 1.551985, 0.115042)",
        "(0.022939, 1.560154, 0.117628)",
        "(0.023876, 1.563893, 0.119327)",
        "(0.025623, 1.570588, 0.123332)",
        "(0.026796, 1.576000, 0.128380)",
        "(0.027617, 1.580339, 0.134693)",
        "(0.028039, 1.583435, 0.142011)",
        "(0.028122, 1.584298, 0.145919)",
        "(0.028256, 1.585009, 0.154073)",
        "(0.027831, 1.583892, 0.162415)",
        "(0.026954, 1.580874, 0.170414)",
        "(0.025817, 1.576051, 0.177548)",
        "(0.025311, 1.572916, 0.180763)",
        "(0.024183, 1.565764, 0.186350)",
        "(0.022604, 1.557210, 0.190540)",
        "(0.020640, 1.547436, 0.193018)",
        "(0.018436, 1.536918, 0.193801)",
        "(0.017378, 1.531430, 0.193560)",
        "(0.015729, 1.520366, 0.192248)",
        "(0.014181, 1.509227, 0.190069)",
        "(0.012436, 1.498320, 0.186818)",
        "(0.010515, 1.487734, 0.182119)",
        "(0.009626, 1.482693, 0.179039)",
        "(0.007649, 1.473111, 0.172161)",
        "(0.005754, 1.464586, 0.164090)",
        "(0.003822, 1.457148, 0.154976)",
        "(0.002092, 1.451247, 0.145155)",
        "(0.001484, 1.449173, 0.140140)",
        "(0.000433, 1.446378, 0.130357)",
        "(-0.000452, 1.445789, 0.121378)",
        "(-0.001151, 1.447279, 0.113645)",
        "(-0.001375, 1.450633, 0.106672)",
        "(-0.001211, 1.453083, 0.103521)",
        "(-0.000882, 1.458923, 0.097898)",
        "(-0.000237, 1.466306, 0.093563)",
        "(0.000677, 1.474845, 0.090293)",
        "(0.001507, 1.484066, 0.087863)",
        "(0.001923, 1.488829, 0.086957)",
        "(0.003067, 1.498553, 0.085827)",
        "(0.004520, 1.508591, 0.085874)",
        "(0.006095, 1.518680, 0.086927)",
        "(0.007729, 1.528662, 0.088931)",
        "(0.008571, 1.533568, 0.090416)",
        "(0.010287, 1.543097, 0.094136)",
        "(0.012206, 1.552060, 0.098938)",
        "(0.013961, 1.560073, 0.104483)",
        "(0.015450, 1.566924, 0.110623)",
        "(0.016075, 1.569783, 0.113965)",
        "(0.016985, 1.574448, 0.121044)",
        "(0.017541, 1.577634, 0.128905)",
        "(0.017681, 1.579152, 0.137393)",
        "(0.017422, 1.578860, 0.145755)",
        "(0.017163, 1.577945, 0.149666)",
        "(0.016555, 1.574868, 0.156804)",
        "(0.015664, 1.570087, 0.163059)",
        "(0.014280, 1.563831, 0.168690)",
        "(0.012527, 1.556240, 0.173191)",
        "(0.011573, 1.551945, 0.174840)",
        "(0.009543, 1.542821, 0.177127)",
        "(0.007384, 1.532910, 0.177793)",
        "(0.005024, 1.522536, 0.176536)",
        "(0.002779, 1.512118, 0.173281)",
        "(0.001692, 1.507155, 0.171063)",
        "(-0.000804, 1.497897, 0.165907)",
        "(-0.003479, 1.489948, 0.159582)",
        "(-0.006012, 1.483711, 0.152067)",
        "(-0.008064, 1.479529, 0.143758)",
        "(-0.008727, 1.478433, 0.139445)",
        "(-0.009661, 1.477675, 0.130868)",
        "(-0.010071, 1.479090, 0.122774)",
        "(-0.009923, 1.482489, 0.115532)",
        "(-0.009289, 1.487623, 0.109276)",
        "(-0.008816, 1.490784, 0.106699)",
        "(-0.007708, 1.497822, 0.102729)",
        "(-0.006193, 1.505844, 0.100543)",
        "(-0.004649, 1.514213, 0.099809)",
        "(-0.003101, 1.522490, 0.100358)",
        "(-0.002199, 1.526530, 0.101055)",
        "(-0.000370, 1.534140, 0.102975)",
        "(0.001402, 1.541055, 0.105792)",
        "(0.003168, 1.547140, 0.109743)",
        "(0.004762, 1.552249, 0.114835)",
        "(0.005490, 1.554354, 0.117761)",
        "(0.006593, 1.557789, 0.123837)",
        "(0.007334, 1.560049, 0.130085)",
        "(0.007744, 1.561124, 0.136326)",
        "(0.007884, 1.561092, 0.142667)",
        "(0.007769, 1.560600, 0.145864)",
        "(0.007139, 1.558914, 0.152205)",
        "(0.006210, 1.556173, 0.157979)",
        "(0.005360, 1.552446, 0.162763)",
        "(0.004449, 1.547754, 0.166409)",
        "(0.003919, 1.544996, 0.167739)",
        "(0.002617, 1.538839, 0.169564)",
        "(0.000985, 1.531817, 0.170298)",
        "(-0.000951, 1.524006, 0.170161)",
        "(-0.002934, 1.515936, 0.169318)",
        "(-0.003998, 1.511876, 0.168514)",
        "(-0.006289, 1.503857, 0.166538)",
        "(-0.008225, 1.496269, 0.163832)",
        "(-0.010005, 1.489299, 0.160359)",
        "(-0.011739, 1.483392, 0.156273)",
        "(-0.012502, 1.481023, 0.154057)",
        "(-0.013883, 1.477647, 0.149901)",
        "(-0.014771, 1.476573, 0.146314)",
        "(-0.015048, 1.477807, 0.143293)",
        "(-0.014755, 1.481440, 0.140561)",
        "(-0.014364, 1.484172, 0.139195)",
        "(-0.013265, 1.490910, 0.136880)",
        "(-0.011687, 1.499690, 0.135854)",
        "(-0.009880, 1.510095, 0.136631)",
        "(-0.008007, 1.521703, 0.139329)",
        "(-0.006799, 1.528304, 0.141491)",
        "(-0.004021, 1.541800, 0.147025)",
        "(-0.000685, 1.555945, 0.154018)",
        "(0.002989, 1.570159, 0.162165)",
        "(0.006915, 1.584485, 0.171155)",
        "(0.009016, 1.591601, 0.175856)",
        "(0.013528, 1.605545, 0.185174)",
        "(0.018388, 1.619263, 0.194572)",
        "(0.023600, 1.632706, 0.203789)",
        "(0.028952, 1.645786, 0.212762)",
        "(0.031529, 1.652079, 0.217144)",
        "(0.036390, 1.664045, 0.225889)",
        "(0.041068, 1.675216, 0.234640)",
        "(0.045279, 1.685277, 0.243421)",
        "(0.049225, 1.693985, 0.252275)",
        "(0.051083, 1.697747, 0.256791)",
        "(0.054871, 1.704188, 0.265776)",
        "(0.058503, 1.708910, 0.274886)",
        "(0.062039, 1.712047, 0.284311)",
        "(0.065316, 1.713529, 0.293799)",
        "(0.066904, 1.713563, 0.298522)",
        "(0.069631, 1.712517, 0.307597)",
        "(0.071557, 1.709553, 0.315915)",
        "(0.072034, 1.704844, 0.323676)",
        "(0.071393, 1.698643, 0.330675)",
        "(0.070760, 1.694915, 0.333592)",
        "(0.068599, 1.686673, 0.338197)",
        "(0.065142, 1.677315, 0.340832)",
        "(0.060780, 1.667189, 0.342375)",
        "(0.055693, 1.656519, 0.343071)",
        "(0.053079, 1.650986, 0.342770)",
        "(0.048095, 1.639966, 0.340557)",
        "(0.042486, 1.629098, 0.335929)",
        "(0.036478, 1.618633, 0.329446)",
        "(0.031131, 1.608661, 0.322188)",
        "(0.028547, 1.603853, 0.318274)",
        "(0.023608, 1.594629, 0.309514)",
        "(0.018852, 1.586053, 0.299023)",
        "(0.014333, 1.578381, 0.287416)",
        "(0.010229, 1.571873, 0.276145)",
        "(0.008239, 1.569027, 0.270738)",
        "(0.004589, 1.563756, 0.259546)",
        "(0.001186, 1.559202, 0.247918)",
        "(-0.001405, 1.555759, 0.235812)",
        "(-0.003960, 1.552946, 0.223465)",
        "(-0.005221, 1.551937, 0.217593)",
        "(-0.007064, 1.550962, 0.207059)",
        "(-0.008090, 1.551502, 0.198334)",
        "(-0.008666, 1.553268, 0.190806)",
        "(-0.008706, 1.555918, 0.184575)",
        "(-0.008565, 1.557607, 0.182261)",
        "(-0.008111, 1.561247, 0.178861)",
        "(-0.007334, 1.565124, 0.177453)",
        "(-0.006474, 1.568781, 0.177676)",
        "(-0.005616, 1.571702, 0.178950)",
        "(-0.005225, 1.572770, 0.179984)",
        "(-0.004778, 1.574156, 0.182511)",
        "(-0.004458, 1.574679, 0.185985)",
        "(-0.004637, 1.574072, 0.190045)",
        "(-0.005095, 1.572217, 0.194246)",
        "(-0.005386, 1.570756, 0.196259)",
        "(-0.006254, 1.566918, 0.199447)",
        "(-0.007421, 1.561648, 0.201079)",
        "(-0.008854, 1.554884, 0.200934)",
        "(-0.010392, 1.547108, 0.199484)",
        "(-0.011205, 1.542835, 0.198238)",
        "(-0.012813, 1.533941, 0.194952)",
        "(-0.014225, 1.524790, 0.190353)",
        "(-0.015414, 1.515789, 0.184814)",
        "(-0.016384, 1.507406, 0.178920)",
        "(-0.016963, 1.503386, 0.175803)",
        "(-0.018017, 1.495773, 0.169389)",
        "(-0.018855, 1.489211, 0.162652)",
        "(-0.019288, 1.483768, 0.155584)",
        "(-0.019453, 1.479662, 0.148535)",
        "(-0.019634, 1.478285, 0.145108)",
        "(-0.020157, 1.476641, 0.138181)",
        "(-0.020459, 1.476908, 0.131449)",
        "(-0.020466, 1.479189, 0.125241)",
        "(-0.020005, 1.483429, 0.119608)",
        "(-0.019760, 1.486215, 0.116866)",
        "(-0.019130, 1.492903, 0.111702)",
        "(-0.018205, 1.501669, 0.108013)",
        "(-0.017022, 1.512434, 0.105656)",
        "(-0.015467, 1.524446, 0.103750)",
        "(-0.014403, 1.530904, 0.102926)",
        "(-0.012172, 1.544200, 0.101527)",
        "(-0.009994, 1.558177, 0.100652)",
        "(-0.008023, 1.572812, 0.100132)",
        "(-0.005925, 1.587732, 0.099495)",
        "(-0.004835, 1.595372, 0.099452)",
        "(-0.002406, 1.610889, 0.100057)",
        "(0.000566, 1.626502, 0.101568)",
        "(0.004327, 1.641965, 0.104045)",
        "(0.008071, 1.657023, 0.107828)",
        "(0.009948, 1.664296, 0.110320)",
        "(0.013603, 1.678025, 0.115917)",
        "(0.017605, 1.690471, 0.122540)",
        "(0.021835, 1.701783, 0.130401)",
        "(0.025825, 1.711739, 0.139279)",
        "(0.027675, 1.716059, 0.144082)",
        "(0.031293, 1.723662, 0.154046)",
        "(0.034564, 1.729530, 0.164674)",
        "(0.037862, 1.733827, 0.175857)",
        "(0.041174, 1.736622, 0.187914)",
        "(0.042803, 1.737346, 0.194130)",
        "(0.045641, 1.737725, 0.206353)",
        "(0.047825, 1.736463, 0.218359)",
        "(0.049640, 1.733777, 0.230621)",
        "(0.051213, 1.729635, 0.242927)",
        "(0.052028, 1.726935, 0.248907)",
        "(0.053156, 1.720485, 0.260285)",
        "(0.053934, 1.712381, 0.270110)",
        "(0.054129, 1.702885, 0.278025)",
        "(0.053705, 1.692228, 0.283927)",
        "(0.053183, 1.686303, 0.286021)",
        "(0.051639, 1.673606, 0.288891)",
        "(0.049887, 1.660269, 0.289478)",
        "(0.047529, 1.646024, 0.287680)",
        "(0.044584, 1.631191, 0.284047)",
        "(0.042945, 1.623663, 0.281690)",
        "(0.039870, 1.608689, 0.276228)",
        "(0.036831, 1.593850, 0.269568)",
        "(0.033590, 1.579413, 0.261726)",
        "(0.030044, 1.565097, 0.252596)",
        "(0.028147, 1.558057, 0.247536)",
        "(0.024536, 1.544196, 0.236999)",
        "(0.021466, 1.531167, 0.226051)",
        "(0.017833, 1.519313, 0.214985)",
        "(0.013804, 1.508725, 0.204314)",
        "(0.011740, 1.503950, 0.199070)",
        "(0.007225, 1.495135, 0.188506)",
        "(0.003530, 1.488055, 0.177646)",
        "(0.000725, 1.482662, 0.166549)",
        "(-0.001496, 1.478952, 0.155443)",
        "(-0.002460, 1.477571, 0.149925)",
        "(-0.004137, 1.476016, 0.138825)",
        "(-0.005443, 1.475387, 0.127370)",
        "(-0.006256, 1.476125, 0.116654)",
        "(-0.006758, 1.478232, 0.107144)",
        "(-0.006693, 1.479897, 0.102924)",
        "(-0.006329, 1.484126, 0.095500)",
        "(-0.005893, 1.489548, 0.089118)",
        "(-0.005840, 1.495752, 0.083394)",
        "(-0.006342, 1.503168, 0.079239)",
        "(-0.006626, 1.507476, 0.078129)",
        "(-0.007010, 1.516695, 0.076722)",
        "(-0.006807, 1.526794, 0.076193)",
        "(-0.006013, 1.537365, 0.076293)",
        "(-0.005084, 1.548037, 0.077362)",
        "(-0.004612, 1.553227, 0.078089)",
        "(-0.003647, 1.563116, 0.079452)",
        "(-0.002497, 1.572400, 0.081264)",
        "(-0.001238, 1.581258, 0.084042)",
        "(-0.000053, 1.589644, 0.087516)",
        "(0.000694, 1.593708, 0.089495)",
        "(0.002516, 1.601490, 0.093770)",
        "(0.004996, 1.608828, 0.098627)",
        "(0.007439, 1.615519, 0.104025)",
        "(0.009867, 1.621398, 0.110198)",
        "(0.011103, 1.623928, 0.113659)",
        "(0.013400, 1.628108, 0.121004)",
        "(0.015108, 1.631088, 0.129045)",
        "(0.016146, 1.632851, 0.137911)",
        "(0.016785, 1.633345, 0.147476)",
        "(0.016906, 1.632935, 0.152320)",
        "(0.017107, 1.631115, 0.161905)",
        "(0.017045, 1.627877, 0.171276)",
        "(0.016457, 1.623291, 0.180474)",
        "(0.015620, 1.617450, 0.189661)",
        "(0.015047, 1.613892, 0.194136)",
        "(0.013570, 1.605821, 0.202718)",
        "(0.012065, 1.596745, 0.210798)",
        "(0.010291, 1.586792, 0.217987)",
        "(0.008782, 1.576064, 0.223958)",
        "(0.008057, 1.570409, 0.226451)",
        "(0.006414, 1.558550, 0.230651)",
        "(0.004129, 1.546166, 0.233833)",
        "(0.001647, 1.533443, 0.235724)",
        "(-0.000679, 1.520809, 0.236428)",
        "(-0.001629, 1.514717, 0.236252)",
        "(-0.003748, 1.502610, 0.235238)",
        "(-0.005597, 1.491020, 0.233132)",
        "(-0.007761, 1.479858, 0.229857)",
        "(-0.009378, 1.469487, 0.225682)",
        "(-0.010067, 1.464653, 0.223344)",
        "(-0.011397, 1.455461, 0.218321)",
        "(-0.012572, 1.446950, 0.212704)",
        "(-0.013818, 1.438973, 0.206724)",
        "(-0.015041, 1.431657, 0.200654)",
        "(-0.015477, 1.428245, 0.197444)",
        "(-0.016326, 1.421704, 0.190725)",
        "(-0.017179, 1.415765, 0.183725)",
        "(-0.017956, 1.410487, 0.176583)",
        "(-0.018558, 1.405835, 0.169266)",
        "(-0.018695, 1.403848, 0.165522)",
        "(-0.018778, 1.400455, 0.158032)",
        "(-0.018594, 1.397746, 0.150266)",
        "(-0.018307, 1.395467, 0.142186)",
        "(-0.017906, 1.393847, 0.134156)",
        "(-0.017725, 1.393369, 0.130394)",
        "(-0.017301, 1.393057, 0.123330)",
        "(-0.016833, 1.393490, 0.116428)",
        "(-0.016157, 1.394737, 0.109533)",
        "(-0.015522, 1.396868, 0.103000)",
        "(-0.015185, 1.398381, 0.100046)",
        "(-0.014476, 1.401932, 0.094602)",
        "(-0.013605, 1.406610, 0.089773)",
        "(-0.012536, 1.412307, 0.085687)",
        "(-0.011376, 1.418895, 0.082114)",
        "(-0.010879, 1.422417, 0.080494)",
        "(-0.010016, 1.429729, 0.077468)",
        "(-0.009252, 1.437542, 0.074996)",
        "(-0.008664, 1.445911, 0.073048)",
        "(-0.008127, 1.454850, 0.071428)",
        "(-0.007851, 1.459507, 0.070748)",
        "(-0.007114, 1.469358, 0.069817)",
        "(-0.006475, 1.479563, 0.069149)",
        "(-0.005685, 1.490128, 0.068595)",
        "(-0.004746, 1.501196, 0.068726)",
        "(-0.004338, 1.506908, 0.069187)",
        "(-0.003624, 1.518602, 0.070603)",
        "(-0.002702, 1.530565, 0.072584)",
        "(-0.001385, 1.542544, 0.075084)",
        "(0.000124, 1.554187, 0.078157)",
        "(0.001058, 1.559850, 0.080058)",
        "(0.003186, 1.570742, 0.084183)"
    ],
    "leftHandPositions": [
        "(0.256343, 1.230930, -0.060430)",
        "(0.257558, 1.230662, -0.059650)",
        "(0.258666, 1.230328, -0.059004)",
        "(0.259355, 1.230078, -0.058600)",
        "(0.260973, 1.229362, -0.057702)",
        "(0.262033, 1.228701, -0.057161)",
        "(0.262946, 1.228131, -0.056746)",
        "(0.263896, 1.227753, -0.056408)",
        "(0.264569, 1.227674, -0.056215)",
        "(0.265141, 1.227596, -0.056082)",
        "(0.265970, 1.227556, -0.055933)",
        "(0.266415, 1.227650, -0.055901)",
        "(0.266817, 1.227880, -0.055932)",
        "(0.267140, 1.228156, -0.055824)",
        "(0.267305, 1.228338, -0.055758)",
        "(0.267591, 1.228720, -0.055532)",
        "(0.267897, 1.229082, -0.055116)",
        "(0.268286, 1.229592, -0.054542)",
        "(0.268694, 1.230031, -0.053996)",
        "(0.268862, 1.230236, -0.053752)",
        "(0.269232, 1.230579, -0.053346)",
        "(0.269537, 1.230823, -0.053010)",
        "(0.269992, 1.231114, -0.052527)",
        "(0.270190, 1.231195, -0.052303)",
        "(0.270531, 1.231325, -0.051959)",
        "(0.270799, 1.231461, -0.051823)",
        "(0.270924, 1.231623, -0.051903)",
        "(0.270985, 1.231845, -0.052148)",
        "(0.270947, 1.232265, -0.052707)",
        "(0.270925, 1.232541, -0.053033)",
        "(0.270961, 1.233236, -0.053701)",
        "(0.270918, 1.234185, -0.054639)",
        "(0.270434, 1.234916, -0.055591)",
        "(0.270126, 1.235284, -0.056209)",
        "(0.268946, 1.235961, -0.057746)",
        "(0.266797, 1.236709, -0.059796)",
        "(0.263721, 1.237638, -0.062568)",
        "(0.259902, 1.238765, -0.065714)",
        "(0.255601, 1.240399, -0.068872)",
        "(0.253457, 1.241751, -0.070490)",
        "(0.249308, 1.245152, -0.073718)",
        "(0.245020, 1.249543, -0.077101)",
        "(0.240436, 1.254140, -0.080673)",
        "(0.235484, 1.259128, -0.084303)",
        "(0.233080, 1.261880, -0.086075)",
        "(0.228387, 1.267321, -0.089267)",
        "(0.223866, 1.273107, -0.092108)",
        "(0.219290, 1.279060, -0.094868)",
        "(0.214479, 1.284597, -0.097172)",
        "(0.212200, 1.287497, -0.098167)",
        "(0.208138, 1.293518, -0.100136)",
        "(0.204373, 1.299371, -0.101690)",
        "(0.200727, 1.305071, -0.102682)",
        "(0.197108, 1.310380, -0.103545)",
        "(0.195254, 1.312835, -0.103869)",
        "(0.191717, 1.317455, -0.104259)",
        "(0.188859, 1.322063, -0.104250)",
        "(0.186884, 1.326804, -0.103997)",
        "(0.185101, 1.331405, -0.103469)",
        "(0.184320, 1.333558, -0.103151)",
        "(0.182857, 1.337557, -0.102662)",
        "(0.181015, 1.341111, -0.102321)",
        "(0.179163, 1.344147, -0.101953)",
        "(0.177508, 1.347314, -0.101548)",
        "(0.176782, 1.348938, -0.101371)",
        "(0.175506, 1.352337, -0.101095)",
        "(0.174307, 1.355922, -0.100893)",
        "(0.172871, 1.359518, -0.100674)",
        "(0.171141, 1.363210, -0.100615)",
        "(0.170183, 1.365150, -0.100665)",
        "(0.168439, 1.369372, -0.100859)",
        "(0.166926, 1.374242, -0.101252)",
        "(0.165455, 1.379456, -0.101695)",
        "(0.163958, 1.384905, -0.102268)",
        "(0.163130, 1.387548, -0.102544)",
        "(0.161413, 1.392633, -0.103136)",
        "(0.159080, 1.397676, -0.103842)",
        "(0.157431, 1.402952, -0.104498)",
        "(0.156089, 1.408310, -0.105183)",
        "(0.155402, 1.410908, -0.105453)",
        "(0.153868, 1.415860, -0.105911)",
        "(0.151587, 1.420131, -0.106461)",
        "(0.148330, 1.423440, -0.107026)",
        "(0.144240, 1.425858, -0.107673)",
        "(0.142175, 1.426781, -0.108035)",
        "(0.139095, 1.428719, -0.108747)",
        "(0.136853, 1.430638, -0.109304)",
        "(0.134386, 1.431878, -0.109516)",
        "(0.131297, 1.432660, -0.109599)",
        "(0.129833, 1.433042, -0.109721)",
        "(0.127372, 1.434161, -0.109985)",
        "(0.125551, 1.435428, -0.110157)",
        "(0.123304, 1.436555, -0.110387)",
        "(0.120283, 1.437464, -0.110804)",
        "(0.118597, 1.437919, -0.111109)",
        "(0.115580, 1.439044, -0.111522)",
        "(0.113560, 1.440724, -0.111604)",
        "(0.112012, 1.442999, -0.111334)",
        "(0.110861, 1.445605, -0.110796)",
        "(0.110372, 1.447068, -0.110436)",
        "(0.109322, 1.450288, -0.109540)",
        "(0.108127, 1.453841, -0.108618)",
        "(0.106652, 1.457728, -0.107593)",
        "(0.105339, 1.461786, -0.106659)",
        "(0.104558, 1.463813, -0.106211)",
        "(0.102981, 1.467774, -0.105296)",
        "(0.101471, 1.471829, -0.104597)",
        "(0.100178, 1.475930, -0.104048)",
        "(0.099170, 1.479910, -0.103475)",
        "(0.098615, 1.481879, -0.103162)",
        "(0.097301, 1.485474, -0.102532)",
        "(0.095626, 1.488583, -0.101967)",
        "(0.093761, 1.491328, -0.101580)",
        "(0.091953, 1.493753, -0.101199)",
        "(0.091144, 1.494867, -0.100938)",
        "(0.089739, 1.496724, -0.100183)",
        "(0.088391, 1.498151, -0.099254)",
        "(0.087152, 1.499033, -0.098458)",
        "(0.085515, 1.499860, -0.097403)",
        "(0.085000, 1.500032, -0.097006)",
        "(0.083696, 1.500254, -0.095953)",
        "(0.082831, 1.500148, -0.095119)",
        "(0.081965, 1.499709, -0.094141)",
        "(0.081170, 1.498983, -0.092914)",
        "(0.080943, 1.498581, -0.092453)",
        "(0.080442, 1.497600, -0.091608)",
        "(0.079824, 1.496490, -0.090959)",
        "(0.079146, 1.495398, -0.090602)",
        "(0.078788, 1.494497, -0.090574)",
        "(0.078633, 1.494048, -0.090610)",
        "(0.078334, 1.493355, -0.090679)",
        "(0.078079, 1.492281, -0.090868)",
        "(0.077906, 1.491699, -0.091319)",
        "(0.077613, 1.491156, -0.091749)",
        "(0.077486, 1.490896, -0.091924)",
        "(0.077369, 1.490455, -0.092217)",
        "(0.077367, 1.490015, -0.092319)",
        "(0.077397, 1.489704, -0.092180)",
        "(0.077504, 1.489510, -0.092063)",
        "(0.077472, 1.489424, -0.092001)",
        "(0.077502, 1.489245, -0.091834)",
        "(0.077460, 1.489192, -0.091649)",
        "(0.077644, 1.489249, -0.091416)",
        "(0.077896, 1.489291, -0.091160)",
        "(0.078176, 1.489337, -0.090900)",
        "(0.078496, 1.489544, -0.090613)",
        "(0.079115, 1.489847, -0.090199)",
        "(0.079711, 1.490291, -0.089977)",
        "(0.080153, 1.490702, -0.089854)",
        "(0.080309, 1.490882, -0.089772)",
        "(0.080698, 1.491279, -0.089579)",
        "(0.081170, 1.491774, -0.089412)",
        "(0.081440, 1.492065, -0.089246)",
        "(0.081591, 1.492324, -0.089249)",
        "(0.081623, 1.492420, -0.089266)",
        "(0.081675, 1.492521, -0.089301)",
        "(0.081589, 1.492579, -0.089348)",
        "(0.081679, 1.492640, -0.089325)",
        "(0.081755, 1.492667, -0.089225)",
        "(0.081762, 1.492700, -0.089201)",
        "(0.081876, 1.492720, -0.089041)",
        "(0.081863, 1.492644, -0.088812)",
        "(0.081854, 1.492656, -0.088735)",
        "(0.081883, 1.492611, -0.088516)",
        "(0.081851, 1.492596, -0.088367)",
        "(0.081843, 1.492531, -0.088044)",
        "(0.081769, 1.492444, -0.087811)",
        "(0.081271, 1.492028, -0.087245)",
        "(0.080879, 1.491809, -0.087034)",
        "(0.080567, 1.491577, -0.086873)",
        "(0.080181, 1.491201, -0.086618)",
        "(0.080103, 1.491181, -0.086621)",
        "(0.080006, 1.491027, -0.086509)",
        "(0.079966, 1.490911, -0.086449)",
        "(0.079844, 1.490768, -0.086406)",
        "(0.079641, 1.490616, -0.086418)",
        "(0.079239, 1.490441, -0.086494)",
        "(0.079002, 1.490347, -0.086547)",
        "(0.078704, 1.490201, -0.086615)",
        "(0.078506, 1.490081, -0.086685)",
        "(0.078164, 1.489848, -0.086894)",
        "(0.077973, 1.489726, -0.087080)",
        "(0.077738, 1.489470, -0.087327)",
        "(0.077611, 1.489243, -0.087546)",
        "(0.077557, 1.489110, -0.087662)",
        "(0.077509, 1.488868, -0.087866)",
        "(0.077333, 1.488653, -0.088031)",
        "(0.077196, 1.488499, -0.088099)",
        "(0.076965, 1.488239, -0.088193)",
        "(0.076833, 1.488065, -0.088233)",
        "(0.076593, 1.487775, -0.088311)",
        "(0.076307, 1.487382, -0.088355)",
        "(0.076221, 1.487177, -0.088326)",
        "(0.076135, 1.486970, -0.088256)",
        "(0.076105, 1.486825, -0.088178)",
        "(0.076039, 1.486548, -0.087956)",
        "(0.075928, 1.486301, -0.087721)",
        "(0.075837, 1.486085, -0.087483)",
        "(0.075822, 1.486046, -0.087329)",
        "(0.075807, 1.486052, -0.087288)",
        "(0.075839, 1.485967, -0.086948)",
        "(0.075870, 1.485879, -0.086570)",
        "(0.076000, 1.485788, -0.086103)",
        "(0.076003, 1.485702, -0.085786)",
        "(0.076015, 1.485610, -0.085550)",
        "(0.075999, 1.485435, -0.085137)",
        "(0.076014, 1.485300, -0.084880)",
        "(0.075996, 1.485141, -0.084687)",
        "(0.075969, 1.484977, -0.084516)",
        "(0.075948, 1.484889, -0.084408)",
        "(0.075854, 1.484773, -0.084163)",
        "(0.075727, 1.484703, -0.083860)",
        "(0.075649, 1.484764, -0.083728)",
        "(0.075607, 1.484815, -0.083672)",
        "(0.075610, 1.485066, -0.083574)",
        "(0.075534, 1.485458, -0.083552)",
        "(0.075409, 1.486537, -0.083455)",
        "(0.075355, 1.488459, -0.083307)",
        "(0.075273, 1.489282, -0.083208)",
        "(0.074981, 1.491391, -0.082945)",
        "(0.074613, 1.493760, -0.082617)",
        "(0.074331, 1.496534, -0.082262)",
        "(0.073916, 1.499464, -0.081804)",
        "(0.073653, 1.500973, -0.081541)",
        "(0.072918, 1.504080, -0.081060)",
        "(0.072104, 1.507364, -0.080761)",
        "(0.071192, 1.510689, -0.080533)",
        "(0.070589, 1.514140, -0.080370)",
        "(0.070262, 1.517708, -0.080262)",
        "(0.070125, 1.519518, -0.080201)",
        "(0.069984, 1.523233, -0.080212)",
        "(0.070029, 1.526923, -0.080205)",
        "(0.070123, 1.530564, -0.080160)",
        "(0.070231, 1.534127, -0.080173)",
        "(0.070323, 1.535896, -0.080193)",
        "(0.070511, 1.539400, -0.080312)",
        "(0.070498, 1.542811, -0.080588)",
        "(0.070513, 1.546192, -0.081062)",
        "(0.070580, 1.547856, -0.081291)",
        "(0.070605, 1.551139, -0.081804)",
        "(0.070403, 1.554422, -0.082625)",
        "(0.070011, 1.557842, -0.083659)",
        "(0.069604, 1.561477, -0.084782)",
        "(0.069434, 1.563428, -0.085361)",
        "(0.069036, 1.567614, -0.086437)",
        "(0.068342, 1.572115, -0.087345)",
        "(0.067808, 1.577133, -0.088184)",
        "(0.067607, 1.582686, -0.089065)",
        "(0.067524, 1.585674, -0.089519)",
        "(0.067401, 1.591881, -0.090326)",
        "(0.067336, 1.598413, -0.091158)",
        "(0.067200, 1.605281, -0.092210)",
        "(0.066637, 1.612256, -0.093460)",
        "(0.066191, 1.615721, -0.094043)",
        "(0.065745, 1.622806, -0.095002)",
        "(0.065801, 1.630189, -0.095941)",
        "(0.065945, 1.637926, -0.097310)",
        "(0.066199, 1.645666, -0.099011)",
        "(0.066247, 1.649460, -0.099847)",
        "(0.066509, 1.657071, -0.101688)",
        "(0.067234, 1.664664, -0.103690)",
        "(0.068206, 1.672076, -0.105679)",
        "(0.068960, 1.679253, -0.107806)",
        "(0.069320, 1.682733, -0.108903)",
        "(0.070217, 1.689577, -0.111162)",
        "(0.071083, 1.696204, -0.113628)",
        "(0.071904, 1.702346, -0.116108)",
        "(0.072686, 1.708117, -0.118947)",
        "(0.073041, 1.710897, -0.120488)",
        "(0.073706, 1.716235, -0.124085)",
        "(0.074263, 1.721147, -0.128267)",
        "(0.074960, 1.725767, -0.132927)",
        "(0.075487, 1.730001, -0.137802)",
        "(0.075672, 1.731887, -0.140280)",
        "(0.075766, 1.735058, -0.145255)",
        "(0.075939, 1.737578, -0.150367)",
        "(0.075885, 1.739529, -0.155627)",
        "(0.075789, 1.740860, -0.160715)",
        "(0.075672, 1.741302, -0.163357)",
        "(0.075335, 1.741830, -0.168843)",
        "(0.075022, 1.741720, -0.174399)",
        "(0.074447, 1.741004, -0.179915)",
        "(0.073728, 1.739883, -0.185338)",
        "(0.073340, 1.739131, -0.188015)",
        "(0.072732, 1.737470, -0.193532)",
        "(0.071780, 1.735389, -0.199224)",
        "(0.070712, 1.732877, -0.204620)",
        "(0.069474, 1.730193, -0.210123)",
        "(0.068773, 1.728788, -0.212944)",
        "(0.067284, 1.725875, -0.218729)",
        "(0.066094, 1.722848, -0.224485)",
        "(0.065164, 1.719816, -0.230348)",
        "(0.064277, 1.716570, -0.236163)",
        "(0.064027, 1.715014, -0.239128)",
        "(0.063244, 1.712116, -0.245185)",
        "(0.062219, 1.709189, -0.250974)",
        "(0.061324, 1.706405, -0.256611)",
        "(0.060686, 1.703663, -0.261890)",
        "(0.060501, 1.702292, -0.264407)",
        "(0.060324, 1.699670, -0.269391)",
        "(0.060285, 1.697051, -0.274439)",
        "(0.060346, 1.694394, -0.279492)",
        "(0.060762, 1.691668, -0.284513)",
        "(0.061102, 1.690226, -0.286982)",
        "(0.061920, 1.687036, -0.291747)",
        "(0.062979, 1.683353, -0.296455)",
        "(0.064050, 1.679257, -0.301178)",
        "(0.064616, 1.674617, -0.305947)",
        "(0.064805, 1.672221, -0.308283)",
        "(0.065041, 1.666793, -0.312586)",
        "(0.065601, 1.660658, -0.316180)",
        "(0.066795, 1.653673, -0.319120)",
        "(0.067756, 1.645654, -0.321505)",
        "(0.067857, 1.641345, -0.322520)",
        "(0.067230, 1.632175, -0.324149)",
        "(0.066335, 1.622275, -0.324918)",
        "(0.066025, 1.611783, -0.325098)",
        "(0.065842, 1.601091, -0.324641)",
        "(0.065421, 1.595637, -0.324173)",
        "(0.064369, 1.584539, -0.322949)",
        "(0.063552, 1.573534, -0.321548)",
        "(0.062625, 1.562661, -0.319868)",
        "(0.061443, 1.551880, -0.317601)",
        "(0.060869, 1.546495, -0.316272)",
        "(0.059807, 1.536000, -0.313320)",
        "(0.058699, 1.525956, -0.309815)",
        "(0.057621, 1.516244, -0.305830)",
        "(0.056850, 1.506860, -0.301398)",
        "(0.056488, 1.502401, -0.299163)",
        "(0.055713, 1.493654, -0.294748)",
        "(0.054953, 1.485369, -0.290309)",
        "(0.054240, 1.477360, -0.285812)",
        "(0.053733, 1.469509, -0.281157)",
        "(0.053538, 1.465699, -0.278788)",
        "(0.052863, 1.458051, -0.273826)",
        "(0.052012, 1.450389, -0.268622)",
        "(0.051494, 1.443010, -0.263571)",
        "(0.051010, 1.435986, -0.258696)",
        "(0.050830, 1.432590, -0.256368)",
        "(0.050544, 1.426080, -0.251977)",
        "(0.050169, 1.419971, -0.247785)",
        "(0.049689, 1.413849, -0.243402)",
        "(0.049282, 1.407861, -0.238665)",
        "(0.049001, 1.404922, -0.236190)",
        "(0.048498, 1.399241, -0.230931)",
        "(0.047947, 1.393933, -0.225531)",
        "(0.047429, 1.389086, -0.219838)",
        "(0.046968, 1.384845, -0.213837)",
        "(0.046906, 1.382933, -0.210732)",
        "(0.046871, 1.379444, -0.204395)",
        "(0.046693, 1.376297, -0.197607)",
        "(0.046479, 1.373587, -0.190506)",
        "(0.046384, 1.371288, -0.182831)",
        "(0.046288, 1.369457, -0.174771)",
        "(0.046259, 1.368794, -0.170735)",
        "(0.046322, 1.368047, -0.162694)",
        "(0.046409, 1.367933, -0.154690)",
        "(0.046583, 1.368653, -0.146963)",
        "(0.046687, 1.369281, -0.143140)",
        "(0.046946, 1.370742, -0.135222)",
        "(0.047382, 1.372733, -0.127051)",
        "(0.047817, 1.375335, -0.119344)",
        "(0.048238, 1.378697, -0.112433)",
        "(0.048410, 1.380675, -0.109116)",
        "(0.048820, 1.384899, -0.102551)",
        "(0.049213, 1.389912, -0.096527)",
        "(0.049695, 1.395645, -0.090724)",
        "(0.050334, 1.401958, -0.084943)",
        "(0.050652, 1.405396, -0.082207)",
        "(0.051429, 1.412570, -0.077068)",
        "(0.052373, 1.420104, -0.072284)",
        "(0.053248, 1.427905, -0.067900)",
        "(0.054064, 1.435764, -0.063780)",
        "(0.054096, 1.439629, -0.061733)",
        "(0.054034, 1.446931, -0.057592)",
        "(0.054637, 1.454370, -0.054034)",
        "(0.054873, 1.461575, -0.050798)",
        "(0.054981, 1.468423, -0.047700)",
        "(0.055066, 1.471778, -0.046281)",
        "(0.055371, 1.478373, -0.043719)",
        "(0.056024, 1.484534, -0.041170)",
        "(0.056724, 1.490672, -0.038815)",
        "(0.057368, 1.496735, -0.036871)",
        "(0.057580, 1.499620, -0.035942)",
        "(0.058225, 1.505166, -0.034056)",
        "(0.058677, 1.510227, -0.032075)",
        "(0.059474, 1.514867, -0.030199)",
        "(0.060095, 1.518953, -0.028535)",
        "(0.060363, 1.520833, -0.027766)",
        "(0.060821, 1.524134, -0.026597)",
        "(0.061253, 1.526961, -0.025720)",
        "(0.061800, 1.529388, -0.025121)",
        "(0.062384, 1.531610, -0.024929)",
        "(0.062692, 1.532690, -0.024902)",
        "(0.063407, 1.534628, -0.025114)",
        "(0.064041, 1.536227, -0.025320)",
        "(0.064625, 1.537582, -0.025388)",
        "(0.065160, 1.538767, -0.025451)",
        "(0.065354, 1.539272, -0.025445)",
        "(0.065639, 1.540182, -0.025445)",
        "(0.065909, 1.541046, -0.025434)",
        "(0.066191, 1.541942, -0.025457)",
        "(0.066291, 1.543093, -0.025573)",
        "(0.066253, 1.544403, -0.025774)",
        "(0.066322, 1.545561, -0.026000)",
        "(0.066637, 1.548472, -0.026534)",
        "(0.067014, 1.551657, -0.027070)",
        "(0.067257, 1.555526, -0.027828)",
        "(0.067481, 1.560063, -0.028731)",
        "(0.067650, 1.562648, -0.029299)",
        "(0.067809, 1.568157, -0.030627)",
        "(0.067929, 1.574141, -0.032145)",
        "(0.068218, 1.580586, -0.033916)",
        "(0.068379, 1.583914, -0.034840)",
        "(0.068666, 1.590868, -0.036919)",
        "(0.068987, 1.597965, -0.039354)",
        "(0.069281, 1.605026, -0.041938)",
        "(0.069528, 1.612034, -0.044790)",
        "(0.069884, 1.618884, -0.047801)",
        "(0.069916, 1.622201, -0.049410)",
        "(0.069672, 1.628544, -0.052772)",
        "(0.069552, 1.634531, -0.056161)",
        "(0.069452, 1.640040, -0.059556)",
        "(0.069348, 1.642695, -0.061282)",
        "(0.069224, 1.647541, -0.064755)",
        "(0.069317, 1.651944, -0.068304)",
        "(0.069547, 1.655983, -0.072077)",
        "(0.069763, 1.659785, -0.076014)",
        "(0.069774, 1.661604, -0.078022)",
        "(0.069636, 1.664820, -0.082349)",
        "(0.069238, 1.667278, -0.086662)",
        "(0.068976, 1.669349, -0.091281)",
        "(0.068975, 1.671088, -0.096001)",
        "(0.069156, 1.672322, -0.100818)",
        "(0.069433, 1.672699, -0.103237)",
        "(0.069715, 1.672757, -0.107585)",
        "(0.069615, 1.672115, -0.111537)",
        "(0.069515, 1.671134, -0.115608)",
        "(0.069384, 1.670434, -0.117607)",
        "(0.068895, 1.668931, -0.121484)",
        "(0.068067, 1.666826, -0.125305)",
        "(0.067033, 1.664646, -0.129251)",
        "(0.065923, 1.662705, -0.133130)",
        "(0.065768, 1.662012, -0.135143)",
        "(0.066414, 1.661118, -0.139085)",
        "(0.066891, 1.660170, -0.142193)",
        "(0.066474, 1.658407, -0.144295)",
        "(0.065905, 1.656725, -0.146019)",
        "(0.065748, 1.655993, -0.146796)",
        "(0.065767, 1.654399, -0.148001)",
        "(0.065400, 1.652901, -0.148943)",
        "(0.065304, 1.651524, -0.149760)",
        "(0.065176, 1.650181, -0.150606)",
        "(0.065260, 1.649044, -0.151979)",
        "(0.065394, 1.648571, -0.152975)",
        "(0.065583, 1.647616, -0.155272)",
        "(0.065786, 1.646653, -0.158300)",
        "(0.066300, 1.645554, -0.161797)",
        "(0.066607, 1.644959, -0.163660)",
        "(0.067289, 1.643572, -0.167798)",
        "(0.067955, 1.642006, -0.172235)",
        "(0.069013, 1.640092, -0.177047)",
        "(0.070351, 1.637560, -0.182025)",
        "(0.070909, 1.636013, -0.184289)",
        "(0.071401, 1.632238, -0.188349)",
        "(0.071428, 1.627979, -0.191966)",
        "(0.071135, 1.623364, -0.195449)",
        "(0.071008, 1.618485, -0.198754)",
        "(0.071002, 1.615930, -0.200270)",
        "(0.070676, 1.610890, -0.202897)",
        "(0.070004, 1.605801, -0.205101)",
        "(0.069670, 1.600400, -0.206747)",
        "(0.069766, 1.594744, -0.207918)",
        "(0.069832, 1.591895, -0.208374)",
        "(0.069463, 1.586046, -0.208850)",
        "(0.069208, 1.579971, -0.209238)",
        "(0.069539, 1.573308, -0.209414)",
        "(0.069938, 1.566124, -0.209073)",
        "(0.069835, 1.562280, -0.208568)",
        "(0.069262, 1.554319, -0.207263)",
        "(0.068626, 1.546101, -0.205773)",
        "(0.068230, 1.537321, -0.204464)",
        "(0.067802, 1.528385, -0.203035)",
        "(0.067234, 1.523814, -0.202060)",
        "(0.065982, 1.514429, -0.199129)",
        "(0.065098, 1.504891, -0.195436)",
        "(0.064234, 1.495542, -0.190912)",
        "(0.062545, 1.486444, -0.186184)",
        "(0.061719, 1.482075, -0.183879)",
        "(0.060417, 1.473830, -0.179481)",
        "(0.059045, 1.465911, -0.174687)",
        "(0.058187, 1.458410, -0.169605)",
        "(0.057827, 1.451349, -0.164782)",
        "(0.057574, 1.447985, -0.162420)",
        "(0.057255, 1.441563, -0.157799)",
        "(0.057293, 1.435347, -0.153316)",
        "(0.057421, 1.429491, -0.148381)",
        "(0.057140, 1.423928, -0.142851)",
        "(0.056982, 1.421394, -0.140122)",
        "(0.056741, 1.416803, -0.135085)",
        "(0.056677, 1.413158, -0.130823)",
        "(0.056385, 1.410214, -0.126643)",
        "(0.056237, 1.407581, -0.121902)",
        "(0.056203, 1.406460, -0.119485)",
        "(0.056381, 1.404723, -0.114901)",
        "(0.056358, 1.403579, -0.110467)",
        "(0.056223, 1.402859, -0.106334)",
        "(0.056002, 1.402472, -0.102505)",
        "(0.055914, 1.402391, -0.100634)",
        "(0.055663, 1.402349, -0.096963)",
        "(0.055582, 1.402444, -0.092961)",
        "(0.055575, 1.402791, -0.088284)",
        "(0.055917, 1.403602, -0.083314)",
        "(0.056273, 1.404280, -0.080923)",
        "(0.056880, 1.406229, -0.076567)",
        "(0.057236, 1.408862, -0.072636)",
        "(0.057450, 1.412356, -0.068790)",
        "(0.057537, 1.416673, -0.065026)",
        "(0.057638, 1.419076, -0.063091)",
        "(0.058046, 1.424771, -0.059110)",
        "(0.058811, 1.431100, -0.055236)",
        "(0.059642, 1.438315, -0.051750)",
        "(0.060314, 1.445908, -0.048489)",
        "(0.060615, 1.449850, -0.046923)",
        "(0.061274, 1.457863, -0.043804)",
        "(0.061900, 1.466409, -0.040968)",
        "(0.062677, 1.475295, -0.038512)",
        "(0.063163, 1.484388, -0.036195)",
        "(0.063285, 1.488974, -0.034982)",
        "(0.063301, 1.498212, -0.032380)",
        "(0.063834, 1.508074, -0.030336)",
        "(0.064063, 1.518359, -0.028340)",
        "(0.063922, 1.529139, -0.026268)",
        "(0.064042, 1.534654, -0.025313)",
        "(0.065052, 1.546065, -0.023811)",
        "(0.066167, 1.557510, -0.022595)",
        "(0.067121, 1.568634, -0.021490)",
        "(0.068175, 1.579326, -0.020794)",
        "(0.068534, 1.584450, -0.020386)",
        "(0.069095, 1.594343, -0.019737)",
        "(0.070552, 1.603698, -0.019654)",
        "(0.072094, 1.612378, -0.019516)",
        "(0.073483, 1.620267, -0.019488)",
        "(0.074026, 1.624079, -0.019500)",
        "(0.074564, 1.630651, -0.019702)",
        "(0.074615, 1.636757, -0.020115)",
        "(0.074037, 1.642436, -0.020894)",
        "(0.073219, 1.648139, -0.021875)",
        "(0.072803, 1.650984, -0.022582)",
        "(0.072160, 1.656917, -0.024228)",
        "(0.071720, 1.662936, -0.025893)",
        "(0.071174, 1.669388, -0.027237)",
        "(0.070599, 1.676507, -0.028736)",
        "(0.070285, 1.680444, -0.029694)",
        "(0.070016, 1.688566, -0.031842)",
        "(0.070559, 1.696975, -0.034328)",
        "(0.071515, 1.705466, -0.037136)",
        "(0.072809, 1.713806, -0.040422)",
        "(0.073165, 1.717791, -0.042341)",
        "(0.073536, 1.725103, -0.046097)",
        "(0.074580, 1.731676, -0.050398)",
        "(0.075953, 1.737831, -0.055118)",
        "(0.076986, 1.743407, -0.060308)",
        "(0.077464, 1.746029, -0.063170)",
        "(0.078058, 1.750545, -0.069263)",
        "(0.078774, 1.754198, -0.075582)",
        "(0.079564, 1.757102, -0.082296)",
        "(0.080405, 1.759376, -0.089225)",
        "(0.080933, 1.760316, -0.092796)",
        "(0.081928, 1.761454, -0.100111)",
        "(0.082644, 1.761757, -0.107296)",
        "(0.082854, 1.761218, -0.114325)",
        "(0.082907, 1.759791, -0.121223)",
        "(0.082798, 1.758719, -0.124578)",
        "(0.082106, 1.756109, -0.131402)",
        "(0.080938, 1.752974, -0.138627)",
        "(0.079745, 1.749199, -0.145982)",
        "(0.078483, 1.744560, -0.152763)",
        "(0.077685, 1.742065, -0.155812)",
        "(0.076290, 1.736499, -0.161727)",
        "(0.075367, 1.730264, -0.167675)",
        "(0.074318, 1.723274, -0.173363)",
        "(0.073584, 1.715603, -0.179474)",
        "(0.073126, 1.711606, -0.182601)",
        "(0.072188, 1.703030, -0.188891)",
        "(0.071227, 1.693727, -0.195171)",
        "(0.070313, 1.683610, -0.201109)",
        "(0.069398, 1.672489, -0.206657)",
        "(0.069042, 1.666637, -0.209506)",
        "(0.067894, 1.654657, -0.215336)",
        "(0.066276, 1.641835, -0.221246)",
        "(0.065147, 1.628089, -0.227544)",
        "(0.063989, 1.614412, -0.233222)",
        "(0.063251, 1.607289, -0.235595)",
        "(0.061886, 1.592603, -0.239576)",
        "(0.060770, 1.577362, -0.242538)",
        "(0.060284, 1.561924, -0.245009)",
        "(0.059984, 1.546555, -0.246762)",
        "(0.059800, 1.538823, -0.247169)",
        "(0.059737, 1.523357, -0.246794)",
        "(0.060036, 1.508484, -0.244754)",
        "(0.059963, 1.493977, -0.241786)",
        "(0.059899, 1.480300, -0.237903)",
        "(0.059426, 1.473649, -0.235529)",
        "(0.058094, 1.461049, -0.229563)",
        "(0.056918, 1.450013, -0.222458)",
        "(0.055979, 1.440366, -0.214971)",
        "(0.055825, 1.432430, -0.207001)",
        "(0.056019, 1.429330, -0.202953)",
        "(0.056204, 1.424325, -0.194940)",
        "(0.056375, 1.421067, -0.187364)",
        "(0.056784, 1.419277, -0.179797)",
        "(0.057431, 1.418536, -0.172103)",
        "(0.057841, 1.418606, -0.168419)",
        "(0.058426, 1.419155, -0.161524)",
        "(0.058829, 1.420393, -0.154903)",
        "(0.059145, 1.421900, -0.148382)",
        "(0.059459, 1.423302, -0.142078)",
        "(0.059474, 1.424005, -0.139116)",
        "(0.059482, 1.425474, -0.133762)",
        "(0.060098, 1.427102, -0.128800)",
        "(0.060762, 1.428459, -0.123639)",
        "(0.061670, 1.429575, -0.118306)",
        "(0.062040, 1.429926, -0.115697)",
        "(0.062492, 1.430447, -0.110972)",
        "(0.063101, 1.430807, -0.106627)",
        "(0.063848, 1.430972, -0.102023)",
        "(0.064195, 1.430918, -0.097104)",
        "(0.064255, 1.430870, -0.094691)",
        "(0.064367, 1.430962, -0.090295)",
        "(0.064405, 1.431526, -0.086329)",
        "(0.064093, 1.432639, -0.082215)",
        "(0.063521, 1.434596, -0.078264)",
        "(0.063407, 1.435928, -0.076440)",
        "(0.063350, 1.439583, -0.072966)",
        "(0.063479, 1.444424, -0.069584)",
        "(0.063937, 1.450082, -0.066410)",
        "(0.064130, 1.456427, -0.063232)",
        "(0.064148, 1.459986, -0.061613)",
        "(0.063996, 1.467641, -0.058537)",
        "(0.063847, 1.476019, -0.055534)",
        "(0.063850, 1.485067, -0.052512)",
        "(0.064087, 1.494757, -0.049400)",
        "(0.064125, 1.499770, -0.047827)",
        "(0.063972, 1.509796, -0.044667)",
        "(0.063701, 1.519784, -0.041510)",
        "(0.063213, 1.529533, -0.038339)",
        "(0.062624, 1.539195, -0.035595)",
        "(0.062172, 1.543919, -0.034320)",
        "(0.061061, 1.552906, -0.031914)",
        "(0.060187, 1.561501, -0.029927)",
        "(0.060178, 1.570001, -0.028121)",
        "(0.060374, 1.578277, -0.026559)",
        "(0.060599, 1.582349, -0.025986)",
        "(0.060778, 1.590091, -0.025161)",
        "(0.060569, 1.597431, -0.024384)",
        "(0.060474, 1.604574, -0.023642)",
        "(0.061281, 1.611679, -0.023079)",
        "(0.061992, 1.615355, -0.022987)",
        "(0.063215, 1.622966, -0.023050)",
        "(0.064082, 1.630865, -0.023149)",
        "(0.065119, 1.639283, -0.023452)",
        "(0.066431, 1.648293, -0.023947)",
        "(0.067317, 1.653050, -0.024373)",
        "(0.069499, 1.662797, -0.025779)",
        "(0.072123, 1.672688, -0.027944)",
        "(0.075007, 1.681957, -0.030631)",
        "(0.077599, 1.690182, -0.033276)",
        "(0.078789, 1.693680, -0.034707)",
        "(0.080999, 1.699535, -0.037971)",
        "(0.082149, 1.703861, -0.041626)",
        "(0.082465, 1.707188, -0.045740)",
        "(0.082833, 1.709604, -0.050930)",
        "(0.083391, 1.710133, -0.054232)",
        "(0.084655, 1.710582, -0.061483)",
        "(0.085330, 1.710072, -0.070165)",
        "(0.084994, 1.708641, -0.080092)",
        "(0.083945, 1.706354, -0.090970)",
        "(0.083433, 1.704638, -0.096577)",
        "(0.083315, 1.699978, -0.107231)",
        "(0.083221, 1.692873, -0.116427)",
        "(0.081272, 1.684687, -0.124033)",
        "(0.077290, 1.675748, -0.131099)",
        "(0.075216, 1.671243, -0.134715)",
        "(0.071368, 1.662453, -0.142206)",
        "(0.068644, 1.653845, -0.149769)",
        "(0.066407, 1.645403, -0.156835)",
        "(0.063588, 1.637274, -0.162433)",
        "(0.061607, 1.633349, -0.164592)",
        "(0.057611, 1.625597, -0.168442)",
        "(0.055162, 1.618225, -0.171972)",
        "(0.053769, 1.611247, -0.175602)",
        "(0.052111, 1.604931, -0.179002)",
        "(0.051194, 1.601810, -0.180403)",
        "(0.050145, 1.595423, -0.182579)",
        "(0.049489, 1.588663, -0.183454)",
        "(0.049041, 1.581727, -0.183571)",
        "(0.048121, 1.574657, -0.183321)",
        "(0.047546, 1.571114, -0.183186)",
        "(0.046797, 1.563701, -0.182887)",
        "(0.047573, 1.555887, -0.182438)",
        "(0.048284, 1.547464, -0.181449)",
        "(0.048166, 1.538731, -0.180677)",
        "(0.048122, 1.534046, -0.180477)",
        "(0.048492, 1.524679, -0.180029)",
        "(0.048901, 1.514914, -0.179027)",
        "(0.049250, 1.505270, -0.177624)",
        "(0.049291, 1.495488, -0.176013)",
        "(0.049437, 1.490609, -0.175177)",
        "(0.049806, 1.481005, -0.173284)",
        "(0.050108, 1.471536, -0.170810)",
        "(0.050251, 1.462553, -0.167921)",
        "(0.050682, 1.453856, -0.164974)",
        "(0.050932, 1.449646, -0.163258)",
        "(0.051442, 1.441616, -0.159032)",
        "(0.051523, 1.434513, -0.154394)",
        "(0.051312, 1.428158, -0.149840)",
        "(0.050972, 1.422511, -0.145296)",
        "(0.050860, 1.419836, -0.142949)",
        "(0.051003, 1.414922, -0.137755)",
        "(0.050986, 1.410514, -0.131497)",
        "(0.050820, 1.406514, -0.124682)",
        "(0.050676, 1.403222, -0.118158)",
        "(0.050660, 1.402010, -0.115148)",
        "(0.050767, 1.400175, -0.109283)",
        "(0.051150, 1.399273, -0.103316)",
        "(0.051799, 1.399094, -0.097335)",
        "(0.052273, 1.399830, -0.091568)",
        "(0.052439, 1.400576, -0.088845)",
        "(0.052638, 1.402674, -0.083862)",
        "(0.052684, 1.405574, -0.079404)",
        "(0.052627, 1.409148, -0.075421)",
        "(0.052483, 1.413364, -0.071805)",
        "(0.052220, 1.415602, -0.069950)",
        "(0.051745, 1.420122, -0.066227)",
        "(0.051692, 1.425475, -0.062930)",
        "(0.051484, 1.431050, -0.059419)",
        "(0.051511, 1.437034, -0.055790)",
        "(0.051669, 1.440154, -0.053998)",
        "(0.051987, 1.446679, -0.050443)",
        "(0.051749, 1.453452, -0.046619)",
        "(0.051319, 1.460533, -0.042926)",
        "(0.051063, 1.468218, -0.039765)",
        "(0.050962, 1.472149, -0.038274)",
        "(0.050712, 1.480106, -0.035339)",
        "(0.050367, 1.488216, -0.032378)",
        "(0.050145, 1.496634, -0.029388)",
        "(0.050409, 1.505388, -0.026887)",
        "(0.050770, 1.510119, -0.025761)",
        "(0.051511, 1.518709, -0.023917)",
        "(0.051985, 1.527094, -0.022246)",
        "(0.052217, 1.535390, -0.020734)",
        "(0.052792, 1.543629, -0.019600)",
        "(0.053177, 1.547646, -0.019120)",
        "(0.053975, 1.555404, -0.018090)",
        "(0.054450, 1.562848, -0.017074)",
        "(0.054862, 1.570135, -0.016351)",
        "(0.055801, 1.577399, -0.016151)",
        "(0.056412, 1.580982, -0.016261)",
        "(0.057669, 1.588081, -0.016715)",
        "(0.059251, 1.595026, -0.017320)",
        "(0.061146, 1.601836, -0.018091)",
        "(0.062789, 1.608584, -0.019160)",
        "(0.063717, 1.611959, -0.019954)",
        "(0.065712, 1.618709, -0.021787)",
        "(0.067386, 1.625192, -0.023607)",
        "(0.068962, 1.631440, -0.025575)",
        "(0.070240, 1.637430, -0.027569)",
        "(0.070778, 1.640329, -0.028574)",
        "(0.071924, 1.645865, -0.030715)",
        "(0.072987, 1.650966, -0.033024)",
        "(0.073530, 1.655768, -0.035685)",
        "(0.073616, 1.660214, -0.038866)",
        "(0.073470, 1.662314, -0.040676)",
        "(0.072929, 1.666226, -0.044678)",
        "(0.072256, 1.669823, -0.049281)",
        "(0.071652, 1.673305, -0.054503)",
        "(0.070891, 1.676737, -0.060519)",
        "(0.070325, 1.678401, -0.063828)",
        "(0.069052, 1.681668, -0.070760)",
        "(0.067574, 1.684767, -0.078278)",
        "(0.065914, 1.687665, -0.086298)",
        "(0.064217, 1.690271, -0.094455)",
        "(0.063486, 1.691502, -0.098573)",
        "(0.062274, 1.693814, -0.107023)",
        "(0.061072, 1.695624, -0.115616)",
        "(0.060144, 1.696697, -0.124273)",
        "(0.058945, 1.697065, -0.132927)",
        "(0.058289, 1.697017, -0.137276)",
        "(0.056955, 1.696560, -0.146311)",
        "(0.055525, 1.695352, -0.155549)",
        "(0.054751, 1.693341, -0.165289)",
        "(0.054009, 1.690333, -0.175374)",
        "(0.053319, 1.688451, -0.180220)",
        "(0.051976, 1.683621, -0.189891)",
        "(0.051257, 1.677579, -0.199238)",
        "(0.051269, 1.669632, -0.207328)",
        "(0.050979, 1.660238, -0.214637)",
        "(0.050626, 1.654983, -0.218212)",
        "(0.049771, 1.643908, -0.225507)",
        "(0.048429, 1.631500, -0.231973)",
        "(0.046638, 1.618007, -0.237120)",
        "(0.044301, 1.603612, -0.240630)",
        "(0.042856, 1.596317, -0.242037)",
        "(0.039988, 1.581362, -0.244064)",
        "(0.037551, 1.566551, -0.244903)",
        "(0.034807, 1.552372, -0.244138)",
        "(0.031727, 1.538625, -0.241819)",
        "(0.030324, 1.531978, -0.240114)",
        "(0.027926, 1.519315, -0.236211)",
        "(0.025708, 1.507904, -0.231041)",
        "(0.023978, 1.497247, -0.224973)",
        "(0.022904, 1.487429, -0.218371)",
        "(0.022437, 1.482953, -0.214848)",
        "(0.021218, 1.474321, -0.207209)",
        "(0.020180, 1.466122, -0.199012)",
        "(0.019695, 1.458858, -0.190494)",
        "(0.019195, 1.452383, -0.182154)",
        "(0.019134, 1.449534, -0.178085)",
        "(0.019254, 1.444291, -0.170359)",
        "(0.019369, 1.440011, -0.163042)",
        "(0.019567, 1.436368, -0.155979)",
        "(0.019661, 1.433111, -0.148983)",
        "(0.019835, 1.431592, -0.145509)",
        "(0.020276, 1.429034, -0.138718)",
        "(0.020395, 1.426749, -0.131828)",
        "(0.020534, 1.424761, -0.125072)",
        "(0.020580, 1.423115, -0.118582)",
        "(0.020555, 1.422519, -0.115407)",
        "(0.020752, 1.421650, -0.109022)",
        "(0.021095, 1.421230, -0.102652)",
        "(0.021382, 1.421364, -0.096456)",
        "(0.021630, 1.422381, -0.090892)",
        "(0.021752, 1.423133, -0.088285)",
        "(0.022218, 1.425252, -0.083592)",
        "(0.022684, 1.428043, -0.079223)",
        "(0.023174, 1.431321, -0.074939)",
        "(0.023595, 1.435149, -0.070936)",
        "(0.023710, 1.437159, -0.069004)",
        "(0.024384, 1.442155, -0.065885)",
        "(0.024811, 1.447707, -0.062665)",
        "(0.025235, 1.453719, -0.059362)",
        "(0.025872, 1.460360, -0.056345)",
        "(0.026330, 1.463883, -0.054931)",
        "(0.027147, 1.471446, -0.052324)",
        "(0.027999, 1.479682, -0.049952)",
        "(0.029060, 1.488856, -0.048051)",
        "(0.030187, 1.498657, -0.046373)",
        "(0.030640, 1.503664, -0.045501)",
        "(0.031146, 1.514029, -0.043607)",
        "(0.031228, 1.524733, -0.041543)",
        "(0.031316, 1.536069, -0.039365)",
        "(0.032184, 1.548499, -0.037825)",
        "(0.032704, 1.555115, -0.037200)",
        "(0.034235, 1.568544, -0.035977)",
        "(0.036398, 1.582569, -0.034794)",
        "(0.038622, 1.596608, -0.033856)",
        "(0.040917, 1.610664, -0.033614)",
        "(0.042034, 1.617574, -0.033663)",
        "(0.044480, 1.630655, -0.034410)",
        "(0.046836, 1.642531, -0.035188)",
        "(0.048489, 1.653106, -0.036234)",
        "(0.049616, 1.662964, -0.037868)",
        "(0.049949, 1.667592, -0.038860)",
        "(0.050798, 1.676341, -0.041529)",
        "(0.051922, 1.684307, -0.044800)",
        "(0.053076, 1.691775, -0.048327)",
        "(0.053929, 1.698436, -0.052519)",
        "(0.054359, 1.701780, -0.054784)",
        "(0.055314, 1.708177, -0.060024)",
        "(0.056430, 1.713706, -0.066153)",
        "(0.057341, 1.718697, -0.072549)",
        "(0.058407, 1.722629, -0.079027)",
        "(0.058804, 1.724303, -0.082326)",
        "(0.059479, 1.727000, -0.089462)",
        "(0.059881, 1.728575, -0.097158)",
        "(0.059899, 1.729067, -0.104981)",
        "(0.059609, 1.728386, -0.113019)",
        "(0.059333, 1.727629, -0.117189)",
        "(0.058401, 1.725063, -0.126099)",
        "(0.056903, 1.721588, -0.135272)",
        "(0.055324, 1.716976, -0.144244)",
        "(0.054218, 1.710946, -0.152706)",
        "(0.053745, 1.707254, -0.156814)",
        "(0.052771, 1.699102, -0.164978)",
        "(0.051021, 1.690008, -0.172738)",
        "(0.049186, 1.679908, -0.180092)",
        "(0.047155, 1.668591, -0.186982)",
        "(0.046161, 1.662640, -0.190331)",
        "(0.043469, 1.650464, -0.196723)",
        "(0.040060, 1.637978, -0.202459)",
        "(0.036512, 1.625371, -0.207341)",
        "(0.033364, 1.612555, -0.211516)",
        "(0.031940, 1.606149, -0.213469)",
        "(0.029095, 1.593672, -0.217122)",
        "(0.026309, 1.581648, -0.219879)",
        "(0.023773, 1.570007, -0.221649)",
        "(0.022092, 1.558830, -0.222686)",
        "(0.021334, 1.553480, -0.223099)",
        "(0.019617, 1.543021, -0.223433)",
        "(0.017926, 1.532850, -0.222684)",
        "(0.016705, 1.523003, -0.220851)",
        "(0.015836, 1.513530, -0.218364)",
        "(0.015271, 1.508865, -0.216847)",
        "(0.013822, 1.499454, -0.213468)",
        "(0.012164, 1.490222, -0.209311)",
        "(0.011185, 1.481590, -0.204488)",
        "(0.010521, 1.473031, -0.198186)",
        "(0.010143, 1.468734, -0.194316)",
        "(0.009384, 1.460296, -0.186010)",
        "(0.008580, 1.452220, -0.176319)",
        "(0.008015, 1.445156, -0.166527)",
        "(0.007193, 1.439376, -0.156742)",
        "(0.006819, 1.437123, -0.151910)",
        "(0.006302, 1.433804, -0.142413)",
        "(0.006357, 1.432119, -0.132811)",
        "(0.006871, 1.431653, -0.122924)",
        "(0.007668, 1.432461, -0.112806)",
        "(0.008169, 1.433356, -0.107972)",
        "(0.009102, 1.435752, -0.098779)",
        "(0.009893, 1.439080, -0.090367)",
        "(0.010935, 1.443357, -0.082849)",
        "(0.012226, 1.448171, -0.075928)",
        "(0.012853, 1.450683, -0.072653)",
        "(0.014219, 1.456006, -0.066658)",
        "(0.015382, 1.461509, -0.061460)",
        "(0.016451, 1.467226, -0.057103)",
        "(0.017429, 1.473118, -0.053461)",
        "(0.017939, 1.476097, -0.051828)",
        "(0.018876, 1.481999, -0.048882)",
        "(0.020018, 1.487926, -0.046464)",
        "(0.021122, 1.493786, -0.044473)",
        "(0.022020, 1.499728, -0.042738)",
        "(0.022411, 1.502720, -0.041919)",
        "(0.023292, 1.508860, -0.040404)",
        "(0.024703, 1.515339, -0.039190)",
        "(0.025869, 1.522040, -0.038113)",
        "(0.026851, 1.529074, -0.037110)",
        "(0.027366, 1.532691, -0.036604)",
        "(0.028342, 1.540035, -0.035504)",
        "(0.029236, 1.547644, -0.034658)",
        "(0.030072, 1.555525, -0.034053)",
        "(0.030999, 1.563669, -0.033486)",
        "(0.031533, 1.567816, -0.033263)",
        "(0.032413, 1.576404, -0.033212)",
        "(0.033608, 1.585342, -0.033500)",
        "(0.034793, 1.594390, -0.033632)",
        "(0.036240, 1.603612, -0.033796)",
        "(0.037137, 1.608291, -0.034077)",
        "(0.038946, 1.617718, -0.034891)",
        "(0.040427, 1.627023, -0.035910)",
        "(0.041848, 1.636096, -0.037160)",
        "(0.043384, 1.644963, -0.038762)",
        "(0.044125, 1.649233, -0.039596)",
        "(0.045684, 1.657494, -0.041579)",
        "(0.047280, 1.665520, -0.044339)",
        "(0.048676, 1.673276, -0.048046)",
        "(0.049968, 1.680529, -0.052525)",
        "(0.050627, 1.683825, -0.055033)",
        "(0.051971, 1.689859, -0.060245)",
        "(0.053281, 1.694822, -0.065865)",
        "(0.054499, 1.698997, -0.072085)",
        "(0.055621, 1.702281, -0.079169)",
        "(0.055997, 1.703586, -0.082951)",
        "(0.056271, 1.705145, -0.091157)",
        "(0.056331, 1.705977, -0.099974)",
        "(0.055765, 1.705912, -0.109099)",
        "(0.054824, 1.704949, -0.118563)",
        "(0.054239, 1.704203, -0.123361)",
        "(0.052779, 1.701979, -0.133060)",
        "(0.051226, 1.698995, -0.142907)",
        "(0.050280, 1.695434, -0.152636)",
        "(0.049249, 1.690976, -0.161570)",
        "(0.048614, 1.688340, -0.165618)",
        "(0.047179, 1.682748, -0.173588)",
        "(0.045893, 1.676572, -0.181597)",
        "(0.045323, 1.669605, -0.189386)",
        "(0.044932, 1.661536, -0.196507)",
        "(0.044296, 1.657041, -0.199580)",
        "(0.042120, 1.647619, -0.205092)",
        "(0.039805, 1.637355, -0.209768)",
        "(0.038052, 1.626402, -0.213766)",
        "(0.036554, 1.614803, -0.216742)",
        "(0.035679, 1.608737, -0.217623)",
        "(0.033846, 1.596097, -0.218126)",
        "(0.032308, 1.583064, -0.216627)",
        "(0.030707, 1.569880, -0.213392)",
        "(0.029277, 1.556954, -0.209411)",
        "(0.028414, 1.550661, -0.207146)",
        "(0.026348, 1.538036, -0.202094)",
        "(0.024477, 1.525652, -0.196321)",
        "(0.022558, 1.513463, -0.189627)",
        "(0.020562, 1.501387, -0.181780)",
        "(0.019744, 1.495497, -0.177466)",
        "(0.018478, 1.483919, -0.168403)",
        "(0.017524, 1.472858, -0.159052)",
        "(0.016541, 1.462902, -0.149758)",
        "(0.015504, 1.453749, -0.140613)",
        "(0.014980, 1.449734, -0.135984)",
        "(0.014017, 1.442069, -0.126493)",
        "(0.013263, 1.435515, -0.116839)",
        "(0.012873, 1.430379, -0.107551)",
        "(0.012639, 1.426842, -0.098735)",
        "(0.012631, 1.425763, -0.094496)",
        "(0.012940, 1.424460, -0.086007)",
        "(0.013792, 1.424380, -0.077374)",
        "(0.014836, 1.425303, -0.068663)",
        "(0.015855, 1.427160, -0.060493)",
        "(0.016339, 1.428507, -0.056811)",
        "(0.017197, 1.431812, -0.050181)",
        "(0.018173, 1.436059, -0.044471)",
        "(0.018943, 1.441204, -0.039678)",
        "(0.019701, 1.447406, -0.035872)",
        "(0.019872, 1.450910, -0.034300)",
        "(0.019887, 1.458460, -0.031230)",
        "(0.019779, 1.467322, -0.028363)",
        "(0.019780, 1.477378, -0.026039)",
        "(0.020425, 1.489568, -0.024671)",
        "(0.020800, 1.496042, -0.024058)",
        "(0.022264, 1.510248, -0.023231)",
        "(0.023960, 1.525016, -0.022066)",
        "(0.025972, 1.540055, -0.020437)",
        "(0.027954, 1.555225, -0.018727)",
        "(0.029273, 1.562933, -0.018215)",
        "(0.032072, 1.578211, -0.017549)",
        "(0.034512, 1.592927, -0.017055)",
        "(0.036322, 1.606939, -0.016754)",
        "(0.037584, 1.620405, -0.017051)",
        "(0.038273, 1.626890, -0.017462)",
        "(0.040287, 1.639824, -0.019206)",
        "(0.042142, 1.652478, -0.021945)",
        "(0.043801, 1.664508, -0.025176)",
        "(0.046080, 1.675922, -0.028658)",
        "(0.047208, 1.681418, -0.030516)",
        "(0.049087, 1.692329, -0.034670)",
        "(0.050859, 1.702982, -0.039752)",
        "(0.052560, 1.713295, -0.045123)",
        "(0.053893, 1.723418, -0.050989)",
        "(0.054458, 1.728388, -0.053963)",
        "(0.055448, 1.737962, -0.059783)",
        "(0.057004, 1.747371, -0.066040)",
        "(0.059083, 1.756662, -0.072466)",
        "(0.061134, 1.765673, -0.079209)",
        "(0.062113, 1.769988, -0.082862)",
        "(0.063259, 1.778229, -0.090276)",
        "(0.064097, 1.786119, -0.098692)",
        "(0.065653, 1.793616, -0.108799)",
        "(0.067830, 1.800270, -0.119897)",
        "(0.068852, 1.802825, -0.125389)",
        "(0.070846, 1.806593, -0.135922)",
        "(0.071685, 1.808778, -0.146318)",
        "(0.072307, 1.809664, -0.157826)",
        "(0.072881, 1.809249, -0.170552)",
        "(0.073217, 1.808308, -0.177234)",
        "(0.073212, 1.805337, -0.190424)",
        "(0.072557, 1.800584, -0.203377)",
        "(0.071749, 1.794082, -0.216054)",
        "(0.070935, 1.785622, -0.228086)",
        "(0.070341, 1.780398, -0.233613)",
        "(0.068605, 1.769154, -0.244768)",
        "(0.065371, 1.756590, -0.255824)",
        "(0.061632, 1.742273, -0.266962)",
        "(0.058311, 1.727662, -0.276575)",
        "(0.055883, 1.720086, -0.280456)",
        "(0.051052, 1.704498, -0.288108)",
        "(0.046344, 1.688486, -0.296228)",
        "(0.041382, 1.672684, -0.304668)",
        "(0.036676, 1.657129, -0.312448)",
        "(0.034807, 1.649520, -0.316033)",
        "(0.031549, 1.634851, -0.322764)",
        "(0.028751, 1.620657, -0.328703)",
        "(0.027038, 1.606954, -0.334207)",
        "(0.025131, 1.593536, -0.338780)",
        "(0.023739, 1.586815, -0.340537)",
        "(0.021678, 1.573617, -0.343679)",
        "(0.020206, 1.560300, -0.345863)",
        "(0.019041, 1.546893, -0.346627)",
        "(0.017815, 1.533216, -0.346149)",
        "(0.017022, 1.526244, -0.345431)",
        "(0.015224, 1.512128, -0.343245)",
        "(0.013649, 1.497891, -0.339622)",
        "(0.012574, 1.483747, -0.334399)",
        "(0.010598, 1.469441, -0.326618)",
        "(0.009490, 1.462369, -0.321672)",
        "(0.007490, 1.448616, -0.310453)",
        "(0.005812, 1.435819, -0.297846)",
        "(0.004560, 1.424094, -0.283732)",
        "(0.003368, 1.413290, -0.267470)",
        "(0.002662, 1.408335, -0.258281)",
        "(0.001968, 1.399515, -0.239392)",
        "(0.002192, 1.392412, -0.221101)",
        "(0.002595, 1.386853, -0.203270)",
        "(0.003026, 1.382339, -0.184726)",
        "(0.003281, 1.380451, -0.174994)",
        "(0.004316, 1.377554, -0.155732)",
        "(0.005568, 1.375726, -0.137222)",
        "(0.006923, 1.375058, -0.119946)",
        "(0.008565, 1.375902, -0.103945)",
        "(0.009516, 1.376843, -0.096232)",
        "(0.011726, 1.379464, -0.081883)",
        "(0.013938, 1.383133, -0.069739)",
        "(0.015742, 1.387266, -0.059017)",
        "(0.017282, 1.391779, -0.049275)",
        "(0.018040, 1.394153, -0.044859)",
        "(0.019583, 1.398979, -0.036484)",
        "(0.021056, 1.404183, -0.029156)",
        "(0.022284, 1.410054, -0.022815)",
        "(0.023542, 1.416767, -0.018054)",
        "(0.024145, 1.420467, -0.016239)",
        "(0.024880, 1.428192, -0.012974)",
        "(0.024857, 1.436304, -0.010181)",
        "(0.024606, 1.445161, -0.008508)",
        "(0.024384, 1.454921, -0.008025)",
        "(0.024058, 1.460086, -0.008156)",
        "(0.023144, 1.470760, -0.008497)",
        "(0.021890, 1.481939, -0.008403)",
        "(0.020483, 1.493977, -0.007731)",
        "(0.019378, 1.506965, -0.007136)",
        "(0.019120, 1.513999, -0.007135)",
        "(0.018775, 1.528801, -0.007423)",
        "(0.018306, 1.544367, -0.006753)",
        "(0.018489, 1.560958, -0.006134)",
        "(0.019630, 1.578759, -0.006617)",
        "(0.020217, 1.587765, -0.006887)",
        "(0.021547, 1.605162, -0.007346)",
        "(0.023137, 1.621996, -0.008110)",
        "(0.024762, 1.638231, -0.009907)",
        "(0.026279, 1.653443, -0.012615)",
        "(0.026987, 1.660642, -0.014281)",
        "(0.027869, 1.674169, -0.017584)",
        "(0.028386, 1.686547, -0.021597)",
        "(0.030532, 1.697599, -0.026304)",
        "(0.033571, 1.706956, -0.031162)",
        "(0.034961, 1.710912, -0.033413)",
        "(0.036652, 1.717476, -0.037756)",
        "(0.037881, 1.722511, -0.043092)",
        "(0.038983, 1.725869, -0.049508)",
        "(0.040350, 1.727271, -0.056730)",
        "(0.040765, 1.726847, -0.060317)",
        "(0.041537, 1.724270, -0.067840)",
        "(0.041334, 1.719234, -0.075784)",
        "(0.039529, 1.712149, -0.083894)",
        "(0.037172, 1.703460, -0.093153)",
        "(0.036176, 1.698638, -0.098262)",
        "(0.034437, 1.687679, -0.109247)",
        "(0.032085, 1.675872, -0.119555)",
        "(0.029779, 1.662738, -0.128739)",
        "(0.027453, 1.648734, -0.136375)",
        "(0.025597, 1.641108, -0.139287)",
        "(0.021063, 1.625769, -0.144622)",
        "(0.016788, 1.610679, -0.149848)",
        "(0.012294, 1.596353, -0.154649)",
        "(0.007229, 1.582496, -0.158441)",
        "(0.004712, 1.575808, -0.159592)",
        "(0.000582, 1.563131, -0.160950)",
        "(-0.001817, 1.551700, -0.161728)",
        "(-0.003611, 1.541115, -0.161068)",
        "(-0.004810, 1.531318, -0.159574)",
        "(-0.005362, 1.526832, -0.158435)",
        "(-0.006301, 1.518193, -0.155471)",
        "(-0.006735, 1.510432, -0.150987)",
        "(-0.006764, 1.502897, -0.145419)",
        "(-0.006569, 1.495747, -0.138157)",
        "(-0.006593, 1.492350, -0.133933)",
        "(-0.006827, 1.485925, -0.124888)",
        "(-0.006467, 1.480338, -0.115454)",
        "(-0.005849, 1.475659, -0.105344)",
        "(-0.005222, 1.471956, -0.094459)",
        "(-0.005020, 1.470542, -0.088895)",
        "(-0.004794, 1.468488, -0.077823)",
        "(-0.004213, 1.468198, -0.067667)",
        "(-0.003396, 1.470122, -0.059014)",
        "(-0.002664, 1.474245, -0.051461)",
        "(-0.002021, 1.477151, -0.048062)",
        "(-0.000628, 1.483983, -0.041622)",
        "(0.000524, 1.492048, -0.035679)",
        "(0.001555, 1.501191, -0.030222)",
        "(0.002857, 1.511583, -0.025996)",
        "(0.003492, 1.517039, -0.024285)",
        "(0.004551, 1.528399, -0.021466)",
        "(0.006301, 1.540151, -0.019006)",
        "(0.007906, 1.552116, -0.016824)",
        "(0.009529, 1.564054, -0.014947)",
        "(0.010546, 1.570116, -0.014436)",
        "(0.012533, 1.582296, -0.014302)",
        "(0.013657, 1.594110, -0.014623)",
        "(0.015070, 1.605482, -0.015175)",
        "(0.016974, 1.616626, -0.016360)",
        "(0.017861, 1.622026, -0.017030)",
        "(0.019600, 1.632403, -0.018232)",
        "(0.021600, 1.642418, -0.019623)",
        "(0.023754, 1.652121, -0.021424)",
        "(0.025647, 1.661610, -0.023655)",
        "(0.026505, 1.666343, -0.024994)",
        "(0.028443, 1.675799, -0.028168)",
        "(0.030095, 1.685200, -0.032076)",
        "(0.031847, 1.694641, -0.037367)",
        "(0.033490, 1.703642, -0.043680)",
        "(0.034098, 1.707909, -0.047140)",
        "(0.035212, 1.715735, -0.054534)",
        "(0.036347, 1.722567, -0.062761)",
        "(0.037460, 1.728161, -0.071451)",
        "(0.038770, 1.732581, -0.080492)",
        "(0.039203, 1.734151, -0.085090)",
        "(0.040231, 1.736388, -0.095127)",
        "(0.040619, 1.737160, -0.106060)",
        "(0.039596, 1.736535, -0.117791)",
        "(0.038545, 1.734925, -0.130557)",
        "(0.037929, 1.733645, -0.137081)",
        "(0.036715, 1.730337, -0.150064)",
        "(0.035750, 1.725714, -0.163188)",
        "(0.034726, 1.719818, -0.176140)",
        "(0.033473, 1.712746, -0.188523)",
        "(0.032674, 1.708807, -0.194370)",
        "(0.030997, 1.700334, -0.205303)",
        "(0.029724, 1.691039, -0.215342)",
        "(0.028569, 1.680772, -0.224371)",
        "(0.027189, 1.669514, -0.233010)",
        "(0.026332, 1.663830, -0.237047)",
        "(0.024318, 1.651819, -0.244709)",
        "(0.021686, 1.639152, -0.251002)",
        "(0.019315, 1.625962, -0.256264)",
        "(0.017775, 1.612432, -0.261051)",
        "(0.016945, 1.605588, -0.263169)",
        "(0.015090, 1.591560, -0.266620)",
        "(0.013159, 1.577214, -0.268671)",
        "(0.011553, 1.562727, -0.269634)",
        "(0.009859, 1.548155, -0.269416)",
        "(0.008505, 1.540813, -0.268644)",
        "(0.005829, 1.526143, -0.266404)",
        "(0.003713, 1.511596, -0.262943)",
        "(0.001415, 1.497528, -0.257771)",
        "(-0.001102, 1.484075, -0.251256)",
        "(-0.002138, 1.477678, -0.247683)",
        "(-0.003763, 1.465652, -0.240424)",
        "(-0.005009, 1.454745, -0.232818)",
        "(-0.006262, 1.444565, -0.224716)",
        "(-0.007451, 1.435091, -0.215800)",
        "(-0.008073, 1.430607, -0.210919)",
        "(-0.009320, 1.422173, -0.200861)",
        "(-0.009966, 1.414795, -0.190984)",
        "(-0.010281, 1.408361, -0.181445)",
        "(-0.010988, 1.402475, -0.171585)",
        "(-0.011259, 1.399846, -0.166642)",
        "(-0.011473, 1.395129, -0.156985)",
        "(-0.011494, 1.391095, -0.147426)",
        "(-0.011524, 1.387604, -0.137532)",
        "(-0.011458, 1.384655, -0.127574)",
        "(-0.011401, 1.383390, -0.122636)",
        "(-0.011567, 1.381142, -0.112997)",
        "(-0.011914, 1.379445, -0.103699)",
        "(-0.012198, 1.378621, -0.094934)",
        "(-0.012031, 1.378607, -0.086685)",
        "(-0.011775, 1.378945, -0.082728)",
        "(-0.011371, 1.380018, -0.074824)",
        "(-0.011140, 1.381753, -0.067023)",
        "(-0.010671, 1.384562, -0.059776)",
        "(-0.009907, 1.388629, -0.053120)",
        "(-0.009512, 1.391151, -0.050007)",
        "(-0.008771, 1.396704, -0.043954)",
        "(-0.008143, 1.403171, -0.038369)",
        "(-0.007426, 1.410414, -0.033113)",
        "(-0.006850, 1.418376, -0.028174)",
        "(-0.006563, 1.422708, -0.025925)",
        "(-0.006028, 1.431714, -0.021723)",
        "(-0.005525, 1.441159, -0.017770)",
        "(-0.005063, 1.451038, -0.014017)",
        "(-0.004795, 1.461287, -0.010309)",
        "(-0.004441, 1.466603, -0.008540)",
        "(-0.003569, 1.477482, -0.005187)",
        "(-0.002411, 1.488736, -0.002236)",
        "(-0.001338, 1.500274, 0.000253)",
        "(-0.000255, 1.512118, 0.002283)",
        "(0.000459, 1.518137, 0.002910)",
        "(0.001897, 1.530118, 0.003558)",
        "(0.002871, 1.541778, 0.003501)",
        "(0.003244, 1.552538, 0.003352)",
        "(0.004222, 1.562757, 0.002463)",
        "(0.004559, 1.567534, 0.001775)",
        "(0.005001, 1.576581, 0.000043)",
        "(0.005418, 1.584654, -0.002332)",
        "(0.005870, 1.591715, -0.005482)",
        "(0.005849, 1.597715, -0.009043)",
        "(0.005752, 1.600239, -0.011009)",
        "(0.005579, 1.604813, -0.015504)",
        "(0.005139, 1.608415, -0.020570)",
        "(0.004640, 1.611034, -0.025798)",
        "(0.004280, 1.612661, -0.031070)",
        "(0.004145, 1.613047, -0.033773)",
        "(0.003721, 1.613023, -0.039125)",
        "(0.003229, 1.611677, -0.044118)",
        "(0.003030, 1.608935, -0.048949)",
        "(0.002722, 1.604791, -0.053671)",
        "(0.002442, 1.601671, -0.055993)",
        "(0.001615, 1.594838, -0.060586)",
        "(0.000158, 1.586760, -0.065295)",
        "(-0.001961, 1.577657, -0.069720)",
        "(-0.004404, 1.567953, -0.073432)",
        "(-0.005451, 1.562966, -0.075058)",
        "(-0.007242, 1.553210, -0.078174)",
        "(-0.008592, 1.543832, -0.081075)",
        "(-0.009697, 1.534923, -0.083621)",
        "(-0.010816, 1.526423, -0.085704)",
        "(-0.011404, 1.522301, -0.086523)",
        "(-0.012342, 1.514428, -0.088062)",
        "(-0.013166, 1.507325, -0.089274)",
        "(-0.014164, 1.500798, -0.089574)",
        "(-0.014382, 1.494921, -0.089213)",
        "(-0.014170, 1.492249, -0.088789)",
        "(-0.014121, 1.487030, -0.087029)",
        "(-0.014196, 1.482189, -0.083577)",
        "(-0.013657, 1.478074, -0.080033)",
        "(-0.012812, 1.474692, -0.076526)",
        "(-0.012268, 1.473276, -0.074648)",
        "(-0.011176, 1.470902, -0.070702)",
        "(-0.010178, 1.469129, -0.066303)",
        "(-0.009022, 1.468408, -0.062193)",
        "(-0.008004, 1.468818, -0.058771)",
        "(-0.007561, 1.469462, -0.057285)",
        "(-0.006781, 1.471195, -0.054351)",
        "(-0.005840, 1.473778, -0.051249)",
        "(-0.004723, 1.477376, -0.048009)",
        "(-0.003234, 1.481931, -0.044637)",
        "(-0.002387, 1.484396, -0.042885)",
        "(-0.000583, 1.489798, -0.039156)",
        "(0.001217, 1.495491, -0.035482)",
        "(0.003043, 1.501689, -0.031781)",
        "(0.004796, 1.508104, -0.028327)",
        "(0.005576, 1.511460, -0.026780)",
        "(0.007097, 1.518154, -0.023811)",
        "(0.008530, 1.525094, -0.021319)",
        "(0.010255, 1.532347, -0.019096)",
        "(0.011984, 1.540177, -0.017300)",
        "(0.012738, 1.544260, -0.016536)",
        "(0.014137, 1.552756, -0.015349)",
        "(0.015687, 1.561817, -0.014830)",
        "(0.017035, 1.571651, -0.015277)",
        "(0.018320, 1.582070, -0.016476)",
        "(0.019004, 1.587692, -0.017525)",
        "(0.020510, 1.598793, -0.019679)",
        "(0.022840, 1.610222, -0.022739)",
        "(0.024987, 1.621695, -0.026355)",
        "(0.026921, 1.633148, -0.030833)",
        "(0.028012, 1.638936, -0.033645)",
        "(0.030393, 1.650371, -0.039970)",
        "(0.032840, 1.661373, -0.046971)",
        "(0.035271, 1.671736, -0.054524)",
        "(0.037498, 1.681112, -0.062623)",
        "(0.038573, 1.685357, -0.067022)",
        "(0.040837, 1.693195, -0.076478)",
        "(0.042887, 1.699649, -0.086826)",
        "(0.044719, 1.704758, -0.097976)",
        "(0.046360, 1.708543, -0.109654)",
        "(0.046963, 1.709886, -0.115762)",
        "(0.048232, 1.711763, -0.128388)",
        "(0.048878, 1.712249, -0.141073)",
        "(0.049136, 1.711503, -0.153704)",
        "(0.048795, 1.709376, -0.165861)",
        "(0.048491, 1.707742, -0.171679)",
        "(0.047873, 1.703759, -0.182886)",
        "(0.046779, 1.699068, -0.193738)",
        "(0.045316, 1.693762, -0.204153)",
        "(0.043889, 1.687790, -0.213978)",
        "(0.043141, 1.684470, -0.218445)",
        "(0.041600, 1.677331, -0.226594)",
        "(0.039504, 1.669674, -0.233427)",
        "(0.037197, 1.661439, -0.239258)",
        "(0.035139, 1.652659, -0.244585)",
        "(0.033835, 1.648102, -0.246939)",
        "(0.031261, 1.638561, -0.251104)",
        "(0.029330, 1.628302, -0.254298)",
        "(0.027958, 1.617185, -0.256400)",
        "(0.026583, 1.604987, -0.257644)",
        "(0.025420, 1.598496, -0.258016)",
        "(0.022340, 1.584397, -0.258226)",
        "(0.019443, 1.570619, -0.257865)",
        "(0.017152, 1.556149, -0.256899)",
        "(0.015297, 1.541206, -0.255531)",
        "(0.014232, 1.533712, -0.254522)",
        "(0.011404, 1.518514, -0.251775)",
        "(0.008667, 1.503152, -0.248046)",
        "(0.005900, 1.487861, -0.243364)",
        "(0.003188, 1.472927, -0.237987)",
        "(0.001951, 1.465720, -0.235193)",
        "(-0.000397, 1.451674, -0.229347)",
        "(-0.002768, 1.438167, -0.222727)",
        "(-0.005652, 1.425089, -0.214544)",
        "(-0.008265, 1.412691, -0.204745)",
        "(-0.009235, 1.406977, -0.199527)",
        "(-0.010410, 1.396508, -0.189165)",
        "(-0.011379, 1.387262, -0.178382)",
        "(-0.012458, 1.378657, -0.166571)",
        "(-0.013250, 1.370707, -0.154306)",
        "(-0.013408, 1.367047, -0.148147)",
        "(-0.013762, 1.360281, -0.135774)",
        "(-0.014334, 1.354087, -0.123080)",
        "(-0.014773, 1.348468, -0.110244)",
        "(-0.015287, 1.343906, -0.097195)",
        "(-0.015391, 1.342297, -0.090890)",
        "(-0.015229, 1.340284, -0.079041)",
        "(-0.015135, 1.339876, -0.068216)",
        "(-0.015439, 1.340979, -0.058031)",
        "(-0.015846, 1.344080, -0.048621)",
        "(-0.016004, 1.346468, -0.044147)",
        "(-0.016060, 1.352682, -0.035854)",
        "(-0.016273, 1.360966, -0.028733)",
        "(-0.016843, 1.371181, -0.022626)",
        "(-0.017627, 1.383532, -0.017573)",
        "(-0.018026, 1.390476, -0.015304)",
        "(-0.018713, 1.405334, -0.010982)",
        "(-0.018612, 1.421792, -0.007190)",
        "(-0.018346, 1.439344, -0.003452)",
        "(-0.017699, 1.457993, -0.000347)",
        "(-0.017196, 1.467693, 0.000756)",
        "(-0.016514, 1.486996, 0.002666)",
        "(-0.016052, 1.505736, 0.004374)",
        "(-0.014740, 1.523874, 0.005069)",
        "(-0.013176, 1.541124, 0.004768)",
        "(-0.012306, 1.549244, 0.004098)",
        "(-0.010080, 1.564779, 0.001912)",
        "(-0.007307, 1.578962, -0.001234)",
        "(-0.004222, 1.591668, -0.005525)",
        "(-0.001120, 1.602586, -0.011190)",
        "(0.000222, 1.607239, -0.014766)",
        "(0.002242, 1.615420, -0.022843)",
        "(0.003704, 1.621915, -0.031977)",
        "(0.004952, 1.627047, -0.042157)",
        "(0.006684, 1.630672, -0.053220)",
        "(0.007625, 1.631643, -0.058984)",
        "(0.009008, 1.632097, -0.070518)",
        "(0.009664, 1.630272, -0.082112)",
        "(0.009669, 1.626041, -0.092984)",
        "(0.009537, 1.619492, -0.103029)",
        "(0.009666, 1.615275, -0.107963)",
        "(0.009207, 1.605523, -0.117306)",
        "(0.008209, 1.594142, -0.125868)",
        "(0.007216, 1.581576, -0.133591)",
        "(0.006033, 1.567921, -0.139834)",
        "(0.005351, 1.560533, -0.142241)",
        "(0.002807, 1.545263, -0.145864)",
        "(-0.000421, 1.529391, -0.148136)",
        "(-0.003614, 1.513566, -0.149223)",
        "(-0.006571, 1.498291, -0.148417)",
        "(-0.007964, 1.490871, -0.146957)",
        "(-0.010556, 1.476986, -0.142495)",
        "(-0.012826, 1.464711, -0.136063)",
        "(-0.014471, 1.454436, -0.128686)",
        "(-0.015596, 1.446449, -0.120965)",
        "(-0.015945, 1.443330, -0.116751)",
        "(-0.016683, 1.437960, -0.107392)",
        "(-0.017300, 1.434272, -0.097418)",
        "(-0.017513, 1.432512, -0.087844)",
        "(-0.017251, 1.432585, -0.079291)",
        "(-0.017066, 1.433279, -0.075340)",
        "(-0.016961, 1.435203, -0.067467)",
        "(-0.016837, 1.438453, -0.059305)",
        "(-0.016308, 1.442746, -0.051350)",
        "(-0.015382, 1.448584, -0.044248)",
        "(-0.014949, 1.451837, -0.041098)",
        "(-0.014269, 1.458740, -0.035387)",
        "(-0.013932, 1.466266, -0.030403)",
        "(-0.013928, 1.474293, -0.025907)",
        "(-0.013463, 1.482903, -0.022272)",
        "(-0.013181, 1.487304, -0.020825)",
        "(-0.012688, 1.496060, -0.018512)",
        "(-0.012154, 1.504855, -0.016774)",
        "(-0.011628, 1.513681, -0.015402)",
        "(-0.010835, 1.522671, -0.014647)",
        "(-0.010369, 1.527131, -0.014480)",
        "(-0.009358, 1.536033, -0.014303)",
        "(-0.008453, 1.545058, -0.014437)",
        "(-0.007585, 1.554644, -0.015263)",
        "(-0.006603, 1.564943, -0.016953)",
        "(-0.006117, 1.570217, -0.017976)",
        "(-0.005103, 1.581125, -0.020388)",
        "(-0.003759, 1.592212, -0.023068)",
        "(-0.002370, 1.603672, -0.026406)",
        "(-0.000615, 1.615336, -0.030102)",
        "(0.000267, 1.621336, -0.031874)",
        "(0.001787, 1.633529, -0.035174)",
        "(0.003287, 1.646193, -0.038401)",
        "(0.004849, 1.659404, -0.041549)",
        "(0.007586, 1.673144, -0.045010)",
        "(0.009455, 1.680299, -0.046828)",
        "(0.013065, 1.694708, -0.050301)",
        "(0.016688, 1.709396, -0.054118)",
        "(0.020802, 1.723995, -0.059100)",
        "(0.024825, 1.738115, -0.064836)",
        "(0.026567, 1.745041, -0.067916)",
        "(0.029216, 1.758361, -0.074973)",
        "(0.031942, 1.770927, -0.083329)",
        "(0.035611, 1.782226, -0.093058)",
        "(0.039616, 1.791514, -0.104100)",
        "(0.041298, 1.795414, -0.109708)",
        "(0.043630, 1.801191, -0.121337)",
        "(0.044981, 1.804799, -0.134005)",
        "(0.045771, 1.806227, -0.148011)",
        "(0.045818, 1.805585, -0.162819)",
        "(0.045308, 1.804492, -0.170434)",
        "(0.043653, 1.801245, -0.185970)",
        "(0.041751, 1.796367, -0.201824)",
        "(0.039473, 1.790034, -0.217640)",
        "(0.037260, 1.782475, -0.233328)",
        "(0.036072, 1.778204, -0.240967)",
        "(0.033517, 1.768939, -0.255606)",
        "(0.030769, 1.758472, -0.269033)",
        "(0.027755, 1.747230, -0.281262)",
        "(0.024980, 1.735673, -0.293140)",
        "(0.023848, 1.729806, -0.299034)",
        "(0.021998, 1.717776, -0.310412)",
        "(0.020246, 1.705337, -0.321259)",
        "(0.017021, 1.692646, -0.331030)",
        "(0.013401, 1.679853, -0.339799)",
        "(0.012153, 1.673650, -0.343908)",
        "(0.010623, 1.661198, -0.351669)",
        "(0.009470, 1.648659, -0.358518)",
        "(0.006413, 1.635925, -0.364061)",
        "(0.002839, 1.623027, -0.367891)",
        "(0.001472, 1.616621, -0.369352)",
        "(-0.000151, 1.603451, -0.371880)",
        "(-0.000922, 1.589548, -0.373788)",
        "(-0.002772, 1.574477, -0.375249)",
        "(-0.005474, 1.558403, -0.376264)",
        "(-0.006770, 1.550002, -0.376489)",
        "(-0.008746, 1.532972, -0.376441)",
        "(-0.010963, 1.515360, -0.375843)",
        "(-0.013355, 1.497125, -0.374234)",
        "(-0.015195, 1.478470, -0.371698)",
        "(-0.015935, 1.468902, -0.370086)",
        "(-0.017282, 1.449326, -0.366666)",
        "(-0.019648, 1.429112, -0.362286)",
        "(-0.021484, 1.409776, -0.356902)",
        "(-0.021492, 1.391094, -0.350492)",
        "(-0.021155, 1.381956, -0.346912)",
        "(-0.021609, 1.363701, -0.339023)",
        "(-0.022233, 1.345906, -0.330333)",
        "(-0.021923, 1.329095, -0.320952)",
        "(-0.020952, 1.313317, -0.310082)",
        "(-0.020300, 1.305902, -0.303901)",
        "(-0.018768, 1.291926, -0.290551)",
        "(-0.017622, 1.278747, -0.276040)",
        "(-0.016079, 1.267061, -0.260375)",
        "(-0.013931, 1.256525, -0.243839)",
        "(-0.012644, 1.251793, -0.234798)",
        "(-0.010343, 1.243136, -0.215813)",
        "(-0.008344, 1.235596, -0.196002)",
        "(-0.006604, 1.229470, -0.175447)",
        "(-0.004621, 1.225777, -0.154672)",
        "(-0.003486, 1.225237, -0.144408)",
        "(-0.001533, 1.225928, -0.124363)",
        "(-0.000245, 1.229269, -0.105318)",
        "(0.000472, 1.236089, -0.087840)",
        "(0.000346, 1.246305, -0.072157)",
        "(-0.000015, 1.252610, -0.065005)",
        "(-0.001068, 1.266916, -0.051817)",
        "(-0.002465, 1.283736, -0.040720)",
        "(-0.003662, 1.303342, -0.032435)",
        "(-0.004959, 1.324566, -0.025770)",
        "(-0.005884, 1.335516, -0.022831)",
        "(-0.008149, 1.357554, -0.017311)",
        "(-0.010162, 1.380002, -0.012547)",
        "(-0.011702, 1.402675, -0.008482)",
        "(-0.012376, 1.425678, -0.005603)",
        "(-0.012547, 1.437116, -0.004582)",
        "(-0.013003, 1.459741, -0.003090)",
        "(-0.013629, 1.481807, -0.002107)",
        "(-0.013601, 1.503308, -0.001819)",
        "(-0.012684, 1.523843, -0.002417)",
        "(-0.012016, 1.533558, -0.003080)",
        "(-0.011077, 1.552036, -0.004393)",
        "(-0.010048, 1.569030, -0.006269)",
        "(-0.008944, 1.584567, -0.009245)",
        "(-0.008049, 1.598819, -0.013512)",
        "(-0.007861, 1.605224, -0.016054)",
        "(-0.007854, 1.616853, -0.021230)",
        "(-0.008214, 1.627009, -0.027089)",
        "(-0.008381, 1.635628, -0.033128)",
        "(-0.008419, 1.642640, -0.039479)",
        "(-0.008315, 1.645675, -0.043214)",
        "(-0.008583, 1.650747, -0.051497)",
        "(-0.009628, 1.653833, -0.060187)",
        "(-0.011535, 1.654930, -0.068413)",
        "(-0.014300, 1.654327, -0.077016)",
        "(-0.015539, 1.653406, -0.081547)",
        "(-0.017587, 1.650846, -0.091116)",
        "(-0.019031, 1.647255, -0.101366)",
        "(-0.020546, 1.642633, -0.111607)",
        "(-0.022671, 1.636959, -0.121237)",
        "(-0.023526, 1.633821, -0.125910)",
        "(-0.024777, 1.626949, -0.134651)",
        "(-0.026301, 1.619249, -0.142070)",
        "(-0.028260, 1.610846, -0.148376)",
        "(-0.029977, 1.602036, -0.153972)",
        "(-0.030684, 1.597452, -0.156193)",
        "(-0.032834, 1.587795, -0.159095)",
        "(-0.035183, 1.577541, -0.159811)",
        "(-0.037105, 1.567256, -0.158880)",
        "(-0.039256, 1.557161, -0.156111)",
        "(-0.040260, 1.552293, -0.154106)",
        "(-0.041866, 1.543194, -0.149730)",
        "(-0.043327, 1.535362, -0.144792)",
        "(-0.044591, 1.528805, -0.138916)",
        "(-0.044921, 1.523804, -0.132525)",
        "(-0.044735, 1.521972, -0.129275)",
        "(-0.044386, 1.519017, -0.122301)",
        "(-0.044053, 1.517227, -0.114971)",
        "(-0.043486, 1.516798, -0.107982)",
        "(-0.043119, 1.517410, -0.101309)",
        "(-0.042922, 1.518108, -0.098056)",
        "(-0.042257, 1.520041, -0.091413)",
        "(-0.040957, 1.522793, -0.084705)",
        "(-0.039312, 1.526386, -0.078071)",
        "(-0.037543, 1.530761, -0.071789)",
        "(-0.036516, 1.533318, -0.068940)",
        "(-0.034564, 1.539167, -0.064003)",
        "(-0.033246, 1.545704, -0.059403)",
        "(-0.031839, 1.552909, -0.055243)",
        "(-0.030130, 1.560987, -0.051939)",
        "(-0.029416, 1.565118, -0.050476)",
        "(-0.028189, 1.573698, -0.048254)",
        "(-0.026655, 1.582636, -0.046958)",
        "(-0.025001, 1.591640, -0.046346)",
        "(-0.022878, 1.600607, -0.046384)",
        "(-0.021541, 1.605078, -0.047049)",
        "(-0.019103, 1.613678, -0.048828)",
        "(-0.016792, 1.621821, -0.052044)",
        "(-0.014821, 1.629494, -0.057039)",
        "(-0.013788, 1.636495, -0.063492)",
        "(-0.013341, 1.639704, -0.067272)",
        "(-0.012318, 1.645440, -0.075316)",
        "(-0.011076, 1.649820, -0.083660)",
        "(-0.009876, 1.652549, -0.092248)",
        "(-0.009098, 1.653772, -0.101331)",
        "(-0.009237, 1.653381, -0.106195)",
        "(-0.010075, 1.652227, -0.116518)",
        "(-0.011198, 1.650106, -0.127792)",
        "(-0.012086, 1.646767, -0.139290)",
        "(-0.013045, 1.641783, -0.150259)",
        "(-0.014092, 1.638453, -0.155127)",
        "(-0.016414, 1.630983, -0.163929)",
        "(-0.018945, 1.622073, -0.170873)",
        "(-0.021040, 1.612559, -0.176151)",
        "(-0.023124, 1.602235, -0.179207)",
        "(-0.024293, 1.597021, -0.180400)",
        "(-0.026954, 1.586350, -0.181929)",
        "(-0.029711, 1.575505, -0.182478)",
        "(-0.032655, 1.564530, -0.181303)",
        "(-0.035283, 1.553679, -0.179130)",
        "(-0.036218, 1.548331, -0.177553)",
        "(-0.038094, 1.537684, -0.174446)",
        "(-0.039753, 1.527023, -0.170528)",
        "(-0.041771, 1.516126, -0.165679)",
        "(-0.043607, 1.505284, -0.160280)",
        "(-0.044209, 1.499920, -0.157393)",
        "(-0.044937, 1.489516, -0.151139)",
        "(-0.045813, 1.479209, -0.143322)",
        "(-0.046368, 1.469625, -0.134683)",
        "(-0.046735, 1.461264, -0.125400)",
        "(-0.047183, 1.457641, -0.120219)",
        "(-0.047498, 1.452029, -0.109556)",
        "(-0.046903, 1.449316, -0.099302)",
        "(-0.046094, 1.449256, -0.089341)",
        "(-0.044586, 1.451965, -0.079751)",
        "(-0.043664, 1.454429, -0.075206)",
        "(-0.041912, 1.460723, -0.066230)",
        "(-0.040319, 1.468874, -0.057341)",
        "(-0.038665, 1.478831, -0.049181)",
        "(-0.036769, 1.490566, -0.042286)",
        "(-0.035827, 1.497121, -0.039276)",
        "(-0.033978, 1.510766, -0.033415)",
        "(-0.032053, 1.525561, -0.028690)",
        "(-0.030141, 1.541651, -0.025138)",
        "(-0.028175, 1.558750, -0.022395)",
        "(-0.026880, 1.567741, -0.021439)",
        "(-0.023764, 1.585926, -0.019982)",
        "(-0.019976, 1.604060, -0.019215)",
        "(-0.015774, 1.621579, -0.018839)",
        "(-0.011344, 1.638632, -0.019513)",
        "(-0.009135, 1.646881, -0.020311)",
        "(-0.004943, 1.662789, -0.022550)",
        "(-0.000662, 1.677615, -0.025983)",
        "(0.003767, 1.691456, -0.030790)",
        "(0.007836, 1.704344, -0.037112)",
        "(0.009531, 1.710416, -0.040883)",
        "(0.012485, 1.722058, -0.049205)",
        "(0.015420, 1.733119, -0.058779)",
        "(0.018452, 1.742715, -0.068270)",
        "(0.020826, 1.751544, -0.078019)",
        "(0.021826, 1.755753, -0.083208)",
        "(0.024051, 1.764109, -0.094811)",
        "(0.026255, 1.772212, -0.107777)",
        "(0.028271, 1.780031, -0.121872)",
        "(0.029908, 1.787303, -0.136728)",
        "(0.031132, 1.790692, -0.144610)",
        "(0.034043, 1.796607, -0.160580)",
        "(0.036301, 1.801497, -0.176559)",
        "(0.038259, 1.805172, -0.193000)",
        "(0.040400, 1.807506, -0.210212)",
        "(0.041575, 1.807914, -0.218982)",
        "(0.043825, 1.807269, -0.236637)",
        "(0.045356, 1.804445, -0.254581)",
        "(0.046726, 1.799547, -0.272979)",
        "(0.048179, 1.792481, -0.291560)",
        "(0.048750, 1.787863, -0.300802)",
        "(0.049385, 1.776911, -0.319141)",
        "(0.049415, 1.763342, -0.337415)",
        "(0.049260, 1.747069, -0.355357)",
        "(0.048798, 1.728191, -0.372707)",
        "(0.048622, 1.717525, -0.380985)",
        "(0.047711, 1.694278, -0.396716)",
        "(0.046236, 1.667884, -0.410364)",
        "(0.044000, 1.639068, -0.422070)",
        "(0.041716, 1.608360, -0.432202)",
        "(0.040771, 1.592353, -0.436220)",
        "(0.039169, 1.559672, -0.441877)",
        "(0.038442, 1.526496, -0.444079)",
        "(0.037246, 1.492528, -0.443034)",
        "(0.034747, 1.457908, -0.439401)",
        "(0.033368, 1.440632, -0.436585)",
        "(0.030415, 1.406357, -0.429059)",
        "(0.026782, 1.372612, -0.418156)",
        "(0.023464, 1.340127, -0.404292)",
        "(0.020465, 1.309704, -0.388334)",
        "(0.019029, 1.295482, -0.379592)",
        "(0.016074, 1.268886, -0.361153)",
        "(0.013217, 1.245345, -0.341383)",
        "(0.010651, 1.225151, -0.320453)",
        "(0.008116, 1.208529, -0.298806)",
        "(0.006732, 1.201912, -0.287938)",
        "(0.004025, 1.191273, -0.266120)",
        "(0.001352, 1.184472, -0.244360)",
        "(-0.001494, 1.181183, -0.222428)",
        "(-0.004172, 1.181051, -0.200670)",
        "(-0.005520, 1.181892, -0.190085)",
        "(-0.008584, 1.185985, -0.169845)",
        "(-0.012009, 1.191925, -0.150527)",
        "(-0.015448, 1.200139, -0.132349)",
        "(-0.018521, 1.210816, -0.115912)",
        "(-0.019884, 1.217130, -0.108275)",
        "(-0.022397, 1.230715, -0.093561)",
        "(-0.024667, 1.246507, -0.080600)",
        "(-0.027255, 1.263538, -0.068901)",
        "(-0.029799, 1.281802, -0.058124)",
        "(-0.031331, 1.291308, -0.052879)",
        "(-0.034406, 1.311385, -0.042991)",
        "(-0.037175, 1.334065, -0.035077)",
        "(-0.040105, 1.358814, -0.028690)",
        "(-0.043529, 1.384845, -0.023336)",
        "(-0.045097, 1.398447, -0.021142)",
        "(-0.047847, 1.426275, -0.017337)",
        "(-0.049359, 1.454586, -0.013957)",
        "(-0.048705, 1.483312, -0.011324)",
        "(-0.047199, 1.511004, -0.008115)",
        "(-0.046243, 1.524296, -0.006482)",
        "(-0.044690, 1.549619, -0.003735)",
        "(-0.043391, 1.573382, -0.002173)",
        "(-0.040751, 1.595830, -0.002713)",
        "(-0.037732, 1.616428, -0.004700)",
        "(-0.036462, 1.625597, -0.005956)",
        "(-0.034441, 1.642514, -0.009099)",
        "(-0.032747, 1.657266, -0.013284)",
        "(-0.030577, 1.669974, -0.018251)",
        "(-0.028717, 1.681037, -0.023940)",
        "(-0.027821, 1.685916, -0.027256)",
        "(-0.025649, 1.695069, -0.034977)",
        "(-0.023908, 1.702812, -0.043715)",
        "(-0.023458, 1.708794, -0.053282)",
        "(-0.023369, 1.713487, -0.064298)",
        "(-0.023533, 1.715514, -0.070243)",
        "(-0.024050, 1.718735, -0.083349)",
        "(-0.023680, 1.721367, -0.097177)",
        "(-0.023617, 1.722452, -0.111535)",
        "(-0.024758, 1.722626, -0.126295)",
        "(-0.025324, 1.722145, -0.134076)",
        "(-0.026008, 1.720956, -0.149833)",
        "(-0.026168, 1.718727, -0.165211)",
        "(-0.026226, 1.715077, -0.179872)",
        "(-0.026247, 1.709972, -0.194054)",
        "(-0.026713, 1.706872, -0.201148)",
        "(-0.028159, 1.699906, -0.215710)",
        "(-0.029103, 1.692250, -0.230942)",
        "(-0.030255, 1.683705, -0.246217)",
        "(-0.031603, 1.674199, -0.261582)",
        "(-0.032278, 1.668891, -0.269177)",
        "(-0.033464, 1.657754, -0.284267)",
        "(-0.033800, 1.645152, -0.299037)",
        "(-0.033171, 1.631336, -0.312782)",
        "(-0.033211, 1.615330, -0.324382)",
        "(-0.034163, 1.606505, -0.329319)",
        "(-0.036538, 1.587640, -0.337693)",
        "(-0.038027, 1.567572, -0.344447)",
        "(-0.037823, 1.546325, -0.349973)",
        "(-0.037332, 1.523609, -0.354361)",
        "(-0.037997, 1.511438, -0.356006)",
        "(-0.039858, 1.486166, -0.358330)",
        "(-0.040425, 1.460276, -0.358557)",
        "(-0.040386, 1.434404, -0.356100)",
        "(-0.040752, 1.408329, -0.349892)",
        "(-0.041203, 1.395458, -0.345787)",
        "(-0.042187, 1.370175, -0.335711)",
        "(-0.042193, 1.346364, -0.322807)",
        "(-0.042364, 1.324035, -0.307212)",
        "(-0.043189, 1.302692, -0.289523)",
        "(-0.044085, 1.292549, -0.279444)",
        "(-0.045495, 1.274402, -0.257806)",
        "(-0.046212, 1.259290, -0.235312)",
        "(-0.046688, 1.248362, -0.211695)",
        "(-0.047909, 1.241330, -0.187489)",
        "(-0.048631, 1.239713, -0.175507)",
        "(-0.049551, 1.239872, -0.152639)",
        "(-0.050395, 1.244552, -0.130705)",
        "(-0.051294, 1.252888, -0.109038)",
        "(-0.051331, 1.265326, -0.089104)",
        "(-0.051231, 1.272803, -0.080039)",
        "(-0.051022, 1.288488, -0.063193)",
        "(-0.050753, 1.305341, -0.047692)",
        "(-0.050327, 1.323884, -0.034831)",
        "(-0.049649, 1.343911, -0.024704)",
        "(-0.049457, 1.354172, -0.020124)",
        "(-0.048727, 1.374567, -0.010993)",
        "(-0.048621, 1.394701, -0.002994)",
        "(-0.047487, 1.415891, 0.002669)",
        "(-0.045608, 1.437452, 0.006591)",
        "(-0.044766, 1.447881, 0.008247)",
        "(-0.043076, 1.468437, 0.010480)",
        "(-0.041689, 1.487903, 0.012127)",
        "(-0.040520, 1.505892, 0.013479)",
        "(-0.039262, 1.523075, 0.012987)",
        "(-0.038859, 1.531081, 0.012131)",
        "(-0.038037, 1.546221, 0.009751)",
        "(-0.036643, 1.560143, 0.006235)",
        "(-0.035412, 1.572688, 0.001320)",
        "(-0.034656, 1.583796, -0.005740)",
        "(-0.034595, 1.588710, -0.010211)",
        "(-0.034901, 1.597233, -0.020198)",
        "(-0.035998, 1.603587, -0.031013)",
        "(-0.037431, 1.607767, -0.042125)",
        "(-0.038970, 1.610286, -0.053905)",
        "(-0.039849, 1.610715, -0.059859)",
        "(-0.041700, 1.610523, -0.071790)",
        "(-0.043760, 1.608460, -0.083448)",
        "(-0.045543, 1.603851, -0.093636)",
        "(-0.047168, 1.597211, -0.101201)",
        "(-0.047807, 1.593038, -0.104181)",
        "(-0.049298, 1.583485, -0.109013)",
        "(-0.051396, 1.572382, -0.112323)",
        "(-0.053898, 1.560261, -0.114344)",
        "(-0.056169, 1.547861, -0.115556)",
        "(-0.057303, 1.541607, -0.115684)",
        "(-0.059654, 1.529078, -0.115151)",
        "(-0.061722, 1.516899, -0.113221)",
        "(-0.063704, 1.505728, -0.109745)",
        "(-0.065623, 1.496523, -0.104892)",
        "(-0.066397, 1.493136, -0.102091)",
        "(-0.067220, 1.488940, -0.096990)",
        "(-0.066772, 1.488531, -0.092315)",
        "(-0.065517, 1.490890, -0.087243)",
        "(-0.063770, 1.495345, -0.081550)",
        "(-0.062641, 1.498297, -0.078405)",
        "(-0.059950, 1.504862, -0.071721)",
        "(-0.057103, 1.512252, -0.064676)",
        "(-0.053943, 1.520337, -0.058071)",
        "(-0.050676, 1.529112, -0.052477)",
        "(-0.049042, 1.533620, -0.049999)",
        "(-0.045695, 1.542549, -0.045469)",
        "(-0.043045, 1.550828, -0.041000)",
        "(-0.041045, 1.558304, -0.036410)",
        "(-0.038938, 1.565534, -0.032724)",
        "(-0.037897, 1.569024, -0.031360)",
        "(-0.035817, 1.575704, -0.029295)",
        "(-0.033931, 1.581668, -0.028216)",
        "(-0.032474, 1.586679, -0.028088)",
        "(-0.031457, 1.590322, -0.028552)",
        "(-0.031082, 1.591532, -0.029092)",
        "(-0.030864, 1.592954, -0.030882)",
        "(-0.031185, 1.592941, -0.033963)",
        "(-0.032614, 1.591184, -0.037846)",
        "(-0.034823, 1.587610, -0.041998)",
        "(-0.035935, 1.585035, -0.043905)",
        "(-0.038004, 1.578802, -0.047239)",
        "(-0.039912, 1.570989, -0.049786)",
        "(-0.042094, 1.561935, -0.051800)",
        "(-0.044752, 1.552002, -0.053356)",
        "(-0.046009, 1.546900, -0.053934)",
        "(-0.048014, 1.536798, -0.054864)",
        "(-0.049889, 1.526860, -0.055228)",
        "(-0.051788, 1.517296, -0.054762)",
        "(-0.053666, 1.508878, -0.053721)",
        "(-0.054551, 1.505239, -0.052927)",
        "(-0.056440, 1.498953, -0.051033)",
        "(-0.058284, 1.494510, -0.048979)",
        "(-0.059133, 1.492448, -0.047277)",
        "(-0.059298, 1.492625, -0.045659)",
        "(-0.059032, 1.493570, -0.044778)",
        "(-0.058268, 1.496570, -0.042870)",
        "(-0.057499, 1.500958, -0.041405)",
        "(-0.056722, 1.506733, -0.040726)",
        "(-0.055822, 1.513376, -0.040531)",
        "(-0.055257, 1.517133, -0.040642)",
        "(-0.053654, 1.525172, -0.041277)",
        "(-0.051796, 1.533425, -0.042316)",
        "(-0.049969, 1.541651, -0.043886)",
        "(-0.048047, 1.549627, -0.045754)",
        "(-0.047069, 1.553324, -0.046691)",
        "(-0.045276, 1.560158, -0.048827)",
        "(-0.043805, 1.565936, -0.051228)",
        "(-0.042780, 1.570669, -0.053946)",
        "(-0.042058, 1.574278, -0.057104)",
        "(-0.041812, 1.575571, -0.058938)",
        "(-0.041789, 1.577367, -0.062909)",
        "(-0.042424, 1.577771, -0.067027)",
        "(-0.043456, 1.576679, -0.071094)",
        "(-0.044833, 1.574201, -0.074781)",
        "(-0.045715, 1.572286, -0.076298)",
        "(-0.047151, 1.567742, -0.079024)",
        "(-0.048375, 1.562182, -0.081579)",
        "(-0.048943, 1.555365, -0.084169)",
        "(-0.049544, 1.547609, -0.086916)",
        "(-0.049512, 1.543062, -0.088551)",
        "(-0.048761, 1.533216, -0.092051)",
        "(-0.047752, 1.522564, -0.095789)",
        "(-0.046688, 1.511156, -0.100012)",
        "(-0.046204, 1.498964, -0.104851)",
        "(-0.046026, 1.492539, -0.107267)",
        "(-0.045323, 1.479252, -0.111394)",
        "(-0.044651, 1.465173, -0.113837)",
        "(-0.045200, 1.449598, -0.112961)",
        "(-0.045974, 1.433935, -0.109853)",
        "(-0.046229, 1.426312, -0.107373)",
        "(-0.046856, 1.411469, -0.099969)",
        "(-0.048288, 1.398475, -0.089143)",
        "(-0.049894, 1.389365, -0.077435)",
        "(-0.050745, 1.386267, -0.067258)",
        "(-0.050951, 1.387565, -0.063012)",
        "(-0.051393, 1.393641, -0.055397)",
        "(-0.051675, 1.406418, -0.049425)",
        "(-0.051543, 1.422797, -0.043924)",
        "(-0.050766, 1.442257, -0.039218)",
        "(-0.050266, 1.452869, -0.037464)",
        "(-0.048957, 1.475022, -0.035816)",
        "(-0.047625, 1.498186, -0.036955)",
        "(-0.046299, 1.521502, -0.040929)",
        "(-0.044558, 1.544298, -0.047666)",
        "(-0.043534, 1.555133, -0.052018)",
        "(-0.041372, 1.575501, -0.061866)",
        "(-0.039080, 1.593963, -0.073571)",
        "(-0.036835, 1.609937, -0.086254)",
        "(-0.034323, 1.623734, -0.100195)",
        "(-0.033016, 1.629968, -0.107672)",
        "(-0.030549, 1.640142, -0.123756)",
        "(-0.028422, 1.648296, -0.140276)",
        "(-0.027027, 1.653471, -0.157320)",
        "(-0.025640, 1.656913, -0.174641)",
        "(-0.024786, 1.657354, -0.183411)",
        "(-0.022995, 1.657615, -0.200151)",
        "(-0.021098, 1.655140, -0.215479)",
        "(-0.019760, 1.650840, -0.229166)",
        "(-0.018860, 1.644082, -0.241280)",
        "(-0.018500, 1.640169, -0.246968)",
        "(-0.018540, 1.630368, -0.256316)",
        "(-0.019053, 1.619361, -0.263149)",
        "(-0.020688, 1.606857, -0.266403)",
        "(-0.023021, 1.593413, -0.266704)",
        "(-0.024206, 1.586249, -0.265609)",
        "(-0.026552, 1.571362, -0.261776)",
        "(-0.029575, 1.555644, -0.255209)",
        "(-0.032869, 1.539611, -0.246765)",
        "(-0.036375, 1.523884, -0.236789)",
        "(-0.038190, 1.516200, -0.231088)",
        "(-0.041729, 1.501381, -0.218586)",
        "(-0.045189, 1.487709, -0.203944)",
        "(-0.048737, 1.476118, -0.187386)",
        "(-0.051282, 1.467720, -0.170145)",
        "(-0.051918, 1.465116, -0.161567)",
        "(-0.052306, 1.462532, -0.145186)",
        "(-0.051901, 1.463586, -0.130316)",
        "(-0.051258, 1.467663, -0.117093)",
        "(-0.050266, 1.474025, -0.105076)",
        "(-0.049612, 1.478019, -0.099702)",
        "(-0.047614, 1.487011, -0.090036)",
        "(-0.045148, 1.497189, -0.082116)",
        "(-0.042435, 1.507995, -0.075921)",
        "(-0.039698, 1.518793, -0.070967)",
        "(-0.038427, 1.524024, -0.068803)",
        "(-0.035970, 1.533921, -0.064782)",
        "(-0.033040, 1.543523, -0.062112)",
        "(-0.030247, 1.552541, -0.060998)",
        "(-0.027839, 1.560688, -0.061481)",
        "(-0.027023, 1.564282, -0.062300)",
        "(-0.025744, 1.570600, -0.064640)",
        "(-0.024668, 1.575733, -0.068015)",
        "(-0.023915, 1.579697, -0.072077)",
        "(-0.023367, 1.582663, -0.076547)",
        "(-0.023287, 1.583603, -0.078792)",
        "(-0.023508, 1.584604, -0.083220)",
        "(-0.024132, 1.584016, -0.087803)",
        "(-0.025345, 1.581580, -0.091359)",
        "(-0.027078, 1.577430, -0.094445)",
        "(-0.028024, 1.574690, -0.095905)",
        "(-0.030075, 1.568287, -0.098386)",
        "(-0.032206, 1.560483, -0.099631)",
        "(-0.034560, 1.551659, -0.099184)",
        "(-0.037341, 1.542682, -0.096836)",
        "(-0.038692, 1.538529, -0.095042)",
        "(-0.041022, 1.531657, -0.091108)",
        "(-0.042555, 1.527406, -0.086864)",
        "(-0.043359, 1.526386, -0.082387)",
        "(-0.043000, 1.528672, -0.077704)",
        "(-0.042384, 1.531051, -0.075114)",
        "(-0.040967, 1.537141, -0.069154)",
        "(-0.038857, 1.545575, -0.062809)",
        "(-0.036247, 1.555901, -0.056291)",
        "(-0.033159, 1.567798, -0.050260)",
        "(-0.031293, 1.574367, -0.047634)",
        "(-0.027751, 1.588112, -0.042951)",
        "(-0.024385, 1.602754, -0.038970)",
        "(-0.020868, 1.618310, -0.036119)",
        "(-0.017254, 1.634573, -0.034439)",
        "(-0.015264, 1.642835, -0.034104)",
        "(-0.010844, 1.659506, -0.034603)",
        "(-0.006228, 1.676323, -0.036935)",
        "(-0.002423, 1.692856, -0.040818)",
        "(0.001647, 1.709096, -0.046820)",
        "(0.003877, 1.716841, -0.050704)",
        "(0.008211, 1.731303, -0.059378)",
        "(0.012304, 1.743829, -0.069651)",
        "(0.015447, 1.754219, -0.081457)",
        "(0.017286, 1.762486, -0.095087)",
        "(0.017809, 1.765817, -0.102839)",
        "(0.018407, 1.771147, -0.119671)",
        "(0.018550, 1.774105, -0.138272)",
        "(0.018149, 1.774329, -0.158022)",
        "(0.017326, 1.771913, -0.178765)",
        "(0.016596, 1.769602, -0.189297)",
        "(0.014691, 1.763098, -0.210180)",
        "(0.012591, 1.753651, -0.230732)",
        "(0.010546, 1.741199, -0.250661)",
        "(0.008564, 1.726081, -0.269807)",
        "(0.007609, 1.717462, -0.278789)",
        "(0.005795, 1.698553, -0.294970)",
        "(0.004595, 1.677268, -0.308018)",
        "(0.002424, 1.653932, -0.317167)",
        "(-0.000519, 1.628955, -0.323293)",
        "(-0.001979, 1.615955, -0.325297)",
        "(-0.004856, 1.589230, -0.327364)",
        "(-0.007828, 1.561443, -0.326471)",
        "(-0.010889, 1.533281, -0.322652)",
        "(-0.013561, 1.505062, -0.316335)",
        "(-0.014743, 1.491034, -0.312089)",
        "(-0.016982, 1.463234, -0.301607)",
        "(-0.019532, 1.436239, -0.288301)",
        "(-0.022355, 1.410687, -0.272626)",
        "(-0.025764, 1.386557, -0.254141)",
        "(-0.027622, 1.375532, -0.243863)",
        "(-0.031685, 1.355817, -0.222090)",
        "(-0.035425, 1.339989, -0.198750)",
        "(-0.038195, 1.329137, -0.175190)",
        "(-0.039656, 1.324461, -0.152979)",
        "(-0.040030, 1.324601, -0.142348)",
        "(-0.040429, 1.328065, -0.121720)",
        "(-0.040638, 1.336101, -0.102173)",
        "(-0.040849, 1.348020, -0.084251)",
        "(-0.040729, 1.363175, -0.068379)",
        "(-0.040380, 1.371729, -0.061253)",
        "(-0.039218, 1.389643, -0.048410)",
        "(-0.038229, 1.408384, -0.037279)",
        "(-0.037708, 1.427720, -0.027243)",
        "(-0.036606, 1.447794, -0.019403)",
        "(-0.035772, 1.457898, -0.016462)",
        "(-0.034549, 1.477668, -0.011501)",
        "(-0.033935, 1.496724, -0.007560)",
        "(-0.033626, 1.515209, -0.004384)",
        "(-0.032635, 1.533168, -0.002347)",
        "(-0.031976, 1.541925, -0.001835)",
        "(-0.031083, 1.558944, -0.001131)",
        "(-0.030225, 1.575755, -0.002050)",
        "(-0.029209, 1.592131, -0.004052)",
        "(-0.028576, 1.607811, -0.006426)",
        "(-0.027962, 1.615399, -0.007858)",
        "(-0.025930, 1.629928, -0.010738)",
        "(-0.023087, 1.643393, -0.013977)",
        "(-0.020133, 1.656211, -0.018147)",
        "(-0.017421, 1.668052, -0.023647)",
        "(-0.015974, 1.673483, -0.026993)",
        "(-0.013497, 1.683555, -0.034247)",
        "(-0.011195, 1.691987, -0.041893)",
        "(-0.008406, 1.698709, -0.050665)",
        "(-0.006197, 1.703662, -0.060408)",
        "(-0.005544, 1.705358, -0.065661)",
        "(-0.004447, 1.707301, -0.076903)",
        "(-0.004173, 1.707278, -0.089022)",
        "(-0.004826, 1.705642, -0.102170)",
        "(-0.006454, 1.702572, -0.116351)",
        "(-0.007604, 1.700401, -0.123752)",
        "(-0.009482, 1.695238, -0.138831)",
        "(-0.011471, 1.688616, -0.153539)",
        "(-0.013897, 1.680725, -0.167616)",
        "(-0.015802, 1.671913, -0.181199)",
        "(-0.016677, 1.667168, -0.187704)",
        "(-0.018590, 1.656613, -0.199575)",
        "(-0.020741, 1.645206, -0.210575)",
        "(-0.023309, 1.632627, -0.220022)",
        "(-0.026181, 1.619535, -0.228256)",
        "(-0.027548, 1.612813, -0.231865)",
        "(-0.030075, 1.598985, -0.238000)",
        "(-0.032139, 1.584547, -0.242270)",
        "(-0.033912, 1.569658, -0.244701)",
        "(-0.036345, 1.554785, -0.245250)",
        "(-0.037793, 1.547421, -0.244956)",
        "(-0.040215, 1.532880, -0.242785)",
        "(-0.042055, 1.518954, -0.239764)",
        "(-0.044124, 1.505522, -0.235549)",
        "(-0.045926, 1.492548, -0.229795)",
        "(-0.046445, 1.486420, -0.225539)",
        "(-0.047218, 1.474633, -0.216505)",
        "(-0.048352, 1.464089, -0.205740)",
        "(-0.048879, 1.454717, -0.194396)",
        "(-0.048392, 1.446932, -0.181528)",
        "(-0.048020, 1.443770, -0.174544)",
        "(-0.047238, 1.438603, -0.159801)",
        "(-0.046297, 1.435313, -0.144033)",
        "(-0.045176, 1.434437, -0.128135)",
        "(-0.044276, 1.436029, -0.113102)",
        "(-0.044126, 1.437941, -0.105989)",
        "(-0.043607, 1.443715, -0.093080)",
        "(-0.042169, 1.452605, -0.082037)",
        "(-0.040308, 1.464188, -0.072460)",
        "(-0.037866, 1.478154, -0.064489)",
        "(-0.036409, 1.485871, -0.060913)",
        "(-0.033578, 1.501786, -0.053806)",
        "(-0.030538, 1.518247, -0.047055)",
        "(-0.027394, 1.535571, -0.041448)",
        "(-0.023774, 1.553435, -0.037079)",
        "(-0.021582, 1.562520, -0.035499)",
        "(-0.017199, 1.580228, -0.032797)",
        "(-0.013300, 1.597406, -0.030555)",
        "(-0.009826, 1.614297, -0.029211)",
        "(-0.006164, 1.631243, -0.029098)",
        "(-0.004445, 1.639737, -0.029292)",
        "(-0.001024, 1.656706, -0.030147)",
        "(0.002774, 1.673781, -0.032622)",
        "(0.007001, 1.690638, -0.036819)",
        "(0.010619, 1.706816, -0.041902)",
        "(0.012317, 1.714498, -0.044776)",
        "(0.016915, 1.729092, -0.051560)",
        "(0.021758, 1.742134, -0.059153)",
        "(0.026159, 1.753329, -0.067592)",
        "(0.029761, 1.762754, -0.076938)",
        "(0.031290, 1.766603, -0.081994)",
        "(0.034082, 1.773095, -0.092883)",
        "(0.036549, 1.777702, -0.105237)",
        "(0.038033, 1.780079, -0.119176)",
        "(0.038521, 1.780393, -0.133446)",
        "(0.038472, 1.779770, -0.140953)",
        "(0.037857, 1.777272, -0.156088)",
        "(0.036532, 1.772832, -0.171290)",
        "(0.034645, 1.766381, -0.186396)",
        "(0.032576, 1.757929, -0.201358)",
        "(0.031337, 1.752964, -0.208847)",
        "(0.028678, 1.741982, -0.223688)",
        "(0.026141, 1.729136, -0.237589)",
        "(0.023249, 1.714249, -0.249813)",
        "(0.020364, 1.697225, -0.260935)",
        "(0.018805, 1.687859, -0.266124)",
        "(0.014258, 1.668166, -0.275447)",
        "(0.009540, 1.646670, -0.283170)",
        "(0.005135, 1.623880, -0.288820)",
        "(0.000744, 1.600257, -0.292357)",
        "(-0.001401, 1.588198, -0.293291)",
        "(-0.005856, 1.563794, -0.293554)",
        "(-0.011045, 1.538869, -0.291118)",
        "(-0.016375, 1.513624, -0.286129)",
        "(-0.021426, 1.488853, -0.278697)",
        "(-0.023722, 1.476859, -0.274138)",
        "(-0.027987, 1.453596, -0.264061)",
        "(-0.031621, 1.431642, -0.252373)",
        "(-0.034838, 1.411521, -0.238447)",
        "(-0.037913, 1.393239, -0.221917)",
        "(-0.039159, 1.385273, -0.212955)",
        "(-0.041323, 1.371262, -0.194495)",
        "(-0.043203, 1.360707, -0.175602)",
        "(-0.044331, 1.353965, -0.157200)",
        "(-0.044658, 1.351013, -0.139431)",
        "(-0.044515, 1.351100, -0.130744)",
        "(-0.044005, 1.353147, -0.113737)",
        "(-0.043635, 1.357396, -0.097007)",
        "(-0.043146, 1.363750, -0.080837)",
        "(-0.042401, 1.372545, -0.066211)",
        "(-0.041928, 1.377909, -0.059623)",
        "(-0.040653, 1.389948, -0.047895)",
        "(-0.039152, 1.403733, -0.038301)",
        "(-0.038247, 1.418456, -0.029726)",
        "(-0.037275, 1.434200, -0.022787)",
        "(-0.036594, 1.442457, -0.020091)",
        "(-0.034881, 1.459305, -0.015589)",
        "(-0.032771, 1.476275, -0.012000)",
        "(-0.030858, 1.493455, -0.009198)",
        "(-0.028902, 1.510578, -0.007246)",
        "(-0.027705, 1.519165, -0.006745)",
        "(-0.025531, 1.536254, -0.006330)",
        "(-0.023724, 1.553352, -0.006668)",
        "(-0.022077, 1.570699, -0.007484)",
        "(-0.020461, 1.588491, -0.009148)",
        "(-0.019554, 1.597671, -0.010661)",
        "(-0.017563, 1.616284, -0.014648)",
        "(-0.015067, 1.635296, -0.020088)",
        "(-0.012063, 1.654415, -0.026632)",
        "(-0.008801, 1.673102, -0.033437)",
        "(-0.007155, 1.682046, -0.036733)",
        "(-0.002773, 1.699369, -0.043935)",
        "(0.002623, 1.715683, -0.052242)",
        "(0.007492, 1.730345, -0.061302)",
        "(0.012467, 1.743331, -0.072132)",
        "(0.014815, 1.748987, -0.078230)",
        "(0.019142, 1.758876, -0.091205)",
        "(0.023271, 1.766444, -0.105207)",
        "(0.026693, 1.771294, -0.119548)",
        "(0.029205, 1.773289, -0.134226)",
        "(0.030111, 1.773193, -0.141840)",
        "(0.030842, 1.771734, -0.157260)",
        "(0.030497, 1.768631, -0.173203)",
        "(0.029666, 1.763854, -0.189468)",
        "(0.028703, 1.757419, -0.205413)",
        "(0.027979, 1.753646, -0.213298)",
        "(0.025677, 1.745438, -0.228792)",
        "(0.023374, 1.736463, -0.243905)",
        "(0.021461, 1.726564, -0.257778)",
        "(0.019422, 1.715815, -0.270038)",
        "(0.018054, 1.710137, -0.275681)",
        "(0.015371, 1.698442, -0.286581)",
        "(0.013132, 1.686365, -0.296561)",
        "(0.010975, 1.673655, -0.304911)",
        "(0.008532, 1.660436, -0.311421)",
        "(0.007195, 1.653623, -0.314030)",
        "(0.004502, 1.639691, -0.318342)",
        "(0.001442, 1.625019, -0.320756)",
        "(-0.002032, 1.609812, -0.321556)",
        "(-0.005663, 1.594317, -0.321255)",
        "(-0.007448, 1.586514, -0.320686)",
        "(-0.010795, 1.570752, -0.318867)",
        "(-0.014487, 1.554541, -0.316001)",
        "(-0.018554, 1.537978, -0.311959)",
        "(-0.022962, 1.521133, -0.305938)",
        "(-0.025080, 1.512779, -0.302220)",
        "(-0.028925, 1.496312, -0.293108)",
        "(-0.032232, 1.480163, -0.283333)",
        "(-0.035568, 1.464429, -0.272692)",
        "(-0.038934, 1.449009, -0.261402)",
        "(-0.040534, 1.441661, -0.255096)",
        "(-0.043270, 1.427494, -0.241975)",
        "(-0.045709, 1.413866, -0.227296)",
        "(-0.047941, 1.401034, -0.211493)",
        "(-0.050223, 1.389226, -0.194205)",
        "(-0.051136, 1.384007, -0.185052)",
        "(-0.052162, 1.375314, -0.166839)",
        "(-0.052525, 1.368984, -0.148449)",
        "(-0.052421, 1.365747, -0.129561)",
        "(-0.051822, 1.365044, -0.111608)",
        "(-0.051386, 1.365781, -0.103275)",
        "(-0.050682, 1.368787, -0.087535)",
        "(-0.050191, 1.373975, -0.073112)",
        "(-0.049830, 1.381469, -0.060040)",
        "(-0.049085, 1.391320, -0.048133)",
        "(-0.048420, 1.397295, -0.042822)",
        "(-0.046838, 1.410324, -0.033263)",
        "(-0.045299, 1.425225, -0.025512)",
        "(-0.044025, 1.440992, -0.018956)",
        "(-0.043026, 1.457810, -0.013678)",
        "(-0.042191, 1.466806, -0.011580)",
        "(-0.040344, 1.484858, -0.007379)",
        "(-0.038562, 1.503564, -0.003815)",
        "(-0.036866, 1.523027, -0.001370)",
        "(-0.035218, 1.543303, -0.000224)",
        "(-0.034440, 1.553564, -0.000025)",
        "(-0.032600, 1.574018, 0.000065)",
        "(-0.029817, 1.594439, -0.000365)",
        "(-0.026190, 1.614367, -0.001085)",
        "(-0.022070, 1.633706, -0.002293)",
        "(-0.020132, 1.642856, -0.003041)",
        "(-0.016290, 1.660593, -0.005429)",
        "(-0.012671, 1.677655, -0.009332)",
        "(-0.009224, 1.693887, -0.015174)",
        "(-0.005552, 1.709586, -0.022825)",
        "(-0.003733, 1.716802, -0.026985)",
        "(0.000031, 1.730265, -0.035540)",
        "(0.004068, 1.742148, -0.045056)",
        "(0.007941, 1.752350, -0.055494)",
        "(0.011402, 1.761002, -0.066396)",
        "(0.012593, 1.764670, -0.071744)",
        "(0.014655, 1.771155, -0.082566)",
        "(0.017116, 1.776445, -0.094346)",
        "(0.018924, 1.780592, -0.106467)",
        "(0.019144, 1.783939, -0.118258)",
        "(0.018982, 1.785258, -0.124248)",
        "(0.019342, 1.787665, -0.136795)",
        "(0.019705, 1.789354, -0.149549)",
        "(0.020285, 1.790175, -0.162591)",
        "(0.020299, 1.790099, -0.175499)",
        "(0.019954, 1.789584, -0.181823)",
        "(0.019165, 1.788040, -0.194599)",
        "(0.018250, 1.785385, -0.207574)",
        "(0.017524, 1.781317, -0.220565)",
        "(0.015934, 1.775534, -0.233265)",
        "(0.014768, 1.771936, -0.239514)",
        "(0.012622, 1.763830, -0.252035)",
        "(0.010350, 1.753493, -0.264431)",
        "(0.008202, 1.741974, -0.275481)",
        "(0.005595, 1.728599, -0.285596)",
        "(0.003711, 1.721149, -0.290230)",
        "(-0.000409, 1.704991, -0.298941)",
        "(-0.004477, 1.687061, -0.306515)",
        "(-0.008736, 1.667863, -0.312210)",
        "(-0.013036, 1.647669, -0.316131)",
        "(-0.014859, 1.637302, -0.317504)",
        "(-0.018054, 1.616246, -0.319496)",
        "(-0.020926, 1.594458, -0.319773)",
        "(-0.025124, 1.571767, -0.317931)",
        "(-0.029885, 1.548539, -0.314511)",
        "(-0.032134, 1.536858, -0.312226)",
        "(-0.036205, 1.513730, -0.306607)",
        "(-0.039880, 1.490976, -0.298731)",
        "(-0.043049, 1.468707, -0.288882)",
        "(-0.046029, 1.447294, -0.277711)",
        "(-0.047558, 1.436873, -0.271601)",
        "(-0.050754, 1.416657, -0.258525)",
        "(-0.053751, 1.397689, -0.243753)",
        "(-0.056072, 1.380933, -0.227829)",
        "(-0.057370, 1.367147, -0.211590)",
        "(-0.057767, 1.361534, -0.203536)",
        "(-0.058224, 1.352052, -0.187771)",
        "(-0.058280, 1.344433, -0.172077)",
        "(-0.058719, 1.337592, -0.155681)",
        "(-0.059082, 1.331839, -0.138637)",
        "(-0.058972, 1.329777, -0.130293)",
        "(-0.058163, 1.326980, -0.114216)",
        "(-0.056785, 1.325831, -0.098876)",
        "(-0.055808, 1.325692, -0.084062)",
        "(-0.055308, 1.326558, -0.070085)",
        "(-0.055150, 1.327637, -0.063514)",
        "(-0.054543, 1.331276, -0.051477)",
        "(-0.053993, 1.336780, -0.040400)",
        "(-0.053266, 1.344489, -0.030355)",
        "(-0.052781, 1.354465, -0.021286)",
        "(-0.052747, 1.360519, -0.017267)",
        "(-0.052653, 1.374271, -0.010095)",
        "(-0.052675, 1.390700, -0.004614)",
        "(-0.053327, 1.409321, -0.000080)",
        "(-0.054233, 1.430225, 0.003787)",
        "(-0.054487, 1.441835, 0.005112)",
        "(-0.054353, 1.466547, 0.006787)",
        "(-0.053638, 1.493060, 0.007437)",
        "(-0.052780, 1.520640, 0.006988)",
        "(-0.051463, 1.548707, 0.006031)",
        "(-0.050579, 1.562825, 0.005500)",
        "(-0.047811, 1.591024, 0.003954)",
        "(-0.043186, 1.619355, 0.001195)",
        "(-0.037226, 1.647191, -0.002077)",
        "(-0.030670, 1.673793, -0.005413)",
        "(-0.027425, 1.686249, -0.007154)",
        "(-0.020236, 1.709836, -0.011517)",
        "(-0.012725, 1.731092, -0.017009)",
        "(-0.006302, 1.750257, -0.023155)",
        "(-0.000406, 1.767413, -0.030079)",
        "(0.002837, 1.775192, -0.034123)",
        "(0.008847, 1.789290, -0.042583)",
        "(0.014028, 1.801003, -0.051953)",
        "(0.018077, 1.811087, -0.061903)",
        "(0.021146, 1.819879, -0.072225)",
        "(0.022836, 1.823786, -0.077745)",
        "(0.026268, 1.830896, -0.089146)",
        "(0.029215, 1.836599, -0.100786)",
        "(0.031535, 1.841014, -0.112449)",
        "(0.032787, 1.844413, -0.123747)",
        "(0.033259, 1.845661, -0.129353)",
        "(0.034676, 1.847623, -0.140914)",
        "(0.035667, 1.848854, -0.152760)",
        "(0.036148, 1.849314, -0.165023)",
        "(0.036079, 1.848880, -0.177128)",
        "(0.035882, 1.848279, -0.183159)",
        "(0.035778, 1.846661, -0.195293)",
        "(0.035733, 1.844160, -0.207337)",
        "(0.035316, 1.840707, -0.219375)",
        "(0.034363, 1.836250, -0.231314)",
        "(0.033807, 1.833678, -0.237329)",
        "(0.032673, 1.827873, -0.249471)",
        "(0.031530, 1.821167, -0.261600)",
        "(0.030408, 1.813074, -0.273304)",
        "(0.028269, 1.803401, -0.284460)",
        "(0.026892, 1.797985, -0.290056)",
        "(0.023769, 1.786368, -0.301211)",
        "(0.021425, 1.773673, -0.311840)",
        "(0.019691, 1.759586, -0.320836)",
        "(0.017704, 1.744157, -0.327725)",
        "(0.016035, 1.735928, -0.330594)",
        "(0.011706, 1.718570, -0.335059)",
        "(0.007760, 1.700812, -0.338699)",
        "(0.004405, 1.682903, -0.340582)",
        "(0.002599, 1.665423, -0.340383)",
        "(0.001850, 1.656853, -0.339086)",
        "(-0.001414, 1.639452, -0.334074)",
        "(-0.006136, 1.622096, -0.326686)",
        "(-0.010297, 1.605494, -0.318120)",
        "(-0.012647, 1.590257, -0.308547)",
        "(-0.013274, 1.583133, -0.303420)",
        "(-0.015234, 1.569196, -0.292849)",
        "(-0.017301, 1.556032, -0.282572)",
        "(-0.019004, 1.543571, -0.272292)",
        "(-0.019532, 1.531424, -0.260958)",
        "(-0.019904, 1.525364, -0.254669)",
        "(-0.020793, 1.513209, -0.241931)",
        "(-0.021593, 1.501499, -0.230065)",
        "(-0.022319, 1.490290, -0.219137)",
        "(-0.023136, 1.479634, -0.208007)",
        "(-0.023632, 1.474490, -0.202123)",
        "(-0.024573, 1.464830, -0.190749)",
        "(-0.025068, 1.456621, -0.180681)",
        "(-0.024905, 1.450166, -0.171630)",
        "(-0.024698, 1.444407, -0.162958)",
        "(-0.024843, 1.442197, -0.159158)",
        "(-0.025683, 1.437901, -0.151715)",
        "(-0.027156, 1.435177, -0.144986)",
        "(-0.028136, 1.433610, -0.138700)",
        "(-0.028750, 1.433658, -0.133053)",
        "(-0.029205, 1.433844, -0.130037)",
        "(-0.030002, 1.434330, -0.123115)",
        "(-0.031093, 1.435533, -0.114028)",
        "(-0.032504, 1.438795, -0.103298)",
        "(-0.033982, 1.445196, -0.091349)",
        "(-0.034399, 1.449998, -0.084697)",
        "(-0.033812, 1.462594, -0.072050)",
        "(-0.032291, 1.478910, -0.060363)",
        "(-0.030501, 1.498132, -0.049091)",
        "(-0.029300, 1.519551, -0.038674)",
        "(-0.029453, 1.531100, -0.034099)",
        "(-0.029016, 1.554968, -0.026153)",
        "(-0.026494, 1.580163, -0.020424)",
        "(-0.022779, 1.605570, -0.016211)",
        "(-0.018705, 1.630627, -0.013420)",
        "(-0.017138, 1.642621, -0.012406)",
        "(-0.013618, 1.665479, -0.011818)",
        "(-0.010153, 1.686559, -0.012392)",
        "(-0.008070, 1.705030, -0.012719)",
        "(-0.004973, 1.720818, -0.013705)",
        "(-0.002232, 1.727846, -0.015067)",
        "(0.002993, 1.739968, -0.017815)",
        "(0.007076, 1.749579, -0.020510)",
        "(0.010764, 1.756839, -0.024358)",
        "(0.013253, 1.762259, -0.029410)",
        "(0.013440, 1.764413, -0.032040)",
        "(0.014156, 1.768113, -0.038305)",
        "(0.016047, 1.770796, -0.046272)",
        "(0.018063, 1.772017, -0.054712)",
        "(0.018286, 1.772120, -0.062396)",
        "(0.017692, 1.771956, -0.066193)",
        "(0.016704, 1.771583, -0.074556)",
        "(0.016112, 1.771169, -0.084135)",
        "(0.016270, 1.771080, -0.094783)",
        "(0.016239, 1.770079, -0.105530)",
        "(0.015649, 1.768818, -0.110266)",
        "(0.014318, 1.765743, -0.118831)",
        "(0.013047, 1.762578, -0.127931)",
        "(0.012088, 1.759018, -0.136179)",
        "(0.011199, 1.755075, -0.144896)",
        "(0.010821, 1.752959, -0.149699)",
        "(0.009561, 1.748460, -0.159972)",
        "(0.008051, 1.743337, -0.171204)",
        "(0.006346, 1.737591, -0.183668)",
        "(0.004382, 1.731627, -0.197081)",
        "(0.003361, 1.728737, -0.204235)",
        "(0.001514, 1.722714, -0.218801)",
        "(0.000393, 1.716014, -0.233592)",
        "(-0.000069, 1.708102, -0.247613)",
        "(-0.000550, 1.699006, -0.260134)",
        "(-0.000812, 1.693996, -0.265839)",
        "(-0.001734, 1.682802, -0.276525)",
        "(-0.002560, 1.669903, -0.286284)",
        "(-0.003671, 1.655057, -0.295111)",
        "(-0.005409, 1.638632, -0.302365)",
        "(-0.006948, 1.629621, -0.304980)",
        "(-0.010346, 1.610857, -0.308758)",
        "(-0.013480, 1.591156, -0.310606)",
        "(-0.016094, 1.570921, -0.311170)",
        "(-0.019062, 1.550305, -0.310465)",
        "(-0.020914, 1.539745, -0.309335)",
        "(-0.024790, 1.518574, -0.305406)",
        "(-0.028270, 1.497731, -0.299587)",
        "(-0.031195, 1.477498, -0.292328)",
        "(-0.034059, 1.457935, -0.283438)",
        "(-0.035481, 1.448525, -0.278269)",
        "(-0.038395, 1.430356, -0.267213)",
        "(-0.040825, 1.413397, -0.254933)",
        "(-0.043277, 1.397800, -0.241190)",
        "(-0.045388, 1.384212, -0.226878)",
        "(-0.046186, 1.378298, -0.219533)",
        "(-0.047344, 1.367851, -0.204411)",
        "(-0.047945, 1.359666, -0.188827)",
        "(-0.048340, 1.353578, -0.173087)",
        "(-0.048500, 1.349558, -0.157515)",
        "(-0.048373, 1.348516, -0.150031)",
        "(-0.047958, 1.347815, -0.135555)",
        "(-0.047287, 1.349094, -0.121611)",
        "(-0.046587, 1.352122, -0.108106)",
        "(-0.045618, 1.356828, -0.095051)",
        "(-0.045011, 1.359870, -0.088959)",
        "(-0.043848, 1.366652, -0.077658)",
        "(-0.042960, 1.374105, -0.067291)",
        "(-0.042245, 1.382189, -0.057580)",
        "(-0.041510, 1.391121, -0.049329)",
        "(-0.041062, 1.395944, -0.045844)",
        "(-0.040359, 1.405683, -0.039176)",
        "(-0.039832, 1.415664, -0.033448)",
        "(-0.039602, 1.426060, -0.028683)",
        "(-0.040377, 1.436670, -0.023202)",
        "(-0.040821, 1.442436, -0.020655)",
        "(-0.041872, 1.455338, -0.016656)",
        "(-0.043379, 1.470112, -0.013000)",
        "(-0.043938, 1.486908, -0.009547)",
        "(-0.042580, 1.505451, -0.007136)",
        "(-0.041450, 1.515051, -0.006221)",
        "(-0.039624, 1.534000, -0.003922)",
        "(-0.037406, 1.552518, -0.001447)",
        "(-0.034539, 1.570816, 0.001146)",
        "(-0.031314, 1.588636, 0.004206)",
        "(-0.029245, 1.597441, 0.005354)",
        "(-0.024917, 1.614982, 0.006657)",
        "(-0.021119, 1.631939, 0.006834)",
        "(-0.017628, 1.648216, 0.005728)",
        "(-0.014463, 1.663712, 0.003796)",
        "(-0.013065, 1.670983, 0.002682)",
        "(-0.009176, 1.685202, -0.000296)",
        "(-0.004665, 1.698390, -0.004150)",
        "(-0.000669, 1.710498, -0.008252)",
        "(0.002693, 1.721479, -0.012772)",
        "(0.004470, 1.726693, -0.015561)",
        "(0.007978, 1.736373, -0.021632)",
        "(0.011742, 1.745009, -0.028320)",
        "(0.014989, 1.752339, -0.034820)",
        "(0.018206, 1.758394, -0.041492)",
        "(0.019495, 1.761064, -0.044868)",
        "(0.021469, 1.765353, -0.052372)",
        "(0.023312, 1.769146, -0.061387)",
        "(0.024850, 1.771981, -0.072069)",
        "(0.025756, 1.773866, -0.083100)",
        "(0.025731, 1.773981, -0.088729)",
        "(0.025306, 1.773584, -0.099917)",
        "(0.024030, 1.771776, -0.111147)",
        "(0.022410, 1.768775, -0.122603)",
        "(0.020791, 1.764550, -0.133917)",
        "(0.019778, 1.761848, -0.139314)",
        "(0.017620, 1.755741, -0.149973)",
        "(0.015363, 1.748499, -0.160982)",
        "(0.013087, 1.740076, -0.172021)",
        "(0.009903, 1.730572, -0.182448)",
        "(0.007987, 1.725357, -0.187305)",
        "(0.004244, 1.714401, -0.196578)",
        "(0.001227, 1.702614, -0.205016)",
        "(-0.001947, 1.690183, -0.212169)",
        "(-0.005591, 1.677186, -0.218051)",
        "(-0.007379, 1.670606, -0.220714)",
        "(-0.011089, 1.657394, -0.225613)",
        "(-0.015114, 1.644181, -0.228946)",
        "(-0.019005, 1.631209, -0.230969)",
        "(-0.022334, 1.618746, -0.231840)",
        "(-0.023801, 1.612759, -0.232070)",
        "(-0.026622, 1.601063, -0.232327)",
        "(-0.030007, 1.589725, -0.231657)",
        "(-0.033634, 1.578601, -0.229900)",
        "(-0.036746, 1.568044, -0.227285)",
        "(-0.038349, 1.562978, -0.225602)",
        "(-0.041433, 1.553071, -0.221726)",
        "(-0.043814, 1.543640, -0.217456)",
        "(-0.046147, 1.534501, -0.212963)",
        "(-0.048867, 1.525601, -0.207977)",
        "(-0.050581, 1.521258, -0.205214)",
        "(-0.053950, 1.513518, -0.199488)",
        "(-0.056546, 1.507120, -0.193910)",
        "(-0.058354, 1.502481, -0.187791)",
        "(-0.059545, 1.498695, -0.181372)",
        "(-0.059963, 1.497197, -0.178000)",
        "(-0.061184, 1.494143, -0.170860)",
        "(-0.063314, 1.491031, -0.162928)",
        "(-0.065500, 1.488265, -0.154889)",
        "(-0.066907, 1.486287, -0.146861)",
        "(-0.067413, 1.485572, -0.142775)",
        "(-0.067864, 1.484555, -0.134892)",
        "(-0.068158, 1.483624, -0.127214)",
        "(-0.068840, 1.482380, -0.119044)",
        "(-0.069680, 1.481108, -0.110265)",
        "(-0.069986, 1.480721, -0.105848)",
        "(-0.069890, 1.480709, -0.097111)",
        "(-0.068973, 1.481581, -0.088334)",
        "(-0.067763, 1.483009, -0.079404)",
        "(-0.066850, 1.484776, -0.070002)",
        "(-0.066310, 1.485998, -0.065317)",
        "(-0.065088, 1.489283, -0.056392)",
        "(-0.063530, 1.494141, -0.048233)",
        "(-0.061342, 1.500479, -0.040544)",
        "(-0.058676, 1.508261, -0.033264)",
        "(-0.057102, 1.512750, -0.029922)",
        "(-0.053679, 1.522328, -0.023588)",
        "(-0.049997, 1.532628, -0.017765)",
        "(-0.045972, 1.543537, -0.012532)",
        "(-0.041856, 1.554777, -0.008037)",
        "(-0.039961, 1.560446, -0.006054)",
        "(-0.036104, 1.571811, -0.002609)",
        "(-0.032149, 1.583295, -0.000038)",
        "(-0.028799, 1.594854, 0.001756)",
        "(-0.025873, 1.606512, 0.002587)",
        "(-0.024400, 1.612465, 0.002374)",
        "(-0.021614, 1.624390, 0.000914)",
        "(-0.018543, 1.636219, -0.001760)",
        "(-0.015269, 1.647456, -0.004924)",
        "(-0.012423, 1.657813, -0.008326)",
        "(-0.011196, 1.662656, -0.010300)",
        "(-0.008730, 1.672125, -0.015096)",
        "(-0.006340, 1.680323, -0.020437)",
        "(-0.003786, 1.688029, -0.026614)",
        "(-0.001415, 1.695344, -0.033820)",
        "(-0.000295, 1.698802, -0.037959)",
        "(0.001858, 1.705256, -0.047003)",
        "(0.003807, 1.710734, -0.057125)",
        "(0.005320, 1.714843, -0.067894)",
        "(0.006462, 1.717294, -0.079168)",
        "(0.006906, 1.717728, -0.085006)",
        "(0.007336, 1.717406, -0.096848)",
        "(0.006947, 1.715585, -0.109189)",
        "(0.006031, 1.712401, -0.122275)",
        "(0.005460, 1.707758, -0.135682)",
        "(0.005235, 1.704708, -0.142276)",
        "(0.004651, 1.697291, -0.154585)",
        "(0.003919, 1.688014, -0.165504)",
        "(0.003158, 1.677055, -0.174878)",
        "(0.002614, 1.664527, -0.182359)",
        "(0.002291, 1.657675, -0.185266)",
        "(0.001780, 1.643199, -0.189939)",
        "(0.001076, 1.627522, -0.192620)",
        "(0.000353, 1.611041, -0.193395)",
        "(-0.000845, 1.593818, -0.192816)",
        "(-0.001844, 1.585017, -0.192064)",
        "(-0.003967, 1.567574, -0.189758)",
        "(-0.006806, 1.550380, -0.185890)",
        "(-0.009434, 1.533827, -0.180191)",
        "(-0.011949, 1.518457, -0.172521)",
        "(-0.013400, 1.511337, -0.167885)",
        "(-0.016952, 1.498690, -0.157803)",
        "(-0.021090, 1.488579, -0.146661)",
        "(-0.023207, 1.482214, -0.135917)",
        "(-0.023909, 1.479673, -0.125954)",
        "(-0.023872, 1.479873, -0.121159)",
        "(-0.023584, 1.481889, -0.111664)",
        "(-0.023259, 1.485762, -0.102068)",
        "(-0.022499, 1.491193, -0.093052)",
        "(-0.021857, 1.497641, -0.084807)",
        "(-0.021657, 1.501146, -0.080930)",
        "(-0.021111, 1.508387, -0.073590)",
        "(-0.020241, 1.516401, -0.066955)",
        "(-0.019515, 1.524920, -0.060525)",
        "(-0.017581, 1.534198, -0.055136)",
        "(-0.016136, 1.539223, -0.053149)",
        "(-0.013585, 1.549430, -0.049798)",
        "(-0.011211, 1.559510, -0.047330)",
        "(-0.008925, 1.569329, -0.045605)",
        "(-0.006704, 1.578643, -0.044617)",
        "(-0.005514, 1.583122, -0.044665)",
        "(-0.003186, 1.591736, -0.045592)",
        "(-0.001277, 1.599645, -0.047640)",
        "(0.000403, 1.606898, -0.051071)",
        "(0.001515, 1.613217, -0.055748)",
        "(0.001767, 1.615861, -0.058532)",
        "(0.002087, 1.620091, -0.064431)",
        "(0.002169, 1.622527, -0.070626)",
        "(0.001643, 1.622859, -0.076769)",
        "(0.000389, 1.620952, -0.082540)",
        "(-0.000460, 1.619228, -0.085351)",
        "(-0.002046, 1.614743, -0.090873)",
        "(-0.004222, 1.608532, -0.095722)",
        "(-0.006486, 1.601093, -0.100198)",
        "(-0.008883, 1.592558, -0.104179)",
        "(-0.010305, 1.587934, -0.105911)",
        "(-0.012700, 1.578380, -0.108792)",
        "(-0.014601, 1.568466, -0.110858)",
        "(-0.016304, 1.558674, -0.112111)",
        "(-0.017935, 1.549014, -0.112392)",
        "(-0.018691, 1.544306, -0.112049)",
        "(-0.020292, 1.535325, -0.110804)",
        "(-0.021861, 1.526835, -0.108492)",
        "(-0.023511, 1.519122, -0.104906)",
        "(-0.024837, 1.512220, -0.100187)",
        "(-0.025294, 1.509226, -0.097367)",
        "(-0.026115, 1.503965, -0.091141)",
        "(-0.026595, 1.500139, -0.084438)",
        "(-0.026848, 1.498001, -0.078209)",
        "(-0.026861, 1.497705, -0.072730)",
        "(-0.026589, 1.498364, -0.070266)",
        "(-0.025906, 1.500628, -0.065449)",
        "(-0.025201, 1.504332, -0.061017)",
        "(-0.024999, 1.509545, -0.057012)",
        "(-0.024610, 1.516290, -0.053379)",
        "(-0.024132, 1.520142, -0.051758)",
        "(-0.022671, 1.528886, -0.048768)",
        "(-0.020757, 1.538320, -0.046128)",
        "(-0.018900, 1.548377, -0.044206)",
        "(-0.017145, 1.559043, -0.043426)",
        "(-0.016479, 1.564507, -0.043469)",
        "(-0.015213, 1.575404, -0.044162)",
        "(-0.013716, 1.586391, -0.046520)",
        "(-0.012239, 1.597091, -0.049669)",
        "(-0.010788, 1.606812, -0.053726)",
        "(-0.010151, 1.611196, -0.056051)",
        "(-0.009172, 1.618927, -0.061267)",
        "(-0.008592, 1.624931, -0.067259)",
        "(-0.008489, 1.628838, -0.073678)",
        "(-0.008817, 1.630720, -0.080131)",
        "(-0.009330, 1.630289, -0.083353)",
        "(-0.010558, 1.628449, -0.089568)",
        "(-0.012397, 1.624489, -0.095296)",
        "(-0.014476, 1.618683, -0.100483)",
        "(-0.016932, 1.611444, -0.104949)",
        "(-0.018420, 1.606951, -0.106725)",
        "(-0.021323, 1.597744, -0.109932)",
        "(-0.024115, 1.587846, -0.112150)",
        "(-0.026907, 1.577426, -0.113090)",
        "(-0.029682, 1.566858, -0.112728)",
        "(-0.031059, 1.561645, -0.111894)",
        "(-0.033826, 1.551576, -0.108912)",
        "(-0.036244, 1.542273, -0.104549)",
        "(-0.038342, 1.534455, -0.098354)",
        "(-0.039907, 1.528138, -0.091335)",
        "(-0.040436, 1.526142, -0.087187)",
        "(-0.041248, 1.523254, -0.079037)",
        "(-0.041271, 1.522837, -0.071482)",
        "(-0.040691, 1.524548, -0.064905)",
        "(-0.039508, 1.528419, -0.059074)",
        "(-0.038724, 1.530893, -0.056335)",
        "(-0.037168, 1.536186, -0.051049)",
        "(-0.035311, 1.542125, -0.046440)",
        "(-0.033119, 1.548740, -0.043008)",
        "(-0.030643, 1.555878, -0.040801)",
        "(-0.029444, 1.559461, -0.040158)",
        "(-0.027485, 1.566382, -0.039549)",
        "(-0.025565, 1.573149, -0.040402)",
        "(-0.023859, 1.579547, -0.042560)",
        "(-0.022328, 1.585179, -0.045787)",
        "(-0.021814, 1.587566, -0.047807)",
        "(-0.021252, 1.591538, -0.052195)",
        "(-0.021265, 1.594366, -0.056957)",
        "(-0.021589, 1.596078, -0.062116)",
        "(-0.022393, 1.596655, -0.067467)",
        "(-0.022962, 1.596471, -0.070194)",
        "(-0.024245, 1.595397, -0.075480)",
        "(-0.025691, 1.593239, -0.080478)",
        "(-0.027334, 1.590132, -0.085199)",
        "(-0.028896, 1.586336, -0.089841)",
        "(-0.029846, 1.584091, -0.092015)",
        "(-0.031821, 1.579245, -0.095957)",
        "(-0.033569, 1.573698, -0.099188)",
        "(-0.035181, 1.567343, -0.101483)",
        "(-0.037066, 1.560472, -0.102675)",
        "(-0.038155, 1.556801, -0.102893)",
        "(-0.040041, 1.549578, -0.103130)",
        "(-0.041679, 1.542348, -0.102657)",
        "(-0.042734, 1.535533, -0.101451)",
        "(-0.043548, 1.529751, -0.100017)",
        "(-0.044002, 1.527472, -0.099369)",
        "(-0.045120, 1.524117, -0.098357)",
        "(-0.046211, 1.522884, -0.097842)",
        "(-0.046493, 1.524060, -0.097607)",
        "(-0.045342, 1.527726, -0.097419)",
        "(-0.044272, 1.530863, -0.097249)",
        "(-0.042198, 1.537582, -0.097190)",
        "(-0.040071, 1.546001, -0.098039)",
        "(-0.037701, 1.556324, -0.100565)",
        "(-0.034785, 1.568079, -0.105108)",
        "(-0.033261, 1.574363, -0.108234)",
        "(-0.030055, 1.587222, -0.115125)",
        "(-0.026190, 1.600277, -0.122197)",
        "(-0.021998, 1.613568, -0.129068)",
        "(-0.017688, 1.627278, -0.136276)",
        "(-0.015633, 1.634233, -0.140040)",
        "(-0.011265, 1.648229, -0.147687)",
        "(-0.007296, 1.662797, -0.155273)",
        "(-0.003062, 1.677251, -0.162423)",
        "(0.002404, 1.691481, -0.169388)",
        "(0.005425, 1.698429, -0.172594)",
        "(0.011338, 1.711925, -0.178320)",
        "(0.017114, 1.724748, -0.183401)",
        "(0.022305, 1.736583, -0.188311)",
        "(0.026694, 1.747208, -0.193450)",
        "(0.028581, 1.751973, -0.196191)",
        "(0.031520, 1.760607, -0.202038)",
        "(0.033671, 1.767791, -0.208468)",
        "(0.035807, 1.773385, -0.215712)",
        "(0.037731, 1.777065, -0.223333)",
        "(0.038366, 1.778048, -0.227160)",
        "(0.039188, 1.778653, -0.234860)",
        "(0.039094, 1.777104, -0.242374)",
        "(0.037663, 1.773837, -0.249554)",
        "(0.035087, 1.768812, -0.255934)",
        "(0.033618, 1.765606, -0.258623)",
        "(0.030733, 1.758418, -0.263712)",
        "(0.027139, 1.750024, -0.267600)",
        "(0.022696, 1.740707, -0.269868)",
        "(0.017850, 1.730518, -0.270217)",
        "(0.015333, 1.725170, -0.269762)",
        "(0.010318, 1.714278, -0.267952)",
        "(0.005262, 1.703426, -0.264555)",
        "(-0.000124, 1.692765, -0.259581)",
        "(-0.004934, 1.682506, -0.253744)",
        "(-0.007066, 1.677500, -0.250565)",
        "(-0.011568, 1.667467, -0.243779)",
        "(-0.015936, 1.657265, -0.235868)",
        "(-0.020375, 1.646765, -0.226508)",
        "(-0.024531, 1.636317, -0.215825)",
        "(-0.026250, 1.631278, -0.210192)",
        "(-0.029090, 1.621532, -0.198959)",
        "(-0.031528, 1.612346, -0.187867)",
        "(-0.034020, 1.603744, -0.176301)",
        "(-0.035766, 1.595853, -0.164492)",
        "(-0.036309, 1.592217, -0.158542)",
        "(-0.037118, 1.585871, -0.146759)",
        "(-0.037996, 1.581096, -0.135569)",
        "(-0.038639, 1.578166, -0.126144)",
        "(-0.038818, 1.577355, -0.119170)",
        "(-0.038837, 1.578014, -0.116747)",
        "(-0.038761, 1.580515, -0.113251)",
        "(-0.038294, 1.584358, -0.111356)",
        "(-0.037291, 1.588903, -0.110260)",
        "(-0.035822, 1.594104, -0.110372)",
        "(-0.035015, 1.596818, -0.110987)",
        "(-0.033821, 1.601981, -0.112819)",
        "(-0.032927, 1.606766, -0.115704)",
        "(-0.032230, 1.610669, -0.119213)",
        "(-0.031950, 1.613254, -0.122831)",
        "(-0.032090, 1.613862, -0.124522)",
        "(-0.032790, 1.613778, -0.127176)",
        "(-0.033811, 1.611666, -0.128450)",
        "(-0.034648, 1.607753, -0.128210)",
        "(-0.035359, 1.602547, -0.127042)",
        "(-0.035730, 1.599047, -0.125871)",
        "(-0.036631, 1.591540, -0.123211)",
        "(-0.038057, 1.582904, -0.119812)",
        "(-0.039732, 1.573653, -0.115925)",
        "(-0.041632, 1.563963, -0.111406)",
        "(-0.042560, 1.559153, -0.108973)",
        "(-0.044358, 1.549907, -0.104112)",
        "(-0.046189, 1.541309, -0.098763)",
        "(-0.047349, 1.533898, -0.093287)",
        "(-0.047709, 1.527863, -0.087876)",
        "(-0.047857, 1.525339, -0.084994)",
        "(-0.048105, 1.521311, -0.079041)",
        "(-0.048307, 1.519172, -0.073213)",
        "(-0.048107, 1.519203, -0.067939)",
        "(-0.047306, 1.521521, -0.062990)",
        "(-0.046634, 1.523663, -0.060592)",
        "(-0.045329, 1.529146, -0.055763)",
        "(-0.043447, 1.537384, -0.051185)",
        "(-0.040892, 1.547179, -0.046919)",
        "(-0.037774, 1.558852, -0.042885)",
        "(-0.036104, 1.565092, -0.040966)",
        "(-0.032760, 1.578118, -0.036974)",
        "(-0.029323, 1.591769, -0.032651)",
        "(-0.025431, 1.606410, -0.028621)",
        "(-0.021495, 1.621735, -0.025146)",
        "(-0.019421, 1.629612, -0.023769)",
        "(-0.014904, 1.645443, -0.021612)",
        "(-0.010128, 1.661296, -0.020250)",
        "(-0.005540, 1.677008, -0.020037)",
        "(-0.000862, 1.692517, -0.021640)",
        "(0.001409, 1.700131, -0.022983)",
        "(0.005471, 1.714607, -0.027051)",
        "(0.009503, 1.728089, -0.032049)",
        "(0.013494, 1.739986, -0.038464)",
        "(0.016997, 1.750748, -0.045408)",
        "(0.018590, 1.755342, -0.049501)",
        "(0.021784, 1.763823, -0.058151)",
        "(0.024797, 1.770600, -0.067529)",
        "(0.027609, 1.775797, -0.077540)",
        "(0.029756, 1.778854, -0.088298)",
        "(0.030518, 1.779996, -0.093815)",
        "(0.031027, 1.780934, -0.105299)",
        "(0.031180, 1.780853, -0.117085)",
        "(0.031347, 1.779168, -0.129043)",
        "(0.031132, 1.775975, -0.140609)",
        "(0.030652, 1.773530, -0.146101)",
        "(0.029734, 1.768271, -0.156866)",
        "(0.028538, 1.761628, -0.166896)",
        "(0.027459, 1.753889, -0.175706)",
        "(0.026617, 1.745128, -0.182746)",
        "(0.026411, 1.740255, -0.185508)",
        "(0.026277, 1.729837, -0.189931)",
        "(0.024680, 1.718811, -0.192153)",
        "(0.021714, 1.707054, -0.192279)",
        "(0.019416, 1.694726, -0.191183)",
        "(0.018547, 1.688305, -0.190148)",
        "(0.016818, 1.675104, -0.187263)",
        "(0.014547, 1.661866, -0.182723)",
        "(0.011273, 1.648235, -0.176522)",
        "(0.008538, 1.634290, -0.169551)",
        "(0.007442, 1.627314, -0.165799)",
        "(0.005296, 1.613434, -0.157714)",
        "(0.003104, 1.599785, -0.148969)",
        "(0.000503, 1.585925, -0.139630)",
        "(-0.002498, 1.571800, -0.129766)",
        "(-0.004057, 1.564857, -0.124424)",
        "(-0.007500, 1.550938, -0.112755)",
        "(-0.011022, 1.537377, -0.100297)",
        "(-0.013833, 1.524896, -0.087993)",
        "(-0.016157, 1.514070, -0.076334)",
        "(-0.017215, 1.509584, -0.070846)",
        "(-0.019134, 1.502019, -0.060378)",
        "(-0.021188, 1.496514, -0.050296)",
        "(-0.022706, 1.493529, -0.041119)",
        "(-0.023598, 1.493088, -0.032821)",
        "(-0.023819, 1.493819, -0.028953)",
        "(-0.023851, 1.496553, -0.022013)",
        "(-0.023556, 1.501187, -0.016506)",
        "(-0.023139, 1.507559, -0.012157)",
        "(-0.022320, 1.515390, -0.008847)",
        "(-0.021766, 1.519838, -0.007630)",
        "(-0.020618, 1.529444, -0.005530)",
        "(-0.019340, 1.539881, -0.004043)",
        "(-0.017807, 1.551026, -0.003324)",
        "(-0.016097, 1.563003, -0.003542)",
        "(-0.015200, 1.568657, -0.003841)",
        "(-0.013368, 1.579682, -0.004407)",
        "(-0.011477, 1.590396, -0.004988)",
        "(-0.009194, 1.600775, -0.005784)",
        "(-0.006353, 1.610782, -0.006880)",
        "(-0.004988, 1.615576, -0.007567)",
        "(-0.002570, 1.624973, -0.009389)",
        "(-0.000473, 1.634059, -0.012005)",
        "(0.000704, 1.642597, -0.015401)",
        "(0.002007, 1.650993, -0.020324)",
        "(0.002780, 1.654988, -0.023352)",
        "(0.004300, 1.662514, -0.030139)",
        "(0.005722, 1.668833, -0.037624)",
        "(0.006702, 1.673566, -0.045437)",
        "(0.006834, 1.676631, -0.053244)",
        "(0.006636, 1.677456, -0.057319)",
        "(0.005965, 1.678195, -0.065996)",
        "(0.004696, 1.677423, -0.075197)",
        "(0.002790, 1.675126, -0.084319)",
        "(0.000479, 1.671296, -0.093288)",
        "(-0.000828, 1.668745, -0.097713)",
        "(-0.003790, 1.662893, -0.106405)",
        "(-0.006782, 1.656045, -0.115039)",
        "(-0.009621, 1.648351, -0.123374)",
        "(-0.012473, 1.639745, -0.131022)",
        "(-0.013870, 1.635022, -0.134437)",
        "(-0.016804, 1.625077, -0.140599)",
        "(-0.019972, 1.614233, -0.145509)",
        "(-0.023076, 1.602597, -0.149042)",
        "(-0.026453, 1.590430, -0.151407)",
        "(-0.028225, 1.584134, -0.152131)",
        "(-0.031532, 1.571503, -0.153140)",
        "(-0.034465, 1.558948, -0.153445)",
        "(-0.037044, 1.546468, -0.152806)",
        "(-0.039577, 1.533996, -0.150958)",
        "(-0.040852, 1.527863, -0.149660)",
        "(-0.043345, 1.515865, -0.146733)",
        "(-0.045346, 1.504565, -0.143271)",
        "(-0.046932, 1.493897, -0.139218)",
        "(-0.048171, 1.483676, -0.134317)",
        "(-0.048652, 1.478698, -0.131320)",
        "(-0.049685, 1.468905, -0.124545)",
        "(-0.050348, 1.459749, -0.117330)",
        "(-0.050606, 1.451466, -0.110085)",
        "(-0.050927, 1.443868, -0.102694)",
        "(-0.051048, 1.440374, -0.098934)",
        "(-0.051063, 1.433974, -0.091381)",
        "(-0.050739, 1.428415, -0.083669)",
        "(-0.050280, 1.423658, -0.075603)",
        "(-0.049458, 1.419878, -0.067319)",
        "(-0.048962, 1.418395, -0.063083)",
        "(-0.047912, 1.415968, -0.054429)",
        "(-0.046611, 1.414651, -0.045988)",
        "(-0.045142, 1.414457, -0.038124)",
        "(-0.043751, 1.415291, -0.030807)",
        "(-0.043124, 1.416183, -0.027494)",
        "(-0.041807, 1.418768, -0.021517)",
        "(-0.040637, 1.422391, -0.016315)",
        "(-0.039521, 1.427047, -0.011849)",
        "(-0.038577, 1.432595, -0.008054)",
        "(-0.038113, 1.435749, -0.006421)",
        "(-0.037152, 1.442702, -0.003773)",
        "(-0.036369, 1.450397, -0.001764)",
        "(-0.035800, 1.458754, -0.000378)",
        "(-0.035194, 1.467888, 0.000447)",
        "(-0.034850, 1.472718, 0.000772)",
        "(-0.033926, 1.482653, 0.001280)",
        "(-0.032875, 1.493104, 0.001369)",
        "(-0.032284, 1.503864, 0.001369)",
        "(-0.031722, 1.515039, 0.001304)",
        "(-0.031258, 1.520922, 0.000989)",
        "(-0.029851, 1.533091, 0.000100)",
        "(-0.027836, 1.545729, -0.001011)",
        "(-0.025396, 1.558474, -0.002696)",
        "(-0.022539, 1.571115, -0.005462)",
        "(-0.021278, 1.577142, -0.007124)",
        "(-0.019138, 1.588631, -0.010570)"
    ],
    "rightHandRotations": [
        "(20.639630, 268.438600, 235.695400)",
        "(20.697990, 268.249400, 235.855900)",
        "(20.499280, 268.158100, 236.404100)",
        "(20.387820, 268.197200, 236.891400)",
        "(20.146910, 268.233900, 237.850900)",
        "(19.831550, 267.842300, 238.500700)",
        "(19.524720, 267.148400, 239.082800)",
        "(19.175170, 266.365800, 238.856900)",
        "(19.174740, 266.100500, 238.811900)",
        "(19.193140, 266.238300, 239.684800)",
        "(18.287360, 266.296400, 242.163300)",
        "(17.026210, 266.500200, 245.401200)",
        "(16.339260, 266.097200, 247.423700)",
        "(15.702190, 265.154100, 248.012500)",
        "(15.384080, 264.939300, 248.635600)",
        "(14.438590, 264.800500, 250.256000)",
        "(13.541920, 264.231100, 250.363900)",
        "(12.985150, 263.463000, 249.873400)",
        "(12.239440, 263.051900, 250.426000)",
        "(11.809220, 263.081200, 251.100600)",
        "(10.739010, 263.389200, 252.765700)",
        "(9.470726, 264.006200, 255.186700)",
        "(7.951066, 264.780100, 258.399000)",
        "(7.045502, 265.056100, 260.054000)",
        "(5.510411, 265.365800, 262.879200)",
        "(4.070929, 265.700300, 265.769300)",
        "(2.357224, 266.529900, 269.845700)",
        "(359.684700, 267.462000, 274.500700)",
        "(356.722900, 268.300400, 279.414900)",
        "(355.319100, 268.545500, 281.906900)",
        "(352.477000, 268.905200, 286.785000)",
        "(349.336800, 269.232600, 290.934800)",
        "(346.647400, 269.722400, 294.472400)",
        "(345.461300, 269.937900, 296.006100)",
        "(343.091200, 270.070200, 299.119800)",
        "(340.374400, 269.941900, 302.044500)",
        "(338.052800, 270.273700, 304.541800)",
        "(336.210600, 270.711000, 306.420600)",
        "(333.902700, 270.545300, 308.545600)",
        "(332.972300, 270.463400, 309.681100)",
        "(331.098600, 270.261900, 312.221500)",
        "(329.290100, 269.543700, 314.389400)",
        "(327.533500, 268.895700, 316.467300)",
        "(325.636700, 268.006100, 318.752800)",
        "(324.738000, 267.527100, 319.881700)",
        "(322.667900, 265.696400, 322.432300)",
        "(321.324100, 264.959900, 324.256400)",
        "(319.735000, 263.885900, 325.773700)",
        "(318.157100, 262.915200, 327.686700)",
        "(317.437500, 262.469900, 328.355200)",
        "(316.065200, 261.765900, 329.555000)",
        "(314.527300, 260.793000, 331.232400)",
        "(312.925400, 260.042700, 332.713000)",
        "(311.819000, 259.612900, 333.458800)",
        "(311.340700, 259.375500, 333.805200)",
        "(310.206500, 258.736500, 334.962700)",
        "(309.428100, 258.247800, 335.784500)",
        "(308.523700, 257.894300, 336.399200)",
        "(307.368600, 257.377900, 337.318500)",
        "(306.816900, 257.093000, 337.821300)",
        "(305.985600, 256.583000, 338.609900)",
        "(305.546000, 256.419600, 339.040500)",
        "(305.049700, 256.220200, 339.441600)",
        "(304.283100, 255.851800, 340.107000)",
        "(303.833200, 255.616400, 340.464000)",
        "(303.004900, 254.848400, 341.438700)",
        "(302.460400, 253.466900, 342.752300)",
        "(302.067800, 253.457700, 343.225200)",
        "(301.516000, 252.583400, 344.302200)",
        "(301.105500, 252.135200, 344.972200)",
        "(300.331400, 250.780000, 346.565300)",
        "(299.547000, 250.359700, 347.434900)",
        "(298.528200, 249.394100, 348.925600)",
        "(297.766800, 248.817600, 350.135600)",
        "(297.363800, 248.524300, 350.756300)",
        "(296.479400, 247.232600, 352.654300)",
        "(295.815600, 246.024400, 354.457200)",
        "(294.992700, 244.999700, 356.077000)",
        "(294.148200, 243.881500, 357.850600)",
        "(293.696900, 243.095500, 358.943800)",
        "(292.832000, 241.353100, 1.352088)",
        "(291.900900, 238.840500, 4.378087)",
        "(291.077000, 235.819200, 7.951625)",
        "(290.255100, 232.863400, 11.337070)",
        "(290.033400, 232.077400, 12.214940)",
        "(289.598900, 231.743200, 12.747970)",
        "(288.610000, 230.508000, 14.149750)",
        "(287.751000, 227.907200, 17.032940)",
        "(287.232800, 226.475600, 18.683790)",
        "(286.982200, 225.880100, 19.236600)",
        "(286.612900, 224.907800, 20.257740)",
        "(286.385700, 223.760400, 21.576860)",
        "(286.325300, 222.193800, 23.246030)",
        "(286.235000, 221.156700, 24.310220)",
        "(286.155600, 220.403500, 25.006870)",
        "(286.049300, 218.722700, 26.789320)",
        "(286.142400, 217.440700, 28.160140)",
        "(286.214100, 217.399500, 28.332950)",
        "(286.367600, 217.531400, 28.374960)",
        "(286.506000, 217.329400, 28.746810)",
        "(286.661300, 216.869400, 29.326350)",
        "(286.691000, 216.153300, 30.366710)",
        "(286.690200, 215.929600, 30.940320)",
        "(286.725900, 216.088600, 31.064050)",
        "(286.574200, 215.871700, 31.451730)",
        "(286.415900, 215.511900, 32.183330)",
        "(286.154200, 215.397000, 32.663420)",
        "(285.860100, 215.539800, 32.849160)",
        "(285.713100, 216.430000, 32.387180)",
        "(285.692800, 217.196800, 31.725010)",
        "(285.568600, 217.325500, 31.861760)",
        "(285.478700, 216.984600, 32.497090)",
        "(285.320700, 216.592700, 33.054700)",
        "(285.282800, 216.302000, 33.628670)",
        "(285.273300, 216.194900, 33.860170)",
        "(285.303200, 216.695900, 33.511470)",
        "(285.342700, 216.792500, 33.579030)",
        "(285.442500, 217.073700, 33.301560)",
        "(285.579000, 217.324200, 33.096670)",
        "(285.535300, 217.364400, 33.058800)",
        "(285.482100, 217.475500, 32.949520)",
        "(285.447000, 217.864400, 32.552120)",
        "(285.428300, 217.985600, 32.446200)",
        "(285.433800, 218.041200, 32.410550)",
        "(285.408300, 218.088600, 32.359500)",
        "(285.338800, 218.276400, 32.096420)",
        "(285.239000, 218.209900, 32.105690)",
        "(285.164100, 218.236900, 32.025860)",
        "(285.157600, 218.499200, 31.682520)",
        "(285.171100, 218.501000, 31.694660)",
        "(285.240900, 218.972300, 31.156720)",
        "(285.292900, 219.371700, 30.668500)",
        "(285.343000, 219.994300, 29.923100)",
        "(285.293900, 220.469600, 29.352750)",
        "(285.254500, 220.792300, 28.994790)",
        "(285.243200, 220.827000, 28.846140)",
        "(285.261300, 221.892600, 27.456390)",
        "(285.155200, 222.318000, 27.018560)",
        "(285.131600, 223.043900, 26.079100)",
        "(285.082500, 223.234200, 25.804900)",
        "(284.882800, 223.781400, 25.032610)",
        "(284.893100, 223.898100, 24.740680)",
        "(284.778100, 224.724500, 23.834390)",
        "(284.894800, 225.022600, 23.336550)",
        "(285.024600, 225.163900, 23.058300)",
        "(285.174100, 225.898100, 22.099720)",
        "(285.289900, 226.188800, 21.675390)",
        "(285.327100, 226.218300, 21.573510)",
        "(285.371400, 226.310800, 21.467290)",
        "(285.337700, 226.184000, 21.632710)",
        "(285.340100, 226.033500, 21.799490)",
        "(285.307000, 225.674700, 22.137270)",
        "(285.210800, 224.976100, 22.768190)",
        "(285.078800, 224.618900, 22.948970)",
        "(285.075200, 224.547100, 22.983770)",
        "(285.035400, 223.543800, 23.986860)",
        "(284.969700, 223.116300, 24.361710)",
        "(284.848200, 222.679200, 24.719630)",
        "(284.876700, 223.011400, 24.387600)",
        "(284.866000, 223.071100, 24.278400)",
        "(284.803200, 222.805900, 24.541850)",
        "(284.793200, 222.797400, 24.485110)",
        "(284.759100, 222.393800, 24.843660)",
        "(284.766400, 221.957800, 25.145460)",
        "(284.776600, 221.802500, 25.258300)",
        "(284.806900, 221.395900, 25.624260)",
        "(284.813800, 221.083200, 25.730700)",
        "(284.874600, 220.418300, 26.348650)",
        "(284.932800, 220.389800, 26.303480)",
        "(285.011300, 220.564700, 26.033910)",
        "(284.962500, 220.317900, 26.187340)",
        "(285.003800, 220.457000, 25.976620)",
        "(284.980500, 220.646900, 25.614160)",
        "(284.959500, 220.708700, 25.536570)",
        "(285.008600, 221.085600, 25.042920)",
        "(285.138200, 221.403700, 24.692990)",
        "(285.140100, 221.653000, 24.339310)",
        "(285.206400, 221.672900, 24.257440)",
        "(285.175800, 221.731900, 24.162990)",
        "(285.211900, 221.749600, 24.092570)",
        "(285.241400, 221.778500, 24.056710)",
        "(285.274600, 222.227000, 23.464880)",
        "(285.347400, 222.608900, 22.981120)",
        "(285.276800, 222.528400, 23.111330)",
        "(285.291500, 222.554300, 23.121650)",
        "(285.219900, 222.670700, 22.940990)",
        "(285.169800, 222.862400, 22.725790)",
        "(285.118400, 222.990000, 22.598130)",
        "(285.098100, 223.077400, 22.493480)",
        "(285.100000, 223.136500, 22.411150)",
        "(285.104200, 223.168200, 22.353450)",
        "(285.109100, 223.266800, 22.214240)",
        "(285.069800, 223.448000, 21.940510)",
        "(285.060900, 223.390000, 22.007310)",
        "(285.060200, 223.420900, 21.973580)",
        "(285.089000, 223.647700, 21.712240)",
        "(285.077700, 223.676300, 21.662320)",
        "(285.081400, 224.079300, 21.193780)",
        "(285.091300, 224.121400, 21.149600)",
        "(285.144200, 224.272600, 20.986480)",
        "(285.236500, 224.347000, 20.868970)",
        "(285.257800, 224.298600, 20.893720)",
        "(285.308800, 224.295300, 20.900960)",
        "(285.330700, 224.348600, 20.855170)",
        "(285.338300, 224.335000, 20.874840)",
        "(285.333900, 224.305600, 20.912750)",
        "(285.312700, 224.404300, 20.805470)",
        "(285.292200, 224.570000, 20.615940)",
        "(285.347600, 224.923200, 20.236300)",
        "(285.365500, 224.969900, 20.161850)",
        "(285.356300, 224.858400, 20.257020)",
        "(285.401300, 224.750800, 20.361170)",
        "(285.410600, 224.769700, 20.283570)",
        "(285.450700, 224.849400, 20.168980)",
        "(285.607500, 225.128700, 19.873500)",
        "(285.604800, 224.983000, 20.015200)",
        "(285.738800, 224.896500, 20.142360)",
        "(285.727400, 224.680600, 20.390880)",
        "(285.710700, 224.710200, 20.354590)",
        "(285.705300, 224.705700, 20.363380)",
        "(285.695700, 224.588900, 20.528790)",
        "(285.566100, 224.405700, 20.743210)",
        "(285.422200, 224.083300, 21.074520)",
        "(285.351000, 223.910300, 21.261020)",
        "(285.200000, 223.644900, 21.564530)",
        "(285.046600, 223.635900, 21.523040)",
        "(284.851000, 223.391500, 21.786900)",
        "(284.704100, 223.485900, 21.641860)",
        "(284.498400, 223.070400, 22.022610)",
        "(284.361900, 222.548500, 22.599930)",
        "(284.178100, 222.035200, 23.098680)",
        "(284.058000, 221.396600, 23.842920)",
        "(284.006000, 220.594100, 24.821640)",
        "(283.877600, 219.885800, 25.589270)",
        "(283.863200, 219.640300, 25.937430)",
        "(283.759100, 218.938300, 26.711780)",
        "(283.615300, 218.226500, 27.554120)",
        "(283.433000, 217.626500, 28.231460)",
        "(283.360500, 217.126400, 28.856280)",
        "(283.262800, 216.397500, 29.822470)",
        "(283.153900, 216.193400, 30.234940)",
        "(282.993000, 215.339400, 31.328670)",
        "(282.938000, 215.212600, 31.636730)",
        "(282.932600, 215.067300, 31.892220)",
        "(282.841200, 214.063200, 33.194650)",
        "(282.809300, 213.274400, 34.351080)",
        "(282.760000, 212.764000, 35.064450)",
        "(282.784700, 211.861900, 36.321220)",
        "(282.810200, 211.387900, 36.955100)",
        "(282.896700, 210.768700, 38.026280)",
        "(282.912800, 209.685000, 39.410350)",
        "(282.947900, 208.182100, 41.464250)",
        "(282.899000, 207.682000, 42.370570)",
        "(282.909300, 207.569600, 42.736050)",
        "(282.885700, 207.861300, 42.837950)",
        "(282.912000, 208.416200, 42.583490)",
        "(282.924700, 207.879700, 43.554390)",
        "(282.793300, 206.805100, 45.039910)",
        "(282.841800, 206.262000, 45.936870)",
        "(282.816800, 205.522200, 47.200190)",
        "(282.644800, 206.191800, 46.732470)",
        "(282.536700, 206.191000, 47.249050)",
        "(282.687000, 205.057000, 49.182380)",
        "(282.704500, 204.952200, 49.611280)",
        "(282.688800, 204.410000, 50.756590)",
        "(282.824600, 203.739300, 52.203690)",
        "(282.781500, 203.502200, 52.902740)",
        "(282.574600, 202.728900, 54.090530)",
        "(282.529400, 202.377000, 54.782650)",
        "(282.254700, 202.452400, 55.159210)",
        "(281.960400, 202.694700, 55.638820)",
        "(281.534900, 202.975400, 55.745200)",
        "(281.171100, 203.107200, 56.192000)",
        "(281.043800, 203.148500, 56.443240)",
        "(280.809100, 203.312200, 56.943640)",
        "(280.646200, 203.565200, 57.363410)",
        "(280.473900, 203.645700, 58.001260)",
        "(280.166600, 204.009800, 58.186230)",
        "(279.987100, 204.174800, 58.237450)",
        "(279.791300, 204.493000, 58.549510)",
        "(279.590300, 205.833800, 57.787070)",
        "(279.415700, 207.521100, 56.717360)",
        "(279.195100, 208.217300, 56.592970)",
        "(279.101200, 209.043100, 56.009210)",
        "(278.871700, 210.290600, 55.227630)",
        "(278.765600, 210.992100, 55.252910)",
        "(278.571300, 212.671200, 54.137220)",
        "(278.318700, 215.316900, 51.949230)",
        "(278.171600, 216.387700, 51.077660)",
        "(277.934600, 218.829100, 49.257930)",
        "(277.702700, 220.818300, 47.745070)",
        "(277.430600, 222.586200, 46.369120)",
        "(277.184800, 225.131300, 44.175580)",
        "(276.992900, 225.994100, 43.451720)",
        "(276.778500, 227.927800, 41.820110)",
        "(276.630300, 228.752000, 41.654680)",
        "(276.488200, 232.279700, 38.471810)",
        "(276.367200, 235.758500, 35.336560)",
        "(276.357500, 236.289100, 35.044360)",
        "(276.310600, 237.536200, 34.083770)",
        "(276.191000, 238.421700, 33.526600)",
        "(276.138800, 238.681000, 33.717560)",
        "(276.001600, 240.127000, 32.561570)",
        "(276.022200, 241.588300, 31.251940)",
        "(275.941400, 244.416600, 28.615760)",
        "(275.792500, 246.860400, 26.428630)",
        "(275.585900, 251.098000, 22.314670)",
        "(275.373200, 256.365000, 17.135740)",
        "(275.322100, 258.731700, 14.878610)",
        "(275.388600, 262.692000, 11.101360)",
        "(275.550300, 267.443700, 6.402681)",
        "(275.442800, 271.100800, 2.687103)",
        "(275.646100, 275.366900, 358.390300)",
        "(275.757400, 277.549500, 356.106000)",
        "(275.845800, 281.150900, 352.350800)",
        "(276.163200, 281.447500, 352.077300)",
        "(276.617300, 282.189500, 351.129100)",
        "(276.934400, 284.171800, 349.037300)",
        "(277.080500, 285.431100, 347.616800)",
        "(277.445400, 288.008600, 344.708600)",
        "(277.893500, 288.602500, 343.758600)",
        "(278.355700, 291.437900, 340.379800)",
        "(278.935700, 294.183100, 337.105600)",
        "(279.223600, 295.023100, 335.975500)",
        "(279.689700, 296.552900, 333.998000)",
        "(280.187300, 297.987100, 332.026100)",
        "(280.594900, 297.873900, 331.775100)",
        "(280.970100, 298.763200, 330.338000)",
        "(281.055700, 299.179300, 329.731700)",
        "(281.435100, 299.944800, 328.437800)",
        "(281.837100, 300.590600, 327.165400)",
        "(282.204100, 301.025500, 326.146800)",
        "(282.633700, 300.677600, 325.776900)",
        "(282.672200, 300.058800, 326.226600)",
        "(282.895800, 299.534900, 326.193600)",
        "(283.134300, 300.068800, 325.067600)",
        "(283.267200, 299.298700, 325.355400)",
        "(283.368000, 298.658600, 325.600900)",
        "(283.435500, 298.914600, 325.018500)",
        "(283.749800, 299.546200, 323.776300)",
        "(284.117500, 299.908000, 322.750900)",
        "(284.392800, 299.575400, 322.495900)",
        "(284.785400, 299.185200, 322.289000)",
        "(284.959700, 299.373900, 321.747300)",
        "(285.322400, 299.317800, 321.098100)",
        "(285.518900, 298.358000, 321.383500)",
        "(285.809500, 297.534500, 321.500500)",
        "(286.186200, 296.988000, 321.185100)",
        "(286.375500, 296.457100, 321.256400)",
        "(286.545000, 295.045000, 321.832800)",
        "(286.662800, 293.205000, 322.821600)",
        "(286.754100, 291.858100, 323.279800)",
        "(286.859400, 290.388800, 323.852800)",
        "(286.945100, 288.598300, 324.676200)",
        "(286.952200, 287.815200, 325.006300)",
        "(286.933000, 286.769900, 325.105100)",
        "(286.894600, 285.436400, 325.444900)",
        "(286.779600, 282.652500, 327.277200)",
        "(286.793400, 281.245200, 328.233600)",
        "(286.628400, 279.413900, 329.074900)",
        "(286.472600, 278.188100, 329.440500)",
        "(286.356800, 276.737900, 330.166200)",
        "(286.292600, 275.990400, 330.032300)",
        "(286.231100, 275.278000, 330.349100)",
        "(285.915800, 273.486100, 331.299800)",
        "(285.554600, 271.863800, 332.472200)",
        "(285.231400, 271.485300, 332.248100)",
        "(285.074700, 270.791100, 332.439000)",
        "(284.927400, 270.261900, 332.805600)",
        "(284.452500, 269.426200, 333.245600)",
        "(284.071000, 268.700100, 333.541400)",
        "(283.806800, 268.108500, 333.685400)",
        "(283.285600, 266.262800, 335.436300)",
        "(283.291700, 265.920900, 335.648900)",
        "(283.386000, 265.756100, 335.490500)",
        "(282.565200, 264.466100, 336.526600)",
        "(282.034700, 262.993700, 337.803600)",
        "(281.457000, 261.648700, 338.835000)",
        "(281.325900, 260.786100, 339.588600)",
        "(281.358200, 259.602200, 340.692900)",
        "(280.922500, 258.656500, 341.419300)",
        "(280.800400, 258.030500, 341.979400)",
        "(280.940800, 256.955100, 343.024100)",
        "(281.177300, 256.494200, 343.525700)",
        "(280.897500, 254.788900, 345.182600)",
        "(280.814800, 253.396500, 346.571600)",
        "(280.594700, 251.970100, 348.015000)",
        "(280.652400, 251.399100, 348.583100)",
        "(280.784500, 251.359800, 348.646100)",
        "(280.648700, 250.554700, 349.359900)",
        "(280.667100, 249.904000, 350.200700)",
        "(280.667000, 249.299700, 350.843400)",
        "(280.795300, 248.074500, 352.072200)",
        "(280.828300, 247.413300, 352.706500)",
        "(280.835200, 246.332800, 353.892900)",
        "(280.838200, 246.311700, 353.905800)",
        "(280.922500, 245.920200, 354.336800)",
        "(280.921200, 245.425500, 354.811000)",
        "(280.965400, 245.054200, 355.213900)",
        "(280.952300, 245.037500, 355.203000)",
        "(280.918200, 244.913300, 355.328200)",
        "(280.943300, 244.928700, 355.294200)",
        "(281.010300, 245.102300, 355.093900)",
        "(281.053900, 244.280000, 356.027600)",
        "(281.039000, 244.184500, 356.100700)",
        "(281.067600, 244.053500, 356.235000)",
        "(281.008500, 243.097200, 357.280300)",
        "(280.983900, 242.390000, 358.010600)",
        "(280.926500, 241.599400, 358.950800)",
        "(280.890100, 241.796400, 358.782900)",
        "(280.890900, 242.099400, 358.541500)",
        "(280.585000, 241.756600, 358.983500)",
        "(280.485100, 241.499600, 359.371400)",
        "(280.385300, 240.688200, 0.393435)",
        "(280.552900, 240.840900, 0.384896)",
        "(280.293900, 239.582800, 1.989760)",
        "(280.329700, 239.833200, 1.827808)",
        "(280.174300, 237.030400, 5.155555)",
        "(279.906900, 234.354200, 8.281909)",
        "(279.897400, 233.716900, 9.095831)",
        "(279.794100, 232.641400, 10.488030)",
        "(279.759300, 232.924400, 10.484750)",
        "(279.788800, 231.872300, 12.192830)",
        "(279.701300, 231.452700, 12.739660)",
        "(279.668200, 231.534500, 12.860070)",
        "(279.429300, 232.607900, 11.884260)",
        "(279.395200, 229.798000, 15.658960)",
        "(279.330500, 228.948300, 16.783130)",
        "(279.282600, 228.331300, 17.646730)",
        "(279.112200, 229.546500, 16.448670)",
        "(279.147800, 228.696900, 18.146410)",
        "(278.877900, 229.456300, 17.658560)",
        "(278.723300, 229.565600, 17.922890)",
        "(278.479600, 229.849900, 17.925580)",
        "(278.324000, 230.355900, 17.470020)",
        "(278.213000, 231.136300, 17.304090)",
        "(277.990000, 232.212000, 16.610590)",
        "(278.039600, 234.935400, 14.239270)",
        "(278.049100, 236.574600, 12.672940)",
        "(278.053100, 238.242400, 11.095060)",
        "(277.898000, 240.660600, 8.661118)",
        "(277.711600, 241.676600, 7.947236)",
        "(277.427200, 243.638900, 6.261968)",
        "(277.414700, 246.183600, 3.720948)",
        "(276.675300, 250.163100, 0.260371)",
        "(276.369300, 255.127900, 355.872400)",
        "(276.692200, 260.997600, 350.206900)",
        "(276.811500, 261.435700, 349.887100)",
        "(276.823000, 261.390400, 349.881300)",
        "(276.785500, 260.112900, 351.240800)",
        "(276.872400, 257.726100, 353.888300)",
        "(277.111600, 256.556000, 355.145900)",
        "(277.244400, 256.208500, 355.670800)",
        "(277.182100, 256.364800, 355.748400)",
        "(277.059200, 256.629500, 355.619100)",
        "(276.853200, 256.952900, 355.561400)",
        "(276.579100, 257.062100, 355.707200)",
        "(276.558700, 258.048200, 355.097900)",
        "(276.484600, 258.482600, 354.782700)",
        "(276.403900, 259.169100, 354.498300)",
        "(276.161000, 260.847600, 353.152300)",
        "(275.905900, 261.821200, 352.549600)",
        "(275.795300, 263.136600, 351.729400)",
        "(275.816000, 264.977100, 350.088700)",
        "(275.973400, 269.537200, 345.821200)",
        "(276.191900, 274.075400, 341.558600)",
        "(276.495300, 277.236800, 338.769700)",
        "(276.772200, 280.427200, 335.924700)",
        "(276.947700, 281.701200, 334.743100)",
        "(276.993400, 285.084100, 331.592300)",
        "(277.131300, 287.981300, 328.852300)",
        "(277.395000, 289.625200, 327.251800)",
        "(277.519100, 290.135900, 326.918300)",
        "(277.557400, 290.520200, 326.581600)",
        "(277.494300, 291.772600, 325.433300)",
        "(277.439900, 293.266200, 323.829000)",
        "(277.638300, 295.091300, 321.985000)",
        "(277.896000, 296.773700, 320.182300)",
        "(278.043900, 298.724100, 318.169000)",
        "(278.429500, 301.888100, 314.608100)",
        "(278.877800, 303.821900, 312.464100)",
        "(279.501900, 305.037900, 310.953400)",
        "(279.924600, 305.086300, 310.462900)",
        "(280.144000, 305.265800, 310.171900)",
        "(280.597400, 305.637600, 309.192600)",
        "(280.975100, 305.941400, 308.424000)",
        "(281.582600, 304.518900, 309.294900)",
        "(282.084300, 303.895100, 309.095500)",
        "(282.396700, 303.145800, 309.551100)",
        "(282.998200, 302.255200, 309.767300)",
        "(283.737500, 301.451400, 309.758900)",
        "(284.122900, 299.274400, 311.276000)",
        "(284.431600, 297.759100, 312.147200)",
        "(284.535700, 297.315700, 312.317700)",
        "(284.822700, 296.314800, 312.696600)",
        "(285.151800, 295.126300, 313.327600)",
        "(285.623700, 293.902100, 313.972000)",
        "(286.046800, 292.600000, 314.676100)",
        "(286.155500, 291.715600, 315.357200)",
        "(286.332200, 290.585400, 316.083200)",
        "(286.750000, 290.023700, 316.085500)",
        "(286.935700, 288.805500, 316.778500)",
        "(286.839300, 286.097900, 318.990100)",
        "(286.577700, 285.157000, 319.808600)",
        "(286.573200, 284.650400, 319.873300)",
        "(286.674300, 284.843800, 319.066900)",
        "(286.597400, 284.621200, 318.977600)",
        "(286.669600, 283.903300, 319.125800)",
        "(286.597600, 283.199600, 319.582900)",
        "(286.434700, 282.035700, 320.186900)",
        "(286.494000, 280.848300, 320.889600)",
        "(286.621300, 279.782000, 321.237400)",
        "(286.597700, 278.383500, 322.029800)",
        "(286.553000, 277.396500, 322.796400)",
        "(286.294400, 275.465200, 324.171300)",
        "(286.119300, 274.394800, 324.729000)",
        "(285.770000, 273.486100, 325.197100)",
        "(285.391500, 272.773100, 325.490200)",
        "(285.136600, 271.930700, 326.153000)",
        "(284.736700, 270.413800, 327.376000)",
        "(284.197000, 269.604100, 327.792400)",
        "(283.742200, 268.677300, 328.369900)",
        "(283.055700, 267.210100, 329.521600)",
        "(282.817400, 266.552800, 329.946400)",
        "(281.811600, 265.591500, 330.515000)",
        "(281.280600, 264.804800, 331.137400)",
        "(280.921100, 263.198100, 332.584000)",
        "(280.688300, 261.126600, 334.623400)",
        "(280.666300, 260.117100, 335.665200)",
        "(280.144500, 258.349500, 337.202500)",
        "(279.835000, 255.977900, 339.696000)",
        "(279.659900, 254.866200, 340.619600)",
        "(279.340500, 254.093300, 341.275100)",
        "(279.395400, 253.964000, 341.433700)",
        "(279.541100, 250.550600, 345.357700)",
        "(279.262800, 248.541300, 347.574100)",
        "(278.659800, 247.972600, 348.155900)",
        "(278.521500, 246.171800, 350.427400)",
        "(278.560100, 245.339400, 351.529900)",
        "(278.679700, 245.885000, 351.067800)",
        "(278.379800, 245.023400, 352.048200)",
        "(278.121600, 244.857500, 352.324100)",
        "(277.863000, 244.846500, 352.588100)",
        "(277.798900, 244.497200, 353.122300)",
        "(277.799100, 243.230700, 354.933200)",
        "(277.717200, 242.330600, 355.821800)",
        "(277.717700, 239.119900, 359.477900)",
        "(277.528300, 236.066700, 3.143864)",
        "(277.453600, 233.658500, 5.834116)",
        "(277.556200, 233.214800, 6.433679)",
        "(277.419900, 233.210200, 6.803465)",
        "(277.404100, 229.921600, 10.713320)",
        "(277.085400, 225.195400, 15.768220)",
        "(276.973900, 223.708900, 17.376710)",
        "(276.773100, 221.918700, 19.591660)",
        "(276.673700, 220.187700, 22.158010)",
        "(276.544100, 217.433800, 25.501260)",
        "(276.440500, 216.099200, 27.095180)",
        "(276.257400, 216.339600, 26.828590)",
        "(275.709500, 217.631200, 25.661620)",
        "(275.286300, 217.948500, 25.961540)",
        "(275.181600, 216.043500, 28.843820)",
        "(274.876600, 212.018000, 33.350220)",
        "(274.694800, 211.580600, 33.932740)",
        "(274.355600, 212.854100, 33.274890)",
        "(274.268600, 209.889600, 37.108860)",
        "(274.078000, 211.990100, 35.766230)",
        "(273.720100, 213.277900, 35.110960)",
        "(273.532000, 213.310200, 35.459290)",
        "(273.179600, 215.038200, 34.241280)",
        "(272.841400, 217.573900, 31.956940)",
        "(272.825500, 214.748900, 35.656040)",
        "(272.617800, 219.981900, 30.914920)",
        "(272.465500, 224.838900, 26.218910)",
        "(272.353000, 236.150900, 15.288660)",
        "(272.358500, 244.605000, 7.247095)",
        "(272.320300, 246.591300, 5.755168)",
        "(272.387700, 254.621600, 358.203100)",
        "(272.622600, 259.815100, 353.211200)",
        "(273.125600, 271.017100, 342.313800)",
        "(273.456100, 281.501700, 331.889200)",
        "(273.938900, 283.438200, 330.296200)",
        "(274.357800, 283.435200, 330.748600)",
        "(274.657300, 284.424200, 329.952700)",
        "(275.055400, 289.015500, 325.629700)",
        "(275.611900, 295.201200, 319.685300)",
        "(276.181600, 300.745300, 314.330300)",
        "(276.964100, 300.712100, 314.661000)",
        "(277.208600, 301.241700, 314.264300)",
        "(277.787400, 301.426500, 314.446200)",
        "(278.519800, 301.038600, 315.039100)",
        "(279.307600, 303.150000, 312.906200)",
        "(280.168900, 303.924700, 312.169100)",
        "(280.509000, 303.377700, 312.764200)",
        "(280.970900, 301.958600, 314.316600)",
        "(281.640500, 300.177600, 315.883500)",
        "(282.287000, 299.960100, 315.868800)",
        "(283.110500, 297.638600, 317.998900)",
        "(283.525200, 296.694300, 318.784500)",
        "(284.192800, 295.756100, 319.443600)",
        "(284.772800, 296.879500, 317.529800)",
        "(285.259200, 296.680700, 317.150300)",
        "(285.586900, 296.604200, 316.536500)",
        "(285.716700, 296.436500, 316.400400)",
        "(286.479200, 295.428400, 316.561400)",
        "(286.985800, 295.170800, 316.100200)",
        "(287.460400, 294.639200, 315.889600)",
        "(287.727000, 294.276600, 315.553000)",
        "(287.719100, 293.604400, 315.842400)",
        "(287.773300, 292.551800, 316.147900)",
        "(287.908500, 292.009500, 315.734700)",
        "(288.133200, 290.422200, 316.578700)",
        "(288.156400, 289.320700, 316.985800)",
        "(288.028100, 289.339100, 316.644300)",
        "(288.038900, 289.141100, 316.235800)",
        "(287.932500, 289.198900, 315.691500)",
        "(287.953400, 289.269500, 315.149200)",
        "(287.605100, 287.653100, 316.350100)",
        "(287.455000, 286.768700, 317.186100)",
        "(287.476500, 286.503100, 317.024900)",
        "(287.972300, 286.279600, 316.952800)",
        "(288.531700, 286.006700, 316.753300)",
        "(288.245700, 284.590400, 317.721100)",
        "(287.922600, 283.485900, 318.716600)",
        "(287.476000, 282.334000, 319.482100)",
        "(287.633200, 282.304600, 318.699600)",
        "(287.683000, 281.340500, 318.836900)",
        "(287.580700, 279.715700, 319.776500)",
        "(287.495600, 278.880300, 320.278200)",
        "(287.234400, 277.951000, 320.662800)",
        "(287.226900, 277.995700, 320.036100)",
        "(287.172000, 277.551800, 319.918000)",
        "(286.773200, 276.511800, 320.500400)",
        "(286.582300, 276.082400, 320.673400)",
        "(286.244100, 275.171400, 320.996500)",
        "(285.248000, 274.289100, 321.425100)",
        "(284.547300, 273.451700, 321.783100)",
        "(283.943400, 273.294000, 321.643700)",
        "(283.796200, 273.122600, 321.776600)",
        "(283.082300, 273.199500, 321.495200)",
        "(282.070100, 273.486500, 321.265100)",
        "(281.413600, 274.538500, 320.044700)",
        "(280.906000, 274.895500, 319.630500)",
        "(280.673200, 274.493600, 320.196600)",
        "(280.199200, 274.411700, 320.332600)",
        "(279.398800, 274.571300, 320.325700)",
        "(278.990100, 274.041900, 321.143000)",
        "(278.376700, 272.767400, 322.739700)",
        "(278.157700, 271.580400, 324.221600)",
        "(278.106700, 267.976600, 328.360100)",
        "(278.203200, 265.692400, 330.890300)",
        "(277.740400, 261.885700, 335.233500)",
        "(277.700900, 258.593000, 338.915500)",
        "(277.771600, 257.598100, 340.113600)",
        "(277.973400, 255.415800, 342.901600)",
        "(278.646100, 254.842200, 343.814600)",
        "(278.808300, 253.208600, 345.323400)",
        "(278.196300, 250.543300, 348.520200)",
        "(278.124600, 248.671900, 350.543600)",
        "(277.990200, 246.316400, 353.141400)",
        "(278.032700, 245.060700, 354.595800)",
        "(277.794200, 245.149000, 354.410200)",
        "(277.234700, 241.210900, 358.637800)",
        "(277.069400, 238.328000, 1.733419)",
        "(276.786200, 236.210500, 4.077894)",
        "(276.511400, 237.362100, 2.889163)",
        "(276.214900, 239.468500, 0.705357)",
        "(275.808700, 235.612700, 5.119573)",
        "(275.440100, 232.257100, 8.692216)",
        "(274.741400, 228.513700, 12.979440)",
        "(274.435200, 230.735400, 11.058280)",
        "(274.035200, 229.095700, 13.396490)",
        "(273.590600, 225.222500, 18.055400)",
        "(273.402800, 223.448900, 20.160430)",
        "(273.221100, 223.649500, 20.516970)",
        "(273.098200, 228.179500, 16.752240)",
        "(272.689600, 235.273500, 10.077350)",
        "(272.163200, 244.764800, 1.238550)",
        "(271.931500, 251.785200, 354.601300)",
        "(271.507400, 264.731000, 342.425500)",
        "(271.793200, 282.056400, 325.623100)",
        "(272.122500, 296.398800, 311.626700)",
        "(272.244000, 307.546800, 301.061700)",
        "(272.372600, 311.064700, 297.932100)",
        "(272.663900, 310.935500, 298.687100)",
        "(273.056500, 310.703400, 299.307400)",
        "(273.523500, 311.497600, 298.961000)",
        "(273.957600, 309.071500, 301.729900)",
        "(274.204900, 308.141700, 302.967100)",
        "(274.713000, 304.465100, 307.118000)",
        "(275.270700, 302.401600, 309.414200)",
        "(275.882800, 301.020300, 311.125500)",
        "(276.414600, 300.640100, 311.609600)",
        "(276.610500, 300.659500, 311.557400)",
        "(276.781600, 298.997600, 313.588000)",
        "(277.013700, 297.687200, 315.113700)",
        "(277.514200, 298.618100, 313.986600)",
        "(278.311900, 298.471000, 313.822100)",
        "(278.590900, 298.009500, 314.209600)",
        "(278.830900, 297.018700, 315.129000)",
        "(278.710700, 296.485500, 315.724100)",
        "(279.240500, 296.557300, 315.411300)",
        "(279.869800, 297.165200, 314.337100)",
        "(280.177500, 297.385100, 313.894300)",
        "(280.464500, 297.784200, 313.142000)",
        "(280.616700, 298.318000, 312.536300)",
        "(280.974200, 298.931600, 311.653900)",
        "(281.475200, 299.879300, 310.487900)",
        "(281.648300, 300.398700, 309.931700)",
        "(282.216900, 299.471100, 310.707700)",
        "(282.676200, 298.328600, 311.412200)",
        "(283.072500, 296.512000, 312.997100)",
        "(283.667000, 296.099100, 312.909600)",
        "(283.914900, 295.908300, 312.842300)",
        "(284.563800, 294.709500, 313.514200)",
        "(285.141700, 293.093300, 314.409400)",
        "(285.353100, 291.027600, 316.016200)",
        "(285.812200, 290.121900, 316.112100)",
        "(286.065100, 289.558200, 316.184800)",
        "(286.521100, 288.295400, 316.813500)",
        "(287.198900, 288.031900, 316.319000)",
        "(287.947700, 286.967400, 316.474800)",
        "(288.288500, 284.565600, 318.085600)",
        "(288.480900, 283.358000, 318.993700)",
        "(288.748800, 281.636700, 319.904500)",
        "(289.015200, 280.324600, 320.349000)",
        "(289.198700, 278.229000, 321.699100)",
        "(289.036100, 276.468600, 322.647500)",
        "(288.863100, 275.570600, 323.252400)",
        "(288.560900, 273.786900, 324.379400)",
        "(288.137900, 271.901200, 325.645400)",
        "(287.798300, 270.273700, 326.769200)",
        "(287.149800, 268.798000, 327.788700)",
        "(286.893800, 268.034000, 328.370500)",
        "(286.391800, 267.027300, 328.913700)",
        "(285.907100, 266.116800, 329.479900)",
        "(285.462900, 264.986000, 330.310700)",
        "(284.780900, 264.985500, 329.819200)",
        "(284.349700, 264.863600, 329.848500)",
        "(283.784500, 264.383500, 330.049300)",
        "(283.310300, 263.564700, 330.652700)",
        "(282.770200, 262.760100, 331.224400)",
        "(282.074200, 261.692600, 332.183600)",
        "(281.611900, 260.961100, 332.905100)",
        "(280.737200, 260.051700, 333.847600)",
        "(280.076300, 259.716200, 334.280900)",
        "(279.460200, 259.001800, 335.138300)",
        "(278.952300, 256.803900, 337.622000)",
        "(278.694900, 256.121900, 338.410600)",
        "(278.117000, 254.779100, 339.958100)",
        "(277.877300, 253.601100, 341.442000)",
        "(277.686800, 252.423200, 342.814000)",
        "(277.606900, 250.614400, 344.906600)",
        "(277.570500, 249.705400, 346.048600)",
        "(277.495900, 245.954800, 350.176500)",
        "(277.392700, 241.532300, 354.978400)",
        "(277.345500, 240.202700, 356.557400)",
        "(277.547500, 240.638100, 356.254700)",
        "(277.715900, 240.944900, 356.042800)",
        "(277.776100, 239.869900, 357.617900)",
        "(277.393100, 237.172000, 0.629837)",
        "(277.179900, 233.222300, 5.039583)",
        "(277.171200, 230.554200, 7.865486)",
        "(277.088500, 229.161300, 9.411686)",
        "(276.987400, 226.263000, 12.713190)",
        "(276.890900, 226.672800, 12.426380)",
        "(276.734800, 227.338100, 11.732370)",
        "(276.615800, 226.440700, 13.014820)",
        "(276.533400, 224.750300, 14.951240)",
        "(276.372200, 222.978900, 17.037070)",
        "(276.287100, 224.303300, 15.889200)",
        "(276.230500, 224.548200, 16.059600)",
        "(275.961900, 223.625600, 17.418950)",
        "(275.874400, 224.297300, 17.017330)",
        "(275.912900, 225.496600, 16.334860)",
        "(275.813100, 229.395500, 12.388620)",
        "(275.901300, 230.209800, 12.526970)",
        "(275.807500, 232.571200, 10.850540)",
        "(275.696700, 234.479600, 9.203407)",
        "(275.498500, 239.331700, 4.862141)",
        "(275.334500, 242.449500, 2.394470)",
        "(275.107400, 244.800200, 0.804540)",
        "(274.942000, 243.633800, 3.174798)",
        "(274.816300, 244.467800, 2.694525)",
        "(274.451000, 248.451000, 359.262900)",
        "(274.346500, 251.344300, 357.060200)",
        "(274.086500, 252.511300, 356.811100)",
        "(273.936600, 253.154900, 357.249200)",
        "(273.900800, 256.324600, 354.481200)",
        "(273.836600, 266.554800, 344.868900)",
        "(273.836300, 273.127200, 339.026200)",
        "(273.677400, 275.953300, 337.155300)",
        "(273.518000, 276.069100, 338.038500)",
        "(273.516600, 278.362500, 336.147900)",
        "(273.782400, 286.772400, 328.302600)",
        "(274.044100, 293.464600, 322.361900)",
        "(274.521600, 296.756500, 319.693800)",
        "(274.929500, 298.388000, 318.798800)",
        "(275.081000, 300.679000, 316.730600)",
        "(275.730500, 304.936200, 312.790500)",
        "(276.570000, 307.778600, 310.172500)",
        "(277.139800, 308.387000, 310.091000)",
        "(277.856300, 307.644100, 311.015300)",
        "(278.211600, 307.388300, 311.296200)",
        "(278.790900, 307.556100, 311.076500)",
        "(279.274000, 307.687300, 311.005600)",
        "(279.709400, 305.776700, 312.817700)",
        "(280.262500, 303.955400, 314.199700)",
        "(280.542800, 303.211100, 314.629000)",
        "(281.045200, 301.963600, 315.369500)",
        "(281.616200, 300.459200, 316.147600)",
        "(281.977600, 299.349100, 316.587600)",
        "(282.392500, 298.755200, 316.344500)",
        "(282.612200, 297.959300, 316.724400)",
        "(283.230800, 296.232000, 317.460400)",
        "(283.923700, 294.904500, 317.936200)",
        "(284.440800, 293.987700, 318.021700)",
        "(284.811500, 291.997200, 319.214000)",
        "(284.952700, 291.224200, 319.653600)",
        "(285.390100, 290.406100, 319.645100)",
        "(285.668600, 289.998700, 319.258900)",
        "(286.034000, 289.248500, 319.118900)",
        "(286.217000, 288.136300, 319.428300)",
        "(286.293000, 287.974500, 319.214400)",
        "(286.534200, 287.836200, 318.668100)",
        "(286.947400, 287.498400, 318.169500)",
        "(287.217300, 285.377700, 319.556700)",
        "(287.352700, 283.790600, 320.417700)",
        "(287.341500, 283.601900, 320.208500)",
        "(287.470800, 282.298000, 320.596700)",
        "(287.279500, 280.505000, 321.826400)",
        "(287.161300, 279.332900, 322.338600)",
        "(287.064900, 278.278100, 322.766600)",
        "(286.932200, 277.906700, 322.912900)",
        "(286.595200, 277.301800, 323.118300)",
        "(286.439400, 276.282100, 323.605000)",
        "(286.175400, 274.859300, 324.555400)",
        "(285.563800, 273.071400, 326.005100)",
        "(285.412100, 272.294800, 326.449200)",
        "(284.757500, 272.309000, 325.943100)",
        "(284.242100, 271.830100, 326.059500)",
        "(283.896400, 270.555700, 327.068700)",
        "(283.687800, 270.060800, 327.167000)",
        "(283.341600, 270.155300, 326.874800)",
        "(282.606000, 269.063500, 327.870300)",
        "(281.892000, 268.960700, 327.830800)",
        "(281.341500, 268.625500, 327.948400)",
        "(280.658800, 267.715900, 328.807100)",
        "(280.238500, 267.621000, 328.857500)",
        "(279.666700, 267.392400, 328.999700)",
        "(279.401500, 268.020900, 328.328200)",
        "(279.525800, 266.531800, 329.796800)",
        "(278.632200, 264.395800, 332.107000)",
        "(278.147500, 263.303100, 333.363500)",
        "(277.300700, 261.157700, 335.567200)",
        "(276.795900, 258.505500, 338.429300)",
        "(277.032100, 255.738600, 341.791400)",
        "(277.694200, 255.288200, 342.584000)",
        "(277.441000, 254.154900, 343.829200)",
        "(276.710100, 251.227800, 347.308000)",
        "(276.219800, 250.401700, 348.212100)",
        "(276.145500, 247.539200, 351.731400)",
        "(276.225800, 246.037200, 353.696000)",
        "(276.076800, 244.641900, 355.417400)",
        "(275.621600, 243.199200, 357.423900)",
        "(275.397800, 245.249600, 355.662100)",
        "(275.266800, 242.314400, 359.141800)",
        "(274.916900, 243.850900, 358.050700)",
        "(274.585700, 243.658800, 358.565300)",
        "(273.975000, 241.299500, 1.721284)",
        "(273.700400, 240.393200, 3.240497)",
        "(273.368000, 238.266000, 6.160230)",
        "(273.205900, 240.047100, 5.026341)",
        "(273.058700, 242.016400, 3.406622)",
        "(272.547600, 242.065000, 4.092174)",
        "(272.017300, 243.663700, 3.198755)",
        "(271.733500, 251.135500, 356.286700)",
        "(271.498200, 258.683700, 349.386400)",
        "(271.429200, 265.292700, 343.051500)",
        "(271.364400, 270.610600, 338.616000)",
        "(271.325300, 276.674700, 333.384600)",
        "(271.389600, 286.668200, 323.929500)",
        "(271.765900, 294.008000, 317.151500)",
        "(271.933300, 303.191200, 308.123000)",
        "(272.537100, 316.697100, 295.021000)",
        "(273.034400, 320.631400, 291.473100)",
        "(273.430500, 321.211100, 291.232500)",
        "(274.172100, 319.812200, 292.857700)",
        "(274.634000, 319.748300, 292.951700)",
        "(275.333000, 320.305500, 292.512700)",
        "(275.707500, 320.402800, 292.621800)",
        "(276.232600, 319.172700, 293.967300)",
        "(277.087700, 316.999100, 296.061300)",
        "(277.434000, 316.758100, 296.215400)",
        "(277.957500, 315.027000, 298.022600)",
        "(278.331600, 314.023600, 299.002000)",
        "(278.660600, 314.861000, 298.131600)",
        "(279.308800, 313.606100, 299.223400)",
        "(279.571200, 313.179000, 299.506300)",
        "(279.997700, 312.632600, 299.934200)",
        "(280.412900, 312.194900, 300.217800)",
        "(280.804200, 311.591900, 300.651900)",
        "(281.486600, 311.220500, 300.756300)",
        "(281.924600, 311.312100, 300.323500)",
        "(282.764500, 311.660300, 299.438500)",
        "(283.288100, 310.966000, 299.863600)",
        "(283.812200, 310.384100, 300.144600)",
        "(284.486400, 308.438400, 301.608800)",
        "(284.839800, 307.163800, 302.579400)",
        "(285.287700, 304.818300, 304.210200)",
        "(285.583600, 301.268100, 307.177000)",
        "(285.897300, 298.451800, 309.234600)",
        "(286.274100, 296.737200, 310.046200)",
        "(286.468500, 295.681200, 310.694600)",
        "(286.516400, 293.795200, 311.771900)",
        "(286.558000, 291.800500, 313.035300)",
        "(286.575300, 290.262000, 313.745400)",
        "(286.577300, 288.888000, 314.295300)",
        "(286.460800, 288.002000, 314.889300)",
        "(286.217700, 287.269800, 314.886300)",
        "(286.070900, 286.464100, 314.943800)",
        "(285.693000, 285.317000, 315.458100)",
        "(285.242300, 284.229200, 315.901400)",
        "(284.979400, 283.749500, 316.059700)",
        "(284.397500, 282.688800, 316.518400)",
        "(283.991000, 282.134600, 316.660200)",
        "(283.684300, 282.320100, 315.979600)",
        "(283.269600, 282.217000, 315.685400)",
        "(282.969200, 281.987500, 315.736000)",
        "(282.403700, 281.914000, 315.572100)",
        "(281.906800, 281.818000, 315.304400)",
        "(281.344500, 280.538000, 316.366800)",
        "(280.728100, 280.439200, 316.164200)",
        "(280.482800, 280.501500, 315.982400)",
        "(280.005800, 279.904700, 316.288800)",
        "(279.395600, 278.856800, 317.073200)",
        "(278.909600, 278.662100, 317.027100)",
        "(278.577400, 277.744400, 317.797200)",
        "(278.224900, 277.160500, 318.292700)",
        "(277.502000, 276.524300, 318.715400)",
        "(277.048200, 275.018500, 320.129300)",
        "(276.612500, 273.365700, 321.792300)",
        "(276.282800, 271.342200, 323.712300)",
        "(276.068100, 270.053200, 325.008400)",
        "(275.525100, 265.167300, 330.119700)",
        "(275.234900, 262.821300, 332.481100)",
        "(274.837600, 259.383900, 336.253600)",
        "(274.666000, 255.256100, 340.587700)",
        "(274.616800, 253.822100, 342.174200)",
        "(274.553800, 252.156200, 344.004900)",
        "(274.410400, 250.134700, 346.223600)",
        "(274.306100, 244.404500, 352.557600)",
        "(274.044800, 238.477400, 359.039300)",
        "(273.912800, 236.451200, 1.215339)",
        "(273.631500, 229.951700, 8.332810)",
        "(273.719900, 221.391500, 17.723830)",
        "(273.537800, 217.543900, 22.027330)",
        "(273.402600, 214.672800, 25.383070)",
        "(273.266100, 212.467400, 27.875340)",
        "(273.039000, 207.320800, 33.506960)",
        "(272.917900, 205.067200, 36.418050)",
        "(272.863400, 200.133900, 42.313480)",
        "(272.576600, 196.883000, 46.178850)",
        "(272.455800, 195.899300, 47.573560)",
        "(272.342200, 194.081100, 50.200050)",
        "(272.106000, 190.613100, 54.406050)",
        "(271.841000, 188.033800, 57.766940)",
        "(271.500100, 187.431300, 59.171670)",
        "(271.332800, 187.792900, 59.223840)",
        "(271.200100, 192.355700, 55.525320)",
        "(271.285400, 188.443500, 60.307090)",
        "(271.182700, 179.114600, 70.463840)",
        "(270.743100, 180.784500, 69.416560)",
        "(270.426100, 191.822300, 58.709350)",
        "(270.327500, 279.798200, 331.370700)",
        "(270.344900, 306.198200, 305.637800)",
        "(270.531600, 330.942100, 281.552500)",
        "(271.116600, 333.294100, 279.638600)",
        "(271.545100, 333.035000, 280.145300)",
        "(272.118500, 328.434300, 285.126300)",
        "(272.549000, 329.174700, 284.750900)",
        "(273.152400, 327.628200, 286.396500)",
        "(273.784600, 325.969400, 288.004800)",
        "(274.124500, 323.027100, 290.958900)",
        "(274.775800, 320.581400, 293.319400)",
        "(275.390500, 319.644300, 294.112600)",
        "(276.141100, 316.578200, 297.017600)",
        "(277.130600, 315.275000, 297.659600)",
        "(277.489600, 313.969400, 298.659600)",
        "(278.106800, 309.939400, 302.247200)",
        "(278.687900, 307.436600, 304.143200)",
        "(279.342700, 305.377800, 305.563900)",
        "(279.981800, 302.734500, 307.495100)",
        "(280.309400, 301.556500, 308.309300)",
        "(280.996500, 298.877000, 310.316800)",
        "(281.668500, 296.706700, 311.789000)",
        "(282.247400, 294.782300, 312.730100)",
        "(282.989700, 292.377100, 314.078300)",
        "(283.298600, 290.898000, 315.095500)",
        "(283.924500, 287.954300, 317.111100)",
        "(284.404900, 285.240200, 318.949000)",
        "(284.906500, 283.557200, 319.661400)",
        "(285.333400, 282.644100, 319.518200)",
        "(285.512500, 282.121300, 319.484400)",
        "(285.465600, 279.971800, 320.767500)",
        "(285.489500, 279.406100, 320.369800)",
        "(285.537600, 278.997800, 319.780200)",
        "(285.409400, 278.167200, 319.640000)",
        "(285.296300, 277.342700, 320.056100)",
        "(284.757700, 276.172300, 320.478900)",
        "(284.339400, 275.985200, 319.882700)",
        "(283.937700, 275.965800, 319.009700)",
        "(283.227300, 274.831100, 319.649800)",
        "(282.839600, 275.418500, 318.796300)",
        "(282.319400, 276.365600, 317.333300)",
        "(281.709500, 276.456600, 316.693900)",
        "(280.672600, 275.494700, 317.272500)",
        "(279.619900, 273.851700, 318.665800)",
        "(278.991100, 274.151200, 318.217900)",
        "(278.034300, 273.820300, 318.231900)",
        "(277.096100, 272.668300, 319.224000)",
        "(276.473300, 269.466800, 322.413300)",
        "(275.630600, 266.111800, 325.618300)",
        "(275.108500, 264.304100, 327.423800)",
        "(274.260000, 263.380700, 328.160300)",
        "(273.690900, 259.056300, 332.577900)",
        "(273.506400, 258.383700, 333.398100)",
        "(273.456800, 260.332200, 331.454900)",
        "(273.014600, 254.953300, 337.199200)",
        "(272.420600, 229.404200, 3.881083)",
        "(272.104600, 219.066200, 14.535490)",
        "(271.937700, 211.581800, 22.496270)",
        "(271.829700, 206.956900, 27.566790)",
        "(271.825200, 201.656100, 33.156490)",
        "(272.044300, 183.700100, 52.092640)",
        "(272.981100, 169.530700, 67.528010)",
        "(273.343000, 167.937800, 69.757420)",
        "(273.410200, 168.039700, 70.031730)",
        "(273.348100, 167.456300, 70.902750)",
        "(273.863500, 161.598000, 77.907420)",
        "(274.706300, 157.540900, 83.442250)",
        "(274.734000, 155.555500, 86.084440)",
        "(274.511400, 153.523400, 88.643920)",
        "(274.349200, 151.574000, 91.034740)",
        "(274.089400, 146.283700, 97.343640)",
        "(273.663800, 144.807200, 100.077700)",
        "(272.833300, 144.076600, 101.734200)",
        "(272.433300, 135.162300, 111.556800)",
        "(272.438700, 130.466400, 117.023900)",
        "(272.471400, 120.389800, 128.080800)",
        "(272.396400, 116.291100, 133.707600)",
        "(272.065000, 97.867180, 153.137900)",
        "(272.228100, 72.184100, 179.876500)",
        "(272.438000, 58.427370, 194.060300)",
        "(272.861300, 39.129130, 214.324400)",
        "(273.085300, 28.829250, 225.788900)",
        "(273.480900, 22.553000, 233.083300)",
        "(274.140600, 17.181940, 239.231100)",
        "(274.528900, 11.768650, 244.920100)",
        "(275.457700, 6.902248, 250.356700)",
        "(275.867600, 2.410541, 255.816600)",
        "(276.365600, 359.267000, 259.613300)",
        "(276.734200, 358.004400, 261.679000)",
        "(276.906600, 355.690000, 264.228500)",
        "(277.348900, 352.180300, 267.996100)",
        "(277.703000, 348.699700, 272.061700)",
        "(278.089500, 344.691300, 276.516600)",
        "(278.824900, 342.023300, 279.490100)",
        "(279.285100, 341.953600, 279.602300)",
        "(279.941200, 340.642600, 281.439800)",
        "(280.646100, 339.269200, 282.820700)",
        "(281.474800, 339.149700, 283.156300)",
        "(282.247400, 338.089700, 284.413700)",
        "(282.672200, 338.487300, 284.045100)",
        "(283.452600, 338.399600, 284.217600)",
        "(283.931300, 338.388100, 284.448500)",
        "(284.315000, 337.439200, 285.551400)",
        "(284.955100, 337.626300, 285.209200)",
        "(285.335200, 338.086800, 284.676400)",
        "(286.269000, 338.088900, 284.420300)",
        "(287.287500, 337.656300, 284.379600)",
        "(287.691600, 335.796100, 285.739600)",
        "(287.900100, 333.558200, 287.461000)",
        "(287.839600, 332.935900, 287.750900)",
        "(288.021800, 330.920800, 288.836200)",
        "(288.282100, 328.536800, 290.136200)",
        "(288.375500, 326.372700, 291.095100)",
        "(288.333000, 323.879600, 292.354900)",
        "(288.275000, 322.334700, 293.209200)",
        "(288.236000, 319.109900, 294.991700)",
        "(288.346000, 316.221700, 296.175200)",
        "(287.936200, 312.188500, 298.619900)",
        "(287.617600, 309.116700, 299.924500)",
        "(287.481300, 307.615800, 300.417700)",
        "(287.270700, 305.485800, 300.905000)",
        "(287.339100, 304.019600, 300.672500)",
        "(287.129500, 303.035000, 300.426000)",
        "(287.457800, 303.356100, 298.691300)",
        "(287.550800, 303.048200, 298.174100)",
        "(287.525300, 302.087400, 297.994000)",
        "(287.600700, 301.851500, 297.055400)",
        "(287.695800, 301.324200, 296.383200)",
        "(287.188100, 299.768800, 297.041300)",
        "(286.891400, 299.087100, 297.317600)",
        "(286.476400, 298.719500, 296.829500)",
        "(286.214200, 298.387200, 296.309700)",
        "(285.550500, 297.317700, 296.946800)",
        "(285.278300, 297.585000, 296.171600)",
        "(285.024500, 297.436300, 296.052900)",
        "(284.357700, 297.240000, 295.881100)",
        "(283.710900, 297.952600, 294.921600)",
        "(283.440100, 298.252400, 294.311000)",
        "(282.817900, 297.674900, 294.567100)",
        "(282.432300, 296.353000, 295.863600)",
        "(281.846100, 295.281600, 296.463800)",
        "(280.912500, 296.431400, 295.050800)",
        "(280.394600, 294.984700, 296.083200)",
        "(279.731500, 290.846600, 300.228900)",
        "(279.455200, 288.413400, 302.803700)",
        "(278.640400, 288.247700, 302.849500)",
        "(278.228400, 287.231500, 303.628500)",
        "(277.518700, 284.174000, 306.676500)",
        "(277.081100, 281.349500, 309.808000)",
        "(276.852400, 279.898900, 311.509800)",
        "(276.328200, 276.255500, 315.723400)",
        "(276.321800, 273.874800, 318.395900)",
        "(275.520900, 277.390000, 315.015800)",
        "(275.565200, 276.536100, 316.395500)",
        "(275.785200, 274.374300, 319.030600)",
        "(275.632900, 270.441600, 323.816900)",
        "(275.387900, 267.650500, 327.393300)",
        "(274.646400, 267.088900, 329.030700)",
        "(274.583800, 270.779900, 325.996000)",
        "(274.508200, 272.548800, 324.682300)",
        "(274.322200, 275.282200, 322.698900)",
        "(273.682200, 277.795200, 320.961100)",
        "(273.106600, 279.184500, 320.657700)",
        "(272.939200, 284.396800, 316.065500)",
        "(272.714200, 283.571000, 317.231000)",
        "(272.193400, 286.420300, 315.204700)",
        "(272.002100, 297.841400, 304.416700)",
        "(272.302600, 319.780700, 283.127400)",
        "(273.178800, 331.681900, 271.831500)",
        "(273.585700, 335.224200, 268.742200)",
        "(274.267700, 340.431100, 264.541500)",
        "(275.200500, 342.271400, 263.467800)",
        "(276.249800, 340.574400, 265.666100)",
        "(277.786600, 337.127800, 269.628200)",
        "(278.720100, 336.035100, 270.869900)",
        "(280.715900, 331.070900, 276.105600)",
        "(282.690500, 326.135300, 281.155100)",
        "(284.069700, 325.347200, 282.213800)",
        "(284.935400, 323.174700, 284.260700)",
        "(285.372200, 321.305900, 285.871900)",
        "(286.326800, 319.208100, 287.570500)",
        "(286.921200, 317.562300, 289.022600)",
        "(287.511800, 316.123000, 289.954900)",
        "(287.914400, 316.236500, 289.486400)",
        "(288.124000, 315.692000, 289.831800)",
        "(288.410600, 314.049000, 291.057900)",
        "(288.830400, 311.306500, 293.161400)",
        "(289.188000, 309.825000, 294.000300)",
        "(289.555400, 308.640400, 294.466800)",
        "(289.719000, 307.757500, 294.906400)",
        "(289.989900, 305.839200, 296.154900)",
        "(290.435900, 303.692000, 297.616600)",
        "(290.676500, 302.114500, 298.329000)",
        "(290.956400, 300.602200, 298.850400)",
        "(291.061500, 299.526400, 299.451000)",
        "(291.167900, 297.969800, 300.080400)",
        "(291.015200, 296.822700, 300.478200)",
        "(290.689100, 295.864300, 300.696700)",
        "(290.176900, 294.602100, 301.160000)",
        "(289.777600, 293.440300, 301.996600)",
        "(288.910000, 291.328000, 303.825000)",
        "(288.046000, 291.259600, 303.328600)",
        "(287.159600, 290.422100, 303.790100)",
        "(286.357800, 287.800700, 306.188000)",
        "(285.806400, 286.764000, 307.222500)",
        "(284.701900, 286.957200, 306.747300)",
        "(283.698100, 287.111700, 306.425900)",
        "(282.746200, 286.728900, 306.569100)",
        "(281.812600, 286.054500, 307.192300)",
        "(281.393200, 285.342700, 308.124300)",
        "(280.664300, 284.457100, 309.238100)",
        "(280.010000, 285.153200, 308.734200)",
        "(279.376800, 284.231800, 309.930500)",
        "(278.698200, 282.151700, 312.598300)",
        "(278.329400, 281.167200, 313.884700)",
        "(277.588300, 278.380900, 317.250800)",
        "(276.931300, 276.891000, 319.227000)",
        "(276.560200, 274.550900, 322.201400)",
        "(276.113800, 273.050900, 324.342100)",
        "(276.015200, 272.162600, 325.467800)",
        "(275.490500, 270.400800, 327.851400)",
        "(274.872100, 265.598300, 333.540900)",
        "(274.423300, 262.221300, 337.738700)",
        "(274.056500, 261.765600, 338.941000)",
        "(273.870900, 262.748900, 338.266100)",
        "(273.232500, 266.341000, 335.327800)",
        "(272.611300, 267.249200, 335.385900)",
        "(272.040800, 265.688400, 337.906600)",
        "(271.641100, 276.184100, 328.087200)",
        "(271.615600, 286.245800, 318.371100)",
        "(271.712100, 307.307200, 298.090200)",
        "(272.033400, 327.846100, 278.198200)",
        "(271.982500, 334.066200, 273.111000)",
        "(271.988700, 338.638900, 269.840800)",
        "(272.331500, 337.136200, 271.813100)",
        "(273.207400, 338.969200, 270.647300)",
        "(273.971200, 340.202100, 270.487500)",
        "(274.539200, 337.977600, 273.768700)",
        "(275.106000, 339.318200, 273.491100)",
        "(275.581800, 338.842800, 274.410800)",
        "(276.718800, 339.829300, 273.901700)",
        "(277.455400, 340.699600, 273.881400)",
        "(278.062200, 339.506800, 275.879100)",
        "(278.878400, 336.756500, 279.353100)",
        "(279.267600, 336.188100, 280.257000)",
        "(280.365100, 335.947600, 280.983600)",
        "(281.283300, 333.823200, 283.549800)",
        "(281.813200, 332.824900, 284.901700)",
        "(282.786000, 331.247200, 286.670400)",
        "(283.282200, 330.332300, 287.645300)",
        "(284.058000, 328.889100, 289.176500)",
        "(284.984400, 327.430100, 290.477900)",
        "(285.744900, 325.601200, 292.056500)",
        "(286.277000, 325.053200, 292.562700)",
        "(286.695300, 324.656800, 292.791600)",
        "(287.748400, 324.089700, 292.761200)",
        "(288.548200, 322.759500, 293.564500)",
        "(288.892900, 320.300400, 295.621600)",
        "(289.050400, 318.556500, 296.776900)",
        "(289.121500, 317.881000, 297.160900)",
        "(289.673600, 316.332100, 297.878400)",
        "(290.003700, 313.458700, 299.847100)",
        "(289.976500, 310.899000, 301.708100)",
        "(290.052200, 309.856600, 301.988400)",
        "(290.099800, 309.879100, 301.595200)",
        "(290.518800, 309.281000, 301.377500)",
        "(291.231700, 307.968700, 301.596300)",
        "(291.477200, 306.357100, 302.304800)",
        "(291.514600, 305.337200, 302.639900)",
        "(291.671800, 304.984800, 302.461000)",
        "(291.806800, 303.733600, 302.725200)",
        "(292.057300, 302.130900, 303.302500)",
        "(291.817700, 300.291600, 304.306500)",
        "(291.484200, 299.013400, 304.808900)",
        "(291.361800, 298.632800, 304.782000)",
        "(291.302100, 297.696900, 304.825500)",
        "(291.127100, 296.228400, 305.325000)",
        "(290.520300, 293.395800, 307.447600)",
        "(290.086900, 291.723300, 308.280200)",
        "(289.845800, 291.181100, 308.387000)",
        "(289.448500, 289.402400, 309.378400)",
        "(288.886700, 287.634700, 310.436600)",
        "(288.119000, 285.881200, 311.789900)",
        "(287.615900, 285.414100, 311.647200)",
        "(287.319100, 285.735800, 311.086000)",
        "(286.887000, 285.805500, 310.433800)",
        "(286.198300, 284.751000, 311.185300)",
        "(285.259900, 283.582400, 312.075800)",
        "(284.518100, 283.700900, 311.585800)",
        "(284.080100, 284.188800, 310.939300)",
        "(283.453100, 285.006700, 309.859600)",
        "(282.935500, 284.796100, 309.837000)",
        "(282.187500, 284.068100, 310.555200)",
        "(281.479800, 284.347200, 310.292300)",
        "(281.313000, 284.405400, 310.210000)",
        "(281.191700, 283.306000, 311.304700)",
        "(280.832400, 282.069900, 312.802500)",
        "(280.260800, 281.451700, 313.331800)",
        "(279.439100, 282.444600, 312.455700)",
        "(279.135700, 281.953500, 313.060500)",
        "(278.950200, 282.332400, 312.909400)",
        "(278.870000, 284.521800, 310.772200)",
        "(278.602700, 286.359600, 309.386700)",
        "(278.197000, 288.698700, 307.480100)",
        "(278.073200, 288.837600, 307.812600)",
        "(278.184300, 289.530800, 307.345700)",
        "(277.995500, 290.452500, 306.780700)",
        "(277.676200, 292.453000, 305.277000)",
        "(277.580600, 294.974400, 303.119000)",
        "(277.479000, 295.275000, 303.116700)",
        "(277.368500, 295.959800, 302.872700)",
        "(277.468200, 298.265300, 301.137100)",
        "(277.646500, 300.571000, 299.303800)",
        "(277.765500, 302.833400, 297.403400)",
        "(277.783000, 303.802800, 296.651600)",
        "(277.883600, 306.096000, 294.766200)",
        "(278.131600, 306.740900, 294.466200)",
        "(278.173900, 306.931900, 294.528100)",
        "(278.239100, 306.900700, 294.974000)",
        "(278.390800, 307.414000, 294.712700)",
        "(279.275000, 307.448900, 294.883800)",
        "(279.909900, 307.348100, 295.204100)",
        "(280.457100, 306.196300, 296.563100)",
        "(281.025800, 304.279100, 298.624700)",
        "(281.278600, 303.087600, 299.846400)",
        "(282.069200, 301.659400, 301.169900)",
        "(282.570300, 302.380300, 300.537600)",
        "(283.335700, 302.473500, 300.440000)",
        "(284.016600, 302.224600, 300.612200)",
        "(284.325200, 302.182900, 300.525800)",
        "(284.884100, 301.898700, 300.633700)",
        "(285.390000, 300.459200, 301.883500)",
        "(285.543800, 298.598000, 303.546600)",
        "(285.815100, 297.575200, 304.396800)",
        "(286.033900, 297.195400, 304.618900)",
        "(286.440400, 296.126900, 305.367500)",
        "(286.576100, 295.082300, 306.024800)",
        "(286.586200, 293.503100, 307.337500)",
        "(286.704700, 293.082100, 307.240800)",
        "(286.773500, 292.693800, 307.352500)",
        "(286.775400, 291.622900, 308.033700)",
        "(286.761800, 290.561600, 308.512000)",
        "(286.433800, 288.853400, 309.830500)",
        "(286.147100, 286.606400, 311.657000)",
        "(285.954200, 285.799600, 312.291700)",
        "(285.662400, 284.972700, 312.709100)",
        "(285.440000, 284.043000, 313.101000)",
        "(284.864000, 282.179100, 314.639300)",
        "(284.318700, 281.212900, 315.150000)",
        "(284.018200, 280.467300, 315.735200)",
        "(283.477800, 279.671800, 316.157900)",
        "(282.949200, 279.791400, 315.698800)",
        "(282.336500, 279.507400, 315.780200)",
        "(281.576300, 279.640500, 315.448400)",
        "(281.190600, 279.612300, 315.415600)",
        "(280.329000, 279.003900, 316.010800)",
        "(279.617400, 280.020400, 314.809400)",
        "(278.854500, 279.517900, 315.399800)",
[truncated: 530,161 more chars]
