# Supplementary material for: Playing the mirror game in virtual reality with an autonomous character
Source: Sci Rep. 2022 Dec 9;12:21329. doi: 10.1038/s41598-022-25197-z (PMC9734752; doi:10.1038/s41598-022-25197-z)
Supplement: Supplementary file 2 — Supplementary Information 1. [file 41598_2022_25197_MOESM2_ESM.zip › Data/Couple14/condition2_trial1_player1.json]

{
    "isFemale": true,
    "eyesLevel": 1.695455551147461,
    "timestamps": [
        0.0,
        0.02001953125,
        0.03997802734375,
        0.05999755859375,
        0.08001708984375,
        0.0999755859375,
        0.1199951171875,
        0.1400146484375,
        0.15997314453125,
        0.17999267578125,
        0.20001220703125,
        0.22003173828125,
        0.239990234375,
        0.260009765625,
        0.280029296875,
        0.29998779296875,
        0.32000732421875,
        0.34002685546875,
        0.3599853515625,
        0.3800048828125,
        0.4000244140625,
        0.41998291015625,
        0.44000244140625,
        0.46002197265625,
        0.47998046875,
        0.5,
        0.52001953125,
        0.53997802734375,
        0.55999755859375,
        0.58001708984375,
        0.5999755859375,
        0.6199951171875,
        0.6400146484375,
        0.65997314453125,
        0.67999267578125,
        0.70001220703125,
        0.72003173828125,
        0.739990234375,
        0.760009765625,
        0.780029296875,
        0.79998779296875,
        0.82000732421875,
        0.84002685546875,
        0.8599853515625,
        0.8800048828125,
        0.9000244140625,
        0.91998291015625,
        0.94000244140625,
        0.96002197265625,
        0.97998046875,
        1.0,
        1.02001953125,
        1.03997802734375,
        1.05999755859375,
        1.08001708984375,
        1.0999755859375,
        1.1199951171875,
        1.1400146484375,
        1.15997314453125,
        1.17999267578125,
        1.20001220703125,
        1.22003173828125,
        1.239990234375,
        1.260009765625,
        1.280029296875,
        1.29998779296875,
        1.32000732421875,
        1.34002685546875,
        1.3599853515625,
        1.3800048828125,
        1.4000244140625,
        1.41998291015625,
        1.44000244140625,
        1.46002197265625,
        1.47998046875,
        1.5,
        1.52001953125,
        1.53997802734375,
        1.55999755859375,
        1.58001708984375,
        1.5999755859375,
        1.6199951171875,
        1.6400146484375,
        1.65997314453125,
        1.67999267578125,
        1.70001220703125,
        1.72003173828125,
        1.739990234375,
        1.760009765625,
        1.780029296875,
        1.79998779296875,
        1.82000732421875,
        1.84002685546875,
        1.8599853515625,
        1.8800048828125,
        1.9000244140625,
        1.91998291015625,
        1.94000244140625,
        1.96002197265625,
        1.97998046875,
        2.0,
        2.02001953125,
        2.03997802734375,
        2.05999755859375,
        2.08001708984375,
        2.0999755859375,
        2.1199951171875,
        2.1400146484375,
        2.15997314453125,
        2.17999267578125,
        2.20001220703125,
        2.22003173828125,
        2.239990234375,
        2.260009765625,
        2.280029296875,
        2.29998779296875,
        2.32000732421875,
        2.34002685546875,
        2.3599853515625,
        2.3800048828125,
        2.4000244140625,
        2.41998291015625,
        2.44000244140625,
        2.46002197265625,
        2.47998046875,
        2.5,
        2.52001953125,
        2.53997802734375,
        2.55999755859375,
        2.58001708984375,
        2.5999755859375,
        2.6199951171875,
        2.6400146484375,
        2.65997314453125,
        2.67999267578125,
        2.70001220703125,
        2.72003173828125,
        2.739990234375,
        2.760009765625,
        2.780029296875,
        2.79998779296875,
        2.82000732421875,
        2.84002685546875,
        2.8599853515625,
        2.8800048828125,
        2.9000244140625,
        2.91998291015625,
        2.94000244140625,
        2.96002197265625,
        2.97998046875,
        3.0,
        3.02001953125,
        3.03997802734375,
        3.05999755859375,
        3.08001708984375,
        3.0999755859375,
        3.1199951171875,
        3.1400146484375,
        3.15997314453125,
        3.17999267578125,
        3.20001220703125,
        3.22003173828125,
        3.239990234375,
        3.260009765625,
        3.280029296875,
        3.29998779296875,
        3.32000732421875,
        3.34002685546875,
        3.3599853515625,
        3.3800048828125,
        3.4000244140625,
        3.41998291015625,
        3.44000244140625,
        3.46002197265625,
        3.47998046875,
        3.5,
        3.52001953125,
        3.53997802734375,
        3.55999755859375,
        3.58001708984375,
        3.5999755859375,
        3.6199951171875,
        3.6400146484375,
        3.65997314453125,
        3.67999267578125,
        3.70001220703125,
        3.72003173828125,
        3.739990234375,
        3.760009765625,
        3.780029296875,
        3.79998779296875,
        3.82000732421875,
        3.84002685546875,
        3.8599853515625,
        3.8800048828125,
        3.9000244140625,
        3.91998291015625,
        3.94000244140625,
        3.96002197265625,
        3.97998046875,
        4.0,
        4.02001953125,
        4.03997802734375,
        4.05999755859375,
        4.08001708984375,
        4.0999755859375,
        4.1199951171875,
        4.1400146484375,
        4.15997314453125,
        4.17999267578125,
        4.20001220703125,
        4.22003173828125,
        4.239990234375,
        4.260009765625,
        4.280029296875,
        4.29998779296875,
        4.32000732421875,
        4.34002685546875,
        4.3599853515625,
        4.3800048828125,
        4.4000244140625,
        4.41998291015625,
        4.44000244140625,
        4.46002197265625,
        4.47998046875,
        4.5,
        4.52001953125,
        4.53997802734375,
        4.55999755859375,
        4.58001708984375,
        4.5999755859375,
        4.6199951171875,
        4.6400146484375,
        4.65997314453125,
        4.67999267578125,
        4.70001220703125,
        4.72003173828125,
        4.739990234375,
        4.760009765625,
        4.780029296875,
        4.79998779296875,
        4.82000732421875,
        4.84002685546875,
        4.8599853515625,
        4.8800048828125,
        4.9000244140625,
        4.91998291015625,
        4.94000244140625,
        4.96002197265625,
        4.97998046875,
        5.0,
        5.02001953125,
        5.03997802734375,
        5.05999755859375,
        5.08001708984375,
        5.0999755859375,
        5.1199951171875,
        5.1400146484375,
        5.15997314453125,
        5.17999267578125,
        5.20001220703125,
        5.22003173828125,
        5.239990234375,
        5.260009765625,
        5.280029296875,
        5.29998779296875,
        5.32000732421875,
        5.34002685546875,
        5.3599853515625,
        5.3800048828125,
        5.4000244140625,
        5.41998291015625,
        5.44000244140625,
        5.46002197265625,
        5.47998046875,
        5.5,
        5.52001953125,
        5.53997802734375,
        5.55999755859375,
        5.58001708984375,
        5.5999755859375,
        5.6199951171875,
        5.6400146484375,
        5.65997314453125,
        5.67999267578125,
        5.70001220703125,
        5.72003173828125,
        5.739990234375,
        5.760009765625,
        5.780029296875,
        5.79998779296875,
        5.82000732421875,
        5.84002685546875,
        5.8599853515625,
        5.8800048828125,
        5.9000244140625,
        5.91998291015625,
        5.94000244140625,
        5.96002197265625,
        5.97998046875,
        6.0,
        6.02001953125,
        6.03997802734375,
        6.05999755859375,
        6.08001708984375,
        6.0999755859375,
        6.1199951171875,
        6.1400146484375,
        6.15997314453125,
        6.17999267578125,
        6.20001220703125,
        6.22003173828125,
        6.239990234375,
        6.260009765625,
        6.280029296875,
        6.29998779296875,
        6.32000732421875,
        6.34002685546875,
        6.3599853515625,
        6.3800048828125,
        6.4000244140625,
        6.41998291015625,
        6.44000244140625,
        6.46002197265625,
        6.47998046875,
        6.5,
        6.52001953125,
        6.53997802734375,
        6.55999755859375,
        6.58001708984375,
        6.5999755859375,
        6.6199951171875,
        6.6400146484375,
        6.65997314453125,
        6.67999267578125,
        6.70001220703125,
        6.72003173828125,
        6.739990234375,
        6.760009765625,
        6.780029296875,
        6.79998779296875,
        6.82000732421875,
        6.84002685546875,
        6.8599853515625,
        6.8800048828125,
        6.9000244140625,
        6.91998291015625,
        6.94000244140625,
        6.96002197265625,
        6.97998046875,
        7.0,
        7.02001953125,
        7.03997802734375,
        7.05999755859375,
        7.08001708984375,
        7.0999755859375,
        7.1199951171875,
        7.1400146484375,
        7.15997314453125,
        7.17999267578125,
        7.20001220703125,
        7.22003173828125,
        7.239990234375,
        7.260009765625,
        7.280029296875,
        7.29998779296875,
        7.32000732421875,
        7.34002685546875,
        7.3599853515625,
        7.3800048828125,
        7.4000244140625,
        7.41998291015625,
        7.44000244140625,
        7.46002197265625,
        7.47998046875,
        7.5,
        7.52001953125,
        7.53997802734375,
        7.55999755859375,
        7.58001708984375,
        7.5999755859375,
        7.6199951171875,
        7.6400146484375,
        7.65997314453125,
        7.67999267578125,
        7.70001220703125,
        7.72003173828125,
        7.739990234375,
        7.760009765625,
        7.780029296875,
        7.79998779296875,
        7.82000732421875,
        7.84002685546875,
        7.8599853515625,
        7.8800048828125,
        7.9000244140625,
        7.91998291015625,
        7.94000244140625,
        7.96002197265625,
        7.97998046875,
        8.0,
        8.02001953125,
        8.03997802734375,
        8.05999755859375,
        8.08001708984375,
        8.0999755859375,
        8.1199951171875,
        8.1400146484375,
        8.15997314453125,
        8.17999267578125,
        8.20001220703125,
        8.22003173828125,
        8.239990234375,
        8.260009765625,
        8.280029296875,
        8.29998779296875,
        8.32000732421875,
        8.34002685546875,
        8.3599853515625,
        8.3800048828125,
        8.4000244140625,
        8.41998291015625,
        8.44000244140625,
        8.46002197265625,
        8.47998046875,
        8.5,
        8.52001953125,
        8.53997802734375,
        8.55999755859375,
        8.58001708984375,
        8.5999755859375,
        8.6199951171875,
        8.6400146484375,
        8.65997314453125,
        8.67999267578125,
        8.70001220703125,
        8.72003173828125,
        8.739990234375,
        8.760009765625,
        8.780029296875,
        8.79998779296875,
        8.82000732421875,
        8.84002685546875,
        8.8599853515625,
        8.8800048828125,
        8.9000244140625,
        8.91998291015625,
        8.94000244140625,
        8.96002197265625,
        8.97998046875,
        9.0,
        9.02001953125,
        9.03997802734375,
        9.05999755859375,
        9.08001708984375,
        9.0999755859375,
        9.1199951171875,
        9.1400146484375,
        9.15997314453125,
        9.17999267578125,
        9.20001220703125,
        9.22003173828125,
        9.239990234375,
        9.260009765625,
        9.280029296875,
        9.29998779296875,
        9.32000732421875,
        9.34002685546875,
        9.3599853515625,
        9.3800048828125,
        9.4000244140625,
        9.41998291015625,
        9.44000244140625,
        9.46002197265625,
        9.47998046875,
        9.5,
        9.52001953125,
        9.53997802734375,
        9.55999755859375,
        9.58001708984375,
        9.5999755859375,
        9.6199951171875,
        9.6400146484375,
        9.65997314453125,
        9.67999267578125,
        9.70001220703125,
        9.72003173828125,
        9.739990234375,
        9.760009765625,
        9.780029296875,
        9.79998779296875,
        9.82000732421875,
        9.84002685546875,
        9.8599853515625,
        9.8800048828125,
        9.9000244140625,
        9.91998291015625,
        9.94000244140625,
        9.96002197265625,
        9.97998046875,
        10.0,
        10.02001953125,
        10.03997802734375,
        10.05999755859375,
        10.08001708984375,
        10.0999755859375,
        10.1199951171875,
        10.1400146484375,
        10.15997314453125,
        10.17999267578125,
        10.20001220703125,
        10.22003173828125,
        10.239990234375,
        10.260009765625,
        10.280029296875,
        10.29998779296875,
        10.32000732421875,
        10.34002685546875,
        10.3599853515625,
        10.3800048828125,
        10.4000244140625,
        10.41998291015625,
        10.44000244140625,
        10.46002197265625,
        10.47998046875,
        10.5,
        10.52001953125,
        10.53997802734375,
        10.55999755859375,
        10.58001708984375,
        10.5999755859375,
        10.6199951171875,
        10.6400146484375,
        10.65997314453125,
        10.67999267578125,
        10.70001220703125,
        10.72003173828125,
        10.739990234375,
        10.760009765625,
        10.780029296875,
        10.79998779296875,
        10.82000732421875,
        10.84002685546875,
        10.8599853515625,
        10.8800048828125,
        10.9000244140625,
        10.91998291015625,
        10.94000244140625,
        10.96002197265625,
        10.97998046875,
        11.0,
        11.02001953125,
        11.03997802734375,
        11.05999755859375,
        11.08001708984375,
        11.0999755859375,
        11.1199951171875,
        11.1400146484375,
        11.15997314453125,
        11.17999267578125,
        11.20001220703125,
        11.22003173828125,
        11.239990234375,
        11.260009765625,
        11.280029296875,
        11.29998779296875,
        11.32000732421875,
        11.34002685546875,
        11.3599853515625,
        11.3800048828125,
        11.4000244140625,
        11.41998291015625,
        11.44000244140625,
        11.46002197265625,
        11.47998046875,
        11.5,
        11.52001953125,
        11.53997802734375,
        11.55999755859375,
        11.58001708984375,
        11.5999755859375,
        11.6199951171875,
        11.6400146484375,
        11.65997314453125,
        11.67999267578125,
        11.70001220703125,
        11.72003173828125,
        11.739990234375,
        11.760009765625,
        11.780029296875,
        11.79998779296875,
        11.82000732421875,
        11.84002685546875,
        11.8599853515625,
        11.8800048828125,
        11.9000244140625,
        11.91998291015625,
        11.94000244140625,
        11.96002197265625,
        11.97998046875,
        12.0,
        12.02001953125,
        12.03997802734375,
        12.05999755859375,
        12.08001708984375,
        12.0999755859375,
        12.1199951171875,
        12.1400146484375,
        12.15997314453125,
        12.17999267578125,
        12.20001220703125,
        12.22003173828125,
        12.239990234375,
        12.260009765625,
        12.280029296875,
        12.29998779296875,
        12.32000732421875,
        12.34002685546875,
        12.3599853515625,
        12.3800048828125,
        12.4000244140625,
        12.41998291015625,
        12.44000244140625,
        12.46002197265625,
        12.47998046875,
        12.5,
        12.52001953125,
        12.53997802734375,
        12.55999755859375,
        12.58001708984375,
        12.5999755859375,
        12.6199951171875,
        12.6400146484375,
        12.65997314453125,
        12.67999267578125,
        12.70001220703125,
        12.72003173828125,
        12.739990234375,
        12.760009765625,
        12.780029296875,
        12.79998779296875,
        12.82000732421875,
        12.84002685546875,
        12.8599853515625,
        12.8800048828125,
        12.9000244140625,
        12.91998291015625,
        12.94000244140625,
        12.96002197265625,
        12.97998046875,
        13.0,
        13.02001953125,
        13.03997802734375,
        13.05999755859375,
        13.08001708984375,
        13.0999755859375,
        13.1199951171875,
        13.1400146484375,
        13.15997314453125,
        13.17999267578125,
        13.20001220703125,
        13.22003173828125,
        13.239990234375,
        13.260009765625,
        13.280029296875,
        13.29998779296875,
        13.32000732421875,
        13.34002685546875,
        13.3599853515625,
        13.3800048828125,
        13.4000244140625,
        13.41998291015625,
        13.44000244140625,
        13.46002197265625,
        13.47998046875,
        13.5,
        13.52001953125,
        13.53997802734375,
        13.55999755859375,
        13.58001708984375,
        13.5999755859375,
        13.6199951171875,
        13.6400146484375,
        13.65997314453125,
        13.67999267578125,
        13.70001220703125,
        13.719970703125,
        13.739990234375,
        13.760009765625,
        13.780029296875,
        13.79998779296875,
        13.82000732421875,
        13.84002685546875,
        13.8599853515625,
        13.8800048828125,
        13.9000244140625,
        13.91998291015625,
        13.94000244140625,
        13.96002197265625,
        13.97998046875,
        14.0,
        14.02001953125,
        14.03997802734375,
        14.05999755859375,
        14.08001708984375,
        14.0999755859375,
        14.1199951171875,
        14.1400146484375,
        14.15997314453125,
        14.17999267578125,
        14.20001220703125,
        14.219970703125,
        14.239990234375,
        14.260009765625,
        14.280029296875,
        14.29998779296875,
        14.32000732421875,
        14.34002685546875,
        14.3599853515625,
        14.3800048828125,
        14.4000244140625,
        14.41998291015625,
        14.44000244140625,
        14.46002197265625,
        14.47998046875,
        14.5,
        14.52001953125,
        14.53997802734375,
        14.55999755859375,
        14.58001708984375,
        14.5999755859375,
        14.6199951171875,
        14.6400146484375,
        14.65997314453125,
        14.67999267578125,
        14.70001220703125,
        14.719970703125,
        14.739990234375,
        14.760009765625,
        14.780029296875,
        14.79998779296875,
        14.82000732421875,
        14.84002685546875,
        14.8599853515625,
        14.8800048828125,
        14.9000244140625,
        14.91998291015625,
        14.94000244140625,
        14.96002197265625,
        14.97998046875,
        15.0,
        15.02001953125,
        15.03997802734375,
        15.05999755859375,
        15.08001708984375,
        15.0999755859375,
        15.1199951171875,
        15.1400146484375,
        15.15997314453125,
        15.17999267578125,
        15.20001220703125,
        15.219970703125,
        15.239990234375,
        15.260009765625,
        15.280029296875,
        15.29998779296875,
        15.32000732421875,
        15.34002685546875,
        15.3599853515625,
        15.3800048828125,
        15.4000244140625,
        15.41998291015625,
        15.44000244140625,
        15.46002197265625,
        15.47998046875,
        15.5,
        15.52001953125,
        15.53997802734375,
        15.55999755859375,
        15.58001708984375,
        15.5999755859375,
        15.6199951171875,
        15.6400146484375,
        15.65997314453125,
        15.67999267578125,
        15.70001220703125,
        15.719970703125,
        15.739990234375,
        15.760009765625,
        15.780029296875,
        15.79998779296875,
        15.82000732421875,
        15.84002685546875,
        15.8599853515625,
        15.8800048828125,
        15.9000244140625,
        15.91998291015625,
        15.94000244140625,
        15.96002197265625,
        15.97998046875,
        16.0,
        16.02001953125,
        16.03997802734375,
        16.05999755859375,
        16.08001708984375,
        16.0999755859375,
        16.1199951171875,
        16.1400146484375,
        16.15997314453125,
        16.17999267578125,
        16.20001220703125,
        16.219970703125,
        16.239990234375,
        16.260009765625,
        16.280029296875,
        16.29998779296875,
        16.32000732421875,
        16.34002685546875,
        16.3599853515625,
        16.3800048828125,
        16.4000244140625,
        16.41998291015625,
        16.44000244140625,
        16.46002197265625,
        16.47998046875,
        16.5,
        16.52001953125,
        16.53997802734375,
        16.55999755859375,
        16.58001708984375,
        16.5999755859375,
        16.6199951171875,
        16.6400146484375,
        16.65997314453125,
        16.67999267578125,
        16.70001220703125,
        16.719970703125,
        16.739990234375,
        16.760009765625,
        16.780029296875,
        16.79998779296875,
        16.82000732421875,
        16.84002685546875,
        16.8599853515625,
        16.8800048828125,
        16.9000244140625,
        16.91998291015625,
        16.94000244140625,
        16.96002197265625,
        16.97998046875,
        17.0,
        17.02001953125,
        17.03997802734375,
        17.05999755859375,
        17.08001708984375,
        17.0999755859375,
        17.1199951171875,
        17.1400146484375,
        17.15997314453125,
        17.17999267578125,
        17.20001220703125,
        17.219970703125,
        17.239990234375,
        17.260009765625,
        17.280029296875,
        17.29998779296875,
        17.32000732421875,
        17.34002685546875,
        17.3599853515625,
        17.3800048828125,
        17.4000244140625,
        17.41998291015625,
        17.44000244140625,
        17.46002197265625,
        17.47998046875,
        17.5,
        17.52001953125,
        17.53997802734375,
        17.55999755859375,
        17.58001708984375,
        17.5999755859375,
        17.6199951171875,
        17.6400146484375,
        17.65997314453125,
        17.67999267578125,
        17.70001220703125,
        17.719970703125,
        17.739990234375,
        17.760009765625,
        17.780029296875,
        17.79998779296875,
        17.82000732421875,
        17.84002685546875,
        17.8599853515625,
        17.8800048828125,
        17.9000244140625,
        17.91998291015625,
        17.94000244140625,
        17.96002197265625,
        17.97998046875,
        18.0,
        18.02001953125,
        18.03997802734375,
        18.05999755859375,
        18.08001708984375,
        18.0999755859375,
        18.1199951171875,
        18.1400146484375,
        18.15997314453125,
        18.17999267578125,
        18.20001220703125,
        18.219970703125,
        18.239990234375,
        18.260009765625,
        18.280029296875,
        18.29998779296875,
        18.32000732421875,
        18.34002685546875,
        18.3599853515625,
        18.3800048828125,
        18.4000244140625,
        18.41998291015625,
        18.44000244140625,
        18.46002197265625,
        18.47998046875,
        18.5,
        18.52001953125,
        18.53997802734375,
        18.55999755859375,
        18.58001708984375,
        18.5999755859375,
        18.6199951171875,
        18.6400146484375,
        18.65997314453125,
        18.67999267578125,
        18.70001220703125,
        18.719970703125,
        18.739990234375,
        18.760009765625,
        18.780029296875,
        18.79998779296875,
        18.82000732421875,
        18.84002685546875,
        18.8599853515625,
        18.8800048828125,
        18.9000244140625,
        18.91998291015625,
        18.94000244140625,
        18.96002197265625,
        18.97998046875,
        19.0,
        19.02001953125,
        19.03997802734375,
        19.05999755859375,
        19.08001708984375,
        19.0999755859375,
        19.1199951171875,
        19.1400146484375,
        19.15997314453125,
        19.17999267578125,
        19.20001220703125,
        19.219970703125,
        19.239990234375,
        19.260009765625,
        19.280029296875,
        19.29998779296875,
        19.32000732421875,
        19.34002685546875,
        19.3599853515625,
        19.3800048828125,
        19.4000244140625,
        19.41998291015625,
        19.44000244140625,
        19.46002197265625,
        19.47998046875,
        19.5,
        19.52001953125,
        19.53997802734375,
        19.55999755859375,
        19.58001708984375,
        19.5999755859375,
        19.6199951171875,
        19.6400146484375,
        19.65997314453125,
        19.67999267578125,
        19.70001220703125,
        19.719970703125,
        19.739990234375,
        19.760009765625,
        19.780029296875,
        19.79998779296875,
        19.82000732421875,
        19.84002685546875,
        19.8599853515625,
        19.8800048828125,
        19.9000244140625,
        19.91998291015625,
        19.94000244140625,
        19.96002197265625,
        19.97998046875,
        20.0,
        20.02001953125,
        20.03997802734375,
        20.05999755859375,
        20.08001708984375,
        20.0999755859375,
        20.1199951171875,
        20.1400146484375,
        20.15997314453125,
        20.17999267578125,
        20.20001220703125,
        20.219970703125,
        20.239990234375,
        20.260009765625,
        20.280029296875,
        20.29998779296875,
        20.32000732421875,
        20.34002685546875,
        20.3599853515625,
        20.3800048828125,
        20.4000244140625,
        20.41998291015625,
        20.44000244140625,
        20.46002197265625,
        20.47998046875,
        20.5,
        20.52001953125,
        20.53997802734375,
        20.55999755859375,
        20.58001708984375,
        20.5999755859375,
        20.6199951171875,
        20.6400146484375,
        20.65997314453125,
        20.67999267578125,
        20.70001220703125,
        20.719970703125,
        20.739990234375,
        20.760009765625,
        20.780029296875,
        20.79998779296875,
        20.82000732421875,
        20.84002685546875,
        20.8599853515625,
        20.8800048828125,
        20.9000244140625,
        20.91998291015625,
        20.94000244140625,
        20.96002197265625,
        20.97998046875,
        21.0,
        21.02001953125,
        21.03997802734375,
        21.05999755859375,
        21.08001708984375,
        21.0999755859375,
        21.1199951171875,
        21.1400146484375,
        21.15997314453125,
        21.17999267578125,
        21.20001220703125,
        21.219970703125,
        21.239990234375,
        21.260009765625,
        21.280029296875,
        21.29998779296875,
        21.32000732421875,
        21.34002685546875,
        21.3599853515625,
        21.3800048828125,
        21.4000244140625,
        21.41998291015625,
        21.44000244140625,
        21.46002197265625,
        21.47998046875,
        21.5,
        21.52001953125,
        21.53997802734375,
        21.55999755859375,
        21.58001708984375,
        21.5999755859375,
        21.6199951171875,
        21.6400146484375,
        21.65997314453125,
        21.67999267578125,
        21.70001220703125,
        21.719970703125,
        21.739990234375,
        21.760009765625,
        21.780029296875,
        21.79998779296875,
        21.82000732421875,
        21.84002685546875,
        21.8599853515625,
        21.8800048828125,
        21.9000244140625,
        21.91998291015625,
        21.94000244140625,
        21.96002197265625,
        21.97998046875,
        22.0,
        22.02001953125,
        22.03997802734375,
        22.05999755859375,
        22.08001708984375,
        22.0999755859375,
        22.1199951171875,
        22.1400146484375,
        22.15997314453125,
        22.17999267578125,
        22.20001220703125,
        22.219970703125,
        22.239990234375,
        22.260009765625,
        22.280029296875,
        22.29998779296875,
        22.32000732421875,
        22.34002685546875,
        22.3599853515625,
        22.3800048828125,
        22.4000244140625,
        22.41998291015625,
        22.44000244140625,
        22.46002197265625,
        22.47998046875,
        22.5,
        22.52001953125,
        22.53997802734375,
        22.55999755859375,
        22.58001708984375,
        22.5999755859375,
        22.6199951171875,
        22.6400146484375,
        22.65997314453125,
        22.67999267578125,
        22.70001220703125,
        22.719970703125,
        22.739990234375,
        22.760009765625,
        22.780029296875,
        22.79998779296875,
        22.82000732421875,
        22.84002685546875,
        22.8599853515625,
        22.8800048828125,
        22.9000244140625,
        22.91998291015625,
        22.94000244140625,
        22.96002197265625,
        22.97998046875,
        23.0,
        23.02001953125,
        23.03997802734375,
        23.05999755859375,
        23.08001708984375,
        23.0999755859375,
        23.1199951171875,
        23.1400146484375,
        23.15997314453125,
        23.17999267578125,
        23.20001220703125,
        23.219970703125,
        23.239990234375,
        23.260009765625,
        23.280029296875,
        23.29998779296875,
        23.32000732421875,
        23.34002685546875,
        23.3599853515625,
        23.3800048828125,
        23.4000244140625,
        23.41998291015625,
        23.44000244140625,
        23.46002197265625,
        23.47998046875,
        23.5,
        23.52001953125,
        23.53997802734375,
        23.55999755859375,
        23.58001708984375,
        23.5999755859375,
        23.6199951171875,
        23.6400146484375,
        23.65997314453125,
        23.67999267578125,
        23.70001220703125,
        23.719970703125,
        23.739990234375,
        23.760009765625,
        23.780029296875,
        23.79998779296875,
        23.82000732421875,
        23.84002685546875,
        23.8599853515625,
        23.8800048828125,
        23.9000244140625,
        23.91998291015625,
        23.94000244140625,
        23.96002197265625,
        23.97998046875,
        24.0,
        24.02001953125,
        24.03997802734375,
        24.05999755859375,
        24.08001708984375,
        24.0999755859375,
        24.1199951171875,
        24.1400146484375,
        24.15997314453125,
        24.17999267578125,
        24.20001220703125,
        24.219970703125,
        24.239990234375,
        24.260009765625,
        24.280029296875,
        24.29998779296875,
        24.32000732421875,
        24.34002685546875,
        24.3599853515625,
        24.3800048828125,
        24.4000244140625,
        24.41998291015625,
        24.44000244140625,
        24.46002197265625,
        24.47998046875,
        24.5,
        24.52001953125,
        24.53997802734375,
        24.55999755859375,
        24.58001708984375,
        24.5999755859375,
        24.6199951171875,
        24.6400146484375,
        24.65997314453125,
        24.67999267578125,
        24.70001220703125,
        24.719970703125,
        24.739990234375,
        24.760009765625,
        24.780029296875,
        24.79998779296875,
        24.82000732421875,
        24.84002685546875,
        24.8599853515625,
        24.8800048828125,
        24.9000244140625,
        24.91998291015625,
        24.94000244140625,
        24.96002197265625,
        24.97998046875,
        25.0,
        25.02001953125,
        25.03997802734375,
        25.05999755859375,
        25.08001708984375,
        25.0999755859375,
        25.1199951171875,
        25.1400146484375,
        25.15997314453125,
        25.17999267578125,
        25.20001220703125,
        25.219970703125,
        25.239990234375,
        25.260009765625,
        25.280029296875,
        25.29998779296875,
        25.32000732421875,
        25.34002685546875,
        25.3599853515625,
        25.3800048828125,
        25.4000244140625,
        25.41998291015625,
        25.44000244140625,
        25.46002197265625,
        25.47998046875,
        25.5,
        25.52001953125,
        25.53997802734375,
        25.55999755859375,
        25.58001708984375,
        25.5999755859375,
        25.6199951171875,
        25.6400146484375,
        25.65997314453125,
        25.67999267578125,
        25.70001220703125,
        25.719970703125,
        25.739990234375,
        25.760009765625,
        25.780029296875,
        25.79998779296875,
        25.82000732421875,
        25.84002685546875,
        25.8599853515625,
        25.8800048828125,
        25.9000244140625,
        25.91998291015625,
        25.94000244140625,
        25.96002197265625,
        25.97998046875,
        26.0,
        26.02001953125,
        26.03997802734375,
        26.05999755859375,
        26.08001708984375,
        26.0999755859375,
        26.1199951171875,
        26.1400146484375,
        26.15997314453125,
        26.17999267578125,
        26.20001220703125,
        26.219970703125,
        26.239990234375,
        26.260009765625,
        26.280029296875,
        26.29998779296875,
        26.32000732421875,
        26.34002685546875,
        26.3599853515625,
        26.3800048828125,
        26.4000244140625,
        26.41998291015625,
        26.44000244140625,
        26.46002197265625,
        26.47998046875,
        26.5,
        26.52001953125,
        26.53997802734375,
        26.55999755859375,
        26.58001708984375,
        26.5999755859375,
        26.6199951171875,
        26.6400146484375,
        26.65997314453125,
        26.67999267578125,
        26.70001220703125,
        26.719970703125,
        26.739990234375,
        26.760009765625,
        26.780029296875,
        26.79998779296875,
        26.82000732421875,
        26.84002685546875,
        26.8599853515625,
        26.8800048828125,
        26.9000244140625,
        26.91998291015625,
        26.94000244140625,
        26.96002197265625,
        26.97998046875,
        27.0,
        27.02001953125,
        27.03997802734375,
        27.05999755859375,
        27.08001708984375,
        27.0999755859375,
        27.1199951171875,
        27.1400146484375,
        27.15997314453125,
        27.17999267578125,
        27.20001220703125,
        27.219970703125,
        27.239990234375,
        27.260009765625,
        27.280029296875,
        27.29998779296875,
        27.32000732421875,
        27.34002685546875,
        27.3599853515625,
        27.3800048828125,
        27.4000244140625,
        27.41998291015625,
        27.44000244140625,
        27.46002197265625,
        27.47998046875,
        27.5,
        27.52001953125,
        27.53997802734375,
        27.55999755859375,
        27.58001708984375,
        27.5999755859375,
        27.6199951171875,
        27.6400146484375,
        27.65997314453125,
        27.67999267578125,
        27.70001220703125,
        27.719970703125,
        27.739990234375,
        27.760009765625,
        27.780029296875,
        27.79998779296875,
        27.82000732421875,
        27.84002685546875,
        27.8599853515625,
        27.8800048828125,
        27.9000244140625,
        27.91998291015625,
        27.94000244140625,
        27.96002197265625,
        27.97998046875,
        28.0,
        28.02001953125,
        28.03997802734375,
        28.05999755859375,
        28.08001708984375,
        28.0999755859375,
        28.1199951171875,
        28.1400146484375,
        28.15997314453125,
        28.17999267578125,
        28.20001220703125,
        28.219970703125,
        28.239990234375,
        28.260009765625,
        28.280029296875,
        28.29998779296875,
        28.32000732421875,
        28.34002685546875,
        28.3599853515625,
        28.3800048828125,
        28.4000244140625,
        28.41998291015625,
        28.44000244140625,
        28.46002197265625,
        28.47998046875,
        28.5,
        28.52001953125,
        28.53997802734375,
        28.55999755859375,
        28.58001708984375,
        28.5999755859375,
        28.6199951171875,
        28.6400146484375,
        28.65997314453125,
        28.67999267578125,
        28.70001220703125,
        28.719970703125,
        28.739990234375,
        28.760009765625,
        28.780029296875,
        28.79998779296875,
        28.82000732421875,
        28.84002685546875,
        28.8599853515625,
        28.8800048828125,
        28.9000244140625,
        28.91998291015625,
        28.94000244140625,
        28.96002197265625,
        28.97998046875,
        29.0,
        29.02001953125,
        29.03997802734375,
        29.05999755859375,
        29.08001708984375,
        29.0999755859375,
        29.1199951171875,
        29.1400146484375,
        29.15997314453125,
        29.17999267578125,
        29.20001220703125,
        29.219970703125,
        29.239990234375,
        29.260009765625,
        29.280029296875,
        29.29998779296875,
        29.32000732421875,
        29.34002685546875,
        29.3599853515625,
        29.3800048828125,
        29.4000244140625,
        29.41998291015625,
        29.44000244140625,
        29.46002197265625,
        29.47998046875,
        29.5,
        29.52001953125,
        29.53997802734375,
        29.55999755859375,
        29.58001708984375,
        29.5999755859375,
        29.6199951171875,
        29.6400146484375,
        29.65997314453125,
        29.67999267578125,
        29.70001220703125,
        29.719970703125,
        29.739990234375,
        29.760009765625,
        29.780029296875,
        29.79998779296875,
        29.82000732421875,
        29.84002685546875,
        29.8599853515625,
        29.8800048828125,
        29.9000244140625,
        29.91998291015625,
        29.94000244140625,
        29.96002197265625,
        29.97998046875,
        30.0,
        30.02001953125,
        30.03997802734375,
        30.05999755859375,
        30.08001708984375,
        30.0999755859375,
        30.1199951171875,
        30.1400146484375,
        30.15997314453125,
        30.17999267578125,
        30.20001220703125,
        30.219970703125,
        30.239990234375,
        30.260009765625,
        30.280029296875,
        30.29998779296875,
        30.32000732421875,
        30.34002685546875,
        30.3599853515625,
        30.3800048828125,
        30.4000244140625,
        30.41998291015625,
        30.44000244140625,
        30.46002197265625,
        30.47998046875,
        30.5,
        30.52001953125,
        30.53997802734375,
        30.55999755859375,
        30.58001708984375,
        30.5999755859375,
        30.6199951171875,
        30.6400146484375,
        30.65997314453125,
        30.67999267578125,
        30.70001220703125,
        30.719970703125,
        30.739990234375,
        30.760009765625,
        30.780029296875,
        30.79998779296875,
        30.82000732421875,
        30.84002685546875,
        30.8599853515625,
        30.8800048828125,
        30.9000244140625,
        30.91998291015625,
        30.94000244140625,
        30.96002197265625,
        30.97998046875,
        31.0,
        31.02001953125,
        31.03997802734375,
        31.05999755859375,
        31.08001708984375,
        31.0999755859375,
        31.1199951171875,
        31.1400146484375,
        31.15997314453125,
        31.17999267578125,
        31.20001220703125,
        31.219970703125,
        31.239990234375,
        31.260009765625,
        31.280029296875,
        31.29998779296875,
        31.32000732421875,
        31.34002685546875,
        31.3599853515625,
        31.3800048828125,
        31.4000244140625,
        31.41998291015625,
        31.44000244140625,
        31.46002197265625,
        31.47998046875,
        31.5,
        31.52001953125,
        31.53997802734375,
        31.55999755859375,
        31.58001708984375,
        31.5999755859375,
        31.6199951171875,
        31.6400146484375,
        31.65997314453125,
        31.67999267578125,
        31.70001220703125,
        31.719970703125,
        31.739990234375,
        31.760009765625,
        31.780029296875,
        31.79998779296875,
        31.82000732421875,
        31.84002685546875,
        31.8599853515625,
        31.8800048828125,
        31.9000244140625,
        31.91998291015625,
        31.94000244140625,
        31.96002197265625,
        31.97998046875,
        32.0,
        32.02001953125,
        32.03997802734375,
        32.05999755859375,
        32.08001708984375,
        32.0999755859375,
        32.1199951171875,
        32.1400146484375,
        32.15997314453125,
        32.17999267578125,
        32.20001220703125,
        32.219970703125,
        32.239990234375,
        32.260009765625,
        32.280029296875,
        32.29998779296875,
        32.32000732421875,
        32.34002685546875,
        32.3599853515625,
        32.3800048828125,
        32.4000244140625,
        32.41998291015625,
        32.44000244140625,
        32.46002197265625,
        32.47998046875,
        32.5,
        32.52001953125,
        32.53997802734375,
        32.55999755859375,
        32.58001708984375,
        32.5999755859375,
        32.6199951171875,
        32.6400146484375,
        32.65997314453125,
        32.67999267578125,
        32.70001220703125,
        32.719970703125,
        32.739990234375,
        32.760009765625,
        32.780029296875,
        32.79998779296875,
        32.82000732421875,
        32.84002685546875,
        32.8599853515625,
        32.8800048828125,
        32.9000244140625,
        32.91998291015625,
        32.94000244140625,
        32.96002197265625,
        32.97998046875,
        33.0,
        33.02001953125,
        33.03997802734375,
        33.05999755859375,
        33.08001708984375,
        33.0999755859375,
        33.1199951171875,
        33.1400146484375,
        33.15997314453125,
        33.17999267578125,
        33.20001220703125,
        33.219970703125,
        33.239990234375,
        33.260009765625,
        33.280029296875,
        33.29998779296875,
        33.32000732421875,
        33.34002685546875,
        33.3599853515625,
        33.3800048828125,
        33.4000244140625,
        33.41998291015625,
        33.44000244140625,
        33.46002197265625,
        33.47998046875,
        33.5,
        33.52001953125,
        33.53997802734375,
        33.55999755859375,
        33.58001708984375,
        33.5999755859375,
        33.6199951171875,
        33.6400146484375,
        33.65997314453125,
        33.67999267578125,
        33.70001220703125,
        33.719970703125,
        33.739990234375,
        33.760009765625,
        33.780029296875,
        33.79998779296875,
        33.82000732421875,
        33.84002685546875,
        33.8599853515625,
        33.8800048828125,
        33.9000244140625,
        33.91998291015625,
        33.94000244140625,
        33.96002197265625,
        33.97998046875,
        34.0,
        34.02001953125,
        34.03997802734375,
        34.05999755859375,
        34.08001708984375,
        34.0999755859375,
        34.1199951171875,
        34.1400146484375,
        34.15997314453125,
        34.17999267578125,
        34.20001220703125,
        34.219970703125,
        34.239990234375,
        34.260009765625,
        34.280029296875,
        34.29998779296875,
        34.32000732421875,
        34.34002685546875,
        34.3599853515625,
        34.3800048828125,
        34.4000244140625,
        34.41998291015625,
        34.44000244140625,
        34.46002197265625,
        34.47998046875,
        34.5,
        34.52001953125,
        34.53997802734375,
        34.55999755859375,
        34.58001708984375,
        34.5999755859375,
        34.6199951171875,
        34.6400146484375,
        34.65997314453125,
        34.67999267578125,
        34.70001220703125,
        34.719970703125,
        34.739990234375,
        34.760009765625,
        34.780029296875,
        34.79998779296875,
        34.82000732421875,
        34.84002685546875,
        34.8599853515625,
        34.8800048828125,
        34.9000244140625,
        34.91998291015625,
        34.94000244140625,
        34.96002197265625,
        34.97998046875,
        35.0,
        35.02001953125,
        35.03997802734375,
        35.05999755859375,
        35.08001708984375,
        35.0999755859375,
        35.1199951171875,
        35.1400146484375,
        35.15997314453125,
        35.17999267578125,
        35.20001220703125,
        35.219970703125,
        35.239990234375,
        35.260009765625,
        35.280029296875,
        35.29998779296875,
        35.32000732421875,
        35.34002685546875,
        35.3599853515625,
        35.3800048828125,
        35.4000244140625,
        35.41998291015625,
        35.44000244140625,
        35.46002197265625,
        35.47998046875,
        35.5,
        35.52001953125,
        35.53997802734375,
        35.55999755859375,
        35.58001708984375,
        35.5999755859375,
        35.6199951171875,
        35.6400146484375,
        35.65997314453125,
        35.67999267578125,
        35.70001220703125,
        35.719970703125,
        35.739990234375,
        35.760009765625,
        35.780029296875,
        35.79998779296875,
        35.82000732421875,
        35.84002685546875,
        35.8599853515625,
        35.8800048828125,
        35.9000244140625,
        35.91998291015625,
        35.94000244140625,
        35.96002197265625,
        35.97998046875,
        36.0,
        36.02001953125,
        36.03997802734375,
        36.05999755859375,
        36.08001708984375,
        36.0999755859375,
        36.1199951171875,
        36.1400146484375,
        36.15997314453125,
        36.17999267578125,
        36.20001220703125,
        36.219970703125,
        36.239990234375,
        36.260009765625,
        36.280029296875,
        36.29998779296875,
        36.32000732421875,
        36.34002685546875,
        36.3599853515625,
        36.3800048828125,
        36.4000244140625,
        36.41998291015625,
        36.44000244140625,
        36.46002197265625,
        36.47998046875,
        36.5,
        36.52001953125,
        36.53997802734375,
        36.55999755859375,
        36.58001708984375,
        36.5999755859375,
        36.6199951171875,
        36.6400146484375,
        36.65997314453125,
        36.67999267578125,
        36.70001220703125,
        36.719970703125,
        36.739990234375,
        36.760009765625,
        36.780029296875,
        36.79998779296875,
        36.82000732421875,
        36.84002685546875,
        36.8599853515625,
        36.8800048828125,
        36.9000244140625,
        36.91998291015625,
        36.94000244140625,
        36.96002197265625,
        36.97998046875,
        37.0,
        37.02001953125,
        37.03997802734375,
        37.05999755859375,
        37.08001708984375,
        37.0999755859375,
        37.1199951171875,
        37.1400146484375,
        37.15997314453125,
        37.17999267578125,
        37.20001220703125,
        37.219970703125,
        37.239990234375,
        37.260009765625,
        37.280029296875,
        37.29998779296875,
        37.32000732421875,
        37.34002685546875,
        37.3599853515625,
        37.3800048828125,
        37.4000244140625,
        37.41998291015625,
        37.44000244140625,
        37.46002197265625,
        37.47998046875,
        37.5,
        37.52001953125,
        37.53997802734375,
        37.55999755859375,
        37.58001708984375,
        37.5999755859375,
        37.6199951171875,
        37.6400146484375,
        37.65997314453125,
        37.67999267578125,
        37.70001220703125,
        37.719970703125,
        37.739990234375,
        37.760009765625,
        37.780029296875,
        37.79998779296875,
        37.82000732421875,
        37.84002685546875,
        37.8599853515625,
        37.8800048828125,
        37.9000244140625,
        37.91998291015625,
        37.94000244140625,
        37.96002197265625,
        37.97998046875,
        38.0,
        38.02001953125,
        38.03997802734375,
        38.05999755859375,
        38.08001708984375,
        38.0999755859375,
        38.1199951171875,
        38.1400146484375,
        38.15997314453125,
        38.17999267578125,
        38.20001220703125,
        38.219970703125,
        38.239990234375,
        38.260009765625,
        38.280029296875,
        38.29998779296875,
        38.32000732421875,
        38.34002685546875,
        38.3599853515625,
        38.3800048828125,
        38.4000244140625,
        38.41998291015625,
        38.44000244140625,
        38.46002197265625,
        38.47998046875,
        38.5,
        38.52001953125,
        38.53997802734375,
        38.55999755859375,
        38.58001708984375,
        38.5999755859375,
        38.6199951171875,
        38.6400146484375,
        38.65997314453125,
        38.67999267578125,
        38.70001220703125,
        38.719970703125,
        38.739990234375,
        38.760009765625,
        38.780029296875,
        38.79998779296875,
        38.82000732421875,
        38.84002685546875,
        38.8599853515625,
        38.8800048828125,
        38.9000244140625,
        38.91998291015625,
        38.94000244140625,
        38.96002197265625,
        38.97998046875,
        39.0,
        39.02001953125,
        39.03997802734375,
        39.05999755859375,
        39.08001708984375,
        39.0999755859375,
        39.1199951171875,
        39.1400146484375,
        39.15997314453125,
        39.17999267578125,
        39.20001220703125,
        39.219970703125,
        39.239990234375,
        39.260009765625,
        39.280029296875,
        39.29998779296875,
        39.32000732421875,
        39.34002685546875,
        39.3599853515625,
        39.3800048828125,
        39.4000244140625,
        39.41998291015625,
        39.44000244140625,
        39.46002197265625,
        39.47998046875,
        39.5,
        39.52001953125,
        39.53997802734375,
        39.55999755859375,
        39.58001708984375,
        39.5999755859375,
        39.6199951171875,
        39.6400146484375,
        39.65997314453125,
        39.67999267578125,
        39.70001220703125,
        39.719970703125,
        39.739990234375,
        39.760009765625,
        39.780029296875,
        39.79998779296875,
        39.82000732421875,
        39.84002685546875,
        39.8599853515625,
        39.8800048828125,
        39.9000244140625,
        39.91998291015625,
        39.94000244140625,
        39.96002197265625,
        39.97998046875,
        40.0,
        40.02001953125,
        40.03997802734375,
        40.05999755859375,
        40.08001708984375,
        40.0999755859375,
        40.1199951171875,
        40.1400146484375,
        40.15997314453125,
        40.17999267578125,
        40.20001220703125,
        40.219970703125,
        40.239990234375,
        40.260009765625,
        40.280029296875,
        40.29998779296875,
        40.32000732421875,
        40.34002685546875,
        40.3599853515625,
        40.3800048828125,
        40.4000244140625,
        40.41998291015625,
        40.44000244140625,
        40.46002197265625,
        40.47998046875,
        40.5,
        40.52001953125,
        40.53997802734375,
        40.55999755859375,
        40.58001708984375,
        40.5999755859375,
        40.6199951171875,
        40.6400146484375,
        40.65997314453125,
        40.67999267578125,
        40.70001220703125,
        40.719970703125,
        40.739990234375,
        40.760009765625,
        40.780029296875,
        40.79998779296875,
        40.82000732421875,
        40.84002685546875,
        40.8599853515625,
        40.8800048828125,
        40.9000244140625,
        40.91998291015625,
        40.94000244140625,
        40.96002197265625,
        40.97998046875,
        41.0,
        41.02001953125,
        41.03997802734375,
        41.05999755859375,
        41.08001708984375,
        41.0999755859375,
        41.1199951171875,
        41.1400146484375,
        41.15997314453125,
        41.17999267578125,
        41.20001220703125,
        41.219970703125,
        41.239990234375,
        41.260009765625,
        41.280029296875,
        41.29998779296875,
        41.32000732421875,
        41.34002685546875,
        41.3599853515625,
        41.3800048828125,
        41.4000244140625,
        41.41998291015625,
        41.44000244140625,
        41.46002197265625,
        41.47998046875,
        41.5,
        41.52001953125,
        41.53997802734375,
        41.55999755859375,
        41.58001708984375,
        41.5999755859375,
        41.6199951171875,
        41.6400146484375,
        41.65997314453125,
        41.67999267578125,
        41.70001220703125,
        41.719970703125,
        41.739990234375,
        41.760009765625,
        41.780029296875,
        41.79998779296875,
        41.82000732421875,
        41.84002685546875,
        41.8599853515625,
        41.8800048828125,
        41.9000244140625,
        41.91998291015625,
        41.94000244140625,
        41.96002197265625,
        41.97998046875,
        42.0,
        42.02001953125,
        42.03997802734375,
        42.05999755859375,
        42.08001708984375,
        42.0999755859375,
        42.1199951171875,
        42.1400146484375,
        42.15997314453125,
        42.17999267578125,
        42.20001220703125,
        42.219970703125,
        42.239990234375,
        42.260009765625,
        42.280029296875,
        42.29998779296875,
        42.32000732421875,
        42.34002685546875,
        42.3599853515625,
        42.3800048828125,
        42.4000244140625,
        42.41998291015625,
        42.44000244140625,
        42.46002197265625,
        42.47998046875,
        42.5,
        42.52001953125,
        42.53997802734375,
        42.55999755859375,
        42.58001708984375,
        42.5999755859375,
        42.6199951171875,
        42.6400146484375,
        42.65997314453125,
        42.67999267578125,
        42.70001220703125,
        42.719970703125,
        42.739990234375,
        42.760009765625,
        42.780029296875,
        42.79998779296875,
        42.82000732421875,
        42.84002685546875,
        42.8599853515625,
        42.8800048828125,
        42.9000244140625,
        42.91998291015625,
        42.94000244140625,
        42.96002197265625,
        42.97998046875,
        43.0,
        43.02001953125,
        43.03997802734375,
        43.05999755859375,
        43.08001708984375,
        43.0999755859375,
        43.1199951171875,
        43.1400146484375,
        43.15997314453125,
        43.17999267578125,
        43.20001220703125,
        43.219970703125,
        43.239990234375,
        43.260009765625,
        43.280029296875,
        43.29998779296875,
        43.32000732421875,
        43.34002685546875,
        43.3599853515625,
        43.3800048828125,
        43.4000244140625,
        43.41998291015625,
        43.44000244140625,
        43.46002197265625,
        43.47998046875,
        43.5,
        43.52001953125,
        43.53997802734375,
        43.55999755859375,
        43.58001708984375,
        43.5999755859375,
        43.6199951171875,
        43.6400146484375,
        43.65997314453125,
        43.67999267578125,
        43.70001220703125,
        43.719970703125,
        43.739990234375,
        43.760009765625,
        43.780029296875,
        43.79998779296875,
        43.82000732421875,
        43.84002685546875,
        43.8599853515625,
        43.8800048828125,
        43.9000244140625,
        43.91998291015625,
        43.94000244140625,
        43.96002197265625,
        43.97998046875,
        44.0,
        44.02001953125,
        44.03997802734375,
        44.05999755859375,
        44.08001708984375,
        44.0999755859375,
        44.1199951171875,
        44.1400146484375,
        44.15997314453125,
        44.17999267578125,
        44.20001220703125,
        44.219970703125,
        44.239990234375,
        44.260009765625,
        44.280029296875,
        44.29998779296875,
        44.32000732421875,
        44.34002685546875,
        44.3599853515625,
        44.3800048828125,
        44.4000244140625,
        44.41998291015625,
        44.44000244140625,
        44.46002197265625,
        44.47998046875,
        44.5,
        44.52001953125,
        44.53997802734375,
        44.55999755859375,
        44.58001708984375,
        44.5999755859375,
        44.6199951171875,
        44.6400146484375,
        44.65997314453125,
        44.67999267578125,
        44.70001220703125,
        44.719970703125,
        44.739990234375,
        44.760009765625,
        44.780029296875,
        44.79998779296875,
        44.82000732421875,
        44.84002685546875,
        44.8599853515625,
        44.8800048828125,
        44.9000244140625,
        44.91998291015625,
        44.94000244140625,
        44.96002197265625,
        44.97998046875,
        45.0,
        45.02001953125,
        45.03997802734375,
        45.05999755859375,
        45.08001708984375,
        45.0999755859375,
        45.1199951171875,
        45.1400146484375,
        45.15997314453125,
        45.17999267578125,
        45.20001220703125,
        45.219970703125,
        45.239990234375,
        45.260009765625,
        45.280029296875,
        45.29998779296875,
        45.32000732421875,
        45.34002685546875,
        45.3599853515625,
        45.3800048828125,
        45.4000244140625,
        45.41998291015625,
        45.44000244140625,
        45.46002197265625,
        45.47998046875,
        45.5,
        45.52001953125,
        45.53997802734375,
        45.55999755859375,
        45.58001708984375,
        45.5999755859375,
        45.6199951171875,
        45.6400146484375,
        45.65997314453125,
        45.67999267578125,
        45.70001220703125,
        45.719970703125,
        45.739990234375,
        45.760009765625,
        45.780029296875,
        45.79998779296875,
        45.82000732421875,
        45.84002685546875,
        45.8599853515625,
        45.8800048828125,
        45.9000244140625,
        45.91998291015625,
        45.94000244140625,
        45.96002197265625,
        45.97998046875,
        46.0,
        46.02001953125,
        46.03997802734375,
        46.05999755859375,
        46.08001708984375,
        46.0999755859375,
        46.1199951171875,
        46.1400146484375,
        46.15997314453125,
        46.17999267578125,
        46.20001220703125,
        46.219970703125,
        46.239990234375,
        46.260009765625,
        46.280029296875,
        46.29998779296875,
        46.32000732421875,
        46.34002685546875,
        46.3599853515625,
        46.3800048828125,
        46.4000244140625,
        46.41998291015625,
        46.44000244140625,
        46.46002197265625,
        46.47998046875,
        46.5,
        46.52001953125,
        46.53997802734375,
        46.55999755859375,
        46.58001708984375,
        46.5999755859375,
        46.6199951171875,
        46.6400146484375,
        46.65997314453125,
        46.67999267578125,
        46.70001220703125,
        46.719970703125,
        46.739990234375,
        46.760009765625,
        46.780029296875,
        46.79998779296875,
        46.82000732421875,
        46.84002685546875,
        46.8599853515625,
        46.8800048828125,
        46.9000244140625,
        46.91998291015625,
        46.94000244140625,
        46.96002197265625,
        46.97998046875,
        47.0,
        47.02001953125,
        47.03997802734375,
        47.05999755859375,
        47.08001708984375,
        47.0999755859375,
        47.1199951171875,
        47.1400146484375,
        47.15997314453125,
        47.17999267578125,
        47.20001220703125,
        47.219970703125,
        47.239990234375,
        47.260009765625,
        47.280029296875,
        47.29998779296875,
        47.32000732421875,
        47.34002685546875,
        47.3599853515625,
        47.3800048828125,
        47.4000244140625,
        47.41998291015625,
        47.44000244140625,
        47.46002197265625,
        47.47998046875,
        47.5,
        47.52001953125,
        47.53997802734375,
        47.55999755859375,
        47.58001708984375,
        47.5999755859375,
        47.6199951171875,
        47.6400146484375,
        47.65997314453125,
        47.67999267578125,
        47.70001220703125,
        47.719970703125,
        47.739990234375,
        47.760009765625,
        47.780029296875,
        47.79998779296875,
        47.82000732421875,
        47.84002685546875,
        47.8599853515625,
        47.8800048828125,
        47.9000244140625,
        47.91998291015625,
        47.94000244140625,
        47.96002197265625,
        47.97998046875,
        48.0,
        48.02001953125,
        48.03997802734375,
        48.05999755859375,
        48.08001708984375,
        48.0999755859375,
        48.1199951171875,
        48.1400146484375,
        48.15997314453125,
        48.17999267578125,
        48.20001220703125,
        48.219970703125,
        48.239990234375,
        48.260009765625,
        48.280029296875,
        48.29998779296875,
        48.32000732421875,
        48.34002685546875,
        48.3599853515625,
        48.3800048828125,
        48.4000244140625,
        48.41998291015625,
        48.44000244140625,
        48.46002197265625,
        48.47998046875,
        48.5,
        48.52001953125,
        48.53997802734375,
        48.55999755859375,
        48.58001708984375,
        48.5999755859375,
        48.6199951171875,
        48.6400146484375,
        48.65997314453125,
        48.67999267578125,
        48.70001220703125,
        48.719970703125,
        48.739990234375,
        48.760009765625,
        48.780029296875,
        48.79998779296875,
        48.82000732421875,
        48.84002685546875,
        48.8599853515625,
        48.8800048828125,
        48.9000244140625,
        48.91998291015625,
        48.94000244140625,
        48.96002197265625,
        48.97998046875,
        49.0,
        49.02001953125,
        49.03997802734375,
        49.05999755859375,
        49.08001708984375,
        49.0999755859375,
        49.1199951171875,
        49.1400146484375,
        49.15997314453125,
        49.17999267578125,
        49.20001220703125,
        49.219970703125,
        49.239990234375,
        49.260009765625,
        49.280029296875,
        49.29998779296875,
        49.32000732421875,
        49.34002685546875,
        49.3599853515625,
        49.3800048828125,
        49.4000244140625,
        49.41998291015625,
        49.44000244140625,
        49.46002197265625,
        49.47998046875,
        49.5,
        49.52001953125,
        49.53997802734375,
        49.55999755859375,
        49.58001708984375,
        49.5999755859375,
        49.6199951171875,
        49.6400146484375,
        49.65997314453125,
        49.67999267578125,
        49.70001220703125,
        49.719970703125,
        49.739990234375,
        49.760009765625,
        49.780029296875,
        49.79998779296875,
        49.82000732421875,
        49.84002685546875,
        49.8599853515625,
        49.8800048828125,
        49.9000244140625,
        49.91998291015625,
        49.94000244140625,
        49.96002197265625,
        49.97998046875,
        50.0,
        50.02001953125,
        50.03997802734375,
        50.05999755859375,
        50.08001708984375,
        50.0999755859375,
        50.1199951171875,
        50.1400146484375,
        50.15997314453125,
        50.17999267578125,
        50.20001220703125,
        50.219970703125,
        50.239990234375,
        50.260009765625,
        50.280029296875,
        50.29998779296875,
        50.32000732421875,
        50.34002685546875,
        50.3599853515625,
        50.3800048828125,
        50.4000244140625,
        50.41998291015625,
        50.44000244140625,
        50.46002197265625,
        50.47998046875,
        50.5,
        50.52001953125,
        50.53997802734375,
        50.55999755859375,
        50.58001708984375,
        50.5999755859375,
        50.6199951171875,
        50.6400146484375,
        50.65997314453125,
        50.67999267578125,
        50.70001220703125,
        50.719970703125,
        50.739990234375,
        50.760009765625,
        50.780029296875,
        50.79998779296875,
        50.82000732421875,
        50.84002685546875,
        50.8599853515625,
        50.8800048828125,
        50.9000244140625,
        50.91998291015625,
        50.94000244140625,
        50.96002197265625,
        50.97998046875,
        51.0,
        51.02001953125,
        51.03997802734375,
        51.05999755859375,
        51.08001708984375,
        51.0999755859375,
        51.1199951171875,
        51.1400146484375,
        51.15997314453125,
        51.17999267578125,
        51.20001220703125,
        51.219970703125,
        51.239990234375,
        51.260009765625,
        51.280029296875,
        51.29998779296875,
        51.32000732421875,
        51.34002685546875,
        51.3599853515625,
        51.3800048828125,
        51.4000244140625,
        51.41998291015625,
        51.44000244140625,
        51.46002197265625,
        51.47998046875,
        51.5,
        51.52001953125,
        51.53997802734375,
        51.55999755859375,
        51.58001708984375,
        51.5999755859375,
        51.6199951171875,
        51.6400146484375,
        51.65997314453125,
        51.67999267578125,
        51.70001220703125,
        51.719970703125,
        51.739990234375,
        51.760009765625,
        51.780029296875,
        51.79998779296875,
        51.82000732421875,
        51.84002685546875,
        51.8599853515625,
        51.8800048828125,
        51.9000244140625,
        51.91998291015625,
        51.94000244140625,
        51.96002197265625,
        51.97998046875,
        52.0,
        52.02001953125,
        52.03997802734375,
        52.05999755859375,
        52.08001708984375,
        52.0999755859375,
        52.1199951171875,
        52.1400146484375,
        52.15997314453125,
        52.17999267578125,
        52.20001220703125,
        52.219970703125,
        52.239990234375,
        52.260009765625,
        52.280029296875,
        52.29998779296875,
        52.32000732421875,
        52.34002685546875,
        52.3599853515625,
        52.3800048828125,
        52.4000244140625,
        52.41998291015625,
        52.44000244140625,
        52.46002197265625,
        52.47998046875,
        52.5,
        52.52001953125,
        52.53997802734375,
        52.55999755859375,
        52.58001708984375,
        52.5999755859375,
        52.6199951171875,
        52.6400146484375,
        52.65997314453125,
        52.67999267578125,
        52.70001220703125,
        52.719970703125,
        52.739990234375,
        52.760009765625,
        52.780029296875,
        52.79998779296875,
        52.82000732421875,
        52.84002685546875,
        52.8599853515625,
        52.8800048828125,
        52.9000244140625,
        52.91998291015625,
        52.94000244140625,
        52.96002197265625,
        52.97998046875,
        53.0,
        53.02001953125,
        53.03997802734375,
        53.05999755859375,
        53.08001708984375,
        53.0999755859375,
        53.1199951171875,
        53.1400146484375,
        53.15997314453125,
        53.17999267578125,
        53.20001220703125,
        53.219970703125,
        53.239990234375,
        53.260009765625,
        53.280029296875,
        53.29998779296875,
        53.32000732421875,
        53.34002685546875,
        53.3599853515625,
        53.3800048828125,
        53.4000244140625,
        53.41998291015625,
        53.44000244140625,
        53.46002197265625,
        53.47998046875,
        53.5,
        53.52001953125,
        53.53997802734375,
        53.55999755859375,
        53.58001708984375,
        53.5999755859375,
        53.6199951171875,
        53.6400146484375,
        53.65997314453125,
        53.67999267578125,
        53.70001220703125,
        53.719970703125,
        53.739990234375,
        53.760009765625,
        53.780029296875,
        53.79998779296875,
        53.82000732421875,
        53.84002685546875,
        53.8599853515625,
        53.8800048828125,
        53.9000244140625,
        53.91998291015625,
        53.94000244140625,
        53.96002197265625,
        53.97998046875,
        54.0,
        54.02001953125,
        54.03997802734375,
        54.05999755859375,
        54.08001708984375,
        54.0999755859375,
        54.1199951171875,
        54.1400146484375,
        54.15997314453125,
        54.17999267578125,
        54.20001220703125,
        54.219970703125,
        54.239990234375,
        54.260009765625,
        54.280029296875,
        54.29998779296875,
        54.32000732421875,
        54.34002685546875,
        54.3599853515625,
        54.3800048828125,
        54.4000244140625,
        54.41998291015625,
        54.44000244140625,
        54.46002197265625,
        54.47998046875,
        54.5,
        54.52001953125,
        54.53997802734375,
        54.55999755859375,
        54.58001708984375,
        54.5999755859375,
        54.6199951171875,
        54.6400146484375,
        54.65997314453125,
        54.67999267578125,
        54.70001220703125,
        54.719970703125,
        54.739990234375,
        54.760009765625,
        54.780029296875,
        54.79998779296875,
        54.82000732421875,
        54.84002685546875,
        54.8599853515625,
        54.8800048828125,
        54.9000244140625,
        54.91998291015625,
        54.94000244140625,
        54.96002197265625,
        54.97998046875,
        55.0,
        55.02001953125,
        55.03997802734375,
        55.05999755859375,
        55.08001708984375,
        55.0999755859375,
        55.1199951171875,
        55.1400146484375,
        55.15997314453125,
        55.17999267578125,
        55.20001220703125,
        55.219970703125,
        55.239990234375,
        55.260009765625,
        55.280029296875,
        55.29998779296875,
        55.32000732421875,
        55.34002685546875,
        55.3599853515625,
        55.3800048828125,
        55.4000244140625,
        55.41998291015625,
        55.44000244140625,
        55.46002197265625,
        55.47998046875,
        55.5,
        55.52001953125,
        55.53997802734375,
        55.55999755859375,
        55.58001708984375,
        55.5999755859375,
        55.6199951171875,
        55.6400146484375,
        55.65997314453125,
        55.67999267578125,
        55.70001220703125,
        55.719970703125,
        55.739990234375,
        55.760009765625,
        55.780029296875,
        55.79998779296875,
        55.82000732421875,
        55.84002685546875,
        55.8599853515625,
        55.8800048828125,
        55.9000244140625,
        55.91998291015625,
        55.94000244140625,
        55.96002197265625,
        55.97998046875,
        56.0,
        56.02001953125,
        56.03997802734375,
        56.05999755859375,
        56.08001708984375,
        56.0999755859375,
        56.1199951171875,
        56.1400146484375,
        56.15997314453125,
        56.17999267578125,
        56.20001220703125,
        56.219970703125,
        56.239990234375,
        56.260009765625,
        56.280029296875,
        56.29998779296875,
        56.32000732421875,
        56.34002685546875,
        56.3599853515625,
        56.3800048828125,
        56.4000244140625,
        56.41998291015625,
        56.44000244140625,
        56.46002197265625,
        56.47998046875,
        56.5,
        56.52001953125,
        56.53997802734375,
        56.55999755859375,
        56.58001708984375,
        56.5999755859375,
        56.6199951171875,
        56.6400146484375,
        56.65997314453125,
        56.67999267578125,
        56.70001220703125,
        56.719970703125,
        56.739990234375,
        56.760009765625,
        56.780029296875,
        56.79998779296875,
        56.82000732421875,
        56.84002685546875,
        56.8599853515625,
        56.8800048828125,
        56.9000244140625,
        56.91998291015625,
        56.94000244140625,
        56.96002197265625,
        56.97998046875,
        57.0,
        57.02001953125,
        57.03997802734375,
        57.05999755859375,
        57.08001708984375,
        57.0999755859375,
        57.1199951171875,
        57.1400146484375,
        57.15997314453125,
        57.17999267578125,
        57.20001220703125,
        57.219970703125,
        57.239990234375,
        57.260009765625,
        57.280029296875,
        57.29998779296875,
        57.32000732421875,
        57.34002685546875,
        57.3599853515625,
        57.3800048828125,
        57.4000244140625,
        57.41998291015625,
        57.44000244140625,
        57.46002197265625,
        57.47998046875,
        57.5,
        57.52001953125,
        57.53997802734375,
        57.55999755859375,
        57.58001708984375,
        57.5999755859375,
        57.6199951171875,
        57.6400146484375,
        57.65997314453125,
        57.67999267578125,
        57.70001220703125,
        57.719970703125,
        57.739990234375,
        57.760009765625,
        57.780029296875,
        57.79998779296875,
        57.82000732421875,
        57.84002685546875,
        57.8599853515625,
        57.8800048828125,
        57.9000244140625,
        57.91998291015625,
        57.94000244140625,
        57.96002197265625,
        57.97998046875,
        58.0,
        58.02001953125,
        58.03997802734375,
        58.05999755859375,
        58.08001708984375,
        58.0999755859375,
        58.1199951171875,
        58.1400146484375,
        58.15997314453125,
        58.17999267578125,
        58.20001220703125,
        58.219970703125,
        58.239990234375,
        58.260009765625,
        58.280029296875,
        58.29998779296875,
        58.32000732421875,
        58.34002685546875,
        58.3599853515625,
        58.3800048828125,
        58.4000244140625,
        58.41998291015625,
        58.44000244140625,
        58.46002197265625,
        58.47998046875,
        58.5,
        58.52001953125,
        58.53997802734375,
        58.55999755859375,
        58.58001708984375,
        58.5999755859375,
        58.6199951171875,
        58.6400146484375,
        58.65997314453125,
        58.67999267578125,
        58.70001220703125,
        58.719970703125,
        58.739990234375,
        58.760009765625,
        58.780029296875,
        58.79998779296875,
        58.82000732421875,
        58.84002685546875,
        58.8599853515625,
        58.8800048828125,
        58.9000244140625,
        58.91998291015625,
        58.94000244140625,
        58.96002197265625,
        58.97998046875,
        59.0,
        59.02001953125,
        59.03997802734375,
        59.05999755859375,
        59.08001708984375,
        59.0999755859375,
        59.1199951171875,
        59.1400146484375,
        59.15997314453125,
        59.17999267578125,
        59.20001220703125,
        59.219970703125,
        59.239990234375,
        59.260009765625,
        59.280029296875,
        59.29998779296875,
        59.32000732421875,
        59.34002685546875,
        59.3599853515625,
        59.3800048828125,
        59.4000244140625,
        59.41998291015625,
        59.44000244140625,
        59.46002197265625,
        59.47998046875,
        59.5,
        59.52001953125,
        59.53997802734375,
        59.55999755859375,
        59.58001708984375,
        59.5999755859375,
        59.6199951171875,
        59.6400146484375,
        59.65997314453125,
        59.67999267578125,
        59.70001220703125,
        59.719970703125,
        59.739990234375,
        59.760009765625,
        59.780029296875,
        59.79998779296875,
        59.82000732421875,
        59.84002685546875,
        59.8599853515625,
        59.8800048828125,
        59.9000244140625,
        59.91998291015625,
        59.94000244140625,
        59.96002197265625,
        59.97998046875
    ],
    "rightHandPositions": [
        "(-0.206539, 1.722584, -0.070870)",
        "(-0.280000, 1.510989, -0.095269)",
        "(-0.280000, 1.513407, -0.097419)",
        "(-0.280000, 1.515734, -0.099356)",
        "(-0.280000, 1.518008, -0.101068)",
        "(-0.280000, 1.520239, -0.102528)",
        "(-0.280000, 1.522452, -0.103720)",
        "(-0.280000, 1.524679, -0.104641)",
        "(-0.280000, 1.526948, -0.105287)",
        "(-0.280000, 1.529270, -0.105657)",
        "(-0.280000, 1.531691, -0.105764)",
        "(-0.280000, 1.534219, -0.105619)",
        "(-0.280000, 1.536875, -0.105242)",
        "(-0.280000, 1.539669, -0.104658)",
        "(-0.280000, 1.542636, -0.103894)",
        "(-0.280000, 1.545772, -0.102982)",
        "(-0.280000, 1.549073, -0.101960)",
        "(-0.280000, 1.552561, -0.100859)",
        "(-0.280000, 1.556223, -0.099722)",
        "(-0.280000, 1.560039, -0.098590)",
        "(-0.280000, 1.564022, -0.097496)",
        "(-0.280000, 1.568144, -0.096483)",
        "(-0.280000, 1.572373, -0.095589)",
        "(-0.280000, 1.576721, -0.094847)",
        "(-0.280000, 1.581144, -0.094286)",
        "(-0.280000, 1.585604, -0.093932)",
        "(-0.280000, 1.590102, -0.093804)",
        "(-0.280000, 1.594601, -0.093918)",
        "(-0.280000, 1.599066, -0.094282)",
        "(-0.280000, 1.603507, -0.094899)",
        "(-0.280000, 1.607898, -0.095765)",
        "(-0.280000, 1.612222, -0.096863)",
        "(-0.280000, 1.616510, -0.098183)",
        "(-0.280000, 1.620765, -0.099696)",
        "(-0.280000, 1.624997, -0.101372)",
        "(-0.280000, 1.629229, -0.103218)",
        "(-0.280000, 1.632646, -0.105775)",
        "(-0.280000, 1.634900, -0.109170)",
        "(-0.280000, 1.637055, -0.112615)",
        "(-0.280000, 1.639123, -0.116126)",
        "(-0.280000, 1.641095, -0.119692)",
        "(-0.280000, 1.642965, -0.123299)",
        "(-0.280000, 1.644742, -0.126967)",
        "(-0.280000, 1.646420, -0.130680)",
        "(-0.280000, 1.647992, -0.134427)",
        "(-0.280000, 1.649467, -0.138226)",
        "(-0.280000, 1.650838, -0.142063)",
        "(-0.280000, 1.652103, -0.145924)",
        "(-0.280000, 1.653266, -0.149830)",
        "(-0.280000, 1.654323, -0.153765)",
        "(-0.280000, 1.655271, -0.157716)",
        "(-0.280000, 1.656115, -0.161703)",
        "(-0.280000, 1.656851, -0.165711)",
        "(-0.280000, 1.657476, -0.169725)",
        "(-0.280000, 1.657995, -0.173768)",
        "(-0.280000, 1.658404, -0.177822)",
        "(-0.280000, 1.658703, -0.181874)",
        "(-0.280000, 1.658894, -0.185945)",
        "(-0.280000, 1.658974, -0.190019)",
        "(-0.280000, 1.658945, -0.194082)",
        "(-0.280000, 1.658806, -0.198154)",
        "(-0.280000, 1.658557, -0.202222)",
        "(-0.280000, 1.658198, -0.206281)",
        "(-0.280000, 1.657731, -0.210317)",
        "(-0.280000, 1.657154, -0.214351)",
        "(-0.280000, 1.656469, -0.218369)",
        "(-0.280000, 1.655677, -0.222353)",
        "(-0.280000, 1.654776, -0.226328)",
        "(-0.280000, 1.653768, -0.230276)",
        "(-0.280000, 1.652657, -0.234184)",
        "(-0.280000, 1.651438, -0.238073)",
        "(-0.280000, 1.650114, -0.241927)",
        "(-0.280000, 1.648691, -0.245732)",
        "(-0.280000, 1.646616, -0.249280)",
        "(-0.280000, 1.643895, -0.252503)",
        "(-0.280000, 1.641246, -0.255680)",
        "(-0.280000, 1.638661, -0.258842)",
        "(-0.280000, 1.636147, -0.261992)",
        "(-0.280000, 1.633706, -0.265129)",
        "(-0.280000, 1.631314, -0.268279)",
        "(-0.280000, 1.628961, -0.271432)",
        "(-0.280000, 1.626633, -0.274574)",
        "(-0.280000, 1.624287, -0.277710)",
        "(-0.280000, 1.621896, -0.280812)",
        "(-0.280000, 1.619430, -0.283838)",
        "(-0.280000, 1.616839, -0.286774)",
        "(-0.280000, 1.614106, -0.289577)",
        "(-0.280000, 1.611217, -0.292219)",
        "(-0.280000, 1.608173, -0.294668)",
        "(-0.280000, 1.604958, -0.296919)",
        "(-0.280000, 1.601588, -0.298949)",
        "(-0.280000, 1.598085, -0.300742)",
        "(-0.280000, 1.594444, -0.302303)",
        "(-0.280000, 1.590695, -0.303624)",
        "(-0.280000, 1.586869, -0.304706)",
        "(-0.280000, 1.582966, -0.305563)",
        "(-0.280000, 1.579018, -0.306202)",
        "(-0.280000, 1.575060, -0.306636)",
        "(-0.280000, 1.571087, -0.306887)",
        "(-0.280000, 1.567133, -0.306973)",
        "(-0.280000, 1.563225, -0.306916)",
        "(-0.280000, 1.559356, -0.306741)",
        "(-0.280000, 1.555548, -0.306473)",
        "(-0.280000, 1.551825, -0.306138)",
        "(-0.280000, 1.548169, -0.305761)",
        "(-0.280000, 1.544597, -0.305369)",
        "(-0.280000, 1.541120, -0.304985)",
        "(-0.280000, 1.537716, -0.304633)",
        "(-0.280000, 1.534390, -0.304334)",
        "(-0.280000, 1.531147, -0.304108)",
        "(-0.280000, 1.527957, -0.303970)",
        "(-0.280000, 1.524820, -0.303937)",
        "(-0.280000, 1.521725, -0.304018)",
        "(-0.280000, 1.518666, -0.304222)",
        "(-0.280000, 1.515610, -0.304554)",
        "(-0.280000, 1.512553, -0.305015)",
        "(-0.280000, 1.509489, -0.305602)",
        "(-0.280000, 1.506384, -0.306314)",
        "(-0.280000, 1.503233, -0.307140)",
        "(-0.280000, 1.500034, -0.308066)",
        "(-0.280000, 1.496754, -0.309086)",
        "(-0.280000, 1.493393, -0.310180)",
        "(-0.280000, 1.489952, -0.311326)",
        "(-0.280000, 1.486404, -0.312513)",
        "(-0.280000, 1.482755, -0.313715)",
        "(-0.280000, 1.479012, -0.314908)",
        "(-0.280000, 1.475152, -0.316078)",
        "(-0.280000, 1.471188, -0.317198)",
        "(-0.280000, 1.467135, -0.318246)",
        "(-0.280000, 1.462972, -0.319208)",
        "(-0.280000, 1.458718, -0.320063)",
        "(-0.280000, 1.454393, -0.320794)",
        "(-0.280000, 1.449976, -0.321394)",
        "(-0.280000, 1.445487, -0.321850)",
        "(-0.280000, 1.440946, -0.322157)",
        "(-0.280000, 1.436331, -0.322311)",
        "(-0.280000, 1.432147, -0.321472)",
        "(-0.280000, 1.428651, -0.319377)",
        "(-0.280000, 1.425224, -0.317195)",
        "(-0.280000, 1.421847, -0.314914)",
        "(-0.280000, 1.418533, -0.312543)",
        "(-0.280000, 1.415293, -0.310091)",
        "(-0.280000, 1.412112, -0.307545)",
        "(-0.280000, 1.409000, -0.304913)",
        "(-0.280000, 1.405969, -0.302208)",
        "(-0.280000, 1.403004, -0.299413)",
        "(-0.280000, 1.400114, -0.296538)",
        "(-0.280000, 1.397312, -0.293597)",
        "(-0.280000, 1.394582, -0.290571)",
        "(-0.280000, 1.391935, -0.287473)",
        "(-0.280000, 1.389380, -0.284314)",
        "(-0.280000, 1.386903, -0.281078)",
        "(-0.280000, 1.384515, -0.277776)",
        "(-0.280000, 1.382223, -0.274421)",
        "(-0.280000, 1.380016, -0.270995)",
        "(-0.280000, 1.377903, -0.267511)",
        "(-0.280000, 1.375890, -0.263982)",
        "(-0.280000, 1.373967, -0.260389)",
        "(-0.280000, 1.372142, -0.256745)",
        "(-0.280000, 1.370421, -0.253065)",
        "(-0.280000, 1.368795, -0.249328)",
        "(-0.280000, 1.367270, -0.245549)",
        "(-0.280000, 1.365848, -0.241730)",
        "(-0.280000, 1.364533, -0.237886)",
        "(-0.280000, 1.363319, -0.233996)",
        "(-0.280000, 1.362210, -0.230075)",
        "(-0.280000, 1.361210, -0.226137)",
        "(-0.280000, 1.360314, -0.222161)",
        "(-0.280000, 1.359526, -0.218163)",
        "(-0.280000, 1.358847, -0.214157)",
        "(-0.280000, 1.358276, -0.210122)",
        "(-0.280000, 1.357813, -0.206073)",
        "(-0.280000, 1.357461, -0.202026)",
        "(-0.280000, 1.357808, -0.197931)",
        "(-0.280000, 1.358878, -0.193850)",
        "(-0.280000, 1.359903, -0.189844)",
        "(-0.280000, 1.360877, -0.185877)",
        "(-0.280000, 1.361791, -0.181952)",
        "(-0.280000, 1.362645, -0.178070)",
        "(-0.280000, 1.363450, -0.174197)",
        "(-0.280000, 1.364217, -0.170339)",
        "(-0.280000, 1.364968, -0.166501)",
        "(-0.280000, 1.365737, -0.162660)",
        "(-0.280000, 1.366561, -0.158832)",
        "(-0.280000, 1.367477, -0.155037)",
        "(-0.280000, 1.368498, -0.151257)",
        "(-0.280000, 1.369621, -0.147505)",
        "(-0.280000, 1.370844, -0.143785)",
        "(-0.280000, 1.372163, -0.140111)",
        "(-0.280000, 1.373585, -0.136463)",
        "(-0.280000, 1.375105, -0.132854)",
        "(-0.280000, 1.376717, -0.129298)",
        "(-0.280000, 1.378429, -0.125777)",
        "(-0.280000, 1.380236, -0.122302)",
        "(-0.280000, 1.382130, -0.118889)",
        "(-0.280000, 1.384121, -0.115517)",
        "(-0.280000, 1.386203, -0.112200)",
        "(-0.280000, 1.388366, -0.108951)",
        "(-0.280000, 1.390624, -0.105751)",
        "(-0.280000, 1.392967, -0.102613)",
        "(-0.280000, 1.395386, -0.099549)",
        "(-0.280000, 1.397894, -0.096542)",
        "(-0.280000, 1.400483, -0.093604)",
        "(-0.280000, 1.403142, -0.090746)",
        "(-0.280000, 1.405885, -0.087952)",
        "(-0.280000, 1.408703, -0.085232)",
        "(-0.280000, 1.411584, -0.082598)",
        "(-0.280000, 1.414544, -0.080035)",
        "(-0.280000, 1.417572, -0.077552)",
        "(-0.280000, 1.420657, -0.075159)",
        "(-0.280000, 1.423814, -0.072843)",
        "(-0.280000, 1.427033, -0.070614)",
        "(-0.280000, 1.430311, -0.068472)",
        "(-0.280000, 1.433636, -0.066425)",
        "(-0.280000, 1.437024, -0.064463)",
        "(-0.280000, 1.440465, -0.062592)",
        "(-0.280000, 1.443944, -0.060821)",
        "(-0.280000, 1.447480, -0.059139)",
        "(-0.280000, 1.451060, -0.057553)",
        "(-0.280000, 1.454671, -0.056069)",
        "(-0.280000, 1.458331, -0.054678)",
        "(-0.280000, 1.462028, -0.053386)",
        "(-0.280000, 1.465747, -0.052199)",
        "(-0.280000, 1.469508, -0.051108)",
        "(-0.280000, 1.473297, -0.050120)",
        "(-0.280000, 1.477100, -0.049237)",
        "(-0.280000, 1.480936, -0.048454)",
        "(-0.280000, 1.484793, -0.047775)",
        "(-0.280000, 1.488654, -0.047202)",
        "(-0.280000, 1.492542, -0.046731)",
        "(-0.280000, 1.496441, -0.046366)",
        "(-0.280000, 1.500336, -0.046107)",
        "(-0.280000, 1.504249, -0.045953)",
        "(-0.280000, 1.508164, -0.045904)",
        "(-0.280000, 1.512068, -0.045952)",
        "(-0.280000, 1.515984, -0.046056)",
        "(-0.280000, 1.519904, -0.046179)",
        "(-0.280000, 1.523837, -0.046289)",
        "(-0.280000, 1.527779, -0.046365)",
        "(-0.280000, 1.531766, -0.046397)",
        "(-0.280000, 1.535796, -0.046379)",
        "(-0.280000, 1.539868, -0.046312)",
        "(-0.280000, 1.544014, -0.046204)",
        "(-0.280000, 1.548231, -0.046068)",
        "(-0.280000, 1.552289, -0.046638)",
        "(-0.280000, 1.556178, -0.047889)",
        "(-0.280000, 1.560022, -0.049241)",
        "(-0.280000, 1.563817, -0.050692)",
        "(-0.280000, 1.567583, -0.052249)",
        "(-0.280000, 1.571306, -0.053908)",
        "(-0.280000, 1.574971, -0.055660)",
        "(-0.280000, 1.578599, -0.057517)",
        "(-0.280000, 1.582175, -0.059471)",
        "(-0.280000, 1.585687, -0.061514)",
        "(-0.280000, 1.589152, -0.063658)",
        "(-0.280000, 1.592559, -0.065894)",
        "(-0.280000, 1.595894, -0.068215)",
        "(-0.280000, 1.599175, -0.070631)",
        "(-0.280000, 1.602390, -0.073136)",
        "(-0.280000, 1.605527, -0.075718)",
        "(-0.280000, 1.608602, -0.078392)",
        "(-0.280000, 1.611604, -0.081148)",
        "(-0.280000, 1.614530, -0.083984)",
        "(-0.280000, 1.617370, -0.086889)",
        "(-0.280000, 1.620139, -0.089879)",
        "(-0.280000, 1.622827, -0.092942)",
        "(-0.280000, 1.625423, -0.096067)",
        "(-0.280000, 1.627942, -0.099271)",
        "(-0.280000, 1.630373, -0.102542)",
        "(-0.280000, 1.632708, -0.105866)",
        "(-0.280000, 1.634960, -0.109263)",
        "(-0.280000, 1.637119, -0.112719)",
        "(-0.280000, 1.639177, -0.116222)",
        "(-0.280000, 1.641147, -0.119790)",
        "(-0.280000, 1.643024, -0.123419)",
        "(-0.280000, 1.644793, -0.127076)",
        "(-0.280000, 1.646468, -0.130791)",
        "(-0.280000, 1.648041, -0.134550)",
        "(-0.280000, 1.649509, -0.138339)",
        "(-0.280000, 1.650878, -0.142177)",
        "(-0.280000, 1.652142, -0.146051)",
        "(-0.280000, 1.652032, -0.150304)",
        "(-0.280000, 1.650854, -0.154769)",
        "(-0.280000, 1.649541, -0.159141)",
        "(-0.280000, 1.648092, -0.163404)",
        "(-0.280000, 1.646468, -0.167587)",
        "(-0.280000, 1.644642, -0.171672)",
        "(-0.280000, 1.642597, -0.175653)",
        "(-0.280000, 1.640334, -0.179508)",
        "(-0.280000, 1.637842, -0.183247)",
        "(-0.280000, 1.635141, -0.186847)",
        "(-0.280000, 1.632259, -0.190285)",
        "(-0.280000, 1.629206, -0.193574)",
        "(-0.280000, 1.626022, -0.196695)",
        "(-0.280000, 1.622753, -0.199636)",
        "(-0.280000, 1.619417, -0.202416)",
        "(-0.280000, 1.616064, -0.205027)",
        "(-0.280000, 1.612745, -0.207472)",
        "(-0.280000, 1.609478, -0.209777)",
        "(-0.280000, 1.606312, -0.211949)",
        "(-0.280000, 1.603292, -0.214002)",
        "(-0.280000, 1.600431, -0.215969)",
        "(-0.280000, 1.597767, -0.217868)",
        "(-0.280000, 1.595332, -0.219720)",
        "(-0.280000, 1.593126, -0.221571)",
        "(-0.280000, 1.591176, -0.223431)",
        "(-0.280000, 1.589492, -0.225328)",
        "(-0.280000, 1.588067, -0.227302)",
        "(-0.280000, 1.586902, -0.229374)",
        "(-0.280000, 1.585992, -0.231562)",
        "(-0.280000, 1.585316, -0.233901)",
        "(-0.280000, 1.584859, -0.236404)",
        "(-0.280000, 1.584597, -0.239086)",
        "(-0.280000, 1.584504, -0.241949)",
        "(-0.280000, 1.584548, -0.245018)",
        "(-0.280000, 1.584696, -0.248286)",
        "(-0.280000, 1.584911, -0.251740)",
        "(-0.280000, 1.585159, -0.255394)",
        "(-0.280000, 1.585402, -0.259226)",
        "(-0.280000, 1.585602, -0.263207)",
        "(-0.280000, 1.585725, -0.267340)",
        "(-0.280000, 1.585737, -0.271590)",
        "(-0.280000, 1.585607, -0.275917)",
        "(-0.280000, 1.585307, -0.280317)",
        "(-0.280000, 1.584813, -0.284748)",
        "(-0.280000, 1.584110, -0.289166)",
        "(-0.280000, 1.583178, -0.293569)",
        "(-0.280000, 1.582010, -0.297915)",
        "(-0.280000, 1.580608, -0.302170)",
        "(-0.280000, 1.578965, -0.306342)",
        "(-0.280000, 1.577093, -0.310407)",
        "(-0.280000, 1.575009, -0.314352)",
        "(-0.280000, 1.572720, -0.318210)",
        "(-0.280000, 1.570249, -0.321991)",
        "(-0.280000, 1.567620, -0.325722)",
        "(-0.280000, 1.564853, -0.329456)",
        "(-0.280000, 1.561540, -0.332115)",
        "(-0.280000, 1.557710, -0.333509)",
        "(-0.280000, 1.553856, -0.334794)",
        "(-0.280000, 1.549957, -0.335979)",
        "(-0.280000, 1.546028, -0.337059)",
        "(-0.280000, 1.542082, -0.338029)",
        "(-0.280000, 1.538100, -0.338895)",
        "(-0.280000, 1.534096, -0.339653)",
        "(-0.280000, 1.530085, -0.340301)",
        "(-0.280000, 1.526046, -0.340842)",
        "(-0.280000, 1.521994, -0.341274)",
        "(-0.280000, 1.517944, -0.341596)",
        "(-0.280000, 1.513874, -0.341809)",
        "(-0.280000, 1.509801, -0.341912)",
        "(-0.280000, 1.505738, -0.341905)",
        "(-0.280000, 1.501664, -0.341789)",
        "(-0.280000, 1.497595, -0.341562)",
        "(-0.280000, 1.493546, -0.341227)",
        "(-0.280000, 1.489496, -0.340782)",
        "(-0.280000, 1.485458, -0.340228)",
        "(-0.280000, 1.481450, -0.339567)",
        "(-0.280000, 1.477448, -0.338795)",
        "(-0.280000, 1.473469, -0.337916)",
        "(-0.280000, 1.469527, -0.336934)",
        "(-0.280000, 1.465601, -0.335841)",
        "(-0.280000, 1.461705, -0.334644)",
        "(-0.280000, 1.457844, -0.333341)",
        "(-0.280000, 1.454031, -0.331940)",
        "(-0.280000, 1.450235, -0.330427)",
        "(-0.280000, 1.446492, -0.328816)",
        "(-0.280000, 1.442804, -0.327111)",
        "(-0.280000, 1.439153, -0.325301)",
        "(-0.280000, 1.435552, -0.323393)",
        "(-0.280000, 1.432014, -0.321395)",
        "(-0.280000, 1.428521, -0.319296)",
        "(-0.280000, 1.425086, -0.317104)",
        "(-0.280000, 1.421722, -0.314826)",
        "(-0.280000, 1.418410, -0.312452)",
        "(-0.280000, 1.415163, -0.309989)",
        "(-0.280000, 1.411994, -0.307447)",
        "(-0.280000, 1.408884, -0.304813)",
        "(-0.280000, 1.405847, -0.302096)",
        "(-0.280000, 1.402894, -0.299306)",
        "(-0.280000, 1.400007, -0.296429)",
        "(-0.280000, 1.397200, -0.293475)",
        "(-0.280000, 1.395422, -0.289632)",
        "(-0.280000, 1.394608, -0.285056)",
        "(-0.280000, 1.393921, -0.280538)",
        "(-0.280000, 1.393396, -0.276067)",
        "(-0.280000, 1.393064, -0.271592)",
        "(-0.280000, 1.392956, -0.267119)",
        "(-0.280000, 1.393090, -0.262645)",
        "(-0.280000, 1.393477, -0.258192)",
        "(-0.280000, 1.394119, -0.253745)",
        "(-0.280000, 1.395010, -0.249333)",
        "(-0.280000, 1.396133, -0.244990)",
        "(-0.280000, 1.397476, -0.240708)",
        "(-0.280000, 1.399008, -0.236521)",
        "(-0.280000, 1.400692, -0.232452)",
        "(-0.280000, 1.402509, -0.228509)",
        "(-0.280000, 1.404414, -0.224710)",
        "(-0.280000, 1.406360, -0.221075)",
        "(-0.280000, 1.408319, -0.217590)",
        "(-0.280000, 1.410244, -0.214267)",
        "(-0.280000, 1.412088, -0.211116)",
        "(-0.280000, 1.413826, -0.208110)",
        "(-0.280000, 1.415414, -0.205250)",
        "(-0.280000, 1.416817, -0.202531)",
        "(-0.280000, 1.418013, -0.199918)",
        "(-0.280000, 1.418975, -0.197401)",
        "(-0.280000, 1.419679, -0.194964)",
        "(-0.280000, 1.420117, -0.192569)",
        "(-0.280000, 1.420278, -0.190197)",
        "(-0.280000, 1.420159, -0.187830)",
        "(-0.280000, 1.419764, -0.185428)",
        "(-0.280000, 1.419100, -0.182972)",
        "(-0.280000, 1.418183, -0.180438)",
        "(-0.280000, 1.417036, -0.177813)",
        "(-0.280000, 1.415677, -0.175061)",
        "(-0.280000, 1.414139, -0.172174)",
        "(-0.280000, 1.412459, -0.169148)",
        "(-0.280000, 1.410664, -0.165955)",
        "(-0.280000, 1.408798, -0.162600)",
        "(-0.280000, 1.406906, -0.159092)",
        "(-0.280000, 1.405018, -0.155413)",
        "(-0.280000, 1.403180, -0.151581)",
        "(-0.280000, 1.401437, -0.147619)",
        "(-0.280000, 1.399815, -0.143517)",
        "(-0.280000, 1.398359, -0.139296)",
        "(-0.280000, 1.397095, -0.135005)",
        "(-0.280000, 1.396044, -0.130630)",
        "(-0.280000, 1.395230, -0.126203)",
        "(-0.280000, 1.394667, -0.121759)",
        "(-0.280000, 1.394357, -0.117286)",
        "(-0.280000, 1.394300, -0.112811)",
        "(-0.280000, 1.394485, -0.108353)",
        "(-0.280000, 1.394894, -0.103885)",
        "(-0.280000, 1.395499, -0.099410)",
        "(-0.280000, 1.396262, -0.094918)",
        "(-0.280000, 1.397155, -0.090358)",
        "(-0.280000, 1.399003, -0.086532)",
        "(-0.280000, 1.401861, -0.083628)",
        "(-0.280000, 1.404788, -0.080810)",
        "(-0.280000, 1.407799, -0.078064)",
        "(-0.280000, 1.410883, -0.075400)",
        "(-0.280000, 1.414028, -0.072828)",
        "(-0.280000, 1.417251, -0.070334)",
        "(-0.280000, 1.420540, -0.067928)",
        "(-0.280000, 1.423883, -0.065618)",
        "(-0.280000, 1.427297, -0.063393)",
        "(-0.280000, 1.430769, -0.061261)",
        "(-0.280000, 1.434288, -0.059229)",
        "(-0.280000, 1.437870, -0.057287)",
        "(-0.280000, 1.441504, -0.055442)",
        "(-0.280000, 1.445175, -0.053701)",
        "(-0.280000, 1.448903, -0.052055)",
        "(-0.280000, 1.452674, -0.050510)",
        "(-0.280000, 1.456473, -0.049072)",
        "(-0.280000, 1.460332, -0.047729)",
        "(-0.280000, 1.464216, -0.046494)",
        "(-0.280000, 1.468120, -0.045367)",
        "(-0.280000, 1.472064, -0.044344)",
        "(-0.280000, 1.476035, -0.043427)",
        "(-0.280000, 1.480016, -0.042619)",
        "(-0.280000, 1.484031, -0.041918)",
        "(-0.280000, 1.488063, -0.041325)",
        "(-0.280000, 1.492109, -0.040840)",
        "(-0.280000, 1.496154, -0.040467)",
        "(-0.280000, 1.500221, -0.040201)",
        "(-0.280000, 1.504293, -0.040046)",
        "(-0.280000, 1.508356, -0.040000)",
        "(-0.280000, 1.512430, -0.040065)",
        "(-0.280000, 1.516502, -0.040239)",
        "(-0.280000, 1.520555, -0.040522)",
        "(-0.280000, 1.524611, -0.040915)",
        "(-0.280000, 1.528655, -0.041418)",
        "(-0.280000, 1.532672, -0.042027)",
        "(-0.280000, 1.536683, -0.042747)",
        "(-0.280000, 1.540673, -0.043575)",
        "(-0.280000, 1.544628, -0.044507)",
        "(-0.280000, 1.548567, -0.045548)",
        "(-0.280000, 1.552478, -0.046696)",
        "(-0.280000, 1.556344, -0.047945)",
        "(-0.280000, 1.560187, -0.049301)",
        "(-0.280000, 1.563991, -0.050761)",
        "(-0.280000, 1.567249, -0.053466)",
        "(-0.280000, 1.569951, -0.057248)",
        "(-0.280000, 1.572514, -0.061031)",
        "(-0.280000, 1.574924, -0.064840)",
        "(-0.280000, 1.577175, -0.068687)",
        "(-0.280000, 1.579273, -0.072556)",
        "(-0.280000, 1.581222, -0.076432)",
        "(-0.280000, 1.583026, -0.080291)",
        "(-0.280000, 1.584705, -0.084140)",
        "(-0.280000, 1.586267, -0.087952)",
        "(-0.280000, 1.587721, -0.091700)",
        "(-0.280000, 1.589094, -0.095394)",
        "(-0.280000, 1.590397, -0.099009)",
        "(-0.280000, 1.591646, -0.102523)",
        "(-0.280000, 1.592868, -0.105949)",
        "(-0.280000, 1.594079, -0.109270)",
        "(-0.280000, 1.595295, -0.112472)",
        "(-0.280000, 1.596541, -0.115572)",
        "(-0.280000, 1.597833, -0.118562)",
        "(-0.280000, 1.599183, -0.121436)",
        "(-0.280000, 1.600614, -0.124220)",
        "(-0.280000, 1.602136, -0.126911)",
        "(-0.280000, 1.603753, -0.129514)",
        "(-0.280000, 1.605484, -0.132055)",
        "(-0.280000, 1.607328, -0.134543)",
        "(-0.280000, 1.609282, -0.136985)",
        "(-0.280000, 1.611356, -0.139412)",
        "(-0.280000, 1.613540, -0.141833)",
        "(-0.280000, 1.615819, -0.144260)",
        "(-0.280000, 1.618195, -0.146723)",
        "(-0.280000, 1.620647, -0.149232)",
        "(-0.280000, 1.623159, -0.151802)",
        "(-0.280000, 1.625702, -0.154440)",
        "(-0.280000, 1.628271, -0.157182)",
        "(-0.280000, 1.630829, -0.160015)",
        "(-0.280000, 1.633345, -0.162945)",
        "(-0.280000, 1.635806, -0.165996)",
        "(-0.280000, 1.638176, -0.169162)",
        "(-0.280000, 1.640420, -0.172434)",
        "(-0.280000, 1.642525, -0.175829)",
        "(-0.280000, 1.644456, -0.179331)",
        "(-0.280000, 1.646182, -0.182922)",
        "(-0.280000, 1.647694, -0.186613)",
        "(-0.280000, 1.648965, -0.190379)",
        "(-0.280000, 1.649977, -0.194196)",
        "(-0.280000, 1.650727, -0.198071)",
        "(-0.280000, 1.651206, -0.201977)",
        "(-0.280000, 1.651415, -0.205884)",
        "(-0.280000, 1.651363, -0.209802)",
        "(-0.280000, 1.651064, -0.213706)",
        "(-0.280000, 1.650544, -0.217574)",
        "(-0.280000, 1.649830, -0.221424)",
        "(-0.280000, 1.648965, -0.225243)",
        "(-0.280000, 1.647999, -0.229026)",
        "(-0.280000, 1.646976, -0.232807)",
        "(-0.280000, 1.645935, -0.236588)",
        "(-0.280000, 1.644902, -0.240385)",
        "(-0.280000, 1.643900, -0.244198)",
        "(-0.280000, 1.642931, -0.248065)",
        "(-0.280000, 1.642000, -0.251987)",
        "(-0.280000, 1.641106, -0.255960)",
        "(-0.280000, 1.640235, -0.260015)",
        "(-0.280000, 1.639375, -0.264145)",
        "(-0.280000, 1.637867, -0.267955)",
        "(-0.280000, 1.635736, -0.271441)",
        "(-0.280000, 1.633517, -0.274859)",
        "(-0.280000, 1.631214, -0.278206)",
        "(-0.280000, 1.628814, -0.281500)",
        "(-0.280000, 1.626326, -0.284727)",
        "(-0.280000, 1.623760, -0.287877)",
        "(-0.280000, 1.621101, -0.290966)",
        "(-0.280000, 1.618361, -0.293982)",
        "(-0.280000, 1.615549, -0.296914)",
        "(-0.280000, 1.612650, -0.299778)",
        "(-0.280000, 1.609674, -0.302563)",
        "(-0.280000, 1.606634, -0.305258)",
        "(-0.280000, 1.603513, -0.307878)",
        "(-0.280000, 1.600322, -0.310414)",
        "(-0.280000, 1.597074, -0.312854)",
        "(-0.280000, 1.593752, -0.315214)",
        "(-0.280000, 1.590367, -0.317483)",
        "(-0.280000, 1.586922, -0.319659)",
        "(-0.280000, 1.583430, -0.321736)",
        "(-0.280000, 1.579872, -0.323724)",
        "(-0.280000, 1.576262, -0.325615)",
        "(-0.280000, 1.572614, -0.327403)",
        "(-0.280000, 1.568908, -0.329097)",
        "(-0.280000, 1.565157, -0.330690)",
        "(-0.280000, 1.561376, -0.332177)",
        "(-0.280000, 1.557545, -0.333566)",
        "(-0.280000, 1.553677, -0.334851)",
        "(-0.280000, 1.549789, -0.336028)",
        "(-0.280000, 1.545858, -0.337103)",
        "(-0.280000, 1.541899, -0.338071)",
        "(-0.280000, 1.537918, -0.338932)",
        "(-0.280000, 1.533913, -0.339685)",
        "(-0.280000, 1.529889, -0.340330)",
        "(-0.280000, 1.525862, -0.340864)",
        "(-0.280000, 1.521809, -0.341291)",
        "(-0.280000, 1.517746, -0.341609)",
        "(-0.280000, 1.513639, -0.340500)",
        "(-0.280000, 1.509576, -0.338305)",
        "(-0.280000, 1.505636, -0.335999)",
        "(-0.280000, 1.501833, -0.333597)",
        "(-0.280000, 1.498146, -0.331092)",
        "(-0.280000, 1.494589, -0.328501)",
        "(-0.280000, 1.491163, -0.325839)",
        "(-0.280000, 1.487875, -0.323131)",
        "(-0.280000, 1.484704, -0.320378)",
        "(-0.280000, 1.481655, -0.317608)",
        "(-0.280000, 1.478731, -0.314849)",
        "(-0.280000, 1.475903, -0.312104)",
        "(-0.280000, 1.473172, -0.309400)",
        "(-0.280000, 1.470534, -0.306764)",
        "(-0.280000, 1.467957, -0.304196)",
        "(-0.280000, 1.465436, -0.301719)",
        "(-0.280000, 1.462962, -0.299351)",
        "(-0.280000, 1.460504, -0.297088)",
        "(-0.280000, 1.458052, -0.294944)",
        "(-0.280000, 1.455597, -0.292929)",
        "(-0.280000, 1.453108, -0.291032)",
        "(-0.280000, 1.450577, -0.289256)",
        "(-0.280000, 1.447999, -0.287601)",
        "(-0.280000, 1.445343, -0.286050)",
        "(-0.280000, 1.442602, -0.284593)",
        "(-0.280000, 1.439788, -0.283228)",
        "(-0.280000, 1.436872, -0.281929)",
        "(-0.280000, 1.433859, -0.280681)",
        "(-0.280000, 1.430759, -0.279470)",
        "(-0.280000, 1.427554, -0.278267)",
        "(-0.280000, 1.424261, -0.277056)",
        "(-0.280000, 1.420889, -0.275815)",
        "(-0.280000, 1.417459, -0.274527)",
        "(-0.280000, 1.413966, -0.273162)",
        "(-0.280000, 1.410439, -0.271704)",
        "(-0.280000, 1.406908, -0.270141)",
        "(-0.280000, 1.403374, -0.268444)",
        "(-0.280000, 1.399873, -0.266604)",
        "(-0.280000, 1.396440, -0.264615)",
        "(-0.280000, 1.393080, -0.262455)",
        "(-0.280000, 1.389831, -0.260123)",
        "(-0.280000, 1.386728, -0.257623)",
        "(-0.280000, 1.383777, -0.254941)",
        "(-0.280000, 1.381010, -0.252087)",
        "(-0.280000, 1.378455, -0.249076)",
        "(-0.280000, 1.376111, -0.245900)",
        "(-0.280000, 1.374000, -0.242580)",
        "(-0.280000, 1.372131, -0.239142)",
        "(-0.280000, 1.370494, -0.235582)",
        "(-0.280000, 1.369085, -0.231929)",
        "(-0.280000, 1.367892, -0.228213)",
        "(-0.280000, 1.366881, -0.224430)",
        "(-0.280000, 1.366021, -0.220610)",
        "(-0.280000, 1.365266, -0.216780)",
        "(-0.280000, 1.364564, -0.212926)",
        "(-0.280000, 1.363877, -0.209054)",
        "(-0.280000, 1.363177, -0.205182)",
        "(-0.280000, 1.362443, -0.201308)",
        "(-0.280000, 1.361656, -0.197400)",
        "(-0.280000, 1.360810, -0.193459)",
        "(-0.280000, 1.359909, -0.189488)",
        "(-0.280000, 1.358952, -0.185452)",
        "(-0.280000, 1.357953, -0.181353)",
        "(-0.280000, 1.357677, -0.177265)",
        "(-0.280000, 1.358102, -0.173212)",
        "(-0.280000, 1.358636, -0.169172)",
        "(-0.280000, 1.359276, -0.165160)",
        "(-0.280000, 1.360027, -0.161154)",
        "(-0.280000, 1.360885, -0.157171)",
        "(-0.280000, 1.361848, -0.153224)",
        "(-0.280000, 1.362920, -0.149292)",
        "(-0.280000, 1.364097, -0.145391)",
        "(-0.280000, 1.365376, -0.141534)",
        "(-0.280000, 1.366762, -0.137702)",
        "(-0.280000, 1.368251, -0.133909)",
        "(-0.280000, 1.369837, -0.130168)",
        "(-0.280000, 1.371528, -0.126460)",
        "(-0.280000, 1.373319, -0.122800)",
        "(-0.280000, 1.375202, -0.119200)",
        "(-0.280000, 1.377187, -0.115641)",
        "(-0.280000, 1.379268, -0.112137)",
        "(-0.280000, 1.381443, -0.108690)",
        "(-0.280000, 1.383703, -0.105314)",
        "(-0.280000, 1.386060, -0.101990)",
        "(-0.280000, 1.388506, -0.098730)",
        "(-0.280000, 1.391038, -0.095539)",
        "(-0.280000, 1.393656, -0.092416)",
        "(-0.280000, 1.396358, -0.089365)",
        "(-0.280000, 1.399132, -0.086397)",
        "(-0.280000, 1.401994, -0.083497)",
        "(-0.280000, 1.404934, -0.080674)",
        "(-0.280000, 1.407939, -0.077940)",
        "(-0.280000, 1.411026, -0.075280)",
        "(-0.280000, 1.414184, -0.072704)",
        "(-0.280000, 1.417400, -0.070222)",
        "(-0.280000, 1.420692, -0.067820)",
        "(-0.280000, 1.424048, -0.065507)",
        "(-0.280000, 1.427454, -0.063293)",
        "(-0.280000, 1.430930, -0.061165)",
        "(-0.280000, 1.434461, -0.059132)",
        "(-0.280000, 1.438646, -0.058367)",
        "(-0.280000, 1.443258, -0.058602)",
        "(-0.280000, 1.447806, -0.058990)",
        "(-0.280000, 1.452273, -0.059523)",
        "(-0.280000, 1.456679, -0.060200)",
        "(-0.280000, 1.461004, -0.061010)",
        "(-0.280000, 1.465230, -0.061937)",
        "(-0.280000, 1.469375, -0.062972)",
        "(-0.280000, 1.473421, -0.064094)",
        "(-0.280000, 1.477365, -0.065284)",
        "(-0.280000, 1.481192, -0.066518)",
        "(-0.280000, 1.484925, -0.067781)",
        "(-0.280000, 1.488553, -0.069047)",
        "(-0.280000, 1.492068, -0.070292)",
        "(-0.280000, 1.495499, -0.071503)",
        "(-0.280000, 1.498840, -0.072656)",
        "(-0.280000, 1.502100, -0.073730)",
        "(-0.280000, 1.505292, -0.074716)",
        "(-0.280000, 1.508428, -0.075598)",
        "(-0.280000, 1.511510, -0.076362)",
        "(-0.280000, 1.514573, -0.077006)",
        "(-0.280000, 1.517622, -0.077521)",
        "(-0.280000, 1.520661, -0.077906)",
        "(-0.280000, 1.523726, -0.078165)",
        "(-0.280000, 1.526819, -0.078301)",
        "(-0.280000, 1.529947, -0.078323)",
        "(-0.280000, 1.533138, -0.078243)",
        "(-0.280000, 1.536395, -0.078074)",
        "(-0.280000, 1.539715, -0.077835)",
        "(-0.280000, 1.543125, -0.077543)",
        "(-0.280000, 1.546618, -0.077220)",
        "(-0.280000, 1.550186, -0.076892)",
        "(-0.280000, 1.553848, -0.076579)",
        "(-0.280000, 1.557588, -0.076310)",
        "(-0.280000, 1.561399, -0.076109)",
        "(-0.280000, 1.565259, -0.076003)",
        "(-0.280000, 1.569179, -0.076016)",
        "(-0.280000, 1.573132, -0.076171)",
        "(-0.280000, 1.577087, -0.076491)",
        "(-0.280000, 1.581048, -0.076997)",
        "(-0.280000, 1.584984, -0.077706)",
        "(-0.280000, 1.588861, -0.078628)",
        "(-0.280000, 1.592678, -0.079781)",
        "(-0.280000, 1.596404, -0.081169)",
        "(-0.280000, 1.600005, -0.082788)",
        "(-0.280000, 1.603486, -0.084648)",
        "(-0.280000, 1.606820, -0.086738)",
        "(-0.280000, 1.609993, -0.089046)",
        "(-0.280000, 1.613002, -0.091556)",
        "(-0.280000, 1.615844, -0.094249)",
        "(-0.280000, 1.618519, -0.097091)",
        "(-0.280000, 1.621057, -0.100072)",
        "(-0.280000, 1.623476, -0.103151)",
        "(-0.280000, 1.625798, -0.106290)",
        "(-0.280000, 1.628040, -0.109500)",
        "(-0.280000, 1.630195, -0.112769)",
        "(-0.280000, 1.632255, -0.116086)",
        "(-0.280000, 1.634231, -0.119466)",
        "(-0.280000, 1.636115, -0.122899)",
        "(-0.280000, 1.637905, -0.126382)",
        "(-0.280000, 1.639596, -0.129901)",
        "(-0.280000, 1.641196, -0.133475)",
        "(-0.280000, 1.642699, -0.137090)",
        "(-0.280000, 1.644100, -0.140734)",
        "(-0.280000, 1.645407, -0.144426)",
        "(-0.280000, 1.646613, -0.148151)",
        "(-0.280000, 1.647714, -0.151896)",
        "(-0.280000, 1.648718, -0.155682)",
        "(-0.280000, 1.649619, -0.159492)",
        "(-0.280000, 1.650415, -0.163314)",
        "(-0.280000, 1.651109, -0.167168)",
        "(-0.280000, 1.651699, -0.171039)",
        "(-0.280000, 1.652183, -0.174913)",
        "(-0.280000, 1.652564, -0.178810)",
        "(-0.280000, 1.652839, -0.182716)",
        "(-0.280000, 1.653009, -0.186617)",
        "(-0.280000, 1.653073, -0.190532)",
        "(-0.280000, 1.653031, -0.194458)",
        "(-0.280000, 1.652885, -0.198359)",
        "(-0.280000, 1.652632, -0.202267)",
        "(-0.280000, 1.652275, -0.206166)",
        "(-0.280000, 1.651813, -0.210043)",
        "(-0.280000, 1.651246, -0.213917)",
        "(-0.280000, 1.650574, -0.217775)",
        "(-0.280000, 1.649798, -0.221613)",
        "(-0.280000, 1.648922, -0.225418)",
        "(-0.280000, 1.647941, -0.229208)",
        "(-0.280000, 1.646857, -0.232971)",
        "(-0.280000, 1.645676, -0.236692)",
        "(-0.280000, 1.644392, -0.240392)",
        "(-0.280000, 1.643008, -0.244055)",
        "(-0.280000, 1.641530, -0.247668)",
        "(-0.280000, 1.639951, -0.251251)",
        "(-0.280000, 1.638276, -0.254791)",
        "(-0.280000, 1.636511, -0.258273)",
        "(-0.280000, 1.634647, -0.261717)",
        "(-0.280000, 1.632691, -0.265109)",
        "(-0.280000, 1.630651, -0.268437)",
        "(-0.280000, 1.628515, -0.271719)",
        "(-0.280000, 1.626291, -0.274942)",
        "(-0.280000, 1.623988, -0.278095)",
        "(-0.280000, 1.621594, -0.281193)",
        "(-0.280000, 1.619117, -0.284226)",
        "(-0.280000, 1.616573, -0.287188)",
        "(-0.280000, 1.613978, -0.290122)",
        "(-0.280000, 1.611367, -0.293049)",
        "(-0.280000, 1.608765, -0.295984)",
        "(-0.280000, 1.606167, -0.298966)",
        "(-0.280000, 1.603574, -0.302008)",
        "(-0.280000, 1.601000, -0.305110)",
        "(-0.280000, 1.598436, -0.308273)",
        "(-0.280000, 1.595856, -0.311521)",
        "(-0.280000, 1.593252, -0.314840)",
        "(-0.280000, 1.590210, -0.317585)",
        "(-0.280000, 1.586762, -0.319757)",
        "(-0.280000, 1.583257, -0.321836)",
        "(-0.280000, 1.579708, -0.323813)",
        "(-0.280000, 1.576095, -0.325700)",
        "(-0.280000, 1.572434, -0.327489)",
        "(-0.280000, 1.568736, -0.329173)",
        "(-0.280000, 1.564983, -0.330761)",
        "(-0.280000, 1.561189, -0.332248)",
        "(-0.280000, 1.557368, -0.333628)",
        "(-0.280000, 1.553499, -0.334908)",
        "(-0.280000, 1.549597, -0.336083)",
        "(-0.280000, 1.545676, -0.337149)",
        "(-0.280000, 1.541717, -0.338113)",
        "(-0.280000, 1.537732, -0.338969)",
        "(-0.280000, 1.533739, -0.339715)",
        "(-0.280000, 1.529714, -0.340355)",
        "(-0.280000, 1.525674, -0.340886)",
        "(-0.280000, 1.521633, -0.341307)",
        "(-0.280000, 1.517570, -0.341620)",
        "(-0.280000, 1.513499, -0.341823)",
        "(-0.280000, 1.509425, -0.341916)",
        "(-0.280000, 1.505363, -0.341899)",
        "(-0.280000, 1.501289, -0.341773)",
        "(-0.280000, 1.497221, -0.341536)",
        "(-0.280000, 1.493173, -0.341191)",
        "(-0.280000, 1.489113, -0.340734)",
        "(-0.280000, 1.485077, -0.340170)",
        "(-0.280000, 1.481070, -0.339498)",
        "(-0.280000, 1.477070, -0.338717)",
        "(-0.280000, 1.473093, -0.337828)",
        "(-0.280000, 1.469154, -0.336835)",
        "(-0.280000, 1.465230, -0.335732)",
        "(-0.280000, 1.461338, -0.334525)",
        "(-0.280000, 1.457492, -0.333217)",
        "(-0.280000, 1.453670, -0.331801)",
        "(-0.280000, 1.449888, -0.330283)",
        "(-0.280000, 1.446700, -0.327467)",
        "(-0.280000, 1.444033, -0.323697)",
        "(-0.280000, 1.441525, -0.319883)",
        "(-0.280000, 1.439187, -0.316035)",
        "(-0.280000, 1.437024, -0.312104)",
        "(-0.280000, 1.435065, -0.308081)",
        "(-0.280000, 1.433331, -0.303969)",
        "(-0.280000, 1.431825, -0.299746)",
        "(-0.280000, 1.430559, -0.295435)",
        "(-0.280000, 1.429534, -0.291052)",
        "(-0.280000, 1.428749, -0.286635)",
        "(-0.280000, 1.428188, -0.282183)",
        "(-0.280000, 1.427840, -0.277738)",
        "(-0.280000, 1.427685, -0.273344)",
        "(-0.280000, 1.427697, -0.269002)",
        "(-0.280000, 1.427848, -0.264754)",
        "(-0.280000, 1.428105, -0.260639)",
        "(-0.280000, 1.428437, -0.256655)",
        "(-0.280000, 1.428804, -0.252833)",
        "(-0.280000, 1.429171, -0.249200)",
        "(-0.280000, 1.429496, -0.245738)",
        "(-0.280000, 1.429751, -0.242477)",
        "(-0.280000, 1.429895, -0.239420)",
        "(-0.280000, 1.429896, -0.236546)",
        "(-0.280000, 1.429723, -0.233858)",
        "(-0.280000, 1.429350, -0.231349)",
        "(-0.280000, 1.428752, -0.228988)",
        "(-0.280000, 1.427912, -0.226764)",
        "(-0.280000, 1.426819, -0.224661)",
        "(-0.280000, 1.425460, -0.222641)",
        "(-0.280000, 1.423835, -0.220684)",
        "(-0.280000, 1.421953, -0.218767)",
        "(-0.280000, 1.419812, -0.216851)",
        "(-0.280000, 1.417432, -0.214914)",
        "(-0.280000, 1.414832, -0.212929)",
        "(-0.280000, 1.412046, -0.210876)",
        "(-0.280000, 1.409085, -0.208719)",
        "(-0.280000, 1.405992, -0.206444)",
        "(-0.280000, 1.402812, -0.204041)",
        "(-0.280000, 1.399565, -0.201481)",
        "(-0.280000, 1.396299, -0.198761)",
        "(-0.280000, 1.393066, -0.195883)",
        "(-0.280000, 1.389885, -0.192827)",
        "(-0.280000, 1.386805, -0.189604)",
        "(-0.280000, 1.383870, -0.186227)",
        "(-0.280000, 1.381094, -0.182686)",
        "(-0.280000, 1.378512, -0.178999)",
        "(-0.280000, 1.376151, -0.175192)",
        "(-0.280000, 1.374008, -0.171254)",
        "(-0.280000, 1.372095, -0.167208)",
        "(-0.280000, 1.370408, -0.163078)",
        "(-0.280000, 1.368924, -0.158835)",
        "(-0.280000, 1.367612, -0.154513)",
        "(-0.280000, 1.366446, -0.150114)",
        "(-0.280000, 1.365415, -0.145613)",
        "(-0.280000, 1.365441, -0.141345)",
        "(-0.280000, 1.366828, -0.137526)",
        "(-0.280000, 1.368322, -0.133735)",
        "(-0.280000, 1.369918, -0.129985)",
        "(-0.280000, 1.371614, -0.126279)",
        "(-0.280000, 1.373404, -0.122632)",
        "(-0.280000, 1.375297, -0.119024)",
        "(-0.280000, 1.377287, -0.115467)",
        "(-0.280000, 1.379366, -0.111977)",
        "(-0.280000, 1.381545, -0.108533)",
        "(-0.280000, 1.383816, -0.105149)",
        "(-0.280000, 1.386170, -0.101838)",
        "(-0.280000, 1.388620, -0.098582)",
        "(-0.280000, 1.391158, -0.095392)",
        "(-0.280000, 1.393772, -0.092282)",
        "(-0.280000, 1.396477, -0.089235)",
        "(-0.280000, 1.399263, -0.086261)",
        "(-0.280000, 1.402120, -0.083372)",
        "(-0.280000, 1.405063, -0.080553)",
        "(-0.280000, 1.408081, -0.077814)",
        "(-0.280000, 1.411162, -0.075166)",
        "(-0.280000, 1.414323, -0.072594)",
        "(-0.280000, 1.417552, -0.070108)",
        "(-0.280000, 1.420837, -0.067717)",
        "(-0.280000, 1.424195, -0.065409)",
        "(-0.280000, 1.427615, -0.063192)",
        "(-0.280000, 1.431082, -0.061075)",
        "(-0.280000, 1.434626, -0.059040)",
        "(-0.280000, 1.438213, -0.057107)",
        "(-0.280000, 1.441852, -0.055272)",
        "(-0.280000, 1.445527, -0.053541)",
        "(-0.280000, 1.449259, -0.051904)",
        "(-0.280000, 1.453034, -0.050369)",
        "(-0.280000, 1.456838, -0.048940)",
        "(-0.280000, 1.460690, -0.047610)",
        "(-0.280000, 1.464576, -0.046385)",
        "(-0.280000, 1.468483, -0.045268)",
        "(-0.280000, 1.472569, -0.044829)",
        "(-0.280000, 1.476779, -0.045103)",
        "(-0.280000, 1.480907, -0.045346)",
        "(-0.280000, 1.484987, -0.045546)",
        "(-0.280000, 1.489014, -0.045697)",
        "(-0.280000, 1.492988, -0.045795)",
        "(-0.280000, 1.496943, -0.045848)",
        "(-0.280000, 1.500877, -0.045867)",
        "(-0.280000, 1.504787, -0.045873)",
        "(-0.280000, 1.508704, -0.045897)",
        "(-0.280000, 1.512619, -0.045977)",
        "(-0.280000, 1.516520, -0.046144)",
        "(-0.280000, 1.520431, -0.046369)",
        "(-0.280000, 1.524345, -0.046612)",
        "(-0.280000, 1.528261, -0.046842)",
        "(-0.280000, 1.532211, -0.047041)",
        "(-0.280000, 1.536195, -0.047195)",
        "(-0.280000, 1.540224, -0.047300)",
        "(-0.280000, 1.544295, -0.047359)",
        "(-0.280000, 1.548443, -0.047378)",
        "(-0.280000, 1.552662, -0.047372)",
        "(-0.280000, 1.556711, -0.048069)",
        "(-0.280000, 1.560550, -0.049436)",
        "(-0.280000, 1.564351, -0.050905)",
        "(-0.280000, 1.568099, -0.052472)",
        "(-0.280000, 1.571816, -0.054144)",
        "(-0.280000, 1.575486, -0.055916)",
        "(-0.280000, 1.579095, -0.057781)",
        "(-0.280000, 1.582664, -0.059748)",
        "(-0.280000, 1.586179, -0.061811)",
        "(-0.280000, 1.589626, -0.063961)",
        "(-0.280000, 1.593024, -0.066210)",
        "(-0.280000, 1.596361, -0.068550)",
        "(-0.280000, 1.599623, -0.070972)",
        "(-0.280000, 1.602828, -0.073488)",
        "(-0.280000, 1.605965, -0.076090)",
        "(-0.280000, 1.609020, -0.078768)",
        "(-0.280000, 1.612012, -0.081535)",
        "(-0.280000, 1.614928, -0.084382)",
        "(-0.280000, 1.617757, -0.087297)",
        "(-0.280000, 1.620515, -0.090297)",
        "(-0.280000, 1.623191, -0.093371)",
        "(-0.280000, 1.625784, -0.096515)",
        "(-0.280000, 1.628283, -0.099719)",
        "(-0.280000, 1.630702, -0.102998)",
        "(-0.280000, 1.633031, -0.106342)",
        "(-0.280000, 1.635263, -0.109737)",
        "(-0.280000, 1.637409, -0.113201)",
        "(-0.280000, 1.639461, -0.116722)",
        "(-0.280000, 1.641411, -0.120286)",
        "(-0.280000, 1.643270, -0.123913)",
        "(-0.280000, 1.645031, -0.127588)",
        "(-0.280000, 1.646691, -0.131308)",
        "(-0.280000, 1.648251, -0.135073)",
        "(-0.280000, 1.649708, -0.138879)",
        "(-0.280000, 1.651058, -0.142710)",
        "(-0.280000, 1.652309, -0.146589)",
        "(-0.280000, 1.653454, -0.150500)",
        "(-0.280000, 1.653213, -0.154747)",
        "(-0.280000, 1.651899, -0.159174)",
        "(-0.280000, 1.650451, -0.163504)",
        "(-0.280000, 1.648881, -0.167719)",
        "(-0.280000, 1.647186, -0.171842)",
        "(-0.280000, 1.645381, -0.175855)",
        "(-0.280000, 1.643486, -0.179744)",
        "(-0.280000, 1.641505, -0.183529)",
        "(-0.280000, 1.639461, -0.187197)",
        "(-0.280000, 1.637376, -0.190750)",
        "(-0.280000, 1.635277, -0.194180)",
        "(-0.280000, 1.633171, -0.197510)",
        "(-0.280000, 1.631086, -0.200738)",
        "(-0.280000, 1.629049, -0.203862)",
        "(-0.280000, 1.627064, -0.206911)",
        "(-0.280000, 1.625157, -0.209887)",
        "(-0.280000, 1.623348, -0.212795)",
        "(-0.280000, 1.621638, -0.215665)",
        "(-0.280000, 1.620044, -0.218505)",
        "(-0.280000, 1.618576, -0.221322)",
        "(-0.280000, 1.617230, -0.224147)",
        "(-0.280000, 1.616011, -0.226989)",
        "(-0.280000, 1.614922, -0.229852)",
        "(-0.280000, 1.613949, -0.232770)",
        "(-0.280000, 1.613089, -0.235745)",
        "(-0.280000, 1.612328, -0.238786)",
        "(-0.280000, 1.611655, -0.241907)",
        "(-0.280000, 1.611053, -0.245112)",
        "(-0.280000, 1.610504, -0.248395)",
        "(-0.280000, 1.609985, -0.251778)",
        "(-0.280000, 1.609476, -0.255249)",
        "(-0.280000, 1.608956, -0.258794)",
        "(-0.280000, 1.608398, -0.262426)",
        "(-0.280000, 1.607779, -0.266125)",
        "(-0.280000, 1.607077, -0.269876)",
        "(-0.280000, 1.606272, -0.273653)",
        "(-0.280000, 1.605337, -0.277460)",
        "(-0.280000, 1.604256, -0.281265)",
        "(-0.280000, 1.603014, -0.285033)",
        "(-0.280000, 1.601590, -0.288765)",
        "(-0.280000, 1.599975, -0.292423)",
        "(-0.280000, 1.598166, -0.295973)",
        "(-0.280000, 1.596147, -0.299413)",
        "(-0.280000, 1.593922, -0.302707)",
        "(-0.280000, 1.591500, -0.305826)",
        "(-0.280000, 1.588873, -0.308772)",
        "(-0.280000, 1.586057, -0.311520)",
        "(-0.280000, 1.583076, -0.314055)",
        "(-0.280000, 1.579929, -0.316389)",
        "(-0.280000, 1.576642, -0.318518)",
        "(-0.280000, 1.573251, -0.320448)",
        "(-0.280000, 1.569756, -0.322214)",
        "(-0.280000, 1.566194, -0.323841)",
        "(-0.280000, 1.562601, -0.325366)",
        "(-0.280000, 1.558973, -0.326845)",
        "(-0.280000, 1.555334, -0.328309)",
        "(-0.280000, 1.551700, -0.329785)",
        "(-0.280000, 1.548038, -0.331306)",
        "(-0.280000, 1.544375, -0.332880)",
        "(-0.280000, 1.540692, -0.334517)",
        "(-0.280000, 1.536991, -0.336214)",
        "(-0.280000, 1.533237, -0.337979)",
        "(-0.280000, 1.529431, -0.339799)",
        "(-0.280000, 1.525486, -0.340908)",
        "(-0.280000, 1.521433, -0.341325)",
        "(-0.280000, 1.517369, -0.341633)",
        "(-0.280000, 1.513311, -0.341830)",
        "(-0.280000, 1.509237, -0.341918)",
        "(-0.280000, 1.505162, -0.341896)",
        "(-0.280000, 1.501101, -0.341764)",
        "(-0.280000, 1.497033, -0.341522)",
        "(-0.280000, 1.492973, -0.341171)",
        "(-0.280000, 1.488936, -0.340712)",
        "(-0.280000, 1.484901, -0.340142)",
        "(-0.280000, 1.480883, -0.339464)",
        "(-0.280000, 1.476896, -0.338680)",
        "(-0.280000, 1.472920, -0.337786)",
        "(-0.280000, 1.468970, -0.336785)",
        "(-0.280000, 1.465060, -0.335682)",
        "(-0.280000, 1.461169, -0.334470)",
        "(-0.280000, 1.457312, -0.333153)",
        "(-0.280000, 1.453504, -0.331737)",
        "(-0.280000, 1.449724, -0.330214)",
        "(-0.280000, 1.445987, -0.328590)",
        "(-0.280000, 1.442294, -0.326866)",
        "(-0.280000, 1.438661, -0.325048)",
        "(-0.280000, 1.435067, -0.323127)",
        "(-0.280000, 1.431526, -0.321110)",
        "(-0.280000, 1.428042, -0.318998)",
        "(-0.280000, 1.424615, -0.316793)",
        "(-0.280000, 1.421249, -0.314496)",
        "(-0.280000, 1.417956, -0.312116)",
        "(-0.280000, 1.414719, -0.309641)",
        "(-0.280000, 1.411549, -0.307080)",
        "(-0.280000, 1.408459, -0.304442)",
        "(-0.280000, 1.405432, -0.301713)",
        "(-0.280000, 1.402480, -0.298904)",
        "(-0.280000, 1.399614, -0.296024)",
        "(-0.280000, 1.396817, -0.293060)",
        "(-0.280000, 1.394102, -0.290021)",
        "(-0.280000, 1.392494, -0.286083)",
        "(-0.280000, 1.391777, -0.281522)",
        "(-0.280000, 1.391222, -0.276990)",
        "(-0.280000, 1.390827, -0.272509)",
        "(-0.280000, 1.390585, -0.268058)",
        "(-0.280000, 1.390489, -0.263659)",
        "(-0.280000, 1.390529, -0.259333)",
        "(-0.280000, 1.390690, -0.255064)",
        "(-0.280000, 1.390958, -0.250873)",
        "(-0.280000, 1.391312, -0.246769)",
        "(-0.280000, 1.391734, -0.242770)",
        "(-0.280000, 1.392203, -0.238857)",
        "(-0.280000, 1.392698, -0.235047)",
        "(-0.280000, 1.393194, -0.231350)",
        "(-0.280000, 1.393675, -0.227744)",
        "(-0.280000, 1.394117, -0.224237)",
        "(-0.280000, 1.394500, -0.220835)",
        "(-0.280000, 1.394810, -0.217508)",
        "(-0.280000, 1.395029, -0.214258)",
        "(-0.280000, 1.395142, -0.211076)",
        "(-0.280000, 1.395143, -0.207946)",
        "(-0.280000, 1.395021, -0.204857)",
        "(-0.280000, 1.394774, -0.201803)",
        "(-0.280000, 1.394398, -0.198751)",
        "(-0.280000, 1.393896, -0.195695)",
        "(-0.280000, 1.393275, -0.192630)",
        "(-0.280000, 1.392541, -0.189523)",
        "(-0.280000, 1.391707, -0.186371)",
        "(-0.280000, 1.390791, -0.183170)",
        "(-0.280000, 1.389805, -0.179893)",
        "(-0.280000, 1.388772, -0.176540)",
        "(-0.280000, 1.387717, -0.173116)",
        "(-0.280000, 1.386660, -0.169597)",
        "(-0.280000, 1.385628, -0.165991)",
        "(-0.280000, 1.384649, -0.162303)",
        "(-0.280000, 1.383752, -0.158546)",
        "(-0.280000, 1.382959, -0.154707)",
        "(-0.280000, 1.382300, -0.150807)",
        "(-0.280000, 1.381801, -0.146871)",
        "(-0.280000, 1.381482, -0.142890)",
        "(-0.280000, 1.381368, -0.138892)",
        "(-0.280000, 1.381475, -0.134909)",
        "(-0.280000, 1.381819, -0.130936)",
        "(-0.280000, 1.382412, -0.127005)",
        "(-0.280000, 1.383257, -0.123148)",
        "(-0.280000, 1.384363, -0.119359)",
        "(-0.280000, 1.385723, -0.115667)",
        "(-0.280000, 1.387325, -0.112097)",
        "(-0.280000, 1.389163, -0.108636)",
        "(-0.280000, 1.391215, -0.105301)",
        "(-0.280000, 1.393447, -0.102100)",
        "(-0.280000, 1.395849, -0.098995)",
        "(-0.280000, 1.398366, -0.095995)",
        "(-0.280000, 1.400968, -0.093084)",
        "(-0.280000, 1.403690, -0.090270)",
        "(-0.280000, 1.406548, -0.087595)",
        "(-0.280000, 1.409547, -0.085096)",
        "(-0.280000, 1.412709, -0.082781)",
        "(-0.280000, 1.416023, -0.080679)",
        "(-0.280000, 1.419483, -0.078805)",
        "(-0.280000, 1.423064, -0.077175)",
        "(-0.280000, 1.426772, -0.075782)",
        "(-0.280000, 1.430578, -0.074634)",
        "(-0.280000, 1.434449, -0.073728)",
        "(-0.280000, 1.438388, -0.073050)",
        "(-0.280000, 1.442361, -0.072593)",
        "(-0.280000, 1.446335, -0.072340)",
        "(-0.280000, 1.450314, -0.072271)",
        "(-0.280000, 1.454269, -0.072367)",
        "(-0.280000, 1.458170, -0.072602)",
        "(-0.280000, 1.462027, -0.072954)",
        "(-0.280000, 1.465818, -0.073396)",
        "(-0.280000, 1.469522, -0.073900)",
        "(-0.280000, 1.473157, -0.074444)",
        "(-0.280000, 1.476708, -0.075000)",
        "(-0.280000, 1.480163, -0.075542)",
        "(-0.280000, 1.483548, -0.076050)",
        "(-0.280000, 1.486857, -0.076501)",
        "(-0.280000, 1.490086, -0.076875)",
        "(-0.280000, 1.493266, -0.077158)",
        "(-0.280000, 1.496398, -0.077335)",
        "(-0.280000, 1.499485, -0.077395)",
        "(-0.280000, 1.502568, -0.077332)",
        "(-0.280000, 1.505635, -0.077140)",
        "(-0.280000, 1.508710, -0.076819)",
        "(-0.280000, 1.511798, -0.076373)",
        "(-0.280000, 1.514933, -0.075805)",
        "(-0.280000, 1.518118, -0.075124)",
        "(-0.280000, 1.521356, -0.074345)",
        "(-0.280000, 1.524679, -0.073477)",
        "(-0.280000, 1.528087, -0.072538)",
        "(-0.280000, 1.531577, -0.071550)",
        "(-0.280000, 1.535175, -0.070528)",
        "(-0.280000, 1.538876, -0.069494)",
        "(-0.280000, 1.542670, -0.068473)",
        "(-0.280000, 1.546579, -0.067482)",
        "(-0.280000, 1.550590, -0.066545)",
        "(-0.280000, 1.554687, -0.065684)",
        "(-0.280000, 1.558890, -0.064914)",
        "(-0.280000, 1.563178, -0.064255)",
        "(-0.280000, 1.567533, -0.063722)",
        "(-0.280000, 1.571972, -0.063326)",
        "(-0.280000, 1.576477, -0.063076)",
        "(-0.280000, 1.581032, -0.062970)",
        "(-0.280000, 1.585679, -0.062978)",
        "(-0.280000, 1.589787, -0.064064)",
        "(-0.280000, 1.593172, -0.066311)",
        "(-0.280000, 1.596505, -0.068655)",
        "(-0.280000, 1.599775, -0.071088)",
        "(-0.280000, 1.602977, -0.073608)",
        "(-0.280000, 1.606100, -0.076206)",
        "(-0.280000, 1.609162, -0.078895)",
        "(-0.280000, 1.612150, -0.081667)",
        "(-0.280000, 1.615054, -0.084508)",
        "(-0.280000, 1.617896, -0.087444)",
        "(-0.280000, 1.620650, -0.090448)",
        "(-0.280000, 1.623314, -0.093515)",
        "(-0.280000, 1.625902, -0.096663)",
        "(-0.280000, 1.628405, -0.099880)",
        "(-0.280000, 1.630812, -0.103152)",
        "(-0.280000, 1.633138, -0.106499)",
        "(-0.280000, 1.635372, -0.109907)",
        "(-0.280000, 1.637507, -0.113364)",
        "(-0.280000, 1.639554, -0.116887)",
        "(-0.280000, 1.641506, -0.120465)",
        "(-0.280000, 1.643355, -0.124082)",
        "(-0.280000, 1.645110, -0.127760)",
        "(-0.280000, 1.646766, -0.131484)",
        "(-0.280000, 1.648317, -0.135239)",
        "(-0.280000, 1.649770, -0.139046)",
        "(-0.280000, 1.651119, -0.142891)",
        "(-0.280000, 1.652361, -0.146760)",
        "(-0.280000, 1.653502, -0.150672)",
        "(-0.280000, 1.654536, -0.154614)",
        "(-0.280000, 1.655464, -0.158582)",
        "(-0.280000, 1.656282, -0.162562)",
        "(-0.280000, 1.656994, -0.166574)",
        "(-0.280000, 1.657598, -0.170604)",
        "(-0.280000, 1.658092, -0.174637)",
        "(-0.280000, 1.658478, -0.178694)",
        "(-0.280000, 1.658754, -0.182760)",
        "(-0.280000, 1.658920, -0.186819)",
        "(-0.280000, 1.658977, -0.190894)",
        "(-0.280000, 1.658924, -0.194969)",
        "(-0.280000, 1.658762, -0.199028)",
        "(-0.280000, 1.658489, -0.203094)",
        "(-0.280000, 1.658105, -0.207163)",
        "(-0.280000, 1.657615, -0.211196)",
        "(-0.280000, 1.657014, -0.215226)",
        "(-0.280000, 1.656305, -0.219239)",
        "(-0.280000, 1.654269, -0.222952)",
        "(-0.280000, 1.651071, -0.226325)",
        "(-0.280000, 1.647844, -0.229560)",
        "(-0.280000, 1.644575, -0.232644)",
        "(-0.280000, 1.641281, -0.235605)",
        "(-0.280000, 1.638019, -0.238452)",
        "(-0.280000, 1.634838, -0.241198)",
        "(-0.280000, 1.631752, -0.243883)",
        "(-0.280000, 1.628793, -0.246520)",
        "(-0.280000, 1.625982, -0.249135)",
        "(-0.280000, 1.623337, -0.251742)",
        "(-0.280000, 1.620849, -0.254380)",
        "(-0.280000, 1.618526, -0.257062)",
        "(-0.280000, 1.616371, -0.259798)",
        "(-0.280000, 1.614360, -0.262622)",
        "(-0.280000, 1.612489, -0.265539)",
        "(-0.280000, 1.610746, -0.268551)",
        "(-0.280000, 1.609101, -0.271684)",
        "(-0.280000, 1.607539, -0.274935)",
        "(-0.280000, 1.606039, -0.278292)",
        "(-0.280000, 1.604569, -0.281774)",
        "(-0.280000, 1.603108, -0.285365)",
        "(-0.280000, 1.601635, -0.289044)",
        "(-0.280000, 1.600115, -0.292821)",
        "(-0.280000, 1.598529, -0.296667)",
        "(-0.280000, 1.596858, -0.300552)",
        "(-0.280000, 1.595070, -0.304478)",
        "(-0.280000, 1.593141, -0.308415)",
        "(-0.280000, 1.591078, -0.312312)",
        "(-0.280000, 1.588844, -0.316170)",
        "(-0.280000, 1.586433, -0.319948)",
        "(-0.280000, 1.582938, -0.322019)",
        "(-0.280000, 1.579373, -0.323993)",
        "(-0.280000, 1.575756, -0.325871)",
        "(-0.280000, 1.572090, -0.327650)",
        "(-0.280000, 1.568388, -0.329325)",
        "(-0.280000, 1.564631, -0.330904)",
        "(-0.280000, 1.560833, -0.332381)",
        "(-0.280000, 1.557008, -0.333752)",
        "(-0.280000, 1.553136, -0.335022)",
        "(-0.280000, 1.549231, -0.336187)",
        "(-0.280000, 1.545308, -0.337244)",
        "(-0.280000, 1.541346, -0.338197)",
        "(-0.280000, 1.537360, -0.339043)",
        "(-0.280000, 1.533364, -0.339779)",
        "(-0.280000, 1.529338, -0.340409)",
        "(-0.280000, 1.525296, -0.340930)",
        "(-0.280000, 1.521254, -0.341341)",
        "(-0.280000, 1.517190, -0.341644)",
        "(-0.280000, 1.513120, -0.341836)",
        "(-0.280000, 1.509048, -0.340536)",
        "(-0.280000, 1.505055, -0.338275)",
        "(-0.280000, 1.501188, -0.335858)",
        "(-0.280000, 1.497460, -0.333340)",
        "(-0.280000, 1.493852, -0.330723)",
        "(-0.280000, 1.490376, -0.328024)",
        "(-0.280000, 1.487043, -0.325267)",
        "(-0.280000, 1.483830, -0.322451)",
        "(-0.280000, 1.480745, -0.319602)",
        "(-0.280000, 1.477773, -0.316737)",
        "(-0.280000, 1.474934, -0.313889)",
        "(-0.280000, 1.472193, -0.311059)",
        "(-0.280000, 1.469547, -0.308273)",
        "(-0.280000, 1.466990, -0.305557)",
        "(-0.280000, 1.464494, -0.302911)",
        "(-0.280000, 1.462050, -0.300357)",
        "(-0.280000, 1.459650, -0.297914)",
        "(-0.280000, 1.457263, -0.295577)",
        "(-0.280000, 1.454878, -0.293358)",
        "(-0.280000, 1.452486, -0.291269)",
        "(-0.280000, 1.450057, -0.289296)",
        "(-0.280000, 1.447582, -0.287443)",
        "(-0.280000, 1.445055, -0.285710)",
        "(-0.280000, 1.442448, -0.284078)",
        "(-0.280000, 1.439760, -0.282542)",
        "(-0.280000, 1.436989, -0.281091)",
        "(-0.280000, 1.434114, -0.279703)",
        "(-0.280000, 1.431141, -0.278363)",
        "(-0.280000, 1.428079, -0.277058)",
        "(-0.280000, 1.424913, -0.275757)",
        "(-0.280000, 1.421659, -0.274446)",
        "(-0.280000, 1.418336, -0.273106)",
        "(-0.280000, 1.414938, -0.271709)",
        "(-0.280000, 1.411489, -0.270237)",
        "(-0.280000, 1.408008, -0.268672)",
        "(-0.280000, 1.404526, -0.267001)",
        "(-0.280000, 1.401046, -0.265197)",
        "(-0.280000, 1.397603, -0.263250)",
        "(-0.280000, 1.394232, -0.261157)",
        "(-0.280000, 1.390940, -0.258895)",
        "(-0.280000, 1.387765, -0.256464)",
        "(-0.280000, 1.384735, -0.253862)",
        "(-0.280000, 1.381868, -0.251090)",
        "(-0.280000, 1.379190, -0.248151)",
        "(-0.280000, 1.376729, -0.245063)",
        "(-0.280000, 1.374484, -0.241817)",
        "(-0.280000, 1.372476, -0.238434)",
        "(-0.280000, 1.370714, -0.234940)",
        "(-0.280000, 1.369186, -0.231331)",
        "(-0.280000, 1.367891, -0.227636)",
        "(-0.280000, 1.366812, -0.223885)",
        "(-0.280000, 1.365919, -0.220073)",
        "(-0.280000, 1.365176, -0.216229)",
        "(-0.280000, 1.364548, -0.212376)",
        "(-0.280000, 1.364022, -0.208495)",
        "(-0.280000, 1.363601, -0.204602)",
        "(-0.280000, 1.363286, -0.200711)",
        "(-0.280000, 1.363076, -0.196801)",
        "(-0.280000, 1.362971, -0.192886)",
        "(-0.280000, 1.362972, -0.188971)",
        "(-0.280000, 1.363078, -0.185068)",
        "(-0.280000, 1.363290, -0.181158)",
        "(-0.280000, 1.363607, -0.177255)",
        "(-0.280000, 1.364028, -0.173374)",
        "(-0.280000, 1.364556, -0.169494)",
        "(-0.280000, 1.365187, -0.165629)",
        "(-0.280000, 1.365921, -0.161795)",
        "(-0.280000, 1.366760, -0.157970)",
        "(-0.280000, 1.367702, -0.154169)",
        "(-0.280000, 1.368743, -0.150406)",
        "(-0.280000, 1.369888, -0.146662)",
        "(-0.280000, 1.371134, -0.142950)",
        "(-0.280000, 1.372476, -0.139283)",
        "(-0.280000, 1.373924, -0.135634)",
        "(-0.280000, 1.375466, -0.132035)",
        "(-0.280000, 1.377100, -0.128489)",
        "(-0.280000, 1.378834, -0.124978)",
        "(-0.280000, 1.380662, -0.121515)",
        "(-0.280000, 1.382577, -0.118113)",
        "(-0.280000, 1.384589, -0.114754)",
        "(-0.280000, 1.386691, -0.111450)",
        "(-0.280000, 1.388875, -0.108214)",
        "(-0.280000, 1.391152, -0.105028)",
        "(-0.280000, 1.393514, -0.101905)",
        "(-0.280000, 1.395960, -0.098847)",
        "(-0.280000, 1.398479, -0.095864)",
        "(-0.280000, 1.401086, -0.092942)",
        "(-0.280000, 1.403771, -0.090092)",
        "(-0.280000, 1.406523, -0.087323)",
        "(-0.280000, 1.409357, -0.084621)",
        "(-0.280000, 1.412264, -0.081997)",
        "(-0.280000, 1.415231, -0.079460)",
        "(-0.280000, 1.418274, -0.076996)",
        "(-0.280000, 1.421383, -0.074615)",
        "(-0.280000, 1.424545, -0.072326)",
        "(-0.280000, 1.427778, -0.070116)",
        "(-0.280000, 1.431069, -0.067994)",
        "(-0.280000, 1.434406, -0.065968)",
        "(-0.280000, 1.437807, -0.064027)",
        "(-0.280000, 1.441259, -0.062178)",
        "(-0.280000, 1.444749, -0.060428)",
        "(-0.280000, 1.448295, -0.058768)",
        "(-0.280000, 1.451885, -0.057204)",
        "(-0.280000, 1.455505, -0.055742)",
        "(-0.280000, 1.459174, -0.054374)",
        "(-0.280000, 1.462889, -0.053102)",
        "(-0.280000, 1.466615, -0.051937)",
        "(-0.280000, 1.470382, -0.050870)",
        "(-0.280000, 1.474178, -0.049906)",
        "(-0.280000, 1.477997, -0.049044)",
        "(-0.280000, 1.481827, -0.048287)",
        "(-0.280000, 1.485688, -0.047632)",
        "(-0.280000, 1.489565, -0.047082)",
        "(-0.280000, 1.493443, -0.046637)",
        "(-0.280000, 1.497344, -0.046297)",
        "(-0.280000, 1.501253, -0.046061)",
        "(-0.280000, 1.505155, -0.045932)",
        "(-0.280000, 1.509071, -0.045907)",
        "(-0.280000, 1.512986, -0.045989)",
        "(-0.280000, 1.516885, -0.046175)",
        "(-0.280000, 1.520790, -0.046467)",
        "(-0.280000, 1.524686, -0.046865)",
        "(-0.280000, 1.528557, -0.047365)",
        "(-0.280000, 1.532426, -0.047972)",
        "(-0.280000, 1.536277, -0.048683)",
        "(-0.280000, 1.540095, -0.049495)",
        "(-0.280000, 1.543902, -0.050413)",
        "(-0.280000, 1.547683, -0.051432)",
        "(-0.280000, 1.551423, -0.052550)",
        "(-0.280000, 1.555143, -0.053773)",
        "(-0.280000, 1.558829, -0.055095)",
        "(-0.280000, 1.562467, -0.056511)",
        "(-0.280000, 1.566076, -0.058030)",
        "(-0.280000, 1.569643, -0.059646)",
        "(-0.280000, 1.573166, -0.061357)",
        "(-0.280000, 1.576630, -0.063157)",
        "(-0.280000, 1.580054, -0.065056)",
        "(-0.280000, 1.583436, -0.067052)",
        "(-0.280000, 1.586743, -0.069126)",
        "(-0.280000, 1.590003, -0.071296)",
        "(-0.280000, 1.593203, -0.073552)",
        "(-0.280000, 1.596332, -0.075887)",
        "(-0.280000, 1.599406, -0.078313)",
        "(-0.280000, 1.602413, -0.080821)",
        "(-0.280000, 1.605343, -0.083401)",
        "(-0.280000, 1.608211, -0.086067)",
        "(-0.280000, 1.611006, -0.088810)",
        "(-0.280000, 1.613717, -0.091618)",
        "(-0.280000, 1.616360, -0.094508)",
        "(-0.280000, 1.618924, -0.097467)",
        "(-0.280000, 1.621400, -0.100486)",
        "(-0.280000, 1.623801, -0.103579)",
        "(-0.280000, 1.626117, -0.106737)",
        "(-0.280000, 1.628334, -0.109950)",
        "(-0.280000, 1.630428, -0.113258)",
        "(-0.280000, 1.632356, -0.116666)",
        "(-0.280000, 1.634079, -0.120168)",
        "(-0.280000, 1.635585, -0.123786)",
        "(-0.280000, 1.636848, -0.127502)",
        "(-0.280000, 1.637855, -0.131305)",
        "(-0.280000, 1.638597, -0.135169)",
        "(-0.280000, 1.639078, -0.139101)",
        "(-0.280000, 1.639299, -0.143071)",
        "(-0.280000, 1.639269, -0.147046)",
        "(-0.280000, 1.639000, -0.151034)",
        "(-0.280000, 1.638510, -0.155003)",
        "(-0.280000, 1.637821, -0.158925)",
        "(-0.280000, 1.636951, -0.162808)",
        "(-0.280000, 1.635928, -0.166629)",
        "(-0.280000, 1.634783, -0.170375)",
        "(-0.280000, 1.633533, -0.174041)",
        "(-0.280000, 1.632211, -0.177622)",
        "(-0.280000, 1.630848, -0.181103)",
        "(-0.280000, 1.629464, -0.184507)",
        "(-0.280000, 1.628088, -0.187827)",
        "(-0.280000, 1.626748, -0.191059)",
        "(-0.280000, 1.625458, -0.194229)",
        "(-0.280000, 1.624241, -0.197338)",
        "(-0.280000, 1.623117, -0.200389)",
        "(-0.280000, 1.622093, -0.203413)",
        "(-0.280000, 1.621184, -0.206415)",
        "(-0.280000, 1.620399, -0.209401)",
        "(-0.280000, 1.619737, -0.212404)",
        "(-0.280000, 1.619202, -0.215430)",
        "(-0.280000, 1.618790, -0.218495)",
        "(-0.280000, 1.618497, -0.221601)",
        "(-0.280000, 1.618311, -0.224781)",
        "(-0.280000, 1.618224, -0.228037)",
        "(-0.280000, 1.618219, -0.231368)",
        "(-0.280000, 1.618281, -0.234802)",
        "(-0.280000, 1.618391, -0.238335)",
        "(-0.280000, 1.618530, -0.241959)",
        "(-0.280000, 1.618677, -0.245697)",
        "(-0.280000, 1.618811, -0.249537)",
        "(-0.280000, 1.618910, -0.253464)",
        "(-0.280000, 1.618954, -0.257497)",
        "(-0.280000, 1.618921, -0.261617)",
        "(-0.280000, 1.618793, -0.265801)",
        "(-0.280000, 1.618553, -0.270066)",
        "(-0.280000, 1.618185, -0.274390)",
        "(-0.280000, 1.617677, -0.278747)",
        "(-0.280000, 1.617011, -0.283164)",
        "(-0.280000, 1.616194, -0.287601)",
        "(-0.280000, 1.615219, -0.292047)",
        "(-0.280000, 1.614076, -0.296520)",
        "(-0.280000, 1.612100, -0.300304)",
        "(-0.280000, 1.609120, -0.303065)",
        "(-0.280000, 1.606058, -0.305753)",
        "(-0.280000, 1.602923, -0.308358)",
        "(-0.280000, 1.599720, -0.310877)",
        "(-0.280000, 1.596460, -0.313301)",
        "(-0.280000, 1.593125, -0.315644)",
        "(-0.280000, 1.589729, -0.317896)",
        "(-0.280000, 1.586283, -0.320049)",
        "(-0.280000, 1.582770, -0.322114)",
        "(-0.280000, 1.579203, -0.324084)",
        "(-0.280000, 1.575595, -0.325952)",
        "(-0.280000, 1.571926, -0.327727)",
        "(-0.280000, 1.568211, -0.329402)",
        "(-0.280000, 1.564464, -0.330972)",
        "(-0.280000, 1.560664, -0.332444)",
        "(-0.280000, 1.556826, -0.333814)",
        "(-0.280000, 1.552964, -0.335076)",
        "(-0.280000, 1.549058, -0.336236)",
        "(-0.280000, 1.545122, -0.337291)",
        "(-0.280000, 1.541170, -0.338237)",
        "(-0.280000, 1.537183, -0.339078)",
        "(-0.280000, 1.533174, -0.339811)",
        "(-0.280000, 1.529160, -0.340435)",
        "(-0.280000, 1.525117, -0.340951)",
        "(-0.280000, 1.521062, -0.341358)",
        "(-0.280000, 1.517010, -0.341654)",
        "(-0.280000, 1.512939, -0.341842)",
        "(-0.280000, 1.508865, -0.341920)",
        "(-0.280000, 1.504779, -0.341888)",
        "(-0.280000, 1.500719, -0.341746)",
        "(-0.280000, 1.496651, -0.341494)",
        "(-0.280000, 1.492592, -0.341133)",
        "(-0.280000, 1.488556, -0.340663)",
        "(-0.280000, 1.484523, -0.340083)",
        "(-0.280000, 1.480506, -0.339395)",
        "(-0.280000, 1.476522, -0.338601)",
        "(-0.280000, 1.472687, -0.337122)",
        "(-0.280000, 1.469069, -0.334953)",
        "(-0.280000, 1.465509, -0.332848)",
        "(-0.280000, 1.461973, -0.330804)",
        "(-0.280000, 1.458460, -0.328827)",
        "(-0.280000, 1.454972, -0.326922)",
        "(-0.280000, 1.451479, -0.325066)",
        "(-0.280000, 1.447990, -0.323250)",
        "(-0.280000, 1.444515, -0.321455)",
        "(-0.280000, 1.441043, -0.319642)",
        "(-0.280000, 1.437598, -0.317780)",
        "(-0.280000, 1.434211, -0.315839)",
        "(-0.280000, 1.430867, -0.313802)",
        "(-0.280000, 1.427579, -0.311674)",
        "(-0.280000, 1.424360, -0.309466)",
        "(-0.280000, 1.421191, -0.307165)",
        "(-0.280000, 1.418086, -0.304779)",
        "(-0.280000, 1.415047, -0.302310)",
        "(-0.280000, 1.412084, -0.299768)",
        "(-0.280000, 1.409182, -0.297139)",
        "(-0.280000, 1.406352, -0.294432)",
        "(-0.280000, 1.403605, -0.291659)",
        "(-0.280000, 1.400925, -0.288804)",
        "(-0.280000, 1.398323, -0.285878)",
        "(-0.280000, 1.395801, -0.282883)",
        "(-0.280000, 1.393361, -0.279820)",
        "(-0.280000, 1.391004, -0.276693)",
        "(-0.280000, 1.388739, -0.273513)",
        "(-0.280000, 1.386555, -0.270264)",
        "(-0.280000, 1.384458, -0.266956)",
        "(-0.280000, 1.382458, -0.263604)",
        "(-0.280000, 1.380543, -0.260188)",
        "(-0.280000, 1.378721, -0.256722)",
        "(-0.280000, 1.376998, -0.253219)",
        "(-0.280000, 1.375365, -0.249660)",
        "(-0.280000, 1.373829, -0.246058)",
        "(-0.280000, 1.372395, -0.242427)",
        "(-0.280000, 1.371055, -0.238747)",
        "(-0.280000, 1.369815, -0.235033)",
        "(-0.280000, 1.368679, -0.231298)",
        "(-0.280000, 1.367641, -0.227522)",
        "(-0.280000, 1.366706, -0.223720)",
        "(-0.280000, 1.365873, -0.219894)",
        "(-0.280000, 1.365146, -0.216058)",
        "(-0.280000, 1.364520, -0.212192)",
        "(-0.280000, 1.364000, -0.208311)",
        "(-0.280000, 1.363585, -0.204430)",
        "(-0.280000, 1.363274, -0.200526)",
        "(-0.280000, 1.363069, -0.196616)",
        "(-0.280000, 1.362969, -0.192713)",
        "(-0.280000, 1.362974, -0.188797)",
        "(-0.280000, 1.363086, -0.184883)",
        "(-0.280000, 1.363302, -0.180985)",
        "(-0.280000, 1.363624, -0.177082)",
        "(-0.280000, 1.364051, -0.173190)",
        "(-0.280000, 1.364581, -0.169322)",
        "(-0.280000, 1.365220, -0.165448)",
        "(-0.280000, 1.365960, -0.161603)",
        "(-0.280000, 1.366802, -0.157791)",
        "(-0.280000, 1.367749, -0.153991)",
        "(-0.280000, 1.368798, -0.150218)",
        "(-0.280000, 1.369936, -0.146484)",
        "(-0.280000, 1.371133, -0.142754)",
        "(-0.280000, 1.372348, -0.139024)",
        "(-0.280000, 1.373550, -0.135291)",
        "(-0.280000, 1.374731, -0.131517)",
        "(-0.280000, 1.375877, -0.127698)",
        "(-0.280000, 1.376988, -0.123823)",
        "(-0.280000, 1.378064, -0.119896)",
        "(-0.280000, 1.379121, -0.115885)",
        "(-0.280000, 1.380170, -0.111799)",
        "(-0.280000, 1.381853, -0.108063)",
        "(-0.280000, 1.384136, -0.104688)",
        "(-0.280000, 1.386510, -0.101375)",
        "(-0.280000, 1.388965, -0.098138)",
        "(-0.280000, 1.391514, -0.094958)",
        "(-0.280000, 1.394148, -0.091848)",
        "(-0.280000, 1.396856, -0.088820)",
        "(-0.280000, 1.399654, -0.085857)",
        "(-0.280000, 1.402530, -0.082970)",
        "(-0.280000, 1.405475, -0.080171)",
        "(-0.280000, 1.408502, -0.077443)",
        "(-0.280000, 1.411603, -0.074798)",
        "(-0.280000, 1.414764, -0.072246)",
        "(-0.280000, 1.418002, -0.069772)",
        "(-0.280000, 1.421306, -0.067387)",
        "(-0.280000, 1.424663, -0.065098)",
        "(-0.280000, 1.428091, -0.062894)",
        "(-0.280000, 1.431577, -0.060783)",
        "(-0.280000, 1.435117, -0.058768)",
        "(-0.280000, 1.438712, -0.056848)",
        "(-0.280000, 1.442358, -0.055026)",
        "(-0.280000, 1.446051, -0.053304)",
        "(-0.280000, 1.449778, -0.051686)",
        "(-0.280000, 1.453558, -0.050165)",
        "(-0.280000, 1.457379, -0.048746)",
        "(-0.280000, 1.461224, -0.047435)",
        "(-0.280000, 1.465115, -0.046224)",
        "(-0.280000, 1.469038, -0.045119)",
        "(-0.280000, 1.472976, -0.044123)",
        "(-0.280000, 1.476953, -0.043231)",
        "(-0.280000, 1.480952, -0.042446)",
        "(-0.280000, 1.484958, -0.041771)",
        "(-0.280000, 1.488993, -0.041203)",
        "(-0.280000, 1.493043, -0.040744)",
        "(-0.280000, 1.497090, -0.040396)",
        "(-0.280000, 1.501159, -0.040156)",
        "(-0.280000, 1.505232, -0.040026)",
        "(-0.280000, 1.509283, -0.041322)",
        "(-0.280000, 1.513241, -0.043702)",
        "(-0.280000, 1.517071, -0.046186)",
        "(-0.280000, 1.520759, -0.048761)",
        "(-0.280000, 1.524327, -0.051434)",
        "(-0.280000, 1.527761, -0.054185)",
        "(-0.280000, 1.531051, -0.056994)",
        "(-0.280000, 1.534220, -0.059859)",
        "(-0.280000, 1.537261, -0.062755)",
        "(-0.280000, 1.540179, -0.065663)",
        "(-0.280000, 1.542974, -0.068553)",
        "(-0.280000, 1.545672, -0.071426)",
        "(-0.280000, 1.548275, -0.074252)",
        "(-0.280000, 1.550799, -0.077010)",
        "(-0.280000, 1.553254, -0.079694)",
        "(-0.280000, 1.555658, -0.082285)",
        "(-0.280000, 1.558020, -0.084764)",
        "(-0.280000, 1.560371, -0.087138)",
        "(-0.280000, 1.562722, -0.089393)",
        "(-0.280000, 1.565081, -0.091519)",
        "(-0.280000, 1.567480, -0.093529)",
        "(-0.280000, 1.569926, -0.095420)",
        "(-0.280000, 1.572426, -0.097192)",
        "(-0.280000, 1.575007, -0.098863)",
        "(-0.280000, 1.577672, -0.100441)",
        "(-0.280000, 1.580420, -0.101934)",
        "(-0.280000, 1.583273, -0.103366)",
        "(-0.280000, 1.586225, -0.104751)",
        "(-0.280000, 1.589267, -0.106104)",
        "(-0.280000, 1.592412, -0.107453)",
        "(-0.280000, 1.595646, -0.108814)",
        "(-0.280000, 1.598948, -0.110205)",
        "(-0.280000, 1.602324, -0.111654)",
        "(-0.280000, 1.605751, -0.113178)",
        "(-0.280000, 1.609207, -0.114797)",
        "(-0.280000, 1.612662, -0.116521)",
        "(-0.280000, 1.616114, -0.118379)",
        "(-0.280000, 1.619527, -0.120378)",
        "(-0.280000, 1.622865, -0.122523)",
        "(-0.280000, 1.626122, -0.124836)",
        "(-0.280000, 1.629260, -0.127315)",
        "(-0.280000, 1.632244, -0.129954)",
        "(-0.280000, 1.635069, -0.132770)",
        "(-0.280000, 1.637702, -0.135749)",
        "(-0.280000, 1.640116, -0.138874)",
        "(-0.280000, 1.642310, -0.142155)",
        "(-0.280000, 1.644270, -0.145578)",
        "(-0.280000, 1.645978, -0.149099)",
        "(-0.280000, 1.647450, -0.152730)",
        "(-0.280000, 1.648689, -0.156445)",
        "(-0.280000, 1.649709, -0.160212)",
        "(-0.280000, 1.650544, -0.164037)",
        "(-0.280000, 1.651228, -0.167893)",
        "(-0.280000, 1.651796, -0.171755)",
        "(-0.280000, 1.652263, -0.175643)",
        "(-0.280000, 1.652624, -0.179542)",
        "(-0.280000, 1.652878, -0.183438)",
        "(-0.280000, 1.653029, -0.187351)",
        "(-0.280000, 1.653073, -0.191266)",
        "(-0.280000, 1.653012, -0.195181)",
        "(-0.280000, 1.652846, -0.199082)",
        "(-0.280000, 1.652574, -0.202988)",
        "(-0.280000, 1.652197, -0.206886)",
        "(-0.280000, 1.651716, -0.210760)",
        "(-0.280000, 1.651129, -0.214632)",
        "(-0.280000, 1.650438, -0.218486)",
        "(-0.280000, 1.649646, -0.222309)",
        "(-0.280000, 1.648748, -0.226120)",
        "(-0.280000, 1.647748, -0.229906)",
        "(-0.280000, 1.646649, -0.233652)",
        "(-0.280000, 1.645447, -0.237379)",
        "(-0.280000, 1.644143, -0.241072)",
        "(-0.280000, 1.642746, -0.244717)",
        "(-0.280000, 1.641246, -0.248334)",
        "(-0.280000, 1.639648, -0.251909)",
        "(-0.280000, 1.637961, -0.255429)",
        "(-0.280000, 1.636173, -0.258913)",
        "(-0.280000, 1.634292, -0.262348)",
        "(-0.280000, 1.632326, -0.265720)",
        "(-0.280000, 1.630256, -0.269057)",
        "(-0.280000, 1.628104, -0.272329)",
        "(-0.280000, 1.625871, -0.275531)",
        "(-0.280000, 1.623545, -0.278681)",
        "(-0.280000, 1.621135, -0.281768)",
        "(-0.280000, 1.618643, -0.284788)",
        "(-0.280000, 1.616078, -0.287731)",
        "(-0.280000, 1.613426, -0.290612)",
        "(-0.280000, 1.610698, -0.293421)",
        "(-0.280000, 1.607904, -0.296148)",
        "(-0.280000, 1.605028, -0.298805)",
        "(-0.280000, 1.602082, -0.301385)",
        "(-0.280000, 1.599076, -0.303876)",
        "(-0.280000, 1.595995, -0.306293)",
        "(-0.280000, 1.592850, -0.308626)",
        "(-0.280000, 1.589653, -0.310866)",
        "(-0.280000, 1.586387, -0.313026)",
        "(-0.280000, 1.583063, -0.315097)",
        "(-0.280000, 1.579695, -0.317071)",
        "(-0.280000, 1.576265, -0.318960)",
        "(-0.280000, 1.572785, -0.320756)",
        "(-0.280000, 1.569269, -0.322452)",
        "(-0.280000, 1.565698, -0.324057)",
        "(-0.280000, 1.562084, -0.325566)",
        "(-0.280000, 1.558442, -0.326972)",
        "(-0.280000, 1.554752, -0.328284)",
        "(-0.280000, 1.551029, -0.329495)",
        "(-0.280000, 1.547285, -0.330602)",
        "(-0.280000, 1.543502, -0.331612)",
        "(-0.280000, 1.539692, -0.332518)",
        "(-0.280000, 1.535860, -0.333322)",
        "(-0.280000, 1.532019, -0.334019)",
        "(-0.280000, 1.528138, -0.334617)",
        "(-0.280000, 1.524253, -0.335107)",
        "(-0.280000, 1.520368, -0.335492)",
        "(-0.280000, 1.516462, -0.335773)",
        "(-0.280000, 1.512550, -0.335948)",
        "(-0.280000, 1.508647, -0.336018)",
        "(-0.280000, 1.504731, -0.335982)",
        "(-0.280000, 1.500818, -0.335840)",
        "(-0.280000, 1.496922, -0.335594)",
        "(-0.280000, 1.493022, -0.335242)",
        "(-0.280000, 1.489133, -0.334785)",
        "(-0.280000, 1.485269, -0.334224)",
        "(-0.280000, 1.481410, -0.333558)",
        "(-0.280000, 1.477571, -0.332788)",
        "(-0.280000, 1.473765, -0.331917)",
        "(-0.280000, 1.469973, -0.330942)",
        "(-0.280000, 1.466209, -0.329864)",
        "(-0.280000, 1.462486, -0.328688)",
        "(-0.280000, 1.458785, -0.327409)",
        "(-0.280000, 1.455120, -0.326031)",
        "(-0.280000, 1.451504, -0.324558)",
        "(-0.280000, 1.447919, -0.322984)",
        "(-0.280000, 1.444377, -0.321314)",
        "(-0.280000, 1.440881, -0.319549)",
        "(-0.280000, 1.437445, -0.317695)",
        "(-0.280000, 1.434050, -0.315744)",
        "(-0.280000, 1.430709, -0.313702)",
        "(-0.280000, 1.427434, -0.311577)",
        "(-0.280000, 1.424208, -0.309358)",
        "(-0.280000, 1.421042, -0.307053)",
        "(-0.280000, 1.417950, -0.304671)",
        "(-0.280000, 1.414913, -0.302198)",
        "(-0.280000, 1.411945, -0.299644)",
        "(-0.280000, 1.409047, -0.297012)",
        "(-0.280000, 1.406220, -0.294302)",
        "(-0.280000, 1.403468, -0.291517)",
        "(-0.280000, 1.400800, -0.288667)",
        "(-0.280000, 1.398201, -0.285737)",
        "(-0.280000, 1.395683, -0.282739)",
        "(-0.280000, 1.393254, -0.279682)",
        "(-0.280000, 1.390901, -0.276552)",
        "(-0.280000, 1.388633, -0.273360)",
        "(-0.280000, 1.386459, -0.270118)",
        "(-0.280000, 1.384367, -0.266808)",
        "(-0.280000, 1.382365, -0.263442)",
        "(-0.280000, 1.380460, -0.260035)",
        "(-0.280000, 1.378642, -0.256567)",
        "(-0.280000, 1.376918, -0.253050)",
        "(-0.280000, 1.375290, -0.249489)",
        "(-0.280000, 1.373763, -0.245896)",
        "(-0.280000, 1.372329, -0.242252)",
        "(-0.280000, 1.370994, -0.238571)",
        "(-0.280000, 1.369762, -0.234867)",
        "(-0.280000, 1.368628, -0.231119)",
        "(-0.280000, 1.367594, -0.227342)",
        "(-0.280000, 1.366666, -0.223550)",
        "(-0.280000, 1.365838, -0.219722)",
        "(-0.280000, 1.365114, -0.215874)",
        "(-0.280000, 1.364495, -0.212020)",
        "(-0.280000, 1.363979, -0.208138)",
        "(-0.280000, 1.363568, -0.204244)",
        "(-0.280000, 1.363263, -0.200352)",
        "(-0.280000, 1.363062, -0.196441)",
        "(-0.280000, 1.362967, -0.192526)",
        "(-0.280000, 1.362977, -0.188623)",
        "(-0.280000, 1.363093, -0.184708)",
        "(-0.280000, 1.363315, -0.180788)",
        "(-0.280000, 1.363642, -0.176898)",
        "(-0.280000, 1.364074, -0.173006)",
        "(-0.280000, 1.364611, -0.169127)",
        "(-0.280000, 1.365250, -0.165276)",
        "(-0.280000, 1.365996, -0.161432)",
        "(-0.280000, 1.366845, -0.157609)",
        "(-0.280000, 1.367796, -0.153810)",
        "(-0.280000, 1.368847, -0.150051)",
        "(-0.280000, 1.370002, -0.146309)",
        "(-0.280000, 1.371257, -0.142600)",
        "(-0.280000, 1.372608, -0.138937)",
        "(-0.280000, 1.374062, -0.135301)",
        "(-0.280000, 1.375613, -0.131706)",
        "(-0.280000, 1.377256, -0.128164)",
        "(-0.280000, 1.378999, -0.124657)",
        "(-0.280000, 1.380835, -0.121199)",
        "(-0.280000, 1.382759, -0.117802)",
        "(-0.280000, 1.384779, -0.114447)",
        "(-0.280000, 1.386889, -0.111149)",
        "(-0.280000, 1.389081, -0.107918)",
        "(-0.280000, 1.391366, -0.104738)",
        "(-0.280000, 1.393736, -0.101621)",
        "(-0.280000, 1.396181, -0.098578)",
        "(-0.280000, 1.398716, -0.095593)",
        "(-0.280000, 1.401330, -0.092677)",
        "(-0.280000, 1.404019, -0.089848)",
        "(-0.280000, 1.406827, -0.087119)",
        "(-0.280000, 1.409766, -0.084533)",
        "(-0.280000, 1.412839, -0.082126)",
        "(-0.280000, 1.416071, -0.079909)",
        "(-0.280000, 1.419448, -0.077910)",
        "(-0.280000, 1.422964, -0.076143)",
        "(-0.280000, 1.426602, -0.074617)",
        "(-0.280000, 1.430351, -0.073339)",
        "(-0.280000, 1.434191, -0.072308)",
        "(-0.280000, 1.438088, -0.071522)",
        "(-0.280000, 1.442045, -0.070966)",
        "(-0.280000, 1.446030, -0.070631)",
        "(-0.280000, 1.450010, -0.070500)",
        "(-0.280000, 1.453990, -0.070554)",
        "(-0.280000, 1.457940, -0.070771)",
        "(-0.280000, 1.461831, -0.071126)",
        "(-0.280000, 1.465677, -0.071596)",
        "(-0.280000, 1.469452, -0.072154)",
        "(-0.280000, 1.473139, -0.072773)",
        "(-0.280000, 1.476755, -0.073428)",
        "(-0.280000, 1.480287, -0.074093)",
        "(-0.280000, 1.483724, -0.074740)",
        "(-0.280000, 1.487092, -0.075352)",
        "(-0.280000, 1.490385, -0.075905)",
        "(-0.280000, 1.493602, -0.076378)",
        "(-0.280000, 1.496772, -0.076759)",
        "(-0.280000, 1.499896, -0.077032)",
        "(-0.280000, 1.502980, -0.077187)",
        "(-0.280000, 1.506055, -0.077218)",
        "(-0.280000, 1.509127, -0.077120)",
        "(-0.280000, 1.512210, -0.076894)",
        "(-0.280000, 1.515311, -0.076543)",
        "(-0.280000, 1.518461, -0.076071)",
        "(-0.280000, 1.521665, -0.075488)",
        "(-0.280000, 1.524926, -0.074809)",
        "(-0.280000, 1.528275, -0.074043)",
        "(-0.280000, 1.531710, -0.073209)",
        "(-0.280000, 1.535228, -0.072329)",
        "(-0.280000, 1.538856, -0.071417)",
        "(-0.280000, 1.542596, -0.070500)",
        "(-0.280000, 1.546419, -0.069597)",
        "(-0.280000, 1.550357, -0.068726)",
        "(-0.280000, 1.554395, -0.067912)",
        "(-0.280000, 1.558517, -0.067178)",
        "(-0.280000, 1.562740, -0.066537)",
        "(-0.280000, 1.567047, -0.066010)",
        "(-0.280000, 1.571416, -0.065612)",
        "(-0.280000, 1.575866, -0.065352)",
        "(-0.280000, 1.580377, -0.065241)",
        "(-0.280000, 1.584923, -0.065289)",
        "(-0.280000, 1.589505, -0.065537)",
        "(-0.280000, 1.593649, -0.066638)",
        "(-0.280000, 1.596964, -0.068987)",
        "(-0.280000, 1.600224, -0.071433)",
        "(-0.280000, 1.603416, -0.073965)",
        "(-0.280000, 1.606540, -0.076583)",
        "(-0.280000, 1.609582, -0.079276)",
        "(-0.280000, 1.612560, -0.082058)",
        "(-0.280000, 1.615461, -0.084920)",
        "(-0.280000, 1.618276, -0.087849)",
        "(-0.280000, 1.621019, -0.090863)",
        "(-0.280000, 1.623680, -0.093950)",
        "(-0.280000, 1.626248, -0.097098)",
        "(-0.280000, 1.628739, -0.100323)",
        "(-0.280000, 1.631142, -0.103615)",
        "(-0.280000, 1.633448, -0.106960)",
        "(-0.280000, 1.635669, -0.110376)",
        "(-0.280000, 1.637798, -0.113851)",
        "(-0.280000, 1.639826, -0.117372)",
        "(-0.280000, 1.641764, -0.120956)",
        "(-0.280000, 1.643597, -0.124596)",
        "(-0.280000, 1.643592, -0.129064)",
        "(-0.280000, 1.643398, -0.133528)",
        "(-0.280000, 1.643035, -0.137936)",
        "(-0.280000, 1.642534, -0.142268)",
        "(-0.280000, 1.641924, -0.146539)",
        "(-0.280000, 1.641235, -0.150725)",
        "(-0.280000, 1.640500, -0.154808)",
        "(-0.280000, 1.639744, -0.158808)",
        "(-0.280000, 1.638999, -0.162713)",
        "(-0.280000, 1.638294, -0.166525)",
        "(-0.280000, 1.637657, -0.170239)",
        "(-0.280000, 1.637108, -0.173886)",
        "(-0.280000, 1.636672, -0.177466)",
        "(-0.280000, 1.636369, -0.180982)",
        "(-0.280000, 1.636212, -0.184469)",
        "(-0.280000, 1.636216, -0.187935)",
        "(-0.280000, 1.636386, -0.191386)",
        "(-0.280000, 1.636727, -0.194863)",
        "(-0.280000, 1.637238, -0.198374)",
        "(-0.280000, 1.637909, -0.201926)",
        "(-0.280000, 1.638734, -0.205559)",
        "(-0.280000, 1.639692, -0.209276)",
        "(-0.280000, 1.640758, -0.213081)",
        "(-0.280000, 1.641911, -0.217006)",
        "(-0.280000, 1.643113, -0.221046)",
        "(-0.280000, 1.644321, -0.225189)",
        "(-0.280000, 1.645499, -0.229459)",
        "(-0.280000, 1.646594, -0.233831)",
        "(-0.280000, 1.647549, -0.238277)",
        "(-0.280000, 1.648317, -0.242800)",
        "(-0.280000, 1.648157, -0.247085)",
        "(-0.280000, 1.646596, -0.250836)",
        "(-0.280000, 1.644929, -0.254555)",
        "(-0.280000, 1.643162, -0.258227)",
        "(-0.280000, 1.641292, -0.261861)",
        "(-0.280000, 1.639336, -0.265422)",
        "(-0.280000, 1.637278, -0.268939)",
        "(-0.280000, 1.635126, -0.272400)",
        "(-0.280000, 1.632889, -0.275791)",
        "(-0.280000, 1.630553, -0.279131)",
        "(-0.280000, 1.628129, -0.282406)",
        "(-0.280000, 1.625625, -0.285605)",
        "(-0.280000, 1.623027, -0.288745)",
        "(-0.280000, 1.620346, -0.291814)",
        "(-0.280000, 1.617591, -0.294801)",
        "(-0.280000, 1.614748, -0.297720)",
        "(-0.280000, 1.611828, -0.300563)",
        "(-0.280000, 1.608841, -0.303316)",
        "(-0.280000, 1.605771, -0.305997)",
        "(-0.280000, 1.602625, -0.308587)",
        "(-0.280000, 1.598265, -0.309566)",
        "(-0.280000, 1.593877, -0.310355)",
        "(-0.280000, 1.589498, -0.310971)",
        "(-0.280000, 1.585162, -0.311439)",
        "(-0.280000, 1.580862, -0.311785)",
        "(-0.280000, 1.576626, -0.312035)",
        "(-0.280000, 1.572482, -0.312218)",
        "(-0.280000, 1.568414, -0.312363)",
        "(-0.280000, 1.564441, -0.312497)",
        "(-0.280000, 1.560567, -0.312649)",
        "(-0.280000, 1.556804, -0.312846)",
        "(-0.280000, 1.553125, -0.313115)",
        "(-0.280000, 1.549537, -0.313478)",
        "(-0.280000, 1.546042, -0.313958)",
        "(-0.280000, 1.542605, -0.314574)",
        "(-0.280000, 1.539226, -0.315341)",
        "(-0.280000, 1.535897, -0.316268)",
        "(-0.280000, 1.532580, -0.317367)",
        "(-0.280000, 1.529259, -0.318641)",
        "(-0.280000, 1.525942, -0.320078)",
        "(-0.280000, 1.522580, -0.321683)",
        "(-0.280000, 1.519165, -0.323437)",
        "(-0.280000, 1.515689, -0.325315)",
        "(-0.280000, 1.512115, -0.327304)",
        "(-0.280000, 1.508439, -0.329367)",
        "(-0.280000, 1.504663, -0.331458)",
        "(-0.280000, 1.500759, -0.333548)",
        "(-0.280000, 1.496735, -0.335580)",
        "(-0.280000, 1.492609, -0.337490)",
        "(-0.280000, 1.488366, -0.339236)",
        "(-0.280000, 1.484151, -0.340024)",
        "(-0.280000, 1.480148, -0.339328)",
        "(-0.280000, 1.476153, -0.338522)",
        "(-0.280000, 1.472182, -0.337608)",
        "(-0.280000, 1.468237, -0.336587)",
        "(-0.280000, 1.464332, -0.335464)",
        "(-0.280000, 1.460448, -0.334232)",
        "(-0.280000, 1.456598, -0.332896)",
        "(-0.280000, 1.452797, -0.331461)",
        "(-0.280000, 1.449024, -0.329919)",
        "(-0.280000, 1.445295, -0.328276)",
        "(-0.280000, 1.441623, -0.326539)",
        "(-0.280000, 1.437987, -0.324697)",
        "(-0.280000, 1.434403, -0.322758)",
        "(-0.280000, 1.430883, -0.320729)",
        "(-0.280000, 1.427408, -0.318600)",
        "(-0.280000, 1.423992, -0.316378)",
        "(-0.280000, 1.420648, -0.314071)",
        "(-0.280000, 1.417356, -0.311668)",
        "(-0.280000, 1.414137, -0.309170)",
        "(-0.280000, 1.412221, -0.305134)",
        "(-0.280000, 1.410476, -0.301020)",
        "(-0.280000, 1.408910, -0.296884)",
        "(-0.280000, 1.407498, -0.292758)",
        "(-0.280000, 1.406213, -0.288639)",
        "(-0.280000, 1.405036, -0.284563)",
        "(-0.280000, 1.403944, -0.280561)",
        "(-0.280000, 1.402907, -0.276625)",
        "(-0.280000, 1.401901, -0.272779)",
        "(-0.280000, 1.400898, -0.269034)",
        "(-0.280000, 1.399877, -0.265406)",
        "(-0.280000, 1.398805, -0.261878)",
        "(-0.280000, 1.397659, -0.258458)",
        "(-0.280000, 1.396421, -0.255154)",
        "(-0.280000, 1.395063, -0.251938)",
        "(-0.280000, 1.393570, -0.248810)",
        "(-0.280000, 1.391933, -0.245767)",
        "(-0.280000, 1.390130, -0.242775)",
        "(-0.280000, 1.388159, -0.239825)",
        "(-0.280000, 1.386026, -0.236906)",
        "(-0.280000, 1.383720, -0.233981)",
        "(-0.280000, 1.381256, -0.231036)",
        "(-0.280000, 1.378658, -0.228059)",
        "(-0.280000, 1.375930, -0.225011)",
        "(-0.280000, 1.373108, -0.221881)",
        "(-0.280000, 1.370235, -0.218659)",
        "(-0.280000, 1.367336, -0.215311)",
        "(-0.280000, 1.364468, -0.211834)",
        "(-0.280000, 1.361678, -0.208233)",
        "(-0.280000, 1.358925, -0.204489)",
        "(-0.280000, 1.357359, -0.200539)",
        "(-0.280000, 1.357156, -0.196481)",
        "(-0.280000, 1.357062, -0.192407)",
        "(-0.280000, 1.357078, -0.188332)",
        "(-0.280000, 1.357204, -0.184247)",
        "(-0.280000, 1.357439, -0.180192)",
        "(-0.280000, 1.357785, -0.176131)",
        "(-0.280000, 1.358240, -0.172081)",
        "(-0.280000, 1.358802, -0.168058)",
        "(-0.280000, 1.359475, -0.164038)",
        "(-0.280000, 1.360256, -0.160039)",
        "(-0.280000, 1.361141, -0.156073)",
        "(-0.280000, 1.362137, -0.152122)",
        "(-0.280000, 1.363238, -0.148198)",
        "(-0.280000, 1.364441, -0.144318)",
        "(-0.280000, 1.365753, -0.140459)",
        "(-0.280000, 1.367168, -0.136637)",
        "(-0.280000, 1.368681, -0.132867)",
        "(-0.280000, 1.370300, -0.129127)",
        "(-0.280000, 1.372019, -0.125432)",
        "(-0.280000, 1.373832, -0.121796)",
        "(-0.280000, 1.375747, -0.118199)",
        "(-0.280000, 1.377760, -0.114656)",
        "(-0.280000, 1.379860, -0.111178)",
        "(-0.280000, 1.382060, -0.107748)",
        "(-0.280000, 1.384352, -0.104378)",
        "(-0.280000, 1.386727, -0.101082)",
        "(-0.280000, 1.389197, -0.097841)",
        "(-0.280000, 1.391754, -0.094667)",
        "(-0.280000, 1.394396, -0.091564)",
        "(-0.280000, 1.397112, -0.088543)",
        "(-0.280000, 1.399917, -0.085586)",
        "(-0.280000, 1.402801, -0.082707)",
        "(-0.280000, 1.405752, -0.079915)",
        "(-0.280000, 1.408787, -0.077195)",
        "(-0.280000, 1.411894, -0.074558)",
        "(-0.280000, 1.415061, -0.072013)",
        "(-0.280000, 1.418305, -0.069547)",
        "(-0.280000, 1.421625, -0.067164)",
        "(-0.280000, 1.424987, -0.064884)",
        "(-0.280000, 1.428421, -0.062688)",
        "(-0.280000, 1.431912, -0.060587)",
        "(-0.280000, 1.435448, -0.058586)",
        "(-0.280000, 1.439048, -0.056675)",
        "(-0.280000, 1.442698, -0.054863)",
        "(-0.280000, 1.446894, -0.054295)",
        "(-0.280000, 1.451507, -0.054866)",
        "(-0.280000, 1.456026, -0.055540)",
        "(-0.280000, 1.460449, -0.056339)",
        "(-0.280000, 1.464787, -0.057231)",
        "(-0.280000, 1.469015, -0.058164)",
        "(-0.280000, 1.473114, -0.059092)",
        "(-0.280000, 1.477107, -0.059981)",
        "(-0.280000, 1.480986, -0.060795)",
        "(-0.280000, 1.484759, -0.061504)",
        "(-0.280000, 1.488427, -0.062083)",
        "(-0.280000, 1.492027, -0.062518)",
        "(-0.280000, 1.495564, -0.062794)",
        "(-0.280000, 1.499046, -0.062904)",
        "(-0.280000, 1.502511, -0.062844)",
        "(-0.280000, 1.505970, -0.062617)",
        "(-0.280000, 1.509428, -0.062230)",
        "(-0.280000, 1.512926, -0.061693)",
        "(-0.280000, 1.516469, -0.061020)",
        "(-0.280000, 1.520061, -0.060232)",
        "(-0.280000, 1.523735, -0.059347)",
        "(-0.280000, 1.527492, -0.058389)",
        "(-0.280000, 1.531327, -0.057390)",
        "(-0.280000, 1.535268, -0.056369)",
        "(-0.280000, 1.539305, -0.055361)",
        "(-0.280000, 1.543423, -0.054398)",
        "(-0.280000, 1.547654, -0.053508)",
        "(-0.280000, 1.551957, -0.052719)",
        "(-0.280000, 1.556317, -0.052065)",
        "(-0.280000, 1.560748, -0.051571)",
        "(-0.280000, 1.565219, -0.051267)",
        "(-0.280000, 1.568961, -0.052849)",
        "(-0.280000, 1.572667, -0.054544)",
        "(-0.280000, 1.576326, -0.056339)",
        "(-0.280000, 1.579935, -0.058232)",
        "(-0.280000, 1.583480, -0.060216)",
        "(-0.280000, 1.586982, -0.062300)",
        "(-0.280000, 1.590426, -0.064479)",
        "(-0.280000, 1.593800, -0.066742)",
        "(-0.280000, 1.597122, -0.069103)",
        "(-0.280000, 1.600379, -0.071552)",
        "(-0.280000, 1.603558, -0.074081)",
        "(-0.280000, 1.606679, -0.076703)",
        "(-0.280000, 1.609727, -0.079408)",
        "(-0.280000, 1.612692, -0.082185)",
        "(-0.280000, 1.615590, -0.085050)",
        "(-0.280000, 1.618410, -0.087992)",
        "(-0.280000, 1.621140, -0.091000)",
        "(-0.280000, 1.623797, -0.094090)",
        "(-0.280000, 1.626370, -0.097251)",
        "(-0.280000, 1.627742, -0.101299)",
        "(-0.280000, 1.628294, -0.105854)",
        "(-0.280000, 1.628647, -0.110401)",
        "(-0.280000, 1.628828, -0.114900)",
        "(-0.280000, 1.628815, -0.119387)",
        "(-0.280000, 1.628580, -0.123855)",
        "(-0.280000, 1.628104, -0.128292)",
        "(-0.280000, 1.627375, -0.132716)",
        "(-0.280000, 1.626394, -0.137101)",
        "(-0.280000, 1.625167, -0.141431)",
        "(-0.280000, 1.623717, -0.145684)",
        "(-0.280000, 1.622050, -0.149850)",
        "(-0.280000, 1.620201, -0.153907)",
        "(-0.280000, 1.618207, -0.157827)",
        "(-0.280000, 1.616092, -0.161619)",
        "(-0.280000, 1.613902, -0.165261)",
        "(-0.280000, 1.611683, -0.168736)",
        "(-0.280000, 1.609462, -0.172061)",
        "(-0.280000, 1.607288, -0.175225)",
        "(-0.280000, 1.605207, -0.178226)",
        "(-0.280000, 1.603244, -0.181090)",
        "(-0.280000, 1.601441, -0.183819)",
        "(-0.280000, 1.599834, -0.186423)",
        "(-0.280000, 1.598440, -0.188936)",
        "(-0.280000, 1.597289, -0.191373)",
        "(-0.280000, 1.596400, -0.193748)",
        "(-0.280000, 1.595779, -0.196103)",
        "(-0.280000, 1.595437, -0.198455)",
        "(-0.280000, 1.595374, -0.200824)",
        "(-0.280000, 1.595583, -0.203250)",
        "(-0.280000, 1.596057, -0.205750)",
        "(-0.280000, 1.596774, -0.208338)",
        "(-0.280000, 1.597719, -0.211051)",
        "(-0.280000, 1.598862, -0.213899)",
        "(-0.280000, 1.600175, -0.216896)",
        "(-0.280000, 1.601617, -0.220042)",
        "(-0.280000, 1.603162, -0.223363)",
        "(-0.280000, 1.604765, -0.226852)",
        "(-0.280000, 1.606383, -0.230494)",
        "(-0.280000, 1.607983, -0.234307)",
        "(-0.280000, 1.609522, -0.238269)",
        "(-0.280000, 1.610956, -0.242354)",
        "(-0.280000, 1.612257, -0.246568)",
        "(-0.280000, 1.613385, -0.250888)",
        "(-0.280000, 1.614316, -0.255264)",
        "(-0.280000, 1.615028, -0.259707)",
        "(-0.280000, 1.615500, -0.264183)",
        "(-0.280000, 1.615721, -0.268657)",
        "(-0.280000, 1.615687, -0.273141)",
        "(-0.280000, 1.615400, -0.277607)",
        "(-0.280000, 1.614873, -0.282037)",
        "(-0.280000, 1.614123, -0.286461)",
        "(-0.280000, 1.613176, -0.290876)",
        "(-0.280000, 1.612071, -0.295296)",
        "(-0.280000, 1.610831, -0.299775)",
        "(-0.280000, 1.608695, -0.303447)",
        "(-0.280000, 1.605631, -0.306116)",
        "(-0.280000, 1.602487, -0.308709)",
        "(-0.280000, 1.599275, -0.311216)",
        "(-0.280000, 1.595995, -0.313635)",
        "(-0.280000, 1.592662, -0.315959)",
        "(-0.280000, 1.589257, -0.318198)",
        "(-0.280000, 1.585793, -0.320344)",
        "(-0.280000, 1.582283, -0.322391)",
        "(-0.280000, 1.578709, -0.324347)",
        "(-0.280000, 1.575082, -0.326207)",
        "(-0.280000, 1.571419, -0.327963)",
        "(-0.280000, 1.567698, -0.329624)",
        "(-0.280000, 1.563933, -0.331185)",
        "(-0.280000, 1.560139, -0.332639)",
        "(-0.280000, 1.556296, -0.333994)",
        "(-0.280000, 1.552418, -0.335245)",
        "(-0.280000, 1.548519, -0.336388)",
        "(-0.280000, 1.544578, -0.337428)",
        "(-0.280000, 1.540612, -0.338362)",
        "(-0.280000, 1.536633, -0.339185)",
        "(-0.280000, 1.532622, -0.339904)",
        "(-0.280000, 1.528581, -0.340515)",
        "(-0.280000, 1.524549, -0.341014)",
        "(-0.280000, 1.520493, -0.341406)",
        "(-0.280000, 1.516428, -0.341688)",
        "(-0.280000, 1.512368, -0.341860)",
        "(-0.280000, 1.508294, -0.341922)",
        "(-0.280000, 1.504219, -0.341875)",
        "(-0.280000, 1.500147, -0.341717)",
        "(-0.280000, 1.496092, -0.341451)",
        "(-0.280000, 1.492035, -0.341074)",
        "(-0.280000, 1.487988, -0.340588)",
        "(-0.280000, 1.483969, -0.339995)",
        "(-0.280000, 1.479955, -0.339292)",
        "(-0.280000, 1.475962, -0.338480)",
        "(-0.280000, 1.472003, -0.337564)",
        "(-0.280000, 1.468059, -0.336539)",
        "(-0.280000, 1.464144, -0.335407)",
        "(-0.280000, 1.460273, -0.334174)",
        "(-0.280000, 1.456425, -0.332833)",
        "(-0.280000, 1.452614, -0.331389)",
        "(-0.280000, 1.448855, -0.329847)",
        "(-0.280000, 1.445128, -0.328200)",
        "(-0.280000, 1.441446, -0.326452)",
        "(-0.280000, 1.438406, -0.323505)",
        "(-0.280000, 1.436002, -0.319527)",
        "(-0.280000, 1.433737, -0.315558)",
        "(-0.280000, 1.431640, -0.311574)",
        "(-0.280000, 1.429722, -0.307518)",
        "(-0.280000, 1.428014, -0.303382)",
        "(-0.280000, 1.426536, -0.299172)",
        "(-0.280000, 1.425291, -0.294864)",
        "(-0.280000, 1.424292, -0.290483)",
        "(-0.280000, 1.423538, -0.286046)",
        "(-0.280000, 1.423026, -0.281589)",
        "(-0.280000, 1.422733, -0.277105)",
        "(-0.280000, 1.422659, -0.272647)",
        "(-0.280000, 1.422774, -0.268251)",
        "(-0.280000, 1.423052, -0.263918)",
        "(-0.280000, 1.423464, -0.259688)",
        "(-0.280000, 1.423974, -0.255597)",
        "(-0.280000, 1.424549, -0.251640)",
        "(-0.280000, 1.425152, -0.247848)",
        "(-0.280000, 1.425741, -0.244244)",
        "(-0.280000, 1.426282, -0.240815)",
        "(-0.280000, 1.426736, -0.237575)",
        "(-0.280000, 1.427068, -0.234533)",
        "(-0.280000, 1.427245, -0.231665)",
        "(-0.280000, 1.427238, -0.228971)",
        "(-0.280000, 1.427019, -0.226443)",
        "(-0.280000, 1.426567, -0.224051)",
        "(-0.280000, 1.425865, -0.221780)",
        "(-0.280000, 1.424904, -0.219613)",
        "(-0.280000, 1.423671, -0.217514)",
        "(-0.280000, 1.422169, -0.215460)",
        "(-0.280000, 1.420409, -0.213432)",
        "(-0.280000, 1.418389, -0.211388)",
        "(-0.280000, 1.416132, -0.209308)",
        "(-0.280000, 1.413659, -0.207167)",
        "(-0.280000, 1.411004, -0.204947)",
        "(-0.280000, 1.408182, -0.202612)",
        "(-0.280000, 1.405234, -0.200152)",
        "(-0.280000, 1.402208, -0.197558)",
        "(-0.280000, 1.399124, -0.194804)",
        "(-0.280000, 1.396031, -0.191888)",
        "(-0.280000, 1.392981, -0.188817)",
        "(-0.280000, 1.389993, -0.185572)",
        "(-0.280000, 1.387117, -0.182165)",
        "(-0.280000, 1.384395, -0.178615)",
        "(-0.280000, 1.381843, -0.174900)",
        "(-0.280000, 1.379492, -0.171062)",
        "(-0.280000, 1.377370, -0.167117)",
        "(-0.280000, 1.375473, -0.163054)",
        "(-0.280000, 1.373812, -0.158898)",
        "(-0.280000, 1.372383, -0.154672)",
        "(-0.280000, 1.371158, -0.150356)",
        "(-0.280000, 1.370115, -0.145962)",
        "(-0.280000, 1.369212, -0.141496)",
        "(-0.280000, 1.368407, -0.136920)",
        "(-0.280000, 1.368756, -0.132685)",
        "(-0.280000, 1.370375, -0.128959)",
        "(-0.280000, 1.372099, -0.125266)",
        "(-0.280000, 1.373922, -0.121622)",
        "(-0.280000, 1.375842, -0.118027)",
        "(-0.280000, 1.377853, -0.114497)",
        "(-0.280000, 1.379964, -0.111011)",
        "(-0.280000, 1.382169, -0.107584)",
        "(-0.280000, 1.384458, -0.104227)",
        "(-0.280000, 1.386844, -0.100924)",
        "(-0.280000, 1.389319, -0.097686)",
        "(-0.280000, 1.391872, -0.094526)",
        "(-0.280000, 1.394517, -0.091426)",
        "(-0.280000, 1.397245, -0.088398)",
        "(-0.280000, 1.400046, -0.085455)",
        "(-0.280000, 1.402933, -0.082579)",
        "(-0.280000, 1.405897, -0.079782)",
        "(-0.280000, 1.408925, -0.077074)",
        "(-0.280000, 1.412036, -0.074441)",
        "(-0.280000, 1.415216, -0.071892)",
        "(-0.280000, 1.418454, -0.069438)",
        "(-0.280000, 1.421767, -0.067065)",
        "(-0.280000, 1.425142, -0.064782)",
        "(-0.280000, 1.428568, -0.062597)",
        "(-0.280000, 1.432072, -0.060494)",
        "(-0.280000, 1.435621, -0.058492)",
        "(-0.280000, 1.439212, -0.056591)",
        "(-0.280000, 1.442864, -0.054783)",
        "(-0.280000, 1.446563, -0.053074)",
        "(-0.280000, 1.450308, -0.051466)",
        "(-0.280000, 1.454083, -0.049963)",
        "(-0.280000, 1.457908, -0.048559)",
        "(-0.280000, 1.461770, -0.047258)",
        "(-0.280000, 1.465654, -0.046066)",
        "(-0.280000, 1.469581, -0.044975)",
        "(-0.280000, 1.473535, -0.043991)",
        "(-0.280000, 1.477503, -0.043116)",
        "(-0.280000, 1.481505, -0.042346)",
        "(-0.280000, 1.485526, -0.041685)",
        "(-0.280000, 1.489551, -0.041134)",
        "(-0.280000, 1.493602, -0.040690)",
        "(-0.280000, 1.497663, -0.040355)",
        "(-0.280000, 1.501720, -0.040131)",
        "(-0.280000, 1.505794, -0.040016)",
        "(-0.280000, 1.509869, -0.040011)",
        "(-0.280000, 1.513881, -0.041365)",
        "(-0.280000, 1.517762, -0.043923)",
        "(-0.280000, 1.521513, -0.046533)",
        "(-0.280000, 1.525122, -0.049211)",
        "(-0.280000, 1.528614, -0.051935)",
        "(-0.280000, 1.531989, -0.054647)",
        "(-0.280000, 1.535250, -0.057297)",
        "(-0.280000, 1.538434, -0.059866)",
        "(-0.280000, 1.541549, -0.062316)",
        "(-0.280000, 1.544616, -0.064626)",
        "(-0.280000, 1.547646, -0.066773)",
        "(-0.280000, 1.550680, -0.068760)",
        "(-0.280000, 1.553727, -0.070577)",
        "(-0.280000, 1.556807, -0.072224)",
        "(-0.280000, 1.559940, -0.073708)",
        "(-0.280000, 1.563139, -0.075039)",
        "(-0.280000, 1.566410, -0.076228)",
        "(-0.280000, 1.569783, -0.077298)",
        "(-0.280000, 1.573257, -0.078268)",
        "(-0.280000, 1.576825, -0.079156)",
        "(-0.280000, 1.580511, -0.079993)",
        "(-0.280000, 1.584303, -0.080802)",
        "(-0.280000, 1.588183, -0.081608)",
        "(-0.280000, 1.592167, -0.082443)",
        "(-0.280000, 1.596232, -0.083331)",
        "(-0.280000, 1.600350, -0.084296)",
        "(-0.280000, 1.604529, -0.085368)",
        "(-0.280000, 1.608735, -0.086570)",
        "(-0.280000, 1.612932, -0.087919)",
        "(-0.280000, 1.617122, -0.089442)",
        "(-0.280000, 1.621264, -0.091154)",
        "(-0.280000, 1.623916, -0.094232)",
        "(-0.280000, 1.626485, -0.097396)",
        "(-0.280000, 1.628967, -0.100628)",
        "(-0.280000, 1.631361, -0.103925)",
        "(-0.280000, 1.633659, -0.107276)",
        "(-0.280000, 1.635872, -0.110698)",
        "(-0.280000, 1.637992, -0.114178)",
        "(-0.280000, 1.640011, -0.117704)",
        "(-0.280000, 1.641940, -0.121294)",
        "(-0.280000, 1.643772, -0.124934)",
        "(-0.280000, 1.645500, -0.128611)",
        "(-0.280000, 1.647133, -0.132345)",
        "(-0.280000, 1.648664, -0.136121)",
        "(-0.280000, 1.650089, -0.139926)",
        "(-0.280000, 1.651415, -0.143780)",
        "(-0.280000, 1.652636, -0.147668)",
        "(-0.280000, 1.653752, -0.151586)",
        "(-0.280000, 1.654761, -0.155534)",
        "(-0.280000, 1.655664, -0.159508)",
        "(-0.280000, 1.655097, -0.163744)",
        "(-0.280000, 1.653571, -0.168072)",
        "(-0.280000, 1.651869, -0.172303)",
        "(-0.280000, 1.650043, -0.176414)",
        "(-0.280000, 1.648098, -0.180425)",
        "(-0.280000, 1.646050, -0.184320)",
        "(-0.280000, 1.643919, -0.188084)",
        "(-0.280000, 1.641709, -0.191741)",
        "(-0.280000, 1.639444, -0.195277)",
        "(-0.280000, 1.637145, -0.198695)",
        "(-0.280000, 1.634839, -0.201989)",
        "(-0.280000, 1.632533, -0.205184)",
        "(-0.280000, 1.630253, -0.208278)",
        "(-0.280000, 1.628028, -0.211271)",
        "(-0.280000, 1.625860, -0.214192)",
        "(-0.280000, 1.623774, -0.217046)",
        "(-0.280000, 1.621790, -0.219836)",
        "(-0.280000, 1.619907, -0.222597)",
        "(-0.280000, 1.618140, -0.225333)",
        "(-0.280000, 1.616502, -0.228054)",
        "(-0.280000, 1.614985, -0.230792)",
        "(-0.280000, 1.613595, -0.233553)",
        "(-0.280000, 1.612332, -0.236345)",
        "(-0.280000, 1.611182, -0.239197)",
        "(-0.280000, 1.610140, -0.242113)",
        "(-0.280000, 1.609198, -0.245095)",
        "(-0.280000, 1.608335, -0.248168)",
        "(-0.280000, 1.607537, -0.251330)",
        "(-0.280000, 1.606788, -0.254574)",
        "(-0.280000, 1.606063, -0.257918)",
        "(-0.280000, 1.605342, -0.261352)",
        "(-0.280000, 1.604599, -0.264866)",
        "(-0.280000, 1.603819, -0.268457)",
        "(-0.280000, 1.602975, -0.272110)",
        "(-0.280000, 1.602044, -0.275811)",
        "(-0.280000, 1.601008, -0.279532)",
        "(-0.280000, 1.599841, -0.283274)",
        "(-0.280000, 1.598528, -0.287005)",
        "(-0.280000, 1.597057, -0.290690)",
        "(-0.280000, 1.595406, -0.294327)",
        "(-0.280000, 1.593570, -0.297880)",
        "(-0.280000, 1.591546, -0.301312)",
        "(-0.280000, 1.589320, -0.304621)",
        "(-0.280000, 1.586896, -0.307772)",
        "(-0.280000, 1.584287, -0.310737)",
        "(-0.280000, 1.581484, -0.313515)",
        "(-0.280000, 1.578505, -0.316086)",
        "(-0.280000, 1.575374, -0.318433)",
        "(-0.280000, 1.572089, -0.320569)",
        "(-0.280000, 1.568678, -0.322492)",
        "(-0.280000, 1.565174, -0.324211)",
        "(-0.280000, 1.561578, -0.325759)",
        "(-0.280000, 1.557923, -0.327164)",
        "(-0.280000, 1.554240, -0.328457)",
        "(-0.280000, 1.550511, -0.329655)",
        "(-0.280000, 1.546752, -0.330751)",
        "(-0.280000, 1.542976, -0.331743)",
        "(-0.280000, 1.539163, -0.332635)",
        "(-0.280000, 1.535328, -0.333425)",
        "(-0.280000, 1.531473, -0.334110)",
        "(-0.280000, 1.527612, -0.334689)",
        "(-0.280000, 1.523725, -0.335166)",
        "(-0.280000, 1.519827, -0.335537)",
        "(-0.280000, 1.515932, -0.335803)",
        "(-0.280000, 1.512020, -0.335964)",
        "(-0.280000, 1.508093, -0.336019)",
        "(-0.280000, 1.504189, -0.335969)",
        "(-0.280000, 1.500277, -0.335812)",
        "(-0.280000, 1.496370, -0.335551)",
        "(-0.280000, 1.492483, -0.335185)",
        "(-0.280000, 1.488595, -0.334713)",
        "(-0.280000, 1.484722, -0.334137)",
        "(-0.280000, 1.480878, -0.333458)",
        "(-0.280000, 1.477041, -0.332673)",
        "(-0.280000, 1.473228, -0.331786)",
        "(-0.280000, 1.469450, -0.330798)",
        "(-0.280000, 1.465690, -0.329707)",
        "(-0.280000, 1.461960, -0.328513)",
        "(-0.280000, 1.458275, -0.327224)",
        "(-0.280000, 1.454615, -0.325832)",
        "(-0.280000, 1.450994, -0.324341)",
        "(-0.280000, 1.447426, -0.322759)",
        "(-0.280000, 1.443890, -0.321075)",
        "(-0.280000, 1.440401, -0.319297)",
        "(-0.280000, 1.436962, -0.317425)",
        "(-0.280000, 1.433584, -0.315467)",
        "(-0.280000, 1.430251, -0.313413)",
        "(-0.280000, 1.426974, -0.311269)",
        "(-0.280000, 1.423766, -0.309044)",
        "(-0.280000, 1.420609, -0.306727)",
        "(-0.280000, 1.417516, -0.304326)",
        "(-0.280000, 1.414498, -0.301849)",
        "(-0.280000, 1.411539, -0.299285)",
        "(-0.280000, 1.408650, -0.296641)",
        "(-0.280000, 1.405842, -0.293929)",
        "(-0.280000, 1.403100, -0.291133)",
        "(-0.280000, 1.400435, -0.288265)",
        "(-0.280000, 1.397855, -0.285334)",
        "(-0.280000, 1.395348, -0.282327)",
        "(-0.280000, 1.392923, -0.279252)",
        "(-0.280000, 1.390582, -0.276114)",
        "(-0.280000, 1.388326, -0.272913)",
        "(-0.280000, 1.386158, -0.269653)",
        "(-0.280000, 1.384084, -0.266345)",
        "(-0.280000, 1.382095, -0.262972)",
        "(-0.280000, 1.380197, -0.259547)",
        "(-0.280000, 1.378397, -0.256082)",
        "(-0.280000, 1.376687, -0.252560)",
        "(-0.280000, 1.375072, -0.248992)",
        "(-0.280000, 1.373554, -0.245383)",
        "(-0.280000, 1.372138, -0.241745)",
        "(-0.280000, 1.370817, -0.238058)",
        "(-0.280000, 1.369596, -0.234338)",
        "(-0.280000, 1.368478, -0.230597)",
        "(-0.280000, 1.367459, -0.226816)",
        "(-0.280000, 1.366543, -0.223009)",
        "(-0.280000, 1.365732, -0.219191)",
        "(-0.280000, 1.365021, -0.215340)",
        "(-0.280000, 1.364416, -0.211471)",
        "(-0.280000, 1.363916, -0.207599)",
        "(-0.280000, 1.363519, -0.203703)",
        "(-0.280000, 1.363228, -0.199799)",
        "(-0.280000, 1.363042, -0.195899)",
        "(-0.280000, 1.362962, -0.191984)",
        "(-0.280000, 1.362987, -0.188068)",
        "(-0.280000, 1.363118, -0.184166)",
        "(-0.280000, 1.363354, -0.180258)",
        "(-0.280000, 1.363695, -0.176357)",
        "(-0.280000, 1.364141, -0.172478)",
        "(-0.280000, 1.364692, -0.168601)",
        "(-0.280000, 1.365348, -0.164741)",
        "(-0.280000, 1.366105, -0.160911)",
        "(-0.280000, 1.366968, -0.157092)",
        "(-0.280000, 1.367934, -0.153297)",
        "(-0.280000, 1.369004, -0.149519)",
        "(-0.280000, 1.370170, -0.145793)",
        "(-0.280000, 1.371439, -0.142088)",
        "(-0.280000, 1.372808, -0.138420)",
        "(-0.280000, 1.374271, -0.134800)",
        "(-0.280000, 1.375836, -0.131211)",
        "(-0.280000, 1.377497, -0.127664)",
        "(-0.280000, 1.379248, -0.124175)",
        "(-0.280000, 1.381097, -0.120723)",
        "(-0.280000, 1.383039, -0.117323)",
        "(-0.280000, 1.385066, -0.113987)",
        "(-0.280000, 1.387189, -0.110696)",
        "(-0.280000, 1.389399, -0.107464)",
        "(-0.280000, 1.391689, -0.104302)",
        "(-0.280000, 1.394071, -0.101194)",
        "(-0.280000, 1.396535, -0.098151)",
        "(-0.280000, 1.399073, -0.095184)",
        "(-0.280000, 1.401698, -0.092279)",
        "(-0.280000, 1.404401, -0.089445)",
        "(-0.280000, 1.407164, -0.086687)",
        "(-0.280000, 1.409977, -0.083960)",
        "(-0.280000, 1.412805, -0.081243)",
        "(-0.280000, 1.415624, -0.078516)",
        "(-0.280000, 1.418444, -0.075742)",
        "(-0.280000, 1.421254, -0.072914)",
        "(-0.280000, 1.424058, -0.070019)",
        "(-0.280000, 1.426857, -0.067062)",
        "(-0.280000, 1.429679, -0.064021)",
        "(-0.280000, 1.432529, -0.060912)",
        "(-0.280000, 1.435773, -0.058408)",
        "(-0.280000, 1.439378, -0.056506)",
        "(-0.280000, 1.443032, -0.054703)",
        "(-0.280000, 1.446723, -0.053003)",
        "(-0.280000, 1.450469, -0.051399)",
        "(-0.280000, 1.454257, -0.049897)",
        "(-0.280000, 1.458083, -0.048497)",
        "(-0.280000, 1.461947, -0.047201)",
        "(-0.280000, 1.465844, -0.046010)",
        "(-0.280000, 1.469760, -0.044928)",
        "(-0.280000, 1.473716, -0.043948)",
        "(-0.280000, 1.477697, -0.043076)",
        "(-0.280000, 1.481687, -0.042314)",
        "(-0.280000, 1.485709, -0.041657)",
        "(-0.280000, 1.489748, -0.041109)",
        "(-0.280000, 1.493787, -0.040672)",
        "(-0.280000, 1.497849, -0.040343)",
        "(-0.280000, 1.501918, -0.040123)",
        "(-0.280000, 1.505979, -0.040014)",
        "(-0.280000, 1.510054, -0.040014)",
        "(-0.280000, 1.514128, -0.040124)",
        "(-0.280000, 1.518197, -0.040344)",
        "(-0.280000, 1.522247, -0.040672)",
        "(-0.280000, 1.526298, -0.041111)",
        "(-0.280000, 1.530337, -0.041659)",
        "(-0.280000, 1.534346, -0.042314)",
        "(-0.280000, 1.538349, -0.043079)",
        "(-0.280000, 1.542330, -0.043952)",
        "(-0.280000, 1.546273, -0.044928)",
        "(-0.280000, 1.550201, -0.046014)",
        "(-0.280000, 1.554098, -0.047206)",
        "(-0.280000, 1.557950, -0.048498)",
        "(-0.280000, 1.561778, -0.049897)",
        "(-0.280000, 1.565566, -0.051400)",
        "(-0.280000, 1.569301, -0.052999)",
        "(-0.280000, 1.573002, -0.054704)",
        "(-0.280000, 1.576656, -0.056508)",
        "(-0.280000, 1.579620, -0.059559)",
        "(-0.280000, 1.581990, -0.063523)",
        "(-0.280000, 1.584198, -0.067519)",
        "(-0.280000, 1.586243, -0.071540)",
        "(-0.280000, 1.588098, -0.075626)",
        "(-0.280000, 1.589742, -0.079787)",
        "(-0.280000, 1.591155, -0.084020)",
        "(-0.280000, 1.592333, -0.088346)",
        "(-0.280000, 1.593264, -0.092742)",
        "(-0.280000, 1.593950, -0.097190)",
        "(-0.280000, 1.594393, -0.101654)",
        "(-0.280000, 1.594611, -0.106136)",
        "(-0.280000, 1.594616, -0.110595)",
        "(-0.280000, 1.594434, -0.114989)",
        "(-0.280000, 1.594089, -0.119317)",
        "(-0.280000, 1.593612, -0.123540)",
        "(-0.280000, 1.593040, -0.127623)",
        "(-0.280000, 1.592404, -0.131570)",
        "(-0.280000, 1.591743, -0.135353)",
        "(-0.280000, 1.591099, -0.138947)",
        "(-0.280000, 1.590505, -0.142368)",
        "(-0.280000, 1.590001, -0.145600)",
        "(-0.280000, 1.589623, -0.148637)",
        "(-0.280000, 1.589402, -0.151502)",
        "(-0.280000, 1.589368, -0.154196)",
        "(-0.280000, 1.589548, -0.156726)",
        "(-0.280000, 1.589963, -0.159126)",
        "(-0.280000, 1.590630, -0.161407)",
        "(-0.280000, 1.591558, -0.163588)",
        "(-0.280000, 1.592758, -0.165706)",
        "(-0.280000, 1.594229, -0.167783)",
        "(-0.280000, 1.595958, -0.169838)",
        "(-0.280000, 1.597946, -0.171912)",
        "(-0.280000, 1.600170, -0.174026)",
        "(-0.280000, 1.602610, -0.176205)",
        "(-0.280000, 1.605231, -0.178466)",
        "(-0.280000, 1.608017, -0.180843)",
        "(-0.280000, 1.610927, -0.183349)",
        "(-0.280000, 1.613913, -0.185997)",
        "(-0.280000, 1.616955, -0.188798)",
        "(-0.280000, 1.620002, -0.191761)",
        "(-0.280000, 1.623005, -0.194879)",
        "(-0.280000, 1.625942, -0.198170)",
        "(-0.280000, 1.628765, -0.201621)",
        "(-0.280000, 1.631432, -0.205212)",
        "(-0.280000, 1.633928, -0.208957)",
        "(-0.280000, 1.636219, -0.212830)",
        "(-0.280000, 1.638281, -0.216808)",
        "(-0.280000, 1.640115, -0.220899)",
        "(-0.280000, 1.641713, -0.225080)",
        "(-0.280000, 1.643077, -0.229327)",
        "(-0.280000, 1.644234, -0.233662)",
        "(-0.280000, 1.645211, -0.238071)",
        "(-0.280000, 1.646036, -0.242547)",
        "(-0.280000, 1.646718, -0.247114)",
        "(-0.280000, 1.646365, -0.251367)",
        "(-0.280000, 1.644689, -0.255068)",
        "(-0.280000, 1.642909, -0.258734)",
        "(-0.280000, 1.641031, -0.262351)",
        "(-0.280000, 1.639055, -0.265915)",
        "(-0.280000, 1.636991, -0.269414)",
        "(-0.280000, 1.634826, -0.272867)",
        "(-0.280000, 1.632569, -0.276260)",
        "(-0.280000, 1.630228, -0.279581)",
        "(-0.280000, 1.627792, -0.282847)",
        "(-0.280000, 1.625268, -0.286047)",
        "(-0.280000, 1.622667, -0.289168)",
        "(-0.280000, 1.619974, -0.292227)",
        "(-0.280000, 1.617200, -0.295212)",
        "(-0.280000, 1.614355, -0.298112)",
        "(-0.280000, 1.611424, -0.300944)",
        "(-0.280000, 1.608417, -0.303695)",
        "(-0.280000, 1.605338, -0.306363)",
        "(-0.280000, 1.602188, -0.308948)",
        "(-0.280000, 1.598969, -0.311447)",
        "(-0.280000, 1.595694, -0.313851)",
        "(-0.280000, 1.592345, -0.316173)",
        "(-0.280000, 1.588934, -0.318404)",
        "(-0.280000, 1.585475, -0.320535)",
        "(-0.280000, 1.581949, -0.322579)",
        "(-0.280000, 1.578370, -0.324526)",
        "(-0.280000, 1.574750, -0.326371)",
        "(-0.280000, 1.571071, -0.328123)",
        "(-0.280000, 1.567345, -0.329775)",
        "(-0.280000, 1.563577, -0.331326)",
        "(-0.280000, 1.559779, -0.332771)",
        "(-0.280000, 1.555933, -0.334116)",
        "(-0.280000, 1.552051, -0.335357)",
        "(-0.280000, 1.548149, -0.336490)",
        "(-0.280000, 1.544206, -0.337520)",
        "(-0.280000, 1.540237, -0.338444)",
        "(-0.280000, 1.536257, -0.339257)",
        "(-0.280000, 1.532149, -0.339382)",
        "(-0.280000, 1.527972, -0.338786)",
        "(-0.280000, 1.523875, -0.338227)",
        "(-0.280000, 1.519823, -0.337714)",
        "(-0.280000, 1.515818, -0.337255)",
        "(-0.280000, 1.511864, -0.336852)",
        "(-0.280000, 1.507925, -0.336496)",
        "(-0.280000, 1.504004, -0.336176)",
        "(-0.280000, 1.500106, -0.335870)",
        "(-0.280000, 1.496202, -0.335546)",
        "(-0.280000, 1.492304, -0.335166)",
        "(-0.280000, 1.488429, -0.334691)",
        "(-0.280000, 1.484557, -0.334109)",
        "(-0.280000, 1.480701, -0.333424)",
        "(-0.280000, 1.476877, -0.332637)",
        "(-0.280000, 1.473054, -0.331743)",
        "(-0.280000, 1.469267, -0.330748)",
        "(-0.280000, 1.465508, -0.329651)",
        "(-0.280000, 1.461791, -0.328457)",
        "(-0.280000, 1.458096, -0.327159)",
        "(-0.280000, 1.454438, -0.325762)",
        "(-0.280000, 1.450830, -0.324271)",
        "(-0.280000, 1.447252, -0.322679)",
        "(-0.280000, 1.443719, -0.320991)",
        "(-0.280000, 1.440243, -0.319213)",
        "(-0.280000, 1.436806, -0.317337)",
        "(-0.280000, 1.433421, -0.315369)",
        "(-0.280000, 1.430100, -0.313317)",
        "(-0.280000, 1.426826, -0.311169)",
        "(-0.280000, 1.423610, -0.308933)",
        "(-0.280000, 1.420466, -0.306619)",
        "(-0.280000, 1.417376, -0.304214)",
        "(-0.280000, 1.414352, -0.301726)",
        "(-0.280000, 1.411406, -0.299166)",
        "(-0.280000, 1.408520, -0.296518)",
        "(-0.280000, 1.405707, -0.293794)",
        "(-0.280000, 1.402977, -0.291004)",
        "(-0.280000, 1.400315, -0.288132)",
        "(-0.280000, 1.397731, -0.285189)",
        "(-0.280000, 1.395235, -0.282187)",
        "(-0.280000, 1.392814, -0.279110)",
        "(-0.280000, 1.390476, -0.275968)",
        "(-0.280000, 1.388225, -0.272765)",
        "(-0.280000, 1.386067, -0.269511)",
        "(-0.280000, 1.383991, -0.266191)",
        "(-0.280000, 1.382005, -0.262816)",
        "(-0.280000, 1.380117, -0.259399)",
        "(-0.280000, 1.378317, -0.255922)",
        "(-0.280000, 1.376611, -0.252397)",
        "(-0.280000, 1.375005, -0.248839)",
        "(-0.280000, 1.373487, -0.245217)",
        "(-0.280000, 1.372071, -0.241566)",
        "(-0.280000, 1.370759, -0.237889)",
        "(-0.280000, 1.369542, -0.234167)",
        "(-0.280000, 1.368426, -0.230414)",
        "(-0.280000, 1.367415, -0.226643)",
        "(-0.280000, 1.366503, -0.222835)",
        "(-0.280000, 1.365695, -0.219003)",
        "(-0.280000, 1.364992, -0.215163)",
        "(-0.280000, 1.364390, -0.211294)",
        "(-0.280000, 1.363894, -0.207409)",
        "(-0.280000, 1.363495, -0.203526)",
        "(-0.280000, 1.363151, -0.199624)",
        "(-0.280000, 1.362824, -0.195715)",
        "(-0.280000, 1.362484, -0.191808)",
        "(-0.280000, 1.362108, -0.187870)",
        "(-0.280000, 1.361684, -0.183906)",
        "(-0.280000, 1.361205, -0.179904)",
        "(-0.280000, 1.360673, -0.175867)",
        "(-0.280000, 1.360091, -0.171760)",
        "(-0.280000, 1.359474, -0.167587)",
        "(-0.280000, 1.359575, -0.163491)",
        "(-0.280000, 1.360371, -0.159494)",
        "(-0.280000, 1.361274, -0.155520)",
        "(-0.280000, 1.362281, -0.151584)",
        "(-0.280000, 1.363397, -0.147664)",
        "(-0.280000, 1.364618, -0.143777)",
        "(-0.280000, 1.365940, -0.139935)",
        "(-0.280000, 1.367369, -0.136118)",
        "(-0.280000, 1.368901, -0.132342)",
        "(-0.280000, 1.370529, -0.128619)",
        "(-0.280000, 1.372261, -0.124931)",
        "(-0.280000, 1.374093, -0.121291)",
        "(-0.280000, 1.376017, -0.117712)",
        "(-0.280000, 1.378042, -0.114176)",
        "(-0.280000, 1.380168, -0.110685)",
        "(-0.280000, 1.382375, -0.107274)",
        "(-0.280000, 1.384679, -0.103913)",
        "(-0.280000, 1.387074, -0.100616)",
        "(-0.280000, 1.389549, -0.097394)",
        "(-0.280000, 1.392118, -0.094230)",
        "(-0.280000, 1.394771, -0.091137)",
        "(-0.280000, 1.397507, -0.088117)",
        "(-0.280000, 1.400314, -0.085180)",
        "(-0.280000, 1.403209, -0.082311)",
        "(-0.280000, 1.406180, -0.079522)",
        "(-0.280000, 1.409216, -0.076822)",
        "(-0.280000, 1.412333, -0.074197)",
        "(-0.280000, 1.415519, -0.071656)",
        "(-0.280000, 1.418763, -0.069210)",
        "(-0.280000, 1.422082, -0.066846)",
        "(-0.280000, 1.425464, -0.064571)",
        "(-0.280000, 1.428895, -0.062395)",
        "(-0.280000, 1.432394, -0.060307)",
        "(-0.280000, 1.435948, -0.058313)",
        "(-0.280000, 1.439544, -0.056422)",
        "(-0.280000, 1.443201, -0.054622)",
        "(-0.280000, 1.446904, -0.052923)",
        "(-0.280000, 1.451142, -0.052546)",
        "(-0.280000, 1.455712, -0.053204)",
        "(-0.280000, 1.460206, -0.054009)",
        "(-0.280000, 1.464604, -0.054951)",
        "(-0.280000, 1.468929, -0.056031)",
        "(-0.280000, 1.473162, -0.057235)",
        "(-0.280000, 1.477284, -0.058547)",
        "(-0.280000, 1.481316, -0.059959)",
        "(-0.280000, 1.485242, -0.061449)",
        "(-0.280000, 1.489060, -0.062997)",
        "(-0.280000, 1.492757, -0.064577)",
        "(-0.280000, 1.496358, -0.066178)",
        "(-0.280000, 1.499863, -0.067773)",
        "(-0.280000, 1.503250, -0.069336)",
        "(-0.280000, 1.506554, -0.070858)",
        "(-0.280000, 1.509775, -0.072314)",
        "(-0.280000, 1.512914, -0.073683)",
        "(-0.280000, 1.516002, -0.074959)",
        "(-0.280000, 1.519043, -0.076126)",
        "(-0.280000, 1.522042, -0.077170)",
        "(-0.280000, 1.525033, -0.078093)",
        "(-0.280000, 1.528021, -0.078886)",
        "(-0.280000, 1.531012, -0.079550)",
        "(-0.280000, 1.534039, -0.080089)",
        "(-0.280000, 1.537108, -0.080510)",
        "(-0.280000, 1.540219, -0.080820)",
        "(-0.280000, 1.543405, -0.081033)",
        "(-0.280000, 1.546663, -0.081165)",
        "(-0.280000, 1.549991, -0.081232)",
        "(-0.280000, 1.553414, -0.081255)",
        "(-0.280000, 1.556922, -0.081255)",
        "(-0.280000, 1.560505, -0.081257)",
        "(-0.280000, 1.564180, -0.081283)",
        "(-0.280000, 1.567929, -0.081359)",
        "(-0.280000, 1.571742, -0.081510)",
        "(-0.280000, 1.575596, -0.081759)",
        "(-0.280000, 1.579498, -0.082132)",
        "(-0.280000, 1.583419, -0.082651)",
        "(-0.280000, 1.587328, -0.083333)",
        "(-0.280000, 1.591227, -0.084202)",
        "(-0.280000, 1.595081, -0.085270)",
        "(-0.280000, 1.598855, -0.086545)",
        "(-0.280000, 1.602551, -0.088044)",
        "(-0.280000, 1.606133, -0.089769)",
        "(-0.280000, 1.609570, -0.091713)",
        "(-0.280000, 1.612865, -0.093886)",
        "(-0.280000, 1.615993, -0.096273)",
        "(-0.280000, 1.618940, -0.098864)",
        "(-0.280000, 1.621705, -0.101640)",
        "(-0.280000, 1.624287, -0.104584)",
        "(-0.280000, 1.626689, -0.107660)",
        "(-0.280000, 1.628943, -0.110862)",
        "(-0.280000, 1.631068, -0.114150)",
        "(-0.280000, 1.633083, -0.117494)",
        "(-0.280000, 1.634970, -0.120925)",
        "(-0.280000, 1.636685, -0.124444)",
        "(-0.280000, 1.638190, -0.128046)",
        "(-0.280000, 1.639471, -0.131749)",
        "(-0.280000, 1.640503, -0.135536)",
        "(-0.280000, 1.641274, -0.139394)",
        "(-0.280000, 1.641778, -0.143296)",
        "(-0.280000, 1.642017, -0.147250)",
        "(-0.280000, 1.641993, -0.151226)",
        "(-0.280000, 1.641718, -0.155192)",
        "(-0.280000, 1.641205, -0.159156)",
        "(-0.280000, 1.640472, -0.163087)",
        "(-0.280000, 1.639543, -0.166959)",
        "(-0.280000, 1.638437, -0.170782)",
        "(-0.280000, 1.637181, -0.174533)",
        "(-0.280000, 1.635807, -0.178192)",
        "(-0.280000, 1.634334, -0.181774)",
        "(-0.280000, 1.632795, -0.185267)",
        "(-0.280000, 1.631222, -0.188658)",
        "(-0.280000, 1.629632, -0.191971)",
        "(-0.280000, 1.628054, -0.195201)",
        "(-0.280000, 1.626519, -0.198344)",
        "(-0.280000, 1.625036, -0.201429)",
        "(-0.280000, 1.623631, -0.204457)",
        "(-0.280000, 1.622322, -0.207433)",
        "(-0.280000, 1.621114, -0.210389)",
        "(-0.280000, 1.620023, -0.213330)",
        "(-0.280000, 1.619056, -0.216262)",
        "(-0.280000, 1.618209, -0.219227)",
        "(-0.280000, 1.617488, -0.222215)",
        "(-0.280000, 1.616889, -0.225248)",
        "(-0.280000, 1.616405, -0.228330)",
        "(-0.280000, 1.616025, -0.231493)",
        "(-0.280000, 1.615738, -0.234738)",
        "(-0.280000, 1.615528, -0.238062)",
        "(-0.280000, 1.615379, -0.241493)",
        "(-0.280000, 1.615272, -0.245026)",
        "(-0.280000, 1.615188, -0.248652)",
        "(-0.280000, 1.615105, -0.252392)",
        "(-0.280000, 1.615003, -0.256233)",
        "(-0.280000, 1.614861, -0.260159)",
        "(-0.280000, 1.614656, -0.264187)",
        "(-0.280000, 1.614371, -0.268297)",
        "(-0.280000, 1.613986, -0.272465)",
        "(-0.280000, 1.613484, -0.276708)",
        "(-0.280000, 1.612851, -0.281001)",
        "(-0.280000, 1.612077, -0.285319)",
        "(-0.280000, 1.611148, -0.289678)",
        "(-0.280000, 1.610060, -0.294057)",
        "(-0.280000, 1.608820, -0.298441)",
        "(-0.280000, 1.607442, -0.302879)",
        "(-0.280000, 1.605195, -0.306485)",
        "(-0.280000, 1.602051, -0.309058)",
        "(-0.280000, 1.598829, -0.311553)",
        "(-0.280000, 1.595540, -0.313960)",
        "(-0.280000, 1.592188, -0.316278)",
        "(-0.280000, 1.588786, -0.318498)",
        "(-0.280000, 1.585314, -0.320631)",
        "(-0.280000, 1.581785, -0.322671)",
        "(-0.280000, 1.578214, -0.324608)",
        "(-0.280000, 1.574581, -0.326454)",
        "(-0.280000, 1.570900, -0.328202)",
        "(-0.280000, 1.567184, -0.329844)",
        "(-0.280000, 1.563403, -0.331395)",
        "(-0.280000, 1.559592, -0.332839)",
        "(-0.280000, 1.555755, -0.334175)",
        "(-0.280000, 1.551872, -0.335412)",
        "(-0.280000, 1.547957, -0.336543)",
        "(-0.280000, 1.544025, -0.337565)",
        "(-0.280000, 1.540054, -0.338484)",
        "(-0.280000, 1.536061, -0.339295)",
        "(-0.280000, 1.532059, -0.339996)",
        "(-0.280000, 1.528027, -0.340590)",
        "(-0.280000, 1.523981, -0.341076)",
        "(-0.280000, 1.519935, -0.341451)",
        "(-0.280000, 1.515869, -0.341718)",
        "(-0.280000, 1.511797, -0.341875)",
        "(-0.280000, 1.507734, -0.341922)",
        "(-0.280000, 1.503659, -0.341860)",
        "(-0.280000, 1.499588, -0.341687)",
        "(-0.280000, 1.495522, -0.341405)",
        "(-0.280000, 1.491479, -0.341014)",
        "(-0.280000, 1.487434, -0.340513)",
        "(-0.280000, 1.483405, -0.339903)",
        "(-0.280000, 1.479406, -0.339187)",
        "(-0.280000, 1.475415, -0.338360)",
        "(-0.280000, 1.471448, -0.337427)",
        "(-0.280000, 1.467520, -0.336390)",
        "(-0.280000, 1.463609, -0.335244)",
        "(-0.280000, 1.459731, -0.333992)",
        "(-0.280000, 1.455899, -0.332641)",
        "(-0.280000, 1.452094, -0.331183)",
        "(-0.280000, 1.448330, -0.329622)",
        "(-0.280000, 1.444620, -0.327966)",
        "(-0.280000, 1.440945, -0.326205)",
        "(-0.280000, 1.437319, -0.324345)",
        "(-0.280000, 1.434370, -0.321306)",
        "(-0.280000, 1.432089, -0.317256)",
        "(-0.280000, 1.429947, -0.313219)",
        "(-0.280000, 1.427959, -0.309174)",
        "(-0.280000, 1.426134, -0.305107)",
        "(-0.280000, 1.424463, -0.301036)",
        "(-0.280000, 1.422946, -0.296985)",
        "(-0.280000, 1.421562, -0.292943)",
        "(-0.280000, 1.420306, -0.288936)",
        "(-0.280000, 1.419162, -0.284978)",
        "(-0.280000, 1.418118, -0.281095)",
        "(-0.280000, 1.417150, -0.277275)",
        "(-0.280000, 1.416242, -0.273541)",
        "(-0.280000, 1.415378, -0.269913)",
        "(-0.280000, 1.414530, -0.266376)",
        "(-0.280000, 1.413683, -0.262944)",
        "(-0.280000, 1.412818, -0.259631)",
        "(-0.280000, 1.411911, -0.256415)",
        "(-0.280000, 1.410947, -0.253303)",
        "(-0.280000, 1.409914, -0.250300)",
        "(-0.280000, 1.408790, -0.247380)",
        "(-0.280000, 1.407566, -0.244540)",
        "(-0.280000, 1.406237, -0.241779)",
        "(-0.280000, 1.404789, -0.239066)",
        "(-0.280000, 1.403223, -0.236395)",
        "(-0.280000, 1.401542, -0.233758)",
        "(-0.280000, 1.399740, -0.231123)",
        "(-0.280000, 1.397829, -0.228480)",
        "(-0.280000, 1.395824, -0.225823)",
        "(-0.280000, 1.393726, -0.223119)",
        "(-0.280000, 1.391557, -0.220362)",
        "(-0.280000, 1.389342, -0.217545)",
        "(-0.280000, 1.387090, -0.214641)",
        "(-0.280000, 1.384832, -0.211648)",
        "(-0.280000, 1.382592, -0.208557)",
        "(-0.280000, 1.380405, -0.205374)",
        "(-0.280000, 1.378286, -0.202077)",
        "(-0.280000, 1.376269, -0.198674)",
        "(-0.280000, 1.374388, -0.195170)",
        "(-0.280000, 1.372660, -0.191569)",
        "(-0.280000, 1.371116, -0.187880)",
        "(-0.280000, 1.369785, -0.184125)",
        "(-0.280000, 1.368678, -0.180293)",
        "(-0.280000, 1.367819, -0.176411)",
        "(-0.280000, 1.367222, -0.172508)",
        "(-0.280000, 1.366892, -0.168575)",
        "(-0.280000, 1.366835, -0.164641)",
        "(-0.280000, 1.367047, -0.160733)",
        "(-0.280000, 1.367519, -0.156843)",
        "(-0.280000, 1.368235, -0.152994)",
        "(-0.280000, 1.369168, -0.149204)",
        "(-0.280000, 1.370291, -0.145453)",
        "(-0.280000, 1.371561, -0.141749)",
        "(-0.280000, 1.372943, -0.138098)",
        "(-0.280000, 1.374472, -0.134494)",
        "(-0.280000, 1.376178, -0.130970)",
        "(-0.280000, 1.378078, -0.127560)",
        "(-0.280000, 1.380196, -0.124264)",
        "(-0.280000, 1.382534, -0.121111)",
        "(-0.280000, 1.385089, -0.118119)",
        "(-0.280000, 1.387845, -0.115310)",
        "(-0.280000, 1.390805, -0.112678)",
        "(-0.280000, 1.393944, -0.110238)",
        "(-0.280000, 1.397231, -0.108001)",
        "(-0.280000, 1.400663, -0.105954)",
        "(-0.280000, 1.404206, -0.104099)",
        "(-0.280000, 1.407823, -0.102435)",
        "(-0.280000, 1.411512, -0.100940)",
        "(-0.280000, 1.415236, -0.099608)"
    ],
    "leftHandPositions": [
        "(-0.238675, 1.713925, 0.057155)",
        "(-0.280000, 1.512030, 0.095245)",
        "(-0.280000, 1.514292, 0.097371)",
        "(-0.280000, 1.516446, 0.099280)",
        "(-0.280000, 1.518531, 0.100960)",
        "(-0.280000, 1.520569, 0.102385)",
        "(-0.280000, 1.522576, 0.103535)",
        "(-0.280000, 1.524597, 0.104411)",
        "(-0.280000, 1.526646, 0.105003)",
        "(-0.280000, 1.528750, 0.105315)",
        "(-0.280000, 1.530941, 0.105356)",
        "(-0.280000, 1.533241, 0.105139)",
        "(-0.280000, 1.535671, 0.104683)",
        "(-0.280000, 1.538240, 0.104016)",
        "(-0.280000, 1.540973, 0.103159)",
        "(-0.280000, 1.543879, 0.102148)",
        "(-0.280000, 1.546953, 0.101021)",
        "(-0.280000, 1.550215, 0.099809)",
        "(-0.280000, 1.553656, 0.098555)",
        "(-0.280000, 1.557255, 0.097302)",
        "(-0.280000, 1.561023, 0.096082)",
        "(-0.280000, 1.564935, 0.094936)",
        "(-0.280000, 1.568959, 0.093906)",
        "(-0.280000, 1.573093, 0.093013)",
        "(-0.280000, 1.577305, 0.092296)",
        "(-0.280000, 1.581559, 0.091781)",
        "(-0.280000, 1.585856, 0.091485)",
        "(-0.280000, 1.590158, 0.091427)",
        "(-0.280000, 1.594432, 0.091613)",
        "(-0.280000, 1.598686, 0.092047)",
        "(-0.280000, 1.602895, 0.092725)",
        "(-0.280000, 1.607042, 0.093631)",
        "(-0.280000, 1.611158, 0.094753)",
        "(-0.280000, 1.615247, 0.096064)",
        "(-0.280000, 1.619319, 0.097534)",
        "(-0.280000, 1.623396, 0.099170)",
        "(-0.280000, 1.626664, 0.101512)",
        "(-0.280000, 1.628775, 0.104690)",
        "(-0.280000, 1.630794, 0.107913)",
        "(-0.280000, 1.632730, 0.111199)",
        "(-0.280000, 1.634578, 0.114536)",
        "(-0.280000, 1.636329, 0.117912)",
        "(-0.280000, 1.637994, 0.121344)",
        "(-0.280000, 1.639565, 0.124820)",
        "(-0.280000, 1.641038, 0.128326)",
        "(-0.280000, 1.642420, 0.131882)",
        "(-0.280000, 1.643705, 0.135473)",
        "(-0.280000, 1.644890, 0.139087)",
        "(-0.280000, 1.645980, 0.142742)",
        "(-0.280000, 1.646971, 0.146426)",
        "(-0.280000, 1.647859, 0.150124)",
        "(-0.280000, 1.648650, 0.153855)",
        "(-0.280000, 1.649340, 0.157607)",
        "(-0.280000, 1.649927, 0.161364)",
        "(-0.280000, 1.650414, 0.165148)",
        "(-0.280000, 1.650798, 0.168943)",
        "(-0.280000, 1.651079, 0.172735)",
        "(-0.280000, 1.651258, 0.176546)",
        "(-0.280000, 1.651335, 0.180360)",
        "(-0.280000, 1.651309, 0.184162)",
        "(-0.280000, 1.651179, 0.187975)",
        "(-0.280000, 1.650947, 0.191782)",
        "(-0.280000, 1.650612, 0.195582)",
        "(-0.280000, 1.650176, 0.199360)",
        "(-0.280000, 1.649637, 0.203136)",
        "(-0.280000, 1.648996, 0.206897)",
        "(-0.280000, 1.648257, 0.210627)",
        "(-0.280000, 1.647414, 0.214347)",
        "(-0.280000, 1.646471, 0.218043)",
        "(-0.280000, 1.645432, 0.221702)",
        "(-0.280000, 1.644292, 0.225342)",
        "(-0.280000, 1.643053, 0.228950)",
        "(-0.280000, 1.641722, 0.232512)",
        "(-0.280000, 1.639746, 0.235819)",
        "(-0.280000, 1.637129, 0.238804)",
        "(-0.280000, 1.634592, 0.241745)",
        "(-0.280000, 1.632124, 0.244675)",
        "(-0.280000, 1.629734, 0.247596)",
        "(-0.280000, 1.627423, 0.250508)",
        "(-0.280000, 1.625167, 0.253436)",
        "(-0.280000, 1.622956, 0.256370)",
        "(-0.280000, 1.620775, 0.259298)",
        "(-0.280000, 1.618582, 0.262224)",
        "(-0.280000, 1.616351, 0.265119)",
        "(-0.280000, 1.614049, 0.267944)",
        "(-0.280000, 1.611628, 0.270682)",
        "(-0.280000, 1.609071, 0.273292)",
        "(-0.280000, 1.606361, 0.275746)",
        "(-0.280000, 1.603503, 0.278012)",
        "(-0.280000, 1.600478, 0.280085)",
        "(-0.280000, 1.597302, 0.281943)",
        "(-0.280000, 1.593999, 0.283568)",
        "(-0.280000, 1.590562, 0.284967)",
        "(-0.280000, 1.587021, 0.286132)",
        "(-0.280000, 1.583407, 0.287063)",
        "(-0.280000, 1.579719, 0.287775)",
        "(-0.280000, 1.575992, 0.288274)",
        "(-0.280000, 1.572257, 0.288576)",
        "(-0.280000, 1.568512, 0.288699)",
        "(-0.280000, 1.564788, 0.288664)",
        "(-0.280000, 1.561113, 0.288493)",
        "(-0.280000, 1.557481, 0.288209)",
        "(-0.280000, 1.553913, 0.287838)",
        "(-0.280000, 1.550431, 0.287409)",
        "(-0.280000, 1.547021, 0.286942)",
        "(-0.280000, 1.543696, 0.286467)",
        "(-0.280000, 1.540467, 0.286008)",
        "(-0.280000, 1.537314, 0.285586)",
        "(-0.280000, 1.534242, 0.285225)",
        "(-0.280000, 1.531253, 0.284944)",
        "(-0.280000, 1.528319, 0.284758)",
        "(-0.280000, 1.525440, 0.284682)",
        "(-0.280000, 1.522603, 0.284729)",
        "(-0.280000, 1.519802, 0.284905)",
        "(-0.280000, 1.517007, 0.285216)",
        "(-0.280000, 1.514210, 0.285664)",
        "(-0.280000, 1.511406, 0.286244)",
        "(-0.280000, 1.508561, 0.286955)",
        "(-0.280000, 1.505672, 0.287789)",
        "(-0.280000, 1.502732, 0.288730)",
        "(-0.280000, 1.499712, 0.289770)",
        "(-0.280000, 1.496610, 0.290892)",
        "(-0.280000, 1.493427, 0.292074)",
        "(-0.280000, 1.490136, 0.293303)",
        "(-0.280000, 1.486743, 0.294554)",
        "(-0.280000, 1.483254, 0.295803)",
        "(-0.280000, 1.479647, 0.297035)",
        "(-0.280000, 1.475934, 0.298225)",
        "(-0.280000, 1.472129, 0.299348)",
        "(-0.280000, 1.468214, 0.300393)",
        "(-0.280000, 1.464205, 0.301338)",
        "(-0.280000, 1.460120, 0.302165)",
        "(-0.280000, 1.455943, 0.302867)",
        "(-0.280000, 1.451691, 0.303432)",
        "(-0.280000, 1.447383, 0.303854)",
        "(-0.280000, 1.442998, 0.304129)",
        "(-0.280000, 1.439041, 0.303418)",
        "(-0.280000, 1.435770, 0.301456)",
        "(-0.280000, 1.432562, 0.299413)",
        "(-0.280000, 1.429401, 0.297278)",
        "(-0.280000, 1.426299, 0.295059)",
        "(-0.280000, 1.423267, 0.292763)",
        "(-0.280000, 1.420289, 0.290379)",
        "(-0.280000, 1.417376, 0.287916)",
        "(-0.280000, 1.414540, 0.285383)",
        "(-0.280000, 1.411764, 0.282766)",
        "(-0.280000, 1.409060, 0.280076)",
        "(-0.280000, 1.406438, 0.277322)",
        "(-0.280000, 1.403883, 0.274489)",
        "(-0.280000, 1.401405, 0.271589)",
        "(-0.280000, 1.399014, 0.268632)",
        "(-0.280000, 1.396696, 0.265602)",
        "(-0.280000, 1.394461, 0.262511)",
        "(-0.280000, 1.392316, 0.259370)",
        "(-0.280000, 1.390251, 0.256163)",
        "(-0.280000, 1.388273, 0.252901)",
        "(-0.280000, 1.386390, 0.249598)",
        "(-0.280000, 1.384591, 0.246234)",
        "(-0.280000, 1.382883, 0.242823)",
        "(-0.280000, 1.381272, 0.239378)",
        "(-0.280000, 1.379751, 0.235880)",
        "(-0.280000, 1.378324, 0.232342)",
        "(-0.280000, 1.376994, 0.228767)",
        "(-0.280000, 1.375764, 0.225169)",
        "(-0.280000, 1.374628, 0.221527)",
        "(-0.280000, 1.373591, 0.217856)",
        "(-0.280000, 1.372656, 0.214170)",
        "(-0.280000, 1.371818, 0.210449)",
        "(-0.280000, 1.371081, 0.206706)",
        "(-0.280000, 1.370447, 0.202956)",
        "(-0.280000, 1.369913, 0.199179)",
        "(-0.280000, 1.369481, 0.195389)",
        "(-0.280000, 1.369152, 0.191601)",
        "(-0.280000, 1.369515, 0.187766)",
        "(-0.280000, 1.370596, 0.183946)",
        "(-0.280000, 1.371623, 0.180200)",
        "(-0.280000, 1.372592, 0.176494)",
        "(-0.280000, 1.373495, 0.172829)",
        "(-0.280000, 1.374330, 0.169206)",
        "(-0.280000, 1.375110, 0.165593)",
        "(-0.280000, 1.375845, 0.161994)",
        "(-0.280000, 1.376556, 0.158413)",
        "(-0.280000, 1.377279, 0.154828)",
        "(-0.280000, 1.378050, 0.151255)",
        "(-0.280000, 1.378906, 0.147713)",
        "(-0.280000, 1.379860, 0.144185)",
        "(-0.280000, 1.380909, 0.140683)",
        "(-0.280000, 1.382052, 0.137212)",
        "(-0.280000, 1.383285, 0.133782)",
        "(-0.280000, 1.384613, 0.130377)",
        "(-0.280000, 1.386033, 0.127009)",
        "(-0.280000, 1.387539, 0.123691)",
        "(-0.280000, 1.389138, 0.120404)",
        "(-0.280000, 1.390826, 0.117162)",
        "(-0.280000, 1.392595, 0.113976)",
        "(-0.280000, 1.394455, 0.110829)",
        "(-0.280000, 1.396399, 0.107734)",
        "(-0.280000, 1.398420, 0.104702)",
        "(-0.280000, 1.400528, 0.101716)",
        "(-0.280000, 1.402716, 0.098788)",
        "(-0.280000, 1.404975, 0.095928)",
        "(-0.280000, 1.407318, 0.093123)",
        "(-0.280000, 1.409735, 0.090381)",
        "(-0.280000, 1.412218, 0.087714)",
        "(-0.280000, 1.414780, 0.085107)",
        "(-0.280000, 1.417411, 0.082570)",
        "(-0.280000, 1.420101, 0.080112)",
        "(-0.280000, 1.422866, 0.077720)",
        "(-0.280000, 1.425693, 0.075404)",
        "(-0.280000, 1.428573, 0.073172)",
        "(-0.280000, 1.431522, 0.071011)",
        "(-0.280000, 1.434527, 0.068931)",
        "(-0.280000, 1.437588, 0.066933)",
        "(-0.280000, 1.440692, 0.065024)",
        "(-0.280000, 1.443856, 0.063194)",
        "(-0.280000, 1.447068, 0.061450)",
        "(-0.280000, 1.450316, 0.059798)",
        "(-0.280000, 1.453618, 0.058229)",
        "(-0.280000, 1.456960, 0.056750)",
        "(-0.280000, 1.460331, 0.055366)",
        "(-0.280000, 1.463749, 0.054070)",
        "(-0.280000, 1.467200, 0.052866)",
        "(-0.280000, 1.470672, 0.051759)",
        "(-0.280000, 1.474183, 0.050743)",
        "(-0.280000, 1.477720, 0.049822)",
        "(-0.280000, 1.481270, 0.048999)",
        "(-0.280000, 1.484852, 0.048270)",
        "(-0.280000, 1.488452, 0.047639)",
        "(-0.280000, 1.492057, 0.047105)",
        "(-0.280000, 1.495686, 0.046668)",
        "(-0.280000, 1.499325, 0.046330)",
        "(-0.280000, 1.502961, 0.046090)",
        "(-0.280000, 1.506614, 0.045947)",
        "(-0.280000, 1.510269, 0.045904)",
        "(-0.280000, 1.513913, 0.045950)",
        "(-0.280000, 1.517568, 0.046046)",
        "(-0.280000, 1.521228, 0.046152)",
        "(-0.280000, 1.524901, 0.046240)",
        "(-0.280000, 1.528586, 0.046287)",
        "(-0.280000, 1.532315, 0.046282)",
        "(-0.280000, 1.536088, 0.046220)",
        "(-0.280000, 1.539906, 0.046103)",
        "(-0.280000, 1.543798, 0.045938)",
        "(-0.280000, 1.547763, 0.045738)",
        "(-0.280000, 1.551571, 0.046237)",
        "(-0.280000, 1.555192, 0.047404)",
        "(-0.280000, 1.558790, 0.048671)",
        "(-0.280000, 1.562342, 0.050031)",
        "(-0.280000, 1.565866, 0.051490)",
        "(-0.280000, 1.569350, 0.053044)",
        "(-0.280000, 1.572780, 0.054687)",
        "(-0.280000, 1.576175, 0.056426)",
        "(-0.280000, 1.579521, 0.058257)",
        "(-0.280000, 1.582807, 0.060171)",
        "(-0.280000, 1.586050, 0.062179)",
        "(-0.280000, 1.589238, 0.064274)",
        "(-0.280000, 1.592359, 0.066448)",
        "(-0.280000, 1.595429, 0.068712)",
        "(-0.280000, 1.598437, 0.071057)",
        "(-0.280000, 1.601372, 0.073476)",
        "(-0.280000, 1.604249, 0.075981)",
        "(-0.280000, 1.607057, 0.078562)",
        "(-0.280000, 1.609795, 0.081218)",
        "(-0.280000, 1.612452, 0.083939)",
        "(-0.280000, 1.615043, 0.086739)",
        "(-0.280000, 1.617557, 0.089608)",
        "(-0.280000, 1.619985, 0.092534)",
        "(-0.280000, 1.622341, 0.095534)",
        "(-0.280000, 1.624615, 0.098597)",
        "(-0.280000, 1.626799, 0.101710)",
        "(-0.280000, 1.628905, 0.104891)",
        "(-0.280000, 1.630924, 0.108128)",
        "(-0.280000, 1.632849, 0.111407)",
        "(-0.280000, 1.634691, 0.114748)",
        "(-0.280000, 1.636437, 0.118128)",
        "(-0.280000, 1.638091, 0.121552)",
        "(-0.280000, 1.639657, 0.125031)",
        "(-0.280000, 1.641128, 0.128550)",
        "(-0.280000, 1.642500, 0.132097)",
        "(-0.280000, 1.643780, 0.135690)",
        "(-0.280000, 1.644962, 0.139317)",
        "(-0.280000, 1.644775, 0.143320)",
        "(-0.280000, 1.643528, 0.147533)",
        "(-0.280000, 1.642152, 0.151651)",
        "(-0.280000, 1.640648, 0.155659)",
        "(-0.280000, 1.638975, 0.159584)",
        "(-0.280000, 1.637107, 0.163411)",
        "(-0.280000, 1.635027, 0.167133)",
        "(-0.280000, 1.632736, 0.170727)",
        "(-0.280000, 1.630223, 0.174205)",
        "(-0.280000, 1.627508, 0.177543)",
        "(-0.280000, 1.624620, 0.180720)",
        "(-0.280000, 1.621568, 0.183746)",
        "(-0.280000, 1.618392, 0.186605)",
        "(-0.280000, 1.615137, 0.189285)",
        "(-0.280000, 1.611823, 0.191803)",
        "(-0.280000, 1.608499, 0.194154)",
        "(-0.280000, 1.605215, 0.196339)",
        "(-0.280000, 1.601991, 0.198385)",
        "(-0.280000, 1.598875, 0.200300)",
        "(-0.280000, 1.595911, 0.202097)",
        "(-0.280000, 1.593114, 0.203809)",
        "(-0.280000, 1.590521, 0.205456)",
        "(-0.280000, 1.588163, 0.207059)",
        "(-0.280000, 1.586045, 0.208651)",
        "(-0.280000, 1.584186, 0.210265)",
        "(-0.280000, 1.582599, 0.211920)",
        "(-0.280000, 1.581278, 0.213655)",
        "(-0.280000, 1.580223, 0.215490)",
        "(-0.280000, 1.579429, 0.217446)",
        "(-0.280000, 1.578876, 0.219555)",
        "(-0.280000, 1.578547, 0.221831)",
        "(-0.280000, 1.578421, 0.224290)",
        "(-0.280000, 1.578467, 0.226935)",
        "(-0.280000, 1.578657, 0.229788)",
        "(-0.280000, 1.578957, 0.232846)",
        "(-0.280000, 1.579329, 0.236094)",
        "(-0.280000, 1.579740, 0.239546)",
        "(-0.280000, 1.580150, 0.243180)",
        "(-0.280000, 1.580523, 0.246968)",
        "(-0.280000, 1.580824, 0.250913)",
        "(-0.280000, 1.581019, 0.254980)",
        "(-0.280000, 1.581077, 0.259129)",
        "(-0.280000, 1.580969, 0.263356)",
        "(-0.280000, 1.580673, 0.267619)",
        "(-0.280000, 1.580171, 0.271874)",
        "(-0.280000, 1.579445, 0.276120)",
        "(-0.280000, 1.578487, 0.280314)",
        "(-0.280000, 1.577298, 0.284423)",
        "(-0.280000, 1.575873, 0.288455)",
        "(-0.280000, 1.574222, 0.292385)",
        "(-0.280000, 1.572363, 0.296202)",
        "(-0.280000, 1.570302, 0.299938)",
        "(-0.280000, 1.568064, 0.303602)",
        "(-0.280000, 1.565687, 0.307216)",
        "(-0.280000, 1.563158, 0.310846)",
        "(-0.280000, 1.560086, 0.313408)",
        "(-0.280000, 1.556501, 0.314711)",
        "(-0.280000, 1.552893, 0.315913)",
        "(-0.280000, 1.549242, 0.317020)",
        "(-0.280000, 1.545564, 0.318029)",
        "(-0.280000, 1.541870, 0.318935)",
        "(-0.280000, 1.538142, 0.319743)",
        "(-0.280000, 1.534394, 0.320451)",
        "(-0.280000, 1.530640, 0.321056)",
        "(-0.280000, 1.526858, 0.321561)",
        "(-0.280000, 1.523065, 0.321963)",
        "(-0.280000, 1.519274, 0.322262)",
        "(-0.280000, 1.515465, 0.322460)",
        "(-0.280000, 1.511651, 0.322554)",
        "(-0.280000, 1.507848, 0.322546)",
        "(-0.280000, 1.504035, 0.322435)",
        "(-0.280000, 1.500227, 0.322221)",
        "(-0.280000, 1.496437, 0.321905)",
        "(-0.280000, 1.492646, 0.321486)",
        "(-0.280000, 1.488867, 0.320965)",
        "(-0.280000, 1.485115, 0.320344)",
        "(-0.280000, 1.481370, 0.319620)",
        "(-0.280000, 1.477645, 0.318795)",
        "(-0.280000, 1.473956, 0.317873)",
        "(-0.280000, 1.470281, 0.316849)",
        "(-0.280000, 1.466636, 0.315726)",
        "(-0.280000, 1.463022, 0.314504)",
        "(-0.280000, 1.459453, 0.313190)",
        "(-0.280000, 1.455920, 0.311780)",
        "(-0.280000, 1.452417, 0.310271)",
        "(-0.280000, 1.448966, 0.308673)",
        "(-0.280000, 1.445549, 0.306977)",
        "(-0.280000, 1.442179, 0.305190)",
        "(-0.280000, 1.438869, 0.303318)",
        "(-0.280000, 1.435600, 0.301351)",
        "(-0.280000, 1.432385, 0.299298)",
        "(-0.280000, 1.429237, 0.297164)",
        "(-0.280000, 1.426138, 0.294940)",
        "(-0.280000, 1.423100, 0.292633)",
        "(-0.280000, 1.420135, 0.290252)",
        "(-0.280000, 1.417226, 0.287785)",
        "(-0.280000, 1.414384, 0.285240)",
        "(-0.280000, 1.411621, 0.282627)",
        "(-0.280000, 1.408921, 0.279933)",
        "(-0.280000, 1.406294, 0.277167)",
        "(-0.280000, 1.404692, 0.273516)",
        "(-0.280000, 1.404049, 0.269138)",
        "(-0.280000, 1.403529, 0.264823)",
        "(-0.280000, 1.403163, 0.260557)",
        "(-0.280000, 1.402987, 0.256294)",
        "(-0.280000, 1.403028, 0.252036)",
        "(-0.280000, 1.403306, 0.247782)",
        "(-0.280000, 1.403829, 0.243551)",
        "(-0.280000, 1.404603, 0.239331)",
        "(-0.280000, 1.405619, 0.235150)",
        "(-0.280000, 1.406861, 0.231040)",
        "(-0.280000, 1.408316, 0.226995)",
        "(-0.280000, 1.409955, 0.223049)",
        "(-0.280000, 1.411743, 0.219237)",
        "(-0.280000, 1.413653, 0.215539)",
        "(-0.280000, 1.415643, 0.211987)",
        "(-0.280000, 1.417668, 0.208602)",
        "(-0.280000, 1.419699, 0.205369)",
        "(-0.280000, 1.421690, 0.202300)",
        "(-0.280000, 1.423593, 0.199404)",
        "(-0.280000, 1.425382, 0.196655)",
        "(-0.280000, 1.427015, 0.194053)",
        "(-0.280000, 1.428455, 0.191592)",
        "(-0.280000, 1.429682, 0.189239)",
        "(-0.280000, 1.430666, 0.186982)",
        "(-0.280000, 1.431387, 0.184805)",
        "(-0.280000, 1.431835, 0.182671)",
        "(-0.280000, 1.431998, 0.180560)",
        "(-0.280000, 1.431875, 0.178454)",
        "(-0.280000, 1.431467, 0.176311)",
        "(-0.280000, 1.430785, 0.174115)",
        "(-0.280000, 1.429842, 0.171841)",
        "(-0.280000, 1.428663, 0.169473)",
        "(-0.280000, 1.427265, 0.166978)",
        "(-0.280000, 1.425680, 0.164346)",
        "(-0.280000, 1.423948, 0.161574)",
        "(-0.280000, 1.422093, 0.158634)",
        "(-0.280000, 1.420160, 0.155529)",
        "(-0.280000, 1.418195, 0.152269)",
        "(-0.280000, 1.416227, 0.148837)",
        "(-0.280000, 1.414302, 0.145249)",
        "(-0.280000, 1.412467, 0.141528)",
        "(-0.280000, 1.410746, 0.137665)",
        "(-0.280000, 1.409178, 0.133696)",
        "(-0.280000, 1.407802, 0.129637)",
        "(-0.280000, 1.406632, 0.125493)",
        "(-0.280000, 1.405693, 0.121294)",
        "(-0.280000, 1.404999, 0.117073)",
        "(-0.280000, 1.404553, 0.112820)",
        "(-0.280000, 1.404353, 0.108562)",
        "(-0.280000, 1.404390, 0.104316)",
        "(-0.280000, 1.404645, 0.100057)",
        "(-0.280000, 1.405091, 0.095786)",
        "(-0.280000, 1.405689, 0.091495)",
        "(-0.280000, 1.406412, 0.087130)",
        "(-0.280000, 1.408084, 0.083496)",
        "(-0.280000, 1.410761, 0.080778)",
        "(-0.280000, 1.413502, 0.078142)",
        "(-0.280000, 1.416322, 0.075573)",
        "(-0.280000, 1.419209, 0.073081)",
        "(-0.280000, 1.422155, 0.070675)",
        "(-0.280000, 1.425173, 0.068342)",
        "(-0.280000, 1.428253, 0.066092)",
        "(-0.280000, 1.431383, 0.063932)",
        "(-0.280000, 1.434579, 0.061851)",
        "(-0.280000, 1.437831, 0.059857)",
        "(-0.280000, 1.441126, 0.057957)",
        "(-0.280000, 1.444480, 0.056141)",
        "(-0.280000, 1.447883, 0.054416)",
        "(-0.280000, 1.451320, 0.052788)",
        "(-0.280000, 1.454810, 0.051250)",
        "(-0.280000, 1.458341, 0.049805)",
        "(-0.280000, 1.461898, 0.048461)",
        "(-0.280000, 1.465492, 0.047213)",
        "(-0.280000, 1.469128, 0.046058)",
        "(-0.280000, 1.472782, 0.045006)",
        "(-0.280000, 1.476475, 0.044049)",
        "(-0.280000, 1.480192, 0.043192)",
        "(-0.280000, 1.483919, 0.042439)",
        "(-0.280000, 1.487677, 0.041784)",
        "(-0.280000, 1.491451, 0.041230)",
        "(-0.280000, 1.495239, 0.040779)",
        "(-0.280000, 1.499026, 0.040431)",
        "(-0.280000, 1.502833, 0.040185)",
        "(-0.280000, 1.506644, 0.040041)",
        "(-0.280000, 1.510447, 0.040001)",
        "(-0.280000, 1.514261, 0.040063)",
        "(-0.280000, 1.518072, 0.040228)",
        "(-0.280000, 1.521866, 0.040494)",
        "(-0.280000, 1.525662, 0.040865)",
        "(-0.280000, 1.529448, 0.041337)",
        "(-0.280000, 1.533207, 0.041910)",
        "(-0.280000, 1.536961, 0.042586)",
        "(-0.280000, 1.540696, 0.043362)",
        "(-0.280000, 1.544397, 0.044237)",
        "(-0.280000, 1.548084, 0.045214)",
        "(-0.280000, 1.551744, 0.046290)",
        "(-0.280000, 1.555362, 0.047461)",
        "(-0.280000, 1.558958, 0.048733)",
        "(-0.280000, 1.562519, 0.050102)",
        "(-0.280000, 1.565535, 0.052709)",
        "(-0.280000, 1.567997, 0.056386)",
        "(-0.280000, 1.570323, 0.060058)",
        "(-0.280000, 1.572482, 0.063740)",
        "(-0.280000, 1.574503, 0.067463)",
        "(-0.280000, 1.576374, 0.071201)",
        "(-0.280000, 1.578100, 0.074941)",
        "(-0.280000, 1.579684, 0.078657)",
        "(-0.280000, 1.581148, 0.082357)",
        "(-0.280000, 1.582498, 0.086015)",
        "(-0.280000, 1.583746, 0.089604)",
        "(-0.280000, 1.584916, 0.093133)",
        "(-0.280000, 1.586021, 0.096577)",
        "(-0.280000, 1.587077, 0.099916)",
        "(-0.280000, 1.588110, 0.103161)",
        "(-0.280000, 1.589138, 0.106295)",
        "(-0.280000, 1.590175, 0.109306)",
        "(-0.280000, 1.591248, 0.112211)",
        "(-0.280000, 1.592372, 0.115000)",
        "(-0.280000, 1.593561, 0.117671)",
        "(-0.280000, 1.594835, 0.120246)",
        "(-0.280000, 1.596205, 0.122724)",
        "(-0.280000, 1.597678, 0.125110)",
        "(-0.280000, 1.599269, 0.127432)",
        "(-0.280000, 1.600981, 0.129696)",
        "(-0.280000, 1.602808, 0.131910)",
        "(-0.280000, 1.604761, 0.134106)",
        "(-0.280000, 1.606831, 0.136294)",
        "(-0.280000, 1.609002, 0.138485)",
        "(-0.280000, 1.611276, 0.140709)",
        "(-0.280000, 1.613634, 0.142976)",
        "(-0.280000, 1.616056, 0.145302)",
        "(-0.280000, 1.618517, 0.147694)",
        "(-0.280000, 1.621006, 0.150171)",
        "(-0.280000, 1.623496, 0.152753)",
        "(-0.280000, 1.625950, 0.155431)",
        "(-0.280000, 1.628357, 0.158228)",
        "(-0.280000, 1.630679, 0.161139)",
        "(-0.280000, 1.632883, 0.164155)",
        "(-0.280000, 1.634953, 0.167292)",
        "(-0.280000, 1.636856, 0.170536)",
        "(-0.280000, 1.638563, 0.173868)",
        "(-0.280000, 1.640061, 0.177299)",
        "(-0.280000, 1.641325, 0.180806)",
        "(-0.280000, 1.642339, 0.184364)",
        "(-0.280000, 1.643096, 0.187979)",
        "(-0.280000, 1.643590, 0.191624)",
        "(-0.280000, 1.643821, 0.195273)",
        "(-0.280000, 1.643797, 0.198932)",
        "(-0.280000, 1.643534, 0.202578)",
        "(-0.280000, 1.643056, 0.206190)",
        "(-0.280000, 1.642391, 0.209783)",
        "(-0.280000, 1.641582, 0.213348)",
        "(-0.280000, 1.640679, 0.216878)",
        "(-0.280000, 1.639726, 0.220408)",
        "(-0.280000, 1.638761, 0.223941)",
        "(-0.280000, 1.637812, 0.227490)",
        "(-0.280000, 1.636899, 0.231060)",
        "(-0.280000, 1.636026, 0.234685)",
        "(-0.280000, 1.635198, 0.238368)",
        "(-0.280000, 1.634413, 0.242105)",
        "(-0.280000, 1.633658, 0.245927)",
        "(-0.280000, 1.632919, 0.249828)",
        "(-0.280000, 1.631538, 0.253411)",
        "(-0.280000, 1.629552, 0.256656)",
        "(-0.280000, 1.627473, 0.259855)",
        "(-0.280000, 1.625316, 0.262987)",
        "(-0.280000, 1.623068, 0.266069)",
        "(-0.280000, 1.620738, 0.269089)",
        "(-0.280000, 1.618334, 0.272036)",
        "(-0.280000, 1.615845, 0.274926)",
        "(-0.280000, 1.613278, 0.277748)",
        "(-0.280000, 1.610644, 0.280491)",
        "(-0.280000, 1.607929, 0.283171)",
        "(-0.280000, 1.605143, 0.285776)",
        "(-0.280000, 1.602296, 0.288297)",
        "(-0.280000, 1.599373, 0.290748)",
        "(-0.280000, 1.596385, 0.293120)",
        "(-0.280000, 1.593344, 0.295403)",
        "(-0.280000, 1.590233, 0.297610)",
        "(-0.280000, 1.587063, 0.299732)",
        "(-0.280000, 1.583837, 0.301768)",
        "(-0.280000, 1.580567, 0.303710)",
        "(-0.280000, 1.577237, 0.305569)",
        "(-0.280000, 1.573857, 0.307337)",
        "(-0.280000, 1.570441, 0.309009)",
        "(-0.280000, 1.566970, 0.310592)",
        "(-0.280000, 1.563459, 0.312082)",
        "(-0.280000, 1.559919, 0.313472)",
        "(-0.280000, 1.556332, 0.314770)",
        "(-0.280000, 1.552711, 0.315970)",
        "(-0.280000, 1.549071, 0.317070)",
        "(-0.280000, 1.545391, 0.318073)",
        "(-0.280000, 1.541685, 0.318977)",
        "(-0.280000, 1.537977, 0.319777)",
        "(-0.280000, 1.534228, 0.320480)",
        "(-0.280000, 1.530461, 0.321082)",
        "(-0.280000, 1.526691, 0.321581)",
        "(-0.280000, 1.522897, 0.321978)",
        "(-0.280000, 1.519094, 0.322274)",
        "(-0.280000, 1.515247, 0.321150)",
        "(-0.280000, 1.511446, 0.318947)",
        "(-0.280000, 1.507768, 0.316640)",
        "(-0.280000, 1.504226, 0.314244)",
        "(-0.280000, 1.500800, 0.311752)",
        "(-0.280000, 1.497505, 0.309181)",
        "(-0.280000, 1.494338, 0.306546)",
        "(-0.280000, 1.491310, 0.303872)",
        "(-0.280000, 1.488398, 0.301160)",
        "(-0.280000, 1.485606, 0.298439)",
        "(-0.280000, 1.482936, 0.295734)",
        "(-0.280000, 1.480363, 0.293052)",
        "(-0.280000, 1.477885, 0.290417)",
        "(-0.280000, 1.475496, 0.287857)",
        "(-0.280000, 1.473168, 0.285371)",
        "(-0.280000, 1.470893, 0.282982)",
        "(-0.280000, 1.468662, 0.280710)",
        "(-0.280000, 1.466444, 0.278549)",
        "(-0.280000, 1.464230, 0.276514)",
        "(-0.280000, 1.462009, 0.274613)",
        "(-0.280000, 1.459751, 0.272836)",
        "(-0.280000, 1.457449, 0.271188)",
        "(-0.280000, 1.455093, 0.269666)",
        "(-0.280000, 1.452658, 0.268254)",
        "(-0.280000, 1.450146, 0.266951)",
        "(-0.280000, 1.447544, 0.265737)",
        "(-0.280000, 1.444836, 0.264594)",
        "(-0.280000, 1.442027, 0.263508)",
        "(-0.280000, 1.439126, 0.262464)",
        "(-0.280000, 1.436116, 0.261434)",
        "(-0.280000, 1.433013, 0.260401)",
        "(-0.280000, 1.429825, 0.259343)",
        "(-0.280000, 1.426575, 0.258241)",
        "(-0.280000, 1.423257, 0.257069)",
        "(-0.280000, 1.419899, 0.255808)",
        "(-0.280000, 1.416532, 0.254445)",
        "(-0.280000, 1.413157, 0.252954)",
        "(-0.280000, 1.409809, 0.251324)",
        "(-0.280000, 1.406522, 0.249549)",
        "(-0.280000, 1.403304, 0.247606)",
        "(-0.280000, 1.400191, 0.245496)",
        "(-0.280000, 1.397218, 0.243221)",
        "(-0.280000, 1.394391, 0.240767)",
        "(-0.280000, 1.391741, 0.238144)",
        "(-0.280000, 1.389297, 0.235368)",
        "(-0.280000, 1.387059, 0.232430)",
        "(-0.280000, 1.385046, 0.229351)",
        "(-0.280000, 1.383269, 0.226156)",
        "(-0.280000, 1.381717, 0.222842)",
        "(-0.280000, 1.380388, 0.219437)",
        "(-0.280000, 1.379267, 0.215970)",
        "(-0.280000, 1.378322, 0.212440)",
        "(-0.280000, 1.377520, 0.208874)",
        "(-0.280000, 1.376817, 0.205298)",
        "(-0.280000, 1.376160, 0.201701)",
        "(-0.280000, 1.375514, 0.198107)",
        "(-0.280000, 1.374845, 0.194494)",
        "(-0.280000, 1.374134, 0.190878)",
        "(-0.280000, 1.373363, 0.187230)",
        "(-0.280000, 1.372527, 0.183549)",
        "(-0.280000, 1.371629, 0.179838)",
        "(-0.280000, 1.370668, 0.176062)",
        "(-0.280000, 1.369658, 0.172223)",
        "(-0.280000, 1.369364, 0.168393)",
        "(-0.280000, 1.369763, 0.164600)",
        "(-0.280000, 1.370264, 0.160818)",
        "(-0.280000, 1.370866, 0.157063)",
        "(-0.280000, 1.371570, 0.153314)",
        "(-0.280000, 1.372376, 0.149586)",
        "(-0.280000, 1.373279, 0.145892)",
        "(-0.280000, 1.374284, 0.142212)",
        "(-0.280000, 1.375389, 0.138561)",
        "(-0.280000, 1.376587, 0.134952)",
        "(-0.280000, 1.377887, 0.131365)",
        "(-0.280000, 1.379282, 0.127815)",
        "(-0.280000, 1.380769, 0.124315)",
        "(-0.280000, 1.382354, 0.120845)",
        "(-0.280000, 1.384032, 0.117420)",
        "(-0.280000, 1.385796, 0.114051)",
        "(-0.280000, 1.387657, 0.110721)",
        "(-0.280000, 1.389606, 0.107442)",
        "(-0.280000, 1.391644, 0.104217)",
        "(-0.280000, 1.393761, 0.101058)",
        "(-0.280000, 1.395969, 0.097947)",
        "(-0.280000, 1.398260, 0.094898)",
        "(-0.280000, 1.400620, 0.091928)",
        "(-0.280000, 1.403072, 0.089006)",
        "(-0.280000, 1.405602, 0.086151)",
        "(-0.280000, 1.408200, 0.083374)",
        "(-0.280000, 1.410881, 0.080660)",
        "(-0.280000, 1.413633, 0.078019)",
        "(-0.280000, 1.416447, 0.075462)",
        "(-0.280000, 1.419338, 0.072973)",
        "(-0.280000, 1.422295, 0.070563)",
        "(-0.280000, 1.425307, 0.068241)",
        "(-0.280000, 1.428390, 0.065995)",
        "(-0.280000, 1.431532, 0.063832)",
        "(-0.280000, 1.434722, 0.061761)",
        "(-0.280000, 1.437976, 0.059771)",
        "(-0.280000, 1.441283, 0.057869)",
        "(-0.280000, 1.445239, 0.057230)",
        "(-0.280000, 1.449618, 0.057584)",
        "(-0.280000, 1.453931, 0.058086)",
        "(-0.280000, 1.458159, 0.058727)",
        "(-0.280000, 1.462323, 0.059505)",
        "(-0.280000, 1.466404, 0.060409)",
        "(-0.280000, 1.470383, 0.061423)",
        "(-0.280000, 1.474279, 0.062539)",
        "(-0.280000, 1.478074, 0.063735)",
        "(-0.280000, 1.481765, 0.064992)",
        "(-0.280000, 1.485338, 0.066286)",
        "(-0.280000, 1.488814, 0.067602)",
        "(-0.280000, 1.492185, 0.068916)",
        "(-0.280000, 1.495442, 0.070200)",
        "(-0.280000, 1.498613, 0.071444)",
        "(-0.280000, 1.501694, 0.072622)",
        "(-0.280000, 1.504678, 0.073715)",
        "(-0.280000, 1.507609, 0.074713)",
        "(-0.280000, 1.510483, 0.075598)",
        "(-0.280000, 1.513305, 0.076359)",
        "(-0.280000, 1.516107, 0.076992)",
        "(-0.280000, 1.518895, 0.077491)",
        "(-0.280000, 1.521676, 0.077852)",
        "(-0.280000, 1.524482, 0.078079)",
        "(-0.280000, 1.527318, 0.078178)",
        "(-0.280000, 1.530189, 0.078155)",
        "(-0.280000, 1.533125, 0.078023)",
        "(-0.280000, 1.536128, 0.077795)",
        "(-0.280000, 1.539197, 0.077491)",
        "(-0.280000, 1.542357, 0.077127)",
        "(-0.280000, 1.545603, 0.076725)",
        "(-0.280000, 1.548926, 0.076312)",
        "(-0.280000, 1.552344, 0.075908)",
        "(-0.280000, 1.555843, 0.075540)",
        "(-0.280000, 1.559417, 0.075234)",
        "(-0.280000, 1.563043, 0.075017)",
        "(-0.280000, 1.566731, 0.074912)",
        "(-0.280000, 1.570455, 0.074945)",
        "(-0.280000, 1.574186, 0.075135)",
        "(-0.280000, 1.577926, 0.075505)",
        "(-0.280000, 1.581644, 0.076073)",
        "(-0.280000, 1.585307, 0.076848)",
        "(-0.280000, 1.588914, 0.077848)",
        "(-0.280000, 1.592434, 0.079077)",
        "(-0.280000, 1.595834, 0.080533)",
        "(-0.280000, 1.599118, 0.082224)",
        "(-0.280000, 1.602259, 0.084138)",
        "(-0.280000, 1.605230, 0.086252)",
        "(-0.280000, 1.608056, 0.088577)",
        "(-0.280000, 1.610721, 0.091080)",
        "(-0.280000, 1.613223, 0.093727)",
        "(-0.280000, 1.615595, 0.096508)",
        "(-0.280000, 1.617852, 0.099383)",
        "(-0.280000, 1.620017, 0.102314)",
        "(-0.280000, 1.622109, 0.105312)",
        "(-0.280000, 1.624119, 0.108364)",
        "(-0.280000, 1.626040, 0.111461)",
        "(-0.280000, 1.627883, 0.114617)",
        "(-0.280000, 1.629640, 0.117823)",
        "(-0.280000, 1.631309, 0.121074)",
        "(-0.280000, 1.632886, 0.124360)",
        "(-0.280000, 1.634378, 0.127696)",
        "(-0.280000, 1.635779, 0.131072)",
        "(-0.280000, 1.637085, 0.134474)",
        "(-0.280000, 1.638302, 0.137921)",
        "(-0.280000, 1.639426, 0.141399)",
        "(-0.280000, 1.640453, 0.144895)",
        "(-0.280000, 1.641388, 0.148429)",
        "(-0.280000, 1.642227, 0.151986)",
        "(-0.280000, 1.642967, 0.155554)",
        "(-0.280000, 1.643613, 0.159152)",
        "(-0.280000, 1.644162, 0.162766)",
        "(-0.280000, 1.644612, 0.166382)",
        "(-0.280000, 1.644965, 0.170020)",
        "(-0.280000, 1.645220, 0.173666)",
        "(-0.280000, 1.645376, 0.177307)",
        "(-0.280000, 1.645434, 0.180962)",
        "(-0.280000, 1.645393, 0.184607)",
        "(-0.280000, 1.645255, 0.188248)",
        "(-0.280000, 1.645018, 0.191896)",
        "(-0.280000, 1.644682, 0.195535)",
        "(-0.280000, 1.644249, 0.199154)",
        "(-0.280000, 1.643718, 0.202770)",
        "(-0.280000, 1.643089, 0.206371)",
        "(-0.280000, 1.642363, 0.209953)",
        "(-0.280000, 1.641544, 0.213504)",
        "(-0.280000, 1.640626, 0.217042)",
        "(-0.280000, 1.639613, 0.220554)",
        "(-0.280000, 1.638509, 0.224027)",
        "(-0.280000, 1.637308, 0.227479)",
        "(-0.280000, 1.636015, 0.230897)",
        "(-0.280000, 1.634634, 0.234270)",
        "(-0.280000, 1.633158, 0.237614)",
        "(-0.280000, 1.631592, 0.240916)",
        "(-0.280000, 1.629943, 0.244166)",
        "(-0.280000, 1.628201, 0.247380)",
        "(-0.280000, 1.626374, 0.250545)",
        "(-0.280000, 1.624467, 0.253651)",
        "(-0.280000, 1.622472, 0.256713)",
        "(-0.280000, 1.620395, 0.259720)",
        "(-0.280000, 1.618243, 0.262662)",
        "(-0.280000, 1.616007, 0.265553)",
        "(-0.280000, 1.613693, 0.268383)",
        "(-0.280000, 1.611318, 0.271146)",
        "(-0.280000, 1.608897, 0.273886)",
        "(-0.280000, 1.606465, 0.276624)",
        "(-0.280000, 1.604046, 0.279375)",
        "(-0.280000, 1.601637, 0.282177)",
        "(-0.280000, 1.599253, 0.285033)",
        "(-0.280000, 1.596877, 0.287965)",
        "(-0.280000, 1.594516, 0.290966)",
        "(-0.280000, 1.592143, 0.294057)",
        "(-0.280000, 1.589750, 0.297224)",
        "(-0.280000, 1.586923, 0.299823)",
        "(-0.280000, 1.583694, 0.301855)",
        "(-0.280000, 1.580412, 0.303799)",
        "(-0.280000, 1.577089, 0.305648)",
        "(-0.280000, 1.573707, 0.307413)",
        "(-0.280000, 1.570279, 0.309085)",
        "(-0.280000, 1.566817, 0.310660)",
        "(-0.280000, 1.563304, 0.312145)",
        "(-0.280000, 1.559751, 0.313535)",
        "(-0.280000, 1.556174, 0.314824)",
        "(-0.280000, 1.552552, 0.316021)",
        "(-0.280000, 1.548898, 0.317119)",
        "(-0.280000, 1.545228, 0.318115)",
        "(-0.280000, 1.541521, 0.319015)",
        "(-0.280000, 1.537792, 0.319814)",
        "(-0.280000, 1.534053, 0.320510)",
        "(-0.280000, 1.530285, 0.321108)",
        "(-0.280000, 1.526503, 0.321603)",
        "(-0.280000, 1.522720, 0.321995)",
        "(-0.280000, 1.518917, 0.322285)",
        "(-0.280000, 1.515107, 0.322473)",
        "(-0.280000, 1.511293, 0.322558)",
        "(-0.280000, 1.507491, 0.322540)",
        "(-0.280000, 1.503678, 0.322419)",
        "(-0.280000, 1.499870, 0.322196)",
        "(-0.280000, 1.496081, 0.321870)",
        "(-0.280000, 1.492301, 0.321443)",
        "(-0.280000, 1.488523, 0.320913)",
        "(-0.280000, 1.484773, 0.320282)",
        "(-0.280000, 1.481029, 0.319549)",
        "(-0.280000, 1.477307, 0.318715)",
        "(-0.280000, 1.473620, 0.317784)",
        "(-0.280000, 1.469948, 0.316751)",
        "(-0.280000, 1.466305, 0.315618)",
        "(-0.280000, 1.462705, 0.314392)",
        "(-0.280000, 1.459129, 0.313065)",
        "(-0.280000, 1.455590, 0.311642)",
        "(-0.280000, 1.452641, 0.308928)",
        "(-0.280000, 1.450212, 0.305267)",
        "(-0.280000, 1.447940, 0.301568)",
        "(-0.280000, 1.445833, 0.297841)",
        "(-0.280000, 1.443899, 0.294038)",
        "(-0.280000, 1.442165, 0.290149)",
        "(-0.280000, 1.440652, 0.286177)",
        "(-0.280000, 1.439364, 0.282100)",
        "(-0.280000, 1.438311, 0.277940)",
        "(-0.280000, 1.437496, 0.273715)",
        "(-0.280000, 1.436916, 0.269461)",
        "(-0.280000, 1.436556, 0.265178)",
        "(-0.280000, 1.436404, 0.260907)",
        "(-0.280000, 1.436440, 0.256692)",
        "(-0.280000, 1.436638, 0.252534)",
        "(-0.280000, 1.436971, 0.248477)",
        "(-0.280000, 1.437404, 0.244556)",
        "(-0.280000, 1.437906, 0.240771)",
        "(-0.280000, 1.438440, 0.237153)",
        "(-0.280000, 1.438965, 0.233727)",
        "(-0.280000, 1.439453, 0.230488)",
        "(-0.280000, 1.439855, 0.227442)",
        "(-0.280000, 1.440141, 0.224605)",
        "(-0.280000, 1.440278, 0.221955)",
        "(-0.280000, 1.440234, 0.219493)",
        "(-0.280000, 1.439984, 0.217214)",
        "(-0.280000, 1.439503, 0.215087)",
        "(-0.280000, 1.438773, 0.213100)",
        "(-0.280000, 1.437785, 0.211235)",
        "(-0.280000, 1.436523, 0.209457)",
        "(-0.280000, 1.434989, 0.207743)",
        "(-0.280000, 1.433192, 0.206072)",
        "(-0.280000, 1.431128, 0.204405)",
        "(-0.280000, 1.428819, 0.202718)",
        "(-0.280000, 1.426283, 0.200984)",
        "(-0.280000, 1.423554, 0.199183)",
        "(-0.280000, 1.420644, 0.197281)",
        "(-0.280000, 1.417595, 0.195262)",
        "(-0.280000, 1.414452, 0.193115)",
        "(-0.280000, 1.411234, 0.190813)",
        "(-0.280000, 1.407992, 0.188351)",
        "(-0.280000, 1.404774, 0.185731)",
        "(-0.280000, 1.401603, 0.182934)",
        "(-0.280000, 1.398525, 0.179969)",
        "(-0.280000, 1.395586, 0.176851)",
        "(-0.280000, 1.392798, 0.173568)",
        "(-0.280000, 1.390198, 0.170140)",
        "(-0.280000, 1.387811, 0.166590)",
        "(-0.280000, 1.385636, 0.162909)",
        "(-0.280000, 1.383683, 0.159119)",
        "(-0.280000, 1.381951, 0.155243)",
        "(-0.280000, 1.380409, 0.151274)",
        "(-0.280000, 1.379037, 0.147205)",
        "(-0.280000, 1.377804, 0.143056)",
        "(-0.280000, 1.376700, 0.138803)",
        "(-0.280000, 1.376646, 0.134783)",
        "(-0.280000, 1.377946, 0.131209)",
        "(-0.280000, 1.379346, 0.127661)",
        "(-0.280000, 1.380841, 0.124151)",
        "(-0.280000, 1.382430, 0.120684)",
        "(-0.280000, 1.384108, 0.117271)",
        "(-0.280000, 1.385882, 0.113894)",
        "(-0.280000, 1.387746, 0.110566)",
        "(-0.280000, 1.389694, 0.107300)",
        "(-0.280000, 1.391735, 0.104077)",
        "(-0.280000, 1.393862, 0.100911)",
        "(-0.280000, 1.396068, 0.097813)",
        "(-0.280000, 1.398363, 0.094766)",
        "(-0.280000, 1.400739, 0.091782)",
        "(-0.280000, 1.403188, 0.088872)",
        "(-0.280000, 1.405721, 0.086020)",
        "(-0.280000, 1.408331, 0.083238)",
        "(-0.280000, 1.411007, 0.080536)",
        "(-0.280000, 1.413763, 0.077899)",
        "(-0.280000, 1.416589, 0.075337)",
        "(-0.280000, 1.419474, 0.072859)",
        "(-0.280000, 1.422434, 0.070453)",
        "(-0.280000, 1.425458, 0.068128)",
        "(-0.280000, 1.428535, 0.065892)",
        "(-0.280000, 1.431679, 0.063734)",
        "(-0.280000, 1.434881, 0.061660)",
        "(-0.280000, 1.438128, 0.059680)",
        "(-0.280000, 1.441428, 0.057788)",
        "(-0.280000, 1.444787, 0.055980)",
        "(-0.280000, 1.448194, 0.054264)",
        "(-0.280000, 1.451635, 0.052645)",
        "(-0.280000, 1.455129, 0.051114)",
        "(-0.280000, 1.458663, 0.049679)",
        "(-0.280000, 1.462224, 0.048343)",
        "(-0.280000, 1.465831, 0.047100)",
        "(-0.280000, 1.469469, 0.045955)",
        "(-0.280000, 1.473126, 0.044912)",
        "(-0.280000, 1.476960, 0.044539)",
        "(-0.280000, 1.480916, 0.044873)",
        "(-0.280000, 1.484789, 0.045169)",
        "(-0.280000, 1.488612, 0.045416)",
        "(-0.280000, 1.492381, 0.045606)",
        "(-0.280000, 1.496096, 0.045737)",
        "(-0.280000, 1.499792, 0.045814)",
        "(-0.280000, 1.503466, 0.045852)",
        "(-0.280000, 1.507116, 0.045869)",
        "(-0.280000, 1.510773, 0.045897)",
        "(-0.280000, 1.514427, 0.045974)",
        "(-0.280000, 1.518068, 0.046132)",
        "(-0.280000, 1.521719, 0.046340)",
        "(-0.280000, 1.525374, 0.046559)",
        "(-0.280000, 1.529031, 0.046759)",
        "(-0.280000, 1.532724, 0.046920)",
        "(-0.280000, 1.536451, 0.047029)",
        "(-0.280000, 1.540225, 0.047083)",
        "(-0.280000, 1.544044, 0.047084)",
        "(-0.280000, 1.547940, 0.047039)",
        "(-0.280000, 1.551909, 0.046960)",
        "(-0.280000, 1.555690, 0.047573)",
        "(-0.280000, 1.559283, 0.048853)",
        "(-0.280000, 1.562840, 0.050231)",
        "(-0.280000, 1.566348, 0.051699)",
        "(-0.280000, 1.569826, 0.053266)",
        "(-0.280000, 1.573261, 0.054926)",
        "(-0.280000, 1.576639, 0.056673)",
        "(-0.280000, 1.579978, 0.058516)",
        "(-0.280000, 1.583267, 0.060448)",
        "(-0.280000, 1.586493, 0.062463)",
        "(-0.280000, 1.589673, 0.064570)",
        "(-0.280000, 1.592795, 0.066762)",
        "(-0.280000, 1.595847, 0.069030)",
        "(-0.280000, 1.598846, 0.071387)",
        "(-0.280000, 1.601781, 0.073824)",
        "(-0.280000, 1.604640, 0.076332)",
        "(-0.280000, 1.607439, 0.078924)",
        "(-0.280000, 1.610166, 0.081590)",
        "(-0.280000, 1.612813, 0.084320)",
        "(-0.280000, 1.615394, 0.087130)",
        "(-0.280000, 1.617897, 0.090008)",
        "(-0.280000, 1.620322, 0.092953)",
        "(-0.280000, 1.622659, 0.095953)",
        "(-0.280000, 1.624922, 0.099024)",
        "(-0.280000, 1.627101, 0.102155)",
        "(-0.280000, 1.629188, 0.105334)",
        "(-0.280000, 1.631195, 0.108578)",
        "(-0.280000, 1.633114, 0.111874)",
        "(-0.280000, 1.634937, 0.115212)",
        "(-0.280000, 1.636675, 0.118607)",
        "(-0.280000, 1.638321, 0.122048)",
        "(-0.280000, 1.639865, 0.125513)",
        "(-0.280000, 1.641323, 0.129037)",
        "(-0.280000, 1.642686, 0.132600)",
        "(-0.280000, 1.643948, 0.136188)",
        "(-0.280000, 1.645117, 0.139819)",
        "(-0.280000, 1.646187, 0.143480)",
        "(-0.280000, 1.645877, 0.147476)",
        "(-0.280000, 1.644502, 0.151648)",
        "(-0.280000, 1.643000, 0.155722)",
        "(-0.280000, 1.641382, 0.159681)",
        "(-0.280000, 1.639646, 0.163545)",
        "(-0.280000, 1.637807, 0.167299)",
        "(-0.280000, 1.635885, 0.170927)",
        "(-0.280000, 1.633884, 0.174451)",
        "(-0.280000, 1.631828, 0.177859)",
        "(-0.280000, 1.629737, 0.181150)",
        "(-0.280000, 1.627639, 0.184318)",
        "(-0.280000, 1.625542, 0.187387)",
        "(-0.280000, 1.623472, 0.190353)",
        "(-0.280000, 1.621457, 0.193217)",
        "(-0.280000, 1.619503, 0.196006)",
        "(-0.280000, 1.617632, 0.198723)",
        "(-0.280000, 1.615866, 0.201374)",
        "(-0.280000, 1.614207, 0.203988)",
        "(-0.280000, 1.612670, 0.206573)",
        "(-0.280000, 1.611266, 0.209137)",
        "(-0.280000, 1.609991, 0.211711)",
        "(-0.280000, 1.608850, 0.214303)",
        "(-0.280000, 1.607845, 0.216921)",
        "(-0.280000, 1.606963, 0.219594)",
        "(-0.280000, 1.606200, 0.222327)",
        "(-0.280000, 1.605549, 0.225116)",
        "(-0.280000, 1.604987, 0.228001)",
        "(-0.280000, 1.604501, 0.230973)",
        "(-0.280000, 1.604075, 0.234027)",
        "(-0.280000, 1.603686, 0.237185)",
        "(-0.280000, 1.603312, 0.240434)",
        "(-0.280000, 1.602932, 0.243760)",
        "(-0.280000, 1.602520, 0.247178)",
        "(-0.280000, 1.602054, 0.250666)",
        "(-0.280000, 1.601510, 0.254211)",
        "(-0.280000, 1.600868, 0.257786)",
        "(-0.280000, 1.600102, 0.261396)",
        "(-0.280000, 1.599194, 0.265007)",
        "(-0.280000, 1.598131, 0.268588)",
        "(-0.280000, 1.596891, 0.272136)",
        "(-0.280000, 1.595465, 0.275617)",
        "(-0.280000, 1.593849, 0.278994)",
        "(-0.280000, 1.592029, 0.282265)",
        "(-0.280000, 1.590006, 0.285396)",
        "(-0.280000, 1.587791, 0.288359)",
        "(-0.280000, 1.585375, 0.291153)",
        "(-0.280000, 1.582775, 0.293755)",
        "(-0.280000, 1.580013, 0.296150)",
        "(-0.280000, 1.577088, 0.298349)",
        "(-0.280000, 1.574029, 0.300350)",
        "(-0.280000, 1.570867, 0.302159)",
        "(-0.280000, 1.567606, 0.303809)",
        "(-0.280000, 1.564280, 0.305326)",
        "(-0.280000, 1.560925, 0.306748)",
        "(-0.280000, 1.557540, 0.308130)",
        "(-0.280000, 1.554145, 0.309504)",
        "(-0.280000, 1.550757, 0.310896)",
        "(-0.280000, 1.547364, 0.312335)",
        "(-0.280000, 1.543951, 0.313839)",
        "(-0.280000, 1.540521, 0.315413)",
        "(-0.280000, 1.537073, 0.317055)",
        "(-0.280000, 1.533575, 0.318771)",
        "(-0.280000, 1.530025, 0.320548)",
        "(-0.280000, 1.526338, 0.321622)",
        "(-0.280000, 1.522543, 0.322010)",
        "(-0.280000, 1.518739, 0.322296)",
        "(-0.280000, 1.514941, 0.322479)",
        "(-0.280000, 1.511127, 0.322559)",
        "(-0.280000, 1.507313, 0.322537)",
        "(-0.280000, 1.503512, 0.322412)",
        "(-0.280000, 1.499704, 0.322183)",
        "(-0.280000, 1.495904, 0.321853)",
        "(-0.280000, 1.492126, 0.321421)",
        "(-0.280000, 1.488349, 0.320886)",
        "(-0.280000, 1.484588, 0.320249)",
        "(-0.280000, 1.480857, 0.319513)",
        "(-0.280000, 1.477135, 0.318674)",
        "(-0.280000, 1.473438, 0.317735)",
        "(-0.280000, 1.469779, 0.316700)",
        "(-0.280000, 1.466138, 0.315564)",
        "(-0.280000, 1.462528, 0.314329)",
        "(-0.280000, 1.458965, 0.313002)",
        "(-0.280000, 1.455427, 0.311574)",
        "(-0.280000, 1.451930, 0.310052)",
        "(-0.280000, 1.448474, 0.308436)",
        "(-0.280000, 1.445074, 0.306732)",
        "(-0.280000, 1.441711, 0.304932)",
        "(-0.280000, 1.438398, 0.303042)",
        "(-0.280000, 1.435155, 0.301075)",
        "(-0.280000, 1.431949, 0.299009)",
        "(-0.280000, 1.428799, 0.296857)",
        "(-0.280000, 1.425717, 0.294628)",
        "(-0.280000, 1.422688, 0.292310)",
        "(-0.280000, 1.419723, 0.289911)",
        "(-0.280000, 1.416831, 0.287440)",
        "(-0.280000, 1.414000, 0.284885)",
        "(-0.280000, 1.411238, 0.282254)",
        "(-0.280000, 1.408556, 0.279557)",
        "(-0.280000, 1.405940, 0.276781)",
        "(-0.280000, 1.403399, 0.273936)",
        "(-0.280000, 1.401961, 0.270195)",
        "(-0.280000, 1.401409, 0.265837)",
        "(-0.280000, 1.401014, 0.261513)",
        "(-0.280000, 1.400773, 0.257243)",
        "(-0.280000, 1.400679, 0.253008)",
        "(-0.280000, 1.400725, 0.248828)",
        "(-0.280000, 1.400901, 0.244726)",
        "(-0.280000, 1.401193, 0.240683)",
        "(-0.280000, 1.401584, 0.236723)",
        "(-0.280000, 1.402057, 0.232853)",
        "(-0.280000, 1.402589, 0.229091)",
        "(-0.280000, 1.403163, 0.225418)",
        "(-0.280000, 1.403756, 0.221850)",
        "(-0.280000, 1.404344, 0.218398)",
        "(-0.280000, 1.404910, 0.215040)",
        "(-0.280000, 1.405431, 0.211782)",
        "(-0.280000, 1.405886, 0.208630)",
        "(-0.280000, 1.406260, 0.205557)",
        "(-0.280000, 1.406537, 0.202562)",
        "(-0.280000, 1.406703, 0.199651)",
        "(-0.280000, 1.406748, 0.196779)",
        "(-0.280000, 1.406663, 0.193948)",
        "(-0.280000, 1.406445, 0.191152)",
        "(-0.280000, 1.406091, 0.188360)",
        "(-0.280000, 1.405605, 0.185564)",
        "(-0.280000, 1.404993, 0.182759)",
        "(-0.280000, 1.404261, 0.179912)",
        "(-0.280000, 1.403422, 0.177020)",
        "(-0.280000, 1.402493, 0.174079)",
        "(-0.280000, 1.401488, 0.171061)",
        "(-0.280000, 1.400428, 0.167967)",
        "(-0.280000, 1.399341, 0.164800)",
        "(-0.280000, 1.398243, 0.161537)",
        "(-0.280000, 1.397165, 0.158188)",
        "(-0.280000, 1.396132, 0.154753)",
        "(-0.280000, 1.395175, 0.151249)",
        "(-0.280000, 1.394315, 0.147661)",
        "(-0.280000, 1.393581, 0.144010)",
        "(-0.280000, 1.393002, 0.140320)",
        "(-0.280000, 1.392596, 0.136583)",
        "(-0.280000, 1.392387, 0.132828)",
        "(-0.280000, 1.392394, 0.129084)",
        "(-0.280000, 1.392632, 0.125348)",
        "(-0.280000, 1.393112, 0.121651)",
        "(-0.280000, 1.393838, 0.118024)",
        "(-0.280000, 1.394818, 0.114463)",
        "(-0.280000, 1.396047, 0.110996)",
        "(-0.280000, 1.397511, 0.107646)",
        "(-0.280000, 1.399206, 0.104403)",
        "(-0.280000, 1.401108, 0.101281)",
        "(-0.280000, 1.403186, 0.098288)",
        "(-0.280000, 1.405414, 0.095404)",
        "(-0.280000, 1.407764, 0.092605)",
        "(-0.280000, 1.410195, 0.089890)",
        "(-0.280000, 1.412740, 0.087267)",
        "(-0.280000, 1.415416, 0.084778)",
        "(-0.280000, 1.418227, 0.082459)",
        "(-0.280000, 1.421197, 0.080321)",
        "(-0.280000, 1.424314, 0.078391)",
        "(-0.280000, 1.427572, 0.076683)",
        "(-0.280000, 1.430948, 0.075212)",
        "(-0.280000, 1.434446, 0.073974)",
        "(-0.280000, 1.438037, 0.072975)",
        "(-0.280000, 1.441691, 0.072212)",
        "(-0.280000, 1.445407, 0.071672)",
        "(-0.280000, 1.449154, 0.071346)",
        "(-0.280000, 1.452899, 0.071218)",
        "(-0.280000, 1.456645, 0.071269)",
        "(-0.280000, 1.460364, 0.071477)",
        "(-0.280000, 1.464026, 0.071818)",
        "(-0.280000, 1.467642, 0.072270)",
        "(-0.280000, 1.471188, 0.072805)",
        "(-0.280000, 1.474646, 0.073396)",
        "(-0.280000, 1.478032, 0.074020)",
        "(-0.280000, 1.481331, 0.074649)",
        "(-0.280000, 1.484535, 0.075257)",
        "(-0.280000, 1.487665, 0.075825)",
        "(-0.280000, 1.490717, 0.076329)",
        "(-0.280000, 1.493690, 0.076748)",
        "(-0.280000, 1.496612, 0.077070)",
        "(-0.280000, 1.499485, 0.077279)",
        "(-0.280000, 1.502312, 0.077364)",
        "(-0.280000, 1.505119, 0.077318)",
        "(-0.280000, 1.507926, 0.077137)",
        "(-0.280000, 1.510740, 0.076819)",
        "(-0.280000, 1.513568, 0.076370)",
        "(-0.280000, 1.516443, 0.075790)",
        "(-0.280000, 1.519368, 0.075092)",
        "(-0.280000, 1.522348, 0.074288)",
        "(-0.280000, 1.525413, 0.073388)",
        "(-0.280000, 1.528564, 0.072411)",
        "(-0.280000, 1.531798, 0.071378)",
        "(-0.280000, 1.535142, 0.070303)",
        "(-0.280000, 1.538590, 0.069210)",
        "(-0.280000, 1.542133, 0.068124)",
        "(-0.280000, 1.545793, 0.067061)",
        "(-0.280000, 1.549557, 0.066044)",
        "(-0.280000, 1.553409, 0.065098)",
        "(-0.280000, 1.557369, 0.064235)",
        "(-0.280000, 1.561418, 0.063477)",
        "(-0.280000, 1.565536, 0.062840)",
        "(-0.280000, 1.569741, 0.062332)",
        "(-0.280000, 1.574015, 0.061965)",
        "(-0.280000, 1.578342, 0.061735)",
        "(-0.280000, 1.582765, 0.061614)",
        "(-0.280000, 1.586650, 0.062564)",
        "(-0.280000, 1.589818, 0.064669)",
        "(-0.280000, 1.592937, 0.066865)",
        "(-0.280000, 1.595996, 0.069144)",
        "(-0.280000, 1.598992, 0.071505)",
        "(-0.280000, 1.601914, 0.073938)",
        "(-0.280000, 1.604779, 0.076457)",
        "(-0.280000, 1.607574, 0.079053)",
        "(-0.280000, 1.610290, 0.081714)",
        "(-0.280000, 1.612935, 0.084449)",
        "(-0.280000, 1.615512, 0.087262)",
        "(-0.280000, 1.618004, 0.090134)",
        "(-0.280000, 1.620425, 0.093082)",
        "(-0.280000, 1.622766, 0.096094)",
        "(-0.280000, 1.625018, 0.099158)",
        "(-0.280000, 1.627193, 0.102292)",
        "(-0.280000, 1.629283, 0.105483)",
        "(-0.280000, 1.631280, 0.108719)",
        "(-0.280000, 1.633195, 0.112019)",
        "(-0.280000, 1.635020, 0.115368)",
        "(-0.280000, 1.636749, 0.118755)",
        "(-0.280000, 1.638391, 0.122199)",
        "(-0.280000, 1.639939, 0.125685)",
        "(-0.280000, 1.641388, 0.129201)",
        "(-0.280000, 1.642746, 0.132765)",
        "(-0.280000, 1.644008, 0.136365)",
        "(-0.280000, 1.645168, 0.139987)",
        "(-0.280000, 1.646234, 0.143649)",
        "(-0.280000, 1.647200, 0.147340)",
        "(-0.280000, 1.648066, 0.151054)",
        "(-0.280000, 1.648830, 0.154780)",
        "(-0.280000, 1.649495, 0.158536)",
        "(-0.280000, 1.650058, 0.162309)",
        "(-0.280000, 1.650518, 0.166084)",
        "(-0.280000, 1.650877, 0.169881)",
        "(-0.280000, 1.651134, 0.173687)",
        "(-0.280000, 1.651287, 0.177487)",
        "(-0.280000, 1.651338, 0.181301)",
        "(-0.280000, 1.651286, 0.185116)",
        "(-0.280000, 1.651132, 0.188915)",
        "(-0.280000, 1.650874, 0.192721)",
        "(-0.280000, 1.650515, 0.196509)",
        "(-0.280000, 1.650054, 0.200283)",
        "(-0.280000, 1.649490, 0.204056)",
        "(-0.280000, 1.648824, 0.207812)",
        "(-0.280000, 1.646839, 0.211270)",
        "(-0.280000, 1.643698, 0.214386)",
        "(-0.280000, 1.640536, 0.217368)",
        "(-0.280000, 1.637338, 0.220201)",
        "(-0.280000, 1.634122, 0.222912)",
        "(-0.280000, 1.630945, 0.225512)",
        "(-0.280000, 1.627856, 0.228013)",
        "(-0.280000, 1.624867, 0.230455)",
        "(-0.280000, 1.622013, 0.232853)",
        "(-0.280000, 1.619313, 0.235231)",
        "(-0.280000, 1.616785, 0.237605)",
        "(-0.280000, 1.614420, 0.240013)",
        "(-0.280000, 1.612227, 0.242468)",
        "(-0.280000, 1.610206, 0.244981)",
        "(-0.280000, 1.608338, 0.247586)",
        "(-0.280000, 1.606614, 0.250288)",
        "(-0.280000, 1.605023, 0.253090)",
        "(-0.280000, 1.603536, 0.256016)",
        "(-0.280000, 1.602137, 0.259064)",
        "(-0.280000, 1.600806, 0.262224)",
        "(-0.280000, 1.599511, 0.265514)",
        "(-0.280000, 1.598229, 0.268917)",
        "(-0.280000, 1.596939, 0.272413)",
        "(-0.280000, 1.595609, 0.276011)",
        "(-0.280000, 1.594216, 0.279684)",
        "(-0.280000, 1.592742, 0.283402)",
        "(-0.280000, 1.591156, 0.287166)",
        "(-0.280000, 1.589451, 0.290934)",
        "(-0.280000, 1.587599, 0.294680)",
        "(-0.280000, 1.585580, 0.298393)",
        "(-0.280000, 1.583388, 0.302031)",
        "(-0.280000, 1.580116, 0.303969)",
        "(-0.280000, 1.576778, 0.305816)",
        "(-0.280000, 1.573392, 0.307571)",
        "(-0.280000, 1.569959, 0.309235)",
        "(-0.280000, 1.566494, 0.310801)",
        "(-0.280000, 1.562976, 0.312278)",
        "(-0.280000, 1.559420, 0.313659)",
        "(-0.280000, 1.555840, 0.314939)",
        "(-0.280000, 1.552215, 0.316127)",
        "(-0.280000, 1.548559, 0.317216)",
        "(-0.280000, 1.544886, 0.318203)",
        "(-0.280000, 1.541177, 0.319093)",
        "(-0.280000, 1.537445, 0.319883)",
        "(-0.280000, 1.533705, 0.320570)",
        "(-0.280000, 1.529936, 0.321158)",
        "(-0.280000, 1.526152, 0.321643)",
        "(-0.280000, 1.522369, 0.322026)",
        "(-0.280000, 1.518564, 0.322307)",
        "(-0.280000, 1.514754, 0.322485)",
        "(-0.280000, 1.510943, 0.321177)",
        "(-0.280000, 1.507212, 0.318916)",
        "(-0.280000, 1.503606, 0.316506)",
        "(-0.280000, 1.500140, 0.314002)",
        "(-0.280000, 1.496793, 0.311405)",
        "(-0.280000, 1.493577, 0.308735)",
        "(-0.280000, 1.490503, 0.306012)",
        "(-0.280000, 1.487549, 0.303238)",
        "(-0.280000, 1.484721, 0.300438)",
        "(-0.280000, 1.482023, 0.297633)",
        "(-0.280000, 1.479438, 0.294849)",
        "(-0.280000, 1.476948, 0.292088)",
        "(-0.280000, 1.474552, 0.289379)",
        "(-0.280000, 1.472243, 0.286746)",
        "(-0.280000, 1.469992, 0.284190)",
        "(-0.280000, 1.467791, 0.281733)",
        "(-0.280000, 1.465631, 0.279393)",
        "(-0.280000, 1.463481, 0.277165)",
        "(-0.280000, 1.461330, 0.275063)",
        "(-0.280000, 1.459168, 0.273095)",
        "(-0.280000, 1.456967, 0.271250)",
        "(-0.280000, 1.454715, 0.269532)",
        "(-0.280000, 1.452408, 0.267939)",
        "(-0.280000, 1.450017, 0.266453)",
        "(-0.280000, 1.447540, 0.265068)",
        "(-0.280000, 1.444977, 0.263775)",
        "(-0.280000, 1.442306, 0.262549)",
        "(-0.280000, 1.439531, 0.261378)",
        "(-0.280000, 1.436663, 0.260244)",
        "(-0.280000, 1.433686, 0.259123)",
        "(-0.280000, 1.430616, 0.257995)",
        "(-0.280000, 1.427472, 0.256842)",
        "(-0.280000, 1.424248, 0.255638)",
        "(-0.280000, 1.420968, 0.254364)",
        "(-0.280000, 1.417650, 0.253001)",
        "(-0.280000, 1.414326, 0.251535)",
        "(-0.280000, 1.410999, 0.249941)",
        "(-0.280000, 1.407702, 0.248209)",
        "(-0.280000, 1.404472, 0.246333)",
        "(-0.280000, 1.401316, 0.244292)",
        "(-0.280000, 1.398269, 0.242087)",
        "(-0.280000, 1.395371, 0.239730)",
        "(-0.280000, 1.392620, 0.237191)",
        "(-0.280000, 1.390053, 0.234488)",
        "(-0.280000, 1.387695, 0.231638)",
        "(-0.280000, 1.385548, 0.228633)",
        "(-0.280000, 1.383630, 0.225494)",
        "(-0.280000, 1.381952, 0.222246)",
        "(-0.280000, 1.380503, 0.218885)",
        "(-0.280000, 1.379278, 0.215441)",
        "(-0.280000, 1.378264, 0.211942)",
        "(-0.280000, 1.377428, 0.208384)",
        "(-0.280000, 1.376736, 0.204795)",
        "(-0.280000, 1.376151, 0.201199)",
        "(-0.280000, 1.375662, 0.197576)",
        "(-0.280000, 1.375272, 0.193942)",
        "(-0.280000, 1.374980, 0.190310)",
        "(-0.280000, 1.374785, 0.186660)",
        "(-0.280000, 1.374689, 0.183006)",
        "(-0.280000, 1.374692, 0.179351)",
        "(-0.280000, 1.374793, 0.175708)",
        "(-0.280000, 1.374993, 0.172058)",
        "(-0.280000, 1.375291, 0.168415)",
        "(-0.280000, 1.375686, 0.164793)",
        "(-0.280000, 1.376180, 0.161171)",
        "(-0.280000, 1.376772, 0.157564)",
        "(-0.280000, 1.377459, 0.153986)",
        "(-0.280000, 1.378244, 0.150416)",
        "(-0.280000, 1.379125, 0.146869)",
        "(-0.280000, 1.380099, 0.143357)",
        "(-0.280000, 1.381170, 0.139862)",
        "(-0.280000, 1.382335, 0.136398)",
        "(-0.280000, 1.383590, 0.132977)",
        "(-0.280000, 1.384936, 0.129589)",
        "(-0.280000, 1.386377, 0.126230)",
        "(-0.280000, 1.387904, 0.122921)",
        "(-0.280000, 1.389524, 0.119645)",
        "(-0.280000, 1.391232, 0.116413)",
        "(-0.280000, 1.393021, 0.113238)",
        "(-0.280000, 1.394900, 0.110104)",
        "(-0.280000, 1.396864, 0.107021)",
        "(-0.280000, 1.398904, 0.104001)",
        "(-0.280000, 1.401030, 0.101028)",
        "(-0.280000, 1.403237, 0.098114)",
        "(-0.280000, 1.405521, 0.095261)",
        "(-0.280000, 1.407874, 0.092478)",
        "(-0.280000, 1.410309, 0.089752)",
        "(-0.280000, 1.412816, 0.087092)",
        "(-0.280000, 1.415387, 0.084509)",
        "(-0.280000, 1.418034, 0.081989)",
        "(-0.280000, 1.420748, 0.079541)",
        "(-0.280000, 1.423519, 0.077174)",
        "(-0.280000, 1.426361, 0.074875)",
        "(-0.280000, 1.429264, 0.072655)",
        "(-0.280000, 1.432217, 0.070520)",
        "(-0.280000, 1.435235, 0.068459)",
        "(-0.280000, 1.438309, 0.066480)",
        "(-0.280000, 1.441424, 0.064590)",
        "(-0.280000, 1.444600, 0.062780)",
        "(-0.280000, 1.447823, 0.061056)",
        "(-0.280000, 1.451081, 0.059424)",
        "(-0.280000, 1.454393, 0.057877)",
        "(-0.280000, 1.457744, 0.056419)",
        "(-0.280000, 1.461124, 0.055056)",
        "(-0.280000, 1.464550, 0.053781)",
        "(-0.280000, 1.467999, 0.052602)",
        "(-0.280000, 1.471478, 0.051517)",
        "(-0.280000, 1.474995, 0.050523)",
        "(-0.280000, 1.478538, 0.049624)",
        "(-0.280000, 1.482104, 0.048821)",
        "(-0.280000, 1.485679, 0.048116)",
        "(-0.280000, 1.489283, 0.047507)",
        "(-0.280000, 1.492902, 0.046995)",
        "(-0.280000, 1.496523, 0.046582)",
        "(-0.280000, 1.500164, 0.046265)",
        "(-0.280000, 1.503813, 0.046048)",
        "(-0.280000, 1.507455, 0.045929)",
        "(-0.280000, 1.511110, 0.045908)",
        "(-0.280000, 1.514764, 0.045985)",
        "(-0.280000, 1.518404, 0.046161)",
        "(-0.280000, 1.522049, 0.046436)",
        "(-0.280000, 1.525685, 0.046809)",
        "(-0.280000, 1.529299, 0.047278)",
        "(-0.280000, 1.532909, 0.047846)",
        "(-0.280000, 1.536503, 0.048512)",
        "(-0.280000, 1.540067, 0.049272)",
        "(-0.280000, 1.543620, 0.050130)",
        "(-0.280000, 1.547149, 0.051084)",
        "(-0.280000, 1.550639, 0.052130)",
        "(-0.280000, 1.554111, 0.053272)",
        "(-0.280000, 1.557551, 0.054508)",
        "(-0.280000, 1.560946, 0.055833)",
        "(-0.280000, 1.564314, 0.057252)",
        "(-0.280000, 1.567643, 0.058762)",
        "(-0.280000, 1.570930, 0.060362)",
        "(-0.280000, 1.574162, 0.062044)",
        "(-0.280000, 1.577358, 0.063818)",
        "(-0.280000, 1.580496, 0.065673)",
        "(-0.280000, 1.583582, 0.067610)",
        "(-0.280000, 1.586624, 0.069637)",
        "(-0.280000, 1.589610, 0.071745)",
        "(-0.280000, 1.592530, 0.073925)",
        "(-0.280000, 1.595398, 0.076191)",
        "(-0.280000, 1.598204, 0.078533)",
        "(-0.280000, 1.600937, 0.080943)",
        "(-0.280000, 1.603613, 0.083433)",
        "(-0.280000, 1.606221, 0.085995)",
        "(-0.280000, 1.608751, 0.088617)",
        "(-0.280000, 1.611216, 0.091316)",
        "(-0.280000, 1.613608, 0.094079)",
        "(-0.280000, 1.615918, 0.096898)",
        "(-0.280000, 1.618157, 0.099787)",
        "(-0.280000, 1.620318, 0.102735)",
        "(-0.280000, 1.622385, 0.105736)",
        "(-0.280000, 1.624335, 0.108827)",
        "(-0.280000, 1.626124, 0.112013)",
        "(-0.280000, 1.627716, 0.115292)",
        "(-0.280000, 1.629095, 0.118681)",
        "(-0.280000, 1.630238, 0.122166)",
        "(-0.280000, 1.631131, 0.125734)",
        "(-0.280000, 1.631766, 0.129361)",
        "(-0.280000, 1.632145, 0.133052)",
        "(-0.280000, 1.632271, 0.136778)",
        "(-0.280000, 1.632153, 0.140508)",
        "(-0.280000, 1.631803, 0.144247)",
        "(-0.280000, 1.631238, 0.147965)",
        "(-0.280000, 1.630481, 0.151635)",
        "(-0.280000, 1.629550, 0.155265)",
        "(-0.280000, 1.628472, 0.158829)",
        "(-0.280000, 1.627277, 0.162300)",
        "(-0.280000, 1.625987, 0.165708)",
        "(-0.280000, 1.624632, 0.169029)",
        "(-0.280000, 1.623244, 0.172251)",
        "(-0.280000, 1.621841, 0.175394)",
        "(-0.280000, 1.620454, 0.178453)",
        "(-0.280000, 1.619109, 0.181424)",
        "(-0.280000, 1.617821, 0.184332)",
        "(-0.280000, 1.616613, 0.187181)",
        "(-0.280000, 1.615506, 0.189971)",
        "(-0.280000, 1.614505, 0.192735)",
        "(-0.280000, 1.613627, 0.195478)",
        "(-0.280000, 1.612879, 0.198206)",
        "(-0.280000, 1.612261, 0.200953)",
        "(-0.280000, 1.611777, 0.203723)",
        "(-0.280000, 1.611423, 0.206533)",
        "(-0.280000, 1.611194, 0.209388)",
        "(-0.280000, 1.611081, 0.212318)",
        "(-0.280000, 1.611071, 0.215325)",
        "(-0.280000, 1.611151, 0.218411)",
        "(-0.280000, 1.611304, 0.221601)",
        "(-0.280000, 1.611512, 0.224893)",
        "(-0.280000, 1.611755, 0.228280)",
        "(-0.280000, 1.612013, 0.231783)",
        "(-0.280000, 1.612264, 0.235391)",
        "(-0.280000, 1.612485, 0.239090)",
        "(-0.280000, 1.612657, 0.242898)",
        "(-0.280000, 1.612760, 0.246795)",
        "(-0.280000, 1.612772, 0.250762)",
        "(-0.280000, 1.612679, 0.254814)",
        "(-0.280000, 1.612462, 0.258927)",
        "(-0.280000, 1.612112, 0.263079)",
        "(-0.280000, 1.611622, 0.267279)",
        "(-0.280000, 1.610974, 0.271519)",
        "(-0.280000, 1.610173, 0.275773)",
        "(-0.280000, 1.609209, 0.280059)",
        "(-0.280000, 1.607418, 0.283659)",
        "(-0.280000, 1.604628, 0.286242)",
        "(-0.280000, 1.601760, 0.288757)",
        "(-0.280000, 1.598825, 0.291194)",
        "(-0.280000, 1.595825, 0.293550)",
        "(-0.280000, 1.592772, 0.295818)",
        "(-0.280000, 1.589650, 0.298009)",
        "(-0.280000, 1.586470, 0.300116)",
        "(-0.280000, 1.583243, 0.302129)",
        "(-0.280000, 1.579954, 0.304061)",
        "(-0.280000, 1.576614, 0.305903)",
        "(-0.280000, 1.573236, 0.307649)",
        "(-0.280000, 1.569801, 0.309309)",
        "(-0.280000, 1.566323, 0.310875)",
        "(-0.280000, 1.562815, 0.312343)",
        "(-0.280000, 1.559257, 0.313719)",
        "(-0.280000, 1.555664, 0.314999)",
        "(-0.280000, 1.552048, 0.316178)",
        "(-0.280000, 1.548391, 0.317263)",
        "(-0.280000, 1.544706, 0.318248)",
        "(-0.280000, 1.541007, 0.319131)",
        "(-0.280000, 1.537274, 0.319917)",
        "(-0.280000, 1.533522, 0.320601)",
        "(-0.280000, 1.529763, 0.321182)",
        "(-0.280000, 1.525979, 0.321663)",
        "(-0.280000, 1.522184, 0.322042)",
        "(-0.280000, 1.518391, 0.322317)",
        "(-0.280000, 1.514580, 0.322491)",
        "(-0.280000, 1.510766, 0.322561)",
        "(-0.280000, 1.506962, 0.322529)",
        "(-0.280000, 1.503162, 0.322395)",
        "(-0.280000, 1.499354, 0.322157)",
        "(-0.280000, 1.495555, 0.321817)",
        "(-0.280000, 1.491778, 0.321376)",
        "(-0.280000, 1.488002, 0.320831)",
        "(-0.280000, 1.484243, 0.320185)",
        "(-0.280000, 1.480514, 0.319440)",
        "(-0.280000, 1.476934, 0.318018)",
        "(-0.280000, 1.473569, 0.315911)",
        "(-0.280000, 1.470260, 0.313876)",
        "(-0.280000, 1.466974, 0.311908)",
        "(-0.280000, 1.463709, 0.310015)",
        "(-0.280000, 1.460465, 0.308199)",
        "(-0.280000, 1.457214, 0.306439)",
        "(-0.280000, 1.453965, 0.304726)",
        "(-0.280000, 1.450726, 0.303040)",
        "(-0.280000, 1.447487, 0.301343)",
        "(-0.280000, 1.444273, 0.299602)",
        "(-0.280000, 1.441113, 0.297789)",
        "(-0.280000, 1.437992, 0.295885)",
        "(-0.280000, 1.434924, 0.293898)",
        "(-0.280000, 1.431921, 0.291835)",
        "(-0.280000, 1.428964, 0.289685)",
        "(-0.280000, 1.426067, 0.287457)",
        "(-0.280000, 1.423232, 0.285150)",
        "(-0.280000, 1.420467, 0.282776)",
        "(-0.280000, 1.417760, 0.280320)",
        "(-0.280000, 1.415120, 0.277792)",
        "(-0.280000, 1.412557, 0.275202)",
        "(-0.280000, 1.410057, 0.272536)",
        "(-0.280000, 1.407630, 0.269803)",
        "(-0.280000, 1.405290, 0.267022)",
        "(-0.280000, 1.403014, 0.264162)",
        "(-0.280000, 1.400815, 0.261242)",
        "(-0.280000, 1.398703, 0.258273)",
        "(-0.280000, 1.396665, 0.255239)",
        "(-0.280000, 1.394710, 0.252150)",
        "(-0.280000, 1.392844, 0.249020)",
        "(-0.280000, 1.391058, 0.245831)",
        "(-0.280000, 1.389359, 0.242595)",
        "(-0.280000, 1.387752, 0.239324)",
        "(-0.280000, 1.386230, 0.236001)",
        "(-0.280000, 1.384798, 0.232638)",
        "(-0.280000, 1.383461, 0.229248)",
        "(-0.280000, 1.382212, 0.225813)",
        "(-0.280000, 1.381056, 0.222345)",
        "(-0.280000, 1.379998, 0.218859)",
        "(-0.280000, 1.379031, 0.215334)",
        "(-0.280000, 1.378159, 0.211784)",
        "(-0.280000, 1.377384, 0.208212)",
        "(-0.280000, 1.376707, 0.204631)",
        "(-0.280000, 1.376125, 0.201023)",
        "(-0.280000, 1.375641, 0.197400)",
        "(-0.280000, 1.375256, 0.193776)",
        "(-0.280000, 1.374968, 0.190132)",
        "(-0.280000, 1.374778, 0.186482)",
        "(-0.280000, 1.374687, 0.182839)",
        "(-0.280000, 1.374694, 0.179184)",
        "(-0.280000, 1.374800, 0.175531)",
        "(-0.280000, 1.375004, 0.171892)",
        "(-0.280000, 1.375307, 0.168250)",
        "(-0.280000, 1.375708, 0.164617)",
        "(-0.280000, 1.376205, 0.161007)",
        "(-0.280000, 1.376799, 0.157410)",
        "(-0.280000, 1.377493, 0.153821)",
        "(-0.280000, 1.378280, 0.150263)",
        "(-0.280000, 1.379165, 0.146717)",
        "(-0.280000, 1.380146, 0.143196)",
        "(-0.280000, 1.381210, 0.139711)",
        "(-0.280000, 1.382325, 0.136228)",
        "(-0.280000, 1.383451, 0.132744)",
        "(-0.280000, 1.384559, 0.129253)",
        "(-0.280000, 1.385639, 0.125718)",
        "(-0.280000, 1.386678, 0.122137)",
        "(-0.280000, 1.387674, 0.118496)",
        "(-0.280000, 1.388630, 0.114799)",
        "(-0.280000, 1.389561, 0.111015)",
        "(-0.280000, 1.390479, 0.107153)",
        "(-0.280000, 1.392023, 0.103637)",
        "(-0.280000, 1.394162, 0.100479)",
        "(-0.280000, 1.396386, 0.097379)",
        "(-0.280000, 1.398685, 0.094350)",
        "(-0.280000, 1.401073, 0.091375)",
        "(-0.280000, 1.403540, 0.088466)",
        "(-0.280000, 1.406077, 0.085633)",
        "(-0.280000, 1.408697, 0.082860)",
        "(-0.280000, 1.411391, 0.080160)",
        "(-0.280000, 1.414148, 0.077541)",
        "(-0.280000, 1.416984, 0.074989)",
        "(-0.280000, 1.419887, 0.072516)",
        "(-0.280000, 1.422848, 0.070128)",
        "(-0.280000, 1.425880, 0.067814)",
        "(-0.280000, 1.428974, 0.065583)",
        "(-0.280000, 1.432117, 0.063443)",
        "(-0.280000, 1.435327, 0.061381)",
        "(-0.280000, 1.438591, 0.059408)",
        "(-0.280000, 1.441888, 0.057533)",
        "(-0.280000, 1.445254, 0.055738)",
        "(-0.280000, 1.448667, 0.054034)",
        "(-0.280000, 1.452125, 0.052423)",
        "(-0.280000, 1.455614, 0.050911)",
        "(-0.280000, 1.459153, 0.049489)",
        "(-0.280000, 1.462730, 0.048162)",
        "(-0.280000, 1.466330, 0.046937)",
        "(-0.280000, 1.469973, 0.045805)",
        "(-0.280000, 1.473645, 0.044773)",
        "(-0.280000, 1.477332, 0.043842)",
        "(-0.280000, 1.481055, 0.043009)",
        "(-0.280000, 1.484798, 0.042276)",
        "(-0.280000, 1.488549, 0.041647)",
        "(-0.280000, 1.492326, 0.041117)",
        "(-0.280000, 1.496117, 0.040689)",
        "(-0.280000, 1.499906, 0.040365)",
        "(-0.280000, 1.503714, 0.040142)",
        "(-0.280000, 1.507527, 0.040023)",
        "(-0.280000, 1.511317, 0.041322)",
        "(-0.280000, 1.515013, 0.043698)",
        "(-0.280000, 1.518581, 0.046172)",
        "(-0.280000, 1.522009, 0.048729)",
        "(-0.280000, 1.525316, 0.051377)",
        "(-0.280000, 1.528490, 0.054097)",
        "(-0.280000, 1.531522, 0.056866)",
        "(-0.280000, 1.534433, 0.059685)",
        "(-0.280000, 1.537217, 0.062528)",
        "(-0.280000, 1.539880, 0.065376)",
        "(-0.280000, 1.542423, 0.068200)",
        "(-0.280000, 1.544869, 0.070999)",
        "(-0.280000, 1.547223, 0.073745)",
        "(-0.280000, 1.549484, 0.076410)",
        "(-0.280000, 1.551695, 0.079000)",
        "(-0.280000, 1.553858, 0.081491)",
        "(-0.280000, 1.555982, 0.083863)",
        "(-0.280000, 1.558098, 0.086124)",
        "(-0.280000, 1.560216, 0.088259)",
        "(-0.280000, 1.562347, 0.090260)",
        "(-0.280000, 1.564521, 0.092139)",
        "(-0.280000, 1.566745, 0.093891)",
        "(-0.280000, 1.569028, 0.095520)",
        "(-0.280000, 1.571395, 0.097042)",
        "(-0.280000, 1.573851, 0.098465)",
        "(-0.280000, 1.576394, 0.099797)",
        "(-0.280000, 1.579046, 0.101064)",
        "(-0.280000, 1.581802, 0.102278)",
        "(-0.280000, 1.584653, 0.103455)",
        "(-0.280000, 1.587612, 0.104622)",
        "(-0.280000, 1.590664, 0.105797)",
        "(-0.280000, 1.593790, 0.106997)",
        "(-0.280000, 1.596996, 0.108251)",
        "(-0.280000, 1.600256, 0.109575)",
        "(-0.280000, 1.603552, 0.110989)",
        "(-0.280000, 1.606853, 0.112506)",
        "(-0.280000, 1.610156, 0.114151)",
        "(-0.280000, 1.613425, 0.115933)",
        "(-0.280000, 1.616626, 0.117859)",
        "(-0.280000, 1.619751, 0.119947)",
        "(-0.280000, 1.622764, 0.122199)",
        "(-0.280000, 1.625629, 0.124609)",
        "(-0.280000, 1.628340, 0.127190)",
        "(-0.280000, 1.630866, 0.129932)",
        "(-0.280000, 1.633180, 0.132818)",
        "(-0.280000, 1.635280, 0.135856)",
        "(-0.280000, 1.637146, 0.139015)",
        "(-0.280000, 1.638774, 0.142289)",
        "(-0.280000, 1.640172, 0.145671)",
        "(-0.280000, 1.641343, 0.149133)",
        "(-0.280000, 1.642303, 0.152648)",
        "(-0.280000, 1.643085, 0.156218)",
        "(-0.280000, 1.643722, 0.159817)",
        "(-0.280000, 1.644251, 0.163422)",
        "(-0.280000, 1.644684, 0.167051)",
        "(-0.280000, 1.645019, 0.170691)",
        "(-0.280000, 1.645256, 0.174328)",
        "(-0.280000, 1.645394, 0.177980)",
        "(-0.280000, 1.645434, 0.181635)",
        "(-0.280000, 1.645375, 0.185290)",
        "(-0.280000, 1.645218, 0.188930)",
        "(-0.280000, 1.644962, 0.192577)",
        "(-0.280000, 1.644608, 0.196215)",
        "(-0.280000, 1.644158, 0.199831)",
        "(-0.280000, 1.643608, 0.203444)",
        "(-0.280000, 1.642961, 0.207042)",
        "(-0.280000, 1.642219, 0.210609)",
        "(-0.280000, 1.641379, 0.214167)",
        "(-0.280000, 1.640444, 0.217700)",
        "(-0.280000, 1.639416, 0.221196)",
        "(-0.280000, 1.638292, 0.224674)",
        "(-0.280000, 1.637073, 0.228120)",
        "(-0.280000, 1.635767, 0.231522)",
        "(-0.280000, 1.634365, 0.234897)",
        "(-0.280000, 1.632872, 0.238234)",
        "(-0.280000, 1.631294, 0.241519)",
        "(-0.280000, 1.629624, 0.244770)",
        "(-0.280000, 1.627867, 0.247975)",
        "(-0.280000, 1.626029, 0.251121)",
        "(-0.280000, 1.624106, 0.254218)",
        "(-0.280000, 1.622096, 0.257271)",
        "(-0.280000, 1.620010, 0.260259)",
        "(-0.280000, 1.617838, 0.263199)",
        "(-0.280000, 1.615587, 0.266078)",
        "(-0.280000, 1.613259, 0.268897)",
        "(-0.280000, 1.610864, 0.271643)",
        "(-0.280000, 1.608387, 0.274331)",
        "(-0.280000, 1.605839, 0.276952)",
        "(-0.280000, 1.603230, 0.279495)",
        "(-0.280000, 1.600544, 0.281975)",
        "(-0.280000, 1.597793, 0.284381)",
        "(-0.280000, 1.594986, 0.286705)",
        "(-0.280000, 1.592109, 0.288960)",
        "(-0.280000, 1.589172, 0.291135)",
        "(-0.280000, 1.586187, 0.293225)",
        "(-0.280000, 1.583137, 0.295240)",
        "(-0.280000, 1.580034, 0.297171)",
        "(-0.280000, 1.576889, 0.299013)",
        "(-0.280000, 1.573687, 0.300774)",
        "(-0.280000, 1.570437, 0.302448)",
        "(-0.280000, 1.567154, 0.304029)",
        "(-0.280000, 1.563820, 0.305526)",
        "(-0.280000, 1.560446, 0.306932)",
        "(-0.280000, 1.557046, 0.308243)",
        "(-0.280000, 1.553601, 0.309465)",
        "(-0.280000, 1.550125, 0.310594)",
        "(-0.280000, 1.546630, 0.311626)",
        "(-0.280000, 1.543097, 0.312566)",
        "(-0.280000, 1.539541, 0.313410)",
        "(-0.280000, 1.535963, 0.314158)",
        "(-0.280000, 1.532377, 0.314807)",
        "(-0.280000, 1.528774, 0.315359)",
        "(-0.280000, 1.525148, 0.315816)",
        "(-0.280000, 1.521521, 0.316173)",
        "(-0.280000, 1.517876, 0.316434)",
        "(-0.280000, 1.514224, 0.316596)",
        "(-0.280000, 1.510581, 0.316659)",
        "(-0.280000, 1.506926, 0.316623)",
        "(-0.280000, 1.503273, 0.316490)",
        "(-0.280000, 1.499636, 0.316258)",
        "(-0.280000, 1.495996, 0.315928)",
        "(-0.280000, 1.492366, 0.315499)",
        "(-0.280000, 1.488760, 0.314974)",
        "(-0.280000, 1.485159, 0.314350)",
        "(-0.280000, 1.481575, 0.313630)",
        "(-0.280000, 1.478023, 0.312815)",
        "(-0.280000, 1.474484, 0.311903)",
        "(-0.280000, 1.470971, 0.310895)",
        "(-0.280000, 1.467496, 0.309796)",
        "(-0.280000, 1.464042, 0.308600)",
        "(-0.280000, 1.460622, 0.307311)",
        "(-0.280000, 1.457248, 0.305935)",
        "(-0.280000, 1.453902, 0.304464)",
        "(-0.280000, 1.450596, 0.302903)",
        "(-0.280000, 1.447335, 0.301253)",
        "(-0.280000, 1.444128, 0.299522)",
        "(-0.280000, 1.440960, 0.297699)",
        "(-0.280000, 1.437842, 0.295791)",
        "(-0.280000, 1.434787, 0.293806)",
        "(-0.280000, 1.431776, 0.291733)",
        "(-0.280000, 1.428823, 0.289579)",
        "(-0.280000, 1.425938, 0.287354)",
        "(-0.280000, 1.423105, 0.285044)",
        "(-0.280000, 1.420335, 0.282659)",
        "(-0.280000, 1.417646, 0.280214)",
        "(-0.280000, 1.415009, 0.277683)",
        "(-0.280000, 1.412441, 0.275082)",
        "(-0.280000, 1.409952, 0.272421)",
        "(-0.280000, 1.407528, 0.269685)",
        "(-0.280000, 1.405179, 0.266885)",
        "(-0.280000, 1.402913, 0.264031)",
        "(-0.280000, 1.400718, 0.261108)",
        "(-0.280000, 1.398602, 0.258127)",
        "(-0.280000, 1.396574, 0.255100)",
        "(-0.280000, 1.394623, 0.252009)",
        "(-0.280000, 1.392756, 0.248867)",
        "(-0.280000, 1.390979, 0.245685)",
        "(-0.280000, 1.389284, 0.242447)",
        "(-0.280000, 1.387676, 0.239164)",
        "(-0.280000, 1.386158, 0.235839)",
        "(-0.280000, 1.384735, 0.232485)",
        "(-0.280000, 1.383398, 0.229083)",
        "(-0.280000, 1.382154, 0.225646)",
        "(-0.280000, 1.381006, 0.222188)",
        "(-0.280000, 1.379949, 0.218689)",
        "(-0.280000, 1.378986, 0.215163)",
        "(-0.280000, 1.378122, 0.211622)",
        "(-0.280000, 1.377351, 0.208050)",
        "(-0.280000, 1.376677, 0.204457)",
        "(-0.280000, 1.376101, 0.200859)",
        "(-0.280000, 1.375622, 0.197235)",
        "(-0.280000, 1.375240, 0.193600)",
        "(-0.280000, 1.374957, 0.189967)",
        "(-0.280000, 1.374772, 0.186317)",
        "(-0.280000, 1.374685, 0.182663)",
        "(-0.280000, 1.374697, 0.179019)",
        "(-0.280000, 1.374808, 0.175365)",
        "(-0.280000, 1.375016, 0.171726)",
        "(-0.280000, 1.375322, 0.168095)",
        "(-0.280000, 1.375727, 0.164462)",
        "(-0.280000, 1.376230, 0.160842)",
        "(-0.280000, 1.376829, 0.157247)",
        "(-0.280000, 1.377526, 0.153659)",
        "(-0.280000, 1.378320, 0.150092)",
        "(-0.280000, 1.379210, 0.146546)",
        "(-0.280000, 1.380193, 0.143037)",
        "(-0.280000, 1.381272, 0.139545)",
        "(-0.280000, 1.382446, 0.136084)",
        "(-0.280000, 1.383709, 0.132665)",
        "(-0.280000, 1.385067, 0.129272)",
        "(-0.280000, 1.386517, 0.125917)",
        "(-0.280000, 1.388052, 0.122612)",
        "(-0.280000, 1.389680, 0.119339)",
        "(-0.280000, 1.391396, 0.116112)",
        "(-0.280000, 1.393193, 0.112942)",
        "(-0.280000, 1.395081, 0.109812)",
        "(-0.280000, 1.397052, 0.106734)",
        "(-0.280000, 1.399100, 0.103720)",
        "(-0.280000, 1.401234, 0.100752)",
        "(-0.280000, 1.403448, 0.097844)",
        "(-0.280000, 1.405732, 0.095005)",
        "(-0.280000, 1.408100, 0.092220)",
        "(-0.280000, 1.410541, 0.089500)",
        "(-0.280000, 1.413054, 0.086860)",
        "(-0.280000, 1.415678, 0.084317)",
        "(-0.280000, 1.418429, 0.081912)",
        "(-0.280000, 1.421311, 0.079681)",
        "(-0.280000, 1.424345, 0.077635)",
        "(-0.280000, 1.427521, 0.075801)",
        "(-0.280000, 1.430830, 0.074194)",
        "(-0.280000, 1.434241, 0.072834)",
        "(-0.280000, 1.437775, 0.071704)",
        "(-0.280000, 1.441396, 0.070815)",
        "(-0.280000, 1.445071, 0.070165)",
        "(-0.280000, 1.448802, 0.069740)",
        "(-0.280000, 1.452557, 0.069529)",
        "(-0.280000, 1.456304, 0.069516)",
        "(-0.280000, 1.460047, 0.069681)",
        "(-0.280000, 1.463757, 0.070003)",
        "(-0.280000, 1.467407, 0.070457)",
        "(-0.280000, 1.471008, 0.071020)",
        "(-0.280000, 1.474536, 0.071664)",
        "(-0.280000, 1.477974, 0.072360)",
        "(-0.280000, 1.481339, 0.073088)",
        "(-0.280000, 1.484617, 0.073818)",
        "(-0.280000, 1.487801, 0.074524)",
        "(-0.280000, 1.490912, 0.075187)",
        "(-0.280000, 1.493948, 0.075784)",
        "(-0.280000, 1.496906, 0.076295)",
        "(-0.280000, 1.499817, 0.076706)",
        "(-0.280000, 1.502681, 0.077003)",
        "(-0.280000, 1.505505, 0.077175)",
        "(-0.280000, 1.508320, 0.077215)",
        "(-0.280000, 1.511131, 0.077121)",
        "(-0.280000, 1.513953, 0.076890)",
        "(-0.280000, 1.516794, 0.076527)",
        "(-0.280000, 1.519685, 0.076037)",
        "(-0.280000, 1.522630, 0.075429)",
        "(-0.280000, 1.525634, 0.074717)",
        "(-0.280000, 1.528725, 0.073912)",
        "(-0.280000, 1.531904, 0.073032)",
        "(-0.280000, 1.535169, 0.072099)",
        "(-0.280000, 1.538544, 0.071127)",
        "(-0.280000, 1.542016, 0.070139)",
        "(-0.280000, 1.545590, 0.069162)",
        "(-0.280000, 1.549281, 0.068211)",
        "(-0.280000, 1.553075, 0.067310)",
        "(-0.280000, 1.556955, 0.066483)",
        "(-0.280000, 1.560939, 0.065743)",
        "(-0.280000, 1.565009, 0.065109)",
        "(-0.280000, 1.569144, 0.064599)",
        "(-0.280000, 1.573363, 0.064220)",
        "(-0.280000, 1.577646, 0.063984)",
        "(-0.280000, 1.581969, 0.063902)",
        "(-0.280000, 1.586331, 0.064013)",
        "(-0.280000, 1.590258, 0.064971)",
        "(-0.280000, 1.593359, 0.067171)",
        "(-0.280000, 1.596409, 0.069462)",
        "(-0.280000, 1.599397, 0.071834)",
        "(-0.280000, 1.602319, 0.074286)",
        "(-0.280000, 1.605165, 0.076808)",
        "(-0.280000, 1.607951, 0.079414)",
        "(-0.280000, 1.610666, 0.082094)",
        "(-0.280000, 1.613299, 0.084837)",
        "(-0.280000, 1.615865, 0.087660)",
        "(-0.280000, 1.618354, 0.090550)",
        "(-0.280000, 1.620757, 0.093498)",
        "(-0.280000, 1.623086, 0.096519)",
        "(-0.280000, 1.625333, 0.099601)",
        "(-0.280000, 1.627490, 0.102733)",
        "(-0.280000, 1.629568, 0.105932)",
        "(-0.280000, 1.631558, 0.109186)",
        "(-0.280000, 1.633455, 0.112483)",
        "(-0.280000, 1.635267, 0.115839)",
        "(-0.280000, 1.636980, 0.119247)",
        "(-0.280000, 1.636861, 0.123480)",
        "(-0.280000, 1.636552, 0.127686)",
        "(-0.280000, 1.636088, 0.131852)",
        "(-0.280000, 1.635494, 0.135941)",
        "(-0.280000, 1.634797, 0.139965)",
        "(-0.280000, 1.634027, 0.143903)",
        "(-0.280000, 1.633218, 0.147735)",
        "(-0.280000, 1.632395, 0.151482)",
        "(-0.280000, 1.631590, 0.155133)",
        "(-0.280000, 1.630832, 0.158689)",
        "(-0.280000, 1.630148, 0.162147)",
        "(-0.280000, 1.629560, 0.165536)",
        "(-0.280000, 1.629092, 0.168856)",
        "(-0.280000, 1.628763, 0.172112)",
        "(-0.280000, 1.628588, 0.175340)",
        "(-0.280000, 1.628580, 0.178545)",
        "(-0.280000, 1.628746, 0.181736)",
        "(-0.280000, 1.629090, 0.184953)",
        "(-0.280000, 1.629611, 0.188203)",
        "(-0.280000, 1.630299, 0.191496)",
        "(-0.280000, 1.631147, 0.194870)",
        "(-0.280000, 1.632136, 0.198330)",
        "(-0.280000, 1.633239, 0.201878)",
        "(-0.280000, 1.634436, 0.205547)",
        "(-0.280000, 1.635689, 0.209332)",
        "(-0.280000, 1.636955, 0.213223)",
        "(-0.280000, 1.638198, 0.217241)",
        "(-0.280000, 1.639364, 0.221365)",
        "(-0.280000, 1.640397, 0.225563)",
        "(-0.280000, 1.641249, 0.229842)",
        "(-0.280000, 1.641180, 0.233883)",
        "(-0.280000, 1.639717, 0.237394)",
        "(-0.280000, 1.638155, 0.240874)",
        "(-0.280000, 1.636500, 0.244310)",
        "(-0.280000, 1.634757, 0.247691)",
        "(-0.280000, 1.632924, 0.251024)",
        "(-0.280000, 1.630997, 0.254315)",
        "(-0.280000, 1.628981, 0.257554)",
        "(-0.280000, 1.626885, 0.260727)",
        "(-0.280000, 1.624698, 0.263852)",
        "(-0.280000, 1.622427, 0.266917)",
        "(-0.280000, 1.620081, 0.269910)",
        "(-0.280000, 1.617648, 0.272848)",
        "(-0.280000, 1.615137, 0.275720)",
        "(-0.280000, 1.612557, 0.278514)",
        "(-0.280000, 1.609895, 0.281246)",
        "(-0.280000, 1.607160, 0.283904)",
        "(-0.280000, 1.604362, 0.286481)",
        "(-0.280000, 1.601488, 0.288988)",
        "(-0.280000, 1.598541, 0.291411)",
        "(-0.280000, 1.594386, 0.292227)",
        "(-0.280000, 1.590207, 0.292859)",
        "(-0.280000, 1.586041, 0.293324)",
        "(-0.280000, 1.581922, 0.293646)",
        "(-0.280000, 1.577843, 0.293852)",
        "(-0.280000, 1.573833, 0.293969)",
        "(-0.280000, 1.569916, 0.294025)",
        "(-0.280000, 1.566080, 0.294048)",
        "(-0.280000, 1.562342, 0.294067)",
        "(-0.280000, 1.558706, 0.294110)",
        "(-0.280000, 1.555182, 0.294205)",
        "(-0.280000, 1.551747, 0.294379)",
        "(-0.280000, 1.548405, 0.294653)",
        "(-0.280000, 1.545156, 0.295051)",
        "(-0.280000, 1.541970, 0.295591)",
        "(-0.280000, 1.538842, 0.296290)",
        "(-0.280000, 1.535766, 0.297155)",
        "(-0.280000, 1.532704, 0.298199)",
        "(-0.280000, 1.529657, 0.299421)",
        "(-0.280000, 1.526596, 0.300818)",
        "(-0.280000, 1.523493, 0.302389)",
        "(-0.280000, 1.520336, 0.304116)",
        "(-0.280000, 1.517118, 0.305975)",
        "(-0.280000, 1.513803, 0.307951)",
        "(-0.280000, 1.510388, 0.310007)",
        "(-0.280000, 1.506871, 0.312100)",
        "(-0.280000, 1.503226, 0.314198)",
        "(-0.280000, 1.499461, 0.316244)",
        "(-0.280000, 1.495593, 0.318177)",
        "(-0.280000, 1.491608, 0.319952)",
        "(-0.280000, 1.487650, 0.320775)",
        "(-0.280000, 1.483904, 0.320122)",
        "(-0.280000, 1.480165, 0.319365)",
        "(-0.280000, 1.476448, 0.318508)",
        "(-0.280000, 1.472756, 0.317550)",
        "(-0.280000, 1.469102, 0.316497)",
        "(-0.280000, 1.465466, 0.315342)",
        "(-0.280000, 1.461863, 0.314089)",
        "(-0.280000, 1.458306, 0.312744)",
        "(-0.280000, 1.454776, 0.311299)",
        "(-0.280000, 1.451286, 0.309759)",
        "(-0.280000, 1.447849, 0.308131)",
        "(-0.280000, 1.444447, 0.306405)",
        "(-0.280000, 1.441093, 0.304589)",
        "(-0.280000, 1.437799, 0.302688)",
        "(-0.280000, 1.434548, 0.300693)",
        "(-0.280000, 1.431352, 0.298611)",
        "(-0.280000, 1.428223, 0.296450)",
        "(-0.280000, 1.425143, 0.294199)",
        "(-0.280000, 1.422131, 0.291858)",
        "(-0.280000, 1.420419, 0.287985)",
        "(-0.280000, 1.418890, 0.284055)",
        "(-0.280000, 1.417518, 0.280094)",
        "(-0.280000, 1.416296, 0.276147)",
        "(-0.280000, 1.415196, 0.272214)",
        "(-0.280000, 1.414198, 0.268328)",
        "(-0.280000, 1.413280, 0.264520)",
        "(-0.280000, 1.412412, 0.260783)",
        "(-0.280000, 1.411570, 0.257141)",
        "(-0.280000, 1.410726, 0.253604)",
        "(-0.280000, 1.409856, 0.250188)",
        "(-0.280000, 1.408930, 0.246876)",
        "(-0.280000, 1.407925, 0.243676)",
        "(-0.280000, 1.406822, 0.240595)",
        "(-0.280000, 1.405592, 0.237607)",
        "(-0.280000, 1.404222, 0.234709)",
        "(-0.280000, 1.402700, 0.231899)",
        "(-0.280000, 1.401006, 0.229143)",
        "(-0.280000, 1.399139, 0.226432)",
        "(-0.280000, 1.397102, 0.223754)",
        "(-0.280000, 1.394886, 0.221073)",
        "(-0.280000, 1.392506, 0.218375)",
        "(-0.280000, 1.389984, 0.215646)",
        "(-0.280000, 1.387326, 0.212848)",
        "(-0.280000, 1.384567, 0.209969)",
        "(-0.280000, 1.381751, 0.207000)",
        "(-0.280000, 1.378901, 0.203906)",
        "(-0.280000, 1.376076, 0.200685)",
        "(-0.280000, 1.373322, 0.197340)",
        "(-0.280000, 1.370598, 0.193853)",
        "(-0.280000, 1.369054, 0.190163)",
        "(-0.280000, 1.368866, 0.186365)",
        "(-0.280000, 1.368780, 0.182551)",
        "(-0.280000, 1.368798, 0.178737)",
        "(-0.280000, 1.368917, 0.174935)",
        "(-0.280000, 1.369139, 0.171138)",
        "(-0.280000, 1.369465, 0.167337)",
        "(-0.280000, 1.369892, 0.163547)",
        "(-0.280000, 1.370420, 0.159781)",
        "(-0.280000, 1.371052, 0.156019)",
        "(-0.280000, 1.371784, 0.152275)",
        "(-0.280000, 1.372615, 0.148564)",
        "(-0.280000, 1.373549, 0.144866)",
        "(-0.280000, 1.374581, 0.141194)",
        "(-0.280000, 1.375709, 0.137562)",
        "(-0.280000, 1.376939, 0.133951)",
        "(-0.280000, 1.378265, 0.130374)",
        "(-0.280000, 1.379683, 0.126846)",
        "(-0.280000, 1.381200, 0.123346)",
        "(-0.280000, 1.382811, 0.119888)",
        "(-0.280000, 1.384510, 0.116486)",
        "(-0.280000, 1.386305, 0.113120)",
        "(-0.280000, 1.388190, 0.109804)",
        "(-0.280000, 1.390158, 0.106550)",
        "(-0.280000, 1.392219, 0.103340)",
        "(-0.280000, 1.394366, 0.100187)",
        "(-0.280000, 1.396591, 0.097103)",
        "(-0.280000, 1.398905, 0.094070)",
        "(-0.280000, 1.401300, 0.091101)",
        "(-0.280000, 1.403774, 0.088198)",
        "(-0.280000, 1.406318, 0.085371)",
        "(-0.280000, 1.408945, 0.082605)",
        "(-0.280000, 1.411646, 0.079912)",
        "(-0.280000, 1.414410, 0.077300)",
        "(-0.280000, 1.417252, 0.074755)",
        "(-0.280000, 1.420162, 0.072289)",
        "(-0.280000, 1.423128, 0.069909)",
        "(-0.280000, 1.426166, 0.067603)",
        "(-0.280000, 1.429257, 0.065385)",
        "(-0.280000, 1.432406, 0.063252)",
        "(-0.280000, 1.435620, 0.061199)",
        "(-0.280000, 1.438889, 0.059233)",
        "(-0.280000, 1.442200, 0.057362)",
        "(-0.280000, 1.445570, 0.055575)",
        "(-0.280000, 1.448987, 0.053880)",
        "(-0.280000, 1.452948, 0.053424)",
        "(-0.280000, 1.457321, 0.054100)",
        "(-0.280000, 1.461598, 0.054873)",
        "(-0.280000, 1.465776, 0.055764)",
        "(-0.280000, 1.469867, 0.056741)",
        "(-0.280000, 1.473846, 0.057753)",
        "(-0.280000, 1.477693, 0.058753)",
        "(-0.280000, 1.481433, 0.059708)",
        "(-0.280000, 1.485057, 0.060579)",
        "(-0.280000, 1.488574, 0.061340)",
        "(-0.280000, 1.491985, 0.061963)",
        "(-0.280000, 1.495327, 0.062436)",
        "(-0.280000, 1.498604, 0.062743)",
        "(-0.280000, 1.501827, 0.062875)",
        "(-0.280000, 1.505032, 0.062832)",
        "(-0.280000, 1.508230, 0.062615)",
        "(-0.280000, 1.511429, 0.062230)",
        "(-0.280000, 1.514666, 0.061688)",
        "(-0.280000, 1.517949, 0.061004)",
        "(-0.280000, 1.521282, 0.060198)",
        "(-0.280000, 1.524698, 0.059287)",
        "(-0.280000, 1.528197, 0.058297)",
        "(-0.280000, 1.531776, 0.057258)",
        "(-0.280000, 1.535461, 0.056192)",
        "(-0.280000, 1.539243, 0.055131)",
        "(-0.280000, 1.543110, 0.054108)",
        "(-0.280000, 1.547070, 0.053146)",
        "(-0.280000, 1.551124, 0.052283)",
        "(-0.280000, 1.555238, 0.051549)",
        "(-0.280000, 1.559424, 0.050968)",
        "(-0.280000, 1.563653, 0.050570)",
        "(-0.280000, 1.567155, 0.052052)",
        "(-0.280000, 1.570623, 0.053641)",
        "(-0.280000, 1.574047, 0.055322)",
        "(-0.280000, 1.577424, 0.057096)",
        "(-0.280000, 1.580742, 0.058954)",
        "(-0.280000, 1.584019, 0.060907)",
        "(-0.280000, 1.587242, 0.062948)",
        "(-0.280000, 1.590399, 0.065068)",
        "(-0.280000, 1.593507, 0.067279)",
        "(-0.280000, 1.596554, 0.069574)",
        "(-0.280000, 1.599529, 0.071942)",
        "(-0.280000, 1.602448, 0.074398)",
        "(-0.280000, 1.605300, 0.076931)",
        "(-0.280000, 1.608074, 0.079532)",
        "(-0.280000, 1.610786, 0.082216)",
        "(-0.280000, 1.613423, 0.084971)",
        "(-0.280000, 1.615978, 0.087788)",
        "(-0.280000, 1.618464, 0.090682)",
        "(-0.280000, 1.620870, 0.093641)",
        "(-0.280000, 1.622081, 0.097484)",
        "(-0.280000, 1.622478, 0.101829)",
        "(-0.280000, 1.622680, 0.106161)",
        "(-0.280000, 1.622717, 0.110442)",
        "(-0.280000, 1.622566, 0.114706)",
        "(-0.280000, 1.622198, 0.118949)",
        "(-0.280000, 1.621597, 0.123156)",
        "(-0.280000, 1.620749, 0.127347)",
        "(-0.280000, 1.619653, 0.131495)",
        "(-0.280000, 1.618319, 0.135586)",
        "(-0.280000, 1.616762, 0.139580)",
        "(-0.280000, 1.615002, 0.143502)",
        "(-0.280000, 1.613065, 0.147311)",
        "(-0.280000, 1.610992, 0.150981)",
        "(-0.280000, 1.608804, 0.154522)",
        "(-0.280000, 1.606547, 0.157911)",
        "(-0.280000, 1.604268, 0.161131)",
        "(-0.280000, 1.601995, 0.164198)",
        "(-0.280000, 1.599775, 0.167105)",
        "(-0.280000, 1.597656, 0.169847)",
        "(-0.280000, 1.595661, 0.172451)",
        "(-0.280000, 1.593833, 0.174920)",
        "(-0.280000, 1.592208, 0.177263)",
        "(-0.280000, 1.590804, 0.179515)",
        "(-0.280000, 1.589650, 0.181689)",
        "(-0.280000, 1.588764, 0.183804)",
        "(-0.280000, 1.588154, 0.185898)",
        "(-0.280000, 1.587829, 0.187990)",
        "(-0.280000, 1.587790, 0.190100)",
        "(-0.280000, 1.588032, 0.192267)",
        "(-0.280000, 1.588544, 0.194509)",
        "(-0.280000, 1.589307, 0.196842)",
        "(-0.280000, 1.590303, 0.199301)",
        "(-0.280000, 1.591506, 0.201895)",
        "(-0.280000, 1.592884, 0.204641)",
        "(-0.280000, 1.594399, 0.207538)",
        "(-0.280000, 1.596023, 0.210612)",
        "(-0.280000, 1.597712, 0.213856)",
        "(-0.280000, 1.599421, 0.217257)",
        "(-0.280000, 1.601120, 0.220830)",
        "(-0.280000, 1.602763, 0.224555)",
        "(-0.280000, 1.604308, 0.228406)",
        "(-0.280000, 1.605727, 0.232389)",
        "(-0.280000, 1.606987, 0.236467)",
        "(-0.280000, 1.608047, 0.240619)",
        "(-0.280000, 1.608895, 0.244841)",
        "(-0.280000, 1.609509, 0.249100)",
        "(-0.280000, 1.609877, 0.253361)",
        "(-0.280000, 1.609996, 0.257636)",
        "(-0.280000, 1.609869, 0.261897)",
        "(-0.280000, 1.609506, 0.266127)",
        "(-0.280000, 1.608925, 0.270354)",
        "(-0.280000, 1.608153, 0.274578)",
        "(-0.280000, 1.607228, 0.278811)",
        "(-0.280000, 1.606172, 0.283107)",
        "(-0.280000, 1.604226, 0.286603)",
        "(-0.280000, 1.601357, 0.289099)",
        "(-0.280000, 1.598413, 0.291525)",
        "(-0.280000, 1.595405, 0.293870)",
        "(-0.280000, 1.592334, 0.296133)",
        "(-0.280000, 1.589213, 0.298306)",
        "(-0.280000, 1.586025, 0.300400)",
        "(-0.280000, 1.582782, 0.302408)",
        "(-0.280000, 1.579495, 0.304321)",
        "(-0.280000, 1.576148, 0.306151)",
        "(-0.280000, 1.572753, 0.307890)",
        "(-0.280000, 1.569323, 0.309531)",
        "(-0.280000, 1.565839, 0.311085)",
        "(-0.280000, 1.562314, 0.312543)",
        "(-0.280000, 1.558762, 0.313902)",
        "(-0.280000, 1.555164, 0.315169)",
        "(-0.280000, 1.551533, 0.316338)",
        "(-0.280000, 1.547883, 0.317405)",
        "(-0.280000, 1.544194, 0.318377)",
        "(-0.280000, 1.540481, 0.319248)",
        "(-0.280000, 1.536756, 0.320017)",
        "(-0.280000, 1.533001, 0.320688)",
        "(-0.280000, 1.529240, 0.321255)",
        "(-0.280000, 1.525465, 0.321720)",
        "(-0.280000, 1.521668, 0.322085)",
        "(-0.280000, 1.517863, 0.322347)",
        "(-0.280000, 1.514063, 0.322506)",
        "(-0.280000, 1.510249, 0.322563)",
        "(-0.280000, 1.506435, 0.322517)",
        "(-0.280000, 1.502623, 0.322368)",
        "(-0.280000, 1.498829, 0.322116)",
        "(-0.280000, 1.495031, 0.321762)",
        "(-0.280000, 1.491243, 0.321305)",
        "(-0.280000, 1.487482, 0.320748)",
        "(-0.280000, 1.483725, 0.320088)",
        "(-0.280000, 1.479987, 0.319326)",
        "(-0.280000, 1.476282, 0.318467)",
        "(-0.280000, 1.472591, 0.317505)",
        "(-0.280000, 1.468927, 0.316444)",
        "(-0.280000, 1.465304, 0.315288)",
        "(-0.280000, 1.461703, 0.314031)",
        "(-0.280000, 1.458136, 0.312677)",
        "(-0.280000, 1.454619, 0.311232)",
        "(-0.280000, 1.451131, 0.309688)",
        "(-0.280000, 1.447685, 0.308051)",
        "(-0.280000, 1.444878, 0.305220)",
        "(-0.280000, 1.442705, 0.301365)",
        "(-0.280000, 1.440669, 0.297525)",
        "(-0.280000, 1.438795, 0.293676)",
        "(-0.280000, 1.437098, 0.289761)",
        "(-0.280000, 1.435606, 0.285773)",
        "(-0.280000, 1.434340, 0.281716)",
        "(-0.280000, 1.433304, 0.277567)",
        "(-0.280000, 1.432510, 0.273351)",
        "(-0.280000, 1.431956, 0.269084)",
        "(-0.280000, 1.431637, 0.264802)",
        "(-0.280000, 1.431548, 0.260511)",
        "(-0.280000, 1.431658, 0.256239)",
        "(-0.280000, 1.431952, 0.252033)",
        "(-0.280000, 1.432405, 0.247896)",
        "(-0.280000, 1.432986, 0.243866)",
        "(-0.280000, 1.433659, 0.239980)",
        "(-0.280000, 1.434393, 0.236232)",
        "(-0.280000, 1.435147, 0.232654)",
        "(-0.280000, 1.435882, 0.229267)",
        "(-0.280000, 1.436564, 0.226059)",
        "(-0.280000, 1.437153, 0.223044)",
        "(-0.280000, 1.437612, 0.220229)",
        "(-0.280000, 1.437911, 0.217593)",
        "(-0.280000, 1.438019, 0.215133)",
        "(-0.280000, 1.437909, 0.212843)",
        "(-0.280000, 1.437560, 0.210690)",
        "(-0.280000, 1.436954, 0.208662)",
        "(-0.280000, 1.436082, 0.206740)",
        "(-0.280000, 1.434932, 0.204887)",
        "(-0.280000, 1.433506, 0.203083)",
        "(-0.280000, 1.431814, 0.201305)",
        "(-0.280000, 1.429857, 0.199514)",
        "(-0.280000, 1.427656, 0.197688)",
        "(-0.280000, 1.425231, 0.195802)",
        "(-0.280000, 1.422618, 0.193837)",
        "(-0.280000, 1.419831, 0.191760)",
        "(-0.280000, 1.416911, 0.189557)",
        "(-0.280000, 1.413906, 0.187221)",
        "(-0.280000, 1.410835, 0.184726)",
        "(-0.280000, 1.407750, 0.182069)",
        "(-0.280000, 1.404700, 0.179256)",
        "(-0.280000, 1.401706, 0.176270)",
        "(-0.280000, 1.398816, 0.173122)",
        "(-0.280000, 1.396074, 0.169829)",
        "(-0.280000, 1.393492, 0.166390)",
        "(-0.280000, 1.391107, 0.162809)",
        "(-0.280000, 1.388942, 0.159119)",
        "(-0.280000, 1.386997, 0.155312)",
        "(-0.280000, 1.385281, 0.151409)",
        "(-0.280000, 1.383790, 0.147435)",
        "(-0.280000, 1.382497, 0.143368)",
        "(-0.280000, 1.381377, 0.139223)",
        "(-0.280000, 1.380393, 0.135003)",
        "(-0.280000, 1.379499, 0.130670)",
        "(-0.280000, 1.379753, 0.126678)",
        "(-0.280000, 1.381270, 0.123190)",
        "(-0.280000, 1.382885, 0.119735)",
        "(-0.280000, 1.384593, 0.116324)",
        "(-0.280000, 1.386393, 0.112960)",
        "(-0.280000, 1.388276, 0.109657)",
        "(-0.280000, 1.390254, 0.106395)",
        "(-0.280000, 1.392320, 0.103188)",
        "(-0.280000, 1.394464, 0.100048)",
        "(-0.280000, 1.396699, 0.096956)",
        "(-0.280000, 1.399017, 0.093927)",
        "(-0.280000, 1.401409, 0.090970)",
        "(-0.280000, 1.403886, 0.088070)",
        "(-0.280000, 1.406442, 0.085237)",
        "(-0.280000, 1.409064, 0.082483)",
        "(-0.280000, 1.411768, 0.079793)",
        "(-0.280000, 1.414544, 0.077176)",
        "(-0.280000, 1.417380, 0.074643)",
        "(-0.280000, 1.420293, 0.072180)",
        "(-0.280000, 1.423271, 0.069797)",
        "(-0.280000, 1.426303, 0.067501)",
        "(-0.280000, 1.429406, 0.065282)",
        "(-0.280000, 1.432567, 0.063147)",
        "(-0.280000, 1.435774, 0.061104)",
        "(-0.280000, 1.439037, 0.059148)",
        "(-0.280000, 1.442360, 0.057275)",
        "(-0.280000, 1.445722, 0.055498)",
        "(-0.280000, 1.449141, 0.053807)",
        "(-0.280000, 1.452605, 0.052209)",
        "(-0.280000, 1.456110, 0.050705)",
        "(-0.280000, 1.459644, 0.049300)",
        "(-0.280000, 1.463226, 0.047987)",
        "(-0.280000, 1.466841, 0.046771)",
        "(-0.280000, 1.470477, 0.045657)",
        "(-0.280000, 1.474153, 0.044638)",
        "(-0.280000, 1.477855, 0.043719)",
        "(-0.280000, 1.481570, 0.042902)",
        "(-0.280000, 1.485316, 0.042183)",
        "(-0.280000, 1.489080, 0.041566)",
        "(-0.280000, 1.492848, 0.041052)",
        "(-0.280000, 1.496640, 0.040638)",
        "(-0.280000, 1.500442, 0.040328)",
        "(-0.280000, 1.504239, 0.040120)",
        "(-0.280000, 1.508052, 0.040014)",
        "(-0.280000, 1.511867, 0.040012)",
        "(-0.280000, 1.515619, 0.041361)",
        "(-0.280000, 1.519238, 0.043907)",
        "(-0.280000, 1.522727, 0.046498)",
        "(-0.280000, 1.526076, 0.049150)",
        "(-0.280000, 1.529309, 0.051841)",
        "(-0.280000, 1.532425, 0.054514)",
        "(-0.280000, 1.535429, 0.057117)",
        "(-0.280000, 1.538357, 0.059632)",
        "(-0.280000, 1.541217, 0.062021)",
        "(-0.280000, 1.544032, 0.064264)",
        "(-0.280000, 1.546812, 0.066336)",
        "(-0.280000, 1.549597, 0.068243)",
        "(-0.280000, 1.552398, 0.069972)",
        "(-0.280000, 1.555218, 0.071518)",
        "(-0.280000, 1.558110, 0.072901)",
        "(-0.280000, 1.561072, 0.074125)",
        "(-0.280000, 1.564109, 0.075200)",
        "(-0.280000, 1.567251, 0.076151)",
        "(-0.280000, 1.570497, 0.076994)",
        "(-0.280000, 1.573842, 0.077750)",
        "(-0.280000, 1.577307, 0.078449)",
        "(-0.280000, 1.580882, 0.079115)",
        "(-0.280000, 1.584550, 0.079772)",
        "(-0.280000, 1.588326, 0.080451)",
        "(-0.280000, 1.592186, 0.081179)",
        "(-0.280000, 1.596105, 0.081978)",
        "(-0.280000, 1.600088, 0.082879)",
        "(-0.280000, 1.604104, 0.083905)",
        "(-0.280000, 1.608117, 0.085073)",
        "(-0.280000, 1.612126, 0.086410)",
        "(-0.280000, 1.616092, 0.087930)",
        "(-0.280000, 1.618573, 0.090812)",
        "(-0.280000, 1.620975, 0.093775)",
        "(-0.280000, 1.623298, 0.096801)",
        "(-0.280000, 1.625537, 0.099889)",
        "(-0.280000, 1.627686, 0.103027)",
        "(-0.280000, 1.629756, 0.106231)",
        "(-0.280000, 1.631738, 0.109490)",
        "(-0.280000, 1.633626, 0.112791)",
        "(-0.280000, 1.635430, 0.116152)",
        "(-0.280000, 1.637143, 0.119561)",
        "(-0.280000, 1.638758, 0.123004)",
        "(-0.280000, 1.640285, 0.126499)",
        "(-0.280000, 1.641716, 0.130035)",
        "(-0.280000, 1.643048, 0.133597)",
        "(-0.280000, 1.644286, 0.137205)",
        "(-0.280000, 1.645427, 0.140845)",
        "(-0.280000, 1.646464, 0.144493)",
        "(-0.280000, 1.647407, 0.148189)",
        "(-0.280000, 1.648251, 0.151909)",
        "(-0.280000, 1.647631, 0.155890)",
        "(-0.280000, 1.646059, 0.159960)",
        "(-0.280000, 1.644318, 0.163932)",
        "(-0.280000, 1.642460, 0.167784)",
        "(-0.280000, 1.640491, 0.171534)",
        "(-0.280000, 1.638425, 0.175168)",
        "(-0.280000, 1.636283, 0.178672)",
        "(-0.280000, 1.634069, 0.182066)",
        "(-0.280000, 1.631808, 0.185341)",
        "(-0.280000, 1.629520, 0.188497)",
        "(-0.280000, 1.627231, 0.191531)",
        "(-0.280000, 1.624949, 0.194465)",
        "(-0.280000, 1.622702, 0.197299)",
        "(-0.280000, 1.620514, 0.200034)",
        "(-0.280000, 1.618392, 0.202698)",
        "(-0.280000, 1.616359, 0.205295)",
        "(-0.280000, 1.614433, 0.207832)",
        "(-0.280000, 1.612617, 0.210339)",
        "(-0.280000, 1.610924, 0.212825)",
        "(-0.280000, 1.609365, 0.215297)",
        "(-0.280000, 1.607934, 0.217789)",
        "(-0.280000, 1.606637, 0.220306)",
        "(-0.280000, 1.605472, 0.222857)",
        "(-0.280000, 1.604428, 0.225471)",
        "(-0.280000, 1.603499, 0.228152)",
        "(-0.280000, 1.602675, 0.230902)",
        "(-0.280000, 1.601936, 0.233747)",
        "(-0.280000, 1.601269, 0.236684)",
        "(-0.280000, 1.600656, 0.239706)",
        "(-0.280000, 1.600073, 0.242833)",
        "(-0.280000, 1.599500, 0.246053)",
        "(-0.280000, 1.598922, 0.249344)",
        "(-0.280000, 1.598301, 0.252730)",
        "(-0.280000, 1.597622, 0.256182)",
        "(-0.280000, 1.596861, 0.259687)",
        "(-0.280000, 1.596000, 0.263216)",
        "(-0.280000, 1.595014, 0.266772)",
        "(-0.280000, 1.593887, 0.270321)",
        "(-0.280000, 1.592606, 0.273830)",
        "(-0.280000, 1.591151, 0.277295)",
        "(-0.280000, 1.589513, 0.280681)",
        "(-0.280000, 1.587693, 0.283953)",
        "(-0.280000, 1.585675, 0.287106)",
        "(-0.280000, 1.583464, 0.290108)",
        "(-0.280000, 1.581071, 0.292928)",
        "(-0.280000, 1.578489, 0.295569)",
        "(-0.280000, 1.575734, 0.298007)",
        "(-0.280000, 1.572830, 0.300227)",
        "(-0.280000, 1.569776, 0.302243)",
        "(-0.280000, 1.566599, 0.304052)",
        "(-0.280000, 1.563332, 0.305664)",
        "(-0.280000, 1.559976, 0.307110)",
        "(-0.280000, 1.556564, 0.308420)",
        "(-0.280000, 1.553125, 0.309626)",
        "(-0.280000, 1.549644, 0.310742)",
        "(-0.280000, 1.546135, 0.311764)",
        "(-0.280000, 1.542610, 0.312687)",
        "(-0.280000, 1.539050, 0.313518)",
        "(-0.280000, 1.535470, 0.314253)",
        "(-0.280000, 1.531871, 0.314891)",
        "(-0.280000, 1.528267, 0.315429)",
        "(-0.280000, 1.524639, 0.315872)",
        "(-0.280000, 1.521000, 0.316217)",
        "(-0.280000, 1.517364, 0.316462)",
        "(-0.280000, 1.513712, 0.316610)",
        "(-0.280000, 1.510067, 0.316660)",
        "(-0.280000, 1.506424, 0.316611)",
        "(-0.280000, 1.502771, 0.316464)",
        "(-0.280000, 1.499125, 0.316218)",
        "(-0.280000, 1.495497, 0.315874)",
        "(-0.280000, 1.491868, 0.315432)",
        "(-0.280000, 1.488253, 0.314892)",
        "(-0.280000, 1.484665, 0.314257)",
        "(-0.280000, 1.481084, 0.313523)",
        "(-0.280000, 1.477525, 0.312693)",
        "(-0.280000, 1.474000, 0.311770)",
        "(-0.280000, 1.470490, 0.310749)",
        "(-0.280000, 1.467009, 0.309633)",
        "(-0.280000, 1.463570, 0.308428)",
        "(-0.280000, 1.460155, 0.307127)",
        "(-0.280000, 1.456775, 0.305734)",
        "(-0.280000, 1.453445, 0.304255)",
        "(-0.280000, 1.450146, 0.302682)",
        "(-0.280000, 1.446890, 0.301020)",
        "(-0.280000, 1.443681, 0.299271)",
        "(-0.280000, 1.440529, 0.297442)",
        "(-0.280000, 1.437418, 0.295522)",
        "(-0.280000, 1.434361, 0.293520)",
        "(-0.280000, 1.431367, 0.291442)",
        "(-0.280000, 1.428422, 0.289277)",
        "(-0.280000, 1.425536, 0.287034)",
        "(-0.280000, 1.422720, 0.284721)",
        "(-0.280000, 1.419960, 0.282325)",
        "(-0.280000, 1.417265, 0.279856)",
        "(-0.280000, 1.414645, 0.277323)",
        "(-0.280000, 1.412087, 0.274712)",
        "(-0.280000, 1.409600, 0.272033)",
        "(-0.280000, 1.407194, 0.269297)",
        "(-0.280000, 1.404856, 0.266488)",
        "(-0.280000, 1.402594, 0.263616)",
        "(-0.280000, 1.400423, 0.260703)",
        "(-0.280000, 1.398318, 0.257714)",
        "(-0.280000, 1.396296, 0.254669)",
        "(-0.280000, 1.394362, 0.251581)",
        "(-0.280000, 1.392506, 0.248432)",
        "(-0.280000, 1.390736, 0.245234)",
        "(-0.280000, 1.389058, 0.241999)",
        "(-0.280000, 1.387463, 0.238710)",
        "(-0.280000, 1.385957, 0.235380)",
        "(-0.280000, 1.384542, 0.232010)",
        "(-0.280000, 1.383222, 0.228613)",
        "(-0.280000, 1.381990, 0.225172)",
        "(-0.280000, 1.380852, 0.221698)",
        "(-0.280000, 1.379811, 0.218206)",
        "(-0.280000, 1.378862, 0.214677)",
        "(-0.280000, 1.378008, 0.211123)",
        "(-0.280000, 1.377253, 0.207558)",
        "(-0.280000, 1.376592, 0.203963)",
        "(-0.280000, 1.376028, 0.200351)",
        "(-0.280000, 1.375563, 0.196737)",
        "(-0.280000, 1.375195, 0.193101)",
        "(-0.280000, 1.374925, 0.189455)",
        "(-0.280000, 1.374754, 0.185815)",
        "(-0.280000, 1.374681, 0.182161)",
        "(-0.280000, 1.374707, 0.178506)",
        "(-0.280000, 1.374830, 0.174864)",
        "(-0.280000, 1.375053, 0.171216)",
        "(-0.280000, 1.375374, 0.167575)",
        "(-0.280000, 1.375792, 0.163955)",
        "(-0.280000, 1.376308, 0.160336)",
        "(-0.280000, 1.376923, 0.156733)",
        "(-0.280000, 1.377632, 0.153159)",
        "(-0.280000, 1.378439, 0.149594)",
        "(-0.280000, 1.379342, 0.146052)",
        "(-0.280000, 1.380338, 0.142546)",
        "(-0.280000, 1.381428, 0.139069)",
        "(-0.280000, 1.382614, 0.135611)",
        "(-0.280000, 1.383894, 0.132188)",
        "(-0.280000, 1.385261, 0.128810)",
        "(-0.280000, 1.386723, 0.125460)",
        "(-0.280000, 1.388275, 0.122150)",
        "(-0.280000, 1.389910, 0.118894)",
        "(-0.280000, 1.391639, 0.115673)",
        "(-0.280000, 1.393453, 0.112500)",
        "(-0.280000, 1.395346, 0.109387)",
        "(-0.280000, 1.397329, 0.106316)",
        "(-0.280000, 1.399394, 0.103300)",
        "(-0.280000, 1.401533, 0.100350)",
        "(-0.280000, 1.403758, 0.097450)",
        "(-0.280000, 1.406060, 0.094610)",
        "(-0.280000, 1.408430, 0.091843)",
        "(-0.280000, 1.410882, 0.089132)",
        "(-0.280000, 1.413405, 0.086488)",
        "(-0.280000, 1.415986, 0.083915)",
        "(-0.280000, 1.418610, 0.081368)",
        "(-0.280000, 1.421245, 0.078825)",
        "(-0.280000, 1.423867, 0.076268)",
        "(-0.280000, 1.426484, 0.073659)",
        "(-0.280000, 1.429088, 0.070989)",
        "(-0.280000, 1.431682, 0.068247)",
        "(-0.280000, 1.434267, 0.065436)",
        "(-0.280000, 1.436870, 0.062537)",
        "(-0.280000, 1.439499, 0.059563)",
        "(-0.280000, 1.442518, 0.057189)",
        "(-0.280000, 1.445893, 0.055411)",
        "(-0.280000, 1.449314, 0.053724)",
        "(-0.280000, 1.452769, 0.052136)",
        "(-0.280000, 1.456277, 0.050636)",
        "(-0.280000, 1.459823, 0.049232)",
        "(-0.280000, 1.463385, 0.047931)",
        "(-0.280000, 1.467003, 0.046720)",
        "(-0.280000, 1.470651, 0.045607)",
        "(-0.280000, 1.474317, 0.044595)",
        "(-0.280000, 1.478020, 0.043680)",
        "(-0.280000, 1.481747, 0.042865)",
        "(-0.280000, 1.485482, 0.042154)",
        "(-0.280000, 1.489247, 0.041541)",
        "(-0.280000, 1.493028, 0.041030)",
        "(-0.280000, 1.496809, 0.040622)",
        "(-0.280000, 1.500611, 0.040316)",
        "(-0.280000, 1.504420, 0.040112)",
        "(-0.280000, 1.508222, 0.040012)",
        "(-0.280000, 1.512036, 0.040014)",
        "(-0.280000, 1.515849, 0.040119)",
        "(-0.280000, 1.519658, 0.040327)",
        "(-0.280000, 1.523448, 0.040636)",
        "(-0.280000, 1.527240, 0.041049)",
        "(-0.280000, 1.531020, 0.041564)",
        "(-0.280000, 1.534773, 0.042179)",
        "(-0.280000, 1.538519, 0.042897)",
        "(-0.280000, 1.542245, 0.043716)",
        "(-0.280000, 1.545936, 0.044632)",
        "(-0.280000, 1.549612, 0.045650)",
        "(-0.280000, 1.553259, 0.046768)",
        "(-0.280000, 1.556864, 0.047979)",
        "(-0.280000, 1.560446, 0.049291)",
        "(-0.280000, 1.563990, 0.050700)",
        "(-0.280000, 1.567486, 0.052199)",
        "(-0.280000, 1.570950, 0.053796)",
        "(-0.280000, 1.574369, 0.055487)",
        "(-0.280000, 1.577101, 0.058419)",
        "(-0.280000, 1.579241, 0.062256)",
        "(-0.280000, 1.581223, 0.066119)",
        "(-0.280000, 1.583029, 0.069991)",
        "(-0.280000, 1.584666, 0.073931)",
        "(-0.280000, 1.586097, 0.077942)",
        "(-0.280000, 1.587300, 0.082018)",
        "(-0.280000, 1.588272, 0.086182)",
        "(-0.280000, 1.589003, 0.090410)",
        "(-0.280000, 1.589491, 0.094685)",
        "(-0.280000, 1.589744, 0.098971)",
        "(-0.280000, 1.589774, 0.103269)",
        "(-0.280000, 1.589598, 0.107539)",
        "(-0.280000, 1.589239, 0.111739)",
        "(-0.280000, 1.588722, 0.115869)",
        "(-0.280000, 1.588079, 0.119889)",
        "(-0.280000, 1.587347, 0.123765)",
        "(-0.280000, 1.586556, 0.127501)",
        "(-0.280000, 1.585746, 0.131067)",
        "(-0.280000, 1.584960, 0.134443)",
        "(-0.280000, 1.584229, 0.137640)",
        "(-0.280000, 1.583593, 0.140645)",
        "(-0.280000, 1.583091, 0.143452)",
        "(-0.280000, 1.582751, 0.146084)",
        "(-0.280000, 1.582605, 0.148542)",
        "(-0.280000, 1.582680, 0.150834)",
        "(-0.280000, 1.582996, 0.152991)",
        "(-0.280000, 1.583571, 0.155029)",
        "(-0.280000, 1.584414, 0.156964)",
        "(-0.280000, 1.585535, 0.158834)",
        "(-0.280000, 1.586933, 0.160660)",
        "(-0.280000, 1.588597, 0.162464)",
        "(-0.280000, 1.590526, 0.164285)",
        "(-0.280000, 1.592699, 0.166144)",
        "(-0.280000, 1.595095, 0.168068)",
        "(-0.280000, 1.597677, 0.170072)",
        "(-0.280000, 1.600432, 0.172192)",
        "(-0.280000, 1.603318, 0.174439)",
        "(-0.280000, 1.606287, 0.176814)",
        "(-0.280000, 1.609318, 0.179356)",
        "(-0.280000, 1.612362, 0.182060)",
        "(-0.280000, 1.615369, 0.184919)",
        "(-0.280000, 1.618317, 0.187951)",
        "(-0.280000, 1.621158, 0.191142)",
        "(-0.280000, 1.623850, 0.194477)",
        "(-0.280000, 1.626378, 0.197964)",
        "(-0.280000, 1.628708, 0.201581)",
        "(-0.280000, 1.630815, 0.205303)",
        "(-0.280000, 1.632702, 0.209141)",
        "(-0.280000, 1.634358, 0.213069)",
        "(-0.280000, 1.635788, 0.217066)",
        "(-0.280000, 1.637018, 0.221151)",
        "(-0.280000, 1.638073, 0.225314)",
        "(-0.280000, 1.638984, 0.229545)",
        "(-0.280000, 1.639759, 0.233870)",
        "(-0.280000, 1.639504, 0.237882)",
        "(-0.280000, 1.637934, 0.241346)",
        "(-0.280000, 1.636266, 0.244776)",
        "(-0.280000, 1.634506, 0.248161)",
        "(-0.280000, 1.632655, 0.251496)",
        "(-0.280000, 1.630721, 0.254770)",
        "(-0.280000, 1.628693, 0.258001)",
        "(-0.280000, 1.626578, 0.261176)",
        "(-0.280000, 1.624386, 0.264283)",
        "(-0.280000, 1.622103, 0.267340)",
        "(-0.280000, 1.619739, 0.270333)",
        "(-0.280000, 1.617303, 0.273253)",
        "(-0.280000, 1.614781, 0.276115)",
        "(-0.280000, 1.612182, 0.278907)",
        "(-0.280000, 1.609518, 0.281621)",
        "(-0.280000, 1.606772, 0.284269)",
        "(-0.280000, 1.603957, 0.286843)",
        "(-0.280000, 1.601090, 0.289325)",
        "(-0.280000, 1.598140, 0.291743)",
        "(-0.280000, 1.595126, 0.294081)",
        "(-0.280000, 1.592059, 0.296330)",
        "(-0.280000, 1.588923, 0.298502)",
        "(-0.280000, 1.585730, 0.300588)",
        "(-0.280000, 1.582491, 0.302582)",
        "(-0.280000, 1.579190, 0.304493)",
        "(-0.280000, 1.575838, 0.306314)",
        "(-0.280000, 1.572449, 0.308040)",
        "(-0.280000, 1.569005, 0.309678)",
        "(-0.280000, 1.565517, 0.311223)",
        "(-0.280000, 1.561988, 0.312672)",
        "(-0.280000, 1.558433, 0.314023)",
        "(-0.280000, 1.554832, 0.315280)",
        "(-0.280000, 1.551198, 0.316440)",
        "(-0.280000, 1.547546, 0.317499)",
        "(-0.280000, 1.543854, 0.318461)",
        "(-0.280000, 1.540139, 0.319323)",
        "(-0.280000, 1.536412, 0.320083)",
        "(-0.280000, 1.532561, 0.320160)",
        "(-0.280000, 1.528643, 0.319524)",
        "(-0.280000, 1.524804, 0.318932)",
        "(-0.280000, 1.521011, 0.318392)",
        "(-0.280000, 1.517268, 0.317914)",
        "(-0.280000, 1.513573, 0.317498)",
        "(-0.280000, 1.509895, 0.317137)",
        "(-0.280000, 1.506235, 0.316818)",
        "(-0.280000, 1.502596, 0.316521)",
        "(-0.280000, 1.498953, 0.316212)",
        "(-0.280000, 1.495315, 0.315855)",
        "(-0.280000, 1.491698, 0.315409)",
        "(-0.280000, 1.488084, 0.314865)",
        "(-0.280000, 1.484485, 0.314223)",
        "(-0.280000, 1.480917, 0.313486)",
        "(-0.280000, 1.477368, 0.312654)",
        "(-0.280000, 1.473833, 0.311724)",
        "(-0.280000, 1.470325, 0.310698)",
        "(-0.280000, 1.466856, 0.309582)",
        "(-0.280000, 1.463408, 0.308369)",
        "(-0.280000, 1.459994, 0.307063)",
        "(-0.280000, 1.456627, 0.305670)",
        "(-0.280000, 1.453288, 0.304182)",
        "(-0.280000, 1.449991, 0.302605)",
        "(-0.280000, 1.446747, 0.300944)",
        "(-0.280000, 1.443540, 0.299192)",
        "(-0.280000, 1.440381, 0.297353)",
        "(-0.280000, 1.437282, 0.295436)",
        "(-0.280000, 1.434227, 0.293429)",
        "(-0.280000, 1.431227, 0.291341)",
        "(-0.280000, 1.428293, 0.289180)",
        "(-0.280000, 1.425410, 0.286933)",
        "(-0.280000, 1.422589, 0.284609)",
        "(-0.280000, 1.419839, 0.282218)",
        "(-0.280000, 1.417147, 0.279745)",
        "(-0.280000, 1.414523, 0.277201)",
        "(-0.280000, 1.411976, 0.274595)",
        "(-0.280000, 1.409492, 0.271913)",
        "(-0.280000, 1.407082, 0.269165)",
        "(-0.280000, 1.404754, 0.266362)",
        "(-0.280000, 1.402496, 0.263488)",
        "(-0.280000, 1.400315, 0.260554)",
        "(-0.280000, 1.398215, 0.257563)",
        "(-0.280000, 1.396203, 0.254525)",
        "(-0.280000, 1.394267, 0.251425)",
        "(-0.280000, 1.392415, 0.248273)",
        "(-0.280000, 1.390655, 0.245082)",
        "(-0.280000, 1.388976, 0.241836)",
        "(-0.280000, 1.387385, 0.238545)",
        "(-0.280000, 1.385889, 0.235222)",
        "(-0.280000, 1.384481, 0.231860)",
        "(-0.280000, 1.383162, 0.228452)",
        "(-0.280000, 1.381938, 0.225019)",
        "(-0.280000, 1.380804, 0.221544)",
        "(-0.280000, 1.379764, 0.218040)",
        "(-0.280000, 1.378822, 0.214520)",
        "(-0.280000, 1.377973, 0.210965)",
        "(-0.280000, 1.377219, 0.207388)",
        "(-0.280000, 1.376565, 0.203804)",
        "(-0.280000, 1.376005, 0.200192)",
        "(-0.280000, 1.375544, 0.196566)",
        "(-0.280000, 1.375172, 0.192941)",
        "(-0.280000, 1.374850, 0.189298)",
        "(-0.280000, 1.374536, 0.185650)",
        "(-0.280000, 1.374204, 0.182002)",
        "(-0.280000, 1.373828, 0.178326)",
        "(-0.280000, 1.373396, 0.174622)",
        "(-0.280000, 1.372903, 0.170880)",
        "(-0.280000, 1.372350, 0.167101)",
        "(-0.280000, 1.371740, 0.163253)",
        "(-0.280000, 1.371088, 0.159337)",
        "(-0.280000, 1.371148, 0.155497)",
        "(-0.280000, 1.371894, 0.151756)",
        "(-0.280000, 1.372742, 0.148037)",
        "(-0.280000, 1.373686, 0.144353)",
        "(-0.280000, 1.374733, 0.140685)",
        "(-0.280000, 1.375878, 0.137047)",
        "(-0.280000, 1.377117, 0.133451)",
        "(-0.280000, 1.378457, 0.129880)",
        "(-0.280000, 1.379893, 0.126346)",
        "(-0.280000, 1.381418, 0.122862)",
        "(-0.280000, 1.383043, 0.119411)",
        "(-0.280000, 1.384759, 0.116004)",
        "(-0.280000, 1.386562, 0.112656)",
        "(-0.280000, 1.388459, 0.109347)",
        "(-0.280000, 1.390440, 0.106099)",
        "(-0.280000, 1.392507, 0.102907)",
        "(-0.280000, 1.394665, 0.099762)",
        "(-0.280000, 1.396908, 0.096677)",
        "(-0.280000, 1.399226, 0.093662)",
        "(-0.280000, 1.401632, 0.090702)",
        "(-0.280000, 1.404117, 0.087808)",
        "(-0.280000, 1.406679, 0.084982)",
        "(-0.280000, 1.409309, 0.082234)",
        "(-0.280000, 1.412019, 0.079550)",
        "(-0.280000, 1.414801, 0.076941)",
        "(-0.280000, 1.417644, 0.074415)",
        "(-0.280000, 1.420563, 0.071959)",
        "(-0.280000, 1.423547, 0.069583)",
        "(-0.280000, 1.426585, 0.067295)",
        "(-0.280000, 1.429693, 0.065083)",
        "(-0.280000, 1.432859, 0.062956)",
        "(-0.280000, 1.436072, 0.060921)",
        "(-0.280000, 1.439348, 0.058967)",
        "(-0.280000, 1.442676, 0.057103)",
        "(-0.280000, 1.446042, 0.055334)",
        "(-0.280000, 1.449466, 0.053652)",
        "(-0.280000, 1.452934, 0.052063)",
        "(-0.280000, 1.456932, 0.051790)",
        "(-0.280000, 1.461260, 0.052547)",
        "(-0.280000, 1.465508, 0.053443)",
        "(-0.280000, 1.469659, 0.054470)",
        "(-0.280000, 1.473734, 0.055628)",
        "(-0.280000, 1.477715, 0.056904)",
        "(-0.280000, 1.481583, 0.058280)",
        "(-0.280000, 1.485360, 0.059750)",
        "(-0.280000, 1.489029, 0.061290)",
        "(-0.280000, 1.492589, 0.062882)",
        "(-0.280000, 1.496027, 0.064499)",
        "(-0.280000, 1.499368, 0.066130)",
        "(-0.280000, 1.502594, 0.067748)",
        "(-0.280000, 1.505720, 0.069327)",
        "(-0.280000, 1.508763, 0.070857)",
        "(-0.280000, 1.511722, 0.072314)",
        "(-0.280000, 1.514600, 0.073677)",
        "(-0.280000, 1.517427, 0.074940)",
        "(-0.280000, 1.520208, 0.076086)",
        "(-0.280000, 1.522948, 0.077104)",
        "(-0.280000, 1.525680, 0.077992)",
        "(-0.280000, 1.528410, 0.078745)",
        "(-0.280000, 1.531146, 0.079360)",
        "(-0.280000, 1.533918, 0.079845)",
        "(-0.280000, 1.536733, 0.080204)",
        "(-0.280000, 1.539594, 0.080446)",
        "(-0.280000, 1.542530, 0.080584)",
        "(-0.280000, 1.545541, 0.080634)",
        "(-0.280000, 1.548625, 0.080613)",
        "(-0.280000, 1.551805, 0.080541)",
        "(-0.280000, 1.555074, 0.080440)",
        "(-0.280000, 1.558421, 0.080334)",
        "(-0.280000, 1.561862, 0.080247)",
        "(-0.280000, 1.565381, 0.080202)",
        "(-0.280000, 1.568967, 0.080227)",
        "(-0.280000, 1.572598, 0.080345)",
        "(-0.280000, 1.576280, 0.080580)",
        "(-0.280000, 1.579985, 0.080954)",
        "(-0.280000, 1.583682, 0.081488)",
        "(-0.280000, 1.587373, 0.082201)",
        "(-0.280000, 1.591023, 0.083107)",
        "(-0.280000, 1.594599, 0.084217)",
        "(-0.280000, 1.598099, 0.085545)",
        "(-0.280000, 1.601490, 0.087092)",
        "(-0.280000, 1.604742, 0.088855)",
        "(-0.280000, 1.607857, 0.090840)",
        "(-0.280000, 1.610808, 0.093036)",
        "(-0.280000, 1.613571, 0.095414)",
        "(-0.280000, 1.616172, 0.097989)",
        "(-0.280000, 1.618595, 0.100726)",
        "(-0.280000, 1.620843, 0.103593)",
        "(-0.280000, 1.622948, 0.106580)",
        "(-0.280000, 1.624931, 0.109650)",
        "(-0.280000, 1.626810, 0.112773)",
        "(-0.280000, 1.628566, 0.115977)",
        "(-0.280000, 1.630156, 0.119268)",
        "(-0.280000, 1.631544, 0.122637)",
        "(-0.280000, 1.632713, 0.126105)",
        "(-0.280000, 1.633639, 0.129653)",
        "(-0.280000, 1.634312, 0.133270)",
        "(-0.280000, 1.634723, 0.136929)",
        "(-0.280000, 1.634875, 0.140636)",
        "(-0.280000, 1.634772, 0.144363)",
        "(-0.280000, 1.634425, 0.148079)",
        "(-0.280000, 1.633846, 0.151789)",
        "(-0.280000, 1.633054, 0.155466)",
        "(-0.280000, 1.632073, 0.159082)",
        "(-0.280000, 1.630921, 0.162647)",
        "(-0.280000, 1.629627, 0.166139)",
        "(-0.280000, 1.628222, 0.169539)",
        "(-0.280000, 1.626725, 0.172861)",
        "(-0.280000, 1.625169, 0.176092)",
        "(-0.280000, 1.623585, 0.179223)",
        "(-0.280000, 1.621992, 0.182274)",
        "(-0.280000, 1.620419, 0.185242)",
        "(-0.280000, 1.618894, 0.188124)",
        "(-0.280000, 1.617430, 0.190948)",
        "(-0.280000, 1.616049, 0.193717)",
        "(-0.280000, 1.614772, 0.196434)",
        "(-0.280000, 1.613604, 0.199132)",
        "(-0.280000, 1.612559, 0.201815)",
        "(-0.280000, 1.611645, 0.204493)",
        "(-0.280000, 1.610861, 0.207188)",
        "(-0.280000, 1.610208, 0.209923)",
        "(-0.280000, 1.609682, 0.212706)",
        "(-0.280000, 1.609279, 0.215542)",
        "(-0.280000, 1.608986, 0.218459)",
        "(-0.280000, 1.608791, 0.221460)",
        "(-0.280000, 1.608682, 0.224545)",
        "(-0.280000, 1.608639, 0.227739)",
        "(-0.280000, 1.608645, 0.231037)",
        "(-0.280000, 1.608679, 0.234432)",
        "(-0.280000, 1.608721, 0.237945)",
        "(-0.280000, 1.608750, 0.241561)",
        "(-0.280000, 1.608744, 0.245267)",
        "(-0.280000, 1.608683, 0.249078)",
        "(-0.280000, 1.608546, 0.252975)",
        "(-0.280000, 1.608315, 0.256935)",
        "(-0.280000, 1.607973, 0.260973)",
        "(-0.280000, 1.607504, 0.265065)",
        "(-0.280000, 1.606900, 0.269188)",
        "(-0.280000, 1.606147, 0.273357)",
        "(-0.280000, 1.605239, 0.277549)",
        "(-0.280000, 1.604184, 0.281752)",
        "(-0.280000, 1.602997, 0.286014)",
        "(-0.280000, 1.600944, 0.289447)",
        "(-0.280000, 1.598000, 0.291854)",
        "(-0.280000, 1.594983, 0.294188)",
        "(-0.280000, 1.591904, 0.296440)",
        "(-0.280000, 1.588765, 0.298608)",
        "(-0.280000, 1.585579, 0.300684)",
        "(-0.280000, 1.582328, 0.302679)",
        "(-0.280000, 1.579024, 0.304586)",
        "(-0.280000, 1.575680, 0.306397)",
        "(-0.280000, 1.572279, 0.308123)",
        "(-0.280000, 1.568832, 0.309757)",
        "(-0.280000, 1.565353, 0.311292)",
        "(-0.280000, 1.561833, 0.312734)",
        "(-0.280000, 1.558265, 0.314084)",
        "(-0.280000, 1.554673, 0.315333)",
        "(-0.280000, 1.551038, 0.316489)",
        "(-0.280000, 1.547373, 0.317546)",
        "(-0.280000, 1.543692, 0.318501)",
        "(-0.280000, 1.539975, 0.319359)",
        "(-0.280000, 1.536236, 0.320116)",
        "(-0.280000, 1.532490, 0.320771)",
        "(-0.280000, 1.528716, 0.321326)",
        "(-0.280000, 1.524929, 0.321778)",
        "(-0.280000, 1.521142, 0.322128)",
        "(-0.280000, 1.517335, 0.322376)",
        "(-0.280000, 1.513523, 0.322521)",
        "(-0.280000, 1.509721, 0.322563)",
        "(-0.280000, 1.505907, 0.322502)",
        "(-0.280000, 1.502096, 0.322339)",
        "(-0.280000, 1.498290, 0.322072)",
        "(-0.280000, 1.494505, 0.321705)",
        "(-0.280000, 1.490720, 0.321234)",
        "(-0.280000, 1.486949, 0.320661)",
        "(-0.280000, 1.483206, 0.319988)",
        "(-0.280000, 1.479471, 0.319213)",
        "(-0.280000, 1.475758, 0.318337)",
        "(-0.280000, 1.472082, 0.317364)",
        "(-0.280000, 1.468422, 0.316289)",
        "(-0.280000, 1.464792, 0.315116)",
        "(-0.280000, 1.461207, 0.313849)",
        "(-0.280000, 1.457645, 0.312482)",
        "(-0.280000, 1.454123, 0.311020)",
        "(-0.280000, 1.450651, 0.309467)",
        "(-0.280000, 1.447212, 0.307817)",
        "(-0.280000, 1.443819, 0.306074)",
        "(-0.280000, 1.441100, 0.303158)",
        "(-0.280000, 1.439047, 0.299238)",
        "(-0.280000, 1.437129, 0.295338)",
        "(-0.280000, 1.435378, 0.291446)",
        "(-0.280000, 1.433768, 0.287527)",
        "(-0.280000, 1.432309, 0.283611)",
        "(-0.280000, 1.430998, 0.279719)",
        "(-0.280000, 1.429818, 0.275842)",
        "(-0.280000, 1.428760, 0.272006)",
        "(-0.280000, 1.427810, 0.268224)",
        "(-0.280000, 1.426954, 0.264522)",
        "(-0.280000, 1.426170, 0.260889)",
        "(-0.280000, 1.425441, 0.257346)",
        "(-0.280000, 1.424749, 0.253913)",
        "(-0.280000, 1.424070, 0.250576)",
        "(-0.280000, 1.423385, 0.247349)",
        "(-0.280000, 1.422676, 0.244244)",
        "(-0.280000, 1.421921, 0.241241)",
        "(-0.280000, 1.421103, 0.238347)",
        "(-0.280000, 1.420208, 0.235564)",
        "(-0.280000, 1.419217, 0.232868)",
        "(-0.280000, 1.418121, 0.230257)",
        "(-0.280000, 1.416913, 0.227726)",
        "(-0.280000, 1.415580, 0.225247)",
        "(-0.280000, 1.414121, 0.222813)",
        "(-0.280000, 1.412542, 0.220415)",
        "(-0.280000, 1.410836, 0.218022)",
        "(-0.280000, 1.409013, 0.215625)",
        "(-0.280000, 1.407090, 0.213214)",
        "(-0.280000, 1.405067, 0.210759)",
        "(-0.280000, 1.402967, 0.208252)",
        "(-0.280000, 1.400814, 0.205687)",
        "(-0.280000, 1.398617, 0.203037)",
        "(-0.280000, 1.396407, 0.200299)",
        "(-0.280000, 1.394209, 0.197465)",
        "(-0.280000, 1.392056, 0.194539)",
        "(-0.280000, 1.389964, 0.191500)",
        "(-0.280000, 1.387968, 0.188356)",
        "(-0.280000, 1.386101, 0.185130)",
        "(-0.280000, 1.384380, 0.181789)",
        "(-0.280000, 1.382835, 0.178360)",
        "(-0.280000, 1.381496, 0.174864)",
        "(-0.280000, 1.380375, 0.171292)",
        "(-0.280000, 1.379494, 0.167670)",
        "(-0.280000, 1.378868, 0.164024)",
        "(-0.280000, 1.378503, 0.160348)",
        "(-0.280000, 1.378403, 0.156671)",
        "(-0.280000, 1.378565, 0.153019)",
        "(-0.280000, 1.378981, 0.149383)",
        "(-0.280000, 1.379634, 0.145787)",
        "(-0.280000, 1.380497, 0.142247)",
        "(-0.280000, 1.381543, 0.138746)",
        "(-0.280000, 1.382730, 0.135289)",
        "(-0.280000, 1.384023, 0.131882)",
        "(-0.280000, 1.385455, 0.128519)",
        "(-0.280000, 1.387058, 0.125235)",
        "(-0.280000, 1.388848, 0.122061)",
        "(-0.280000, 1.390851, 0.118999)",
        "(-0.280000, 1.393067, 0.116077)",
        "(-0.280000, 1.395493, 0.113312)",
        "(-0.280000, 1.398115, 0.110726)",
        "(-0.280000, 1.400934, 0.108314)",
        "(-0.280000, 1.403927, 0.106091)",
        "(-0.280000, 1.407062, 0.104066)",
        "(-0.280000, 1.410336, 0.102227)",
        "(-0.280000, 1.413715, 0.100576)",
        "(-0.280000, 1.417164, 0.099111)",
        "(-0.280000, 1.420678, 0.097812)",
        "(-0.280000, 1.424223, 0.096670)"
    ],
    "rightHandRotations": [
        "(279.536900, 10.796810, 55.995730)",
        "(290.000000, 70.000000, 0.000000)",
        "(290.000000, 70.000000, 0.000000)",
        "(290.000000, 70.000000, 0.000000)",
        "(290.000000, 70.000000, 0.000000)",
        "(290.000000, 70.000000, 0.000000)",
        "(290.000000, 70.000000, 0.000000)",
        "(290.000000, 70.000000, 0.000000)",
        "(290.000000, 70.000000, 0.000000)",
        "(290.000000, 70.000000, 0.000000)",
        "(290.000000, 70.000000, 0.000000)",
        "(290.000000, 70.000000, 0.000000)",
        "(290.000000, 70.000000, 0.000000)",
        "(290.000000, 70.000000, 0.000000)",
        "(290.000000, 70.000000, 0.000000)",
        "(290.000000, 70.000000, 0.000000)",
        "(290.000000, 70.000000, 0.000000)",
        "(290.000000, 70.000000, 0.000000)",
        "(290.000000, 70.000000, 0.000000)",
        "(290.000000, 70.000000, 0.000000)",
        "(290.000000, 70.000000, 0.000000)",
        "(290.000000, 70.000000, 0.000000)",
        "(290.000000, 70.000000, 0.000000)",
        "(290.000000, 70.000000, 0.000000)",
        "(290.000000, 70.000000, 0.000000)",
        "(290.000000, 70.000000, 0.000000)",
        "(290.000000, 70.000000, 0.000000)",
        "(290.000000, 70.000000, 0.000000)",
        "(290.000000, 70.000000, 0.000000)",
        "(290.000000, 70.000000, 0.000000)",
        "(290.000000, 70.000000, 0.000000)",
        "(290.000000, 70.000000, 0.000000)",
        "(290.000000, 70.000000, 0.000000)",
        "(290.000000, 70.000000, 0.000000)",
        "(290.000000, 70.000000, 0.000000)",
        "(290.000000, 70.000000, 0.000000)",
        "(290.000000, 70.000000, 0.000000)",
        "(290.000000, 70.000000, 0.000000)",
        "(290.000000, 70.000000, 0.000000)",
        "(290.000000, 70.000000, 0.000000)",
        "(290.000000, 70.000000, 0.000000)",
        "(290.000000, 70.000000, 0.000000)",
        "(290.000000, 70.000000, 0.000000)",
        "(290.000000, 70.000000, 0.000000)",
        "(290.000000, 70.000000, 0.000000)",
        "(290.000000, 70.000000, 0.000000)",
        "(290.000000, 70.000000, 0.000000)",
        "(290.000000, 70.000000, 0.000000)",
        "(290.000000, 70.000000, 0.000000)",
        "(290.000000, 70.000000, 0.000000)",
        "(290.000000, 70.000000, 0.000000)",
        "(290.000000, 70.000000, 0.000000)",
        "(290.000000, 70.000000, 0.000000)",
        "(290.000000, 70.000000, 0.000000)",
        "(290.000000, 70.000000, 0.000000)",
        "(290.000000, 70.000000, 0.000000)",
        "(290.000000, 70.000000, 0.000000)",
        "(290.000000, 70.000000, 0.000000)",
        "(290.000000, 70.000000, 0.000000)",
        "(290.000000, 70.000000, 0.000000)",
        "(290.000000, 70.000000, 0.000000)",
        "(290.000000, 70.000000, 0.000000)",
        "(290.000000, 70.000000, 0.000000)",
        "(290.000000, 70.000000, 0.000000)",
        "(290.000000, 70.000000, 0.000000)",
        "(290.000000, 70.000000, 0.000000)",
        "(290.000000, 70.000000, 0.000000)",
        "(290.000000, 70.000000, 0.000000)",
        "(290.000000, 70.000000, 0.000000)",
        "(290.000000, 70.000000, 0.000000)",
        "(290.000000, 70.000000, 0.000000)",
        "(290.000000, 70.000000, 0.000000)",
        "(290.000000, 70.000000, 0.000000)",
        "(290.000000, 70.000000, 0.000000)",
        "(290.000000, 70.000000, 0.000000)",
        "(290.000000, 70.000000, 0.000000)",
        "(290.000000, 70.000000, 0.000000)",
        "(290.000000, 70.000000, 0.000000)",
        "(290.000000, 70.000000, 0.000000)",
        "(290.000000, 70.000000, 0.000000)",
        "(290.000000, 70.000000, 0.000000)",
        "(290.000000, 70.000000, 0.000000)",
        "(290.000000, 70.000000, 0.000000)",
        "(290.000000, 70.000000, 0.000000)",
        "(290.000000, 70.000000, 0.000000)",
        "(290.000000, 70.000000, 0.000000)",
        "(290.000000, 70.000000, 0.000000)",
        "(290.000000, 70.000000, 0.000000)",
        "(290.000000, 70.000000, 0.000000)",
        "(290.000000, 70.000000, 0.000000)",
        "(290.000000, 70.000000, 0.000000)",
        "(290.000000, 70.000000, 0.000000)",
        "(290.000000, 70.000000, 0.000000)",
        "(290.000000, 70.000000, 0.000000)",
        "(290.000000, 70.000000, 0.000000)",
        "(290.000000, 70.000000, 0.000000)",
        "(290.000000, 70.000000, 0.000000)",
        "(290.000000, 70.000000, 0.000000)",
        "(290.000000, 70.000000, 0.000000)",
        "(290.000000, 70.000000, 0.000000)",
        "(290.000000, 70.000000, 0.000000)",
        "(290.000000, 70.000000, 0.000000)",
        "(290.000000, 70.000000, 0.000000)",
        "(290.000000, 70.000000, 0.000000)",
        "(290.000000, 70.000000, 0.000000)",
        "(290.000000, 70.000000, 0.000000)",
        "(290.000000, 70.000000, 0.000000)",
        "(290.000000, 70.000000, 0.000000)",
        "(290.000000, 70.000000, 0.000000)",
        "(290.000000, 70.000000, 0.000000)",
        "(290.000000, 70.000000, 0.000000)",
        "(290.000000, 70.000000, 0.000000)",
        "(290.000000, 70.000000, 0.000000)",
        "(290.000000, 70.000000, 0.000000)",
        "(290.000000, 70.000000, 0.000000)",
        "(290.000000, 70.000000, 0.000000)",
        "(290.000000, 70.000000, 0.000000)",
        "(290.000000, 70.000000, 0.000000)",
        "(290.000000, 70.000000, 0.000000)",
        "(290.000000, 70.000000, 0.000000)",
        "(290.000000, 70.000000, 0.000000)",
        "(290.000000, 70.000000, 0.000000)",
        "(290.000000, 70.000000, 0.000000)",
        "(290.000000, 70.000000, 0.000000)",
        "(290.000000, 70.000000, 0.000000)",
        "(290.000000, 70.000000, 0.000000)",
        "(290.000000, 70.000000, 0.000000)",
        "(290.000000, 70.000000, 0.000000)",
        "(290.000000, 70.000000, 0.000000)",
        "(290.000000, 70.000000, 0.000000)",
        "(290.000000, 70.000000, 0.000000)",
        "(290.000000, 70.000000, 0.000000)",
        "(290.000000, 70.000000, 0.000000)",
        "(290.000000, 70.000000, 0.000000)",
        "(290.000000, 70.000000, 0.000000)",
        "(290.000000, 70.000000, 0.000000)",
        "(290.000000, 70.000000, 0.000000)",
        "(290.000000, 70.000000, 0.000000)",
        "(290.000000, 70.000000, 0.000000)",
        "(290.000000, 70.000000, 0.000000)",
        "(290.000000, 70.000000, 0.000000)",
        "(290.000000, 70.000000, 0.000000)",
        "(290.000000, 70.000000, 0.000000)",
        "(290.000000, 70.000000, 0.000000)",
        "(290.000000, 70.000000, 0.000000)",
        "(290.000000, 70.000000, 0.000000)",
        "(290.000000, 70.000000, 0.000000)",
        "(290.000000, 70.000000, 0.000000)",
        "(290.000000, 70.000000, 0.000000)",
        "(290.000000, 70.000000, 0.000000)",
        "(290.000000, 70.000000, 0.000000)",
        "(290.000000, 70.000000, 0.000000)",
        "(290.000000, 70.000000, 0.000000)",
        "(290.000000, 70.000000, 0.000000)",
        "(290.000000, 70.000000, 0.000000)",
        "(290.000000, 70.000000, 0.000000)",
        "(290.000000, 70.000000, 0.000000)",
        "(290.000000, 70.000000, 0.000000)",
        "(290.000000, 70.000000, 0.000000)",
        "(290.000000, 70.000000, 0.000000)",
        "(290.000000, 70.000000, 0.000000)",
        "(290.000000, 70.000000, 0.000000)",
        "(290.000000, 70.000000, 0.000000)",
        "(290.000000, 70.000000, 0.000000)",
        "(290.000000, 70.000000, 0.000000)",
        "(290.000000, 70.000000, 0.000000)",
        "(290.000000, 70.000000, 0.000000)",
        "(290.000000, 70.000000, 0.000000)",
        "(290.000000, 70.000000, 0.000000)",
        "(290.000000, 70.000000, 0.000000)",
        "(290.000000, 70.000000, 0.000000)",
        "(290.000000, 70.000000, 0.000000)",
        "(290.000000, 70.000000, 0.000000)",
        "(290.000000, 70.000000, 0.000000)",
        "(290.000000, 70.000000, 0.000000)",
        "(290.000000, 70.000000, 0.000000)",
        "(290.000000, 70.000000, 0.000000)",
        "(290.000000, 70.000000, 0.000000)",
        "(290.000000, 70.000000, 0.000000)",
        "(290.000000, 70.000000, 0.000000)",
        "(290.000000, 70.000000, 0.000000)",
        "(290.000000, 70.000000, 0.000000)",
        "(290.000000, 70.000000, 0.000000)",
        "(290.000000, 70.000000, 0.000000)",
        "(290.000000, 70.000000, 0.000000)",
        "(290.000000, 70.000000, 0.000000)",
        "(290.000000, 70.000000, 0.000000)",
        "(290.000000, 70.000000, 0.000000)",
        "(290.000000, 70.000000, 0.000000)",
        "(290.000000, 70.000000, 0.000000)",
        "(290.000000, 70.000000, 0.000000)",
        "(290.000000, 70.000000, 0.000000)",
        "(290.000000, 70.000000, 0.000000)",
        "(290.000000, 70.000000, 0.000000)",
        "(290.000000, 70.000000, 0.000000)",
        "(290.000000, 70.000000, 0.000000)",
        "(290.000000, 70.000000, 0.000000)",
        "(290.000000, 70.000000, 0.000000)",
        "(290.000000, 70.000000, 0.000000)",
        "(290.000000, 70.000000, 0.000000)",
        "(290.000000, 70.000000, 0.000000)",
        "(290.000000, 70.000000, 0.000000)",
        "(290.000000, 70.000000, 0.000000)",
        "(290.000000, 70.000000, 0.000000)",
        "(290.000000, 70.000000, 0.000000)",
        "(290.000000, 70.000000, 0.000000)",
        "(290.000000, 70.000000, 0.000000)",
        "(290.000000, 70.000000, 0.000000)",
        "(290.000000, 70.000000, 0.000000)",
        "(290.000000, 70.000000, 0.000000)",
        "(290.000000, 70.000000, 0.000000)",
        "(290.000000, 70.000000, 0.000000)",
        "(290.000000, 70.000000, 0.000000)",
        "(290.000000, 70.000000, 0.000000)",
        "(290.000000, 70.000000, 0.000000)",
        "(290.000000, 70.000000, 0.000000)",
        "(290.000000, 70.000000, 0.000000)",
        "(290.000000, 70.000000, 0.000000)",
        "(290.000000, 70.000000, 0.000000)",
        "(290.000000, 70.000000, 0.000000)",
        "(290.000000, 70.000000, 0.000000)",
        "(290.000000, 70.000000, 0.000000)",
        "(290.000000, 70.000000, 0.000000)",
        "(290.000000, 70.000000, 0.000000)",
        "(290.000000, 70.000000, 0.000000)",
        "(290.000000, 70.000000, 0.000000)",
        "(290.000000, 70.000000, 0.000000)",
        "(290.000000, 70.000000, 0.000000)",
        "(290.000000, 70.000000, 0.000000)",
        "(290.000000, 70.000000, 0.000000)",
        "(290.000000, 70.000000, 0.000000)",
        "(290.000000, 70.000000, 0.000000)",
        "(290.000000, 70.000000, 0.000000)",
        "(290.000000, 70.000000, 0.000000)",
        "(290.000000, 70.000000, 0.000000)",
        "(290.000000, 70.000000, 0.000000)",
        "(290.000000, 70.000000, 0.000000)",
        "(290.000000, 70.000000, 0.000000)",
        "(290.000000, 70.000000, 0.000000)",
        "(290.000000, 70.000000, 0.000000)",
        "(290.000000, 70.000000, 0.000000)",
        "(290.000000, 70.000000, 0.000000)",
        "(290.000000, 70.000000, 0.000000)",
        "(290.000000, 70.000000, 0.000000)",
        "(290.000000, 70.000000, 0.000000)",
        "(290.000000, 70.000000, 0.000000)",
        "(290.000000, 70.000000, 0.000000)",
        "(290.000000, 70.000000, 0.000000)",
        "(290.000000, 70.000000, 0.000000)",
        "(290.000000, 70.000000, 0.000000)",
        "(290.000000, 70.000000, 0.000000)",
        "(290.000000, 70.000000, 0.000000)",
        "(290.000000, 70.000000, 0.000000)",
        "(290.000000, 70.000000, 0.000000)",
        "(290.000000, 70.000000, 0.000000)",
        "(290.000000, 70.000000, 0.000000)",
        "(290.000000, 70.000000, 0.000000)",
        "(290.000000, 70.000000, 0.000000)",
        "(290.000000, 70.000000, 0.000000)",
        "(290.000000, 70.000000, 0.000000)",
        "(290.000000, 70.000000, 0.000000)",
        "(290.000000, 70.000000, 0.000000)",
        "(290.000000, 70.000000, 0.000000)",
        "(290.000000, 70.000000, 0.000000)",
        "(290.000000, 70.000000, 0.000000)",
        "(290.000000, 70.000000, 0.000000)",
        "(290.000000, 70.000000, 0.000000)",
        "(290.000000, 70.000000, 0.000000)",
        "(290.000000, 70.000000, 0.000000)",
        "(290.000000, 70.000000, 0.000000)",
        "(290.000000, 70.000000, 0.000000)",
        "(290.000000, 70.000000, 0.000000)",
        "(290.000000, 70.000000, 0.000000)",
        "(290.000000, 70.000000, 0.000000)",
        "(290.000000, 70.000000, 0.000000)",
        "(290.000000, 70.000000, 0.000000)",
        "(290.000000, 70.000000, 0.000000)",
        "(290.000000, 70.000000, 0.000000)",
        "(290.000000, 70.000000, 0.000000)",
        "(290.000000, 70.000000, 0.000000)",
        "(290.000000, 70.000000, 0.000000)",
        "(290.000000, 70.000000, 0.000000)",
        "(290.000000, 70.000000, 0.000000)",
        "(290.000000, 70.000000, 0.000000)",
        "(290.000000, 70.000000, 0.000000)",
        "(290.000000, 70.000000, 0.000000)",
        "(290.000000, 70.000000, 0.000000)",
        "(290.000000, 70.000000, 0.000000)",
        "(290.000000, 70.000000, 0.000000)",
        "(290.000000, 70.000000, 0.000000)",
        "(290.000000, 70.000000, 0.000000)",
        "(290.000000, 70.000000, 0.000000)",
        "(290.000000, 70.000000, 0.000000)",
        "(290.000000, 70.000000, 0.000000)",
        "(290.000000, 70.000000, 0.000000)",
        "(290.000000, 70.000000, 0.000000)",
        "(290.000000, 70.000000, 0.000000)",
        "(290.000000, 70.000000, 0.000000)",
        "(290.000000, 70.000000, 0.000000)",
        "(290.000000, 70.000000, 0.000000)",
        "(290.000000, 70.000000, 0.000000)",
        "(290.000000, 70.000000, 0.000000)",
        "(290.000000, 70.000000, 0.000000)",
        "(290.000000, 70.000000, 0.000000)",
        "(290.000000, 70.000000, 0.000000)",
        "(290.000000, 70.000000, 0.000000)",
        "(290.000000, 70.000000, 0.000000)",
        "(290.000000, 70.000000, 0.000000)",
        "(290.000000, 70.000000, 0.000000)",
        "(290.000000, 70.000000, 0.000000)",
        "(290.000000, 70.000000, 0.000000)",
        "(290.000000, 70.000000, 0.000000)",
        "(290.000000, 70.000000, 0.000000)",
        "(290.000000, 70.000000, 0.000000)",
        "(290.000000, 70.000000, 0.000000)",
        "(290.000000, 70.000000, 0.000000)",
        "(290.000000, 70.000000, 0.000000)",
        "(290.000000, 70.000000, 0.000000)",
        "(290.000000, 70.000000, 0.000000)",
        "(290.000000, 70.000000, 0.000000)",
        "(290.000000, 70.000000, 0.000000)",
        "(290.000000, 70.000000, 0.000000)",
        "(290.000000, 70.000000, 0.000000)",
        "(290.000000, 70.000000, 0.000000)",
        "(290.000000, 70.000000, 0.000000)",
        "(290.000000, 70.000000, 0.000000)",
        "(290.000000, 70.000000, 0.000000)",
        "(290.000000, 70.000000, 0.000000)",
        "(290.000000, 70.000000, 0.000000)",
        "(290.000000, 70.000000, 0.000000)",
        "(290.000000, 70.000000, 0.000000)",
        "(290.000000, 70.000000, 0.000000)",
        "(290.000000, 70.000000, 0.000000)",
        "(290.000000, 70.000000, 0.000000)",
        "(290.000000, 70.000000, 0.000000)",
        "(290.000000, 70.000000, 0.000000)",
        "(290.000000, 70.000000, 0.000000)",
        "(290.000000, 70.000000, 0.000000)",
        "(290.000000, 70.000000, 0.000000)",
        "(290.000000, 70.000000, 0.000000)",
        "(290.000000, 70.000000, 0.000000)",
        "(290.000000, 70.000000, 0.000000)",
        "(290.000000, 70.000000, 0.000000)",
        "(290.000000, 70.000000, 0.000000)",
        "(290.000000, 70.000000, 0.000000)",
        "(290.000000, 70.000000, 0.000000)",
        "(290.000000, 70.000000, 0.000000)",
        "(290.000000, 70.000000, 0.000000)",
        "(290.000000, 70.000000, 0.000000)",
        "(290.000000, 70.000000, 0.000000)",
        "(290.000000, 70.000000, 0.000000)",
        "(290.000000, 70.000000, 0.000000)",
        "(290.000000, 70.000000, 0.000000)",
        "(290.000000, 70.000000, 0.000000)",
        "(290.000000, 70.000000, 0.000000)",
        "(290.000000, 70.000000, 0.000000)",
        "(290.000000, 70.000000, 0.000000)",
        "(290.000000, 70.000000, 0.000000)",
        "(290.000000, 70.000000, 0.000000)",
        "(290.000000, 70.000000, 0.000000)",
        "(290.000000, 70.000000, 0.000000)",
        "(290.000000, 70.000000, 0.000000)",
        "(290.000000, 70.000000, 0.000000)",
        "(290.000000, 70.000000, 0.000000)",
        "(290.000000, 70.000000, 0.000000)",
        "(290.000000, 70.000000, 0.000000)",
        "(290.000000, 70.000000, 0.000000)",
        "(290.000000, 70.000000, 0.000000)",
        "(290.000000, 70.000000, 0.000000)",
        "(290.000000, 70.000000, 0.000000)",
        "(290.000000, 70.000000, 0.000000)",
        "(290.000000, 70.000000, 0.000000)",
        "(290.000000, 70.000000, 0.000000)",
        "(290.000000, 70.000000, 0.000000)",
        "(290.000000, 70.000000, 0.000000)",
        "(290.000000, 70.000000, 0.000000)",
        "(290.000000, 70.000000, 0.000000)",
        "(290.000000, 70.000000, 0.000000)",
        "(290.000000, 70.000000, 0.000000)",
        "(290.000000, 70.000000, 0.000000)",
        "(290.000000, 70.000000, 0.000000)",
        "(290.000000, 70.000000, 0.000000)",
        "(290.000000, 70.000000, 0.000000)",
        "(290.000000, 70.000000, 0.000000)",
        "(290.000000, 70.000000, 0.000000)",
        "(290.000000, 70.000000, 0.000000)",
        "(290.000000, 70.000000, 0.000000)",
        "(290.000000, 70.000000, 0.000000)",
        "(290.000000, 70.000000, 0.000000)",
        "(290.000000, 70.000000, 0.000000)",
        "(290.000000, 70.000000, 0.000000)",
        "(290.000000, 70.000000, 0.000000)",
        "(290.000000, 70.000000, 0.000000)",
        "(290.000000, 70.000000, 0.000000)",
        "(290.000000, 70.000000, 0.000000)",
        "(290.000000, 70.000000, 0.000000)",
        "(290.000000, 70.000000, 0.000000)",
        "(290.000000, 70.000000, 0.000000)",
        "(290.000000, 70.000000, 0.000000)",
        "(290.000000, 70.000000, 0.000000)",
        "(290.000000, 70.000000, 0.000000)",
        "(290.000000, 70.000000, 0.000000)",
        "(290.000000, 70.000000, 0.000000)",
        "(290.000000, 70.000000, 0.000000)",
        "(290.000000, 70.000000, 0.000000)",
        "(290.000000, 70.000000, 0.000000)",
        "(290.000000, 70.000000, 0.000000)",
        "(290.000000, 70.000000, 0.000000)",
        "(290.000000, 70.000000, 0.000000)",
        "(290.000000, 70.000000, 0.000000)",
        "(290.000000, 70.000000, 0.000000)",
        "(290.000000, 70.000000, 0.000000)",
        "(290.000000, 70.000000, 0.000000)",
        "(290.000000, 70.000000, 0.000000)",
        "(290.000000, 70.000000, 0.000000)",
        "(290.000000, 70.000000, 0.000000)",
        "(290.000000, 70.000000, 0.000000)",
        "(290.000000, 70.000000, 0.000000)",
        "(290.000000, 70.000000, 0.000000)",
        "(290.000000, 70.000000, 0.000000)",
        "(290.000000, 70.000000, 0.000000)",
        "(290.000000, 70.000000, 0.000000)",
        "(290.000000, 70.000000, 0.000000)",
        "(290.000000, 70.000000, 0.000000)",
        "(290.000000, 70.000000, 0.000000)",
        "(290.000000, 70.000000, 0.000000)",
        "(290.000000, 70.000000, 0.000000)",
        "(290.000000, 70.000000, 0.000000)",
        "(290.000000, 70.000000, 0.000000)",
        "(290.000000, 70.000000, 0.000000)",
        "(290.000000, 70.000000, 0.000000)",
        "(290.000000, 70.000000, 0.000000)",
        "(290.000000, 70.000000, 0.000000)",
        "(290.000000, 70.000000, 0.000000)",
        "(290.000000, 70.000000, 0.000000)",
        "(290.000000, 70.000000, 0.000000)",
        "(290.000000, 70.000000, 0.000000)",
        "(290.000000, 70.000000, 0.000000)",
        "(290.000000, 70.000000, 0.000000)",
        "(290.000000, 70.000000, 0.000000)",
        "(290.000000, 70.000000, 0.000000)",
        "(290.000000, 70.000000, 0.000000)",
        "(290.000000, 70.000000, 0.000000)",
        "(290.000000, 70.000000, 0.000000)",
        "(290.000000, 70.000000, 0.000000)",
        "(290.000000, 70.000000, 0.000000)",
        "(290.000000, 70.000000, 0.000000)",
        "(290.000000, 70.000000, 0.000000)",
        "(290.000000, 70.000000, 0.000000)",
        "(290.000000, 70.000000, 0.000000)",
        "(290.000000, 70.000000, 0.000000)",
        "(290.000000, 70.000000, 0.000000)",
        "(290.000000, 70.000000, 0.000000)",
        "(290.000000, 70.000000, 0.000000)",
        "(290.000000, 70.000000, 0.000000)",
        "(290.000000, 70.000000, 0.000000)",
        "(290.000000, 70.000000, 0.000000)",
        "(290.000000, 70.000000, 0.000000)",
        "(290.000000, 70.000000, 0.000000)",
        "(290.000000, 70.000000, 0.000000)",
        "(290.000000, 70.000000, 0.000000)",
        "(290.000000, 70.000000, 0.000000)",
        "(290.000000, 70.000000, 0.000000)",
        "(290.000000, 70.000000, 0.000000)",
        "(290.000000, 70.000000, 0.000000)",
        "(290.000000, 70.000000, 0.000000)",
        "(290.000000, 70.000000, 0.000000)",
        "(290.000000, 70.000000, 0.000000)",
        "(290.000000, 70.000000, 0.000000)",
        "(290.000000, 70.000000, 0.000000)",
        "(290.000000, 70.000000, 0.000000)",
        "(290.000000, 70.000000, 0.000000)",
        "(290.000000, 70.000000, 0.000000)",
        "(290.000000, 70.000000, 0.000000)",
        "(290.000000, 70.000000, 0.000000)",
        "(290.000000, 70.000000, 0.000000)",
        "(290.000000, 70.000000, 0.000000)",
        "(290.000000, 70.000000, 0.000000)",
        "(290.000000, 70.000000, 0.000000)",
        "(290.000000, 70.000000, 0.000000)",
        "(290.000000, 70.000000, 0.000000)",
        "(290.000000, 70.000000, 0.000000)",
        "(290.000000, 70.000000, 0.000000)",
        "(290.000000, 70.000000, 0.000000)",
        "(290.000000, 70.000000, 0.000000)",
        "(290.000000, 70.000000, 0.000000)",
        "(290.000000, 70.000000, 0.000000)",
        "(290.000000, 70.000000, 0.000000)",
        "(290.000000, 70.000000, 0.000000)",
        "(290.000000, 70.000000, 0.000000)",
        "(290.000000, 70.000000, 0.000000)",
        "(290.000000, 70.000000, 0.000000)",
        "(290.000000, 70.000000, 0.000000)",
        "(290.000000, 70.000000, 0.000000)",
        "(290.000000, 70.000000, 0.000000)",
        "(290.000000, 70.000000, 0.000000)",
        "(290.000000, 70.000000, 0.000000)",
        "(290.000000, 70.000000, 0.000000)",
        "(290.000000, 70.000000, 0.000000)",
        "(290.000000, 70.000000, 0.000000)",
        "(290.000000, 70.000000, 0.000000)",
        "(290.000000, 70.000000, 0.000000)",
        "(290.000000, 70.000000, 0.000000)",
        "(290.000000, 70.000000, 0.000000)",
        "(290.000000, 70.000000, 0.000000)",
        "(290.000000, 70.000000, 0.000000)",
        "(290.000000, 70.000000, 0.000000)",
        "(290.000000, 70.000000, 0.000000)",
        "(290.000000, 70.000000, 0.000000)",
        "(290.000000, 70.000000, 0.000000)",
        "(290.000000, 70.000000, 0.000000)",
        "(290.000000, 70.000000, 0.000000)",
        "(290.000000, 70.000000, 0.000000)",
        "(290.000000, 70.000000, 0.000000)",
        "(290.000000, 70.000000, 0.000000)",
        "(290.000000, 70.000000, 0.000000)",
        "(290.000000, 70.000000, 0.000000)",
        "(290.000000, 70.000000, 0.000000)",
        "(290.000000, 70.000000, 0.000000)",
        "(290.000000, 70.000000, 0.000000)",
        "(290.000000, 70.000000, 0.000000)",
        "(290.000000, 70.000000, 0.000000)",
        "(290.000000, 70.000000, 0.000000)",
        "(290.000000, 70.000000, 0.000000)",
        "(290.000000, 70.000000, 0.000000)",
        "(290.000000, 70.000000, 0.000000)",
        "(290.000000, 70.000000, 0.000000)",
        "(290.000000, 70.000000, 0.000000)",
        "(290.000000, 70.000000, 0.000000)",
        "(290.000000, 70.000000, 0.000000)",
        "(290.000000, 70.000000, 0.000000)",
        "(290.000000, 70.000000, 0.000000)",
        "(290.000000, 70.000000, 0.000000)",
        "(290.000000, 70.000000, 0.000000)",
        "(290.000000, 70.000000, 0.000000)",
        "(290.000000, 70.000000, 0.000000)",
        "(290.000000, 70.000000, 0.000000)",
        "(290.000000, 70.000000, 0.000000)",
        "(290.000000, 70.000000, 0.000000)",
        "(290.000000, 70.000000, 0.000000)",
        "(290.000000, 70.000000, 0.000000)",
        "(290.000000, 70.000000, 0.000000)",
        "(290.000000, 70.000000, 0.000000)",
        "(290.000000, 70.000000, 0.000000)",
        "(290.000000, 70.000000, 0.000000)",
        "(290.000000, 70.000000, 0.000000)",
        "(290.000000, 70.000000, 0.000000)",
        "(290.000000, 70.000000, 0.000000)",
        "(290.000000, 70.000000, 0.000000)",
        "(290.000000, 70.000000, 0.000000)",
        "(290.000000, 70.000000, 0.000000)",
        "(290.000000, 70.000000, 0.000000)",
        "(290.000000, 70.000000, 0.000000)",
        "(290.000000, 70.000000, 0.000000)",
        "(290.000000, 70.000000, 0.000000)",
        "(290.000000, 70.000000, 0.000000)",
        "(290.000000, 70.000000, 0.000000)",
        "(290.000000, 70.000000, 0.000000)",
        "(290.000000, 70.000000, 0.000000)",
        "(290.000000, 70.000000, 0.000000)",
        "(290.000000, 70.000000, 0.000000)",
        "(290.000000, 70.000000, 0.000000)",
        "(290.000000, 70.000000, 0.000000)",
        "(290.000000, 70.000000, 0.000000)",
        "(290.000000, 70.000000, 0.000000)",
        "(290.000000, 70.000000, 0.000000)",
        "(290.000000, 70.000000, 0.000000)",
        "(290.000000, 70.000000, 0.000000)",
        "(290.000000, 70.000000, 0.000000)",
        "(290.000000, 70.000000, 0.000000)",
        "(290.000000, 70.000000, 0.000000)",
        "(290.000000, 70.000000, 0.000000)",
        "(290.000000, 70.000000, 0.000000)",
        "(290.000000, 70.000000, 0.000000)",
        "(290.000000, 70.000000, 0.000000)",
        "(290.000000, 70.000000, 0.000000)",
        "(290.000000, 70.000000, 0.000000)",
        "(290.000000, 70.000000, 0.000000)",
        "(290.000000, 70.000000, 0.000000)",
        "(290.000000, 70.000000, 0.000000)",
        "(290.000000, 70.000000, 0.000000)",
        "(290.000000, 70.000000, 0.000000)",
        "(290.000000, 70.000000, 0.000000)",
        "(290.000000, 70.000000, 0.000000)",
        "(290.000000, 70.000000, 0.000000)",
        "(290.000000, 70.000000, 0.000000)",
        "(290.000000, 70.000000, 0.000000)",
        "(290.000000, 70.000000, 0.000000)",
        "(290.000000, 70.000000, 0.000000)",
        "(290.000000, 70.000000, 0.000000)",
        "(290.000000, 70.000000, 0.000000)",
        "(290.000000, 70.000000, 0.000000)",
        "(290.000000, 70.000000, 0.000000)",
        "(290.000000, 70.000000, 0.000000)",
        "(290.000000, 70.000000, 0.000000)",
        "(290.000000, 70.000000, 0.000000)",
        "(290.000000, 70.000000, 0.000000)",
        "(290.000000, 70.000000, 0.000000)",
        "(290.000000, 70.000000, 0.000000)",
        "(290.000000, 70.000000, 0.000000)",
        "(290.000000, 70.000000, 0.000000)",
        "(290.000000, 70.000000, 0.000000)",
        "(290.000000, 70.000000, 0.000000)",
        "(290.000000, 70.000000, 0.000000)",
        "(290.000000, 70.000000, 0.000000)",
        "(290.000000, 70.000000, 0.000000)",
        "(290.000000, 70.000000, 0.000000)",
        "(290.000000, 70.000000, 0.000000)",
        "(290.000000, 70.000000, 0.000000)",
        "(290.000000, 70.000000, 0.000000)",
        "(290.000000, 70.000000, 0.000000)",
        "(290.000000, 70.000000, 0.000000)",
        "(290.000000, 70.000000, 0.000000)",
        "(290.000000, 70.000000, 0.000000)",
        "(290.000000, 70.000000, 0.000000)",
        "(290.000000, 70.000000, 0.000000)",
        "(290.000000, 70.000000, 0.000000)",
        "(290.000000, 70.000000, 0.000000)",
        "(290.000000, 70.000000, 0.000000)",
        "(290.000000, 70.000000, 0.000000)",
        "(290.000000, 70.000000, 0.000000)",
        "(290.000000, 70.000000, 0.000000)",
        "(290.000000, 70.000000, 0.000000)",
        "(290.000000, 70.000000, 0.000000)",
        "(290.000000, 70.000000, 0.000000)",
        "(290.000000, 70.000000, 0.000000)",
        "(290.000000, 70.000000, 0.000000)",
        "(290.000000, 70.000000, 0.000000)",
        "(290.000000, 70.000000, 0.000000)",
        "(290.000000, 70.000000, 0.000000)",
        "(290.000000, 70.000000, 0.000000)",
        "(290.000000, 70.000000, 0.000000)",
        "(290.000000, 70.000000, 0.000000)",
        "(290.000000, 70.000000, 0.000000)",
        "(290.000000, 70.000000, 0.000000)",
        "(290.000000, 70.000000, 0.000000)",
        "(290.000000, 70.000000, 0.000000)",
        "(290.000000, 70.000000, 0.000000)",
        "(290.000000, 70.000000, 0.000000)",
        "(290.000000, 70.000000, 0.000000)",
        "(290.000000, 70.000000, 0.000000)",
        "(290.000000, 70.000000, 0.000000)",
        "(290.000000, 70.000000, 0.000000)",
        "(290.000000, 70.000000, 0.000000)",
        "(290.000000, 70.000000, 0.000000)",
        "(290.000000, 70.000000, 0.000000)",
        "(290.000000, 70.000000, 0.000000)",
        "(290.000000, 70.000000, 0.000000)",
        "(290.000000, 70.000000, 0.000000)",
        "(290.000000, 70.000000, 0.000000)",
        "(290.000000, 70.000000, 0.000000)",
        "(290.000000, 70.000000, 0.000000)",
        "(290.000000, 70.000000, 0.000000)",
        "(290.000000, 70.000000, 0.000000)",
        "(290.000000, 70.000000, 0.000000)",
        "(290.000000, 70.000000, 0.000000)",
        "(290.000000, 70.000000, 0.000000)",
        "(290.000000, 70.000000, 0.000000)",
        "(290.000000, 70.000000, 0.000000)",
        "(290.000000, 70.000000, 0.000000)",
        "(290.000000, 70.000000, 0.000000)",
        "(290.000000, 70.000000, 0.000000)",
        "(290.000000, 70.000000, 0.000000)",
        "(290.000000, 70.000000, 0.000000)",
        "(290.000000, 70.000000, 0.000000)",
        "(290.000000, 70.000000, 0.000000)",
        "(290.000000, 70.000000, 0.000000)",
        "(290.000000, 70.000000, 0.000000)",
        "(290.000000, 70.000000, 0.000000)",
        "(290.000000, 70.000000, 0.000000)",
        "(290.000000, 70.000000, 0.000000)",
        "(290.000000, 70.000000, 0.000000)",
        "(290.000000, 70.000000, 0.000000)",
        "(290.000000, 70.000000, 0.000000)",
        "(290.000000, 70.000000, 0.000000)",
        "(290.000000, 70.000000, 0.000000)",
        "(290.000000, 70.000000, 0.000000)",
        "(290.000000, 70.000000, 0.000000)",
        "(290.000000, 70.000000, 0.000000)",
        "(290.000000, 70.000000, 0.000000)",
        "(290.000000, 70.000000, 0.000000)",
        "(290.000000, 70.000000, 0.000000)",
        "(290.000000, 70.000000, 0.000000)",
        "(290.000000, 70.000000, 0.000000)",
        "(290.000000, 70.000000, 0.000000)",
        "(290.000000, 70.000000, 0.000000)",
        "(290.000000, 70.000000, 0.000000)",
        "(290.000000, 70.000000, 0.000000)",
        "(290.000000, 70.000000, 0.000000)",
        "(290.000000, 70.000000, 0.000000)",
        "(290.000000, 70.000000, 0.000000)",
        "(290.000000, 70.000000, 0.000000)",
        "(290.000000, 70.000000, 0.000000)",
        "(290.000000, 70.000000, 0.000000)",
        "(290.000000, 70.000000, 0.000000)",
        "(290.000000, 70.000000, 0.000000)",
        "(290.000000, 70.000000, 0.000000)",
        "(290.000000, 70.000000, 0.000000)",
        "(290.000000, 70.000000, 0.000000)",
        "(290.000000, 70.000000, 0.000000)",
        "(290.000000, 70.000000, 0.000000)",
        "(290.000000, 70.000000, 0.000000)",
        "(290.000000, 70.000000, 0.000000)",
        "(290.000000, 70.000000, 0.000000)",
        "(290.000000, 70.000000, 0.000000)",
        "(290.000000, 70.000000, 0.000000)",
        "(290.000000, 70.000000, 0.000000)",
        "(290.000000, 70.000000, 0.000000)",
        "(290.000000, 70.000000, 0.000000)",
        "(290.000000, 70.000000, 0.000000)",
        "(290.000000, 70.000000, 0.000000)",
        "(290.000000, 70.000000, 0.000000)",
        "(290.000000, 70.000000, 0.000000)",
        "(290.000000, 70.000000, 0.000000)",
        "(290.000000, 70.000000, 0.000000)",
        "(290.000000, 70.000000, 0.000000)",
        "(290.000000, 70.000000, 0.000000)",
        "(290.000000, 70.000000, 0.000000)",
        "(290.000000, 70.000000, 0.000000)",
        "(290.000000, 70.000000, 0.000000)",
        "(290.000000, 70.000000, 0.000000)",
        "(290.000000, 70.000000, 0.000000)",
        "(290.000000, 70.000000, 0.000000)",
        "(290.000000, 70.000000, 0.000000)",
        "(290.000000, 70.000000, 0.000000)",
        "(290.000000, 70.000000, 0.000000)",
        "(290.000000, 70.000000, 0.000000)",
        "(290.000000, 70.000000, 0.000000)",
        "(290.000000, 70.000000, 0.000000)",
        "(290.000000, 70.000000, 0.000000)",
        "(290.000000, 70.000000, 0.000000)",
        "(290.000000, 70.000000, 0.000000)",
        "(290.000000, 70.000000, 0.000000)",
        "(290.000000, 70.000000, 0.000000)",
        "(290.000000, 70.000000, 0.000000)",
        "(290.000000, 70.000000, 0.000000)",
        "(290.000000, 70.000000, 0.000000)",
        "(290.000000, 70.000000, 0.000000)",
        "(290.000000, 70.000000, 0.000000)",
        "(290.000000, 70.000000, 0.000000)",
        "(290.000000, 70.000000, 0.000000)",
        "(290.000000, 70.000000, 0.000000)",
        "(290.000000, 70.000000, 0.000000)",
        "(290.000000, 70.000000, 0.000000)",
        "(290.000000, 70.000000, 0.000000)",
        "(290.000000, 70.000000, 0.000000)",
        "(290.000000, 70.000000, 0.000000)",
        "(290.000000, 70.000000, 0.000000)",
        "(290.000000, 70.000000, 0.000000)",
        "(290.000000, 70.000000, 0.000000)",
        "(290.000000, 70.000000, 0.000000)",
        "(290.000000, 70.000000, 0.000000)",
        "(290.000000, 70.000000, 0.000000)",
        "(290.000000, 70.000000, 0.000000)",
        "(290.000000, 70.000000, 0.000000)",
        "(290.000000, 70.000000, 0.000000)",
        "(290.000000, 70.000000, 0.000000)",
        "(290.000000, 70.000000, 0.000000)",
        "(290.000000, 70.000000, 0.000000)",
        "(290.000000, 70.000000, 0.000000)",
        "(290.000000, 70.000000, 0.000000)",
        "(290.000000, 70.000000, 0.000000)",
        "(290.000000, 70.000000, 0.000000)",
        "(290.000000, 70.000000, 0.000000)",
        "(290.000000, 70.000000, 0.000000)",
        "(290.000000, 70.000000, 0.000000)",
        "(290.000000, 70.000000, 0.000000)",
        "(290.000000, 70.000000, 0.000000)",
        "(290.000000, 70.000000, 0.000000)",
        "(290.000000, 70.000000, 0.000000)",
        "(290.000000, 70.000000, 0.000000)",
        "(290.000000, 70.000000, 0.000000)",
        "(290.000000, 70.000000, 0.000000)",
        "(290.000000, 70.000000, 0.000000)",
        "(290.000000, 70.000000, 0.000000)",
        "(290.000000, 70.000000, 0.000000)",
        "(290.000000, 70.000000, 0.000000)",
        "(290.000000, 70.000000, 0.000000)",
        "(290.000000, 70.000000, 0.000000)",
        "(290.000000, 70.000000, 0.000000)",
        "(290.000000, 70.000000, 0.000000)",
        "(290.000000, 70.000000, 0.000000)",
        "(290.000000, 70.000000, 0.000000)",
        "(290.000000, 70.000000, 0.000000)",
        "(290.000000, 70.000000, 0.000000)",
        "(290.000000, 70.000000, 0.000000)",
        "(290.000000, 70.000000, 0.000000)",
        "(290.000000, 70.000000, 0.000000)",
        "(290.000000, 70.000000, 0.000000)",
        "(290.000000, 70.000000, 0.000000)",
        "(290.000000, 70.000000, 0.000000)",
        "(290.000000, 70.000000, 0.000000)",
        "(290.000000, 70.000000, 0.000000)",
        "(290.000000, 70.000000, 0.000000)",
        "(290.000000, 70.000000, 0.000000)",
        "(290.000000, 70.000000, 0.000000)",
        "(290.000000, 70.000000, 0.000000)",
        "(290.000000, 70.000000, 0.000000)",
        "(290.000000, 70.000000, 0.000000)",
        "(290.000000, 70.000000, 0.000000)",
        "(290.000000, 70.000000, 0.000000)",
        "(290.000000, 70.000000, 0.000000)",
        "(290.000000, 70.000000, 0.000000)",
        "(290.000000, 70.000000, 0.000000)",
        "(290.000000, 70.000000, 0.000000)",
        "(290.000000, 70.000000, 0.000000)",
        "(290.000000, 70.000000, 0.000000)",
        "(290.000000, 70.000000, 0.000000)",
        "(290.000000, 70.000000, 0.000000)",
        "(290.000000, 70.000000, 0.000000)",
        "(290.000000, 70.000000, 0.000000)",
        "(290.000000, 70.000000, 0.000000)",
        "(290.000000, 70.000000, 0.000000)",
        "(290.000000, 70.000000, 0.000000)",
        "(290.000000, 70.000000, 0.000000)",
        "(290.000000, 70.000000, 0.000000)",
        "(290.000000, 70.000000, 0.000000)",
        "(290.000000, 70.000000, 0.000000)",
        "(290.000000, 70.000000, 0.000000)",
        "(290.000000, 70.000000, 0.000000)",
        "(290.000000, 70.000000, 0.000000)",
        "(290.000000, 70.000000, 0.000000)",
        "(290.000000, 70.000000, 0.000000)",
        "(290.000000, 70.000000, 0.000000)",
        "(290.000000, 70.000000, 0.000000)",
        "(290.000000, 70.000000, 0.000000)",
        "(290.000000, 70.000000, 0.000000)",
        "(290.000000, 70.000000, 0.000000)",
        "(290.000000, 70.000000, 0.000000)",
        "(290.000000, 70.000000, 0.000000)",
        "(290.000000, 70.000000, 0.000000)",
        "(290.000000, 70.000000, 0.000000)",
        "(290.000000, 70.000000, 0.000000)",
        "(290.000000, 70.000000, 0.000000)",
        "(290.000000, 70.000000, 0.000000)",
        "(290.000000, 70.000000, 0.000000)",
        "(290.000000, 70.000000, 0.000000)",
        "(290.000000, 70.000000, 0.000000)",
        "(290.000000, 70.000000, 0.000000)",
        "(290.000000, 70.000000, 0.000000)",
        "(290.000000, 70.000000, 0.000000)",
        "(290.000000, 70.000000, 0.000000)",
        "(290.000000, 70.000000, 0.000000)",
        "(290.000000, 70.000000, 0.000000)",
        "(290.000000, 70.000000, 0.000000)",
        "(290.000000, 70.000000, 0.000000)",
        "(290.000000, 70.000000, 0.000000)",
        "(290.000000, 70.000000, 0.000000)",
        "(290.000000, 70.000000, 0.000000)",
        "(290.000000, 70.000000, 0.000000)",
        "(290.000000, 70.000000, 0.000000)",
        "(290.000000, 70.000000, 0.000000)",
        "(290.000000, 70.000000, 0.000000)",
        "(290.000000, 70.000000, 0.000000)",
        "(290.000000, 70.000000, 0.000000)",
        "(290.000000, 70.000000, 0.000000)",
        "(290.000000, 70.000000, 0.000000)",
        "(290.000000, 70.000000, 0.000000)",
        "(290.000000, 70.000000, 0.000000)",
        "(290.000000, 70.000000, 0.000000)",
        "(290.000000, 70.000000, 0.000000)",
        "(290.000000, 70.000000, 0.000000)",
        "(290.000000, 70.000000, 0.000000)",
        "(290.000000, 70.000000, 0.000000)",
        "(290.000000, 70.000000, 0.000000)",
        "(290.000000, 70.000000, 0.000000)",
        "(290.000000, 70.000000, 0.000000)",
        "(290.000000, 70.000000, 0.000000)",
        "(290.000000, 70.000000, 0.000000)",
        "(290.000000, 70.000000, 0.000000)",
        "(290.000000, 70.000000, 0.000000)",
        "(290.000000, 70.000000, 0.000000)",
        "(290.000000, 70.000000, 0.000000)",
        "(290.000000, 70.000000, 0.000000)",
        "(290.000000, 70.000000, 0.000000)",
        "(290.000000, 70.000000, 0.000000)",
        "(290.000000, 70.000000, 0.000000)",
        "(290.000000, 70.000000, 0.000000)",
        "(290.000000, 70.000000, 0.000000)",
        "(290.000000, 70.000000, 0.000000)",
        "(290.000000, 70.000000, 0.000000)",
        "(290.000000, 70.000000, 0.000000)",
        "(290.000000, 70.000000, 0.000000)",
        "(290.000000, 70.000000, 0.000000)",
        "(290.000000, 70.000000, 0.000000)",
        "(290.000000, 70.000000, 0.000000)",
        "(290.000000, 70.000000, 0.000000)",
        "(290.000000, 70.000000, 0.000000)",
        "(290.000000, 70.000000, 0.000000)",
        "(290.000000, 70.000000, 0.000000)",
        "(290.000000, 70.000000, 0.000000)",
        "(290.000000, 70.000000, 0.000000)",
        "(290.000000, 70.000000, 0.000000)",
        "(290.000000, 70.000000, 0.000000)",
        "(290.000000, 70.000000, 0.000000)",
        "(290.000000, 70.000000, 0.000000)",
        "(290.000000, 70.000000, 0.000000)",
        "(290.000000, 70.000000, 0.000000)",
        "(290.000000, 70.000000, 0.000000)",
        "(290.000000, 70.000000, 0.000000)",
        "(290.000000, 70.000000, 0.000000)",
        "(290.000000, 70.000000, 0.000000)",
        "(290.000000, 70.000000, 0.000000)",
        "(290.000000, 70.000000, 0.000000)",
        "(290.000000, 70.000000, 0.000000)",
        "(290.000000, 70.000000, 0.000000)",
        "(290.000000, 70.000000, 0.000000)",
        "(290.000000, 70.000000, 0.000000)",
        "(290.000000, 70.000000, 0.000000)",
        "(290.000000, 70.000000, 0.000000)",
        "(290.000000, 70.000000, 0.000000)",
        "(290.000000, 70.000000, 0.000000)",
        "(290.000000, 70.000000, 0.000000)",
        "(290.000000, 70.000000, 0.000000)",
        "(290.000000, 70.000000, 0.000000)",
        "(290.000000, 70.000000, 0.000000)",
        "(290.000000, 70.000000, 0.000000)",
        "(290.000000, 70.000000, 0.000000)",
        "(290.000000, 70.000000, 0.000000)",
        "(290.000000, 70.000000, 0.000000)",
        "(290.000000, 70.000000, 0.000000)",
        "(290.000000, 70.000000, 0.000000)",
        "(290.000000, 70.000000, 0.000000)",
        "(290.000000, 70.000000, 0.000000)",
        "(290.000000, 70.000000, 0.000000)",
        "(290.000000, 70.000000, 0.000000)",
        "(290.000000, 70.000000, 0.000000)",
        "(290.000000, 70.000000, 0.000000)",
        "(290.000000, 70.000000, 0.000000)",
        "(290.000000, 70.000000, 0.000000)",
        "(290.000000, 70.000000, 0.000000)",
        "(290.000000, 70.000000, 0.000000)",
        "(290.000000, 70.000000, 0.000000)",
        "(290.000000, 70.000000, 0.000000)",
        "(290.000000, 70.000000, 0.000000)",
        "(290.000000, 70.000000, 0.000000)",
        "(290.000000, 70.000000, 0.000000)",
        "(290.000000, 70.000000, 0.000000)",
        "(290.000000, 70.000000, 0.000000)",
        "(290.000000, 70.000000, 0.000000)",
        "(290.000000, 70.000000, 0.000000)",
        "(290.000000, 70.000000, 0.000000)",
        "(290.000000, 70.000000, 0.000000)",
        "(290.000000, 70.000000, 0.000000)",
        "(290.000000, 70.000000, 0.000000)",
        "(290.000000, 70.000000, 0.000000)",
        "(290.000000, 70.000000, 0.000000)",
        "(290.000000, 70.000000, 0.000000)",
        "(290.000000, 70.000000, 0.000000)",
        "(290.000000, 70.000000, 0.000000)",
        "(290.000000, 70.000000, 0.000000)",
        "(290.000000, 70.000000, 0.000000)",
        "(290.000000, 70.000000, 0.000000)",
        "(290.000000, 70.000000, 0.000000)",
        "(290.000000, 70.000000, 0.000000)",
        "(290.000000, 70.000000, 0.000000)",
        "(290.000000, 70.000000, 0.000000)",
        "(290.000000, 70.000000, 0.000000)",
        "(290.000000, 70.000000, 0.000000)",
        "(290.000000, 70.000000, 0.000000)",
        "(290.000000, 70.000000, 0.000000)",
        "(290.000000, 70.000000, 0.000000)",
        "(290.000000, 70.000000, 0.000000)",
        "(290.000000, 70.000000, 0.000000)",
        "(290.000000, 70.000000, 0.000000)",
        "(290.000000, 70.000000, 0.000000)",
        "(290.000000, 70.000000, 0.000000)",
        "(290.000000, 70.000000, 0.000000)",
        "(290.000000, 70.000000, 0.000000)",
        "(290.000000, 70.000000, 0.000000)",
        "(290.000000, 70.000000, 0.000000)",
        "(290.000000, 70.000000, 0.000000)",
        "(290.000000, 70.000000, 0.000000)",
        "(290.000000, 70.000000, 0.000000)",
        "(290.000000, 70.000000, 0.000000)",
        "(290.000000, 70.000000, 0.000000)",
        "(290.000000, 70.000000, 0.000000)",
        "(290.000000, 70.000000, 0.000000)",
        "(290.000000, 70.000000, 0.000000)",
        "(290.000000, 70.000000, 0.000000)",
        "(290.000000, 70.000000, 0.000000)",
        "(290.000000, 70.000000, 0.000000)",
        "(290.000000, 70.000000, 0.000000)",
        "(290.000000, 70.000000, 0.000000)",
        "(290.000000, 70.000000, 0.000000)",
        "(290.000000, 70.000000, 0.000000)",
        "(290.000000, 70.000000, 0.000000)",
        "(290.000000, 70.000000, 0.000000)",
        "(290.000000, 70.000000, 0.000000)",
        "(290.000000, 70.000000, 0.000000)",
        "(290.000000, 70.000000, 0.000000)",
        "(290.000000, 70.000000, 0.000000)",
        "(290.000000, 70.000000, 0.000000)",
        "(290.000000, 70.000000, 0.000000)",
        "(290.000000, 70.000000, 0.000000)",
        "(290.000000, 70.000000, 0.000000)",
        "(290.000000, 70.000000, 0.000000)",
        "(290.000000, 70.000000, 0.000000)",
        "(290.000000, 70.000000, 0.000000)",
        "(290.000000, 70.000000, 0.000000)",
        "(290.000000, 70.000000, 0.000000)",
        "(290.000000, 70.000000, 0.000000)",
        "(290.000000, 70.000000, 0.000000)",
        "(290.000000, 70.000000, 0.000000)",
        "(290.000000, 70.000000, 0.000000)",
        "(290.000000, 70.000000, 0.000000)",
        "(290.000000, 70.000000, 0.000000)",
        "(290.000000, 70.000000, 0.000000)",
        "(290.000000, 70.000000, 0.000000)",
        "(290.000000, 70.000000, 0.000000)",
        "(290.000000, 70.000000, 0.000000)",
        "(290.000000, 70.000000, 0.000000)",
        "(290.000000, 70.000000, 0.000000)",
        "(290.000000, 70.000000, 0.000000)",
        "(290.000000, 70.000000, 0.000000)",
        "(290.000000, 70.000000, 0.000000)",
        "(290.000000, 70.000000, 0.000000)",
        "(290.000000, 70.000000, 0.000000)",
        "(290.000000, 70.000000, 0.000000)",
        "(290.000000, 70.000000, 0.000000)",
        "(290.000000, 70.000000, 0.000000)",
        "(290.000000, 70.000000, 0.000000)",
        "(290.000000, 70.000000, 0.000000)",
        "(290.000000, 70.000000, 0.000000)",
        "(290.000000, 70.000000, 0.000000)",
        "(290.000000, 70.000000, 0.000000)",
        "(290.000000, 70.000000, 0.000000)",
        "(290.000000, 70.000000, 0.000000)",
        "(290.000000, 70.000000, 0.000000)",
        "(290.000000, 70.000000, 0.000000)",
        "(290.000000, 70.000000, 0.000000)",
        "(290.000000, 70.000000, 0.000000)",
        "(290.000000, 70.000000, 0.000000)",
        "(290.000000, 70.000000, 0.000000)",
        "(290.000000, 70.000000, 0.000000)",
        "(290.000000, 70.000000, 0.000000)",
        "(290.000000, 70.000000, 0.000000)",
        "(290.000000, 70.000000, 0.000000)",
        "(290.000000, 70.000000, 0.000000)",
        "(290.000000, 70.000000, 0.000000)",
        "(290.000000, 70.000000, 0.000000)",
        "(290.000000, 70.000000, 0.000000)",
        "(290.000000, 70.000000, 0.000000)",
        "(290.000000, 70.000000, 0.000000)",
        "(290.000000, 70.000000, 0.000000)",
        "(290.000000, 70.000000, 0.000000)",
        "(290.000000, 70.000000, 0.000000)",
        "(290.000000, 70.000000, 0.000000)",
        "(290.000000, 70.000000, 0.000000)",
        "(290.000000, 70.000000, 0.000000)",
        "(290.000000, 70.000000, 0.000000)",
        "(290.000000, 70.000000, 0.000000)",
        "(290.000000, 70.000000, 0.000000)",
        "(290.000000, 70.000000, 0.000000)",
        "(290.000000, 70.000000, 0.000000)",
        "(290.000000, 70.000000, 0.000000)",
        "(290.000000, 70.000000, 0.000000)",
        "(290.000000, 70.000000, 0.000000)",
        "(290.000000, 70.000000, 0.000000)",
        "(290.000000, 70.000000, 0.000000)",
        "(290.000000, 70.000000, 0.000000)",
        "(290.000000, 70.000000, 0.000000)",
        "(290.000000, 70.000000, 0.000000)",
        "(290.000000, 70.000000, 0.000000)",
        "(290.000000, 70.000000, 0.000000)",
        "(290.000000, 70.000000, 0.000000)",
        "(290.000000, 70.000000, 0.000000)",
        "(290.000000, 70.000000, 0.000000)",
        "(290.000000, 70.000000, 0.000000)",
        "(290.000000, 70.000000, 0.000000)",
        "(290.000000, 70.000000, 0.000000)",
        "(290.000000, 70.000000, 0.000000)",
        "(290.000000, 70.000000, 0.000000)",
        "(290.000000, 70.000000, 0.000000)",
        "(290.000000, 70.000000, 0.000000)",
        "(290.000000, 70.000000, 0.000000)",
        "(290.000000, 70.000000, 0.000000)",
        "(290.000000, 70.000000, 0.000000)",
        "(290.000000, 70.000000, 0.000000)",
        "(290.000000, 70.000000, 0.000000)",
        "(290.000000, 70.000000, 0.000000)",
        "(290.000000, 70.000000, 0.000000)",
        "(290.000000, 70.000000, 0.000000)",
        "(290.000000, 70.000000, 0.000000)",
        "(290.000000, 70.000000, 0.000000)",
        "(290.000000, 70.000000, 0.000000)",
        "(290.000000, 70.000000, 0.000000)",
        "(290.000000, 70.000000, 0.000000)",
        "(290.000000, 70.000000, 0.000000)",
        "(290.000000, 70.000000, 0.000000)",
        "(290.000000, 70.000000, 0.000000)",
        "(290.000000, 70.000000, 0.000000)",
        "(290.000000, 70.000000, 0.000000)",
        "(290.000000, 70.000000, 0.000000)",
        "(290.000000, 70.000000, 0.000000)",
        "(290.000000, 70.000000, 0.000000)",
        "(290.000000, 70.000000, 0.000000)",
        "(290.000000, 70.000000, 0.000000)",
        "(290.000000, 70.000000, 0.000000)",
        "(290.000000, 70.000000, 0.000000)",
        "(290.000000, 70.000000, 0.000000)",
        "(290.000000, 70.000000, 0.000000)",
        "(290.000000, 70.000000, 0.000000)",
        "(290.000000, 70.000000, 0.000000)",
        "(290.000000, 70.000000, 0.000000)",
        "(290.000000, 70.000000, 0.000000)",
        "(290.000000, 70.000000, 0.000000)",
        "(290.000000, 70.000000, 0.000000)",
        "(290.000000, 70.000000, 0.000000)",
        "(290.000000, 70.000000, 0.000000)",
        "(290.000000, 70.000000, 0.000000)",
        "(290.000000, 70.000000, 0.000000)",
        "(290.000000, 70.000000, 0.000000)",
        "(290.000000, 70.000000, 0.000000)",
        "(290.000000, 70.000000, 0.000000)",
        "(290.000000, 70.000000, 0.000000)",
        "(290.000000, 70.000000, 0.000000)",
        "(290.000000, 70.000000, 0.000000)",
        "(290.000000, 70.000000, 0.000000)",
        "(290.000000, 70.000000, 0.000000)",
        "(290.000000, 70.000000, 0.000000)",
        "(290.000000, 70.000000, 0.000000)",
        "(290.000000, 70.000000, 0.000000)",
        "(290.000000, 70.000000, 0.000000)",
        "(290.000000, 70.000000, 0.000000)",
        "(290.000000, 70.000000, 0.000000)",
        "(290.000000, 70.000000, 0.000000)",
        "(290.000000, 70.000000, 0.000000)",
        "(290.000000, 70.000000, 0.000000)",
        "(290.000000, 70.000000, 0.000000)",
        "(290.000000, 70.000000, 0.000000)",
        "(290.000000, 70.000000, 0.000000)",
        "(290.000000, 70.000000, 0.000000)",
        "(290.000000, 70.000000, 0.000000)",
        "(290.000000, 70.000000, 0.000000)",
        "(290.000000, 70.000000, 0.000000)",
        "(290.000000, 70.000000, 0.000000)",
        "(290.000000, 70.000000, 0.000000)",
        "(290.000000, 70.000000, 0.000000)",
        "(290.000000, 70.000000, 0.000000)",
        "(290.000000, 70.000000, 0.000000)",
        "(290.000000, 70.000000, 0.000000)",
        "(290.000000, 70.000000, 0.000000)",
        "(290.000000, 70.000000, 0.000000)",
        "(290.000000, 70.000000, 0.000000)",
        "(290.000000, 70.000000, 0.000000)",
        "(290.000000, 70.000000, 0.000000)",
        "(290.000000, 70.000000, 0.000000)",
        "(290.000000, 70.000000, 0.000000)",
        "(290.000000, 70.000000, 0.000000)",
        "(290.000000, 70.000000, 0.000000)",
        "(290.000000, 70.000000, 0.000000)",
        "(290.000000, 70.000000, 0.000000)",
        "(290.000000, 70.000000, 0.000000)",
        "(290.000000, 70.000000, 0.000000)",
        "(290.000000, 70.000000, 0.000000)",
        "(290.000000, 70.000000, 0.000000)",
        "(290.000000, 70.000000, 0.000000)",
        "(290.000000, 70.000000, 0.000000)",
        "(290.000000, 70.000000, 0.000000)",
        "(290.000000, 70.000000, 0.000000)",
        "(290.000000, 70.000000, 0.000000)",
        "(290.000000, 70.000000, 0.000000)",
        "(290.000000, 70.000000, 0.000000)",
        "(290.000000, 70.000000, 0.000000)",
        "(290.000000, 70.000000, 0.000000)",
        "(290.000000, 70.000000, 0.000000)",
        "(290.000000, 70.000000, 0.000000)",
        "(290.000000, 70.000000, 0.000000)",
        "(290.000000, 70.000000, 0.000000)",
        "(290.000000, 70.000000, 0.000000)",
        "(290.000000, 70.000000, 0.000000)",
        "(290.000000, 70.000000, 0.000000)",
        "(290.000000, 70.000000, 0.000000)",
        "(290.000000, 70.000000, 0.000000)",
        "(290.000000, 70.000000, 0.000000)",
        "(290.000000, 70.000000, 0.000000)",
        "(290.000000, 70.000000, 0.000000)",
        "(290.000000, 70.000000, 0.000000)",
        "(290.000000, 70.000000, 0.000000)",
        "(290.000000, 70.000000, 0.000000)",
        "(290.000000, 70.000000, 0.000000)",
        "(290.000000, 70.000000, 0.000000)",
        "(290.000000, 70.000000, 0.000000)",
        "(290.000000, 70.000000, 0.000000)",
        "(290.000000, 70.000000, 0.000000)",
        "(290.000000, 70.000000, 0.000000)",
        "(290.000000, 70.000000, 0.000000)",
        "(290.000000, 70.000000, 0.000000)",
        "(290.000000, 70.000000, 0.000000)",
        "(290.000000, 70.000000, 0.000000)",
        "(290.000000, 70.000000, 0.000000)",
        "(290.000000, 70.000000, 0.000000)",
        "(290.000000, 70.000000, 0.000000)",
        "(290.000000, 70.000000, 0.000000)",
        "(290.000000, 70.000000, 0.000000)",
        "(290.000000, 70.000000, 0.000000)",
        "(290.000000, 70.000000, 0.000000)",
        "(290.000000, 70.000000, 0.000000)",
        "(290.000000, 70.000000, 0.000000)",
        "(290.000000, 70.000000, 0.000000)",
        "(290.000000, 70.000000, 0.000000)",
        "(290.000000, 70.000000, 0.000000)",
        "(290.000000, 70.000000, 0.000000)",
        "(290.000000, 70.000000, 0.000000)",
        "(290.000000, 70.000000, 0.000000)",
        "(290.000000, 70.000000, 0.000000)",
        "(290.000000, 70.000000, 0.000000)",
        "(290.000000, 70.000000, 0.000000)",
        "(290.000000, 70.000000, 0.000000)",
        "(290.000000, 70.000000, 0.000000)",
        "(290.000000, 70.000000, 0.000000)",
        "(290.000000, 70.000000, 0.000000)",
        "(290.000000, 70.000000, 0.000000)",
        "(290.000000, 70.000000, 0.000000)",
        "(290.000000, 70.000000, 0.000000)",
        "(290.000000, 70.000000, 0.000000)",
        "(290.000000, 70.000000, 0.000000)",
        "(290.000000, 70.000000, 0.000000)",
        "(290.000000, 70.000000, 0.000000)",
        "(290.000000, 70.000000, 0.000000)",
        "(290.000000, 70.000000, 0.000000)",
        "(290.000000, 70.000000, 0.000000)",
        "(290.000000, 70.000000, 0.000000)",
        "(290.000000, 70.000000, 0.000000)",
        "(290.000000, 70.000000, 0.000000)",
        "(290.000000, 70.000000, 0.000000)",
        "(290.000000, 70.000000, 0.000000)",
        "(290.000000, 70.000000, 0.000000)",
        "(290.000000, 70.000000, 0.000000)",
        "(290.000000, 70.000000, 0.000000)",
        "(290.000000, 70.000000, 0.000000)",
        "(290.000000, 70.000000, 0.000000)",
        "(290.000000, 70.000000, 0.000000)",
        "(290.000000, 70.000000, 0.000000)",
        "(290.000000, 70.000000, 0.000000)",
        "(290.000000, 70.000000, 0.000000)",
        "(290.000000, 70.000000, 0.000000)",
        "(290.000000, 70.000000, 0.000000)",
        "(290.000000, 70.000000, 0.000000)",
        "(290.000000, 70.000000, 0.000000)",
        "(290.000000, 70.000000, 0.000000)",
        "(290.000000, 70.000000, 0.000000)",
        "(290.000000, 70.000000, 0.000000)",
        "(290.000000, 70.000000, 0.000000)",
        "(290.000000, 70.000000, 0.000000)",
        "(290.000000, 70.000000, 0.000000)",
        "(290.000000, 70.000000, 0.000000)",
        "(290.000000, 70.000000, 0.000000)",
        "(290.000000, 70.000000, 0.000000)",
        "(290.000000, 70.000000, 0.000000)",
        "(290.000000, 70.000000, 0.000000)",
        "(290.000000, 70.000000, 0.000000)",
        "(290.000000, 70.000000, 0.000000)",
        "(290.000000, 70.000000, 0.000000)",
        "(290.000000, 70.000000, 0.000000)",
        "(290.000000, 70.000000, 0.000000)",
        "(290.000000, 70.000000, 0.000000)",
        "(290.000000, 70.000000, 0.000000)",
        "(290.000000, 70.000000, 0.000000)",
        "(290.000000, 70.000000, 0.000000)",
        "(290.000000, 70.000000, 0.000000)",
        "(290.000000, 70.000000, 0.000000)",
        "(290.000000, 70.000000, 0.000000)",
        "(290.000000, 70.000000, 0.000000)",
        "(290.000000, 70.000000, 0.000000)",
        "(290.000000, 70.000000, 0.000000)",
        "(290.000000, 70.000000, 0.000000)",
        "(290.000000, 70.000000, 0.000000)",
        "(290.000000, 70.000000, 0.000000)",
        "(290.000000, 70.000000, 0.000000)",
        "(290.000000, 70.000000, 0.000000)",
        "(290.000000, 70.000000, 0.000000)",
        "(290.000000, 70.000000, 0.000000)",
        "(290.000000, 70.000000, 0.000000)",
        "(290.000000, 70.000000, 0.000000)",
        "(290.000000, 70.000000, 0.000000)",
        "(290.000000, 70.000000, 0.000000)",
        "(290.000000, 70.000000, 0.000000)",
        "(290.000000, 70.000000, 0.000000)",
        "(290.000000, 70.000000, 0.000000)",
        "(290.000000, 70.000000, 0.000000)",
        "(290.000000, 70.000000, 0.000000)",
        "(290.000000, 70.000000, 0.000000)",
        "(290.000000, 70.000000, 0.000000)",
        "(290.000000, 70.000000, 0.000000)",
        "(290.000000, 70.000000, 0.000000)",
        "(290.000000, 70.000000, 0.000000)",
        "(290.000000, 70.000000, 0.000000)",
        "(290.000000, 70.000000, 0.000000)",
        "(290.000000, 70.000000, 0.000000)",
        "(290.000000, 70.000000, 0.000000)",
        "(290.000000, 70.000000, 0.000000)",
        "(290.000000, 70.000000, 0.000000)",
        "(290.000000, 70.000000, 0.000000)",
        "(290.000000, 70.000000, 0.000000)",
        "(290.000000, 70.000000, 0.000000)",
        "(290.000000, 70.000000, 0.000000)",
        "(290.000000, 70.000000, 0.000000)",
        "(290.000000, 70.000000, 0.000000)",
        "(290.000000, 70.000000, 0.000000)",
        "(290.000000, 70.000000, 0.000000)",
        "(290.000000, 70.000000, 0.000000)",
        "(290.000000, 70.000000, 0.000000)",
        "(290.000000, 70.000000, 0.000000)",
        "(290.000000, 70.000000, 0.000000)",
        "(290.000000, 70.000000, 0.000000)",
        "(290.000000, 70.000000, 0.000000)",
        "(290.000000, 70.000000, 0.000000)",
        "(290.000000, 70.000000, 0.000000)",
        "(290.000000, 70.000000, 0.000000)",
        "(290.000000, 70.000000, 0.000000)",
        "(290.000000, 70.000000, 0.000000)",
        "(290.000000, 70.000000, 0.000000)",
        "(290.000000, 70.000000, 0.000000)",
        "(290.000000, 70.000000, 0.000000)",
        "(290.000000, 70.000000, 0.000000)",
        "(290.000000, 70.000000, 0.000000)",
        "(290.000000, 70.000000, 0.000000)",
        "(290.000000, 70.000000, 0.000000)",
        "(290.000000, 70.000000, 0.000000)",
        "(290.000000, 70.000000, 0.000000)",
        "(290.000000, 70.000000, 0.000000)",
        "(290.000000, 70.000000, 0.000000)",
        "(290.000000, 70.000000, 0.000000)",
        "(290.000000, 70.000000, 0.000000)",
        "(290.000000, 70.000000, 0.000000)",
        "(290.000000, 70.000000, 0.000000)",
        "(290.000000, 70.000000, 0.000000)",
        "(290.000000, 70.000000, 0.000000)",
        "(290.000000, 70.000000, 0.000000)",
        "(290.000000, 70.000000, 0.000000)",
        "(290.000000, 70.000000, 0.000000)",
        "(290.000000, 70.000000, 0.000000)",
        "(290.000000, 70.000000, 0.000000)",
        "(290.000000, 70.000000, 0.000000)",
        "(290.000000, 70.000000, 0.000000)",
        "(290.000000, 70.000000, 0.000000)",
        "(290.000000, 70.000000, 0.000000)",
        "(290.000000, 70.000000, 0.000000)",
        "(290.000000, 70.000000, 0.000000)",
        "(290.000000, 70.000000, 0.000000)",
        "(290.000000, 70.000000, 0.000000)",
        "(290.000000, 70.000000, 0.000000)",
        "(290.000000, 70.000000, 0.000000)",
        "(290.000000, 70.000000, 0.000000)",
        "(290.000000, 70.000000, 0.000000)",
        "(290.000000, 70.000000, 0.000000)",
        "(290.000000, 70.000000, 0.000000)",
        "(290.000000, 70.000000, 0.000000)",
        "(290.000000, 70.000000, 0.000000)",
        "(290.000000, 70.000000, 0.000000)",
        "(290.000000, 70.000000, 0.000000)",
        "(290.000000, 70.000000, 0.000000)",
        "(290.000000, 70.000000, 0.000000)",
        "(290.000000, 70.000000, 0.000000)",
        "(290.000000, 70.000000, 0.000000)",
        "(290.000000, 70.000000, 0.000000)",
        "(290.000000, 70.000000, 0.000000)",
        "(290.000000, 70.000000, 0.000000)",
        "(290.000000, 70.000000, 0.000000)",
        "(290.000000, 70.000000, 0.000000)",
        "(290.000000, 70.000000, 0.000000)",
        "(290.000000, 70.000000, 0.000000)",
        "(290.000000, 70.000000, 0.000000)",
        "(290.000000, 70.000000, 0.000000)",
        "(290.000000, 70.000000, 0.000000)",
        "(290.000000, 70.000000, 0.000000)",
        "(290.000000, 70.000000, 0.000000)",
        "(290.000000, 70.000000, 0.000000)",
        "(290.000000, 70.000000, 0.000000)",
        "(290.000000, 70.000000, 0.000000)",
        "(290.000000, 70.000000, 0.000000)",
        "(290.000000, 70.000000, 0.000000)",
        "(290.000000, 70.000000, 0.000000)",
        "(290.000000, 70.000000, 0.000000)",
        "(290.000000, 70.000000, 0.000000)",
        "(290.000000, 70.000000, 0.000000)",
        "(290.000000, 70.000000, 0.000000)",
        "(290.000000, 70.000000, 0.000000)",
        "(290.000000, 70.000000, 0.000000)",
        "(290.000000, 70.000000, 0.000000)",
[truncated: 249,946 more chars]
