# Supplementary material for: Playing the mirror game in virtual reality with an autonomous character
Source: Sci Rep. 2022 Dec 9;12:21329. doi: 10.1038/s41598-022-25197-z (PMC9734752; doi:10.1038/s41598-022-25197-z)
Supplement: Supplementary file 2 — Supplementary Information 1. [file 41598_2022_25197_MOESM2_ESM.zip › Data/Couple14/condition2_trial1_player2.json]

{
    "isFemale": false,
    "eyesLevel": 1.6738388538360596,
    "timestamps": [
        0.0,
        0.02001953125,
        0.03997802734375,
        0.05999755859375,
        0.08001708984375,
        0.0999755859375,
        0.1199951171875,
        0.1400146484375,
        0.15997314453125,
        0.17999267578125,
        0.20001220703125,
        0.22003173828125,
        0.239990234375,
        0.260009765625,
        0.280029296875,
        0.29998779296875,
        0.32000732421875,
        0.34002685546875,
        0.3599853515625,
        0.3800048828125,
        0.4000244140625,
        0.41998291015625,
        0.44000244140625,
        0.46002197265625,
        0.47998046875,
        0.5,
        0.52001953125,
        0.53997802734375,
        0.55999755859375,
        0.58001708984375,
        0.5999755859375,
        0.6199951171875,
        0.6400146484375,
        0.65997314453125,
        0.67999267578125,
        0.70001220703125,
        0.72003173828125,
        0.739990234375,
        0.760009765625,
        0.780029296875,
        0.79998779296875,
        0.82000732421875,
        0.84002685546875,
        0.8599853515625,
        0.8800048828125,
        0.9000244140625,
        0.91998291015625,
        0.94000244140625,
        0.96002197265625,
        0.97998046875,
        1.0,
        1.02001953125,
        1.03997802734375,
        1.05999755859375,
        1.08001708984375,
        1.0999755859375,
        1.1199951171875,
        1.1400146484375,
        1.15997314453125,
        1.17999267578125,
        1.20001220703125,
        1.22003173828125,
        1.239990234375,
        1.260009765625,
        1.280029296875,
        1.29998779296875,
        1.32000732421875,
        1.34002685546875,
        1.3599853515625,
        1.3800048828125,
        1.4000244140625,
        1.41998291015625,
        1.44000244140625,
        1.46002197265625,
        1.47998046875,
        1.5,
        1.52001953125,
        1.53997802734375,
        1.55999755859375,
        1.58001708984375,
        1.5999755859375,
        1.6199951171875,
        1.6400146484375,
        1.65997314453125,
        1.67999267578125,
        1.70001220703125,
        1.72003173828125,
        1.739990234375,
        1.760009765625,
        1.780029296875,
        1.79998779296875,
        1.82000732421875,
        1.84002685546875,
        1.8599853515625,
        1.8800048828125,
        1.9000244140625,
        1.91998291015625,
        1.94000244140625,
        1.96002197265625,
        1.97998046875,
        2.0,
        2.02001953125,
        2.03997802734375,
        2.05999755859375,
        2.08001708984375,
        2.0999755859375,
        2.1199951171875,
        2.1400146484375,
        2.15997314453125,
        2.17999267578125,
        2.20001220703125,
        2.22003173828125,
        2.239990234375,
        2.260009765625,
        2.280029296875,
        2.29998779296875,
        2.32000732421875,
        2.34002685546875,
        2.3599853515625,
        2.3800048828125,
        2.4000244140625,
        2.41998291015625,
        2.44000244140625,
        2.46002197265625,
        2.47998046875,
        2.5,
        2.52001953125,
        2.53997802734375,
        2.55999755859375,
        2.58001708984375,
        2.5999755859375,
        2.6199951171875,
        2.6400146484375,
        2.65997314453125,
        2.67999267578125,
        2.70001220703125,
        2.72003173828125,
        2.739990234375,
        2.760009765625,
        2.780029296875,
        2.79998779296875,
        2.82000732421875,
        2.84002685546875,
        2.8599853515625,
        2.8800048828125,
        2.9000244140625,
        2.91998291015625,
        2.94000244140625,
        2.96002197265625,
        2.97998046875,
        3.0,
        3.02001953125,
        3.03997802734375,
        3.05999755859375,
        3.08001708984375,
        3.0999755859375,
        3.1199951171875,
        3.1400146484375,
        3.15997314453125,
        3.17999267578125,
        3.20001220703125,
        3.22003173828125,
        3.239990234375,
        3.260009765625,
        3.280029296875,
        3.29998779296875,
        3.32000732421875,
        3.34002685546875,
        3.3599853515625,
        3.3800048828125,
        3.4000244140625,
        3.41998291015625,
        3.44000244140625,
        3.46002197265625,
        3.47998046875,
        3.5,
        3.52001953125,
        3.53997802734375,
        3.55999755859375,
        3.58001708984375,
        3.5999755859375,
        3.6199951171875,
        3.6400146484375,
        3.65997314453125,
        3.67999267578125,
        3.70001220703125,
        3.72003173828125,
        3.739990234375,
        3.760009765625,
        3.780029296875,
        3.79998779296875,
        3.82000732421875,
        3.84002685546875,
        3.8599853515625,
        3.8800048828125,
        3.9000244140625,
        3.91998291015625,
        3.94000244140625,
        3.96002197265625,
        3.97998046875,
        4.0,
        4.02001953125,
        4.03997802734375,
        4.05999755859375,
        4.08001708984375,
        4.0999755859375,
        4.1199951171875,
        4.1400146484375,
        4.15997314453125,
        4.17999267578125,
        4.20001220703125,
        4.22003173828125,
        4.239990234375,
        4.260009765625,
        4.280029296875,
        4.29998779296875,
        4.32000732421875,
        4.34002685546875,
        4.3599853515625,
        4.3800048828125,
        4.4000244140625,
        4.41998291015625,
        4.44000244140625,
        4.46002197265625,
        4.47998046875,
        4.5,
        4.52001953125,
        4.53997802734375,
        4.55999755859375,
        4.58001708984375,
        4.5999755859375,
        4.6199951171875,
        4.6400146484375,
        4.65997314453125,
        4.67999267578125,
        4.70001220703125,
        4.72003173828125,
        4.739990234375,
        4.760009765625,
        4.780029296875,
        4.79998779296875,
        4.82000732421875,
        4.84002685546875,
        4.8599853515625,
        4.8800048828125,
        4.9000244140625,
        4.91998291015625,
        4.94000244140625,
        4.96002197265625,
        4.97998046875,
        5.0,
        5.02001953125,
        5.03997802734375,
        5.05999755859375,
        5.08001708984375,
        5.0999755859375,
        5.1199951171875,
        5.1400146484375,
        5.15997314453125,
        5.17999267578125,
        5.20001220703125,
        5.22003173828125,
        5.239990234375,
        5.260009765625,
        5.280029296875,
        5.29998779296875,
        5.32000732421875,
        5.34002685546875,
        5.3599853515625,
        5.3800048828125,
        5.4000244140625,
        5.41998291015625,
        5.44000244140625,
        5.46002197265625,
        5.47998046875,
        5.5,
        5.52001953125,
        5.53997802734375,
        5.55999755859375,
        5.58001708984375,
        5.5999755859375,
        5.6199951171875,
        5.6400146484375,
        5.65997314453125,
        5.67999267578125,
        5.70001220703125,
        5.72003173828125,
        5.739990234375,
        5.760009765625,
        5.780029296875,
        5.79998779296875,
        5.82000732421875,
        5.84002685546875,
        5.8599853515625,
        5.8800048828125,
        5.9000244140625,
        5.91998291015625,
        5.94000244140625,
        5.96002197265625,
        5.97998046875,
        6.0,
        6.02001953125,
        6.03997802734375,
        6.05999755859375,
        6.08001708984375,
        6.0999755859375,
        6.1199951171875,
        6.1400146484375,
        6.15997314453125,
        6.17999267578125,
        6.20001220703125,
        6.22003173828125,
        6.239990234375,
        6.260009765625,
        6.280029296875,
        6.29998779296875,
        6.32000732421875,
        6.34002685546875,
        6.3599853515625,
        6.3800048828125,
        6.4000244140625,
        6.41998291015625,
        6.44000244140625,
        6.46002197265625,
        6.47998046875,
        6.5,
        6.52001953125,
        6.53997802734375,
        6.55999755859375,
        6.58001708984375,
        6.5999755859375,
        6.6199951171875,
        6.6400146484375,
        6.65997314453125,
        6.67999267578125,
        6.70001220703125,
        6.72003173828125,
        6.739990234375,
        6.760009765625,
        6.780029296875,
        6.79998779296875,
        6.82000732421875,
        6.84002685546875,
        6.8599853515625,
        6.8800048828125,
        6.9000244140625,
        6.91998291015625,
        6.94000244140625,
        6.96002197265625,
        6.97998046875,
        7.0,
        7.02001953125,
        7.03997802734375,
        7.05999755859375,
        7.08001708984375,
        7.0999755859375,
        7.1199951171875,
        7.1400146484375,
        7.15997314453125,
        7.17999267578125,
        7.20001220703125,
        7.22003173828125,
        7.239990234375,
        7.260009765625,
        7.280029296875,
        7.29998779296875,
        7.32000732421875,
        7.34002685546875,
        7.3599853515625,
        7.3800048828125,
        7.4000244140625,
        7.41998291015625,
        7.44000244140625,
        7.46002197265625,
        7.47998046875,
        7.5,
        7.52001953125,
        7.53997802734375,
        7.55999755859375,
        7.58001708984375,
        7.5999755859375,
        7.6199951171875,
        7.6400146484375,
        7.65997314453125,
        7.67999267578125,
        7.70001220703125,
        7.72003173828125,
        7.739990234375,
        7.760009765625,
        7.780029296875,
        7.79998779296875,
        7.82000732421875,
        7.84002685546875,
        7.8599853515625,
        7.8800048828125,
        7.9000244140625,
        7.91998291015625,
        7.94000244140625,
        7.96002197265625,
        7.97998046875,
        8.0,
        8.02001953125,
        8.03997802734375,
        8.05999755859375,
        8.08001708984375,
        8.0999755859375,
        8.1199951171875,
        8.1400146484375,
        8.15997314453125,
        8.17999267578125,
        8.20001220703125,
        8.22003173828125,
        8.239990234375,
        8.260009765625,
        8.280029296875,
        8.29998779296875,
        8.32000732421875,
        8.34002685546875,
        8.3599853515625,
        8.3800048828125,
        8.4000244140625,
        8.41998291015625,
        8.44000244140625,
        8.46002197265625,
        8.47998046875,
        8.5,
        8.52001953125,
        8.53997802734375,
        8.55999755859375,
        8.58001708984375,
        8.5999755859375,
        8.6199951171875,
        8.6400146484375,
        8.65997314453125,
        8.67999267578125,
        8.70001220703125,
        8.72003173828125,
        8.739990234375,
        8.760009765625,
        8.780029296875,
        8.79998779296875,
        8.82000732421875,
        8.84002685546875,
        8.8599853515625,
        8.8800048828125,
        8.9000244140625,
        8.91998291015625,
        8.94000244140625,
        8.96002197265625,
        8.97998046875,
        9.0,
        9.02001953125,
        9.03997802734375,
        9.05999755859375,
        9.08001708984375,
        9.0999755859375,
        9.1199951171875,
        9.1400146484375,
        9.15997314453125,
        9.17999267578125,
        9.20001220703125,
        9.22003173828125,
        9.239990234375,
        9.260009765625,
        9.280029296875,
        9.29998779296875,
        9.32000732421875,
        9.34002685546875,
        9.3599853515625,
        9.3800048828125,
        9.4000244140625,
        9.41998291015625,
        9.44000244140625,
        9.46002197265625,
        9.47998046875,
        9.5,
        9.52001953125,
        9.53997802734375,
        9.55999755859375,
        9.58001708984375,
        9.5999755859375,
        9.6199951171875,
        9.6400146484375,
        9.65997314453125,
        9.67999267578125,
        9.70001220703125,
        9.72003173828125,
        9.739990234375,
        9.760009765625,
        9.780029296875,
        9.79998779296875,
        9.82000732421875,
        9.84002685546875,
        9.8599853515625,
        9.8800048828125,
        9.9000244140625,
        9.91998291015625,
        9.94000244140625,
        9.96002197265625,
        9.97998046875,
        10.0,
        10.02001953125,
        10.03997802734375,
        10.05999755859375,
        10.08001708984375,
        10.0999755859375,
        10.1199951171875,
        10.1400146484375,
        10.15997314453125,
        10.17999267578125,
        10.20001220703125,
        10.22003173828125,
        10.239990234375,
        10.260009765625,
        10.280029296875,
        10.29998779296875,
        10.32000732421875,
        10.34002685546875,
        10.3599853515625,
        10.3800048828125,
        10.4000244140625,
        10.41998291015625,
        10.44000244140625,
        10.46002197265625,
        10.47998046875,
        10.5,
        10.52001953125,
        10.53997802734375,
        10.55999755859375,
        10.58001708984375,
        10.5999755859375,
        10.6199951171875,
        10.6400146484375,
        10.65997314453125,
        10.67999267578125,
        10.70001220703125,
        10.72003173828125,
        10.739990234375,
        10.760009765625,
        10.780029296875,
        10.79998779296875,
        10.82000732421875,
        10.84002685546875,
        10.8599853515625,
        10.8800048828125,
        10.9000244140625,
        10.91998291015625,
        10.94000244140625,
        10.96002197265625,
        10.97998046875,
        11.0,
        11.02001953125,
        11.03997802734375,
        11.05999755859375,
        11.08001708984375,
        11.0999755859375,
        11.1199951171875,
        11.1400146484375,
        11.15997314453125,
        11.17999267578125,
        11.20001220703125,
        11.22003173828125,
        11.239990234375,
        11.260009765625,
        11.280029296875,
        11.29998779296875,
        11.32000732421875,
        11.34002685546875,
        11.3599853515625,
        11.3800048828125,
        11.4000244140625,
        11.41998291015625,
        11.44000244140625,
        11.46002197265625,
        11.47998046875,
        11.5,
        11.52001953125,
        11.53997802734375,
        11.55999755859375,
        11.58001708984375,
        11.5999755859375,
        11.6199951171875,
        11.6400146484375,
        11.65997314453125,
        11.67999267578125,
        11.70001220703125,
        11.72003173828125,
        11.739990234375,
        11.760009765625,
        11.780029296875,
        11.79998779296875,
        11.82000732421875,
        11.84002685546875,
        11.8599853515625,
        11.8800048828125,
        11.9000244140625,
        11.91998291015625,
        11.94000244140625,
        11.96002197265625,
        11.97998046875,
        12.0,
        12.02001953125,
        12.03997802734375,
        12.05999755859375,
        12.08001708984375,
        12.0999755859375,
        12.1199951171875,
        12.1400146484375,
        12.15997314453125,
        12.17999267578125,
        12.20001220703125,
        12.22003173828125,
        12.239990234375,
        12.260009765625,
        12.280029296875,
        12.29998779296875,
        12.32000732421875,
        12.34002685546875,
        12.3599853515625,
        12.3800048828125,
        12.4000244140625,
        12.41998291015625,
        12.44000244140625,
        12.46002197265625,
        12.47998046875,
        12.5,
        12.52001953125,
        12.53997802734375,
        12.55999755859375,
        12.58001708984375,
        12.5999755859375,
        12.6199951171875,
        12.6400146484375,
        12.65997314453125,
        12.67999267578125,
        12.70001220703125,
        12.72003173828125,
        12.739990234375,
        12.760009765625,
        12.780029296875,
        12.79998779296875,
        12.82000732421875,
        12.84002685546875,
        12.8599853515625,
        12.8800048828125,
        12.9000244140625,
        12.91998291015625,
        12.94000244140625,
        12.96002197265625,
        12.97998046875,
        13.0,
        13.02001953125,
        13.03997802734375,
        13.05999755859375,
        13.08001708984375,
        13.0999755859375,
        13.1199951171875,
        13.1400146484375,
        13.15997314453125,
        13.17999267578125,
        13.20001220703125,
        13.22003173828125,
        13.239990234375,
        13.260009765625,
        13.280029296875,
        13.29998779296875,
        13.32000732421875,
        13.34002685546875,
        13.3599853515625,
        13.3800048828125,
        13.4000244140625,
        13.41998291015625,
        13.44000244140625,
        13.46002197265625,
        13.47998046875,
        13.5,
        13.52001953125,
        13.53997802734375,
        13.55999755859375,
        13.58001708984375,
        13.5999755859375,
        13.6199951171875,
        13.6400146484375,
        13.65997314453125,
        13.67999267578125,
        13.70001220703125,
        13.719970703125,
        13.739990234375,
        13.760009765625,
        13.780029296875,
        13.79998779296875,
        13.82000732421875,
        13.84002685546875,
        13.8599853515625,
        13.8800048828125,
        13.9000244140625,
        13.91998291015625,
        13.94000244140625,
        13.96002197265625,
        13.97998046875,
        14.0,
        14.02001953125,
        14.03997802734375,
        14.05999755859375,
        14.08001708984375,
        14.0999755859375,
        14.1199951171875,
        14.1400146484375,
        14.15997314453125,
        14.17999267578125,
        14.20001220703125,
        14.219970703125,
        14.239990234375,
        14.260009765625,
        14.280029296875,
        14.29998779296875,
        14.32000732421875,
        14.34002685546875,
        14.3599853515625,
        14.3800048828125,
        14.4000244140625,
        14.41998291015625,
        14.44000244140625,
        14.46002197265625,
        14.47998046875,
        14.5,
        14.52001953125,
        14.53997802734375,
        14.55999755859375,
        14.58001708984375,
        14.5999755859375,
        14.6199951171875,
        14.6400146484375,
        14.65997314453125,
        14.67999267578125,
        14.70001220703125,
        14.719970703125,
        14.739990234375,
        14.760009765625,
        14.780029296875,
        14.79998779296875,
        14.82000732421875,
        14.84002685546875,
        14.8599853515625,
        14.8800048828125,
        14.9000244140625,
        14.91998291015625,
        14.94000244140625,
        14.96002197265625,
        14.97998046875,
        15.0,
        15.02001953125,
        15.03997802734375,
        15.05999755859375,
        15.08001708984375,
        15.0999755859375,
        15.1199951171875,
        15.1400146484375,
        15.15997314453125,
        15.17999267578125,
        15.20001220703125,
        15.219970703125,
        15.239990234375,
        15.260009765625,
        15.280029296875,
        15.29998779296875,
        15.32000732421875,
        15.34002685546875,
        15.3599853515625,
        15.3800048828125,
        15.4000244140625,
        15.41998291015625,
        15.44000244140625,
        15.46002197265625,
        15.47998046875,
        15.5,
        15.52001953125,
        15.53997802734375,
        15.55999755859375,
        15.58001708984375,
        15.5999755859375,
        15.6199951171875,
        15.6400146484375,
        15.65997314453125,
        15.67999267578125,
        15.70001220703125,
        15.719970703125,
        15.739990234375,
        15.760009765625,
        15.780029296875,
        15.79998779296875,
        15.82000732421875,
        15.84002685546875,
        15.8599853515625,
        15.8800048828125,
        15.9000244140625,
        15.91998291015625,
        15.94000244140625,
        15.96002197265625,
        15.97998046875,
        16.0,
        16.02001953125,
        16.03997802734375,
        16.05999755859375,
        16.08001708984375,
        16.0999755859375,
        16.1199951171875,
        16.1400146484375,
        16.15997314453125,
        16.17999267578125,
        16.20001220703125,
        16.219970703125,
        16.239990234375,
        16.260009765625,
        16.280029296875,
        16.29998779296875,
        16.32000732421875,
        16.34002685546875,
        16.3599853515625,
        16.3800048828125,
        16.4000244140625,
        16.41998291015625,
        16.44000244140625,
        16.46002197265625,
        16.47998046875,
        16.5,
        16.52001953125,
        16.53997802734375,
        16.55999755859375,
        16.58001708984375,
        16.5999755859375,
        16.6199951171875,
        16.6400146484375,
        16.65997314453125,
        16.67999267578125,
        16.70001220703125,
        16.719970703125,
        16.739990234375,
        16.760009765625,
        16.780029296875,
        16.79998779296875,
        16.82000732421875,
        16.84002685546875,
        16.8599853515625,
        16.8800048828125,
        16.9000244140625,
        16.91998291015625,
        16.94000244140625,
        16.96002197265625,
        16.97998046875,
        17.0,
        17.02001953125,
        17.03997802734375,
        17.05999755859375,
        17.08001708984375,
        17.0999755859375,
        17.1199951171875,
        17.1400146484375,
        17.15997314453125,
        17.17999267578125,
        17.20001220703125,
        17.219970703125,
        17.239990234375,
        17.260009765625,
        17.280029296875,
        17.29998779296875,
        17.32000732421875,
        17.34002685546875,
        17.3599853515625,
        17.3800048828125,
        17.4000244140625,
        17.41998291015625,
        17.44000244140625,
        17.46002197265625,
        17.47998046875,
        17.5,
        17.52001953125,
        17.53997802734375,
        17.55999755859375,
        17.58001708984375,
        17.5999755859375,
        17.6199951171875,
        17.6400146484375,
        17.65997314453125,
        17.67999267578125,
        17.70001220703125,
        17.719970703125,
        17.739990234375,
        17.760009765625,
        17.780029296875,
        17.79998779296875,
        17.82000732421875,
        17.84002685546875,
        17.8599853515625,
        17.8800048828125,
        17.9000244140625,
        17.91998291015625,
        17.94000244140625,
        17.96002197265625,
        17.97998046875,
        18.0,
        18.02001953125,
        18.03997802734375,
        18.05999755859375,
        18.08001708984375,
        18.0999755859375,
        18.1199951171875,
        18.1400146484375,
        18.15997314453125,
        18.17999267578125,
        18.20001220703125,
        18.219970703125,
        18.239990234375,
        18.260009765625,
        18.280029296875,
        18.29998779296875,
        18.32000732421875,
        18.34002685546875,
        18.3599853515625,
        18.3800048828125,
        18.4000244140625,
        18.41998291015625,
        18.44000244140625,
        18.46002197265625,
        18.47998046875,
        18.5,
        18.52001953125,
        18.53997802734375,
        18.55999755859375,
        18.58001708984375,
        18.5999755859375,
        18.6199951171875,
        18.6400146484375,
        18.65997314453125,
        18.67999267578125,
        18.70001220703125,
        18.719970703125,
        18.739990234375,
        18.760009765625,
        18.780029296875,
        18.79998779296875,
        18.82000732421875,
        18.84002685546875,
        18.8599853515625,
        18.8800048828125,
        18.9000244140625,
        18.91998291015625,
        18.94000244140625,
        18.96002197265625,
        18.97998046875,
        19.0,
        19.02001953125,
        19.03997802734375,
        19.05999755859375,
        19.08001708984375,
        19.0999755859375,
        19.1199951171875,
        19.1400146484375,
        19.15997314453125,
        19.17999267578125,
        19.20001220703125,
        19.219970703125,
        19.239990234375,
        19.260009765625,
        19.280029296875,
        19.29998779296875,
        19.32000732421875,
        19.34002685546875,
        19.3599853515625,
        19.3800048828125,
        19.4000244140625,
        19.41998291015625,
        19.44000244140625,
        19.46002197265625,
        19.47998046875,
        19.5,
        19.52001953125,
        19.53997802734375,
        19.55999755859375,
        19.58001708984375,
        19.5999755859375,
        19.6199951171875,
        19.6400146484375,
        19.65997314453125,
        19.67999267578125,
        19.70001220703125,
        19.719970703125,
        19.739990234375,
        19.760009765625,
        19.780029296875,
        19.79998779296875,
        19.82000732421875,
        19.84002685546875,
        19.8599853515625,
        19.8800048828125,
        19.9000244140625,
        19.91998291015625,
        19.94000244140625,
        19.96002197265625,
        19.97998046875,
        20.0,
        20.02001953125,
        20.03997802734375,
        20.05999755859375,
        20.08001708984375,
        20.0999755859375,
        20.1199951171875,
        20.1400146484375,
        20.15997314453125,
        20.17999267578125,
        20.20001220703125,
        20.219970703125,
        20.239990234375,
        20.260009765625,
        20.280029296875,
        20.29998779296875,
        20.32000732421875,
        20.34002685546875,
        20.3599853515625,
        20.3800048828125,
        20.4000244140625,
        20.41998291015625,
        20.44000244140625,
        20.46002197265625,
        20.47998046875,
        20.5,
        20.52001953125,
        20.53997802734375,
        20.55999755859375,
        20.58001708984375,
        20.5999755859375,
        20.6199951171875,
        20.6400146484375,
        20.65997314453125,
        20.67999267578125,
        20.70001220703125,
        20.719970703125,
        20.739990234375,
        20.760009765625,
        20.780029296875,
        20.79998779296875,
        20.82000732421875,
        20.84002685546875,
        20.8599853515625,
        20.8800048828125,
        20.9000244140625,
        20.91998291015625,
        20.94000244140625,
        20.96002197265625,
        20.97998046875,
        21.0,
        21.02001953125,
        21.03997802734375,
        21.05999755859375,
        21.08001708984375,
        21.0999755859375,
        21.1199951171875,
        21.1400146484375,
        21.15997314453125,
        21.17999267578125,
        21.20001220703125,
        21.219970703125,
        21.239990234375,
        21.260009765625,
        21.280029296875,
        21.29998779296875,
        21.32000732421875,
        21.34002685546875,
        21.3599853515625,
        21.3800048828125,
        21.4000244140625,
        21.41998291015625,
        21.44000244140625,
        21.46002197265625,
        21.47998046875,
        21.5,
        21.52001953125,
        21.53997802734375,
        21.55999755859375,
        21.58001708984375,
        21.5999755859375,
        21.6199951171875,
        21.6400146484375,
        21.65997314453125,
        21.67999267578125,
        21.70001220703125,
        21.719970703125,
        21.739990234375,
        21.760009765625,
        21.780029296875,
        21.79998779296875,
        21.82000732421875,
        21.84002685546875,
        21.8599853515625,
        21.8800048828125,
        21.9000244140625,
        21.91998291015625,
        21.94000244140625,
        21.96002197265625,
        21.97998046875,
        22.0,
        22.02001953125,
        22.03997802734375,
        22.05999755859375,
        22.08001708984375,
        22.0999755859375,
        22.1199951171875,
        22.1400146484375,
        22.15997314453125,
        22.17999267578125,
        22.20001220703125,
        22.219970703125,
        22.239990234375,
        22.260009765625,
        22.280029296875,
        22.29998779296875,
        22.32000732421875,
        22.34002685546875,
        22.3599853515625,
        22.3800048828125,
        22.4000244140625,
        22.41998291015625,
        22.44000244140625,
        22.46002197265625,
        22.47998046875,
        22.5,
        22.52001953125,
        22.53997802734375,
        22.55999755859375,
        22.58001708984375,
        22.5999755859375,
        22.6199951171875,
        22.6400146484375,
        22.65997314453125,
        22.67999267578125,
        22.70001220703125,
        22.719970703125,
        22.739990234375,
        22.760009765625,
        22.780029296875,
        22.79998779296875,
        22.82000732421875,
        22.84002685546875,
        22.8599853515625,
        22.8800048828125,
        22.9000244140625,
        22.91998291015625,
        22.94000244140625,
        22.96002197265625,
        22.97998046875,
        23.0,
        23.02001953125,
        23.03997802734375,
        23.05999755859375,
        23.08001708984375,
        23.0999755859375,
        23.1199951171875,
        23.1400146484375,
        23.15997314453125,
        23.17999267578125,
        23.20001220703125,
        23.219970703125,
        23.239990234375,
        23.260009765625,
        23.280029296875,
        23.29998779296875,
        23.32000732421875,
        23.34002685546875,
        23.3599853515625,
        23.3800048828125,
        23.4000244140625,
        23.41998291015625,
        23.44000244140625,
        23.46002197265625,
        23.47998046875,
        23.5,
        23.52001953125,
        23.53997802734375,
        23.55999755859375,
        23.58001708984375,
        23.5999755859375,
        23.6199951171875,
        23.6400146484375,
        23.65997314453125,
        23.67999267578125,
        23.70001220703125,
        23.719970703125,
        23.739990234375,
        23.760009765625,
        23.780029296875,
        23.79998779296875,
        23.82000732421875,
        23.84002685546875,
        23.8599853515625,
        23.8800048828125,
        23.9000244140625,
        23.91998291015625,
        23.94000244140625,
        23.96002197265625,
        23.97998046875,
        24.0,
        24.02001953125,
        24.03997802734375,
        24.05999755859375,
        24.08001708984375,
        24.0999755859375,
        24.1199951171875,
        24.1400146484375,
        24.15997314453125,
        24.17999267578125,
        24.20001220703125,
        24.219970703125,
        24.239990234375,
        24.260009765625,
        24.280029296875,
        24.29998779296875,
        24.32000732421875,
        24.34002685546875,
        24.3599853515625,
        24.3800048828125,
        24.4000244140625,
        24.41998291015625,
        24.44000244140625,
        24.46002197265625,
        24.47998046875,
        24.5,
        24.52001953125,
        24.53997802734375,
        24.55999755859375,
        24.58001708984375,
        24.5999755859375,
        24.6199951171875,
        24.6400146484375,
        24.65997314453125,
        24.67999267578125,
        24.70001220703125,
        24.719970703125,
        24.739990234375,
        24.760009765625,
        24.780029296875,
        24.79998779296875,
        24.82000732421875,
        24.84002685546875,
        24.8599853515625,
        24.8800048828125,
        24.9000244140625,
        24.91998291015625,
        24.94000244140625,
        24.96002197265625,
        24.97998046875,
        25.0,
        25.02001953125,
        25.03997802734375,
        25.05999755859375,
        25.08001708984375,
        25.0999755859375,
        25.1199951171875,
        25.1400146484375,
        25.15997314453125,
        25.17999267578125,
        25.20001220703125,
        25.219970703125,
        25.239990234375,
        25.260009765625,
        25.280029296875,
        25.29998779296875,
        25.32000732421875,
        25.34002685546875,
        25.3599853515625,
        25.3800048828125,
        25.4000244140625,
        25.41998291015625,
        25.44000244140625,
        25.46002197265625,
        25.47998046875,
        25.5,
        25.52001953125,
        25.53997802734375,
        25.55999755859375,
        25.58001708984375,
        25.5999755859375,
        25.6199951171875,
        25.6400146484375,
        25.65997314453125,
        25.67999267578125,
        25.70001220703125,
        25.719970703125,
        25.739990234375,
        25.760009765625,
        25.780029296875,
        25.79998779296875,
        25.82000732421875,
        25.84002685546875,
        25.8599853515625,
        25.8800048828125,
        25.9000244140625,
        25.91998291015625,
        25.94000244140625,
        25.96002197265625,
        25.97998046875,
        26.0,
        26.02001953125,
        26.03997802734375,
        26.05999755859375,
        26.08001708984375,
        26.0999755859375,
        26.1199951171875,
        26.1400146484375,
        26.15997314453125,
        26.17999267578125,
        26.20001220703125,
        26.219970703125,
        26.239990234375,
        26.260009765625,
        26.280029296875,
        26.29998779296875,
        26.32000732421875,
        26.34002685546875,
        26.3599853515625,
        26.3800048828125,
        26.4000244140625,
        26.41998291015625,
        26.44000244140625,
        26.46002197265625,
        26.47998046875,
        26.5,
        26.52001953125,
        26.53997802734375,
        26.55999755859375,
        26.58001708984375,
        26.5999755859375,
        26.6199951171875,
        26.6400146484375,
        26.65997314453125,
        26.67999267578125,
        26.70001220703125,
        26.719970703125,
        26.739990234375,
        26.760009765625,
        26.780029296875,
        26.79998779296875,
        26.82000732421875,
        26.84002685546875,
        26.8599853515625,
        26.8800048828125,
        26.9000244140625,
        26.91998291015625,
        26.94000244140625,
        26.96002197265625,
        26.97998046875,
        27.0,
        27.02001953125,
        27.03997802734375,
        27.05999755859375,
        27.08001708984375,
        27.0999755859375,
        27.1199951171875,
        27.1400146484375,
        27.15997314453125,
        27.17999267578125,
        27.20001220703125,
        27.219970703125,
        27.239990234375,
        27.260009765625,
        27.280029296875,
        27.29998779296875,
        27.32000732421875,
        27.34002685546875,
        27.3599853515625,
        27.3800048828125,
        27.4000244140625,
        27.41998291015625,
        27.44000244140625,
        27.46002197265625,
        27.47998046875,
        27.5,
        27.52001953125,
        27.53997802734375,
        27.55999755859375,
        27.58001708984375,
        27.5999755859375,
        27.6199951171875,
        27.6400146484375,
        27.65997314453125,
        27.67999267578125,
        27.70001220703125,
        27.719970703125,
        27.739990234375,
        27.760009765625,
        27.780029296875,
        27.79998779296875,
        27.82000732421875,
        27.84002685546875,
        27.8599853515625,
        27.8800048828125,
        27.9000244140625,
        27.91998291015625,
        27.94000244140625,
        27.96002197265625,
        27.97998046875,
        28.0,
        28.02001953125,
        28.03997802734375,
        28.05999755859375,
        28.08001708984375,
        28.0999755859375,
        28.1199951171875,
        28.1400146484375,
        28.15997314453125,
        28.17999267578125,
        28.20001220703125,
        28.219970703125,
        28.239990234375,
        28.260009765625,
        28.280029296875,
        28.29998779296875,
        28.32000732421875,
        28.34002685546875,
        28.3599853515625,
        28.3800048828125,
        28.4000244140625,
        28.41998291015625,
        28.44000244140625,
        28.46002197265625,
        28.47998046875,
        28.5,
        28.52001953125,
        28.53997802734375,
        28.55999755859375,
        28.58001708984375,
        28.5999755859375,
        28.6199951171875,
        28.6400146484375,
        28.65997314453125,
        28.67999267578125,
        28.70001220703125,
        28.719970703125,
        28.739990234375,
        28.760009765625,
        28.780029296875,
        28.79998779296875,
        28.82000732421875,
        28.84002685546875,
        28.8599853515625,
        28.8800048828125,
        28.9000244140625,
        28.91998291015625,
        28.94000244140625,
        28.96002197265625,
        28.97998046875,
        29.0,
        29.02001953125,
        29.03997802734375,
        29.05999755859375,
        29.08001708984375,
        29.0999755859375,
        29.1199951171875,
        29.1400146484375,
        29.15997314453125,
        29.17999267578125,
        29.20001220703125,
        29.219970703125,
        29.239990234375,
        29.260009765625,
        29.280029296875,
        29.29998779296875,
        29.32000732421875,
        29.34002685546875,
        29.3599853515625,
        29.3800048828125,
        29.4000244140625,
        29.41998291015625,
        29.44000244140625,
        29.46002197265625,
        29.47998046875,
        29.5,
        29.52001953125,
        29.53997802734375,
        29.55999755859375,
        29.58001708984375,
        29.5999755859375,
        29.6199951171875,
        29.6400146484375,
        29.65997314453125,
        29.67999267578125,
        29.70001220703125,
        29.719970703125,
        29.739990234375,
        29.760009765625,
        29.780029296875,
        29.79998779296875,
        29.82000732421875,
        29.84002685546875,
        29.8599853515625,
        29.8800048828125,
        29.9000244140625,
        29.91998291015625,
        29.94000244140625,
        29.96002197265625,
        29.97998046875,
        30.0,
        30.02001953125,
        30.03997802734375,
        30.05999755859375,
        30.08001708984375,
        30.0999755859375,
        30.1199951171875,
        30.1400146484375,
        30.15997314453125,
        30.17999267578125,
        30.20001220703125,
        30.219970703125,
        30.239990234375,
        30.260009765625,
        30.280029296875,
        30.29998779296875,
        30.32000732421875,
        30.34002685546875,
        30.3599853515625,
        30.3800048828125,
        30.4000244140625,
        30.41998291015625,
        30.44000244140625,
        30.46002197265625,
        30.47998046875,
        30.5,
        30.52001953125,
        30.53997802734375,
        30.55999755859375,
        30.58001708984375,
        30.5999755859375,
        30.6199951171875,
        30.6400146484375,
        30.65997314453125,
        30.67999267578125,
        30.70001220703125,
        30.719970703125,
        30.739990234375,
        30.760009765625,
        30.780029296875,
        30.79998779296875,
        30.82000732421875,
        30.84002685546875,
        30.8599853515625,
        30.8800048828125,
        30.9000244140625,
        30.91998291015625,
        30.94000244140625,
        30.96002197265625,
        30.97998046875,
        31.0,
        31.02001953125,
        31.03997802734375,
        31.05999755859375,
        31.08001708984375,
        31.0999755859375,
        31.1199951171875,
        31.1400146484375,
        31.15997314453125,
        31.17999267578125,
        31.20001220703125,
        31.219970703125,
        31.239990234375,
        31.260009765625,
        31.280029296875,
        31.29998779296875,
        31.32000732421875,
        31.34002685546875,
        31.3599853515625,
        31.3800048828125,
        31.4000244140625,
        31.41998291015625,
        31.44000244140625,
        31.46002197265625,
        31.47998046875,
        31.5,
        31.52001953125,
        31.53997802734375,
        31.55999755859375,
        31.58001708984375,
        31.5999755859375,
        31.6199951171875,
        31.6400146484375,
        31.65997314453125,
        31.67999267578125,
        31.70001220703125,
        31.719970703125,
        31.739990234375,
        31.760009765625,
        31.780029296875,
        31.79998779296875,
        31.82000732421875,
        31.84002685546875,
        31.8599853515625,
        31.8800048828125,
        31.9000244140625,
        31.91998291015625,
        31.94000244140625,
        31.96002197265625,
        31.97998046875,
        32.0,
        32.02001953125,
        32.03997802734375,
        32.05999755859375,
        32.08001708984375,
        32.0999755859375,
        32.1199951171875,
        32.1400146484375,
        32.15997314453125,
        32.17999267578125,
        32.20001220703125,
        32.219970703125,
        32.239990234375,
        32.260009765625,
        32.280029296875,
        32.29998779296875,
        32.32000732421875,
        32.34002685546875,
        32.3599853515625,
        32.3800048828125,
        32.4000244140625,
        32.41998291015625,
        32.44000244140625,
        32.46002197265625,
        32.47998046875,
        32.5,
        32.52001953125,
        32.53997802734375,
        32.55999755859375,
        32.58001708984375,
        32.5999755859375,
        32.6199951171875,
        32.6400146484375,
        32.65997314453125,
        32.67999267578125,
        32.70001220703125,
        32.719970703125,
        32.739990234375,
        32.760009765625,
        32.780029296875,
        32.79998779296875,
        32.82000732421875,
        32.84002685546875,
        32.8599853515625,
        32.8800048828125,
        32.9000244140625,
        32.91998291015625,
        32.94000244140625,
        32.96002197265625,
        32.97998046875,
        33.0,
        33.02001953125,
        33.03997802734375,
        33.05999755859375,
        33.08001708984375,
        33.0999755859375,
        33.1199951171875,
        33.1400146484375,
        33.15997314453125,
        33.17999267578125,
        33.20001220703125,
        33.219970703125,
        33.239990234375,
        33.260009765625,
        33.280029296875,
        33.29998779296875,
        33.32000732421875,
        33.34002685546875,
        33.3599853515625,
        33.3800048828125,
        33.4000244140625,
        33.41998291015625,
        33.44000244140625,
        33.46002197265625,
        33.47998046875,
        33.5,
        33.52001953125,
        33.53997802734375,
        33.55999755859375,
        33.58001708984375,
        33.5999755859375,
        33.6199951171875,
        33.6400146484375,
        33.65997314453125,
        33.67999267578125,
        33.70001220703125,
        33.719970703125,
        33.739990234375,
        33.760009765625,
        33.780029296875,
        33.79998779296875,
        33.82000732421875,
        33.84002685546875,
        33.8599853515625,
        33.8800048828125,
        33.9000244140625,
        33.91998291015625,
        33.94000244140625,
        33.96002197265625,
        33.97998046875,
        34.0,
        34.02001953125,
        34.03997802734375,
        34.05999755859375,
        34.08001708984375,
        34.0999755859375,
        34.1199951171875,
        34.1400146484375,
        34.15997314453125,
        34.17999267578125,
        34.20001220703125,
        34.219970703125,
        34.239990234375,
        34.260009765625,
        34.280029296875,
        34.29998779296875,
        34.32000732421875,
        34.34002685546875,
        34.3599853515625,
        34.3800048828125,
        34.4000244140625,
        34.41998291015625,
        34.44000244140625,
        34.46002197265625,
        34.47998046875,
        34.5,
        34.52001953125,
        34.53997802734375,
        34.55999755859375,
        34.58001708984375,
        34.5999755859375,
        34.6199951171875,
        34.6400146484375,
        34.65997314453125,
        34.67999267578125,
        34.70001220703125,
        34.719970703125,
        34.739990234375,
        34.760009765625,
        34.780029296875,
        34.79998779296875,
        34.82000732421875,
        34.84002685546875,
        34.8599853515625,
        34.8800048828125,
        34.9000244140625,
        34.91998291015625,
        34.94000244140625,
        34.96002197265625,
        34.97998046875,
        35.0,
        35.02001953125,
        35.03997802734375,
        35.05999755859375,
        35.08001708984375,
        35.0999755859375,
        35.1199951171875,
        35.1400146484375,
        35.15997314453125,
        35.17999267578125,
        35.20001220703125,
        35.219970703125,
        35.239990234375,
        35.260009765625,
        35.280029296875,
        35.29998779296875,
        35.32000732421875,
        35.34002685546875,
        35.3599853515625,
        35.3800048828125,
        35.4000244140625,
        35.41998291015625,
        35.44000244140625,
        35.46002197265625,
        35.47998046875,
        35.5,
        35.52001953125,
        35.53997802734375,
        35.55999755859375,
        35.58001708984375,
        35.5999755859375,
        35.6199951171875,
        35.6400146484375,
        35.65997314453125,
        35.67999267578125,
        35.70001220703125,
        35.719970703125,
        35.739990234375,
        35.760009765625,
        35.780029296875,
        35.79998779296875,
        35.82000732421875,
        35.84002685546875,
        35.8599853515625,
        35.8800048828125,
        35.9000244140625,
        35.91998291015625,
        35.94000244140625,
        35.96002197265625,
        35.97998046875,
        36.0,
        36.02001953125,
        36.03997802734375,
        36.05999755859375,
        36.08001708984375,
        36.0999755859375,
        36.1199951171875,
        36.1400146484375,
        36.15997314453125,
        36.17999267578125,
        36.20001220703125,
        36.219970703125,
        36.239990234375,
        36.260009765625,
        36.280029296875,
        36.29998779296875,
        36.32000732421875,
        36.34002685546875,
        36.3599853515625,
        36.3800048828125,
        36.4000244140625,
        36.41998291015625,
        36.44000244140625,
        36.46002197265625,
        36.47998046875,
        36.5,
        36.52001953125,
        36.53997802734375,
        36.55999755859375,
        36.58001708984375,
        36.5999755859375,
        36.6199951171875,
        36.6400146484375,
        36.65997314453125,
        36.67999267578125,
        36.70001220703125,
        36.719970703125,
        36.739990234375,
        36.760009765625,
        36.780029296875,
        36.79998779296875,
        36.82000732421875,
        36.84002685546875,
        36.8599853515625,
        36.8800048828125,
        36.9000244140625,
        36.91998291015625,
        36.94000244140625,
        36.96002197265625,
        36.97998046875,
        37.0,
        37.02001953125,
        37.03997802734375,
        37.05999755859375,
        37.08001708984375,
        37.0999755859375,
        37.1199951171875,
        37.1400146484375,
        37.15997314453125,
        37.17999267578125,
        37.20001220703125,
        37.219970703125,
        37.239990234375,
        37.260009765625,
        37.280029296875,
        37.29998779296875,
        37.32000732421875,
        37.34002685546875,
        37.3599853515625,
        37.3800048828125,
        37.4000244140625,
        37.41998291015625,
        37.44000244140625,
        37.46002197265625,
        37.47998046875,
        37.5,
        37.52001953125,
        37.53997802734375,
        37.55999755859375,
        37.58001708984375,
        37.5999755859375,
        37.6199951171875,
        37.6400146484375,
        37.65997314453125,
        37.67999267578125,
        37.70001220703125,
        37.719970703125,
        37.739990234375,
        37.760009765625,
        37.780029296875,
        37.79998779296875,
        37.82000732421875,
        37.84002685546875,
        37.8599853515625,
        37.8800048828125,
        37.9000244140625,
        37.91998291015625,
        37.94000244140625,
        37.96002197265625,
        37.97998046875,
        38.0,
        38.02001953125,
        38.03997802734375,
        38.05999755859375,
        38.08001708984375,
        38.0999755859375,
        38.1199951171875,
        38.1400146484375,
        38.15997314453125,
        38.17999267578125,
        38.20001220703125,
        38.219970703125,
        38.239990234375,
        38.260009765625,
        38.280029296875,
        38.29998779296875,
        38.32000732421875,
        38.34002685546875,
        38.3599853515625,
        38.3800048828125,
        38.4000244140625,
        38.41998291015625,
        38.44000244140625,
        38.46002197265625,
        38.47998046875,
        38.5,
        38.52001953125,
        38.53997802734375,
        38.55999755859375,
        38.58001708984375,
        38.5999755859375,
        38.6199951171875,
        38.6400146484375,
        38.65997314453125,
        38.67999267578125,
        38.70001220703125,
        38.719970703125,
        38.739990234375,
        38.760009765625,
        38.780029296875,
        38.79998779296875,
        38.82000732421875,
        38.84002685546875,
        38.8599853515625,
        38.8800048828125,
        38.9000244140625,
        38.91998291015625,
        38.94000244140625,
        38.96002197265625,
        38.97998046875,
        39.0,
        39.02001953125,
        39.03997802734375,
        39.05999755859375,
        39.08001708984375,
        39.0999755859375,
        39.1199951171875,
        39.1400146484375,
        39.15997314453125,
        39.17999267578125,
        39.20001220703125,
        39.219970703125,
        39.239990234375,
        39.260009765625,
        39.280029296875,
        39.29998779296875,
        39.32000732421875,
        39.34002685546875,
        39.3599853515625,
        39.3800048828125,
        39.4000244140625,
        39.41998291015625,
        39.44000244140625,
        39.46002197265625,
        39.47998046875,
        39.5,
        39.52001953125,
        39.53997802734375,
        39.55999755859375,
        39.58001708984375,
        39.5999755859375,
        39.6199951171875,
        39.6400146484375,
        39.65997314453125,
        39.67999267578125,
        39.70001220703125,
        39.719970703125,
        39.739990234375,
        39.760009765625,
        39.780029296875,
        39.79998779296875,
        39.82000732421875,
        39.84002685546875,
        39.8599853515625,
        39.8800048828125,
        39.9000244140625,
        39.91998291015625,
        39.94000244140625,
        39.96002197265625,
        39.97998046875,
        40.0,
        40.02001953125,
        40.03997802734375,
        40.05999755859375,
        40.08001708984375,
        40.0999755859375,
        40.1199951171875,
        40.1400146484375,
        40.15997314453125,
        40.17999267578125,
        40.20001220703125,
        40.219970703125,
        40.239990234375,
        40.260009765625,
        40.280029296875,
        40.29998779296875,
        40.32000732421875,
        40.34002685546875,
        40.3599853515625,
        40.3800048828125,
        40.4000244140625,
        40.41998291015625,
        40.44000244140625,
        40.46002197265625,
        40.47998046875,
        40.5,
        40.52001953125,
        40.53997802734375,
        40.55999755859375,
        40.58001708984375,
        40.5999755859375,
        40.6199951171875,
        40.6400146484375,
        40.65997314453125,
        40.67999267578125,
        40.70001220703125,
        40.719970703125,
        40.739990234375,
        40.760009765625,
        40.780029296875,
        40.79998779296875,
        40.82000732421875,
        40.84002685546875,
        40.8599853515625,
        40.8800048828125,
        40.9000244140625,
        40.91998291015625,
        40.94000244140625,
        40.96002197265625,
        40.97998046875,
        41.0,
        41.02001953125,
        41.03997802734375,
        41.05999755859375,
        41.08001708984375,
        41.0999755859375,
        41.1199951171875,
        41.1400146484375,
        41.15997314453125,
        41.17999267578125,
        41.20001220703125,
        41.219970703125,
        41.239990234375,
        41.260009765625,
        41.280029296875,
        41.29998779296875,
        41.32000732421875,
        41.34002685546875,
        41.3599853515625,
        41.3800048828125,
        41.4000244140625,
        41.41998291015625,
        41.44000244140625,
        41.46002197265625,
        41.47998046875,
        41.5,
        41.52001953125,
        41.53997802734375,
        41.55999755859375,
        41.58001708984375,
        41.5999755859375,
        41.6199951171875,
        41.6400146484375,
        41.65997314453125,
        41.67999267578125,
        41.70001220703125,
        41.719970703125,
        41.739990234375,
        41.760009765625,
        41.780029296875,
        41.79998779296875,
        41.82000732421875,
        41.84002685546875,
        41.8599853515625,
        41.8800048828125,
        41.9000244140625,
        41.91998291015625,
        41.94000244140625,
        41.96002197265625,
        41.97998046875,
        42.0,
        42.02001953125,
        42.03997802734375,
        42.05999755859375,
        42.08001708984375,
        42.0999755859375,
        42.1199951171875,
        42.1400146484375,
        42.15997314453125,
        42.17999267578125,
        42.20001220703125,
        42.219970703125,
        42.239990234375,
        42.260009765625,
        42.280029296875,
        42.29998779296875,
        42.32000732421875,
        42.34002685546875,
        42.3599853515625,
        42.3800048828125,
        42.4000244140625,
        42.41998291015625,
        42.44000244140625,
        42.46002197265625,
        42.47998046875,
        42.5,
        42.52001953125,
        42.53997802734375,
        42.55999755859375,
        42.58001708984375,
        42.5999755859375,
        42.6199951171875,
        42.6400146484375,
        42.65997314453125,
        42.67999267578125,
        42.70001220703125,
        42.719970703125,
        42.739990234375,
        42.760009765625,
        42.780029296875,
        42.79998779296875,
        42.82000732421875,
        42.84002685546875,
        42.8599853515625,
        42.8800048828125,
        42.9000244140625,
        42.91998291015625,
        42.94000244140625,
        42.96002197265625,
        42.97998046875,
        43.0,
        43.02001953125,
        43.03997802734375,
        43.05999755859375,
        43.08001708984375,
        43.0999755859375,
        43.1199951171875,
        43.1400146484375,
        43.15997314453125,
        43.17999267578125,
        43.20001220703125,
        43.219970703125,
        43.239990234375,
        43.260009765625,
        43.280029296875,
        43.29998779296875,
        43.32000732421875,
        43.34002685546875,
        43.3599853515625,
        43.3800048828125,
        43.4000244140625,
        43.41998291015625,
        43.44000244140625,
        43.46002197265625,
        43.47998046875,
        43.5,
        43.52001953125,
        43.53997802734375,
        43.55999755859375,
        43.58001708984375,
        43.5999755859375,
        43.6199951171875,
        43.6400146484375,
        43.65997314453125,
        43.67999267578125,
        43.70001220703125,
        43.719970703125,
        43.739990234375,
        43.760009765625,
        43.780029296875,
        43.79998779296875,
        43.82000732421875,
        43.84002685546875,
        43.8599853515625,
        43.8800048828125,
        43.9000244140625,
        43.91998291015625,
        43.94000244140625,
        43.96002197265625,
        43.97998046875,
        44.0,
        44.02001953125,
        44.03997802734375,
        44.05999755859375,
        44.08001708984375,
        44.0999755859375,
        44.1199951171875,
        44.1400146484375,
        44.15997314453125,
        44.17999267578125,
        44.20001220703125,
        44.219970703125,
        44.239990234375,
        44.260009765625,
        44.280029296875,
        44.29998779296875,
        44.32000732421875,
        44.34002685546875,
        44.3599853515625,
        44.3800048828125,
        44.4000244140625,
        44.41998291015625,
        44.44000244140625,
        44.46002197265625,
        44.47998046875,
        44.5,
        44.52001953125,
        44.53997802734375,
        44.55999755859375,
        44.58001708984375,
        44.5999755859375,
        44.6199951171875,
        44.6400146484375,
        44.65997314453125,
        44.67999267578125,
        44.70001220703125,
        44.719970703125,
        44.739990234375,
        44.760009765625,
        44.780029296875,
        44.79998779296875,
        44.82000732421875,
        44.84002685546875,
        44.8599853515625,
        44.8800048828125,
        44.9000244140625,
        44.91998291015625,
        44.94000244140625,
        44.96002197265625,
        44.97998046875,
        45.0,
        45.02001953125,
        45.03997802734375,
        45.05999755859375,
        45.08001708984375,
        45.0999755859375,
        45.1199951171875,
        45.1400146484375,
        45.15997314453125,
        45.17999267578125,
        45.20001220703125,
        45.219970703125,
        45.239990234375,
        45.260009765625,
        45.280029296875,
        45.29998779296875,
        45.32000732421875,
        45.34002685546875,
        45.3599853515625,
        45.3800048828125,
        45.4000244140625,
        45.41998291015625,
        45.44000244140625,
        45.46002197265625,
        45.47998046875,
        45.5,
        45.52001953125,
        45.53997802734375,
        45.55999755859375,
        45.58001708984375,
        45.5999755859375,
        45.6199951171875,
        45.6400146484375,
        45.65997314453125,
        45.67999267578125,
        45.70001220703125,
        45.719970703125,
        45.739990234375,
        45.760009765625,
        45.780029296875,
        45.79998779296875,
        45.82000732421875,
        45.84002685546875,
        45.8599853515625,
        45.8800048828125,
        45.9000244140625,
        45.91998291015625,
        45.94000244140625,
        45.96002197265625,
        45.97998046875,
        46.0,
        46.02001953125,
        46.03997802734375,
        46.05999755859375,
        46.08001708984375,
        46.0999755859375,
        46.1199951171875,
        46.1400146484375,
        46.15997314453125,
        46.17999267578125,
        46.20001220703125,
        46.219970703125,
        46.239990234375,
        46.260009765625,
        46.280029296875,
        46.29998779296875,
        46.32000732421875,
        46.34002685546875,
        46.3599853515625,
        46.3800048828125,
        46.4000244140625,
        46.41998291015625,
        46.44000244140625,
        46.46002197265625,
        46.47998046875,
        46.5,
        46.52001953125,
        46.53997802734375,
        46.55999755859375,
        46.58001708984375,
        46.5999755859375,
        46.6199951171875,
        46.6400146484375,
        46.65997314453125,
        46.67999267578125,
        46.70001220703125,
        46.719970703125,
        46.739990234375,
        46.760009765625,
        46.780029296875,
        46.79998779296875,
        46.82000732421875,
        46.84002685546875,
        46.8599853515625,
        46.8800048828125,
        46.9000244140625,
        46.91998291015625,
        46.94000244140625,
        46.96002197265625,
        46.97998046875,
        47.0,
        47.02001953125,
        47.03997802734375,
        47.05999755859375,
        47.08001708984375,
        47.0999755859375,
        47.1199951171875,
        47.1400146484375,
        47.15997314453125,
        47.17999267578125,
        47.20001220703125,
        47.219970703125,
        47.239990234375,
        47.260009765625,
        47.280029296875,
        47.29998779296875,
        47.32000732421875,
        47.34002685546875,
        47.3599853515625,
        47.3800048828125,
        47.4000244140625,
        47.41998291015625,
        47.44000244140625,
        47.46002197265625,
        47.47998046875,
        47.5,
        47.52001953125,
        47.53997802734375,
        47.55999755859375,
        47.58001708984375,
        47.5999755859375,
        47.6199951171875,
        47.6400146484375,
        47.65997314453125,
        47.67999267578125,
        47.70001220703125,
        47.719970703125,
        47.739990234375,
        47.760009765625,
        47.780029296875,
        47.79998779296875,
        47.82000732421875,
        47.84002685546875,
        47.8599853515625,
        47.8800048828125,
        47.9000244140625,
        47.91998291015625,
        47.94000244140625,
        47.96002197265625,
        47.97998046875,
        48.0,
        48.02001953125,
        48.03997802734375,
        48.05999755859375,
        48.08001708984375,
        48.0999755859375,
        48.1199951171875,
        48.1400146484375,
        48.15997314453125,
        48.17999267578125,
        48.20001220703125,
        48.219970703125,
        48.239990234375,
        48.260009765625,
        48.280029296875,
        48.29998779296875,
        48.32000732421875,
        48.34002685546875,
        48.3599853515625,
        48.3800048828125,
        48.4000244140625,
        48.41998291015625,
        48.44000244140625,
        48.46002197265625,
        48.47998046875,
        48.5,
        48.52001953125,
        48.53997802734375,
        48.55999755859375,
        48.58001708984375,
        48.5999755859375,
        48.6199951171875,
        48.6400146484375,
        48.65997314453125,
        48.67999267578125,
        48.70001220703125,
        48.719970703125,
        48.739990234375,
        48.760009765625,
        48.780029296875,
        48.79998779296875,
        48.82000732421875,
        48.84002685546875,
        48.8599853515625,
        48.8800048828125,
        48.9000244140625,
        48.91998291015625,
        48.94000244140625,
        48.96002197265625,
        48.97998046875,
        49.0,
        49.02001953125,
        49.03997802734375,
        49.05999755859375,
        49.08001708984375,
        49.0999755859375,
        49.1199951171875,
        49.1400146484375,
        49.15997314453125,
        49.17999267578125,
        49.20001220703125,
        49.219970703125,
        49.239990234375,
        49.260009765625,
        49.280029296875,
        49.29998779296875,
        49.32000732421875,
        49.34002685546875,
        49.3599853515625,
        49.3800048828125,
        49.4000244140625,
        49.41998291015625,
        49.44000244140625,
        49.46002197265625,
        49.47998046875,
        49.5,
        49.52001953125,
        49.53997802734375,
        49.55999755859375,
        49.58001708984375,
        49.5999755859375,
        49.6199951171875,
        49.6400146484375,
        49.65997314453125,
        49.67999267578125,
        49.70001220703125,
        49.719970703125,
        49.739990234375,
        49.760009765625,
        49.780029296875,
        49.79998779296875,
        49.82000732421875,
        49.84002685546875,
        49.8599853515625,
        49.8800048828125,
        49.9000244140625,
        49.91998291015625,
        49.94000244140625,
        49.96002197265625,
        49.97998046875,
        50.0,
        50.02001953125,
        50.03997802734375,
        50.05999755859375,
        50.08001708984375,
        50.0999755859375,
        50.1199951171875,
        50.1400146484375,
        50.15997314453125,
        50.17999267578125,
        50.20001220703125,
        50.219970703125,
        50.239990234375,
        50.260009765625,
        50.280029296875,
        50.29998779296875,
        50.32000732421875,
        50.34002685546875,
        50.3599853515625,
        50.3800048828125,
        50.4000244140625,
        50.41998291015625,
        50.44000244140625,
        50.46002197265625,
        50.47998046875,
        50.5,
        50.52001953125,
        50.53997802734375,
        50.55999755859375,
        50.58001708984375,
        50.5999755859375,
        50.6199951171875,
        50.6400146484375,
        50.65997314453125,
        50.67999267578125,
        50.70001220703125,
        50.719970703125,
        50.739990234375,
        50.760009765625,
        50.780029296875,
        50.79998779296875,
        50.82000732421875,
        50.84002685546875,
        50.8599853515625,
        50.8800048828125,
        50.9000244140625,
        50.91998291015625,
        50.94000244140625,
        50.96002197265625,
        50.97998046875,
        51.0,
        51.02001953125,
        51.03997802734375,
        51.05999755859375,
        51.08001708984375,
        51.0999755859375,
        51.1199951171875,
        51.1400146484375,
        51.15997314453125,
        51.17999267578125,
        51.20001220703125,
        51.219970703125,
        51.239990234375,
        51.260009765625,
        51.280029296875,
        51.29998779296875,
        51.32000732421875,
        51.34002685546875,
        51.3599853515625,
        51.3800048828125,
        51.4000244140625,
        51.41998291015625,
        51.44000244140625,
        51.46002197265625,
        51.47998046875,
        51.5,
        51.52001953125,
        51.53997802734375,
        51.55999755859375,
        51.58001708984375,
        51.5999755859375,
        51.6199951171875,
        51.6400146484375,
        51.65997314453125,
        51.67999267578125,
        51.70001220703125,
        51.719970703125,
        51.739990234375,
        51.760009765625,
        51.780029296875,
        51.79998779296875,
        51.82000732421875,
        51.84002685546875,
        51.8599853515625,
        51.8800048828125,
        51.9000244140625,
        51.91998291015625,
        51.94000244140625,
        51.96002197265625,
        51.97998046875,
        52.0,
        52.02001953125,
        52.03997802734375,
        52.05999755859375,
        52.08001708984375,
        52.0999755859375,
        52.1199951171875,
        52.1400146484375,
        52.15997314453125,
        52.17999267578125,
        52.20001220703125,
        52.219970703125,
        52.239990234375,
        52.260009765625,
        52.280029296875,
        52.29998779296875,
        52.32000732421875,
        52.34002685546875,
        52.3599853515625,
        52.3800048828125,
        52.4000244140625,
        52.41998291015625,
        52.44000244140625,
        52.46002197265625,
        52.47998046875,
        52.5,
        52.52001953125,
        52.53997802734375,
        52.55999755859375,
        52.58001708984375,
        52.5999755859375,
        52.6199951171875,
        52.6400146484375,
        52.65997314453125,
        52.67999267578125,
        52.70001220703125,
        52.719970703125,
        52.739990234375,
        52.760009765625,
        52.780029296875,
        52.79998779296875,
        52.82000732421875,
        52.84002685546875,
        52.8599853515625,
        52.8800048828125,
        52.9000244140625,
        52.91998291015625,
        52.94000244140625,
        52.96002197265625,
        52.97998046875,
        53.0,
        53.02001953125,
        53.03997802734375,
        53.05999755859375,
        53.08001708984375,
        53.0999755859375,
        53.1199951171875,
        53.1400146484375,
        53.15997314453125,
        53.17999267578125,
        53.20001220703125,
        53.219970703125,
        53.239990234375,
        53.260009765625,
        53.280029296875,
        53.29998779296875,
        53.32000732421875,
        53.34002685546875,
        53.3599853515625,
        53.3800048828125,
        53.4000244140625,
        53.41998291015625,
        53.44000244140625,
        53.46002197265625,
        53.47998046875,
        53.5,
        53.52001953125,
        53.53997802734375,
        53.55999755859375,
        53.58001708984375,
        53.5999755859375,
        53.6199951171875,
        53.6400146484375,
        53.65997314453125,
        53.67999267578125,
        53.70001220703125,
        53.719970703125,
        53.739990234375,
        53.760009765625,
        53.780029296875,
        53.79998779296875,
        53.82000732421875,
        53.84002685546875,
        53.8599853515625,
        53.8800048828125,
        53.9000244140625,
        53.91998291015625,
        53.94000244140625,
        53.96002197265625,
        53.97998046875,
        54.0,
        54.02001953125,
        54.03997802734375,
        54.05999755859375,
        54.08001708984375,
        54.0999755859375,
        54.1199951171875,
        54.1400146484375,
        54.15997314453125,
        54.17999267578125,
        54.20001220703125,
        54.219970703125,
        54.239990234375,
        54.260009765625,
        54.280029296875,
        54.29998779296875,
        54.32000732421875,
        54.34002685546875,
        54.3599853515625,
        54.3800048828125,
        54.4000244140625,
        54.41998291015625,
        54.44000244140625,
        54.46002197265625,
        54.47998046875,
        54.5,
        54.52001953125,
        54.53997802734375,
        54.55999755859375,
        54.58001708984375,
        54.5999755859375,
        54.6199951171875,
        54.6400146484375,
        54.65997314453125,
        54.67999267578125,
        54.70001220703125,
        54.719970703125,
        54.739990234375,
        54.760009765625,
        54.780029296875,
        54.79998779296875,
        54.82000732421875,
        54.84002685546875,
        54.8599853515625,
        54.8800048828125,
        54.9000244140625,
        54.91998291015625,
        54.94000244140625,
        54.96002197265625,
        54.97998046875,
        55.0,
        55.02001953125,
        55.03997802734375,
        55.05999755859375,
        55.08001708984375,
        55.0999755859375,
        55.1199951171875,
        55.1400146484375,
        55.15997314453125,
        55.17999267578125,
        55.20001220703125,
        55.219970703125,
        55.239990234375,
        55.260009765625,
        55.280029296875,
        55.29998779296875,
        55.32000732421875,
        55.34002685546875,
        55.3599853515625,
        55.3800048828125,
        55.4000244140625,
        55.41998291015625,
        55.44000244140625,
        55.46002197265625,
        55.47998046875,
        55.5,
        55.52001953125,
        55.53997802734375,
        55.55999755859375,
        55.58001708984375,
        55.5999755859375,
        55.6199951171875,
        55.6400146484375,
        55.65997314453125,
        55.67999267578125,
        55.70001220703125,
        55.719970703125,
        55.739990234375,
        55.760009765625,
        55.780029296875,
        55.79998779296875,
        55.82000732421875,
        55.84002685546875,
        55.8599853515625,
        55.8800048828125,
        55.9000244140625,
        55.91998291015625,
        55.94000244140625,
        55.96002197265625,
        55.97998046875,
        56.0,
        56.02001953125,
        56.03997802734375,
        56.05999755859375,
        56.08001708984375,
        56.0999755859375,
        56.1199951171875,
        56.1400146484375,
        56.15997314453125,
        56.17999267578125,
        56.20001220703125,
        56.219970703125,
        56.239990234375,
        56.260009765625,
        56.280029296875,
        56.29998779296875,
        56.32000732421875,
        56.34002685546875,
        56.3599853515625,
        56.3800048828125,
        56.4000244140625,
        56.41998291015625,
        56.44000244140625,
        56.46002197265625,
        56.47998046875,
        56.5,
        56.52001953125,
        56.53997802734375,
        56.55999755859375,
        56.58001708984375,
        56.5999755859375,
        56.6199951171875,
        56.6400146484375,
        56.65997314453125,
        56.67999267578125,
        56.70001220703125,
        56.719970703125,
        56.739990234375,
        56.760009765625,
        56.780029296875,
        56.79998779296875,
        56.82000732421875,
        56.84002685546875,
        56.8599853515625,
        56.8800048828125,
        56.9000244140625,
        56.91998291015625,
        56.94000244140625,
        56.96002197265625,
        56.97998046875,
        57.0,
        57.02001953125,
        57.03997802734375,
        57.05999755859375,
        57.08001708984375,
        57.0999755859375,
        57.1199951171875,
        57.1400146484375,
        57.15997314453125,
        57.17999267578125,
        57.20001220703125,
        57.219970703125,
        57.239990234375,
        57.260009765625,
        57.280029296875,
        57.29998779296875,
        57.32000732421875,
        57.34002685546875,
        57.3599853515625,
        57.3800048828125,
        57.4000244140625,
        57.41998291015625,
        57.44000244140625,
        57.46002197265625,
        57.47998046875,
        57.5,
        57.52001953125,
        57.53997802734375,
        57.55999755859375,
        57.58001708984375,
        57.5999755859375,
        57.6199951171875,
        57.6400146484375,
        57.65997314453125,
        57.67999267578125,
        57.70001220703125,
        57.719970703125,
        57.739990234375,
        57.760009765625,
        57.780029296875,
        57.79998779296875,
        57.82000732421875,
        57.84002685546875,
        57.8599853515625,
        57.8800048828125,
        57.9000244140625,
        57.91998291015625,
        57.94000244140625,
        57.96002197265625,
        57.97998046875,
        58.0,
        58.02001953125,
        58.03997802734375,
        58.05999755859375,
        58.08001708984375,
        58.0999755859375,
        58.1199951171875,
        58.1400146484375,
        58.15997314453125,
        58.17999267578125,
        58.20001220703125,
        58.219970703125,
        58.239990234375,
        58.260009765625,
        58.280029296875,
        58.29998779296875,
        58.32000732421875,
        58.34002685546875,
        58.3599853515625,
        58.3800048828125,
        58.4000244140625,
        58.41998291015625,
        58.44000244140625,
        58.46002197265625,
        58.47998046875,
        58.5,
        58.52001953125,
        58.53997802734375,
        58.55999755859375,
        58.58001708984375,
        58.5999755859375,
        58.6199951171875,
        58.6400146484375,
        58.65997314453125,
        58.67999267578125,
        58.70001220703125,
        58.719970703125,
        58.739990234375,
        58.760009765625,
        58.780029296875,
        58.79998779296875,
        58.82000732421875,
        58.84002685546875,
        58.8599853515625,
        58.8800048828125,
        58.9000244140625,
        58.91998291015625,
        58.94000244140625,
        58.96002197265625,
        58.97998046875,
        59.0,
        59.02001953125,
        59.03997802734375,
        59.05999755859375,
        59.08001708984375,
        59.0999755859375,
        59.1199951171875,
        59.1400146484375,
        59.15997314453125,
        59.17999267578125,
        59.20001220703125,
        59.219970703125,
        59.239990234375,
        59.260009765625,
        59.280029296875,
        59.29998779296875,
        59.32000732421875,
        59.34002685546875,
        59.3599853515625,
        59.3800048828125,
        59.4000244140625,
        59.41998291015625,
        59.44000244140625,
        59.46002197265625,
        59.47998046875,
        59.5,
        59.52001953125,
        59.53997802734375,
        59.55999755859375,
        59.58001708984375,
        59.5999755859375,
        59.6199951171875,
        59.6400146484375,
        59.65997314453125,
        59.67999267578125,
        59.70001220703125,
        59.719970703125,
        59.739990234375,
        59.760009765625,
        59.780029296875,
        59.79998779296875,
        59.82000732421875,
        59.84002685546875,
        59.8599853515625,
        59.8800048828125,
        59.9000244140625,
        59.91998291015625,
        59.94000244140625,
        59.96002197265625,
        59.97998046875
    ],
    "rightHandPositions": [
        "(0.325939, 1.234025, 0.121058)",
        "(0.326252, 1.234115, 0.120795)",
        "(0.326650, 1.234051, 0.120221)",
        "(0.326821, 1.234066, 0.119954)",
        "(0.327191, 1.234205, 0.119494)",
        "(0.327592, 1.234356, 0.119092)",
        "(0.327877, 1.234439, 0.118742)",
        "(0.328082, 1.234333, 0.118323)",
        "(0.328140, 1.234237, 0.118167)",
        "(0.328253, 1.234020, 0.117849)",
        "(0.328462, 1.233726, 0.117336)",
        "(0.328716, 1.233691, 0.117038)",
        "(0.328947, 1.233715, 0.116772)",
        "(0.329054, 1.233739, 0.116649)",
        "(0.329140, 1.233680, 0.116401)",
        "(0.329158, 1.233567, 0.116143)",
        "(0.329043, 1.233537, 0.115972)",
        "(0.328995, 1.233590, 0.115829)",
        "(0.328969, 1.233619, 0.115685)",
        "(0.328934, 1.233760, 0.115344)",
        "(0.328846, 1.234033, 0.114668)",
        "(0.328643, 1.234182, 0.114226)",
        "(0.328468, 1.234636, 0.113924)",
        "(0.328199, 1.234902, 0.113920)",
        "(0.327330, 1.235649, 0.114186)",
        "(0.325451, 1.236628, 0.114682)",
        "(0.322434, 1.238199, 0.115181)",
        "(0.318507, 1.241431, 0.116204)",
        "(0.316121, 1.243572, 0.117000)",
        "(0.309918, 1.249264, 0.119219)",
        "(0.302139, 1.256145, 0.121701)",
        "(0.293233, 1.264262, 0.123958)",
        "(0.283684, 1.273904, 0.125891)",
        "(0.279001, 1.279913, 0.126858)",
        "(0.269683, 1.293345, 0.128911)",
        "(0.260419, 1.308455, 0.130766)",
        "(0.251156, 1.324892, 0.132380)",
        "(0.241894, 1.342203, 0.133902)",
        "(0.237299, 1.351093, 0.134589)",
        "(0.228666, 1.369774, 0.135971)",
        "(0.221002, 1.389562, 0.137252)",
        "(0.213646, 1.409293, 0.138084)",
        "(0.206087, 1.428257, 0.138622)",
        "(0.202464, 1.437486, 0.138806)",
        "(0.195958, 1.455625, 0.139217)",
        "(0.190580, 1.473208, 0.139673)",
        "(0.185602, 1.489573, 0.140448)",
        "(0.181251, 1.505013, 0.141545)",
        "(0.179454, 1.512306, 0.142235)",
        "(0.175928, 1.525986, 0.143735)",
        "(0.172313, 1.538260, 0.145837)",
        "(0.168643, 1.549450, 0.148973)",
        "(0.164731, 1.559104, 0.152784)",
        "(0.162948, 1.563488, 0.154709)",
        "(0.159574, 1.571261, 0.158848)",
        "(0.156084, 1.577590, 0.162965)",
        "(0.152358, 1.582287, 0.166819)",
        "(0.148346, 1.586236, 0.170858)",
        "(0.146512, 1.588058, 0.172941)",
        "(0.143132, 1.591105, 0.177179)",
        "(0.139803, 1.593249, 0.181124)",
        "(0.136555, 1.594704, 0.184782)",
        "(0.133290, 1.595727, 0.188333)",
        "(0.131539, 1.595948, 0.189993)",
        "(0.127742, 1.596166, 0.193411)",
        "(0.124010, 1.596251, 0.197158)",
        "(0.120847, 1.596301, 0.200877)",
        "(0.117800, 1.595993, 0.204140)",
        "(0.116397, 1.595700, 0.205471)",
        "(0.114034, 1.595114, 0.207868)",
        "(0.112183, 1.594652, 0.210282)",
        "(0.110823, 1.594445, 0.212943)",
        "(0.109827, 1.594310, 0.215625)",
        "(0.109385, 1.594222, 0.216977)",
        "(0.108648, 1.593984, 0.219577)",
        "(0.107985, 1.593579, 0.221890)",
        "(0.107536, 1.592858, 0.223743)",
        "(0.107086, 1.591959, 0.225408)",
        "(0.106924, 1.591510, 0.226197)",
        "(0.106730, 1.590592, 0.227872)",
        "(0.106452, 1.589382, 0.229755)",
        "(0.106002, 1.587706, 0.231873)",
        "(0.105509, 1.585678, 0.234574)",
        "(0.105295, 1.584507, 0.236252)",
        "(0.104607, 1.581923, 0.240520)",
        "(0.103784, 1.579189, 0.246154)",
        "(0.103208, 1.576175, 0.252626)",
        "(0.102685, 1.572799, 0.259525)",
        "(0.102490, 1.571025, 0.262972)",
        "(0.102050, 1.567343, 0.269839)",
        "(0.101459, 1.563492, 0.276002)",
        "(0.100792, 1.559720, 0.281325)",
        "(0.099965, 1.556182, 0.285413)",
        "(0.099589, 1.554583, 0.287022)",
        "(0.098846, 1.551857, 0.289102)",
        "(0.098203, 1.549659, 0.289571)",
        "(0.097660, 1.547811, 0.288902)",
        "(0.097352, 1.546402, 0.287045)",
        "(0.097309, 1.545878, 0.285781)",
        "(0.097158, 1.544968, 0.283049)",
        "(0.096958, 1.544157, 0.280163)",
        "(0.096846, 1.543529, 0.277563)",
        "(0.096788, 1.542966, 0.275657)",
        "(0.096718, 1.542629, 0.275101)",
        "(0.096634, 1.541759, 0.274506)",
        "(0.096795, 1.540007, 0.274739)",
        "(0.096915, 1.537165, 0.275547)",
        "(0.096874, 1.533221, 0.276813)",
        "(0.096857, 1.530888, 0.277443)",
        "(0.096640, 1.525305, 0.278381)",
        "(0.096146, 1.518725, 0.278642)",
        "(0.095648, 1.511726, 0.278562)",
        "(0.094933, 1.504198, 0.277829)",
        "(0.094621, 1.500378, 0.277103)",
        "(0.094316, 1.492750, 0.274939)",
        "(0.093959, 1.485406, 0.272356)",
        "(0.093476, 1.478340, 0.269345)",
        "(0.092845, 1.471829, 0.266222)",
        "(0.092646, 1.468936, 0.264658)",
        "(0.092219, 1.463614, 0.261693)",
        "(0.091692, 1.458886, 0.258789)",
        "(0.091073, 1.454751, 0.256123)",
        "(0.090337, 1.451044, 0.253650)",
        "(0.089985, 1.449302, 0.252484)",
        "(0.089165, 1.446306, 0.250734)",
        "(0.088398, 1.443936, 0.249650)",
        "(0.087820, 1.441819, 0.248976)",
        "(0.087460, 1.440088, 0.248570)",
        "(0.087410, 1.439377, 0.248525)",
        "(0.087476, 1.438018, 0.248587)",
        "(0.087592, 1.436761, 0.249005)",
        "(0.087631, 1.435431, 0.249721)",
        "(0.087839, 1.434060, 0.250550)",
        "(0.088062, 1.433299, 0.250957)",
        "(0.088321, 1.431592, 0.251823)",
        "(0.088511, 1.429557, 0.252569)",
        "(0.088627, 1.427137, 0.253185)",
        "(0.088606, 1.424314, 0.253830)",
        "(0.088624, 1.422756, 0.254150)",
        "(0.088571, 1.419294, 0.254800)",
        "(0.088305, 1.415375, 0.255236)",
        "(0.088080, 1.411010, 0.255439)",
        "(0.087823, 1.406405, 0.255369)",
        "(0.087588, 1.403993, 0.255227)",
        "(0.086942, 1.398922, 0.254708)",
        "(0.086419, 1.393854, 0.253924)",
        "(0.085812, 1.388673, 0.252625)",
        "(0.085293, 1.383739, 0.250801)",
        "(0.085077, 1.381396, 0.249773)",
        "(0.084699, 1.376981, 0.247284)",
        "(0.084383, 1.372902, 0.244409)",
        "(0.084247, 1.369226, 0.241065)",
        "(0.084103, 1.365970, 0.237359)",
        "(0.084013, 1.364522, 0.235385)",
        "(0.083937, 1.361987, 0.231295)",
        "(0.083733, 1.359915, 0.227160)",
        "(0.083547, 1.358304, 0.222957)",
        "(0.083207, 1.356990, 0.218602)",
        "(0.083084, 1.356488, 0.216368)",
        "(0.082813, 1.355780, 0.211733)",
        "(0.082626, 1.355586, 0.206823)",
        "(0.082527, 1.355622, 0.201412)",
        "(0.082623, 1.356038, 0.195706)",
        "(0.082658, 1.356438, 0.192925)",
        "(0.082762, 1.357744, 0.187681)",
        "(0.082803, 1.359458, 0.182663)",
        "(0.082849, 1.361669, 0.177868)",
        "(0.082779, 1.364156, 0.173291)",
        "(0.082752, 1.365543, 0.171060)",
        "(0.082868, 1.368481, 0.166579)",
        "(0.082831, 1.371460, 0.162364)",
        "(0.082674, 1.374413, 0.158470)",
        "(0.082415, 1.377357, 0.154837)",
        "(0.082283, 1.378796, 0.153050)",
        "(0.081913, 1.381373, 0.149671)",
        "(0.081454, 1.383620, 0.146274)",
        "(0.081098, 1.385728, 0.142833)",
        "(0.080720, 1.387565, 0.139398)",
        "(0.080544, 1.388396, 0.137777)",
        "(0.080119, 1.390068, 0.134713)",
        "(0.079718, 1.391503, 0.131614)",
        "(0.079306, 1.392647, 0.128378)",
        "(0.079024, 1.393658, 0.125155)",
        "(0.079024, 1.394191, 0.123563)",
        "(0.079076, 1.395219, 0.120292)",
        "(0.079074, 1.396123, 0.117113)",
        "(0.078956, 1.396873, 0.113976)",
        "(0.078831, 1.397486, 0.110788)",
        "(0.078753, 1.397725, 0.109198)",
        "(0.078592, 1.398198, 0.106273)",
        "(0.078416, 1.398682, 0.103509)",
        "(0.078364, 1.399176, 0.100782)",
        "(0.078255, 1.399779, 0.098113)",
        "(0.078171, 1.400111, 0.096816)",
        "(0.078047, 1.400949, 0.094269)",
        "(0.078053, 1.402106, 0.091577)",
        "(0.078132, 1.403735, 0.088998)",
        "(0.078180, 1.405780, 0.086624)",
        "(0.078128, 1.406870, 0.085452)",
        "(0.077923, 1.409367, 0.083269)",
        "(0.077750, 1.412464, 0.081320)",
        "(0.077755, 1.416044, 0.079593)",
        "(0.077899, 1.420009, 0.077931)",
        "(0.078079, 1.422146, 0.077080)",
        "(0.078359, 1.426464, 0.075426)",
        "(0.078407, 1.430902, 0.073993)",
        "(0.078521, 1.435388, 0.072733)",
        "(0.078582, 1.439893, 0.071629)",
        "(0.078524, 1.442130, 0.071168)",
        "(0.078512, 1.446595, 0.070294)",
        "(0.078582, 1.451093, 0.069357)",
        "(0.078661, 1.455589, 0.068346)",
        "(0.078624, 1.460051, 0.067416)",
        "(0.078505, 1.462273, 0.066971)",
        "(0.078334, 1.466688, 0.066083)",
        "(0.078280, 1.471162, 0.065378)",
        "(0.078163, 1.475571, 0.064723)",
        "(0.077987, 1.479887, 0.064039)",
        "(0.077944, 1.482044, 0.063739)",
        "(0.077633, 1.486292, 0.063213)",
        "(0.077496, 1.490458, 0.062739)",
        "(0.077199, 1.494472, 0.062237)",
        "(0.076763, 1.498332, 0.061780)",
        "(0.076716, 1.500263, 0.061558)",
        "(0.076530, 1.503985, 0.061056)",
        "(0.076363, 1.507600, 0.060797)",
        "(0.076254, 1.511226, 0.060884)",
        "(0.076109, 1.514724, 0.061003)",
        "(0.075976, 1.516396, 0.061097)",
        "(0.075933, 1.519654, 0.061292)",
        "(0.075898, 1.522721, 0.061353)",
        "(0.075863, 1.525561, 0.061186)",
        "(0.075578, 1.528327, 0.061256)",
        "(0.075359, 1.529703, 0.061347)",
        "(0.074916, 1.532445, 0.061596)",
        "(0.074443, 1.535053, 0.061807)",
        "(0.074241, 1.537665, 0.061896)",
        "(0.074102, 1.540317, 0.062036)",
        "(0.073912, 1.541649, 0.062132)",
        "(0.073469, 1.544268, 0.062373)",
        "(0.072982, 1.546963, 0.062717)",
        "(0.072350, 1.549701, 0.063183)",
        "(0.071628, 1.552486, 0.063874)",
        "(0.071221, 1.553869, 0.064220)",
        "(0.070609, 1.556644, 0.064914)",
        "(0.070240, 1.559502, 0.065508)",
        "(0.069826, 1.562444, 0.066044)",
        "(0.069413, 1.565378, 0.066604)",
        "(0.069259, 1.566886, 0.066917)",
        "(0.069051, 1.570065, 0.067699)",
        "(0.068763, 1.573282, 0.068445)",
        "(0.068523, 1.576604, 0.069222)",
        "(0.068292, 1.580014, 0.069974)",
        "(0.068285, 1.581781, 0.070334)",
        "(0.068271, 1.585350, 0.071078)",
        "(0.068593, 1.589114, 0.071878)",
        "(0.069040, 1.592950, 0.072735)",
        "(0.069536, 1.596730, 0.073599)",
        "(0.069869, 1.598622, 0.074132)",
        "(0.070611, 1.602356, 0.075352)",
        "(0.071312, 1.605987, 0.076832)",
        "(0.071779, 1.609420, 0.078576)",
        "(0.072051, 1.612722, 0.080561)",
        "(0.072236, 1.614362, 0.081694)",
        "(0.072510, 1.617574, 0.084199)",
        "(0.072852, 1.620602, 0.087034)",
        "(0.073168, 1.623407, 0.090211)",
        "(0.073408, 1.626034, 0.093822)",
        "(0.073524, 1.627300, 0.095792)",
        "(0.073781, 1.629616, 0.100147)",
        "(0.074036, 1.631549, 0.104939)",
        "(0.074181, 1.633106, 0.110011)",
        "(0.074092, 1.634189, 0.115281)",
        "(0.073993, 1.634531, 0.117969)",
        "(0.073797, 1.634987, 0.123392)",
        "(0.073646, 1.635172, 0.128959)",
        "(0.073603, 1.635183, 0.134579)",
        "(0.073614, 1.634982, 0.140006)",
        "(0.073621, 1.634827, 0.142654)",
        "(0.073677, 1.634441, 0.147749)",
        "(0.073612, 1.633990, 0.152628)",
        "(0.073527, 1.633548, 0.157342)",
        "(0.073387, 1.633121, 0.161902)",
        "(0.073356, 1.632939, 0.164125)",
        "(0.073259, 1.632606, 0.168223)",
        "(0.073318, 1.632352, 0.171982)",
        "(0.073427, 1.632215, 0.175546)",
        "(0.073615, 1.632233, 0.179106)",
        "(0.073722, 1.632259, 0.180810)",
        "(0.074021, 1.632385, 0.184177)",
        "(0.074330, 1.632450, 0.187549)",
        "(0.074734, 1.632386, 0.190919)",
        "(0.075056, 1.632177, 0.194552)",
        "(0.075249, 1.632051, 0.196428)",
        "(0.075763, 1.631709, 0.200432)",
        "(0.076380, 1.630975, 0.204806)",
        "(0.077220, 1.629756, 0.209243)",
        "(0.077646, 1.627775, 0.213805)",
        "(0.077708, 1.626465, 0.216109)",
        "(0.077717, 1.623354, 0.220617)",
        "(0.077462, 1.619043, 0.224678)",
        "(0.077137, 1.613680, 0.228193)",
        "(0.076420, 1.607274, 0.231164)",
        "(0.076128, 1.603772, 0.232429)",
        "(0.075534, 1.595994, 0.234201)",
        "(0.074612, 1.587510, 0.235185)",
        "(0.073798, 1.578405, 0.235385)",
        "(0.072824, 1.568944, 0.234817)",
        "(0.072103, 1.564082, 0.234252)",
        "(0.070835, 1.554462, 0.232995)",
        "(0.069575, 1.545060, 0.231315)",
        "(0.068053, 1.535975, 0.229335)",
        "(0.066639, 1.527404, 0.227108)",
        "(0.065885, 1.523273, 0.225945)",
        "(0.064484, 1.515578, 0.223430)",
        "(0.063510, 1.508824, 0.220824)",
        "(0.062609, 1.502563, 0.218086)",
        "(0.061847, 1.497136, 0.215218)",
        "(0.061468, 1.494666, 0.213759)",
        "(0.060758, 1.490220, 0.211050)",
        "(0.060341, 1.486860, 0.208829)",
        "(0.060030, 1.484039, 0.207078)",
        "(0.059970, 1.481820, 0.205801)",
        "(0.060064, 1.480956, 0.205393)",
        "(0.060129, 1.479487, 0.205010)",
        "(0.060178, 1.478411, 0.205112)",
        "(0.060413, 1.478015, 0.205657)",
        "(0.060865, 1.477596, 0.206650)",
        "(0.061062, 1.477550, 0.207323)",
        "(0.061479, 1.478018, 0.208872)",
        "(0.061684, 1.478952, 0.210803)",
        "(0.061902, 1.480358, 0.213098)",
        "(0.062214, 1.482287, 0.215585)",
        "(0.062579, 1.483458, 0.216865)",
        "(0.063404, 1.486081, 0.219596)",
        "(0.064428, 1.488923, 0.222422)",
        "(0.065493, 1.491715, 0.225190)",
        "(0.066345, 1.494265, 0.227843)",
        "(0.066721, 1.495346, 0.229235)",
        "(0.067404, 1.497257, 0.232159)",
        "(0.067999, 1.498718, 0.235053)",
        "(0.068624, 1.499703, 0.237917)",
        "(0.069122, 1.500008, 0.240570)",
        "(0.069297, 1.499823, 0.241806)",
        "(0.069348, 1.499014, 0.243996)",
        "(0.069507, 1.497482, 0.245608)",
        "(0.069692, 1.495560, 0.246873)",
        "(0.069882, 1.493267, 0.247739)",
        "(0.069915, 1.491989, 0.248010)",
        "(0.069870, 1.489113, 0.247950)",
        "(0.069495, 1.485834, 0.247326)",
        "(0.069154, 1.482390, 0.246239)",
        "(0.068837, 1.478857, 0.244693)",
        "(0.068651, 1.477103, 0.243878)",
        "(0.068299, 1.473656, 0.242226)",
        "(0.067901, 1.470341, 0.240574)",
        "(0.067461, 1.467087, 0.238826)",
        "(0.067211, 1.463963, 0.237203)",
        "(0.067076, 1.462397, 0.236314)",
        "(0.067149, 1.459287, 0.234334)",
        "(0.067427, 1.456095, 0.232374)",
        "(0.067941, 1.452840, 0.230656)",
        "(0.068308, 1.449530, 0.228917)",
        "(0.068462, 1.447806, 0.227913)",
        "(0.068684, 1.444217, 0.225786)",
        "(0.068947, 1.440588, 0.223272)",
        "(0.069224, 1.437019, 0.220492)",
        "(0.069450, 1.433602, 0.217622)",
        "(0.069625, 1.432009, 0.216076)",
        "(0.070040, 1.428926, 0.212836)",
        "(0.070514, 1.426146, 0.209711)",
        "(0.070875, 1.423647, 0.206884)",
        "(0.071173, 1.421289, 0.204022)",
        "(0.071269, 1.420153, 0.202454)",
        "(0.071227, 1.417866, 0.199435)",
        "(0.071157, 1.415786, 0.196463)",
        "(0.071117, 1.413934, 0.193576)",
        "(0.070847, 1.412352, 0.190916)",
        "(0.070681, 1.411655, 0.189739)",
        "(0.070399, 1.410461, 0.187523)",
        "(0.070133, 1.409611, 0.185656)",
        "(0.069937, 1.408953, 0.183997)",
        "(0.069922, 1.408620, 0.182494)",
        "(0.069894, 1.408475, 0.181698)",
        "(0.069854, 1.408308, 0.179953)",
        "(0.069672, 1.408159, 0.178308)",
        "(0.069285, 1.407945, 0.177021)",
        "(0.068899, 1.407769, 0.175747)",
        "(0.068783, 1.407665, 0.175048)",
        "(0.068520, 1.407437, 0.173511)",
        "(0.068550, 1.407284, 0.171589)",
        "(0.068471, 1.407057, 0.169228)",
        "(0.068305, 1.406788, 0.166529)",
        "(0.068179, 1.406679, 0.165094)",
        "(0.067892, 1.406586, 0.162222)",
        "(0.067426, 1.406738, 0.159314)",
        "(0.066991, 1.407369, 0.156426)",
        "(0.066507, 1.408559, 0.153466)",
        "(0.066282, 1.409335, 0.151904)",
        "(0.065894, 1.411435, 0.148686)",
        "(0.065393, 1.414161, 0.145712)",
        "(0.064816, 1.417352, 0.142794)",
        "(0.064253, 1.421080, 0.139874)",
        "(0.064077, 1.423136, 0.138412)",
        "(0.063794, 1.427817, 0.135720)",
        "(0.063311, 1.433100, 0.133326)",
        "(0.062918, 1.438568, 0.131300)",
        "(0.062331, 1.444255, 0.129460)",
        "(0.062281, 1.447201, 0.128724)",
        "(0.062114, 1.453077, 0.127362)",
        "(0.061852, 1.458993, 0.126219)",
        "(0.061538, 1.464793, 0.125213)",
        "(0.060988, 1.470352, 0.124491)",
        "(0.060770, 1.473102, 0.124194)",
        "(0.060393, 1.478273, 0.123754)",
        "(0.060073, 1.483106, 0.123575)",
        "(0.059856, 1.487552, 0.123336)",
        "(0.059990, 1.491670, 0.123117)",
        "(0.060022, 1.493506, 0.122930)",
        "(0.060107, 1.496650, 0.122525)",
        "(0.060042, 1.499107, 0.122194)",
        "(0.059679, 1.500967, 0.121816)",
        "(0.059533, 1.502164, 0.121471)",
        "(0.059529, 1.502481, 0.121256)",
        "(0.059586, 1.502719, 0.120726)",
        "(0.059684, 1.502423, 0.119986)",
        "(0.059768, 1.501316, 0.119015)",
        "(0.059726, 1.499461, 0.118269)",
        "(0.059633, 1.498196, 0.117942)",
        "(0.059139, 1.495195, 0.117199)",
        "(0.058719, 1.491460, 0.116105)",
        "(0.058491, 1.486984, 0.114832)",
        "(0.057800, 1.481863, 0.113430)",
        "(0.057330, 1.479156, 0.112653)",
        "(0.055960, 1.473240, 0.110768)",
        "(0.054759, 1.467106, 0.108596)",
        "(0.053992, 1.461154, 0.106297)",
        "(0.053628, 1.455438, 0.104091)",
        "(0.053559, 1.452618, 0.103001)",
        "(0.053246, 1.447037, 0.100839)",
        "(0.053013, 1.441285, 0.098351)",
        "(0.052643, 1.435371, 0.095503)",
        "(0.052353, 1.429669, 0.092076)",
        "(0.052170, 1.426905, 0.090171)",
        "(0.051888, 1.422007, 0.086647)",
        "(0.051611, 1.418221, 0.083249)",
        "(0.051326, 1.415868, 0.079817)",
        "(0.051246, 1.415164, 0.076423)",
        "(0.051179, 1.415314, 0.074837)",
        "(0.051017, 1.416805, 0.071805)",
        "(0.050946, 1.419706, 0.068758)",
        "(0.050847, 1.423478, 0.065978)",
        "(0.050695, 1.428241, 0.063870)",
        "(0.050682, 1.430889, 0.063009)",
        "(0.050575, 1.436688, 0.061523)",
        "(0.050416, 1.442921, 0.060422)",
        "(0.050210, 1.449248, 0.059568)",
        "(0.050211, 1.455850, 0.059081)",
        "(0.050138, 1.459202, 0.058910)",
        "(0.049981, 1.465828, 0.058623)",
        "(0.049924, 1.472373, 0.058488)",
        "(0.050069, 1.478899, 0.058452)",
        "(0.050323, 1.485273, 0.058395)",
        "(0.050364, 1.488384, 0.058344)",
        "(0.050490, 1.494409, 0.058307)",
        "(0.050729, 1.500317, 0.058517)",
        "(0.050750, 1.506166, 0.059014)",
        "(0.050561, 1.511696, 0.059546)",
        "(0.050523, 1.514411, 0.059869)",
        "(0.050465, 1.519651, 0.060593)",
        "(0.050434, 1.524627, 0.061390)",
        "(0.050365, 1.529395, 0.062194)",
        "(0.050453, 1.533916, 0.063002)",
        "(0.050478, 1.536124, 0.063433)",
        "(0.050640, 1.540439, 0.064370)",
        "(0.050856, 1.544525, 0.065301)",
        "(0.050960, 1.548394, 0.066117)",
        "(0.050941, 1.552056, 0.067036)",
        "(0.051001, 1.553797, 0.067566)",
        "(0.051196, 1.557272, 0.068860)",
        "(0.051385, 1.560558, 0.070300)",
        "(0.051452, 1.563565, 0.071772)",
        "(0.051471, 1.566316, 0.073240)",
        "(0.051490, 1.567644, 0.073984)",
        "(0.051469, 1.570098, 0.075548)",
        "(0.051687, 1.572423, 0.077212)",
        "(0.051977, 1.574663, 0.078918)",
        "(0.052417, 1.576824, 0.080735)",
        "(0.052642, 1.577903, 0.081702)",
        "(0.052933, 1.579964, 0.083836)",
        "(0.053074, 1.581859, 0.086248)",
        "(0.053429, 1.583608, 0.088951)",
        "(0.053748, 1.585219, 0.092181)",
        "(0.053912, 1.585992, 0.094046)",
        "(0.054155, 1.587425, 0.098280)",
        "(0.054286, 1.588802, 0.103330)",
        "(0.054341, 1.589969, 0.108971)",
        "(0.054572, 1.590802, 0.114939)",
        "(0.054694, 1.591088, 0.117995)",
        "(0.055158, 1.591301, 0.124388)",
        "(0.055798, 1.591029, 0.131202)",
        "(0.056075, 1.590347, 0.138207)",
        "(0.056522, 1.589275, 0.145612)",
        "(0.056818, 1.588639, 0.149359)",
        "(0.057450, 1.587084, 0.156610)",
        "(0.058068, 1.585113, 0.163404)",
        "(0.058214, 1.582713, 0.169566)",
        "(0.058192, 1.580082, 0.174993)",
        "(0.058113, 1.578740, 0.177599)",
        "(0.058087, 1.576131, 0.182341)",
        "(0.058134, 1.573837, 0.186448)",
        "(0.058226, 1.571783, 0.189713)",
        "(0.058505, 1.569940, 0.192349)",
        "(0.058486, 1.569085, 0.193451)",
        "(0.058624, 1.567545, 0.195496)",
        "(0.058980, 1.566314, 0.196949)",
        "(0.059146, 1.565322, 0.197867)",
        "(0.059346, 1.564561, 0.198151)",
        "(0.059473, 1.564268, 0.198157)",
        "(0.059974, 1.563531, 0.198131)",
        "(0.060427, 1.562914, 0.198166)",
        "(0.060821, 1.562405, 0.198477)",
        "(0.060945, 1.562196, 0.198928)",
        "(0.061057, 1.562198, 0.199215)",
        "(0.061414, 1.562177, 0.200219)",
        "(0.061417, 1.562487, 0.201648)",
        "(0.061093, 1.563447, 0.202836)",
        "(0.060938, 1.565298, 0.204058)",
        "(0.060920, 1.566713, 0.204668)",
        "(0.061109, 1.570240, 0.205905)",
        "(0.061560, 1.574804, 0.207307)",
        "(0.062372, 1.580101, 0.208946)",
        "(0.063359, 1.586035, 0.211083)",
        "(0.063880, 1.589103, 0.212362)",
        "(0.064899, 1.595166, 0.215526)",
        "(0.065786, 1.600509, 0.219075)",
        "(0.066501, 1.605010, 0.222628)",
        "(0.067064, 1.608639, 0.226677)",
        "(0.067321, 1.610066, 0.228830)",
        "(0.067914, 1.612016, 0.233572)",
        "(0.068196, 1.612635, 0.238878)",
        "(0.068216, 1.612114, 0.244340)",
        "(0.068117, 1.610413, 0.249938)",
        "(0.068038, 1.609220, 0.252690)",
        "(0.068068, 1.605892, 0.257707)",
        "(0.068105, 1.601696, 0.261915)",
        "(0.067852, 1.596822, 0.265493)",
        "(0.067247, 1.591239, 0.268105)",
        "(0.066852, 1.588353, 0.269106)",
        "(0.065839, 1.582628, 0.270619)",
        "(0.064684, 1.576884, 0.270915)",
        "(0.063619, 1.571424, 0.270686)",
        "(0.062477, 1.566305, 0.269855)",
        "(0.061941, 1.563938, 0.269337)",
        "(0.060827, 1.559800, 0.268336)",
        "(0.059938, 1.556335, 0.267682)",
        "(0.059622, 1.553295, 0.267460)",
        "(0.059354, 1.550597, 0.267649)",
        "(0.059287, 1.549294, 0.267822)",
        "(0.059346, 1.546873, 0.268574)",
        "(0.059361, 1.544293, 0.269690)",
        "(0.059357, 1.541391, 0.271046)",
        "(0.059526, 1.538231, 0.272654)",
        "(0.059750, 1.536504, 0.273540)",
        "(0.060246, 1.532694, 0.275398)",
        "(0.060852, 1.528292, 0.277252)",
        "(0.061202, 1.523251, 0.278828)",
        "(0.061473, 1.517649, 0.279893)",
        "(0.061460, 1.514648, 0.280295)",
        "(0.061444, 1.508400, 0.280752)",
        "(0.061536, 1.501970, 0.280790)",
        "(0.061730, 1.495364, 0.280299)",
        "(0.061843, 1.488761, 0.279488)",
        "(0.061857, 1.485526, 0.278981)",
        "(0.061784, 1.479196, 0.277374)",
        "(0.061683, 1.473038, 0.275308)",
        "(0.061672, 1.467097, 0.273051)",
        "(0.061479, 1.461394, 0.270427)",
        "(0.061361, 1.458594, 0.268919)",
        "(0.060957, 1.452973, 0.265784)",
        "(0.060647, 1.447471, 0.262528)",
        "(0.060103, 1.442110, 0.259093)",
        "(0.059461, 1.437078, 0.255730)",
        "(0.059067, 1.434683, 0.254181)",
        "(0.058439, 1.430189, 0.251442)",
        "(0.057920, 1.426058, 0.248927)",
        "(0.057535, 1.422122, 0.246322)",
        "(0.057211, 1.418300, 0.243642)",
        "(0.057013, 1.416450, 0.242339)",
        "(0.056659, 1.412763, 0.239704)",
        "(0.056133, 1.409131, 0.237201)",
        "(0.055553, 1.405609, 0.234926)",
        "(0.054958, 1.402354, 0.232906)",
        "(0.054837, 1.400910, 0.231840)",
        "(0.054590, 1.398161, 0.229312)",
        "(0.054395, 1.395615, 0.226065)",
        "(0.054297, 1.393398, 0.222291)",
        "(0.054054, 1.391564, 0.218403)",
        "(0.053926, 1.390857, 0.216479)",
        "(0.053675, 1.389666, 0.212472)",
        "(0.053496, 1.388793, 0.208243)",
        "(0.053236, 1.388140, 0.203527)",
        "(0.053071, 1.387775, 0.198422)",
        "(0.053052, 1.387746, 0.195826)",
        "(0.053147, 1.388084, 0.190764)",
        "(0.053252, 1.388795, 0.185632)",
        "(0.053317, 1.389792, 0.180548)",
        "(0.053486, 1.391096, 0.175566)",
        "(0.053644, 1.391986, 0.173225)",
        "(0.053786, 1.393836, 0.168886)",
        "(0.053919, 1.395954, 0.165394)",
        "(0.053931, 1.398041, 0.162495)",
        "(0.053763, 1.399834, 0.160062)",
        "(0.053756, 1.400672, 0.158994)",
        "(0.053781, 1.402228, 0.156842)",
        "(0.053850, 1.403519, 0.154596)",
        "(0.053759, 1.404370, 0.152516)",
        "(0.053661, 1.404957, 0.150553)",
        "(0.053529, 1.405109, 0.149585)",
        "(0.053250, 1.405034, 0.147686)",
        "(0.053046, 1.404667, 0.146053)",
        "(0.052640, 1.404005, 0.144692)",
        "(0.052411, 1.403170, 0.143212)",
        "(0.052296, 1.402675, 0.142464)",
        "(0.052238, 1.401477, 0.140899)",
        "(0.052156, 1.400047, 0.139381)",
        "(0.051973, 1.398234, 0.137820)",
        "(0.051658, 1.396148, 0.136194)",
        "(0.051436, 1.395016, 0.135379)",
        "(0.050913, 1.392567, 0.133766)",
        "(0.050445, 1.390027, 0.132129)",
        "(0.050015, 1.387461, 0.130393)",
        "(0.049620, 1.384930, 0.128486)",
        "(0.049484, 1.383713, 0.127423)",
        "(0.049121, 1.381341, 0.125168)",
        "(0.048809, 1.379218, 0.122870)",
        "(0.048571, 1.377349, 0.120712)",
        "(0.048369, 1.375785, 0.118553)",
        "(0.048223, 1.375023, 0.117410)",
        "(0.047985, 1.373572, 0.114904)",
        "(0.047787, 1.372285, 0.112330)",
        "(0.047527, 1.371163, 0.109706)",
        "(0.047327, 1.370167, 0.107267)",
        "(0.047194, 1.369712, 0.106172)",
        "(0.046884, 1.368920, 0.104244)",
        "(0.046632, 1.368283, 0.102312)",
        "(0.046431, 1.367662, 0.100213)",
        "(0.046256, 1.367202, 0.098093)",
        "(0.046225, 1.367097, 0.097007)",
        "(0.046133, 1.367084, 0.094650)",
        "(0.046184, 1.367429, 0.092256)",
        "(0.046369, 1.368272, 0.090027)",
        "(0.046508, 1.369483, 0.087850)",
        "(0.046570, 1.370234, 0.086787)",
        "(0.046511, 1.371945, 0.084667)",
        "(0.046365, 1.373965, 0.082526)",
        "(0.046157, 1.376184, 0.080341)",
        "(0.046150, 1.378789, 0.078318)",
        "(0.046184, 1.380265, 0.077452)",
        "(0.046253, 1.383357, 0.075872)",
        "(0.046432, 1.386596, 0.074125)",
        "(0.046639, 1.390031, 0.072391)",
        "(0.046965, 1.393798, 0.070862)",
        "(0.047175, 1.395812, 0.070132)",
        "(0.047450, 1.399893, 0.068665)",
        "(0.047725, 1.404237, 0.067478)",
        "(0.047854, 1.408675, 0.066330)",
        "(0.047971, 1.413177, 0.065093)",
        "(0.047997, 1.415438, 0.064533)",
        "(0.048196, 1.420034, 0.063678)",
        "(0.048138, 1.424526, 0.062924)",
        "(0.048256, 1.429023, 0.062150)",
        "(0.048444, 1.433527, 0.061503)",
        "(0.048491, 1.435730, 0.061243)",
        "(0.048439, 1.440101, 0.060944)",
        "(0.048375, 1.444401, 0.060760)",
        "(0.048380, 1.448558, 0.060544)",
        "(0.048276, 1.452598, 0.060440)",
        "(0.048280, 1.454623, 0.060487)",
        "(0.048310, 1.458633, 0.060733)",
        "(0.048237, 1.462581, 0.061088)",
        "(0.047487, 1.466190, 0.061422)",
        "(0.046474, 1.469527, 0.061702)",
        "(0.046480, 1.471270, 0.061898)",
        "(0.046246, 1.474611, 0.062051)",
        "(0.046202, 1.477929, 0.061944)",
        "(0.045846, 1.481092, 0.061696)",
        "(0.045166, 1.484190, 0.061538)",
        "(0.045194, 1.485749, 0.061438)",
        "(0.045087, 1.488785, 0.061276)",
        "(0.045327, 1.492081, 0.061389)",
        "(0.045298, 1.495274, 0.061645)",
        "(0.044925, 1.498533, 0.062155)",
        "(0.044900, 1.500215, 0.062590)",
        "(0.044811, 1.503608, 0.063616)",
        "(0.044841, 1.506961, 0.064908)",
        "(0.044472, 1.510178, 0.066426)",
        "(0.043884, 1.513417, 0.068346)",
        "(0.043673, 1.515046, 0.069481)",
        "(0.043360, 1.518388, 0.071932)",
        "(0.043117, 1.521680, 0.074559)",
        "(0.042737, 1.525034, 0.077437)",
        "(0.042453, 1.528367, 0.080429)",
        "(0.042426, 1.529994, 0.081900)",
        "(0.042200, 1.533105, 0.084651)",
        "(0.041770, 1.535951, 0.087175)",
        "(0.041263, 1.538617, 0.089537)",
        "(0.040803, 1.541137, 0.091640)",
        "(0.040476, 1.542281, 0.092572)",
        "(0.039656, 1.544536, 0.094484)",
        "(0.039239, 1.546860, 0.096296)",
        "(0.039188, 1.549047, 0.097648)",
        "(0.039332, 1.551086, 0.098719)",
        "(0.039330, 1.551989, 0.099085)",
        "(0.039132, 1.553631, 0.099599)",
        "(0.038924, 1.555127, 0.099784)",
        "(0.039196, 1.556562, 0.099491)",
        "(0.039538, 1.558078, 0.098712)",
        "(0.039683, 1.558896, 0.098078)",
        "(0.039865, 1.560672, 0.096593)",
        "(0.040301, 1.562836, 0.094837)",
        "(0.040847, 1.565456, 0.092814)",
        "(0.041524, 1.568482, 0.091011)",
        "(0.041713, 1.570130, 0.090168)",
        "(0.041716, 1.573552, 0.088606)",
        "(0.042125, 1.577368, 0.087306)",
        "(0.042448, 1.581446, 0.086314)",
        "(0.042617, 1.585741, 0.085667)",
        "(0.042684, 1.587940, 0.085477)",
        "(0.042746, 1.592414, 0.085394)",
        "(0.042510, 1.596810, 0.085651)",
        "(0.042355, 1.601172, 0.086302)",
        "(0.042380, 1.605613, 0.087365)",
        "(0.042320, 1.607812, 0.088064)",
        "(0.042235, 1.612190, 0.089889)",
        "(0.042085, 1.616214, 0.092000)",
        "(0.042227, 1.619810, 0.094205)",
        "(0.042450, 1.622901, 0.096628)",
        "(0.042538, 1.624262, 0.097980)",
        "(0.042545, 1.626537, 0.101331)",
        "(0.042489, 1.628342, 0.105178)",
        "(0.042668, 1.629578, 0.109448)",
        "(0.042869, 1.630191, 0.114163)",
        "(0.042930, 1.630220, 0.116668)",
        "(0.043116, 1.630029, 0.121809)",
        "(0.043078, 1.629330, 0.127175)",
        "(0.042929, 1.628257, 0.132594)",
        "(0.042880, 1.626986, 0.137956)",
        "(0.042788, 1.626245, 0.140645)",
        "(0.042758, 1.624642, 0.145852)",
        "(0.042491, 1.622722, 0.150880)",
        "(0.042067, 1.620766, 0.155890)",
        "(0.041713, 1.618785, 0.160723)",
        "(0.041635, 1.617855, 0.163048)",
        "(0.041515, 1.616084, 0.167591)",
        "(0.041378, 1.614365, 0.171871)",
        "(0.041187, 1.612803, 0.175867)",
        "(0.040671, 1.611310, 0.179645)",
        "(0.040375, 1.610639, 0.181512)",
        "(0.040193, 1.609606, 0.185357)",
        "(0.040292, 1.608913, 0.189130)",
        "(0.040514, 1.608438, 0.192471)",
        "(0.040848, 1.608082, 0.195609)",
        "(0.041025, 1.607941, 0.197065)",
        "(0.041473, 1.607692, 0.199822)",
        "(0.041980, 1.607514, 0.202395)",
        "(0.042584, 1.607474, 0.204848)",
        "(0.043198, 1.607417, 0.207063)",
        "(0.043555, 1.607347, 0.208066)",
        "(0.044189, 1.607139, 0.210068)",
        "(0.044754, 1.606808, 0.212083)",
        "(0.045360, 1.606416, 0.214155)",
        "(0.045864, 1.605833, 0.216215)",
        "(0.046064, 1.605406, 0.217114)",
        "(0.046293, 1.604258, 0.218696)",
        "(0.046381, 1.602767, 0.220057)",
        "(0.046341, 1.601025, 0.221213)",
        "(0.046067, 1.598882, 0.222141)",
        "(0.045935, 1.597703, 0.222484)",
        "(0.045629, 1.595205, 0.223130)",
        "(0.045264, 1.592537, 0.223717)",
        "(0.044706, 1.589587, 0.224200)",
        "(0.043962, 1.586399, 0.224683)",
        "(0.043591, 1.584790, 0.225007)",
        "(0.043008, 1.581716, 0.225845)",
        "(0.042524, 1.578717, 0.226770)",
        "(0.042001, 1.575822, 0.227814)",
        "(0.041196, 1.572989, 0.229071)",
        "(0.040874, 1.571614, 0.229712)",
        "(0.040556, 1.569026, 0.231007)",
        "(0.040418, 1.566542, 0.232440)",
        "(0.040332, 1.564128, 0.233971)",
        "(0.040175, 1.561669, 0.235522)",
        "(0.040110, 1.560423, 0.236298)",
        "(0.039988, 1.557922, 0.237898)",
        "(0.040147, 1.555464, 0.239570)",
        "(0.040302, 1.552968, 0.241386)",
        "(0.040416, 1.550470, 0.243231)",
        "(0.040533, 1.549214, 0.244122)",
        "(0.040863, 1.546654, 0.245932)",
        "(0.041096, 1.543979, 0.247774)",
        "(0.041350, 1.541177, 0.249453)",
        "(0.041567, 1.538304, 0.251031)",
        "(0.041749, 1.536876, 0.251816)",
        "(0.042093, 1.534050, 0.253487)",
        "(0.042314, 1.530966, 0.255089)",
        "(0.042661, 1.527631, 0.256630)",
        "(0.043035, 1.524026, 0.258143)",
        "(0.043298, 1.522185, 0.258906)",
        "(0.043581, 1.518274, 0.260411)",
        "(0.043975, 1.514186, 0.261916)",
        "(0.044468, 1.509909, 0.263530)",
        "(0.044741, 1.505386, 0.265084)",
        "(0.044966, 1.503042, 0.265813)",
        "(0.045584, 1.498267, 0.267320)",
        "(0.045995, 1.493188, 0.268889)",
        "(0.046607, 1.488063, 0.270359)",
        "(0.047480, 1.482929, 0.271629)",
        "(0.048049, 1.480362, 0.272070)",
        "(0.048838, 1.475050, 0.272662)",
        "(0.049608, 1.469762, 0.272957)",
        "(0.050186, 1.464398, 0.273012)",
        "(0.050925, 1.459063, 0.272630)",
        "(0.051282, 1.456449, 0.272321)",
        "(0.052026, 1.451477, 0.271691)",
        "(0.052760, 1.446761, 0.270867)",
        "(0.053529, 1.442269, 0.269750)",
        "(0.054096, 1.437889, 0.268122)",
        "(0.054268, 1.435729, 0.267137)",
        "(0.054782, 1.431634, 0.265094)",
        "(0.055082, 1.427792, 0.263042)",
        "(0.055117, 1.424019, 0.260910)",
        "(0.054801, 1.420114, 0.258943)",
        "(0.054723, 1.418242, 0.257982)",
        "(0.054372, 1.414371, 0.255947)",
        "(0.053986, 1.410464, 0.253802)",
        "(0.053624, 1.406451, 0.251302)",
        "(0.053294, 1.402451, 0.248356)",
        "(0.053192, 1.400530, 0.246814)",
        "(0.052943, 1.396802, 0.243802)",
        "(0.052716, 1.393299, 0.240556)",
        "(0.052514, 1.389942, 0.236748)",
        "(0.052420, 1.386900, 0.232625)",
        "(0.052440, 1.385580, 0.230444)",
        "(0.052439, 1.383126, 0.225942)",
        "(0.052596, 1.380987, 0.221101)",
        "(0.052683, 1.379063, 0.215867)",
        "(0.052833, 1.377626, 0.210499)",
        "(0.052849, 1.377092, 0.207776)",
        "(0.052978, 1.376322, 0.202425)",
        "(0.053173, 1.376124, 0.197341)",
        "(0.053118, 1.376285, 0.192322)",
        "(0.053087, 1.376935, 0.187169)",
        "(0.053194, 1.377529, 0.184547)",
        "(0.053456, 1.379109, 0.179750)",
        "(0.053862, 1.381295, 0.175687)",
        "(0.053984, 1.383716, 0.171974)",
        "(0.054121, 1.386123, 0.168251)",
        "(0.054216, 1.387349, 0.166446)",
        "(0.054411, 1.389764, 0.162879)",
        "(0.054712, 1.391983, 0.159412)",
        "(0.055065, 1.394054, 0.156168)",
        "(0.055303, 1.395714, 0.152928)",
        "(0.055308, 1.396365, 0.151396)",
        "(0.055263, 1.397517, 0.148745)",
        "(0.055181, 1.398239, 0.146465)",
        "(0.055007, 1.398609, 0.144316)",
        "(0.054812, 1.398657, 0.142060)",
        "(0.054674, 1.398568, 0.141012)",
        "(0.054383, 1.398300, 0.138968)",
        "(0.054083, 1.397756, 0.136893)",
        "(0.054047, 1.397187, 0.134823)",
        "(0.054021, 1.396523, 0.132922)",
        "(0.054111, 1.396266, 0.132147)",
        "(0.054235, 1.395788, 0.130679)",
        "(0.054154, 1.395304, 0.129360)",
        "(0.054078, 1.394802, 0.128335)",
        "(0.054006, 1.394212, 0.127357)",
        "(0.053996, 1.393853, 0.126797)",
        "(0.053846, 1.392938, 0.125404)",
        "(0.053525, 1.391665, 0.123763)",
        "(0.052950, 1.390016, 0.121826)",
        "(0.052465, 1.388177, 0.119565)",
        "(0.052269, 1.387194, 0.118316)",
        "(0.051966, 1.385299, 0.115667)",
        "(0.051983, 1.383552, 0.112511)",
        "(0.052412, 1.382211, 0.108841)",
        "(0.052950, 1.381407, 0.105243)",
        "(0.053124, 1.381201, 0.103441)",
        "(0.053297, 1.381101, 0.099886)",
        "(0.053409, 1.381528, 0.096521)",
        "(0.053494, 1.382526, 0.093649)",
        "(0.053506, 1.383865, 0.091174)",
        "(0.053443, 1.384641, 0.090086)",
        "(0.053248, 1.386442, 0.088028)",
        "(0.053446, 1.388696, 0.085962)",
        "(0.053851, 1.391519, 0.084200)",
        "(0.054187, 1.394560, 0.082688)",
        "(0.054444, 1.396214, 0.081946)",
        "(0.054883, 1.399653, 0.080607)",
        "(0.054924, 1.403194, 0.079485)",
        "(0.054880, 1.406904, 0.078496)",
        "(0.054759, 1.410658, 0.077572)",
        "(0.054731, 1.412626, 0.077226)",
        "(0.054690, 1.416722, 0.076726)",
        "(0.054441, 1.420719, 0.076055)",
        "(0.054306, 1.424685, 0.075282)",
        "(0.053804, 1.428478, 0.074573)",
        "(0.053586, 1.430466, 0.074347)",
        "(0.053120, 1.434317, 0.073919)",
        "(0.052374, 1.438031, 0.073466)",
        "(0.051651, 1.441772, 0.072924)",
        "(0.051162, 1.445552, 0.072373)",
        "(0.051004, 1.447515, 0.072230)",
        "(0.050268, 1.451421, 0.072140)",
        "(0.049396, 1.455303, 0.072050)",
        "(0.048408, 1.459022, 0.071887)",
        "(0.048001, 1.462847, 0.071880)",
        "(0.047887, 1.464697, 0.071814)",
        "(0.047536, 1.468249, 0.071526)",
        "(0.047422, 1.471841, 0.071293)",
        "(0.047306, 1.475506, 0.071251)",
        "(0.047045, 1.479128, 0.071217)",
        "(0.046922, 1.480901, 0.071103)",
        "(0.046617, 1.484468, 0.070794)",
        "(0.046439, 1.488250, 0.070655)",
        "(0.046241, 1.492248, 0.070706)",
        "(0.046164, 1.496392, 0.070629)",
        "(0.045983, 1.498527, 0.070572)",
        "(0.045627, 1.502968, 0.070528)",
        "(0.045390, 1.507621, 0.070486)",
        "(0.045425, 1.512494, 0.070316)",
        "(0.045537, 1.517602, 0.070203)",
        "(0.045607, 1.520206, 0.070208)",
        "(0.045669, 1.525402, 0.070286)",
        "(0.045630, 1.530557, 0.070566)",
        "(0.045533, 1.535511, 0.070777)",
        "(0.045435, 1.540157, 0.071022)",
        "(0.045344, 1.542357, 0.071201)",
        "(0.045627, 1.546754, 0.071667)",
        "(0.045820, 1.550743, 0.071954)",
        "(0.045704, 1.554283, 0.072088)",
        "(0.045368, 1.557352, 0.072106)",
        "(0.045308, 1.558770, 0.072162)",
        "(0.045378, 1.561411, 0.072272)",
        "(0.045443, 1.563671, 0.072330)",
        "(0.045163, 1.565480, 0.072213)",
        "(0.044818, 1.567082, 0.072098)",
        "(0.044735, 1.567832, 0.072079)",
        "(0.044607, 1.569275, 0.072054)",
        "(0.044412, 1.570461, 0.072097)",
        "(0.044017, 1.571942, 0.072125)",
        "(0.043657, 1.572818, 0.072164)",
        "(0.043267, 1.573662, 0.072242)",
        "(0.042553, 1.575076, 0.072476)",
        "(0.041931, 1.576509, 0.072925)",
        "(0.041205, 1.578099, 0.073654)",
        "(0.040539, 1.579894, 0.074678)",
        "(0.040137, 1.580871, 0.075311)",
        "(0.039264, 1.582885, 0.076942)",
        "(0.038336, 1.585113, 0.079214)",
        "(0.037535, 1.587484, 0.081931)",
        "(0.036857, 1.589997, 0.085224)",
        "(0.036555, 1.591324, 0.087130)",
        "(0.036008, 1.594022, 0.091387)",
        "(0.035368, 1.596774, 0.096236)",
        "(0.034637, 1.599469, 0.101521)",
        "(0.034029, 1.602044, 0.107128)",
        "(0.033835, 1.603286, 0.110031)",
        "(0.033550, 1.605688, 0.116079)",
        "(0.033402, 1.607892, 0.122199)",
        "(0.033603, 1.610064, 0.128414)",
        "(0.033877, 1.611110, 0.131516)",
        "(0.034545, 1.613058, 0.137631)",
        "(0.035125, 1.614573, 0.143605)",
        "(0.035622, 1.615880, 0.149460)",
        "(0.036192, 1.616887, 0.155072)",
        "(0.036788, 1.617592, 0.160527)",
        "(0.037061, 1.617832, 0.163103)",
        "(0.037508, 1.618129, 0.167909)",
        "(0.038019, 1.618249, 0.172275)",
        "(0.038498, 1.618244, 0.176304)",
        "(0.038935, 1.618192, 0.180114)",
        "(0.039203, 1.618142, 0.181939)",
        "(0.039572, 1.617889, 0.185454)",
        "(0.039977, 1.617686, 0.188901)",
        "(0.040284, 1.617465, 0.192288)",
        "(0.040535, 1.617160, 0.195504)",
        "(0.040697, 1.616982, 0.197041)",
        "(0.040880, 1.616496, 0.200069)",
        "(0.041066, 1.615871, 0.203296)",
        "(0.041268, 1.615114, 0.206851)",
        "(0.041342, 1.614029, 0.210547)",
        "(0.041445, 1.613354, 0.212444)",
        "(0.041735, 1.611760, 0.216222)",
        "(0.042096, 1.609717, 0.219959)",
        "(0.042564, 1.607329, 0.223706)",
        "(0.042880, 1.604368, 0.227455)",
        "(0.043049, 1.602621, 0.229249)",
        "(0.043093, 1.598683, 0.232681)",
        "(0.042989, 1.594141, 0.235794)",
        "(0.043240, 1.589185, 0.238626)",
        "(0.043536, 1.583825, 0.241034)",
        "(0.043545, 1.580950, 0.242007)",
        "(0.043568, 1.575088, 0.243535)",
        "(0.043553, 1.569319, 0.244400)",
        "(0.043359, 1.563620, 0.244800)",
        "(0.043300, 1.558181, 0.245004)",
        "(0.043286, 1.555654, 0.245040)",
        "(0.043053, 1.550775, 0.244993)",
        "(0.042677, 1.546279, 0.244785)",
        "(0.042522, 1.542181, 0.244529)",
        "(0.042102, 1.538418, 0.244174)",
        "(0.041819, 1.536670, 0.243907)",
        "(0.041183, 1.533415, 0.243388)",
        "(0.040675, 1.530637, 0.243035)",
        "(0.040232, 1.528344, 0.242804)",
        "(0.040087, 1.526427, 0.242771)",
        "(0.039990, 1.525573, 0.242797)",
        "(0.039452, 1.523828, 0.242979)",
        "(0.039146, 1.522235, 0.243284)",
        "(0.039168, 1.521077, 0.243556)",
        "(0.039366, 1.519226, 0.244157)",
        "(0.039523, 1.518410, 0.244545)",
        "(0.039840, 1.516817, 0.245329)",
        "(0.039848, 1.514461, 0.246516)",
        "(0.039622, 1.512242, 0.247806)",
        "(0.039261, 1.509914, 0.249514)",
        "(0.039009, 1.508708, 0.250442)",
        "(0.038380, 1.506160, 0.252240)",
        "(0.037799, 1.503540, 0.254106)",
        "(0.037197, 1.500820, 0.255849)",
        "(0.036590, 1.498119, 0.257623)",
        "(0.036450, 1.496961, 0.258686)",
        "(0.036053, 1.494681, 0.260956)",
        "(0.035923, 1.492522, 0.263153)",
        "(0.036008, 1.490485, 0.265511)",
        "(0.035961, 1.488451, 0.267904)",
        "(0.035829, 1.487363, 0.268994)",
        "(0.035641, 1.485220, 0.271119)",
        "(0.035686, 1.483198, 0.273463)",
        "(0.035815, 1.481110, 0.275888)",
        "(0.036002, 1.480022, 0.276945)",
        "(0.036214, 1.477608, 0.278620)",
        "(0.036446, 1.474983, 0.279537)",
        "(0.036963, 1.472376, 0.279994)",
        "(0.037426, 1.469520, 0.279901)",
        "(0.037682, 1.466375, 0.279311)",
        "(0.037716, 1.464709, 0.278896)",
        "(0.038011, 1.461455, 0.278138)",
        "(0.038476, 1.458378, 0.277520)",
        "(0.038876, 1.455400, 0.276829)",
        "(0.039229, 1.452457, 0.276028)",
        "(0.039394, 1.451006, 0.275562)",
        "(0.039900, 1.448118, 0.274423)",
        "(0.040272, 1.445142, 0.273302)",
        "(0.040679, 1.442101, 0.272191)",
        "(0.040985, 1.438920, 0.270885)",
        "(0.040975, 1.437243, 0.270063)",
        "(0.041150, 1.433925, 0.267958)",
        "(0.041380, 1.430527, 0.265373)",
        "(0.041549, 1.427084, 0.262571)",
        "(0.041665, 1.425379, 0.261118)",
        "(0.041869, 1.421847, 0.258082)",
        "(0.042082, 1.418246, 0.254992)",
        "(0.042255, 1.414827, 0.252135)",
        "(0.042484, 1.411317, 0.249133)",
        "(0.042615, 1.407531, 0.245671)",
        "(0.042726, 1.405558, 0.243763)",
        "(0.042985, 1.401657, 0.239881)",
        "(0.043242, 1.397759, 0.235975)",
        "(0.043428, 1.393886, 0.232155)",
        "(0.043517, 1.390139, 0.228848)",
        "(0.043596, 1.388331, 0.227322)",
        "(0.043952, 1.384734, 0.224230)",
        "(0.044572, 1.381129, 0.221052)",
        "(0.045184, 1.377443, 0.217790)",
        "(0.045551, 1.373688, 0.214640)",
        "(0.045648, 1.371854, 0.213190)",
        "(0.045905, 1.368348, 0.210406)",
        "(0.046227, 1.365019, 0.207593)",
        "(0.046785, 1.362049, 0.204821)",
        "(0.047452, 1.359399, 0.202300)",
        "(0.047763, 1.358174, 0.201180)",
        "(0.048292, 1.355850, 0.199031)",
        "(0.048652, 1.353627, 0.196808)",
        "(0.049101, 1.351500, 0.194451)",
        "(0.049591, 1.349574, 0.192155)",
        "(0.049860, 1.348744, 0.191068)",
        "(0.050293, 1.347174, 0.188972)",
        "(0.050635, 1.345751, 0.186832)",
        "(0.050849, 1.344408, 0.184445)",
        "(0.051213, 1.343311, 0.181783)",
        "(0.051438, 1.342821, 0.180263)",
        "(0.051758, 1.341799, 0.176965)",
        "(0.051932, 1.340892, 0.173385)",
        "(0.052061, 1.340413, 0.169919)",
        "(0.052129, 1.340365, 0.166471)",
        "(0.052108, 1.340447, 0.164636)",
        "(0.052123, 1.340826, 0.160710)",
        "(0.052052, 1.341543, 0.156558)",
        "(0.052035, 1.342546, 0.152171)",
        "(0.051846, 1.343716, 0.147516)",
        "(0.051732, 1.344436, 0.145136)",
        "(0.051501, 1.346215, 0.140392)",
        "(0.051269, 1.348405, 0.135731)",
        "(0.051248, 1.350996, 0.131097)",
        "(0.051144, 1.353731, 0.126444)",
        "(0.051142, 1.355178, 0.124089)",
        "(0.051183, 1.358179, 0.119448)",
        "(0.051208, 1.361450, 0.115372)",
        "(0.051066, 1.364861, 0.111855)",
        "(0.051016, 1.368091, 0.108322)",
        "(0.051071, 1.369616, 0.106515)",
        "(0.051140, 1.372476, 0.103032)",
        "(0.051141, 1.375322, 0.099943)",
        "(0.051083, 1.377925, 0.097072)",
        "(0.051119, 1.380329, 0.094477)",
        "(0.051135, 1.381447, 0.093306)",
        "(0.051089, 1.383516, 0.091094)",
        "(0.050986, 1.385215, 0.089088)",
        "(0.050776, 1.386577, 0.087275)",
        "(0.050434, 1.387663, 0.085557)",
        "(0.050303, 1.388110, 0.084720)",
        "(0.050151, 1.388901, 0.082977)",
        "(0.049908, 1.389498, 0.081058)",
        "(0.049904, 1.389887, 0.079131)",
        "(0.049792, 1.390089, 0.077282)",
        "(0.049704, 1.390222, 0.076475)",
        "(0.049495, 1.390536, 0.074914)",
        "(0.049220, 1.390966, 0.073377)",
        "(0.049186, 1.391653, 0.071941)",
        "(0.049103, 1.392473, 0.070702)",
        "(0.049014, 1.392935, 0.070138)",
        "(0.048813, 1.393929, 0.069071)",
        "(0.048589, 1.395015, 0.068092)",
        "(0.048222, 1.396290, 0.067198)",
        "(0.047817, 1.397808, 0.066580)",
        "(0.047651, 1.398870, 0.066301)",
        "(0.047170, 1.401000, 0.065866)",
        "(0.046973, 1.403519, 0.065561)",
        "(0.046836, 1.406353, 0.065251)",
        "(0.046740, 1.409484, 0.064845)",
        "(0.046594, 1.411118, 0.064590)",
        "(0.046429, 1.414545, 0.064107)",
        "(0.046109, 1.418066, 0.063558)",
        "(0.045416, 1.421660, 0.063033)",
        "(0.044988, 1.425468, 0.062545)",
        "(0.044781, 1.427421, 0.062279)",
        "(0.044122, 1.431277, 0.061603)",
        "(0.043406, 1.435197, 0.061041)",
        "(0.042922, 1.439351, 0.060726)",
        "(0.042332, 1.443482, 0.060394)",
        "(0.042335, 1.445604, 0.060185)",
        "(0.042034, 1.449766, 0.059783)",
        "(0.041536, 1.454111, 0.059566)",
        "(0.040776, 1.458587, 0.059513)",
        "(0.040330, 1.463227, 0.059567)",
        "(0.039999, 1.465597, 0.059649)",
        "(0.039280, 1.470467, 0.060007)",
        "(0.038620, 1.475442, 0.060585)",
        "(0.038068, 1.480291, 0.061167)",
        "(0.037730, 1.485072, 0.061780)",
        "(0.037544, 1.487407, 0.062131)",
        "(0.037041, 1.492068, 0.063021)",
        "(0.036350, 1.496530, 0.063954)",
        "(0.035627, 1.500805, 0.064976)",
        "(0.035040, 1.504834, 0.065974)",
        "(0.034810, 1.506741, 0.066433)",
        "(0.034552, 1.510445, 0.067263)",
        "(0.034326, 1.513794, 0.067903)",
        "(0.034265, 1.516940, 0.068482)",
        "(0.034233, 1.519800, 0.068822)",
        "(0.034249, 1.521143, 0.069021)",
        "(0.034445, 1.523733, 0.069430)",
        "(0.034568, 1.526064, 0.069682)",
        "(0.034701, 1.528165, 0.069730)",
        "(0.034666, 1.530086, 0.069740)",
        "(0.034575, 1.531000, 0.069693)",
        "(0.034495, 1.532693, 0.069432)",
        "(0.034398, 1.534416, 0.069209)",
        "(0.033849, 1.536080, 0.068917)",
        "(0.033242, 1.537926, 0.068747)",
        "(0.032907, 1.538892, 0.068691)",
        "(0.032795, 1.540949, 0.068527)",
        "(0.032620, 1.543173, 0.068173)",
        "(0.032369, 1.545706, 0.067911)",
        "(0.031806, 1.548422, 0.067715)",
        "(0.031506, 1.549916, 0.067614)",
        "(0.030835, 1.553168, 0.067451)",
        "(0.030263, 1.556941, 0.067684)",
        "(0.029784, 1.561365, 0.068160)",
        "(0.029331, 1.566253, 0.068753)",
        "(0.029218, 1.568883, 0.069177)",
        "(0.028804, 1.574433, 0.070371)",
        "(0.028370, 1.580241, 0.071836)",
        "(0.028125, 1.586160, 0.073572)",
        "(0.027446, 1.592077, 0.075799)",
        "(0.026979, 1.594971, 0.077120)",
        "(0.025995, 1.600637, 0.080071)",
        "(0.025024, 1.606127, 0.083550)",
        "(0.024800, 1.611299, 0.087447)",
        "(0.024739, 1.615969, 0.091700)",
        "(0.024748, 1.618148, 0.093967)",
        "(0.024704, 1.622129, 0.098659)",
        "(0.024833, 1.625503, 0.103549)",
        "(0.025052, 1.628321, 0.108713)",
        "(0.025241, 1.630670, 0.114233)",
        "(0.025376, 1.631618, 0.117052)",
        "(0.025641, 1.633211, 0.122758)",
        "(0.026097, 1.634347, 0.128531)",
        "(0.026422, 1.634920, 0.134217)",
        "(0.026503, 1.635126, 0.139937)",
        "(0.026553, 1.635112, 0.142787)",
        "(0.026625, 1.635002, 0.148413)",
        "(0.026719, 1.634585, 0.153626)",
        "(0.026733, 1.633988, 0.158575)",
        "(0.026836, 1.633251, 0.163264)",
        "(0.026885, 1.632911, 0.165609)",
        "(0.026986, 1.632330, 0.170261)",
        "(0.027089, 1.631796, 0.174591)",
        "(0.027320, 1.631211, 0.178560)",
        "(0.027650, 1.630758, 0.182266)",
        "(0.027794, 1.630581, 0.184070)",
        "(0.028198, 1.630200, 0.187453)",
        "(0.028737, 1.629837, 0.190796)",
        "(0.029179, 1.629456, 0.194189)",
        "(0.029667, 1.629040, 0.197560)",
        "(0.029947, 1.628796, 0.199234)",
        "(0.030491, 1.628308, 0.202556)",
        "(0.030760, 1.627868, 0.205886)",
        "(0.030875, 1.627359, 0.209196)",
        "(0.030966, 1.626928, 0.212584)",
        "(0.031063, 1.626740, 0.214246)",
        "(0.031473, 1.626449, 0.217609)",
        "(0.032023, 1.626179, 0.220961)",
        "(0.032444, 1.625680, 0.223992)",
        "(0.032801, 1.625004, 0.226948)",
        "(0.033027, 1.624625, 0.228455)",
        "(0.033392, 1.623622, 0.231550)",
        "(0.033935, 1.622442, 0.234689)",
        "(0.034382, 1.620937, 0.237809)",
        "(0.034745, 1.619035, 0.240813)",
        "(0.034911, 1.617896, 0.242215)",
        "(0.035296, 1.615330, 0.244804)",
        "(0.035880, 1.612240, 0.247145)",
        "(0.036528, 1.608557, 0.249200)",
        "(0.036762, 1.604200, 0.250946)",
        "(0.036692, 1.601724, 0.251554)",
        "(0.036164, 1.596350, 0.252696)",
        "(0.035587, 1.590617, 0.253610)",
        "(0.034533, 1.584832, 0.254405)",
        "(0.033478, 1.579222, 0.254942)",
        "(0.032872, 1.576473, 0.255050)",
        "(0.031871, 1.571203, 0.254967)",
        "(0.030625, 1.566259, 0.254685)",
        "(0.029804, 1.561896, 0.254402)",
        "(0.029195, 1.558148, 0.254297)",
        "(0.029047, 1.556535, 0.254326)",
        "(0.028915, 1.553451, 0.254377)",
        "(0.028901, 1.550652, 0.254550)",
        "(0.028856, 1.548205, 0.255182)",
        "(0.028898, 1.546092, 0.256385)",
        "(0.028784, 1.545118, 0.257257)",
        "(0.028688, 1.543363, 0.259374)",
        "(0.028487, 1.541874, 0.262324)",
        "(0.028514, 1.540749, 0.266367)",
        "(0.028812, 1.539775, 0.271552)",
        "(0.029183, 1.539276, 0.274539)",
        "(0.030153, 1.538289, 0.280710)",
        "(0.031658, 1.537115, 0.287184)",
        "(0.033446, 1.535757, 0.293995)",
        "(0.034988, 1.534171, 0.301238)",
        "(0.035873, 1.533257, 0.304852)",
        "(0.037412, 1.531000, 0.312015)",
        "(0.039038, 1.528299, 0.318643)",
        "(0.040441, 1.525195, 0.324415)",
        "(0.041159, 1.523516, 0.327027)",
        "(0.042782, 1.520166, 0.331827)",
        "(0.043985, 1.516471, 0.335668)",
        "(0.045014, 1.512434, 0.338294)",
        "(0.045910, 1.507922, 0.339843)",
        "(0.046215, 1.502774, 0.339778)",
        "(0.046051, 1.500036, 0.339185)",
        "(0.045674, 1.494462, 0.337171)",
        "(0.044923, 1.488862, 0.334397)",
        "(0.044159, 1.483445, 0.330863)",
        "(0.043361, 1.478176, 0.326567)",
        "(0.043044, 1.475673, 0.324098)",
        "(0.042497, 1.470819, 0.318689)",
        "(0.042160, 1.466323, 0.312596)",
        "(0.041789, 1.462109, 0.306029)",
        "(0.041202, 1.458058, 0.298847)",
        "(0.040801, 1.456034, 0.294977)",
        "(0.040354, 1.452125, 0.287117)",
        "(0.040057, 1.448460, 0.279396)",
        "(0.039818, 1.445034, 0.271867)",
        "(0.039680, 1.443406, 0.268332)",
        "(0.039519, 1.440214, 0.261520)",
        "(0.039383, 1.436951, 0.254987)",
        "(0.039270, 1.433740, 0.248722)",
        "(0.038891, 1.430611, 0.243038)",
        "(0.038741, 1.429087, 0.240386)",
        "(0.038416, 1.426009, 0.235340)",
        "(0.038154, 1.422997, 0.230671)",
        "(0.037879, 1.419974, 0.226238)",
        "(0.037570, 1.417045, 0.221879)",
        "(0.037470, 1.414125, 0.217456)",
        "(0.037453, 1.412701, 0.215396)",
        "(0.037456, 1.409948, 0.211565)",
        "(0.037445, 1.407073, 0.207837)",
        "(0.037535, 1.404171, 0.204440)",
        "(0.037567, 1.402800, 0.203010)",
        "(0.037423, 1.399965, 0.200392)",
        "(0.037366, 1.397077, 0.197896)",
        "(0.037229, 1.394189, 0.195525)",
        "(0.037287, 1.391272, 0.193017)",
        "(0.037455, 1.388263, 0.190235)",
        "(0.037552, 1.386815, 0.188783)",
        "(0.037541, 1.383927, 0.186068)",
        "(0.037656, 1.381146, 0.183470)",
        "(0.037695, 1.378370, 0.181258)",
        "(0.037597, 1.376974, 0.180341)",
        "(0.037468, 1.374163, 0.178331)",
        "(0.037239, 1.371110, 0.175714)",
        "(0.036998, 1.368034, 0.172745)",
        "(0.036685, 1.365016, 0.169622)",
        "(0.036448, 1.362062, 0.166288)",
        "(0.036288, 1.360535, 0.164517)",
        "(0.036012, 1.357692, 0.161243)",
        "(0.035675, 1.355111, 0.158141)",
        "(0.035438, 1.352717, 0.154858)",
        "(0.035338, 1.351618, 0.153147)",
        "(0.035130, 1.349594, 0.149800)",
        "(0.034880, 1.348126, 0.146768)",
        "(0.034663, 1.347209, 0.143899)",
        "(0.034581, 1.346655, 0.140844)",
        "(0.034656, 1.346533, 0.139172)",
        "(0.034727, 1.346799, 0.136174)",
        "(0.034884, 1.347725, 0.133358)",
        "(0.035181, 1.349050, 0.130308)",
        "(0.035566, 1.350621, 0.127213)",
        "(0.035714, 1.351572, 0.125736)",
        "(0.035881, 1.353570, 0.122826)",
        "(0.035896, 1.355673, 0.119706)",
        "(0.035936, 1.358130, 0.116394)",
        "(0.035947, 1.360803, 0.112951)",
        "(0.036113, 1.364106, 0.109885)",
        "(0.036168, 1.365857, 0.108338)",
        "(0.036165, 1.369339, 0.105164)",
        "(0.036157, 1.373092, 0.102094)",
        "(0.036196, 1.377050, 0.099071)",
        "(0.036287, 1.381232, 0.096190)",
        "(0.036367, 1.383439, 0.094848)",
        "(0.036449, 1.387782, 0.092222)",
        "(0.036429, 1.392113, 0.089863)",
        "(0.036282, 1.396363, 0.087817)",
        "(0.036367, 1.398494, 0.086862)",
        "(0.036462, 1.402674, 0.085026)",
        "(0.036533, 1.406701, 0.083274)",
        "(0.036314, 1.410431, 0.081531)",
        "(0.036049, 1.413903, 0.079826)",
        "(0.035911, 1.415578, 0.079106)",
        "(0.036125, 1.419028, 0.077797)",
        "(0.036536, 1.422411, 0.076384)",
        "(0.036809, 1.425549, 0.074784)",
        "(0.036931, 1.428520, 0.073334)",
        "(0.036998, 1.430015, 0.072823)",
        "(0.036913, 1.432999, 0.071907)",
        "(0.036721, 1.435947, 0.070966)",
        "(0.036421, 1.438972, 0.070037)",
        "(0.036434, 1.442227, 0.069256)",
        "(0.036531, 1.443945, 0.068900)",
        "(0.036525, 1.447386, 0.068108)",
        "(0.036351, 1.450834, 0.067359)",
        "(0.036147, 1.454288, 0.066747)",
        "(0.035714, 1.457843, 0.066277)",
        "(0.035423, 1.459551, 0.066061)",
        "(0.035388, 1.462842, 0.065474)",
        "(0.035365, 1.465953, 0.064765)",
        "(0.034979, 1.468878, 0.064068)",
        "(0.034585, 1.471721, 0.063533)",
        "(0.034489, 1.474565, 0.063106)",
        "(0.034403, 1.475890, 0.062849)",
        "(0.034362, 1.478608, 0.062470)",
        "(0.034277, 1.481301, 0.062144)",
        "(0.033994, 1.483907, 0.061837)",
        "(0.033712, 1.486393, 0.061414)",
        "(0.033578, 1.487575, 0.061213)",
        "(0.033341, 1.489921, 0.060861)",
        "(0.032886, 1.492092, 0.060410)",
        "(0.032562, 1.494182, 0.059752)",
        "(0.032358, 1.495227, 0.059452)",
        "(0.031982, 1.497404, 0.059036)",
        "(0.031552, 1.499681, 0.058877)",
        "(0.031124, 1.502058, 0.058701)",
        "(0.030569, 1.504469, 0.058508)",
        "(0.030362, 1.505726, 0.058412)",
        "(0.029864, 1.508105, 0.058153)",
        "(0.029209, 1.510354, 0.057955)",
        "(0.028621, 1.512610, 0.057874)",
        "(0.028116, 1.514741, 0.057726)",
        "(0.027756, 1.516937, 0.057543)",
        "(0.027644, 1.518049, 0.057424)",
        "(0.027290, 1.520212, 0.057188)",
        "(0.026779, 1.522484, 0.057025)",
        "(0.026354, 1.524889, 0.057117)",
        "(0.025858, 1.527409, 0.057292)",
        "(0.025574, 1.528737, 0.057424)",
        "(0.025088, 1.531442, 0.057705)",
        "(0.024608, 1.534146, 0.057839)",
        "(0.024476, 1.536859, 0.057845)",
        "(0.024349, 1.538242, 0.057862)",
        "(0.024072, 1.541210, 0.058203)",
        "(0.024007, 1.544278, 0.058579)",
        "(0.024165, 1.547333, 0.058867)",
        "(0.024380, 1.550463, 0.059310)",
        "(0.024403, 1.552024, 0.059617)",
        "(0.024733, 1.555133, 0.060388)",
        "(0.024788, 1.558167, 0.061398)",
        "(0.024600, 1.561242, 0.062883)",
        "(0.024668, 1.564379, 0.064734)",
        "(0.024633, 1.567445, 0.066719)",
        "(0.024595, 1.568966, 0.067835)",
        "(0.024514, 1.572017, 0.070287)",
        "(0.024350, 1.575018, 0.072973)",
        "(0.024169, 1.577892, 0.075637)",
        "(0.024126, 1.579308, 0.076981)",
        "(0.024026, 1.582107, 0.079820)",
        "(0.024020, 1.584791, 0.082702)",
        "(0.024007, 1.587225, 0.085427)",
        "(0.024088, 1.589542, 0.088076)",
        "(0.024055, 1.590650, 0.089451)",
        "(0.023900, 1.592759, 0.092174)",
        "(0.023931, 1.594755, 0.094796)",
        "(0.024075, 1.596650, 0.097429)",
        "(0.024496, 1.598526, 0.100202)",
        "(0.024668, 1.599381, 0.101534)",
        "(0.024848, 1.600972, 0.104132)",
        "(0.025075, 1.602474, 0.106666)",
        "(0.025441, 1.603959, 0.109237)",
        "(0.025916, 1.605379, 0.111746)",
        "(0.026128, 1.606017, 0.113037)",
        "(0.026440, 1.607248, 0.115693)",
        "(0.026564, 1.608359, 0.118480)",
        "(0.026567, 1.609457, 0.121460)",
        "(0.026428, 1.610451, 0.124562)",
        "(0.026372, 1.611363, 0.127703)",
        "(0.026418, 1.611764, 0.129257)",
        "(0.026360, 1.612467, 0.132359)",
        "(0.026268, 1.613129, 0.135565)",
        "(0.026206, 1.613809, 0.138978)",
        "(0.026158, 1.614101, 0.140752)",
        "(0.026010, 1.614612, 0.144463)",
        "(0.025859, 1.615107, 0.148369)",
        "(0.025625, 1.615671, 0.152349)",
        "(0.025524, 1.616286, 0.156460)",
        "(0.025470, 1.616681, 0.160498)",
        "(0.025477, 1.616736, 0.162527)",
        "(0.025402, 1.616732, 0.166762)",
        "(0.025290, 1.616630, 0.171440)",
        "(0.025263, 1.616372, 0.176488)",
        "(0.025234, 1.616088, 0.179020)",
        "(0.025077, 1.615132, 0.184016)",
        "(0.025104, 1.613782, 0.189132)",
        "(0.025092, 1.611987, 0.194237)",
        "(0.025165, 1.609775, 0.199323)",
        "(0.025300, 1.608532, 0.201877)",
        "(0.025432, 1.605702, 0.206825)",
        "(0.025504, 1.602506, 0.211418)",
        "(0.025462, 1.599083, 0.215944)",
        "(0.025337, 1.595598, 0.220297)",
        "(0.025321, 1.593824, 0.222208)",
        "(0.025213, 1.590190, 0.225619)",
        "(0.025099, 1.586546, 0.228496)",
        "(0.025041, 1.583185, 0.231150)",
        "(0.024951, 1.580326, 0.233915)",
        "(0.024966, 1.579108, 0.235328)",
        "(0.024973, 1.576846, 0.238061)",
        "(0.024973, 1.574847, 0.240699)",
        "(0.025172, 1.573127, 0.243242)",
        "(0.025311, 1.571628, 0.245870)",
        "(0.025403, 1.571021, 0.247321)",
        "(0.025676, 1.569955, 0.250296)",
        "(0.025994, 1.568957, 0.253213)",
        "(0.026378, 1.567965, 0.256265)",
        "(0.026894, 1.566962, 0.259548)",
        "(0.027439, 1.565859, 0.263005)",
        "(0.027695, 1.565284, 0.264764)",
        "(0.028167, 1.564063, 0.268468)",
        "(0.028717, 1.562746, 0.272492)",
        "(0.029228, 1.561337, 0.276693)",
        "(0.029437, 1.560540, 0.278851)",
        "(0.029838, 1.559016, 0.283293)",
        "(0.030212, 1.557495, 0.287820)",
        "(0.030711, 1.555977, 0.292135)",
        "(0.031398, 1.554290, 0.295994)",
        "(0.031682, 1.553281, 0.297656)",
        "(0.032089, 1.551133, 0.300701)",
        "(0.032676, 1.548880, 0.303415)",
        "(0.033149, 1.546295, 0.305839)",
        "(0.033732, 1.543286, 0.307510)",
        "(0.033986, 1.541557, 0.308014)",
        "(0.034473, 1.537759, 0.308831)",
        "(0.034733, 1.533397, 0.309297)",
        "(0.034542, 1.528452, 0.309522)",
        "(0.033881, 1.523021, 0.309469)",
        "(0.033293, 1.517396, 0.309015)",
        "(0.033137, 1.514608, 0.308638)",
        "(0.033028, 1.509224, 0.307681)",
        "(0.033061, 1.504033, 0.306247)",
        "(0.033228, 1.498954, 0.304622)",
        "(0.033348, 1.496439, 0.303798)",
        "(0.033571, 1.491417, 0.302056)",
        "(0.034124, 1.486791, 0.300222)",
        "(0.034638, 1.482347, 0.298275)",
        "(0.035548, 1.478180, 0.296328)",
        "(0.036064, 1.476190, 0.295412)",
        "(0.036986, 1.472333, 0.293623)",
        "(0.037883, 1.468497, 0.291738)",
        "(0.038590, 1.464230, 0.289410)",
        "(0.039092, 1.459680, 0.286841)",
        "(0.039245, 1.457288, 0.285503)",
        "(0.039358, 1.452239, 0.282699)",
        "(0.039430, 1.447047, 0.279909)",
        "(0.039225, 1.441693, 0.277485)",
        "(0.038796, 1.436451, 0.275504)",
        "(0.038489, 1.433892, 0.274575)",
        "(0.037944, 1.428777, 0.272399)",
        "(0.037638, 1.423795, 0.269981)",
        "(0.037609, 1.419035, 0.267300)",
        "(0.037303, 1.414427, 0.264535)",
        "(0.037140, 1.412256, 0.263206)",
        "(0.036843, 1.408016, 0.260440)",
        "(0.036261, 1.403914, 0.257556)",
        "(0.035809, 1.400166, 0.254481)",
        "(0.035400, 1.396598, 0.251206)",
        "(0.035241, 1.394981, 0.249559)",
        "(0.034865, 1.391986, 0.246341)",
        "(0.034355, 1.389170, 0.243031)",
        "(0.033897, 1.386569, 0.239371)",
        "(0.033451, 1.384202, 0.235439)",
        "(0.033211, 1.383173, 0.233464)",
        "(0.032725, 1.381244, 0.229365)",
        "(0.032210, 1.379454, 0.225056)",
        "(0.031790, 1.377843, 0.220589)",
        "(0.031354, 1.376346, 0.216135)",
        "(0.031194, 1.375762, 0.214054)",
        "(0.030717, 1.374766, 0.210203)",
        "(0.030182, 1.373931, 0.206493)",
        "(0.029533, 1.373112, 0.202498)",
        "(0.028895, 1.372297, 0.198190)",
        "(0.028350, 1.371688, 0.193968)",
        "(0.028120, 1.371432, 0.191806)",
        "(0.027652, 1.370910, 0.187349)",
        "(0.027122, 1.370516, 0.182934)",
        "(0.026699, 1.370367, 0.178629)",
        "(0.026514, 1.370382, 0.176532)",
        "(0.026186, 1.370645, 0.172617)",
        "(0.025900, 1.371150, 0.168908)",
        "(0.025696, 1.371806, 0.165232)",
        "(0.025556, 1.372544, 0.161558)",
        "(0.025481, 1.372938, 0.159736)",
        "(0.025257, 1.373708, 0.156151)",
        "(0.024866, 1.374380, 0.152715)",
        "(0.024610, 1.375153, 0.149427)",
        "(0.024348, 1.375884, 0.146150)",
        "(0.024097, 1.376718, 0.143282)",
        "(0.024083, 1.377259, 0.142022)",
        "(0.023835, 1.378290, 0.139547)",
        "(0.023594, 1.379331, 0.137053)",
        "(0.023326, 1.380370, 0.134541)",
        "(0.023151, 1.380907, 0.133362)",
        "(0.022887, 1.382040, 0.131020)",
        "(0.022543, 1.383064, 0.128495)",
        "(0.022142, 1.384107, 0.125762)",
        "(0.021751, 1.385300, 0.123250)",
        "(0.021550, 1.385971, 0.122126)",
        "(0.021251, 1.387442, 0.119825)",
        "(0.021014, 1.388983, 0.117451)",
        "(0.020993, 1.390673, 0.115050)",
        "(0.021000, 1.392579, 0.112848)",
        "(0.021005, 1.393564, 0.111736)",
        "(0.021052, 1.395540, 0.109440)",
        "(0.021079, 1.397624, 0.107251)",
        "(0.021119, 1.399735, 0.105094)",
        "(0.021269, 1.402095, 0.102960)",
        "(0.021390, 1.403344, 0.101825)",
        "(0.021715, 1.405976, 0.099553)",
        "(0.021957, 1.408807, 0.097317)",
        "(0.022062, 1.411745, 0.095088)",
        "(0.022408, 1.414876, 0.092983)",
        "(0.022620, 1.418302, 0.091156)",
        "(0.022803, 1.420229, 0.090356)",
        "(0.023138, 1.424091, 0.088671)",
        "(0.023435, 1.428080, 0.086945)",
        "(0.023666, 1.432101, 0.085235)",
        "(0.023774, 1.434127, 0.084341)",
        "(0.024000, 1.438080, 0.082382)",
        "(0.024364, 1.442059, 0.080255)",
        "(0.024671, 1.445978, 0.078090)",
        "(0.025144, 1.449887, 0.075988)",
        "(0.025198, 1.451709, 0.074901)",
        "(0.025218, 1.455229, 0.072774)",
        "(0.025240, 1.458493, 0.070590)",
        "(0.025343, 1.461452, 0.068243)",
        "(0.025258, 1.464132, 0.066076)",
        "(0.025124, 1.465394, 0.065155)",
        "(0.024761, 1.467716, 0.063313)",
        "(0.024388, 1.469729, 0.061520)",
        "(0.023926, 1.471528, 0.059851)",
        "(0.023337, 1.473189, 0.058273)",
        "(0.023119, 1.473996, 0.057551)",
        "(0.022795, 1.475553, 0.056176)",
        "(0.022415, 1.477046, 0.055072)",
        "(0.022079, 1.478283, 0.054271)",
        "(0.021641, 1.479714, 0.053573)",
        "(0.021392, 1.480375, 0.053340)",
        "(0.020986, 1.481617, 0.052919)",
        "(0.020248, 1.483705, 0.051978)",
        "(0.019774, 1.485488, 0.051286)",
        "(0.019300, 1.487475, 0.050601)",
        "(0.019199, 1.488550, 0.050203)",
        "(0.019015, 1.490747, 0.049353)",
        "(0.018781, 1.493063, 0.048559)",
        "(0.018564, 1.495507, 0.047963)",
        "(0.018355, 1.498108, 0.047429)",
        "(0.018268, 1.499476, 0.047241)",
        "(0.017910, 1.502262, 0.047005)",
        "(0.017265, 1.505216, 0.046974)",
        "(0.016667, 1.508187, 0.046977)",
        "(0.016468, 1.511319, 0.046993)",
        "(0.016312, 1.512934, 0.047008)",
        "(0.015963, 1.516395, 0.047101)",
        "(0.015570, 1.520069, 0.047121)",
        "(0.015314, 1.524054, 0.047041)",
        "(0.015202, 1.528258, 0.046861)",
        "(0.015264, 1.530558, 0.046809)",
        "(0.015524, 1.535477, 0.047001)",
        "(0.015948, 1.540768, 0.047583)",
        "(0.016372, 1.546266, 0.048575)",
        "(0.016750, 1.551724, 0.049868)",
        "(0.016909, 1.554395, 0.050770)",
        "(0.017209, 1.559586, 0.053012)",
        "(0.017417, 1.564506, 0.055695)",
        "(0.017530, 1.568937, 0.058569)",
        "(0.017788, 1.572920, 0.061772)",
        "(0.017916, 1.574720, 0.063540)",
        "(0.018168, 1.578010, 0.067381)",
        "(0.018637, 1.580926, 0.071805)",
        "(0.019099, 1.583359, 0.076662)",
        "(0.019316, 1.585065, 0.081810)",
        "(0.019359, 1.585658, 0.084494)",
        "(0.019018, 1.586517, 0.090001)",
        "(0.018622, 1.587106, 0.095824)",
        "(0.018452, 1.587528, 0.101806)",
        "(0.018296, 1.587597, 0.107673)",
        "(0.018245, 1.587447, 0.110455)",
        "(0.018275, 1.586988, 0.115793)",
        "(0.017968, 1.586344, 0.121022)",
        "(0.017341, 1.585738, 0.126209)",
        "(0.016698, 1.585290, 0.131138)",
        "(0.016397, 1.585111, 0.133369)",
        "(0.015881, 1.584820, 0.137318)",
        "(0.015520, 1.584789, 0.140649)",
        "(0.015320, 1.585156, 0.143504)",
        "(0.015357, 1.585917, 0.146015)",
        "(0.015487, 1.586529, 0.147196)",
        "(0.015834, 1.588039, 0.149383)",
        "(0.016486, 1.589970, 0.150797)",
        "(0.017393, 1.592308, 0.151199)",
        "(0.018473, 1.595116, 0.151129)",
        "(0.019151, 1.596860, 0.151192)",
        "(0.020381, 1.600712, 0.151484)",
        "(0.021657, 1.604973, 0.151683)",
        "(0.022721, 1.609509, 0.151624)",
        "(0.023939, 1.614286, 0.151854)",
        "(0.024661, 1.616817, 0.152152)",
        "(0.025820, 1.621957, 0.152785)",
        "(0.026728, 1.627167, 0.153603)",
        "(0.027586, 1.632515, 0.154900)",
        "(0.028610, 1.637843, 0.156524)",
        "(0.029758, 1.643020, 0.158582)",
        "(0.030347, 1.645546, 0.159807)",
        "(0.031386, 1.650330, 0.162766)",
        "(0.032299, 1.654673, 0.166364)",
        "(0.033132, 1.658322, 0.170490)",
        "(0.033519, 1.659768, 0.172721)",
        "(0.034216, 1.662138, 0.177481)",
        "(0.034648, 1.663727, 0.182666)",
        "(0.034832, 1.664380, 0.188122)",
        "(0.034883, 1.664255, 0.193815)",
        "(0.034851, 1.663865, 0.196711)",
        "(0.035002, 1.662625, 0.202474)",
        "(0.034895, 1.660858, 0.208266)",
        "(0.034658, 1.658630, 0.214114)",
        "(0.034400, 1.655951, 0.219834)",
        "(0.034230, 1.654408, 0.222586)",
        "(0.033989, 1.651083, 0.227969)",
        "(0.033485, 1.647523, 0.233141)",
        "(0.032986, 1.643936, 0.238102)",
        "(0.032445, 1.640293, 0.242717)",
        "(0.032266, 1.638474, 0.244864)",
        "(0.031699, 1.634905, 0.249031)",
        "(0.031380, 1.631576, 0.252970)",
        "(0.031134, 1.628383, 0.256789)",
        "(0.030623, 1.625338, 0.260318)",
        "(0.030475, 1.623917, 0.262009)",
        "(0.030379, 1.621119, 0.265341)",
        "(0.030317, 1.618359, 0.268546)",
        "(0.030389, 1.615733, 0.271784)",
        "(0.030344, 1.613172, 0.275084)",
        "(0.030322, 1.611891, 0.276726)",
        "(0.030281, 1.609252, 0.280094)",
        "(0.030317, 1.606478, 0.283260)",
        "(0.030470, 1.603487, 0.286238)",
        "(0.030582, 1.600436, 0.289258)",
        "(0.030647, 1.598860, 0.290795)",
        "(0.030951, 1.595705, 0.293951)",
        "(0.031282, 1.592482, 0.297235)",
        "(0.031438, 1.589105, 0.300563)",
        "(0.031283, 1.585571, 0.303893)",
        "(0.031161, 1.583758, 0.305558)",
        "(0.030991, 1.580076, 0.308877)",
        "(0.030944, 1.576248, 0.311996)",
        "(0.030916, 1.572292, 0.315070)",
        "(0.030799, 1.568328, 0.318034)",
        "(0.030726, 1.566342, 0.319438)",
        "(0.030545, 1.562341, 0.322097)",
        "(0.030206, 1.558281, 0.324458)",
        "(0.029700, 1.554208, 0.326463)",
        "(0.028952, 1.550297, 0.328261)",
        "(0.028652, 1.548433, 0.329093)",
        "(0.028057, 1.544760, 0.330511)",
        "(0.027413, 1.541214, 0.331529)",
        "(0.026773, 1.537674, 0.332091)",
        "(0.026294, 1.534133, 0.332152)",
        "(0.026159, 1.532358, 0.332018)",
        "(0.025793, 1.528613, 0.331549)",
        "(0.025399, 1.524651, 0.330873)",
        "(0.024879, 1.520457, 0.330101)",
        "(0.024338, 1.516118, 0.329103)",
        "(0.024029, 1.513828, 0.328454)",
        "(0.023576, 1.509218, 0.327248)",
        "(0.023309, 1.504648, 0.326188)",
        "(0.022866, 1.500019, 0.325023)",
        "(0.022201, 1.495207, 0.323520)",
        "(0.021780, 1.492752, 0.322627)",
        "(0.021136, 1.487907, 0.320752)",
        "(0.020735, 1.483202, 0.319006)",
        "(0.020521, 1.478601, 0.317496)",
        "(0.020267, 1.473929, 0.315938)",
        "(0.020069, 1.471541, 0.314992)",
        "(0.019796, 1.466811, 0.312747)",
        "(0.019438, 1.462132, 0.310429)",
        "(0.019392, 1.457497, 0.308101)",
        "(0.019082, 1.452735, 0.305878)",
        "(0.018948, 1.450320, 0.304740)",
        "(0.018654, 1.445445, 0.302624)",
        "(0.018446, 1.440577, 0.300549)",
        "(0.018185, 1.435664, 0.298347)",
        "(0.018241, 1.430837, 0.296012)",
        "(0.018318, 1.428470, 0.294914)",
        "(0.018578, 1.423818, 0.292510)",
        "(0.018702, 1.419079, 0.289492)",
        "(0.018919, 1.414461, 0.285898)",
        "(0.019260, 1.410037, 0.281704)",
        "(0.019436, 1.407953, 0.279468)",
        "(0.019876, 1.404002, 0.275049)",
        "(0.020055, 1.400274, 0.270920)",
        "(0.020445, 1.396894, 0.267128)",
        "(0.020690, 1.393636, 0.263511)",
        "(0.020822, 1.392075, 0.261669)",
        "(0.020766, 1.388805, 0.257846)",
        "(0.020546, 1.385453, 0.253834)",
        "(0.020223, 1.382072, 0.249556)",
        "(0.019644, 1.378639, 0.244720)",
        "(0.019312, 1.376907, 0.242124)",
        "(0.018714, 1.373573, 0.236484)",
        "(0.017931, 1.370382, 0.230590)",
        "(0.017044, 1.367368, 0.224383)",
        "(0.016374, 1.364552, 0.217566)",
        "(0.016148, 1.363346, 0.214050)",
        "(0.015681, 1.361082, 0.207000)",
        "(0.015192, 1.359248, 0.200455)",
        "(0.014685, 1.357859, 0.194271)",
        "(0.013964, 1.357027, 0.188369)",
        "(0.013559, 1.356643, 0.185216)",
        "(0.012679, 1.355925, 0.178988)",
        "(0.011717, 1.355323, 0.172913)",
        "(0.011027, 1.355011, 0.166955)",
        "(0.010470, 1.354843, 0.161045)",
        "(0.010307, 1.354956, 0.158355)",
        "(0.009967, 1.355424, 0.153436)",
        "(0.009653, 1.355882, 0.148754)",
        "(0.009340, 1.356291, 0.144441)",
        "(0.009170, 1.356800, 0.140756)",
        "(0.009103, 1.357092, 0.139104)",
        "(0.008871, 1.357624, 0.135944)",
        "(0.008680, 1.358039, 0.132913)",
        "(0.008519, 1.358203, 0.129827)",
        "(0.008582, 1.358358, 0.126781)",
        "(0.008650, 1.358397, 0.125327)",
        "(0.008881, 1.358535, 0.122563)",
        "(0.009271, 1.358645, 0.119979)",
        "(0.009594, 1.358899, 0.117813)",
        "(0.009719, 1.359121, 0.115783)",
        "(0.009746, 1.359184, 0.114724)",
        "(0.009814, 1.359192, 0.112688)",
        "(0.009781, 1.359293, 0.110963)",
        "(0.009602, 1.359301, 0.109059)",
        "(0.009355, 1.359317, 0.106606)",
        "(0.009264, 1.359382, 0.105196)",
        "(0.009169, 1.359824, 0.102485)",
        "(0.008999, 1.360829, 0.100054)",
        "(0.008897, 1.362181, 0.097666)",
        "(0.008780, 1.363770, 0.095185)",
        "(0.008769, 1.364650, 0.093899)",
        "(0.008857, 1.366578, 0.091234)",
        "(0.008925, 1.368734, 0.088720)",
        "(0.009071, 1.371099, 0.086303)",
        "(0.009303, 1.373591, 0.083869)",
        "(0.009326, 1.374835, 0.082661)",
        "(0.009477, 1.377385, 0.080374)",
        "(0.009540, 1.380015, 0.078372)",
        "(0.009534, 1.382807, 0.076406)",
        "(0.009591, 1.385709, 0.074435)",
        "(0.009663, 1.387219, 0.073523)",
        "(0.009938, 1.390444, 0.071866)",
        "(0.009703, 1.393787, 0.070572)",
        "(0.009587, 1.397212, 0.069259)",
        "(0.009397, 1.400531, 0.067693)",
        "(0.009338, 1.402183, 0.066946)",
        "(0.009321, 1.405664, 0.065829)",
        "(0.008958, 1.409076, 0.064812)",
        "(0.008578, 1.412328, 0.063583)",
        "(0.008294, 1.415717, 0.062364)",
        "(0.007984, 1.417391, 0.061721)",
        "(0.007458, 1.420846, 0.060539)",
        "(0.007262, 1.424536, 0.059463)",
        "(0.006912, 1.428310, 0.058498)",
        "(0.006429, 1.432064, 0.057542)",
        "(0.006364, 1.433955, 0.057019)",
        "(0.006567, 1.437707, 0.055747)",
        "(0.006526, 1.441393, 0.054598)",
        "(0.006425, 1.445091, 0.053815)",
        "(0.006152, 1.448623, 0.052934)",
        "(0.006147, 1.450339, 0.052463)",
        "(0.006182, 1.453758, 0.051786)",
        "(0.006252, 1.457250, 0.051524)",
        "(0.006221, 1.460781, 0.051624)",
        "(0.005989, 1.464438, 0.051986)",
        "(0.005859, 1.466378, 0.052256)",
        "(0.005782, 1.470398, 0.052765)",
        "(0.006042, 1.474737, 0.053383)",
        "(0.005967, 1.479346, 0.054056)",
        "(0.006040, 1.484234, 0.054689)",
        "(0.006107, 1.486731, 0.054945)",
        "(0.006139, 1.491765, 0.055451)",
        "(0.006237, 1.496833, 0.056106)",
        "(0.006186, 1.501788, 0.056932)",
        "(0.006394, 1.506583, 0.057787)",
        "(0.006554, 1.508894, 0.058261)",
        "(0.006514, 1.513242, 0.059344)",
        "(0.006307, 1.517529, 0.060574)",
        "(0.006275, 1.521443, 0.061905)",
        "(0.006111, 1.524999, 0.063256)",
        "(0.006201, 1.526699, 0.063997)",
        "(0.006233, 1.529909, 0.065505)",
        "(0.005769, 1.532707, 0.066897)",
        "(0.005043, 1.535152, 0.068145)",
        "(0.004676, 1.537433, 0.069230)",
        "(0.004485, 1.538472, 0.069685)",
        "(0.004162, 1.540671, 0.070695)",
        "(0.003891, 1.542839, 0.071544)",
        "(0.003848, 1.545054, 0.072172)",
        "(0.003976, 1.547366, 0.072700)",
        "(0.004035, 1.548538, 0.072967)",
        "(0.004154, 1.550906, 0.073516)",
        "(0.004081, 1.553135, 0.073865)",
        "(0.003975, 1.555309, 0.073816)",
        "(0.003994, 1.557480, 0.073386)",
        "(0.004128, 1.558628, 0.073114)",
        "(0.004362, 1.561012, 0.072542)",
        "(0.004597, 1.563669, 0.072058)",
        "(0.005016, 1.566637, 0.071550)",
        "(0.005594, 1.569835, 0.071069)",
        "(0.005920, 1.571548, 0.070833)",
        "(0.006519, 1.575139, 0.070461)",
        "(0.007266, 1.579031, 0.070084)",
        "(0.007861, 1.583266, 0.069852)",
        "(0.008294, 1.587815, 0.069798)",
        "(0.008545, 1.590238, 0.069861)",
        "(0.009103, 1.595198, 0.070078)",
        "(0.009425, 1.600368, 0.070551)",
        "(0.009842, 1.605780, 0.071490)",
        "(0.010245, 1.611228, 0.072775)",
        "(0.010296, 1.613910, 0.073565)",
        "(0.010174, 1.619097, 0.075563)",
        "(0.009731, 1.623893, 0.078087)",
        "(0.009394, 1.628142, 0.080971)",
        "(0.009134, 1.631794, 0.084041)",
        "(0.009017, 1.633415, 0.085728)",
        "(0.008749, 1.636363, 0.089334)",
        "(0.008400, 1.638776, 0.093355)",
        "(0.008214, 1.640534, 0.097619)",
        "(0.008242, 1.641720, 0.102097)",
        "(0.008178, 1.642086, 0.104448)",
        "(0.007985, 1.642446, 0.109322)",
        "(0.007972, 1.642399, 0.114498)",
        "(0.008151, 1.641894, 0.119701)",
        "(0.008336, 1.640836, 0.124881)",
        "(0.008266, 1.640038, 0.127393)",
        "(0.007975, 1.638205, 0.132543)",
        "(0.007759, 1.636040, 0.137933)",
        "(0.007517, 1.633513, 0.143349)",
        "(0.007447, 1.630702, 0.148697)",
        "(0.007257, 1.629233, 0.151384)",
        "(0.006575, 1.626286, 0.156860)",
        "(0.005913, 1.623316, 0.162375)",
        "(0.005244, 1.620193, 0.167801)",
        "(0.004771, 1.617026, 0.173021)",
        "(0.004415, 1.615481, 0.175466)",
        "(0.003524, 1.612449, 0.180159)",
        "(0.002703, 1.609662, 0.184670)",
        "(0.002027, 1.607112, 0.188829)",
        "(0.001365, 1.604774, 0.192598)",
        "(0.001079, 1.603712, 0.194383)",
        "(0.000656, 1.601884, 0.197811)",
        "(0.000428, 1.600378, 0.200756)",
        "(0.000686, 1.599292, 0.203370)",
        "(0.001176, 1.598430, 0.205759)",
        "(0.001403, 1.598075, 0.206835)",
        "(0.001765, 1.597520, 0.209079)",
        "(0.002039, 1.597186, 0.211493)",
        "(0.002391, 1.596972, 0.213935)",
        "(0.002815, 1.596934, 0.216333)",
        "(0.003075, 1.596983, 0.217527)",
        "(0.003529, 1.597190, 0.219948)",
        "(0.003902, 1.597614, 0.222491)",
        "(0.004230, 1.598284, 0.225356)",
        "(0.004541, 1.599163, 0.228617)",
        "(0.004614, 1.599670, 0.230352)",
        "(0.004836, 1.600853, 0.234002)",
        "(0.005268, 1.602286, 0.237974)",
        "(0.005865, 1.603851, 0.242218)",
        "(0.006499, 1.605188, 0.246430)",
        "(0.006809, 1.605722, 0.248555)",
        "(0.007277, 1.606478, 0.253050)",
        "(0.007462, 1.606645, 0.257741)",
        "(0.007786, 1.606276, 0.262714)",
        "(0.008236, 1.605553, 0.268102)",
        "(0.008472, 1.604996, 0.270982)",
        "(0.008897, 1.603520, 0.276687)",
        "(0.009065, 1.601356, 0.282169)",
        "(0.009191, 1.598530, 0.287386)",
        "(0.009424, 1.595155, 0.292396)",
        "(0.009347, 1.593279, 0.294720)",
        "(0.009099, 1.589294, 0.299057)",
        "(0.008925, 1.585044, 0.302883)",
        "(0.008498, 1.580515, 0.305972)",
        "(0.008219, 1.575836, 0.308009)",
        "(0.008053, 1.573488, 0.308713)",
        "(0.007913, 1.568955, 0.309995)",
        "(0.007872, 1.564462, 0.310868)",
        "(0.007834, 1.559963, 0.311338)",
        "(0.007744, 1.555292, 0.311301)",
        "(0.007726, 1.552878, 0.311117)",
        "(0.007573, 1.547992, 0.310540)",
        "(0.007254, 1.542913, 0.309548)",
        "(0.007012, 1.537711, 0.308022)",
        "(0.006938, 1.532455, 0.305593)",
        "(0.007061, 1.529806, 0.303861)",
        "(0.007167, 1.524412, 0.299731)",
        "(0.007330, 1.519096, 0.294883)",
        "(0.007170, 1.513882, 0.289913)",
        "(0.007006, 1.508848, 0.285175)",
        "(0.006971, 1.506436, 0.282880)",
        "(0.006966, 1.501925, 0.278514)",
        "(0.006785, 1.497455, 0.274210)",
        "(0.006672, 1.492954, 0.269884)",
        "(0.006392, 1.488537, 0.265772)",
        "(0.006283, 1.486394, 0.263860)",
        "(0.005988, 1.482195, 0.260259)",
        "(0.005818, 1.478215, 0.257170)",
        "(0.005865, 1.474390, 0.254809)",
        "(0.005851, 1.470574, 0.252708)",
        "(0.005724, 1.468631, 0.251662)",
        "(0.005145, 1.464682, 0.249667)",
        "(0.004619, 1.460800, 0.248118)",
        "(0.004306, 1.456895, 0.246917)",
        "(0.004005, 1.452846, 0.246171)",
        "(0.003944, 1.450857, 0.246059)",
        "(0.003842, 1.446842, 0.246293)",
        "(0.004012, 1.442652, 0.246758)",
        "(0.004543, 1.438125, 0.247159)",
        "(0.005107, 1.433086, 0.247460)",
        "(0.005390, 1.430455, 0.247604)",
        "(0.005880, 1.424963, 0.247740)",
        "(0.006463, 1.419171, 0.247582)",
        "(0.007264, 1.413155, 0.246919)",
        "(0.007759, 1.406906, 0.245972)",
        "(0.008084, 1.403846, 0.245370)",
        "(0.008739, 1.397873, 0.243998)",
        "(0.009536, 1.391969, 0.242427)",
        "(0.010474, 1.386272, 0.240632)",
        "(0.011208, 1.380637, 0.238373)",
        "(0.011542, 1.377915, 0.237043)",
        "(0.012065, 1.372591, 0.234328)",
        "(0.012641, 1.367777, 0.231794)",
        "(0.013145, 1.363368, 0.229289)",
        "(0.013604, 1.359080, 0.226582)",
        "(0.013963, 1.357052, 0.225215)",
        "(0.014570, 1.353029, 0.222548)",
        "(0.015092, 1.349119, 0.219847)",
        "(0.015355, 1.345317, 0.216758)",
        "(0.015481, 1.341595, 0.213206)",
        "(0.015493, 1.339869, 0.211418)",
        "(0.015511, 1.336713, 0.207864)",
        "(0.015496, 1.333856, 0.203967)",
        "(0.015672, 1.331402, 0.199418)",
        "(0.015991, 1.329523, 0.194682)",
        "(0.016191, 1.328820, 0.192345)",
        "(0.016457, 1.327577, 0.187669)",
        "(0.016630, 1.326726, 0.182912)",
        "(0.016500, 1.326097, 0.178000)",
        "(0.016324, 1.325793, 0.173148)",
        "(0.016256, 1.325947, 0.170942)",
        "(0.016168, 1.326619, 0.166832)",
        "(0.016024, 1.327716, 0.162825)",
        "(0.016000, 1.329074, 0.158784)",
        "(0.016058, 1.330631, 0.154941)",
        "(0.016130, 1.331538, 0.153262)",
        "(0.016165, 1.333417, 0.150092)",
        "(0.016072, 1.335166, 0.146814)",
        "(0.016031, 1.336714, 0.143326)",
        "(0.016160, 1.338404, 0.140225)",
        "(0.016151, 1.339232, 0.138786)",
        "(0.016064, 1.340657, 0.135729)",
        "(0.015956, 1.341677, 0.132413)",
        "(0.015915, 1.342513, 0.129401)",
        "(0.015714, 1.343180, 0.126543)",
        "(0.015505, 1.343367, 0.125117)",
        "(0.015163, 1.343415, 0.122085)",
        "(0.014826, 1.343296, 0.119149)",
        "(0.014542, 1.343067, 0.116085)",
        "(0.014282, 1.342543, 0.112682)",
        "(0.014080, 1.342185, 0.111022)",
        "(0.013655, 1.341523, 0.107833)",
        "(0.013218, 1.340918, 0.104610)",
        "(0.012762, 1.340321, 0.101259)",
        "(0.012496, 1.339991, 0.098148)",
        "(0.012395, 1.339931, 0.096681)",
        "(0.012346, 1.339928, 0.093754)",
        "(0.012334, 1.340003, 0.090888)",
        "(0.012382, 1.340302, 0.088342)",
        "(0.012405, 1.340946, 0.086116)",
        "(0.012471, 1.341318, 0.084989)",
        "(0.012600, 1.341989, 0.082710)",
        "(0.012711, 1.342794, 0.080628)",
        "(0.012712, 1.343531, 0.078641)",
        "(0.012718, 1.344331, 0.076769)",
        "(0.012661, 1.344660, 0.075843)",
        "(0.012692, 1.345411, 0.074174)",
        "(0.012773, 1.346362, 0.072794)",
        "(0.012973, 1.347409, 0.071502)",
        "(0.013306, 1.348446, 0.070039)",
        "(0.013492, 1.348978, 0.069246)",
        "(0.013631, 1.349947, 0.067661)",
        "(0.013626, 1.351000, 0.066419)",
        "(0.013531, 1.352139, 0.065416)",
        "(0.013393, 1.353547, 0.064181)",
        "(0.013258, 1.354297, 0.063642)",
        "(0.012985, 1.355928, 0.062518)",
        "(0.012955, 1.357950, 0.061283)",
        "(0.013064, 1.360310, 0.059851)",
        "(0.013340, 1.363058, 0.058450)",
        "(0.013444, 1.364611, 0.057839)",
        "(0.013440, 1.367748, 0.056666)",
        "(0.013353, 1.371126, 0.055744)",
        "(0.013182, 1.374868, 0.054774)",
        "(0.013045, 1.379126, 0.053771)",
        "(0.012872, 1.381411, 0.053317)",
        "(0.012684, 1.386328, 0.052470)",
        "(0.012234, 1.391462, 0.051359)",
        "(0.011841, 1.396898, 0.050282)",
        "(0.011663, 1.402715, 0.049603)",
        "(0.011564, 1.405717, 0.049249)",
        "(0.011494, 1.411803, 0.048331)",
        "(0.011411, 1.418031, 0.047490)",
        "(0.010976, 1.424460, 0.047045)",
        "(0.010470, 1.431037, 0.046823)",
        "(0.010211, 1.434376, 0.046711)",
        "(0.009569, 1.441128, 0.046397)",
        "(0.008659, 1.447918, 0.046240)",
        "(0.007903, 1.455020, 0.046424)",
        "(0.007067, 1.462217, 0.046927)",
        "(0.006614, 1.465770, 0.047273)",
        "(0.006122, 1.472799, 0.048043)",
        "(0.005612, 1.479686, 0.048869)",
        "(0.005117, 1.486380, 0.049799)",
        "(0.004194, 1.492716, 0.050694)",
        "(0.003908, 1.495772, 0.051112)",
        "(0.003363, 1.501522, 0.051870)",
        "(0.002795, 1.506867, 0.052800)",
        "(0.002301, 1.511878, 0.053791)",
        "(0.001576, 1.516456, 0.054488)",
        "(0.001203, 1.518664, 0.054796)",
        "(0.000581, 1.522937, 0.055587)",
        "(0.000424, 1.527128, 0.056460)",
        "(0.000035, 1.531083, 0.057137)",
        "(-0.000377, 1.535031, 0.057870)",
        "(-0.000502, 1.537037, 0.058226)",
        "(-0.000556, 1.541059, 0.058738)",
        "(-0.000537, 1.544992, 0.058873)",
        "(-0.000640, 1.548815, 0.058845)",
        "(-0.000590, 1.552656, 0.058783)",
        "(-0.000572, 1.554585, 0.058756)",
        "(-0.000612, 1.558396, 0.058599)",
        "(-0.000392, 1.562259, 0.058593)",
        "(-0.000119, 1.566238, 0.058941)",
        "(0.000036, 1.570273, 0.059533)",
        "(0.000176, 1.572311, 0.059878)",
        "(0.000336, 1.576332, 0.060658)",
        "(0.000150, 1.580198, 0.061584)",
        "(0.000275, 1.584027, 0.062866)",
        "(0.000330, 1.587648, 0.064120)",
        "(0.000187, 1.589336, 0.064674)",
        "(-0.000243, 1.592534, 0.065856)",
        "(-0.001021, 1.595547, 0.067202)",
        "(-0.001473, 1.598666, 0.068898)",
        "(-0.001912, 1.601618, 0.070704)",
        "(-0.002055, 1.603043, 0.071726)",
        "(-0.002392, 1.605814, 0.073795)",
        "(-0.002864, 1.608444, 0.076051)",
        "(-0.003316, 1.610911, 0.078431)",
        "(-0.003835, 1.613210, 0.080981)",
        "(-0.004192, 1.614263, 0.082417)",
        "(-0.004823, 1.616286, 0.085613)",
        "(-0.005472, 1.618013, 0.089180)",
        "(-0.005818, 1.619385, 0.093096)",
        "(-0.005954, 1.620382, 0.097405)",
        "(-0.005937, 1.620689, 0.099778)",
        "(-0.005963, 1.620937, 0.104828)",
        "(-0.006061, 1.620839, 0.110469)",
        "(-0.006272, 1.620520, 0.116556)",
        "(-0.006583, 1.619871, 0.122788)",
        "(-0.006721, 1.619358, 0.125888)",
        "(-0.006793, 1.617973, 0.131809)",
        "(-0.006857, 1.616240, 0.137773)",
        "(-0.007369, 1.614352, 0.144246)",
        "(-0.008022, 1.612442, 0.151007)",
        "(-0.008406, 1.611362, 0.154372)",
        "(-0.009099, 1.608959, 0.160779)",
        "(-0.009381, 1.606415, 0.166867)",
        "(-0.009716, 1.603721, 0.172561)",
        "(-0.010118, 1.600946, 0.177874)",
        "(-0.010398, 1.599473, 0.180269)",
        "(-0.010868, 1.596436, 0.184751)",
        "(-0.011059, 1.593279, 0.188654)",
        "(-0.011155, 1.590187, 0.192063)",
        "(-0.011321, 1.587205, 0.195070)",
        "(-0.011433, 1.585716, 0.196484)",
        "(-0.011626, 1.582752, 0.198936)",
        "(-0.011877, 1.579736, 0.201100)",
        "(-0.012245, 1.576881, 0.203178)",
        "(-0.012907, 1.574100, 0.205089)",
        "(-0.013174, 1.572789, 0.206011)",
        "(-0.013720, 1.570318, 0.207555)",
        "(-0.014125, 1.568069, 0.208961)",
        "(-0.014415, 1.566034, 0.210142)",
        "(-0.014738, 1.564149, 0.211008)",
        "(-0.014893, 1.563307, 0.211362)",
        "(-0.015091, 1.561901, 0.212088)",
        "(-0.015171, 1.560719, 0.212729)",
        "(-0.015127, 1.559823, 0.213403)",
        "(-0.015088, 1.559103, 0.214040)",
        "(-0.015150, 1.558725, 0.214340)",
        "(-0.015470, 1.558051, 0.214970)",
        "(-0.015587, 1.557971, 0.215791)",
        "(-0.015748, 1.558044, 0.217594)",
        "(-0.016004, 1.558415, 0.219299)",
        "(-0.016085, 1.558724, 0.220225)",
        "(-0.016113, 1.559437, 0.222063)",
        "(-0.016043, 1.560363, 0.224224)",
        "(-0.015875, 1.561579, 0.226950)",
        "(-0.015864, 1.562925, 0.230346)",
        "(-0.015865, 1.563636, 0.232316)",
        "(-0.015920, 1.565008, 0.236639)",
        "(-0.016069, 1.566319, 0.241503)",
        "(-0.016264, 1.567357, 0.246344)",
        "(-0.016149, 1.568376, 0.251420)",
        "(-0.015963, 1.568854, 0.254003)",
        "(-0.015755, 1.569461, 0.258983)",
        "(-0.015490, 1.569648, 0.263569)",
        "(-0.015005, 1.569350, 0.267821)",
        "(-0.014537, 1.568452, 0.271792)",
        "(-0.014417, 1.567685, 0.273602)",
        "(-0.014428, 1.565665, 0.276907)",
        "(-0.014724, 1.563077, 0.279933)",
        "(-0.015174, 1.560079, 0.282580)",
        "(-0.015305, 1.556673, 0.284713)",
        "(-0.015396, 1.554719, 0.285437)",
        "(-0.015765, 1.550408, 0.286178)",
        "(-0.016420, 1.545544, 0.285850)",
        "(-0.017066, 1.540241, 0.284690)",
        "(-0.017624, 1.534676, 0.283017)",
        "(-0.017759, 1.531873, 0.282005)",
        "(-0.018313, 1.526289, 0.280207)",
        "(-0.018966, 1.520778, 0.278605)",
        "(-0.019708, 1.515385, 0.277224)",
        "(-0.020272, 1.510300, 0.276233)",
        "(-0.020538, 1.507834, 0.275825)",
        "(-0.021093, 1.503072, 0.275222)",
        "(-0.021472, 1.498478, 0.274642)",
        "(-0.021785, 1.494099, 0.274305)",
        "(-0.022219, 1.489915, 0.274388)",
        "(-0.022273, 1.487941, 0.274574)",
        "(-0.022090, 1.484170, 0.275323)",
        "(-0.022039, 1.480405, 0.276562)",
        "(-0.021587, 1.476533, 0.277719)",
        "(-0.021011, 1.472555, 0.278655)",
        "(-0.020797, 1.470498, 0.279108)",
        "(-0.020070, 1.466424, 0.280097)",
        "(-0.019470, 1.462386, 0.281325)",
        "(-0.018776, 1.458403, 0.282568)",
        "(-0.017774, 1.454359, 0.283698)",
        "(-0.017168, 1.452294, 0.284082)",
        "(-0.015885, 1.448089, 0.284669)",
        "(-0.014323, 1.444045, 0.285476)",
        "(-0.012933, 1.439913, 0.286407)",
        "(-0.011657, 1.435513, 0.286924)",
        "(-0.011098, 1.433200, 0.286913)",
        "(-0.010041, 1.428461, 0.286443)",
        "(-0.009111, 1.423583, 0.285315)",
        "(-0.008444, 1.418491, 0.282980)",
        "(-0.007907, 1.413218, 0.279460)",
        "(-0.007614, 1.410584, 0.277345)",
        "(-0.007254, 1.405448, 0.273122)",
        "(-0.007167, 1.400635, 0.268757)",
        "(-0.007416, 1.395906, 0.263826)",
        "(-0.007670, 1.391438, 0.258261)",
        "(-0.007814, 1.389353, 0.255241)",
        "(-0.008020, 1.385510, 0.249053)",
        "(-0.008224, 1.382113, 0.242731)",
        "(-0.008518, 1.379017, 0.236426)",
        "(-0.008790, 1.376239, 0.230251)",
        "(-0.008914, 1.374986, 0.227228)",
        "(-0.009437, 1.372540, 0.221348)",
        "(-0.009787, 1.370345, 0.215394)",
        "(-0.010021, 1.368320, 0.209348)",
        "(-0.009847, 1.366649, 0.203693)",
        "(-0.009733, 1.365891, 0.201052)",
        "(-0.009530, 1.364398, 0.195788)",
        "(-0.009314, 1.362828, 0.190511)",
        "(-0.009027, 1.361146, 0.185344)",
        "(-0.008887, 1.359510, 0.180489)",
        "(-0.008883, 1.358650, 0.178088)",
        "(-0.008906, 1.356724, 0.173103)",
        "(-0.008575, 1.354905, 0.168019)",
        "(-0.008214, 1.353321, 0.163227)",
        "(-0.007748, 1.352092, 0.158838)",
        "(-0.007558, 1.351573, 0.156765)",
        "(-0.007145, 1.350612, 0.152432)",
        "(-0.006682, 1.349827, 0.148099)",
        "(-0.006132, 1.349293, 0.144047)",
        "(-0.005493, 1.348843, 0.140198)",
        "(-0.005138, 1.348729, 0.138409)",
        "(-0.004578, 1.348681, 0.135090)",
        "(-0.004068, 1.348732, 0.131791)",
        "(-0.003644, 1.348592, 0.128364)",
        "(-0.003146, 1.348635, 0.125259)",
        "(-0.002989, 1.348687, 0.123816)",
        "(-0.002698, 1.348677, 0.120914)",
        "(-0.002210, 1.348566, 0.117820)",
        "(-0.001692, 1.348292, 0.114598)",
        "(-0.001032, 1.348061, 0.111603)",
        "(-0.000709, 1.347914, 0.110157)",
        "(-0.000068, 1.347543, 0.107290)",
        "(0.000641, 1.347054, 0.104420)",
        "(0.001232, 1.346353, 0.101668)",
        "(0.001506, 1.345486, 0.099174)",
        "(0.001551, 1.344949, 0.097917)",
        "(0.001777, 1.343985, 0.095437)",
        "(0.002125, 1.343309, 0.093340)",
        "(0.002437, 1.342878, 0.091539)",
        "(0.002640, 1.342515, 0.089583)",
        "(0.002622, 1.342385, 0.088621)",
        "(0.002467, 1.342298, 0.086971)",
        "(0.002661, 1.342602, 0.085457)",
        "(0.003039, 1.343041, 0.083906)",
        "(0.003550, 1.344046, 0.082613)",
        "(0.003734, 1.344690, 0.082025)",
        "(0.004089, 1.346260, 0.080792)",
        "(0.004351, 1.348053, 0.079450)",
        "(0.004593, 1.350136, 0.077746)",
        "(0.004903, 1.352696, 0.076020)",
        "(0.005107, 1.354124, 0.075214)",
        "(0.005375, 1.357116, 0.073686)",
        "(0.005458, 1.360190, 0.071998)",
        "(0.005404, 1.363179, 0.070098)",
        "(0.005473, 1.366258, 0.068319)",
        "(0.005553, 1.367898, 0.067518)",
        "(0.005703, 1.371165, 0.065921)",
        "(0.005818, 1.374316, 0.064239)",
        "(0.005838, 1.377364, 0.062531)",
        "(0.005989, 1.380268, 0.060818)",
        "(0.006146, 1.381690, 0.060151)",
        "(0.006603, 1.385109, 0.060165)",
        "(0.006331, 1.388286, 0.060491)",
        "(0.006142, 1.391058, 0.060281)",
        "(0.006280, 1.393637, 0.059777)",
        "(0.006270, 1.394808, 0.059476)",
        "(0.006176, 1.397372, 0.059287)",
        "(0.005796, 1.400028, 0.059235)",
        "(0.005485, 1.402564, 0.058995)",
        "(0.005277, 1.405361, 0.058487)",
        "(0.005081, 1.406840, 0.058253)",
        "(0.004658, 1.409981, 0.057823)",
        "(0.004197, 1.413449, 0.057425)",
        "(0.003600, 1.417147, 0.057045)",
        "(0.003107, 1.421118, 0.056637)",
        "(0.002990, 1.423251, 0.056463)",
        "(0.002745, 1.427473, 0.055836)",
        "(0.002585, 1.431979, 0.055184)",
        "(0.002382, 1.436560, 0.054610)",
        "(0.002466, 1.441239, 0.054048)",
        "(0.002654, 1.443742, 0.053778)",
        "(0.002993, 1.448627, 0.053060)",
        "(0.003508, 1.453649, 0.052430)",
        "(0.003855, 1.458990, 0.052145)",
        "(0.004028, 1.464386, 0.051949)",
        "(0.004089, 1.467107, 0.051875)",
        "(0.004494, 1.472575, 0.051923)",
        "(0.004887, 1.478056, 0.052365)",
        "(0.005102, 1.483570, 0.052914)",
        "(0.005484, 1.489141, 0.053629)",
        "(0.005770, 1.491860, 0.054095)",
        "(0.006541, 1.497352, 0.055142)",
        "(0.007139, 1.502748, 0.056193)",
        "(0.007565, 1.507974, 0.056980)",
        "(0.008168, 1.513059, 0.057651)",
        "(0.008436, 1.515581, 0.057988)",
        "(0.008828, 1.520561, 0.058675)",
        "(0.008791, 1.525482, 0.059417)",
        "(0.008418, 1.530479, 0.060372)",
        "(0.007870, 1.535348, 0.061483)",
        "(0.007416, 1.537607, 0.062080)",
        "(0.006365, 1.542096, 0.063544)",
        "(0.005560, 1.546467, 0.065164)",
        "(0.005050, 1.550454, 0.066577)",
        "(0.004504, 1.554039, 0.067784)",
        "(0.004310, 1.555751, 0.068353)",
        "(0.003610, 1.558930, 0.069565)",
        "(0.003032, 1.561987, 0.070913)",
        "(0.002622, 1.564837, 0.072284)",
        "(0.002545, 1.567467, 0.073520)",
        "(0.002643, 1.568719, 0.074066)",
        "(0.002815, 1.571090, 0.074971)",
        "(0.003016, 1.573348, 0.075810)",
        "(0.003057, 1.575609, 0.076895)",
        "(0.003047, 1.578021, 0.078160)",
        "(0.002976, 1.579267, 0.078710)",
        "(0.002605, 1.581730, 0.079594)",
        "(0.002055, 1.584309, 0.080314)",
        "(0.001498, 1.587227, 0.080839)",
        "(0.001245, 1.590582, 0.081351)",
        "(0.001157, 1.592505, 0.081691)",
        "(0.001117, 1.596772, 0.082728)",
        "(0.001093, 1.601496, 0.084192)",
        "(0.000904, 1.606471, 0.086069)",
        "(0.000621, 1.611526, 0.088315)",
        "(0.000544, 1.613943, 0.089597)",
        "(0.000477, 1.618723, 0.092543)",
        "(0.000515, 1.623213, 0.096045)",
        "(0.000203, 1.626813, 0.099870)",
        "(-0.000067, 1.629981, 0.103843)",
        "(0.000067, 1.631399, 0.105943)",
        "(0.000741, 1.633757, 0.110202)",
        "(0.001812, 1.635445, 0.114632)",
        "(0.002973, 1.636877, 0.119588)",
        "(0.003823, 1.637818, 0.124979)",
        "(0.004173, 1.638072, 0.127783)",
        "(0.005023, 1.638280, 0.133588)",
        "(0.005729, 1.638033, 0.139497)",
        "(0.005844, 1.637392, 0.145582)",
        "(0.005777, 1.636570, 0.151856)",
        "(0.005635, 1.636096, 0.154932)",
        "(0.005419, 1.635177, 0.160899)",
        "(0.005394, 1.634310, 0.166538)",
        "(0.005308, 1.633419, 0.171804)",
        "(0.005416, 1.632756, 0.176915)",
        "(0.005363, 1.632425, 0.179348)",
        "(0.005240, 1.631690, 0.184034)",
        "(0.005356, 1.630863, 0.188413)",
        "(0.005760, 1.629852, 0.192328)",
        "(0.006131, 1.628612, 0.195939)",
        "(0.006279, 1.627911, 0.197756)",
        "(0.006285, 1.626463, 0.201468)",
        "(0.006118, 1.624954, 0.205000)",
        "(0.006027, 1.623329, 0.208128)",
        "(0.005926, 1.621677, 0.211105)",
        "(0.005872, 1.620818, 0.212496)",
        "(0.005816, 1.619102, 0.215195)",
        "(0.005736, 1.617475, 0.217908)",
        "(0.005732, 1.615908, 0.220709)",
        "(0.005674, 1.614226, 0.223402)",
        "(0.005602, 1.613341, 0.224681)",
        "(0.005616, 1.611446, 0.227167)",
        "(0.005716, 1.609267, 0.229467)",
        "(0.005999, 1.606894, 0.231810)",
        "(0.005927, 1.604325, 0.234305)",
        "(0.005846, 1.602959, 0.235603)",
        "(0.005659, 1.600172, 0.238253)",
        "(0.005357, 1.597197, 0.240902)",
        "(0.005142, 1.594089, 0.243655)",
        "(0.005102, 1.590847, 0.246699)",
        "(0.005013, 1.589168, 0.248335)",
        "(0.004569, 1.585825, 0.251892)",
        "(0.004033, 1.582554, 0.255848)",
        "(0.003713, 1.579323, 0.259925)",
        "(0.003670, 1.576120, 0.263936)",
        "(0.003655, 1.574578, 0.265950)",
        "(0.003615, 1.571500, 0.270006)",
        "(0.003720, 1.568637, 0.274004)",
        "(0.003813, 1.565965, 0.277901)",
        "(0.004017, 1.563358, 0.281757)",
        "(0.004302, 1.562071, 0.283647)",
        "(0.005005, 1.559504, 0.287295)",
        "(0.005659, 1.556858, 0.290721)",
        "(0.006186, 1.554113, 0.294299)",
        "(0.006920, 1.551343, 0.297923)",
        "(0.007255, 1.549827, 0.299647)",
        "(0.007825, 1.546636, 0.302970)",
        "(0.008503, 1.543306, 0.306171)",
        "(0.009290, 1.539800, 0.309002)",
        "(0.009960, 1.535986, 0.311275)",
        "(0.010294, 1.533888, 0.312056)",
        "(0.010852, 1.529377, 0.313266)",
        "(0.011580, 1.524568, 0.314083)",
        "(0.012425, 1.519632, 0.314579)",
        "(0.013232, 1.514477, 0.314477)",
        "(0.013716, 1.511815, 0.314154)",
        "(0.014437, 1.506308, 0.313401)",
        "(0.014952, 1.500678, 0.312437)",
        "(0.015273, 1.494904, 0.311247)",
        "(0.015638, 1.489179, 0.309866)",
        "(0.015858, 1.486325, 0.309025)",
        "(0.016015, 1.480439, 0.307196)",
        "(0.016146, 1.474695, 0.305203)",
        "(0.016277, 1.469268, 0.303221)",
        "(0.016489, 1.464057, 0.301188)",
        "(0.016604, 1.461584, 0.300200)",
        "(0.016953, 1.456753, 0.298213)",
        "(0.017496, 1.452045, 0.296272)",
        "(0.018072, 1.447448, 0.294235)",
        "(0.018796, 1.442902, 0.292034)",
        "(0.019096, 1.440526, 0.290854)",
        "(0.019720, 1.435717, 0.288407)",
        "(0.020229, 1.431041, 0.286124)",
        "(0.020602, 1.426359, 0.283894)",
        "(0.021064, 1.421678, 0.281450)",
        "(0.021184, 1.419235, 0.280038)",
        "(0.021341, 1.414187, 0.276846)",
        "(0.021509, 1.409186, 0.273508)",
        "(0.021777, 1.404438, 0.270267)",
        "(0.022051, 1.399775, 0.266941)",
        "(0.022130, 1.397496, 0.265202)",
        "(0.022031, 1.392845, 0.261637)",
        "(0.021685, 1.388092, 0.257935)",
        "(0.021266, 1.383493, 0.254112)",
        "(0.020873, 1.379009, 0.250068)",
        "(0.020801, 1.376889, 0.247972)",
        "(0.020780, 1.372817, 0.243584)",
        "(0.020550, 1.368990, 0.238922)",
        "(0.020333, 1.365418, 0.234217)",
        "(0.020006, 1.361902, 0.229243)",
        "(0.019837, 1.360275, 0.226711)",
        "(0.019519, 1.357209, 0.221778)",
        "(0.019335, 1.354575, 0.217133)",
        "(0.019214, 1.352234, 0.212630)",
        "(0.019155, 1.350132, 0.208064)",
        "(0.019150, 1.349217, 0.205737)",
        "(0.019221, 1.347631, 0.201064)",
        "(0.019377, 1.346321, 0.196475)",
        "(0.019646, 1.345258, 0.191861)",
        "(0.020049, 1.344427, 0.187213)",
        "(0.020229, 1.344024, 0.184876)",
        "(0.020638, 1.343276, 0.180391)",
        "(0.020962, 1.342727, 0.176513)",
        "(0.021184, 1.342207, 0.172869)",
        "(0.021405, 1.341517, 0.168960)",
        "(0.021521, 1.341144, 0.166952)",
        "(0.021772, 1.340375, 0.162835)",
        "(0.022088, 1.339556, 0.158669)",
        "(0.022272, 1.338609, 0.154659)",
        "(0.022254, 1.337573, 0.150794)",
        "(0.022189, 1.337071, 0.148964)",
        "(0.022088, 1.336045, 0.145259)",
        "(0.022131, 1.335170, 0.141699)",
        "(0.022174, 1.334384, 0.138119)",
        "(0.022343, 1.333741, 0.134484)",
        "(0.022397, 1.333451, 0.132720)",
        "(0.022559, 1.333075, 0.129373)",
        "(0.022681, 1.332852, 0.126103)",
        "(0.022774, 1.332719, 0.122756)",
        "(0.022892, 1.332726, 0.119516)",
        "(0.022955, 1.332865, 0.118056)",
        "(0.023185, 1.333264, 0.115178)",
        "(0.023609, 1.333819, 0.112254)",
        "(0.023990, 1.334568, 0.109481)",
        "(0.024346, 1.335373, 0.106729)",
        "(0.024540, 1.335801, 0.105381)",
        "(0.025002, 1.336724, 0.102693)",
        "(0.025459, 1.337750, 0.100109)",
        "(0.025812, 1.338710, 0.097485)",
        "(0.026203, 1.339731, 0.094925)",
        "(0.026355, 1.340224, 0.093668)",
        "(0.026466, 1.341181, 0.091344)",
        "(0.026624, 1.342260, 0.089089)",
        "(0.026890, 1.343341, 0.086618)",
        "(0.027135, 1.344422, 0.084087)",
        "(0.027296, 1.345039, 0.082935)",
        "(0.027555, 1.346333, 0.080721)",
        "(0.027886, 1.347813, 0.078628)",
        "(0.028109, 1.349379, 0.076518)",
        "(0.028257, 1.351146, 0.074507)",
        "(0.028318, 1.352097, 0.073550)",
        "(0.028501, 1.354186, 0.071696)",
        "(0.028713, 1.356530, 0.069875)",
        "(0.028917, 1.359084, 0.068090)",
        "(0.029084, 1.361803, 0.066405)",
        "(0.029125, 1.363227, 0.065624)",
        "(0.029021, 1.366088, 0.064101)",
        "(0.029017, 1.369095, 0.062723)",
        "(0.029093, 1.372248, 0.061570)",
        "(0.029194, 1.375521, 0.060560)",
        "(0.029182, 1.377137, 0.060092)",
        "(0.029230, 1.380436, 0.059157)",
        "(0.029168, 1.383874, 0.058349)",
        "(0.029014, 1.387401, 0.057486)",
        "(0.028928, 1.391009, 0.056513)",
        "(0.028849, 1.392900, 0.056103)",
        "(0.028614, 1.396774, 0.055409)",
        "(0.028438, 1.400733, 0.054617)",
        "(0.028286, 1.404897, 0.053827)",
        "(0.028066, 1.409277, 0.053365)",
        "(0.027917, 1.411508, 0.053145)",
        "(0.027755, 1.416072, 0.052547)",
        "(0.027649, 1.420700, 0.051961)",
        "(0.027672, 1.425530, 0.051582)",
        "(0.027638, 1.430343, 0.051147)",
        "(0.027522, 1.432714, 0.050873)",
        "(0.027196, 1.437468, 0.050471)",
        "(0.026708, 1.442234, 0.050227)",
        "(0.026074, 1.446915, 0.050017)",
        "(0.025476, 1.451499, 0.049779)",
        "(0.025165, 1.453798, 0.049794)",
        "(0.024290, 1.458374, 0.049929)",
        "(0.023681, 1.462856, 0.049916)",
        "(0.023427, 1.467342, 0.049712)",
        "(0.022956, 1.472140, 0.049616)",
        "(0.022602, 1.474645, 0.049650)",
        "(0.022261, 1.479766, 0.049819)",
        "(0.022444, 1.484710, 0.049954)",
        "(0.022407, 1.489444, 0.049858)",
        "(0.022049, 1.494063, 0.049819)",
        "(0.021757, 1.496271, 0.049810)",
        "(0.021418, 1.500626, 0.049997)",
        "(0.020947, 1.504813, 0.050497)",
        "(0.020271, 1.508921, 0.051237)",
        "(0.019380, 1.512971, 0.052074)",
        "(0.018915, 1.514927, 0.052445)",
        "(0.018255, 1.518834, 0.053073)",
        "(0.017893, 1.522832, 0.054073)",
        "(0.017631, 1.526800, 0.055221)",
        "(0.017181, 1.530593, 0.056235)",
        "(0.016826, 1.532432, 0.056700)",
        "(0.016193, 1.536045, 0.057637)",
        "(0.015816, 1.539521, 0.058634)",
        "(0.015479, 1.543041, 0.059827)",
        "(0.015268, 1.546527, 0.061045)",
        "(0.015124, 1.548202, 0.061574)",
        "(0.014683, 1.551551, 0.062687)",
        "(0.014209, 1.554868, 0.063941)",
        "(0.014121, 1.558211, 0.065187)",
        "(0.013789, 1.561506, 0.066435)",
        "(0.013642, 1.563171, 0.067119)",
        "(0.013153, 1.566450, 0.068592)",
        "(0.012702, 1.569692, 0.070468)",
        "(0.012319, 1.572809, 0.072564)",
        "(0.011631, 1.575675, 0.074749)",
        "(0.011245, 1.576998, 0.075935)",
        "(0.010638, 1.579487, 0.078499)",
        "(0.010319, 1.581809, 0.081331)",
        "(0.010083, 1.583943, 0.084321)",
        "(0.009680, 1.585817, 0.087532)",
        "(0.009427, 1.586572, 0.089243)",
        "(0.009119, 1.587908, 0.092692)",
        "(0.008806, 1.589118, 0.096286)",
        "(0.008395, 1.589935, 0.099907)",
        "(0.008192, 1.590369, 0.103539)",
        "(0.008167, 1.590473, 0.105367)",
        "(0.008109, 1.590510, 0.109115)",
        "(0.008027, 1.590318, 0.112936)",
        "(0.007995, 1.589941, 0.116710)",
        "(0.007874, 1.589229, 0.120215)",
        "(0.007934, 1.588738, 0.121925)",
        "(0.008168, 1.587677, 0.125567)",
        "(0.008360, 1.586619, 0.129492)",
        "(0.008378, 1.585319, 0.133537)",
        "(0.008510, 1.583894, 0.137530)",
        "(0.008487, 1.583083, 0.139473)",
        "(0.008014, 1.581251, 0.143331)",
        "(0.007224, 1.579569, 0.147131)",
        "(0.006374, 1.578155, 0.150831)",
        "(0.005522, 1.576920, 0.154365)",
        "(0.005243, 1.576462, 0.156084)",
        "(0.004750, 1.575805, 0.159559)",
        "(0.004249, 1.575311, 0.162798)",
        "(0.004028, 1.575163, 0.165700)",
        "(0.003898, 1.575428, 0.168510)",
        "(0.003836, 1.575782, 0.169847)",
        "(0.003860, 1.576694, 0.172643)",
        "(0.004021, 1.577832, 0.175112)",
        "(0.004534, 1.579298, 0.177219)",
        "(0.005055, 1.581092, 0.179011)",
        "(0.005262, 1.582057, 0.179854)",
        "(0.005632, 1.584292, 0.181819)",
        "(0.006138, 1.586983, 0.183954)",
        "(0.006763, 1.589951, 0.186065)",
        "(0.007559, 1.593046, 0.188138)",
        "(0.008027, 1.594661, 0.189256)",
        "(0.009102, 1.597985, 0.191660)",
        "(0.010201, 1.601422, 0.194261)",
        "(0.011143, 1.604814, 0.197055)",
        "(0.011988, 1.608116, 0.200172)",
        "(0.012515, 1.609792, 0.201897)",
        "(0.013500, 1.613020, 0.205482)",
        "(0.014377, 1.615999, 0.209292)",
        "(0.015297, 1.618645, 0.213179)",
        "(0.016003, 1.620810, 0.217315)",
        "(0.016269, 1.621693, 0.219451)",
        "(0.016913, 1.623100, 0.223550)",
        "(0.017391, 1.623918, 0.227651)",
        "(0.017889, 1.624259, 0.231893)",
        "(0.018336, 1.624240, 0.236375)",
        "(0.018484, 1.623997, 0.238697)",
        "(0.018856, 1.623036, 0.243312)",
        "(0.019042, 1.621120, 0.247619)",
        "(0.019111, 1.618245, 0.251867)",
        "(0.019134, 1.614494, 0.256101)",
        "(0.019036, 1.612136, 0.258184)",
        "(0.018436, 1.606956, 0.262007)",
        "(0.017363, 1.601190, 0.265406)",
        "(0.016165, 1.594815, 0.267957)",
        "(0.014774, 1.588361, 0.269839)",
        "(0.014458, 1.585280, 0.270629)",
        "(0.013928, 1.579323, 0.271905)",
        "(0.012900, 1.573331, 0.272348)",
        "(0.011781, 1.567580, 0.272398)",
        "(0.011322, 1.562211, 0.272370)",
        "(0.011289, 1.559728, 0.272365)",
        "(0.011280, 1.554973, 0.272681)",
        "(0.011470, 1.550573, 0.273401)",
        "(0.011657, 1.546333, 0.274181)",
        "(0.012138, 1.542298, 0.275001)",
        "(0.012476, 1.540319, 0.275549)",
        "(0.013248, 1.536483, 0.276942)",
        "(0.013523, 1.532487, 0.278547)",
        "(0.013545, 1.528647, 0.280232)",
        "(0.013779, 1.524854, 0.281853)",
        "(0.013986, 1.523049, 0.282655)",
        "(0.014222, 1.519677, 0.284387)",
        "(0.014351, 1.516453, 0.286071)",
        "(0.014818, 1.513392, 0.287626)",
        "(0.015501, 1.510237, 0.288650)",
        "(0.015761, 1.508528, 0.288971)",
        "(0.016271, 1.504991, 0.289434)",
        "(0.016605, 1.501227, 0.289491)",
        "(0.016713, 1.497046, 0.289046)",
        "(0.016728, 1.492450, 0.288163)",
        "(0.016799, 1.490046, 0.287517)",
        "(0.016801, 1.484966, 0.285935)",
        "(0.016813, 1.479584, 0.283839)",
        "(0.016386, 1.473830, 0.281362)",
        "(0.016024, 1.467966, 0.278565)",
        "(0.015896, 1.464990, 0.277019)",
        "(0.015480, 1.458994, 0.273798)",
        "(0.015046, 1.453084, 0.270320)",
        "(0.014641, 1.447328, 0.266662)",
        "(0.014291, 1.441786, 0.262729)",
        "(0.014148, 1.439134, 0.260699)",
        "(0.014053, 1.434047, 0.256712)",
        "(0.013968, 1.429307, 0.252992)",
        "(0.013711, 1.424806, 0.249546)",
        "(0.013470, 1.420554, 0.246333)",
        "(0.013323, 1.418491, 0.244741)",
        "(0.012952, 1.414412, 0.241432)",
        "(0.012651, 1.410475, 0.238005)",
        "(0.012525, 1.406728, 0.234623)",
        "(0.012606, 1.403042, 0.231156)",
        "(0.012664, 1.401188, 0.229327)",
        "(0.012851, 1.397665, 0.225846)",
        "(0.012943, 1.394333, 0.222584)",
        "(0.013238, 1.391352, 0.219560)",
        "(0.013329, 1.388409, 0.216437)",
        "(0.013376, 1.386954, 0.214777)",
        "(0.013464, 1.384167, 0.211381)",
        "(0.013599, 1.381586, 0.207852)",
        "(0.013898, 1.379250, 0.204266)",
        "(0.014070, 1.377065, 0.200608)",
        "(0.014103, 1.376024, 0.198706)",
        "(0.014234, 1.373940, 0.194608)",
        "(0.014260, 1.371894, 0.190434)",
        "(0.014515, 1.370291, 0.186529)",
        "(0.014486, 1.368671, 0.182760)",
        "(0.014524, 1.367948, 0.180919)",
        "(0.014430, 1.366514, 0.177210)",
        "(0.014194, 1.364977, 0.173294)",
        "(0.014070, 1.363592, 0.169375)",
        "(0.014070, 1.362474, 0.165689)",
        "(0.014095, 1.362023, 0.163949)",
        "(0.014012, 1.361144, 0.160523)",
        "(0.013952, 1.360337, 0.157039)",
        "(0.013924, 1.359576, 0.153543)",
        "(0.013829, 1.358833, 0.150034)",
        "(0.013828, 1.358485, 0.148281)",
        "(0.013772, 1.357796, 0.144943)",
        "(0.013581, 1.357112, 0.141785)",
        "(0.013494, 1.356506, 0.138633)",
        "(0.013534, 1.355946, 0.135296)",
        "(0.013626, 1.355698, 0.133609)",
        "(0.013806, 1.355268, 0.130385)",
        "(0.014012, 1.354955, 0.127370)",
        "(0.014255, 1.354693, 0.124386)",
        "(0.014450, 1.354453, 0.121471)",
        "(0.014524, 1.354301, 0.120067)",
        "(0.014589, 1.353969, 0.117391)",
        "(0.014626, 1.353657, 0.114857)",
        "(0.014754, 1.353388, 0.112280)",
        "(0.015040, 1.353247, 0.109614)",
        "(0.015226, 1.353216, 0.108247)",
        "(0.015496, 1.353169, 0.105568)",
        "(0.015745, 1.353244, 0.102957)",
        "(0.015925, 1.353256, 0.100122)",
        "(0.016204, 1.353250, 0.096925)",
        "(0.016395, 1.353340, 0.095289)",
        "(0.016840, 1.353703, 0.092116)",
        "(0.017071, 1.354157, 0.089067)",
        "(0.017063, 1.354581, 0.086075)",
        "(0.017088, 1.355123, 0.083192)",
        "(0.017094, 1.355435, 0.081797)",
        "(0.017191, 1.356210, 0.079184)",
        "(0.017235, 1.357234, 0.076745)",
        "(0.017349, 1.358489, 0.074420)",
        "(0.017429, 1.359781, 0.072199)",
        "(0.017418, 1.360481, 0.071252)",
        "(0.017240, 1.361782, 0.069527)",
        "(0.017038, 1.363106, 0.067830)",
        "(0.016993, 1.364538, 0.066189)",
        "(0.017065, 1.366148, 0.064773)",
        "(0.017071, 1.366991, 0.064131)",
        "(0.017120, 1.368675, 0.062949)",
        "(0.017061, 1.370386, 0.061964)",
        "(0.017054, 1.372163, 0.061084)",
        "(0.017034, 1.374086, 0.060322)",
        "(0.017035, 1.375165, 0.060022)",
        "(0.016970, 1.377297, 0.059305)",
        "(0.016837, 1.379595, 0.058561)",
        "(0.016808, 1.382056, 0.057867)",
        "(0.016717, 1.384602, 0.057176)",
        "(0.016673, 1.385941, 0.056814)",
        "(0.016629, 1.388583, 0.056032)",
        "(0.016566, 1.391357, 0.055370)",
        "(0.016495, 1.394287, 0.054802)",
        "(0.016409, 1.397524, 0.054200)",
        "(0.016389, 1.399276, 0.053899)",
        "(0.016279, 1.402868, 0.053285)",
        "(0.015953, 1.406674, 0.052759)",
        "(0.015602, 1.410600, 0.052265)",
        "(0.015377, 1.414827, 0.051943)",
        "(0.015365, 1.417046, 0.051790)",
        "(0.015303, 1.421463, 0.051496)",
        "(0.015152, 1.425857, 0.051151)",
        "(0.015018, 1.430344, 0.051115)",
        "(0.014709, 1.434694, 0.051123)",
        "(0.014567, 1.436889, 0.051098)",
        "(0.014283, 1.441357, 0.050987)",
        "(0.014366, 1.445952, 0.051130)",
        "(0.014217, 1.450601, 0.051495)",
        "(0.013733, 1.455207, 0.052039)",
        "(0.013383, 1.457429, 0.052318)",
        "(0.012837, 1.461798, 0.052926)",
        "(0.012311, 1.466091, 0.053617)",
        "(0.011763, 1.470373, 0.054368)",
        "(0.011485, 1.474689, 0.055236)",
        "(0.011392, 1.476832, 0.055719)",
        "(0.011265, 1.481154, 0.056850)",
        "(0.011136, 1.485249, 0.058152)",
        "(0.011061, 1.489375, 0.059502)",
        "(0.010818, 1.493505, 0.060972)",
        "(0.010705, 1.495456, 0.061747)",
        "(0.010490, 1.499229, 0.063401)",
        "(0.009970, 1.502669, 0.065006)",
        "(0.009680, 1.505950, 0.066215)",
        "(0.009469, 1.509256, 0.067415)",
        "(0.009367, 1.510866, 0.068043)",
        "(0.009001, 1.513945, 0.069289)",
        "(0.008651, 1.517002, 0.070660)",
        "(0.008198, 1.519971, 0.071970)",
        "(0.007827, 1.522840, 0.073179)",
        "(0.007760, 1.524266, 0.073715)",
        "(0.007554, 1.527039, 0.074611)",
        "(0.007264, 1.529779, 0.075503)",
        "(0.006993, 1.532739, 0.076568)",
        "(0.006421, 1.535623, 0.077509)",
        "(0.006047, 1.537050, 0.077879)",
        "(0.005487, 1.539915, 0.078390)",
        "(0.004957, 1.542782, 0.078593)",
        "(0.004754, 1.545890, 0.078641)",
        "(0.004431, 1.549217, 0.078557)",
        "(0.004233, 1.550985, 0.078524)",
        "(0.003563, 1.554635, 0.078501)",
        "(0.002829, 1.558376, 0.078521)",
        "(0.002441, 1.562455, 0.078660)",
        "(0.001914, 1.566837, 0.079054)",
        "(0.001742, 1.569077, 0.079327)",
        "(0.001324, 1.573570, 0.080019)",
        "(0.000848, 1.578199, 0.081112)",
        "(0.000469, 1.582999, 0.082732)",
        "(0.000456, 1.587848, 0.084640)",
        "(0.000553, 1.590254, 0.085645)",
        "(0.000573, 1.594952, 0.087852)",
        "(0.000178, 1.599469, 0.090323)",
        "(-0.000172, 1.603636, 0.092942)",
        "(-0.000359, 1.607500, 0.095921)",
        "(-0.000462, 1.609351, 0.097625)",
        "(-0.000715, 1.612829, 0.101363)",
        "(-0.001013, 1.615799, 0.105378)",
        "(-0.001249, 1.618432, 0.109756)",
        "(-0.001464, 1.620589, 0.114477)",
        "(-0.001508, 1.621428, 0.116846)",
        "(-0.001381, 1.622967, 0.121743)",
        "(-0.001123, 1.624254, 0.126707)",
        "(-0.001006, 1.625079, 0.131675)",
        "(-0.000840, 1.625574, 0.136717)",
        "(-0.000756, 1.625697, 0.139248)",
        "(-0.000523, 1.625814, 0.144253)",
        "(-0.000257, 1.625755, 0.149249)",
        "(-0.000160, 1.625701, 0.154447)",
        "(-0.000473, 1.625630, 0.159879)",
        "(-0.000678, 1.625578, 0.162578)",
        "(-0.001166, 1.625278, 0.167858)",
        "(-0.001573, 1.625002, 0.173000)",
        "(-0.001784, 1.624809, 0.178094)",
        "(-0.001963, 1.624603, 0.182988)",
        "(-0.002035, 1.624384, 0.185274)",
        "(-0.002128, 1.623784, 0.189577)",
        "(-0.002258, 1.622936, 0.193602)",
        "(-0.002610, 1.621962, 0.197551)",
        "(-0.003081, 1.621089, 0.201559)",
        "(-0.003288, 1.620703, 0.203512)",
        "(-0.003636, 1.619848, 0.207229)",
        "(-0.003998, 1.618791, 0.210696)",
        "(-0.004385, 1.617645, 0.214068)",
        "(-0.004712, 1.616565, 0.217460)",
        "(-0.004879, 1.616032, 0.219125)",
        "(-0.005039, 1.614982, 0.222410)",
        "(-0.004958, 1.613816, 0.225603)",
        "(-0.004806, 1.612427, 0.228629)",
        "(-0.004630, 1.610959, 0.231806)",
        "(-0.004569, 1.610200, 0.233480)",
        "(-0.004449, 1.608689, 0.236886)",
        "(-0.004243, 1.607229, 0.240343)",
        "(-0.004051, 1.605680, 0.243762)",
        "(-0.003685, 1.604133, 0.247131)",
        "(-0.003487, 1.603331, 0.248782)",
        "(-0.003135, 1.601852, 0.252069)",
        "(-0.002804, 1.600534, 0.255612)",
        "(-0.002404, 1.599314, 0.259328)",
        "(-0.001905, 1.598049, 0.263000)",
        "(-0.001642, 1.597419, 0.264778)",
        "(-0.001092, 1.596211, 0.268247)",
        "(-0.000577, 1.595084, 0.271694)",
        "(-0.000158, 1.594059, 0.275085)",
        "(0.000219, 1.593107, 0.278450)",
        "(0.000496, 1.592698, 0.280101)",
        "(0.001170, 1.591997, 0.283408)",
        "(0.002236, 1.591363, 0.286489)",
        "(0.003503, 1.590585, 0.289454)",
        "(0.004709, 1.589589, 0.292482)",
        "(0.005350, 1.589014, 0.294001)",
        "(0.006574, 1.587803, 0.297118)",
        "(0.007563, 1.586439, 0.300369)",
        "(0.008570, 1.584850, 0.303572)",
        "(0.009732, 1.583096, 0.306720)",
        "(0.010344, 1.582142, 0.308209)",
        "(0.011475, 1.579996, 0.311082)",
        "(0.012607, 1.577504, 0.313687)",
        "(0.013956, 1.574663, 0.315853)",
        "(0.015152, 1.571310, 0.317524)",
        "(0.015788, 1.569428, 0.318102)",
        "(0.016947, 1.565307, 0.318836)",
        "(0.018046, 1.560730, 0.319041)",
        "(0.019159, 1.555865, 0.318839)",
        "(0.020011, 1.550634, 0.318375)",
        "(0.020423, 1.547852, 0.318037)",
        "(0.021123, 1.542163, 0.317141)",
        "(0.021315, 1.536229, 0.316069)",
        "(0.021674, 1.530377, 0.314982)",
        "(0.022252, 1.524764, 0.313938)",
        "(0.022551, 1.522040, 0.313348)",
        "(0.023274, 1.516813, 0.311875)",
        "(0.024104, 1.511859, 0.309992)",
        "(0.024730, 1.507139, 0.307948)",
        "(0.025356, 1.502707, 0.305951)",
        "(0.025754, 1.500612, 0.305033)",
        "(0.026327, 1.496410, 0.303178)",
        "(0.026811, 1.492285, 0.301071)",
        "(0.027135, 1.488364, 0.298853)",
        "(0.027445, 1.484577, 0.296585)",
        "(0.027654, 1.482767, 0.295464)",
        "(0.028023, 1.479201, 0.293212)",
        "(0.028232, 1.475527, 0.290832)",
        "(0.028331, 1.471860, 0.288419)",
        "(0.028403, 1.468032, 0.285882)",
        "(0.028453, 1.465987, 0.284571)",
        "(0.028786, 1.461731, 0.281940)",
        "(0.029107, 1.457281, 0.279559)",
        "(0.028907, 1.452429, 0.277332)",
        "(0.028343, 1.447260, 0.275358)",
        "(0.028014, 1.444574, 0.274367)",
        "(0.027624, 1.439065, 0.272134)",
        "(0.027195, 1.433374, 0.269667)",
        "(0.026694, 1.427470, 0.266919)",
        "(0.025955, 1.421305, 0.264078)",
        "(0.025493, 1.418273, 0.262777)",
        "(0.024499, 1.412235, 0.260279)",
        "(0.023456, 1.406215, 0.257545)",
        "(0.022616, 1.400363, 0.254370)",
        "(0.021957, 1.394748, 0.250773)",
        "(0.021643, 1.392096, 0.248877)",
        "(0.020877, 1.386922, 0.244812)",
        "(0.020357, 1.382314, 0.240410)",
        "(0.020003, 1.378327, 0.235876)",
        "(0.019660, 1.374874, 0.231237)",
        "(0.019573, 1.373381, 0.228896)",
        "(0.019402, 1.370637, 0.224109)",
        "(0.019180, 1.368229, 0.219061)",
        "(0.018926, 1.366138, 0.213961)",
        "(0.018705, 1.364334, 0.208897)",
        "(0.018659, 1.363591, 0.206352)",
        "(0.018631, 1.362449, 0.201400)",
        "(0.018568, 1.361744, 0.196608)",
        "(0.018381, 1.361287, 0.191890)",
        "(0.018320, 1.361101, 0.187261)",
        "(0.018394, 1.361201, 0.185151)",
        "(0.018669, 1.361710, 0.181245)",
        "(0.019001, 1.362433, 0.177628)",
        "(0.019306, 1.363256, 0.174098)",
        "(0.019530, 1.364174, 0.170653)",
        "(0.019709, 1.364663, 0.168971)",
        "(0.020092, 1.365640, 0.165823)",
        "(0.020440, 1.366763, 0.163275)",
        "(0.020655, 1.367652, 0.160785)",
        "(0.020818, 1.368205, 0.158053)",
        "(0.020901, 1.368346, 0.156599)",
        "(0.021153, 1.368627, 0.153879)",
        "(0.021382, 1.368848, 0.151437)",
        "(0.021638, 1.368815, 0.148925)",
        "(0.021896, 1.368500, 0.146031)",
        "(0.021947, 1.368135, 0.144396)",
        "(0.022027, 1.367261, 0.140961)",
        "(0.022034, 1.366213, 0.137398)",
        "(0.022007, 1.365067, 0.133946)",
        "(0.021860, 1.363769, 0.130513)",
        "(0.021782, 1.363068, 0.128773)",
        "(0.021517, 1.361496, 0.125146)",
        "(0.021285, 1.359760, 0.121185)",
        "(0.021230, 1.357866, 0.116906)",
        "(0.021259, 1.355931, 0.112541)",
        "(0.021192, 1.355021, 0.110456)",
        "(0.021042, 1.353391, 0.106320)",
        "(0.020936, 1.352021, 0.102063)",
        "(0.021034, 1.351049, 0.097825)",
        "(0.021308, 1.350538, 0.093721)",
        "(0.021536, 1.350503, 0.091757)",
        "(0.022177, 1.350853, 0.087832)",
        "(0.023042, 1.351876, 0.083990)",
        "(0.023910, 1.353442, 0.080305)",
        "(0.024931, 1.355390, 0.076719)",
        "(0.025432, 1.356568, 0.075086)",
        "(0.026390, 1.359142, 0.072108)",
        "(0.027213, 1.361918, 0.069414)",
        "(0.027862, 1.364959, 0.067000)",
        "(0.028324, 1.368216, 0.064967)",
        "(0.028457, 1.370005, 0.064109)",
        "(0.028806, 1.373931, 0.062773)",
        "(0.029248, 1.378328, 0.061770)"
    ],
    "leftHandPositions": [
        "(0.312249, 1.240853, 0.009343)",
        "(0.312449, 1.240902, 0.009045)",
        "(0.312662, 1.240947, 0.008716)",
        "(0.312782, 1.240976, 0.008483)",
        "(0.312913, 1.241019, 0.008116)",
        "(0.313004, 1.241062, 0.007738)",
        "(0.313063, 1.241088, 0.007434)",
        "(0.313101, 1.241157, 0.007009)",
        "(0.313134, 1.241197, 0.006837)",
        "(0.313330, 1.241293, 0.006603)",
        "(0.313701, 1.241345, 0.006390)",
        "(0.314121, 1.241303, 0.006200)",
        "(0.314312, 1.241236, 0.006055)",
        "(0.314410, 1.241201, 0.005942)",
        "(0.314613, 1.241221, 0.005578)",
        "(0.314795, 1.241432, 0.005024)",
        "(0.315029, 1.241797, 0.004350)",
        "(0.315225, 1.242126, 0.003661)",
        "(0.315275, 1.242224, 0.003313)",
        "(0.315380, 1.242387, 0.002575)",
        "(0.315481, 1.242551, 0.001687)",
        "(0.315437, 1.242565, 0.000718)",
        "(0.315348, 1.242565, -0.000293)",
        "(0.315244, 1.242556, -0.000854)",
        "(0.314941, 1.242599, -0.002058)",
        "(0.313898, 1.242767, -0.003778)",
        "(0.311121, 1.243089, -0.005967)",
        "(0.305831, 1.243919, -0.009072)",
        "(0.302120, 1.244753, -0.010918)",
        "(0.292113, 1.248195, -0.015734)",
        "(0.279831, 1.253763, -0.021763)",
        "(0.265468, 1.261962, -0.028949)",
        "(0.250468, 1.272924, -0.036811)",
        "(0.243040, 1.279537, -0.040738)",
        "(0.228894, 1.294675, -0.048313)",
        "(0.215356, 1.312118, -0.055574)",
        "(0.202248, 1.331412, -0.062730)",
        "(0.189998, 1.352412, -0.069736)",
        "(0.184176, 1.363313, -0.073125)",
        "(0.173538, 1.386115, -0.079381)",
        "(0.164668, 1.409687, -0.084822)",
        "(0.157258, 1.433299, -0.089632)",
        "(0.150224, 1.456089, -0.094013)",
        "(0.146748, 1.467212, -0.096161)",
        "(0.140496, 1.488198, -0.100130)",
        "(0.134532, 1.507843, -0.103870)",
        "(0.129663, 1.525363, -0.107348)",
        "(0.125072, 1.541459, -0.110784)",
        "(0.122943, 1.548739, -0.112409)",
        "(0.119152, 1.562285, -0.115639)",
        "(0.116154, 1.574489, -0.119133)",
        "(0.113463, 1.585349, -0.123007)",
        "(0.110969, 1.594579, -0.127136)",
        "(0.109785, 1.598828, -0.129294)",
        "(0.107353, 1.606291, -0.133573)",
        "(0.104631, 1.612333, -0.137793)",
        "(0.101940, 1.617186, -0.142050)",
        "(0.099151, 1.621427, -0.146343)",
        "(0.097662, 1.623237, -0.148459)",
        "(0.094620, 1.626529, -0.152625)",
        "(0.091280, 1.628978, -0.156710)",
        "(0.088065, 1.630919, -0.160605)",
        "(0.085277, 1.632385, -0.164195)",
        "(0.083834, 1.632919, -0.165811)",
        "(0.080605, 1.633563, -0.168831)",
        "(0.077227, 1.633795, -0.171569)",
        "(0.073733, 1.633780, -0.174183)",
        "(0.070479, 1.633499, -0.176516)",
        "(0.069108, 1.633213, -0.177425)",
        "(0.066617, 1.632369, -0.178797)",
        "(0.064383, 1.631351, -0.179512)",
        "(0.062427, 1.630172, -0.179762)",
        "(0.060781, 1.628957, -0.179765)",
        "(0.060117, 1.628334, -0.179754)",
        "(0.059022, 1.627261, -0.179759)",
        "(0.058088, 1.626298, -0.180007)",
        "(0.057134, 1.625192, -0.180328)",
        "(0.056509, 1.624248, -0.180769)",
        "(0.056050, 1.623687, -0.181030)",
        "(0.055262, 1.622269, -0.181219)",
        "(0.054637, 1.620637, -0.181122)",
        "(0.053999, 1.618723, -0.181111)",
        "(0.053223, 1.616516, -0.181477)",
        "(0.052711, 1.615297, -0.181936)",
        "(0.051584, 1.612698, -0.183349)",
        "(0.050173, 1.609980, -0.185494)",
        "(0.048678, 1.607335, -0.188449)",
        "(0.047194, 1.604888, -0.192103)",
        "(0.046562, 1.603673, -0.193953)",
        "(0.045456, 1.601286, -0.197602)",
        "(0.044622, 1.599133, -0.200846)",
        "(0.043879, 1.597206, -0.203699)",
        "(0.043350, 1.595597, -0.206022)",
        "(0.043110, 1.594866, -0.206998)",
        "(0.042711, 1.593654, -0.208481)",
        "(0.042328, 1.592561, -0.209058)",
        "(0.041988, 1.591589, -0.209186)",
        "(0.041789, 1.590763, -0.208785)",
        "(0.041633, 1.590304, -0.208370)",
        "(0.041322, 1.589466, -0.207406)",
        "(0.041327, 1.588134, -0.205715)",
        "(0.041601, 1.586650, -0.203828)",
        "(0.042063, 1.585020, -0.202206)",
        "(0.042294, 1.584153, -0.201633)",
        "(0.042578, 1.582221, -0.200836)",
        "(0.042764, 1.579716, -0.200541)",
        "(0.042889, 1.576362, -0.200323)",
        "(0.042720, 1.571725, -0.199925)",
        "(0.042484, 1.569012, -0.199661)",
        "(0.041511, 1.562822, -0.198955)",
        "(0.040260, 1.555919, -0.197922)",
        "(0.039283, 1.548883, -0.196567)",
        "(0.038445, 1.541538, -0.194541)",
        "(0.038012, 1.537869, -0.193335)",
        "(0.037228, 1.530509, -0.190477)",
        "(0.036686, 1.523500, -0.187328)",
        "(0.036143, 1.517216, -0.184243)",
        "(0.035612, 1.511323, -0.180982)",
        "(0.035385, 1.508656, -0.179349)",
        "(0.035017, 1.503783, -0.176180)",
        "(0.034634, 1.499328, -0.173078)",
        "(0.034296, 1.495299, -0.170100)",
        "(0.033981, 1.491433, -0.167056)",
        "(0.033713, 1.489563, -0.165467)",
        "(0.032979, 1.485910, -0.162138)",
        "(0.032376, 1.482766, -0.159241)",
        "(0.032077, 1.479788, -0.156907)",
        "(0.032020, 1.477180, -0.155156)",
        "(0.031980, 1.476032, -0.154383)",
        "(0.032073, 1.473994, -0.152990)",
        "(0.032319, 1.472269, -0.151945)",
        "(0.032555, 1.470565, -0.151038)",
        "(0.032878, 1.468834, -0.150150)",
        "(0.033128, 1.467972, -0.149812)",
        "(0.033772, 1.466071, -0.149337)",
        "(0.034089, 1.463907, -0.149037)",
        "(0.034336, 1.461567, -0.148819)",
        "(0.034510, 1.459014, -0.148765)",
        "(0.034672, 1.457643, -0.148785)",
        "(0.035003, 1.454633, -0.149055)",
        "(0.035114, 1.451136, -0.149425)",
        "(0.034966, 1.447008, -0.149700)",
        "(0.034828, 1.442480, -0.149949)",
        "(0.034956, 1.440100, -0.150004)",
        "(0.034876, 1.435058, -0.150058)",
        "(0.034487, 1.429438, -0.149760)",
        "(0.034096, 1.423560, -0.149147)",
        "(0.033498, 1.417620, -0.148193)",
        "(0.033255, 1.414673, -0.147591)",
        "(0.032683, 1.408933, -0.146228)",
        "(0.032154, 1.403476, -0.144674)",
        "(0.031663, 1.398596, -0.143013)",
        "(0.031249, 1.394294, -0.141316)",
        "(0.031062, 1.392358, -0.140447)",
        "(0.030606, 1.388948, -0.138717)",
        "(0.030262, 1.386118, -0.136860)",
        "(0.030003, 1.383838, -0.134718)",
        "(0.029808, 1.382230, -0.132456)",
        "(0.029768, 1.381615, -0.131242)",
        "(0.029786, 1.380905, -0.128537)",
        "(0.029891, 1.380640, -0.125349)",
        "(0.030031, 1.380706, -0.121807)",
        "(0.030159, 1.381052, -0.117886)",
        "(0.030243, 1.381358, -0.115891)",
        "(0.030463, 1.382355, -0.111789)",
        "(0.030833, 1.383846, -0.107770)",
        "(0.031322, 1.385891, -0.103962)",
        "(0.031813, 1.388191, -0.100312)",
        "(0.032031, 1.389506, -0.098645)",
        "(0.032392, 1.392276, -0.095424)",
        "(0.032646, 1.395140, -0.092369)",
        "(0.032861, 1.398028, -0.089468)",
        "(0.033165, 1.400809, -0.086559)",
        "(0.033240, 1.402164, -0.085144)",
        "(0.033418, 1.404650, -0.082365)",
        "(0.033654, 1.406915, -0.079719)",
        "(0.033846, 1.408956, -0.077204)",
        "(0.034090, 1.410734, -0.074616)",
        "(0.034211, 1.411501, -0.073380)",
        "(0.034422, 1.412893, -0.070968)",
        "(0.034632, 1.414006, -0.068585)",
        "(0.034880, 1.414808, -0.066162)",
        "(0.035249, 1.415529, -0.063739)",
        "(0.035425, 1.415823, -0.062514)",
        "(0.035787, 1.416267, -0.059965)",
        "(0.036205, 1.416556, -0.057489)",
        "(0.036696, 1.416943, -0.055162)",
        "(0.037051, 1.417374, -0.052934)",
        "(0.037279, 1.417634, -0.051829)",
        "(0.037738, 1.418239, -0.049702)",
        "(0.038115, 1.418993, -0.047722)",
        "(0.038570, 1.419980, -0.045765)",
        "(0.039135, 1.421232, -0.043786)",
        "(0.039360, 1.421858, -0.042748)",
        "(0.039734, 1.423221, -0.040570)",
        "(0.039854, 1.424861, -0.038503)",
        "(0.040038, 1.426895, -0.036674)",
        "(0.040223, 1.429218, -0.034907)",
        "(0.040320, 1.430499, -0.034072)",
        "(0.040415, 1.433282, -0.032470)",
        "(0.040558, 1.436493, -0.031075)",
        "(0.040620, 1.439882, -0.029738)",
        "(0.040484, 1.443446, -0.028483)",
        "(0.040413, 1.445387, -0.027921)",
        "(0.040303, 1.449354, -0.026815)",
        "(0.040270, 1.453552, -0.025872)",
        "(0.040259, 1.457859, -0.024972)",
        "(0.040162, 1.462327, -0.024181)",
        "(0.040156, 1.464564, -0.023781)",
        "(0.040313, 1.469073, -0.022965)",
        "(0.040600, 1.473606, -0.022175)",
        "(0.040880, 1.478252, -0.021581)",
        "(0.041141, 1.482778, -0.021073)",
        "(0.041179, 1.485007, -0.020870)",
        "(0.041228, 1.489440, -0.020483)",
        "(0.041259, 1.493783, -0.020169)",
        "(0.041138, 1.498093, -0.019958)",
        "(0.040980, 1.502416, -0.019764)",
        "(0.040995, 1.504576, -0.019672)",
        "(0.041118, 1.509001, -0.019622)",
        "(0.041014, 1.513347, -0.019618)",
        "(0.040916, 1.517767, -0.019722)",
        "(0.040870, 1.522277, -0.019907)",
        "(0.040895, 1.524532, -0.019999)",
        "(0.040862, 1.528996, -0.020131)",
        "(0.040959, 1.533415, -0.020279)",
        "(0.041206, 1.537852, -0.020531)",
        "(0.041328, 1.542193, -0.020746)",
        "(0.041336, 1.544294, -0.020856)",
        "(0.041493, 1.548315, -0.021044)",
        "(0.041759, 1.552060, -0.021071)",
        "(0.042027, 1.555687, -0.021143)",
        "(0.042371, 1.559136, -0.021183)",
        "(0.042496, 1.560805, -0.021190)",
        "(0.042658, 1.563974, -0.021201)",
        "(0.042737, 1.566993, -0.021295)",
        "(0.042614, 1.569811, -0.021465)",
        "(0.042531, 1.572497, -0.021639)",
        "(0.042466, 1.573758, -0.021726)",
        "(0.042458, 1.576299, -0.021971)",
        "(0.042411, 1.578800, -0.022178)",
        "(0.042236, 1.581235, -0.022253)",
        "(0.042015, 1.583680, -0.022281)",
        "(0.041915, 1.584951, -0.022358)",
        "(0.041766, 1.587586, -0.022603)",
        "(0.041713, 1.590415, -0.023031)",
        "(0.041686, 1.593381, -0.023670)",
        "(0.041642, 1.596413, -0.024413)",
        "(0.041637, 1.597947, -0.024778)",
        "(0.041569, 1.600915, -0.025421)",
        "(0.041628, 1.603854, -0.025914)",
        "(0.041649, 1.606699, -0.026337)",
        "(0.041602, 1.609556, -0.026837)",
        "(0.041546, 1.611021, -0.027163)",
        "(0.041509, 1.613966, -0.027900)",
        "(0.041411, 1.616957, -0.028692)",
        "(0.041305, 1.620110, -0.029664)",
        "(0.041236, 1.623412, -0.030914)",
        "(0.041297, 1.625111, -0.031626)",
        "(0.041337, 1.628521, -0.033162)",
        "(0.041320, 1.632091, -0.035041)",
        "(0.041427, 1.635328, -0.036824)",
        "(0.041627, 1.638620, -0.038845)",
        "(0.041706, 1.640278, -0.039966)",
        "(0.041814, 1.643689, -0.042543)",
        "(0.042000, 1.647296, -0.045693)",
        "(0.042142, 1.650780, -0.049159)",
        "(0.042218, 1.654040, -0.052928)",
        "(0.042214, 1.655535, -0.054885)",
        "(0.042278, 1.658231, -0.059039)",
        "(0.042204, 1.660538, -0.063531)",
        "(0.042095, 1.662537, -0.068164)",
        "(0.041849, 1.664242, -0.073042)",
        "(0.041691, 1.664884, -0.075485)",
        "(0.041467, 1.665979, -0.080365)",
        "(0.040930, 1.666589, -0.085198)",
        "(0.040287, 1.666838, -0.090027)",
        "(0.039569, 1.666877, -0.095025)",
        "(0.039141, 1.666794, -0.097544)",
        "(0.038103, 1.666517, -0.102572)",
        "(0.037110, 1.666231, -0.107592)",
        "(0.036346, 1.665931, -0.112280)",
        "(0.035651, 1.665511, -0.116408)",
        "(0.035325, 1.665238, -0.118307)",
        "(0.034819, 1.664720, -0.121775)",
        "(0.034345, 1.664206, -0.125002)",
        "(0.033927, 1.663738, -0.128135)",
        "(0.033560, 1.663356, -0.131177)",
        "(0.033393, 1.663181, -0.132657)",
        "(0.033218, 1.662922, -0.135685)",
        "(0.033224, 1.662677, -0.138632)",
        "(0.033385, 1.662398, -0.141472)",
        "(0.033698, 1.662029, -0.144511)",
        "(0.033827, 1.661785, -0.146124)",
        "(0.034088, 1.661121, -0.149741)",
        "(0.034400, 1.660037, -0.153862)",
        "(0.034200, 1.658446, -0.158204)",
        "(0.033745, 1.656221, -0.162384)",
        "(0.033468, 1.654794, -0.164308)",
        "(0.033036, 1.651419, -0.167696)",
        "(0.032521, 1.646982, -0.170261)",
        "(0.032290, 1.641745, -0.172334)",
        "(0.032308, 1.635525, -0.174203)",
        "(0.032264, 1.632168, -0.175058)",
        "(0.031805, 1.624351, -0.176108)",
        "(0.031138, 1.615676, -0.176411)",
        "(0.030137, 1.606272, -0.175983)",
        "(0.028989, 1.596408, -0.175100)",
        "(0.028466, 1.591305, -0.174525)",
        "(0.027167, 1.581210, -0.173099)",
        "(0.025275, 1.571163, -0.171237)",
        "(0.023508, 1.561500, -0.169088)",
        "(0.021937, 1.552524, -0.166816)",
        "(0.021193, 1.548219, -0.165587)",
        "(0.019760, 1.540241, -0.162945)",
        "(0.018617, 1.533146, -0.160051)",
        "(0.017455, 1.526717, -0.157066)",
        "(0.016418, 1.521317, -0.154275)",
        "(0.015907, 1.518945, -0.153006)",
        "(0.014892, 1.514923, -0.150732)",
        "(0.014090, 1.511935, -0.148952)",
        "(0.013507, 1.509479, -0.147418)",
        "(0.012984, 1.507641, -0.145960)",
        "(0.012776, 1.506981, -0.145280)",
        "(0.012472, 1.506104, -0.144333)",
        "(0.012367, 1.506132, -0.144119)",
        "(0.012383, 1.506428, -0.144160)",
        "(0.012391, 1.507013, -0.144365)",
        "(0.012372, 1.507421, -0.144560)",
        "(0.012291, 1.508964, -0.145404)",
        "(0.012182, 1.511682, -0.147061)",
        "(0.012515, 1.514366, -0.148776)",
        "(0.012888, 1.517495, -0.150902)",
        "(0.013201, 1.519079, -0.152011)",
        "(0.013805, 1.522254, -0.154442)",
        "(0.014426, 1.525241, -0.156988)",
        "(0.014886, 1.527797, -0.159757)",
        "(0.014948, 1.529820, -0.162664)",
        "(0.014939, 1.530608, -0.164153)",
        "(0.014980, 1.531912, -0.167370)",
        "(0.014935, 1.532603, -0.170598)",
        "(0.014695, 1.532667, -0.173825)",
        "(0.014305, 1.532028, -0.177031)",
        "(0.014198, 1.531453, -0.178516)",
        "(0.013845, 1.530024, -0.181273)",
        "(0.013174, 1.527964, -0.183608)",
        "(0.012599, 1.525558, -0.185868)",
        "(0.011824, 1.522845, -0.188123)",
        "(0.011418, 1.521411, -0.189140)",
        "(0.010604, 1.518386, -0.190789)",
        "(0.010031, 1.515276, -0.191815)",
        "(0.009680, 1.512056, -0.192118)",
        "(0.009419, 1.508759, -0.191728)",
        "(0.009254, 1.507061, -0.191124)",
        "(0.009138, 1.503825, -0.189609)",
        "(0.009304, 1.500817, -0.188072)",
        "(0.009391, 1.497920, -0.186599)",
        "(0.009551, 1.495027, -0.184850)",
        "(0.009605, 1.493507, -0.183679)",
        "(0.009739, 1.490368, -0.181045)",
        "(0.009915, 1.487293, -0.178595)",
        "(0.010172, 1.484286, -0.176642)",
        "(0.010472, 1.481291, -0.174856)",
        "(0.010568, 1.479756, -0.173917)",
        "(0.010810, 1.476489, -0.171769)",
        "(0.010873, 1.472981, -0.169153)",
        "(0.010930, 1.469462, -0.166417)",
        "(0.011109, 1.466072, -0.163687)",
        "(0.011304, 1.464457, -0.162337)",
        "(0.011803, 1.461268, -0.159427)",
        "(0.012360, 1.458123, -0.156351)",
        "(0.012666, 1.454963, -0.153047)",
        "(0.013076, 1.451743, -0.149723)",
        "(0.013304, 1.450191, -0.148121)",
        "(0.013649, 1.447096, -0.144882)",
        "(0.013817, 1.444036, -0.141531)",
        "(0.013890, 1.441144, -0.138333)",
        "(0.013923, 1.438531, -0.135343)",
        "(0.013994, 1.437308, -0.133846)",
        "(0.014064, 1.435140, -0.130976)",
        "(0.014115, 1.433431, -0.128373)",
        "(0.014206, 1.431979, -0.125907)",
        "(0.014205, 1.430860, -0.123567)",
        "(0.014283, 1.430416, -0.122411)",
        "(0.014449, 1.429806, -0.120124)",
        "(0.014500, 1.429362, -0.117895)",
        "(0.014629, 1.429139, -0.115601)",
        "(0.014849, 1.429182, -0.113391)",
        "(0.014894, 1.429216, -0.112361)",
        "(0.015023, 1.429457, -0.110398)",
        "(0.015071, 1.429729, -0.108385)",
        "(0.015137, 1.429994, -0.106193)",
        "(0.015384, 1.430451, -0.103821)",
        "(0.015545, 1.430759, -0.102595)",
        "(0.015747, 1.431428, -0.100152)",
        "(0.015831, 1.432330, -0.097723)",
        "(0.015872, 1.433529, -0.095299)",
        "(0.016027, 1.435099, -0.092630)",
        "(0.016113, 1.435999, -0.091222)",
        "(0.016040, 1.438216, -0.088389)",
        "(0.016035, 1.441204, -0.085706)",
        "(0.016153, 1.444779, -0.083100)",
        "(0.016166, 1.448815, -0.080614)",
        "(0.016265, 1.451083, -0.079445)",
        "(0.016389, 1.456105, -0.077213)",
        "(0.016369, 1.461837, -0.075228)",
        "(0.016563, 1.467646, -0.073591)",
        "(0.016695, 1.473887, -0.072271)",
        "(0.016883, 1.477192, -0.071802)",
        "(0.017149, 1.483917, -0.070921)",
        "(0.017350, 1.490631, -0.070122)",
        "(0.017676, 1.497358, -0.069572)",
        "(0.018175, 1.503793, -0.069049)",
        "(0.018509, 1.506935, -0.068771)",
        "(0.019148, 1.512886, -0.068169)",
        "(0.019855, 1.518375, -0.067761)",
        "(0.020432, 1.523518, -0.067648)",
        "(0.021017, 1.528190, -0.067702)",
        "(0.021403, 1.530374, -0.067761)",
        "(0.022155, 1.534229, -0.067834)",
        "(0.022886, 1.537225, -0.067763)",
        "(0.023731, 1.539557, -0.067666)",
        "(0.024353, 1.540922, -0.067509)",
        "(0.024528, 1.541215, -0.067313)",
        "(0.024747, 1.541157, -0.066790)",
        "(0.024968, 1.540437, -0.066326)",
        "(0.024991, 1.539142, -0.066020)",
        "(0.024697, 1.536296, -0.065422)",
        "(0.024473, 1.534656, -0.065193)",
        "(0.023969, 1.530839, -0.064622)",
        "(0.023343, 1.526076, -0.063846)",
        "(0.022475, 1.520471, -0.062822)",
        "(0.021395, 1.514246, -0.061480)",
        "(0.020818, 1.510933, -0.060588)",
        "(0.019463, 1.503760, -0.058255)",
        "(0.018006, 1.496428, -0.055633)",
        "(0.016785, 1.489194, -0.052719)",
        "(0.015867, 1.482278, -0.049917)",
        "(0.015503, 1.478972, -0.048649)",
        "(0.015004, 1.472778, -0.046496)",
        "(0.014318, 1.466737, -0.044093)",
        "(0.013404, 1.460856, -0.041324)",
        "(0.012430, 1.455646, -0.038818)",
        "(0.011911, 1.453367, -0.037640)",
        "(0.011179, 1.449377, -0.035293)",
        "(0.010381, 1.446176, -0.032838)",
        "(0.009678, 1.443954, -0.030280)",
        "(0.008908, 1.443040, -0.027834)",
        "(0.008557, 1.443056, -0.026653)",
        "(0.007935, 1.444435, -0.024529)",
        "(0.007676, 1.447688, -0.023024)",
        "(0.007691, 1.452095, -0.021846)",
        "(0.007982, 1.457517, -0.020769)",
        "(0.008161, 1.460462, -0.020280)",
        "(0.008565, 1.467047, -0.019675)",
        "(0.008972, 1.473875, -0.019349)",
        "(0.009340, 1.480783, -0.018997)",
        "(0.009992, 1.487769, -0.018647)",
        "(0.010345, 1.491246, -0.018469)",
        "(0.011020, 1.498172, -0.018171)",
        "(0.011960, 1.505028, -0.017937)",
        "(0.012935, 1.511750, -0.017713)",
        "(0.013814, 1.518245, -0.017445)",
        "(0.014249, 1.521392, -0.017284)",
        "(0.014933, 1.527465, -0.017038)",
        "(0.015434, 1.533253, -0.016938)",
        "(0.015800, 1.538728, -0.016982)",
        "(0.016199, 1.544042, -0.017148)",
        "(0.016415, 1.546627, -0.017219)",
        "(0.016758, 1.551544, -0.017350)",
        "(0.016944, 1.556230, -0.017528)",
        "(0.017239, 1.560884, -0.017860)",
        "(0.017426, 1.565414, -0.018311)",
        "(0.017488, 1.567623, -0.018553)",
        "(0.017738, 1.571981, -0.019154)",
        "(0.017993, 1.576259, -0.019960)",
        "(0.018147, 1.580411, -0.020870)",
        "(0.018398, 1.584387, -0.021896)",
        "(0.018550, 1.586283, -0.022449)",
        "(0.018773, 1.589979, -0.023753)",
        "(0.018974, 1.593430, -0.025091)",
        "(0.019198, 1.596638, -0.026359)",
        "(0.019541, 1.599800, -0.027837)",
        "(0.019720, 1.601375, -0.028602)",
        "(0.020023, 1.604332, -0.030293)",
        "(0.020465, 1.607130, -0.031927)",
        "(0.021113, 1.609843, -0.033458)",
        "(0.021774, 1.612380, -0.034932)",
        "(0.022074, 1.613628, -0.035719)",
        "(0.022650, 1.616032, -0.037458)",
        "(0.023117, 1.618321, -0.039395)",
        "(0.023506, 1.620512, -0.041860)",
        "(0.023708, 1.622444, -0.044925)",
        "(0.023694, 1.623321, -0.046653)",
        "(0.023545, 1.624645, -0.050561)",
        "(0.023444, 1.625523, -0.054757)",
        "(0.023081, 1.625700, -0.059343)",
        "(0.022638, 1.625388, -0.064268)",
        "(0.022279, 1.624895, -0.066931)",
        "(0.021468, 1.623479, -0.072592)",
        "(0.020626, 1.621360, -0.078595)",
        "(0.019745, 1.618668, -0.084756)",
        "(0.018685, 1.615300, -0.091140)",
        "(0.018055, 1.613443, -0.094410)",
        "(0.016584, 1.609371, -0.100916)",
        "(0.014923, 1.605116, -0.107136)",
        "(0.013458, 1.600968, -0.112697)",
        "(0.012110, 1.596894, -0.117434)",
        "(0.011466, 1.594962, -0.119593)",
        "(0.010347, 1.591359, -0.123353)",
        "(0.009010, 1.588085, -0.126527)",
        "(0.007865, 1.585447, -0.129399)",
        "(0.006977, 1.583392, -0.131901)",
        "(0.006699, 1.582561, -0.132890)",
        "(0.006161, 1.581092, -0.134507)",
        "(0.005893, 1.580024, -0.135469)",
        "(0.005814, 1.579467, -0.135983)",
        "(0.005561, 1.578894, -0.136596)",
        "(0.005549, 1.578979, -0.136741)",
        "(0.005551, 1.578834, -0.137650)",
        "(0.005672, 1.579065, -0.138985)",
        "(0.005645, 1.579701, -0.140362)",
        "(0.005475, 1.580571, -0.141730)",
        "(0.005492, 1.581183, -0.142551)",
        "(0.005779, 1.582944, -0.144555)",
        "(0.005685, 1.585104, -0.146411)",
        "(0.005596, 1.587727, -0.148362)",
        "(0.006023, 1.591216, -0.150659)",
        "(0.006470, 1.593306, -0.151865)",
        "(0.007490, 1.597838, -0.154069)",
        "(0.008656, 1.602730, -0.155905)",
        "(0.009822, 1.607893, -0.157736)",
        "(0.010901, 1.613180, -0.159673)",
        "(0.011346, 1.615812, -0.160797)",
        "(0.012429, 1.620954, -0.163537)",
        "(0.013181, 1.625582, -0.166862)",
        "(0.013756, 1.629583, -0.170551)",
        "(0.014401, 1.632860, -0.174806)",
        "(0.014617, 1.634193, -0.177033)",
        "(0.014896, 1.636007, -0.181608)",
        "(0.015210, 1.636871, -0.186407)",
        "(0.015489, 1.636897, -0.191256)",
        "(0.015918, 1.636057, -0.196160)",
        "(0.016184, 1.635202, -0.198473)",
        "(0.016144, 1.632813, -0.202663)",
        "(0.015415, 1.629387, -0.206176)",
        "(0.014659, 1.625199, -0.209081)",
        "(0.013098, 1.620115, -0.210939)",
        "(0.012031, 1.617362, -0.211523)",
        "(0.009975, 1.611765, -0.212289)",
        "(0.008005, 1.606140, -0.212368)",
        "(0.006461, 1.600576, -0.211911)",
        "(0.004505, 1.595551, -0.210925)",
        "(0.003502, 1.593140, -0.210469)",
        "(0.001749, 1.588655, -0.209795)",
        "(0.000140, 1.584616, -0.209512)",
        "(-0.001322, 1.580765, -0.209297)",
        "(-0.002675, 1.577239, -0.209385)",
        "(-0.003379, 1.575576, -0.209624)",
        "(-0.004684, 1.572408, -0.210441)",
        "(-0.005766, 1.569437, -0.211472)",
        "(-0.006402, 1.566403, -0.212582)",
        "(-0.006577, 1.563091, -0.213696)",
        "(-0.006605, 1.561270, -0.214248)",
        "(-0.006573, 1.557197, -0.215166)",
        "(-0.006535, 1.552547, -0.215813)",
        "(-0.006742, 1.547285, -0.216003)",
        "(-0.006943, 1.541741, -0.216178)",
        "(-0.007067, 1.538821, -0.216301)",
        "(-0.007436, 1.532855, -0.216654)",
        "(-0.007807, 1.526643, -0.216929)",
        "(-0.008256, 1.520210, -0.216993)",
        "(-0.008935, 1.513607, -0.216660)",
        "(-0.009256, 1.510289, -0.216365)",
        "(-0.009706, 1.503782, -0.215659)",
        "(-0.010108, 1.497476, -0.214815)",
        "(-0.010767, 1.491249, -0.213864)",
        "(-0.011310, 1.485290, -0.212845)",
        "(-0.011562, 1.482400, -0.212292)",
        "(-0.011909, 1.476762, -0.210989)",
        "(-0.012199, 1.471267, -0.209231)",
        "(-0.012438, 1.466125, -0.207178)",
        "(-0.012614, 1.461418, -0.205208)",
        "(-0.012607, 1.459307, -0.204343)",
        "(-0.012512, 1.455272, -0.202683)",
        "(-0.012271, 1.451460, -0.200825)",
        "(-0.011744, 1.447852, -0.198669)",
        "(-0.010845, 1.444446, -0.196293)",
        "(-0.010457, 1.442766, -0.195072)",
        "(-0.009865, 1.439439, -0.192758)",
        "(-0.009300, 1.436146, -0.190517)",
        "(-0.008888, 1.432813, -0.188215)",
        "(-0.008510, 1.429524, -0.185871)",
        "(-0.008293, 1.427947, -0.184676)",
        "(-0.007697, 1.424960, -0.182246)",
        "(-0.007074, 1.422096, -0.179351)",
        "(-0.006556, 1.419329, -0.175773)",
        "(-0.005878, 1.416872, -0.171693)",
        "(-0.005549, 1.415820, -0.169512)",
        "(-0.004908, 1.413982, -0.164992)",
        "(-0.004406, 1.412273, -0.160157)",
        "(-0.003992, 1.410707, -0.155059)",
        "(-0.003693, 1.409374, -0.149899)",
        "(-0.003589, 1.408818, -0.147348)",
        "(-0.003449, 1.408011, -0.142300)",
        "(-0.003424, 1.407579, -0.137353)",
        "(-0.003318, 1.407668, -0.132780)",
        "(-0.003259, 1.408224, -0.128594)",
        "(-0.003265, 1.408710, -0.126657)",
        "(-0.003218, 1.409872, -0.123025)",
        "(-0.003102, 1.411436, -0.120105)",
        "(-0.003134, 1.413073, -0.117702)",
        "(-0.003015, 1.414694, -0.115575)",
        "(-0.002989, 1.415475, -0.114605)",
        "(-0.002879, 1.416858, -0.112665)",
        "(-0.002738, 1.418110, -0.110888)",
        "(-0.002629, 1.419163, -0.109319)",
        "(-0.002333, 1.420104, -0.107899)",
        "(-0.002119, 1.420516, -0.107322)",
        "(-0.001798, 1.421157, -0.106333)",
        "(-0.001657, 1.421475, -0.105601)",
        "(-0.001690, 1.421386, -0.105489)",
        "(-0.001601, 1.421291, -0.104784)",
        "(-0.001558, 1.421085, -0.104404)",
        "(-0.001396, 1.420557, -0.103791)",
        "(-0.001070, 1.419499, -0.102664)",
        "(-0.000865, 1.418583, -0.101960)",
        "(-0.000546, 1.417431, -0.101242)",
        "(-0.000280, 1.416503, -0.100655)",
        "(-0.000074, 1.415009, -0.099585)",
        "(0.000139, 1.413268, -0.097955)",
        "(0.000526, 1.411455, -0.096058)",
        "(0.000832, 1.409472, -0.093929)",
        "(0.000958, 1.408404, -0.092712)",
        "(0.001054, 1.406213, -0.090205)",
        "(0.001074, 1.403992, -0.087532)",
        "(0.001145, 1.401856, -0.084782)",
        "(0.001306, 1.399864, -0.081886)",
        "(0.001409, 1.398913, -0.080348)",
        "(0.001645, 1.397140, -0.077167)",
        "(0.001830, 1.395559, -0.074018)",
        "(0.002122, 1.394367, -0.070952)",
        "(0.002424, 1.393423, -0.067907)",
        "(0.002631, 1.393058, -0.066362)",
        "(0.002964, 1.392379, -0.063315)",
        "(0.003275, 1.391781, -0.060066)",
        "(0.003659, 1.391297, -0.056650)",
        "(0.004111, 1.391005, -0.053252)",
        "(0.004420, 1.390982, -0.051575)",
        "(0.005051, 1.391055, -0.048146)",
        "(0.005607, 1.391314, -0.044797)",
        "(0.006083, 1.391826, -0.041592)",
        "(0.006522, 1.392668, -0.038545)",
        "(0.006733, 1.393259, -0.037149)",
        "(0.007111, 1.394534, -0.034504)",
        "(0.007503, 1.396057, -0.031917)",
        "(0.007982, 1.397851, -0.029252)",
        "(0.008411, 1.399833, -0.026557)",
        "(0.008536, 1.401045, -0.025435)",
        "(0.008877, 1.403634, -0.023429)",
        "(0.009194, 1.406739, -0.021908)",
        "(0.009411, 1.409965, -0.020442)",
        "(0.009637, 1.413546, -0.019150)",
        "(0.009743, 1.415437, -0.018576)",
        "(0.009908, 1.419411, -0.017603)",
        "(0.009984, 1.423739, -0.016863)",
        "(0.010139, 1.428421, -0.016334)",
        "(0.010374, 1.433225, -0.015710)",
        "(0.010589, 1.435661, -0.015315)",
        "(0.011051, 1.440532, -0.014464)",
        "(0.011415, 1.445289, -0.013713)",
        "(0.011671, 1.449936, -0.013189)",
        "(0.011688, 1.454317, -0.012702)",
        "(0.011598, 1.456439, -0.012545)",
        "(0.011520, 1.460672, -0.012359)",
        "(0.011570, 1.464958, -0.012497)",
        "(0.011577, 1.469155, -0.012649)",
        "(0.011533, 1.473236, -0.012937)",
        "(0.011502, 1.475213, -0.013139)",
        "(0.011416, 1.479213, -0.013672)",
        "(0.011181, 1.483265, -0.014446)",
        "(0.010969, 1.487360, -0.015303)",
        "(0.010845, 1.491509, -0.016205)",
        "(0.010821, 1.493631, -0.016679)",
        "(0.010902, 1.497965, -0.017664)",
        "(0.010854, 1.502262, -0.018679)",
        "(0.010782, 1.506566, -0.019731)",
        "(0.010959, 1.510860, -0.020618)",
        "(0.011044, 1.512919, -0.020959)",
        "(0.010991, 1.516932, -0.021716)",
        "(0.010743, 1.520898, -0.022670)",
        "(0.010431, 1.524835, -0.023926)",
        "(0.010095, 1.528640, -0.025283)",
        "(0.009879, 1.530442, -0.025935)",
        "(0.009473, 1.533955, -0.027319)",
        "(0.009226, 1.537352, -0.028851)",
        "(0.008685, 1.540589, -0.030421)",
        "(0.008167, 1.543551, -0.031940)",
        "(0.008074, 1.545039, -0.032674)",
        "(0.007738, 1.547948, -0.034031)",
        "(0.007416, 1.550750, -0.035368)",
        "(0.007101, 1.553465, -0.036717)",
        "(0.006698, 1.556139, -0.038260)",
        "(0.006409, 1.557402, -0.039048)",
        "(0.005775, 1.559806, -0.040521)",
        "(0.005100, 1.562029, -0.041750)",
        "(0.004491, 1.564142, -0.042582)",
        "(0.004016, 1.566155, -0.043139)",
        "(0.003867, 1.567160, -0.043376)",
        "(0.003576, 1.569193, -0.043697)",
        "(0.003474, 1.571289, -0.043879)",
        "(0.003482, 1.573491, -0.044185)",
        "(0.003473, 1.575728, -0.044623)",
        "(0.003422, 1.576763, -0.044783)",
        "(0.003195, 1.578683, -0.044961)",
        "(0.003169, 1.580199, -0.044811)",
        "(0.003286, 1.581683, -0.044334)",
        "(0.003489, 1.583380, -0.043296)",
        "(0.003557, 1.584104, -0.042624)",
        "(0.003853, 1.585784, -0.041314)",
        "(0.004229, 1.587794, -0.039864)",
        "(0.004521, 1.590072, -0.038385)",
        "(0.004927, 1.592745, -0.037148)",
        "(0.005088, 1.594256, -0.036660)",
        "(0.005162, 1.597373, -0.035798)",
        "(0.005297, 1.600744, -0.035139)",
        "(0.005567, 1.604476, -0.034792)",
        "(0.006033, 1.608524, -0.034734)",
        "(0.006344, 1.610703, -0.034863)",
        "(0.006796, 1.615116, -0.035279)",
        "(0.007257, 1.619575, -0.035888)",
        "(0.007715, 1.623993, -0.036652)",
        "(0.008070, 1.628331, -0.037585)",
        "(0.008300, 1.630577, -0.038206)",
        "(0.008808, 1.635045, -0.039778)",
        "(0.009041, 1.639279, -0.041725)",
        "(0.009369, 1.643285, -0.043811)",
        "(0.009890, 1.646908, -0.045948)",
        "(0.010184, 1.648607, -0.047117)",
        "(0.010826, 1.651785, -0.049971)",
        "(0.011019, 1.654526, -0.053343)",
        "(0.011122, 1.656753, -0.057145)",
        "(0.011394, 1.658395, -0.061415)",
        "(0.011538, 1.658897, -0.063643)",
        "(0.011602, 1.659396, -0.068033)",
        "(0.011532, 1.659304, -0.072531)",
        "(0.011566, 1.658800, -0.077121)",
        "(0.011341, 1.657735, -0.081548)",
        "(0.011060, 1.656970, -0.083650)",
        "(0.010454, 1.655147, -0.087667)",
        "(0.009668, 1.652996, -0.091591)",
        "(0.008687, 1.650650, -0.095455)",
        "(0.007475, 1.648330, -0.099353)",
        "(0.006879, 1.647217, -0.101286)",
        "(0.005780, 1.645338, -0.105428)",
        "(0.004777, 1.643800, -0.109458)",
        "(0.003868, 1.642557, -0.113110)",
        "(0.003193, 1.641617, -0.116318)",
        "(0.003100, 1.641306, -0.117792)",
        "(0.002976, 1.640801, -0.120684)",
        "(0.002961, 1.640481, -0.123340)",
        "(0.002722, 1.640244, -0.125881)",
        "(0.002679, 1.640135, -0.128406)",
        "(0.002710, 1.640111, -0.129655)",
        "(0.002738, 1.640093, -0.132170)",
        "(0.002925, 1.640003, -0.134630)",
        "(0.002946, 1.639814, -0.137033)",
        "(0.003036, 1.639526, -0.139431)",
        "(0.003162, 1.639408, -0.140653)",
        "(0.003411, 1.638973, -0.142898)",
        "(0.003579, 1.638154, -0.144936)",
        "(0.003749, 1.637067, -0.146906)",
        "(0.003918, 1.635591, -0.148749)",
        "(0.003970, 1.634699, -0.149587)",
        "(0.003822, 1.632683, -0.151321)",
        "(0.003614, 1.630318, -0.153086)",
        "(0.003313, 1.627690, -0.154887)",
        "(0.002847, 1.624703, -0.156573)",
        "(0.002564, 1.623122, -0.157355)",
        "(0.001931, 1.619766, -0.158910)",
        "(0.001097, 1.616293, -0.160495)",
        "(0.000221, 1.612824, -0.162242)",
        "(-0.000706, 1.609319, -0.164087)",
        "(-0.001301, 1.607549, -0.164985)",
        "(-0.002546, 1.604038, -0.166672)",
        "(-0.003852, 1.600499, -0.168203)",
        "(-0.004868, 1.597314, -0.169834)",
        "(-0.005851, 1.594266, -0.171336)",
        "(-0.006252, 1.592781, -0.172058)",
        "(-0.006854, 1.589992, -0.173576)",
        "(-0.007257, 1.587387, -0.175138)",
        "(-0.007854, 1.584816, -0.176644)",
        "(-0.008422, 1.582343, -0.178354)",
        "(-0.008619, 1.581178, -0.179307)",
        "(-0.009035, 1.578812, -0.181221)",
        "(-0.009386, 1.576402, -0.183013)",
        "(-0.009585, 1.573840, -0.184708)",
        "(-0.009621, 1.571173, -0.186268)",
        "(-0.009728, 1.569746, -0.186969)",
        "(-0.009778, 1.566755, -0.188281)",
        "(-0.009702, 1.563710, -0.189747)",
        "(-0.009676, 1.560467, -0.191325)",
        "(-0.009735, 1.557033, -0.192897)",
        "(-0.009849, 1.555254, -0.193741)",
        "(-0.010126, 1.551637, -0.195347)",
        "(-0.010251, 1.547855, -0.196741)",
        "(-0.010111, 1.543894, -0.197843)",
        "(-0.009860, 1.539729, -0.198612)",
        "(-0.009673, 1.537610, -0.198932)",
        "(-0.009586, 1.533186, -0.199615)",
        "(-0.009365, 1.528660, -0.200495)",
        "(-0.009104, 1.524088, -0.201674)",
        "(-0.008983, 1.519284, -0.202708)",
        "(-0.008892, 1.516798, -0.203098)",
        "(-0.008609, 1.511886, -0.203746)",
        "(-0.008611, 1.506798, -0.204349)",
        "(-0.008393, 1.501907, -0.205126)",
        "(-0.007917, 1.497109, -0.205945)",
        "(-0.007808, 1.494635, -0.206282)",
        "(-0.007661, 1.489582, -0.206798)",
        "(-0.007649, 1.484450, -0.207063)",
        "(-0.007602, 1.479296, -0.207047)",
        "(-0.007500, 1.474123, -0.206671)",
        "(-0.007538, 1.471552, -0.206360)",
        "(-0.007659, 1.466478, -0.205681)",
        "(-0.007740, 1.461702, -0.205000)",
        "(-0.007993, 1.457092, -0.204163)",
        "(-0.008158, 1.452674, -0.203186)",
        "(-0.008215, 1.450605, -0.202664)",
        "(-0.008296, 1.446565, -0.201399)",
        "(-0.008181, 1.442662, -0.199537)",
        "(-0.007886, 1.438859, -0.197253)",
        "(-0.007371, 1.435286, -0.194797)",
        "(-0.007182, 1.433559, -0.193578)",
        "(-0.006762, 1.430228, -0.191186)",
        "(-0.006120, 1.426867, -0.188634)",
        "(-0.005445, 1.423351, -0.185854)",
        "(-0.004814, 1.419604, -0.182792)",
        "(-0.004510, 1.417683, -0.181220)",
        "(-0.003890, 1.413967, -0.178302)",
        "(-0.003212, 1.410385, -0.175564)",
        "(-0.002680, 1.406704, -0.172549)",
        "(-0.002193, 1.403256, -0.169428)",
        "(-0.001921, 1.401705, -0.167835)",
        "(-0.001175, 1.398774, -0.164423)",
        "(-0.000722, 1.395923, -0.160595)",
        "(-0.000233, 1.393289, -0.156412)",
        "(0.000217, 1.391070, -0.152387)",
        "(0.000376, 1.390138, -0.150422)",
        "(0.000768, 1.388587, -0.146414)",
        "(0.001127, 1.387388, -0.142366)",
        "(0.001432, 1.386667, -0.138464)",
        "(0.001663, 1.386539, -0.134555)",
        "(0.001829, 1.386766, -0.132546)",
        "(0.002300, 1.387713, -0.128754)",
        "(0.002658, 1.389202, -0.125252)",
        "(0.002912, 1.390887, -0.121775)",
        "(0.003249, 1.392830, -0.118324)",
        "(0.003418, 1.393833, -0.116528)",
        "(0.003793, 1.395830, -0.112850)",
        "(0.004097, 1.397811, -0.109311)",
        "(0.004322, 1.399644, -0.105820)",
        "(0.004668, 1.401505, -0.102356)",
        "(0.004808, 1.402353, -0.100623)",
        "(0.005168, 1.404076, -0.097303)",
        "(0.005571, 1.405666, -0.094099)",
        "(0.005952, 1.407081, -0.090956)",
        "(0.006199, 1.408299, -0.087930)",
        "(0.006256, 1.408795, -0.086452)",
        "(0.006380, 1.409619, -0.083574)",
        "(0.006480, 1.410221, -0.080843)",
        "(0.006592, 1.410696, -0.078342)",
        "(0.006688, 1.411061, -0.076241)",
        "(0.006749, 1.411180, -0.075305)",
        "(0.006762, 1.411255, -0.073460)",
        "(0.006695, 1.411092, -0.071697)",
        "(0.006631, 1.410814, -0.070213)",
        "(0.006490, 1.410236, -0.068858)",
        "(0.006400, 1.409816, -0.068219)",
        "(0.006245, 1.408862, -0.066733)",
        "(0.006190, 1.407640, -0.064898)",
        "(0.006104, 1.406011, -0.062673)",
        "(0.006041, 1.404012, -0.059974)",
        "(0.005996, 1.402876, -0.058402)",
        "(0.006030, 1.400588, -0.054939)",
        "(0.006086, 1.398350, -0.051134)",
        "(0.006177, 1.396362, -0.047219)",
        "(0.006459, 1.395010, -0.043561)",
        "(0.006617, 1.394632, -0.041852)",
        "(0.006993, 1.394234, -0.038467)",
        "(0.007467, 1.394305, -0.035052)",
        "(0.007860, 1.394897, -0.031687)",
        "(0.008202, 1.396038, -0.028753)",
        "(0.008321, 1.396837, -0.027544)",
        "(0.008320, 1.398692, -0.025391)",
        "(0.008371, 1.400939, -0.023339)",
        "(0.008543, 1.403587, -0.021428)",
        "(0.008677, 1.406566, -0.019681)",
        "(0.008756, 1.408210, -0.018867)",
        "(0.009127, 1.411759, -0.017427)",
        "(0.009370, 1.415473, -0.016290)",
        "(0.009489, 1.419262, -0.015232)",
        "(0.009552, 1.423081, -0.014121)",
        "(0.009631, 1.425028, -0.013648)",
        "(0.009834, 1.429026, -0.012868)",
        "(0.010013, 1.433026, -0.012177)",
        "(0.010158, 1.437016, -0.011559)",
        "(0.010210, 1.440872, -0.010848)",
        "(0.010297, 1.442795, -0.010533)",
        "(0.010145, 1.446519, -0.009979)",
        "(0.009833, 1.450164, -0.009579)",
        "(0.009469, 1.453815, -0.009377)",
        "(0.008954, 1.457430, -0.009299)",
        "(0.008612, 1.459232, -0.009352)",
        "(0.007931, 1.462741, -0.009475)",
        "(0.007432, 1.466281, -0.009626)",
        "(0.007126, 1.469812, -0.009783)",
        "(0.007048, 1.473433, -0.009902)",
        "(0.007022, 1.475252, -0.009908)",
        "(0.007040, 1.478938, -0.009948)",
        "(0.006772, 1.482692, -0.009903)",
        "(0.006498, 1.486413, -0.009674)",
        "(0.006339, 1.490217, -0.009442)",
        "(0.006149, 1.492140, -0.009328)",
        "(0.005692, 1.495944, -0.008974)",
        "(0.005304, 1.499972, -0.008621)",
        "(0.005055, 1.504186, -0.008222)",
        "(0.004824, 1.508690, -0.007798)",
        "(0.004668, 1.511101, -0.007624)",
        "(0.004315, 1.516131, -0.007295)",
        "(0.004070, 1.521526, -0.007076)",
        "(0.003736, 1.527142, -0.006827)",
        "(0.003598, 1.533038, -0.006782)",
        "(0.003621, 1.536068, -0.006837)",
        "(0.003752, 1.542111, -0.007089)",
        "(0.004043, 1.548174, -0.007637)",
        "(0.003843, 1.553974, -0.008402)",
        "(0.003368, 1.559478, -0.009349)",
        "(0.003137, 1.562059, -0.009907)",
        "(0.002824, 1.567058, -0.011081)",
        "(0.002607, 1.571734, -0.012236)",
        "(0.002215, 1.576095, -0.013547)",
        "(0.001692, 1.579898, -0.014990)",
        "(0.001465, 1.581595, -0.015664)",
        "(0.001162, 1.584799, -0.016972)",
        "(0.000913, 1.587611, -0.018197)",
        "(0.000627, 1.590179, -0.019513)",
        "(0.000403, 1.592603, -0.020990)",
        "(0.000337, 1.593726, -0.021721)",
        "(0.000194, 1.595917, -0.023118)",
        "(-0.000023, 1.597937, -0.024390)",
        "(-0.000128, 1.599824, -0.025554)",
        "(-0.000352, 1.601656, -0.026737)",
        "(-0.000451, 1.602537, -0.027331)",
        "(-0.000540, 1.604205, -0.028437)",
        "(-0.000726, 1.605809, -0.029499)",
        "(-0.000979, 1.607230, -0.030510)",
        "(-0.001212, 1.609009, -0.031693)",
        "(-0.001200, 1.609833, -0.032250)",
        "(-0.001157, 1.611571, -0.033527)",
        "(-0.001291, 1.613396, -0.035049)",
        "(-0.001519, 1.615372, -0.037019)",
        "(-0.002033, 1.617500, -0.039534)",
        "(-0.002304, 1.618689, -0.041068)",
        "(-0.002897, 1.621270, -0.044389)",
        "(-0.003433, 1.623942, -0.047930)",
        "(-0.003791, 1.626495, -0.051382)",
        "(-0.003815, 1.629078, -0.054850)",
        "(-0.003837, 1.630360, -0.056637)",
        "(-0.003685, 1.633004, -0.060336)",
        "(-0.003636, 1.635818, -0.064497)",
        "(-0.003755, 1.638636, -0.069221)",
        "(-0.003918, 1.639915, -0.071642)",
        "(-0.004021, 1.642452, -0.076415)",
        "(-0.004047, 1.644855, -0.081021)",
        "(-0.004151, 1.646983, -0.085557)",
        "(-0.004020, 1.648959, -0.090070)",
        "(-0.003852, 1.650705, -0.094341)",
        "(-0.003685, 1.651556, -0.096484)",
        "(-0.003485, 1.653138, -0.100612)",
        "(-0.003300, 1.654501, -0.104677)",
        "(-0.002929, 1.655526, -0.108492)",
        "(-0.002827, 1.656007, -0.111971)",
        "(-0.002773, 1.656128, -0.113689)",
        "(-0.002787, 1.656221, -0.117193)",
        "(-0.003058, 1.655975, -0.120688)",
        "(-0.003271, 1.655504, -0.123868)",
        "(-0.003451, 1.654770, -0.127030)",
        "(-0.003622, 1.654281, -0.128671)",
        "(-0.004108, 1.653108, -0.131952)",
        "(-0.004596, 1.651767, -0.135388)",
        "(-0.004903, 1.650085, -0.138818)",
        "(-0.005018, 1.648011, -0.142286)",
        "(-0.005122, 1.646763, -0.144063)",
        "(-0.005563, 1.643757, -0.147568)",
        "(-0.006306, 1.640136, -0.151299)",
        "(-0.007316, 1.636145, -0.155444)",
        "(-0.008636, 1.631810, -0.159674)",
        "(-0.009267, 1.629537, -0.161881)",
        "(-0.010138, 1.624779, -0.166165)",
        "(-0.011499, 1.619379, -0.169924)",
        "(-0.012765, 1.613572, -0.173286)",
        "(-0.013461, 1.607714, -0.176648)",
        "(-0.013834, 1.604766, -0.178329)",
        "(-0.014873, 1.598854, -0.181530)",
        "(-0.015827, 1.592863, -0.184425)",
        "(-0.016493, 1.586771, -0.186827)",
        "(-0.017297, 1.580672, -0.188784)",
        "(-0.017885, 1.577623, -0.189653)",
        "(-0.018985, 1.571923, -0.191470)",
        "(-0.020048, 1.566326, -0.192997)",
        "(-0.021018, 1.561088, -0.194143)",
        "(-0.021660, 1.556399, -0.195091)",
        "(-0.021947, 1.554294, -0.195484)",
        "(-0.022198, 1.550442, -0.196335)",
        "(-0.022224, 1.547002, -0.197185)",
        "(-0.022375, 1.543960, -0.198093)",
        "(-0.022349, 1.541356, -0.199055)",
        "(-0.022286, 1.540230, -0.199486)",
        "(-0.022048, 1.538224, -0.200221)",
        "(-0.021865, 1.536409, -0.200813)",
        "(-0.021267, 1.534980, -0.201654)",
        "(-0.020539, 1.533787, -0.202962)",
        "(-0.020179, 1.533156, -0.203785)",
        "(-0.019453, 1.531816, -0.205601)",
        "(-0.018687, 1.530344, -0.207617)",
        "(-0.018010, 1.528760, -0.209609)",
        "(-0.017639, 1.527012, -0.211493)",
        "(-0.017659, 1.526015, -0.212375)",
        "(-0.017591, 1.524042, -0.214326)",
        "(-0.017588, 1.522055, -0.216312)",
        "(-0.018120, 1.520096, -0.218104)",
        "(-0.018778, 1.518473, -0.219984)",
        "(-0.019004, 1.517853, -0.221002)",
        "(-0.019199, 1.516886, -0.223024)",
        "(-0.019241, 1.516234, -0.225077)",
        "(-0.019201, 1.515661, -0.227411)",
        "(-0.019016, 1.515003, -0.229830)",
        "(-0.019215, 1.514578, -0.230944)",
        "(-0.019840, 1.513550, -0.233000)",
        "(-0.020290, 1.512421, -0.235045)",
        "(-0.020728, 1.510909, -0.236946)",
        "(-0.021040, 1.509957, -0.237807)",
        "(-0.021681, 1.507754, -0.239251)",
        "(-0.022478, 1.505114, -0.240452)",
        "(-0.022919, 1.502252, -0.241317)",
        "(-0.023226, 1.498951, -0.241611)",
        "(-0.023709, 1.495122, -0.241381)",
        "(-0.023960, 1.492993, -0.241070)",
        "(-0.024631, 1.488477, -0.240257)",
        "(-0.025275, 1.483764, -0.239243)",
        "(-0.025795, 1.479091, -0.238168)",
        "(-0.026168, 1.474477, -0.237175)",
        "(-0.026346, 1.472193, -0.236707)",
        "(-0.026555, 1.467734, -0.235946)",
        "(-0.026750, 1.463253, -0.235182)",
        "(-0.027023, 1.458821, -0.234332)",
        "(-0.027134, 1.454357, -0.233131)",
        "(-0.027103, 1.452132, -0.232390)",
        "(-0.026979, 1.447737, -0.230761)",
        "(-0.026667, 1.443480, -0.228870)",
        "(-0.026052, 1.439441, -0.226668)",
        "(-0.025715, 1.437454, -0.225437)",
        "(-0.024987, 1.433537, -0.222853)",
        "(-0.024167, 1.429696, -0.220221)",
        "(-0.023430, 1.425967, -0.217455)",
        "(-0.022587, 1.422269, -0.214378)",
        "(-0.021589, 1.418486, -0.210721)",
        "(-0.021055, 1.416590, -0.208827)",
        "(-0.019995, 1.412953, -0.205191)",
        "(-0.019051, 1.409495, -0.201761)",
        "(-0.018028, 1.406048, -0.198110)",
        "(-0.016890, 1.402577, -0.194362)",
        "(-0.016299, 1.400842, -0.192511)",
        "(-0.015212, 1.397328, -0.188857)",
        "(-0.014230, 1.393785, -0.185119)",
        "(-0.013220, 1.390372, -0.181567)",
        "(-0.012416, 1.387086, -0.178186)",
        "(-0.012076, 1.385548, -0.176532)",
        "(-0.011408, 1.382579, -0.173368)",
        "(-0.010859, 1.379753, -0.170469)",
        "(-0.010401, 1.377174, -0.167764)",
        "(-0.009920, 1.374748, -0.165047)",
        "(-0.009641, 1.373611, -0.163710)",
        "(-0.009076, 1.371524, -0.161045)",
        "(-0.008485, 1.369596, -0.158412)",
        "(-0.007873, 1.367916, -0.155830)",
        "(-0.007216, 1.366323, -0.153257)",
        "(-0.006929, 1.365555, -0.152014)",
        "(-0.006276, 1.363951, -0.149415)",
        "(-0.005692, 1.362388, -0.146759)",
        "(-0.005265, 1.360891, -0.144003)",
        "(-0.004817, 1.359426, -0.141088)",
        "(-0.004549, 1.358737, -0.139603)",
        "(-0.003920, 1.357557, -0.136622)",
        "(-0.003324, 1.356481, -0.133533)",
        "(-0.002912, 1.355365, -0.130042)",
        "(-0.002505, 1.354300, -0.126188)",
        "(-0.002295, 1.353871, -0.124167)",
        "(-0.001922, 1.353298, -0.120024)",
        "(-0.001540, 1.353092, -0.115590)",
        "(-0.001126, 1.353291, -0.110929)",
        "(-0.000773, 1.354026, -0.106175)",
        "(-0.000599, 1.354635, -0.103753)",
        "(-0.000254, 1.356194, -0.098780)",
        "(0.000260, 1.358239, -0.093678)",
        "(0.000594, 1.360529, -0.088615)",
        "(0.000897, 1.363120, -0.083622)",
        "(0.001105, 1.364542, -0.081136)",
        "(0.001578, 1.367628, -0.076231)",
        "(0.002030, 1.370915, -0.071454)",
        "(0.002586, 1.374391, -0.066983)",
        "(0.003074, 1.377970, -0.062960)",
        "(0.003270, 1.379725, -0.061123)",
        "(0.003734, 1.383191, -0.057602)",
        "(0.004107, 1.386337, -0.054245)",
        "(0.004481, 1.389222, -0.051231)",
        "(0.004726, 1.391814, -0.048463)",
        "(0.004793, 1.392971, -0.047181)",
        "(0.005048, 1.395183, -0.044806)",
        "(0.005214, 1.397130, -0.042845)",
        "(0.005352, 1.398850, -0.041173)",
        "(0.005660, 1.400301, -0.039548)",
        "(0.005762, 1.400862, -0.038676)",
        "(0.005974, 1.401809, -0.036859)",
        "(0.006242, 1.402588, -0.035069)",
        "(0.006440, 1.403247, -0.033264)",
        "(0.006553, 1.403843, -0.031603)",
        "(0.006561, 1.404122, -0.030851)",
        "(0.006591, 1.404675, -0.029418)",
        "(0.006532, 1.405214, -0.027983)",
        "(0.006479, 1.405706, -0.026545)",
        "(0.006346, 1.406175, -0.025020)",
        "(0.006256, 1.406458, -0.024246)",
        "(0.006035, 1.407199, -0.022755)",
        "(0.005928, 1.408204, -0.021381)",
        "(0.005747, 1.409556, -0.020189)",
        "(0.005504, 1.411215, -0.019121)",
        "(0.005325, 1.412201, -0.018715)",
        "(0.005099, 1.414483, -0.018105)",
        "(0.004706, 1.417047, -0.017669)",
        "(0.004275, 1.419836, -0.017338)",
        "(0.003743, 1.422882, -0.017208)",
        "(0.003532, 1.424547, -0.017250)",
        "(0.003058, 1.427948, -0.017293)",
        "(0.002379, 1.431255, -0.017105)",
        "(0.001932, 1.434747, -0.016911)",
        "(0.001591, 1.438449, -0.016725)",
        "(0.001409, 1.440348, -0.016564)",
        "(0.001148, 1.444189, -0.016261)",
        "(0.000914, 1.448105, -0.015988)",
        "(0.000561, 1.452077, -0.015815)",
        "(0.000152, 1.456112, -0.015768)",
        "(-0.000018, 1.458217, -0.015875)",
        "(-0.000438, 1.462495, -0.016174)",
        "(-0.000981, 1.466902, -0.016485)",
        "(-0.001468, 1.471470, -0.016841)",
        "(-0.001912, 1.476312, -0.017482)",
        "(-0.002194, 1.478820, -0.017866)",
        "(-0.002547, 1.484003, -0.018793)",
        "(-0.002790, 1.489340, -0.019960)",
        "(-0.002958, 1.494755, -0.021241)",
        "(-0.002990, 1.500135, -0.022508)",
        "(-0.002918, 1.502795, -0.023161)",
        "(-0.002822, 1.508077, -0.024466)",
        "(-0.002886, 1.513187, -0.025831)",
        "(-0.002954, 1.518057, -0.027233)",
        "(-0.003053, 1.522683, -0.028543)",
        "(-0.003146, 1.524921, -0.029181)",
        "(-0.003125, 1.529353, -0.030413)",
        "(-0.002847, 1.533668, -0.031644)",
        "(-0.002651, 1.537753, -0.032873)",
        "(-0.002679, 1.541419, -0.033974)",
        "(-0.002754, 1.543096, -0.034500)",
        "(-0.002829, 1.546349, -0.035545)",
        "(-0.002896, 1.549271, -0.036313)",
        "(-0.002967, 1.551882, -0.036870)",
        "(-0.003198, 1.554336, -0.037321)",
        "(-0.003362, 1.555493, -0.037535)",
        "(-0.003728, 1.557734, -0.037921)",
        "(-0.004051, 1.559840, -0.038046)",
        "(-0.004404, 1.561797, -0.037985)",
        "(-0.004858, 1.563773, -0.037669)",
        "(-0.005037, 1.564735, -0.037323)",
        "(-0.005381, 1.566611, -0.036450)",
        "(-0.005596, 1.568630, -0.035557)",
        "(-0.005682, 1.570955, -0.034751)",
        "(-0.006223, 1.573716, -0.033999)",
        "(-0.006612, 1.575330, -0.033718)",
        "(-0.007192, 1.579035, -0.033359)",
        "(-0.007627, 1.583429, -0.033102)",
        "(-0.008370, 1.588416, -0.032968)",
        "(-0.008723, 1.594125, -0.033226)",
        "(-0.008741, 1.597191, -0.033513)",
        "(-0.008504, 1.603426, -0.034257)",
        "(-0.007869, 1.609519, -0.035021)",
        "(-0.006945, 1.615270, -0.035614)",
        "(-0.006119, 1.620887, -0.036459)",
        "(-0.005964, 1.623511, -0.037129)",
        "(-0.005819, 1.628714, -0.039003)",
        "(-0.005925, 1.633804, -0.041757)",
        "(-0.006170, 1.638525, -0.044804)",
        "(-0.006315, 1.642932, -0.048392)",
        "(-0.006439, 1.645004, -0.050473)",
        "(-0.006585, 1.648953, -0.055095)",
        "(-0.006886, 1.652484, -0.060072)",
        "(-0.007258, 1.655549, -0.065263)",
        "(-0.007322, 1.658148, -0.070390)",
        "(-0.007297, 1.659301, -0.072978)",
        "(-0.007395, 1.661302, -0.078138)",
        "(-0.007447, 1.663044, -0.083571)",
        "(-0.007747, 1.664416, -0.089080)",
        "(-0.007949, 1.665279, -0.094342)",
        "(-0.008072, 1.665591, -0.096809)",
        "(-0.008457, 1.665848, -0.101457)",
        "(-0.008768, 1.665682, -0.105845)",
        "(-0.009200, 1.665416, -0.110242)",
        "(-0.009707, 1.664931, -0.114602)",
        "(-0.010003, 1.664628, -0.116720)",
        "(-0.010734, 1.663854, -0.120774)",
        "(-0.011433, 1.663009, -0.124681)",
        "(-0.012010, 1.662162, -0.128437)",
        "(-0.012452, 1.661350, -0.132130)",
        "(-0.012700, 1.660952, -0.133955)",
        "(-0.013235, 1.660124, -0.137381)",
        "(-0.013707, 1.659320, -0.140578)",
        "(-0.013913, 1.658606, -0.143750)",
        "(-0.014009, 1.657908, -0.146939)",
        "(-0.014051, 1.657577, -0.148539)",
        "(-0.014176, 1.656997, -0.152001)",
        "(-0.014266, 1.656506, -0.155493)",
        "(-0.014111, 1.656169, -0.159135)",
        "(-0.013988, 1.655958, -0.162937)",
        "(-0.013977, 1.655872, -0.164835)",
        "(-0.013820, 1.655734, -0.168571)",
        "(-0.013573, 1.655664, -0.172375)",
        "(-0.013301, 1.655521, -0.176192)",
        "(-0.012838, 1.655449, -0.180343)",
        "(-0.012657, 1.655329, -0.182428)",
        "(-0.012183, 1.654862, -0.186589)",
        "(-0.011505, 1.654114, -0.190747)",
        "(-0.010954, 1.652848, -0.194835)",
        "(-0.010612, 1.650988, -0.198867)",
        "(-0.010550, 1.649780, -0.200812)",
        "(-0.010634, 1.647067, -0.204596)",
        "(-0.010671, 1.643910, -0.208319)",
        "(-0.010493, 1.640397, -0.211923)",
        "(-0.010541, 1.636293, -0.214793)",
        "(-0.010565, 1.634078, -0.215918)",
        "(-0.010712, 1.629193, -0.217546)",
        "(-0.010823, 1.623765, -0.218561)",
        "(-0.011203, 1.618122, -0.219100)",
        "(-0.012222, 1.612260, -0.219443)",
        "(-0.012799, 1.609350, -0.219676)",
        "(-0.014058, 1.603729, -0.220159)",
        "(-0.015729, 1.598281, -0.220323)",
        "(-0.017003, 1.593303, -0.220546)",
        "(-0.017985, 1.588786, -0.220707)",
        "(-0.018484, 1.586703, -0.220814)",
        "(-0.019399, 1.582754, -0.221094)",
        "(-0.020132, 1.579071, -0.221425)",
        "(-0.020741, 1.575684, -0.221888)",
        "(-0.021403, 1.572552, -0.222558)",
        "(-0.021737, 1.571111, -0.223012)",
        "(-0.022279, 1.568373, -0.224026)",
        "(-0.022632, 1.566069, -0.225390)",
        "(-0.022693, 1.564087, -0.227369)",
        "(-0.022481, 1.562390, -0.230290)",
        "(-0.022395, 1.561529, -0.232188)",
        "(-0.022240, 1.559656, -0.236474)",
        "(-0.021962, 1.557549, -0.241440)",
        "(-0.021662, 1.555281, -0.247288)",
        "(-0.021526, 1.552940, -0.253796)",
        "(-0.021282, 1.551818, -0.257156)",
        "(-0.020579, 1.549303, -0.263838)",
        "(-0.019943, 1.546492, -0.269549)",
        "(-0.019786, 1.543399, -0.274537)",
        "(-0.019678, 1.541827, -0.276729)",
        "(-0.019385, 1.538537, -0.280400)",
        "(-0.019153, 1.534831, -0.282637)",
        "(-0.018939, 1.530810, -0.283480)",
        "(-0.018912, 1.526647, -0.283446)",
        "(-0.019065, 1.522223, -0.282464)",
        "(-0.019181, 1.519878, -0.281594)",
        "(-0.019423, 1.514975, -0.279304)",
        "(-0.020033, 1.509684, -0.276192)",
        "(-0.021047, 1.504129, -0.272289)",
        "(-0.022065, 1.498494, -0.267643)",
        "(-0.022351, 1.495688, -0.265114)",
        "(-0.022678, 1.490255, -0.259771)",
        "(-0.023312, 1.484706, -0.253592)",
        "(-0.023690, 1.479112, -0.246577)",
        "(-0.023765, 1.473674, -0.239090)",
        "(-0.023712, 1.471109, -0.235291)",
        "(-0.023528, 1.466279, -0.227887)",
        "(-0.023451, 1.461573, -0.220565)",
        "(-0.023342, 1.457007, -0.213024)",
        "(-0.023161, 1.454826, -0.209238)",
        "(-0.022452, 1.450767, -0.201817)",
        "(-0.022016, 1.446841, -0.194469)",
        "(-0.021601, 1.443163, -0.187621)",
        "(-0.021227, 1.439883, -0.181632)",
        "(-0.021127, 1.438363, -0.178890)",
        "(-0.020866, 1.435385, -0.173501)",
        "(-0.020449, 1.432566, -0.168227)",
        "(-0.019889, 1.429963, -0.163488)",
        "(-0.019348, 1.427566, -0.159228)",
        "(-0.018906, 1.425178, -0.155071)",
        "(-0.018678, 1.423939, -0.152998)",
        "(-0.018260, 1.421436, -0.148944)",
        "(-0.017789, 1.418937, -0.144967)",
        "(-0.017464, 1.416451, -0.141267)",
        "(-0.017295, 1.415228, -0.139618)",
        "(-0.017027, 1.412817, -0.136617)",
        "(-0.016845, 1.410554, -0.134153)",
        "(-0.016847, 1.408404, -0.132157)",
        "(-0.016728, 1.406454, -0.130493)",
        "(-0.016449, 1.404595, -0.128972)",
        "(-0.016278, 1.403684, -0.128182)",
        "(-0.015890, 1.401823, -0.126557)",
        "(-0.015494, 1.399902, -0.125116)",
        "(-0.015182, 1.397988, -0.123969)",
        "(-0.015005, 1.396994, -0.123387)",
        "(-0.014723, 1.394845, -0.122081)",
        "(-0.014497, 1.392562, -0.120621)",
        "(-0.014302, 1.390087, -0.119036)",
        "(-0.014071, 1.387417, -0.117341)",
        "(-0.013994, 1.384363, -0.115323)",
        "(-0.013924, 1.382776, -0.114207)",
        "(-0.013751, 1.379468, -0.111801)",
        "(-0.013640, 1.376017, -0.109384)",
        "(-0.013337, 1.372634, -0.107014)",
        "(-0.013199, 1.370954, -0.105848)",
        "(-0.012920, 1.367674, -0.103524)",
        "(-0.012577, 1.364545, -0.100999)",
        "(-0.012384, 1.361561, -0.098134)",
        "(-0.012152, 1.358979, -0.094873)",
        "(-0.011906, 1.358080, -0.093228)",
        "(-0.011348, 1.356913, -0.090089)",
        "(-0.010902, 1.356507, -0.086987)",
        "(-0.010569, 1.356849, -0.083750)",
        "(-0.010206, 1.357948, -0.080595)",
        "(-0.010047, 1.358801, -0.079066)",
        "(-0.009889, 1.360752, -0.075803)",
        "(-0.009793, 1.363268, -0.072403)",
        "(-0.009457, 1.366544, -0.068899)",
        "(-0.009003, 1.370470, -0.065387)",
        "(-0.008680, 1.374778, -0.061707)",
        "(-0.008468, 1.377079, -0.059710)",
        "(-0.007877, 1.381999, -0.055752)",
        "(-0.007245, 1.387163, -0.051896)",
        "(-0.006892, 1.392311, -0.048244)",
        "(-0.006572, 1.397498, -0.044951)",
        "(-0.006348, 1.400157, -0.043473)",
        "(-0.005778, 1.405511, -0.040733)",
        "(-0.005185, 1.410723, -0.038188)",
        "(-0.004725, 1.415539, -0.035864)",
        "(-0.004583, 1.417768, -0.034638)",
        "(-0.004434, 1.421840, -0.032258)",
        "(-0.004579, 1.425612, -0.030275)",
        "(-0.004952, 1.428995, -0.028881)",
        "(-0.005237, 1.432119, -0.027397)",
        "(-0.005154, 1.433652, -0.026728)",
        "(-0.004856, 1.436821, -0.025551)",
        "(-0.004668, 1.439811, -0.024372)",
        "(-0.004364, 1.442690, -0.023173)",
        "(-0.004073, 1.445521, -0.022146)",
        "(-0.003972, 1.446943, -0.021684)",
        "(-0.003956, 1.449779, -0.020843)",
        "(-0.004018, 1.452679, -0.020114)",
        "(-0.004004, 1.455543, -0.019336)",
        "(-0.003916, 1.458402, -0.018584)",
        "(-0.003700, 1.459883, -0.018276)",
        "(-0.003462, 1.462789, -0.017674)",
        "(-0.003350, 1.465689, -0.017096)",
        "(-0.003098, 1.468545, -0.016564)",
        "(-0.002877, 1.471450, -0.016203)",
        "(-0.002857, 1.472861, -0.016041)",
        "(-0.002780, 1.475617, -0.015757)",
        "(-0.002850, 1.478280, -0.015655)",
        "(-0.003007, 1.480891, -0.015732)",
        "(-0.002912, 1.483483, -0.015931)",
        "(-0.002930, 1.486129, -0.016195)",
        "(-0.002946, 1.487485, -0.016330)",
        "(-0.003057, 1.490191, -0.016603)",
        "(-0.003301, 1.492954, -0.016887)",
        "(-0.003637, 1.495839, -0.017278)",
        "(-0.003726, 1.498859, -0.017843)",
        "(-0.003680, 1.500466, -0.018167)",
        "(-0.003654, 1.503648, -0.018718)",
        "(-0.003849, 1.506677, -0.019019)",
        "(-0.003973, 1.509795, -0.019359)",
        "(-0.004083, 1.511271, -0.019474)",
        "(-0.004112, 1.514225, -0.019664)",
        "(-0.004299, 1.517085, -0.019757)",
        "(-0.004418, 1.520020, -0.020061)",
        "(-0.004510, 1.522994, -0.020362)",
        "(-0.004630, 1.524480, -0.020417)",
        "(-0.004669, 1.527259, -0.020363)",
        "(-0.004325, 1.529993, -0.020220)",
        "(-0.004282, 1.532636, -0.020048)",
        "(-0.004263, 1.535246, -0.020096)",
        "(-0.004343, 1.537768, -0.020308)",
        "(-0.004368, 1.538976, -0.020394)",
        "(-0.004451, 1.541255, -0.020525)",
        "(-0.004554, 1.543463, -0.020697)",
        "(-0.004918, 1.545622, -0.020996)",
        "(-0.005514, 1.547817, -0.021439)",
        "(-0.005838, 1.548920, -0.021615)",
        "(-0.006445, 1.551228, -0.021943)",
        "(-0.006889, 1.553882, -0.022428)",
        "(-0.006969, 1.556750, -0.022821)",
        "(-0.006863, 1.558282, -0.023014)",
        "(-0.006756, 1.561498, -0.023432)",
        "(-0.006409, 1.564897, -0.023960)",
        "(-0.006046, 1.568449, -0.024620)",
        "(-0.005859, 1.572034, -0.025530)",
        "(-0.005981, 1.573831, -0.026090)",
        "(-0.006331, 1.577506, -0.027485)",
        "(-0.006750, 1.580947, -0.029115)",
        "(-0.007339, 1.584335, -0.030872)",
        "(-0.007731, 1.587597, -0.032619)",
        "(-0.007855, 1.590751, -0.034303)",
        "(-0.007955, 1.592260, -0.035155)",
        "(-0.007989, 1.595285, -0.037022)",
        "(-0.008058, 1.598171, -0.038886)",
        "(-0.008225, 1.601001, -0.040882)",
        "(-0.008296, 1.602380, -0.041974)",
        "(-0.008287, 1.604890, -0.044074)",
        "(-0.008313, 1.607188, -0.046107)",
        "(-0.008604, 1.609245, -0.048116)",
        "(-0.008929, 1.611339, -0.050303)",
        "(-0.009137, 1.612448, -0.051541)",
        "(-0.009638, 1.614668, -0.054133)",
        "(-0.010195, 1.616831, -0.056883)",
        "(-0.010852, 1.618865, -0.059697)",
        "(-0.011347, 1.620731, -0.062396)",
        "(-0.011404, 1.621586, -0.063632)",
        "(-0.011278, 1.623317, -0.066072)",
        "(-0.011213, 1.625003, -0.068586)",
        "(-0.011355, 1.626549, -0.071336)",
        "(-0.011810, 1.628086, -0.074351)",
        "(-0.012021, 1.628935, -0.075981)",
        "(-0.012321, 1.630694, -0.079343)",
        "(-0.012293, 1.632540, -0.082766)",
        "(-0.011934, 1.634397, -0.086226)",
        "(-0.011573, 1.636224, -0.089626)",
        "(-0.011314, 1.637897, -0.093184)",
        "(-0.011138, 1.638766, -0.095073)",
        "(-0.010720, 1.640325, -0.098657)",
        "(-0.010298, 1.641713, -0.102106)",
        "(-0.009845, 1.643085, -0.105782)",
        "(-0.009633, 1.643782, -0.107753)",
        "(-0.009300, 1.645247, -0.111906)",
        "(-0.008950, 1.646647, -0.116016)",
        "(-0.008616, 1.648043, -0.120162)",
        "(-0.008252, 1.649381, -0.124449)",
        "(-0.007776, 1.650573, -0.128755)",
        "(-0.007481, 1.651117, -0.130953)",
        "(-0.006880, 1.651992, -0.135294)",
        "(-0.006389, 1.652638, -0.139753)",
        "(-0.005917, 1.653003, -0.144319)",
        "(-0.005686, 1.653043, -0.146580)",
        "(-0.005275, 1.652775, -0.150950)",
        "(-0.005148, 1.651816, -0.155033)",
        "(-0.005141, 1.650250, -0.158914)",
        "(-0.005250, 1.648192, -0.162818)",
        "(-0.005453, 1.646975, -0.164782)",
        "(-0.006255, 1.644046, -0.168493)",
        "(-0.007315, 1.640591, -0.172048)",
        "(-0.008418, 1.636762, -0.175479)",
        "(-0.009997, 1.632529, -0.178512)",
        "(-0.010917, 1.630298, -0.179848)",
        "(-0.012308, 1.625932, -0.182348)",
        "(-0.013662, 1.621566, -0.184434)",
        "(-0.015328, 1.617290, -0.186263)",
        "(-0.016900, 1.613375, -0.188012)",
        "(-0.017545, 1.611659, -0.188938)",
        "(-0.018568, 1.608518, -0.190639)",
        "(-0.019654, 1.605675, -0.192099)",
        "(-0.020371, 1.603306, -0.193756)",
        "(-0.021006, 1.601235, -0.195436)",
        "(-0.021244, 1.600306, -0.196348)",
        "(-0.021793, 1.598595, -0.198459)",
        "(-0.022553, 1.597010, -0.200861)",
        "(-0.022854, 1.595749, -0.203672)",
        "(-0.022771, 1.594747, -0.206814)",
        "(-0.022565, 1.593805, -0.210174)",
        "(-0.022531, 1.593289, -0.211960)",
        "(-0.022459, 1.592242, -0.215813)",
        "(-0.022318, 1.591159, -0.219788)",
        "(-0.022232, 1.589911, -0.223625)",
        "(-0.022040, 1.589317, -0.225566)",
        "(-0.021520, 1.588068, -0.229482)",
        "(-0.021037, 1.586730, -0.233453)",
        "(-0.020680, 1.585134, -0.237408)",
        "(-0.020167, 1.583182, -0.241036)",
        "(-0.019833, 1.582124, -0.242757)",
        "(-0.019583, 1.579784, -0.246142)",
        "(-0.019439, 1.577143, -0.249451)",
        "(-0.018907, 1.574287, -0.252520)",
        "(-0.018280, 1.571140, -0.255386)",
        "(-0.017992, 1.569331, -0.256670)",
        "(-0.017896, 1.565288, -0.258912)",
        "(-0.018055, 1.560758, -0.260660)",
        "(-0.018119, 1.555981, -0.261845)",
        "(-0.018111, 1.551005, -0.262715)",
        "(-0.017749, 1.545838, -0.263076)",
        "(-0.017651, 1.543167, -0.263118)",
        "(-0.017768, 1.537781, -0.263011)",
        "(-0.017904, 1.532310, -0.262612)",
        "(-0.017827, 1.526746, -0.261704)",
        "(-0.017768, 1.523906, -0.260993)",
        "(-0.017558, 1.518402, -0.259337)",
        "(-0.017066, 1.513088, -0.257491)",
        "(-0.016371, 1.507934, -0.255357)",
        "(-0.015593, 1.502809, -0.252685)",
        "(-0.015217, 1.500247, -0.251129)",
        "(-0.014520, 1.495130, -0.247841)",
        "(-0.014167, 1.489903, -0.244694)",
        "(-0.013899, 1.484782, -0.241904)",
        "(-0.013512, 1.479833, -0.239256)",
        "(-0.013185, 1.477403, -0.237918)",
        "(-0.012656, 1.472505, -0.235107)",
        "(-0.012126, 1.467570, -0.232182)",
        "(-0.011891, 1.462613, -0.229222)",
        "(-0.011541, 1.457786, -0.226392)",
        "(-0.011328, 1.455428, -0.225048)",
        "(-0.010995, 1.450948, -0.222469)",
        "(-0.010769, 1.446622, -0.219881)",
        "(-0.010508, 1.442326, -0.217175)",
        "(-0.010180, 1.438039, -0.214263)",
        "(-0.009994, 1.435892, -0.212639)",
        "(-0.009892, 1.431590, -0.209311)",
        "(-0.009789, 1.427545, -0.206117)",
        "(-0.009598, 1.423760, -0.203069)",
        "(-0.009510, 1.420200, -0.199955)",
        "(-0.009544, 1.418437, -0.198278)",
        "(-0.009600, 1.414871, -0.194730)",
        "(-0.009629, 1.411475, -0.191262)",
        "(-0.009726, 1.408326, -0.187758)",
        "(-0.009896, 1.405291, -0.183978)",
        "(-0.009839, 1.403894, -0.181915)",
        "(-0.009764, 1.401222, -0.177715)",
        "(-0.009634, 1.398935, -0.173558)",
        "(-0.009618, 1.396710, -0.169232)",
        "(-0.009711, 1.394393, -0.164595)",
        "(-0.009746, 1.393286, -0.162231)",
        "(-0.009648, 1.391286, -0.157587)",
        "(-0.009558, 1.389573, -0.152995)",
        "(-0.009547, 1.388149, -0.148454)",
        "(-0.009569, 1.387035, -0.144003)",
        "(-0.009438, 1.386054, -0.139204)",
        "(-0.009313, 1.385576, -0.136602)",
        "(-0.009158, 1.384784, -0.131500)",
        "(-0.009145, 1.384140, -0.126586)",
        "(-0.009243, 1.383776, -0.121947)",
        "(-0.009329, 1.383667, -0.119642)",
        "(-0.009452, 1.383594, -0.115250)",
        "(-0.009519, 1.383882, -0.111387)",
        "(-0.009606, 1.384348, -0.107758)",
        "(-0.009664, 1.385026, -0.104285)",
        "(-0.009731, 1.385409, -0.102736)",
        "(-0.009861, 1.386235, -0.099915)",
        "(-0.010141, 1.387082, -0.097282)",
        "(-0.010459, 1.387923, -0.094772)",
        "(-0.010766, 1.388718, -0.092294)",
        "(-0.011015, 1.389505, -0.089833)",
        "(-0.011088, 1.389990, -0.088721)",
        "(-0.011265, 1.391004, -0.086696)",
        "(-0.011528, 1.392016, -0.084768)",
        "(-0.011841, 1.393035, -0.082959)",
        "(-0.011981, 1.393557, -0.082047)",
        "(-0.012224, 1.394618, -0.080194)",
        "(-0.012496, 1.395771, -0.078273)",
        "(-0.012750, 1.397083, -0.076278)",
        "(-0.012928, 1.398553, -0.074173)",
        "(-0.012969, 1.399415, -0.073149)",
        "(-0.012942, 1.401228, -0.071057)",
        "(-0.012864, 1.403236, -0.069005)",
        "(-0.012967, 1.405303, -0.066896)",
        "(-0.013217, 1.407321, -0.064718)",
        "(-0.013421, 1.408355, -0.063658)",
        "(-0.014022, 1.410414, -0.061600)",
        "(-0.014519, 1.412546, -0.059614)",
        "(-0.014978, 1.414937, -0.057883)",
        "(-0.015517, 1.417538, -0.056174)",
        "(-0.015845, 1.418910, -0.055295)",
        "(-0.016458, 1.421841, -0.053624)",
        "(-0.016995, 1.425066, -0.052189)",
        "(-0.017564, 1.428512, -0.050801)",
        "(-0.018065, 1.432125, -0.049321)",
        "(-0.018182, 1.435960, -0.047873)",
        "(-0.018203, 1.437945, -0.047154)",
        "(-0.018326, 1.441891, -0.045728)",
        "(-0.018374, 1.445807, -0.044279)",
        "(-0.018565, 1.449602, -0.042945)",
        "(-0.018667, 1.451455, -0.042369)",
        "(-0.018959, 1.455016, -0.041275)",
        "(-0.019415, 1.458371, -0.040216)",
        "(-0.019786, 1.461691, -0.039282)",
        "(-0.020128, 1.464919, -0.038392)",
        "(-0.020220, 1.466512, -0.037956)",
        "(-0.020096, 1.469687, -0.037098)",
        "(-0.019927, 1.472644, -0.036120)",
        "(-0.019870, 1.475271, -0.034842)",
        "(-0.019625, 1.477689, -0.033533)",
        "(-0.019477, 1.478846, -0.032917)",
        "(-0.019306, 1.480966, -0.031688)",
        "(-0.019045, 1.482875, -0.030578)",
        "(-0.018831, 1.484500, -0.029390)",
        "(-0.018583, 1.485965, -0.028264)",
        "(-0.018467, 1.486657, -0.027797)",
        "(-0.018293, 1.487982, -0.026960)",
        "(-0.018248, 1.488956, -0.026246)",
        "(-0.018333, 1.490020, -0.025425)",
        "(-0.018760, 1.491030, -0.024771)",
        "(-0.019110, 1.491784, -0.024361)",
        "(-0.019531, 1.493222, -0.023756)",
        "(-0.019734, 1.494893, -0.023150)",
        "(-0.019796, 1.496739, -0.022354)",
        "(-0.019819, 1.499218, -0.021390)",
        "(-0.019813, 1.500470, -0.020987)",
        "(-0.019776, 1.503100, -0.020250)",
        "(-0.019758, 1.505903, -0.019652)",
        "(-0.019685, 1.508750, -0.018868)",
        "(-0.019652, 1.511603, -0.017891)",
        "(-0.019717, 1.513064, -0.017394)",
        "(-0.019814, 1.516234, -0.016595)",
        "(-0.019919, 1.519580, -0.016141)",
        "(-0.020027, 1.523246, -0.015982)",
        "(-0.020298, 1.527020, -0.015967)",
        "(-0.020453, 1.528927, -0.015998)",
        "(-0.020762, 1.532846, -0.016046)",
        "(-0.021004, 1.536867, -0.016069)",
        "(-0.020977, 1.541104, -0.016318)",
        "(-0.021009, 1.545496, -0.016654)",
        "(-0.021057, 1.547764, -0.016886)",
        "(-0.021015, 1.552428, -0.017428)",
        "(-0.020767, 1.557201, -0.018091)",
        "(-0.020442, 1.562067, -0.018930)",
        "(-0.020133, 1.566914, -0.020052)",
        "(-0.019949, 1.569326, -0.020828)",
        "(-0.019686, 1.574096, -0.022835)",
        "(-0.019844, 1.578730, -0.025418)",
        "(-0.020113, 1.583304, -0.028603)",
        "(-0.020305, 1.587801, -0.032263)",
        "(-0.020297, 1.589981, -0.034251)",
        "(-0.020084, 1.594170, -0.038449)",
        "(-0.019733, 1.597926, -0.042786)",
        "(-0.019463, 1.601061, -0.047018)",
        "(-0.019163, 1.603574, -0.051425)",
        "(-0.019093, 1.604617, -0.053725)",
        "(-0.019539, 1.606124, -0.058381)",
        "(-0.020225, 1.607287, -0.063139)",
        "(-0.020676, 1.608106, -0.068149)",
        "(-0.021022, 1.608692, -0.073113)",
        "(-0.021409, 1.608763, -0.075455)",
        "(-0.022081, 1.608828, -0.080165)",
        "(-0.022700, 1.608833, -0.084509)",
        "(-0.023448, 1.608844, -0.088425)",
        "(-0.024085, 1.608949, -0.092147)",
        "(-0.024341, 1.609040, -0.093859)",
        "(-0.024916, 1.609127, -0.096709)",
        "(-0.025311, 1.609218, -0.098644)",
        "(-0.025414, 1.609624, -0.099951)",
        "(-0.025832, 1.610270, -0.100914)",
        "(-0.025993, 1.610791, -0.101468)",
        "(-0.026086, 1.612527, -0.102809)",
        "(-0.025952, 1.615006, -0.104111)",
        "(-0.025554, 1.618084, -0.105111)",
        "(-0.024909, 1.621609, -0.105516)",
        "(-0.024590, 1.623439, -0.105573)",
        "(-0.023691, 1.627471, -0.105553)",
        "(-0.022729, 1.632338, -0.105950)",
        "(-0.022079, 1.637993, -0.106553)",
        "(-0.020924, 1.644438, -0.107680)",
        "(-0.020082, 1.647952, -0.108434)",
        "(-0.018364, 1.655027, -0.110037)",
        "(-0.016359, 1.662202, -0.111788)",
        "(-0.014241, 1.669391, -0.113741)",
        "(-0.012321, 1.676312, -0.115609)",
        "(-0.010301, 1.683032, -0.117950)",
        "(-0.009328, 1.686227, -0.119362)",
        "(-0.007353, 1.692275, -0.122560)",
        "(-0.005278, 1.697665, -0.126226)",
        "(-0.003229, 1.701954, -0.130130)",
        "(-0.002402, 1.703641, -0.132253)",
        "(-0.001159, 1.706448, -0.136915)",
        "(-0.000784, 1.707953, -0.142198)",
        "(-0.000374, 1.708679, -0.148109)",
        "(-0.000066, 1.708561, -0.154471)",
        "(-0.000350, 1.708010, -0.157608)",
        "(-0.001079, 1.706180, -0.163660)",
        "(-0.001612, 1.703577, -0.169729)",
        "(-0.002489, 1.700342, -0.175625)",
        "(-0.003780, 1.696290, -0.181306)",
        "(-0.004345, 1.693940, -0.184090)",
        "(-0.005318, 1.688916, -0.189598)",
        "(-0.006989, 1.683335, -0.194457)",
        "(-0.008922, 1.677412, -0.198788)",
        "(-0.010981, 1.671158, -0.202578)",
        "(-0.012084, 1.667892, -0.204235)",
        "(-0.014281, 1.661402, -0.207401)",
        "(-0.016979, 1.654813, -0.210150)",
        "(-0.019645, 1.648303, -0.212585)",
        "(-0.021926, 1.642359, -0.214518)",
        "(-0.022947, 1.639539, -0.215366)",
        "(-0.024862, 1.634088, -0.216924)",
        "(-0.026888, 1.628903, -0.218237)",
        "(-0.028695, 1.624155, -0.219456)",
        "(-0.030163, 1.619927, -0.220690)",
        "(-0.030869, 1.617961, -0.221306)",
        "(-0.032179, 1.614368, -0.222618)",
        "(-0.033132, 1.611240, -0.224024)",
        "(-0.033346, 1.608410, -0.225019)",
        "(-0.033377, 1.605646, -0.225755)",
        "(-0.033540, 1.604199, -0.226130)",
        "(-0.033773, 1.601159, -0.227144)",
        "(-0.034006, 1.598089, -0.228580)",
        "(-0.034336, 1.595098, -0.230497)",
        "(-0.034567, 1.592099, -0.232716)",
        "(-0.034655, 1.590532, -0.233797)",
        "(-0.034771, 1.587308, -0.235797)",
        "(-0.034601, 1.583902, -0.237650)",
        "(-0.034406, 1.580416, -0.239840)",
        "(-0.034484, 1.576864, -0.242334)",
        "(-0.034547, 1.575049, -0.243623)",
        "(-0.034642, 1.571380, -0.245894)",
        "(-0.034629, 1.567704, -0.247865)",
        "(-0.034637, 1.563950, -0.249497)",
        "(-0.034659, 1.560146, -0.250860)",
        "(-0.034636, 1.558246, -0.251555)",
        "(-0.034816, 1.554463, -0.253025)",
        "(-0.035189, 1.550628, -0.254218)",
        "(-0.035670, 1.546678, -0.254828)",
        "(-0.035978, 1.542687, -0.254922)",
        "(-0.036086, 1.540703, -0.254754)",
        "(-0.036230, 1.536831, -0.254145)",
        "(-0.036528, 1.533002, -0.253166)",
        "(-0.036449, 1.529474, -0.252019)",
        "(-0.036255, 1.526115, -0.250608)",
        "(-0.036249, 1.524389, -0.249693)",
        "(-0.036348, 1.520767, -0.247421)",
        "(-0.036748, 1.516917, -0.244598)",
        "(-0.037146, 1.512880, -0.241546)",
        "(-0.037315, 1.508939, -0.238604)",
        "(-0.037642, 1.506938, -0.237169)",
        "(-0.038311, 1.502959, -0.234308)",
        "(-0.038963, 1.498906, -0.231457)",
        "(-0.039591, 1.494720, -0.228372)",
        "(-0.040363, 1.490266, -0.224892)",
        "(-0.040656, 1.488023, -0.223094)",
        "(-0.041063, 1.483671, -0.219690)",
        "(-0.041640, 1.479318, -0.216412)",
        "(-0.042393, 1.474899, -0.213303)",
        "(-0.042930, 1.470475, -0.210376)",
        "(-0.043169, 1.468252, -0.208897)",
        "(-0.043560, 1.463745, -0.205891)",
        "(-0.044059, 1.459141, -0.202812)",
        "(-0.044414, 1.454636, -0.199864)",
        "(-0.044662, 1.450278, -0.197117)",
        "(-0.044757, 1.448186, -0.195818)",
        "(-0.044964, 1.444000, -0.193266)",
        "(-0.045090, 1.439900, -0.190786)",
        "(-0.045121, 1.435785, -0.188254)",
        "(-0.045149, 1.431628, -0.185617)",
        "(-0.045203, 1.429563, -0.184274)",
        "(-0.045374, 1.425391, -0.181479)",
        "(-0.045648, 1.421281, -0.178812)",
        "(-0.045935, 1.417237, -0.176225)",
        "(-0.046064, 1.413352, -0.173680)",
        "(-0.046079, 1.411522, -0.172477)",
        "(-0.046107, 1.407993, -0.170050)",
        "(-0.046090, 1.404599, -0.167414)",
        "(-0.045950, 1.401286, -0.164409)",
        "(-0.045778, 1.398080, -0.161069)",
        "(-0.045706, 1.396473, -0.159292)",
        "(-0.045496, 1.393273, -0.155584)",
        "(-0.045213, 1.390128, -0.151526)",
        "(-0.044820, 1.387058, -0.147338)",
        "(-0.044513, 1.383997, -0.143060)",
        "(-0.044400, 1.382447, -0.140847)",
        "(-0.044216, 1.379396, -0.136151)",
        "(-0.043835, 1.376672, -0.131099)",
        "(-0.043332, 1.374189, -0.125730)",
        "(-0.042748, 1.371964, -0.120331)",
        "(-0.042465, 1.371006, -0.117686)",
        "(-0.041746, 1.369358, -0.112415)",
        "(-0.041178, 1.367760, -0.106743)",
        "(-0.040492, 1.366315, -0.101011)",
        "(-0.039721, 1.365299, -0.095685)",
        "(-0.039456, 1.364834, -0.093088)",
        "(-0.038869, 1.364041, -0.088098)",
        "(-0.038190, 1.363695, -0.083658)",
        "(-0.037591, 1.363572, -0.079657)",
        "(-0.037201, 1.363564, -0.075977)",
        "(-0.037007, 1.363589, -0.074180)",
        "(-0.036522, 1.363657, -0.070660)",
        "(-0.035974, 1.363815, -0.067310)",
        "(-0.035456, 1.364045, -0.064152)",
        "(-0.034956, 1.364156, -0.060964)",
        "(-0.034694, 1.364171, -0.059419)",
        "(-0.034207, 1.364265, -0.056604)",
        "(-0.033797, 1.364429, -0.054000)",
        "(-0.033373, 1.364578, -0.051302)",
        "(-0.032925, 1.364688, -0.048402)",
        "(-0.032671, 1.364713, -0.046896)",
        "(-0.032117, 1.364738, -0.043768)",
        "(-0.031661, 1.364928, -0.040876)",
        "(-0.031339, 1.365295, -0.038120)",
        "(-0.031054, 1.365847, -0.035315)",
        "(-0.030931, 1.366202, -0.033925)",
        "(-0.030711, 1.366987, -0.031016)",
        "(-0.030494, 1.367986, -0.028021)",
        "(-0.030165, 1.369322, -0.025100)",
        "(-0.029826, 1.370976, -0.022243)",
        "(-0.029708, 1.371840, -0.020784)",
        "(-0.029467, 1.373667, -0.017930)",
        "(-0.029350, 1.375690, -0.015371)",
        "(-0.029442, 1.377857, -0.013037)",
        "(-0.029480, 1.380204, -0.010837)",
        "(-0.029582, 1.381453, -0.009880)",
        "(-0.029667, 1.384124, -0.008169)",
        "(-0.029894, 1.386749, -0.006461)",
        "(-0.030298, 1.389291, -0.004950)",
        "(-0.030911, 1.391790, -0.003856)",
        "(-0.031322, 1.392971, -0.003501)",
        "(-0.032335, 1.395204, -0.002886)",
        "(-0.033624, 1.397275, -0.002519)",
        "(-0.035049, 1.399320, -0.002318)",
        "(-0.036183, 1.401616, -0.002216)",
        "(-0.036557, 1.402960, -0.002193)",
        "(-0.036887, 1.405979, -0.002198)",
        "(-0.037052, 1.409282, -0.002180)",
        "(-0.037331, 1.412711, -0.002068)",
        "(-0.037804, 1.416262, -0.001917)",
        "(-0.038137, 1.418110, -0.001910)",
        "(-0.038865, 1.421821, -0.001993)",
        "(-0.039510, 1.425571, -0.001906)",
        "(-0.040173, 1.429524, -0.001944)",
        "(-0.040511, 1.433786, -0.002122)",
        "(-0.040436, 1.436011, -0.002121)",
        "(-0.040256, 1.440333, -0.001841)",
        "(-0.040081, 1.444440, -0.001221)",
        "(-0.039450, 1.448600, -0.000513)",
        "(-0.038931, 1.452498, 0.000324)",
        "(-0.038823, 1.454350, 0.000676)",
        "(-0.038637, 1.458171, 0.001199)",
        "(-0.038477, 1.461629, 0.001646)",
        "(-0.038324, 1.465190, 0.001936)",
        "(-0.038450, 1.468557, 0.002550)",
        "(-0.038641, 1.470315, 0.002948)",
        "(-0.039017, 1.474125, 0.003619)",
        "(-0.039097, 1.478537, 0.003906)",
        "(-0.038973, 1.483523, 0.004031)",
        "(-0.038572, 1.488941, 0.004277)",
        "(-0.038247, 1.491827, 0.004415)",
        "(-0.037560, 1.497764, 0.004776)",
        "(-0.036688, 1.504076, 0.004876)",
        "(-0.035872, 1.510523, 0.004618)",
        "(-0.035019, 1.516834, 0.004217)",
        "(-0.034605, 1.519813, 0.003990)",
        "(-0.033990, 1.525358, 0.003558)",
        "(-0.033565, 1.530406, 0.002961)",
        "(-0.032827, 1.535147, 0.002085)",
        "(-0.032285, 1.539454, 0.001196)",
        "(-0.032027, 1.541420, 0.000718)",
        "(-0.031387, 1.545218, -0.000304)",
        "(-0.031008, 1.548568, -0.001396)",
        "(-0.031001, 1.551694, -0.002687)",
        "(-0.031311, 1.554597, -0.004143)",
        "(-0.031504, 1.555892, -0.004820)",
        "(-0.031880, 1.558267, -0.006054)",
        "(-0.032289, 1.560495, -0.007061)",
        "(-0.032722, 1.562686, -0.007979)",
        "(-0.033180, 1.564921, -0.008928)",
        "(-0.033385, 1.566037, -0.009361)",
        "(-0.033746, 1.568254, -0.010034)",
        "(-0.034070, 1.570547, -0.010544)",
        "(-0.034266, 1.572771, -0.010681)",
        "(-0.034212, 1.575091, -0.010540)",
        "(-0.034169, 1.576299, -0.010431)",
        "(-0.034160, 1.578754, -0.010132)",
        "(-0.034069, 1.581418, -0.009797)",
        "(-0.034128, 1.584372, -0.009591)",
        "(-0.034077, 1.587777, -0.009646)",
        "(-0.034127, 1.589633, -0.009710)",
        "(-0.034305, 1.593611, -0.010043)",
        "(-0.034202, 1.598127, -0.010692)",
        "(-0.033847, 1.603121, -0.011526)",
        "(-0.033305, 1.608365, -0.012288)",
        "(-0.032915, 1.611122, -0.012726)",
        "(-0.032093, 1.616896, -0.013831)",
        "(-0.031327, 1.622989, -0.015177)",
        "(-0.030673, 1.629170, -0.016617)",
        "(-0.029820, 1.635351, -0.018219)",
        "(-0.029210, 1.638407, -0.019126)",
        "(-0.027737, 1.644291, -0.021160)",
        "(-0.026543, 1.649584, -0.023339)",
        "(-0.025812, 1.654236, -0.025722)",
        "(-0.025447, 1.658446, -0.028631)",
        "(-0.025358, 1.660432, -0.030348)",
        "(-0.025227, 1.664309, -0.034174)",
        "(-0.024847, 1.667903, -0.038535)",
        "(-0.024585, 1.671140, -0.043266)",
        "(-0.024451, 1.673720, -0.048117)",
        "(-0.024224, 1.674743, -0.050556)",
        "(-0.023622, 1.676259, -0.055385)",
        "(-0.023325, 1.676685, -0.060055)",
        "(-0.023200, 1.676186, -0.064678)",
        "(-0.023738, 1.674869, -0.069351)",
        "(-0.024348, 1.673860, -0.071728)",
        "(-0.025793, 1.671383, -0.076633)",
        "(-0.027248, 1.668458, -0.081903)",
        "(-0.028588, 1.665106, -0.087265)",
        "(-0.029873, 1.661469, -0.092482)",
        "(-0.030712, 1.659512, -0.094931)",
        "(-0.032657, 1.655444, -0.099686)",
        "(-0.034367, 1.651387, -0.104327)",
        "(-0.035789, 1.647419, -0.109005)",
        "(-0.037309, 1.643413, -0.113333)",
        "(-0.037993, 1.641514, -0.115467)",
        "(-0.039351, 1.637888, -0.119803)",
        "(-0.040678, 1.634531, -0.124088)",
        "(-0.042028, 1.631360, -0.127954)",
        "(-0.043099, 1.628420, -0.131343)",
        "(-0.043534, 1.627060, -0.132948)",
        "(-0.044289, 1.624462, -0.136021)",
        "(-0.044964, 1.622258, -0.138821)",
        "(-0.045676, 1.620248, -0.141614)",
        "(-0.046031, 1.618736, -0.144531)",
        "(-0.046257, 1.618081, -0.145925)",
        "(-0.046678, 1.617015, -0.148821)",
        "(-0.046804, 1.616229, -0.151762)",
        "(-0.046739, 1.615676, -0.154557)",
        "(-0.046593, 1.615271, -0.157206)",
        "(-0.046418, 1.615186, -0.158608)",
        "(-0.046215, 1.615144, -0.161566)",
        "(-0.046296, 1.615401, -0.164772)",
        "(-0.046052, 1.616306, -0.168463)",
        "(-0.045493, 1.617779, -0.172569)",
        "(-0.045232, 1.618640, -0.174664)",
        "(-0.044652, 1.620617, -0.179014)",
        "(-0.043987, 1.622766, -0.183544)",
        "(-0.043347, 1.624905, -0.188001)",
        "(-0.042428, 1.627037, -0.192445)",
        "(-0.041800, 1.628083, -0.194754)",
        "(-0.040457, 1.630031, -0.199474)",
        "(-0.038999, 1.631623, -0.204209)",
        "(-0.037418, 1.632506, -0.208920)",
        "(-0.036273, 1.632582, -0.213492)",
        "(-0.035930, 1.632141, -0.215794)",
        "(-0.035584, 1.630910, -0.220458)",
        "(-0.035761, 1.629045, -0.225350)",
        "(-0.035813, 1.626630, -0.230228)",
        "(-0.035911, 1.623606, -0.234763)",
        "(-0.036246, 1.621688, -0.236697)",
        "(-0.037141, 1.617344, -0.239777)",
        "(-0.037824, 1.612663, -0.242419)",
        "(-0.038570, 1.607352, -0.244393)",
        "(-0.039587, 1.601687, -0.246127)",
        "(-0.040110, 1.598768, -0.247001)",
        "(-0.041199, 1.592856, -0.248952)",
        "(-0.042222, 1.586807, -0.250784)",
        "(-0.043550, 1.580402, -0.251922)",
        "(-0.044749, 1.573816, -0.252279)",
        "(-0.045204, 1.570573, -0.252273)",
        "(-0.046277, 1.564175, -0.251971)",
        "(-0.047644, 1.557776, -0.250887)",
        "(-0.048810, 1.551504, -0.249011)",
        "(-0.049282, 1.545438, -0.246425)",
        "(-0.049434, 1.542429, -0.244830)",
        "(-0.050071, 1.536511, -0.240996)",
        "(-0.050870, 1.530631, -0.236249)",
        "(-0.051160, 1.525111, -0.231261)",
        "(-0.051359, 1.519942, -0.226190)",
        "(-0.051389, 1.517488, -0.223609)",
        "(-0.051400, 1.512648, -0.218419)",
        "(-0.051030, 1.507957, -0.213254)",
        "(-0.050745, 1.503139, -0.207890)",
        "(-0.050499, 1.498146, -0.202376)",
        "(-0.050254, 1.495641, -0.199687)",
        "(-0.049611, 1.490913, -0.194710)",
        "(-0.049045, 1.486248, -0.190087)",
        "(-0.048517, 1.481705, -0.185993)",
        "(-0.048022, 1.477186, -0.182153)",
        "(-0.047857, 1.474916, -0.180253)",
        "(-0.047916, 1.470383, -0.176771)",
        "(-0.048168, 1.466153, -0.174095)",
        "(-0.048068, 1.462432, -0.172271)",
        "(-0.047949, 1.458837, -0.171044)",
        "(-0.047974, 1.457158, -0.170683)",
        "(-0.048033, 1.453791, -0.170234)",
        "(-0.048077, 1.450380, -0.170186)",
        "(-0.047840, 1.446972, -0.170408)",
        "(-0.047418, 1.443400, -0.170909)",
        "(-0.047162, 1.441503, -0.171170)",
        "(-0.046665, 1.437610, -0.171719)",
        "(-0.046537, 1.433369, -0.172094)",
        "(-0.046346, 1.428921, -0.172324)",
        "(-0.046047, 1.424405, -0.172380)",
        "(-0.045887, 1.422184, -0.172347)",
        "(-0.045579, 1.417710, -0.172102)",
        "(-0.045310, 1.413249, -0.171742)",
        "(-0.045094, 1.408823, -0.171277)",
        "(-0.044764, 1.404482, -0.170755)",
        "(-0.044608, 1.402378, -0.170562)",
        "(-0.044289, 1.398216, -0.170057)",
        "(-0.044036, 1.394175, -0.169384)",
        "(-0.043789, 1.390175, -0.168439)",
        "(-0.043570, 1.386185, -0.167051)",
        "(-0.043431, 1.384202, -0.166177)",
        "(-0.043070, 1.380356, -0.164438)",
        "(-0.042714, 1.376692, -0.162600)",
        "(-0.042432, 1.373133, -0.160666)",
        "(-0.042312, 1.369698, -0.158538)",
        "(-0.042184, 1.368059, -0.157366)",
        "(-0.041852, 1.364892, -0.154939)",
        "(-0.041632, 1.361679, -0.152193)",
        "(-0.041597, 1.358505, -0.149111)",
        "(-0.041489, 1.355551, -0.145641)",
        "(-0.041334, 1.354179, -0.143677)",
        "(-0.040824, 1.351696, -0.139370)",
        "(-0.040363, 1.349558, -0.134836)",
        "(-0.039924, 1.347765, -0.130286)",
        "(-0.039626, 1.346445, -0.125716)",
        "(-0.039510, 1.346003, -0.123400)",
        "(-0.039251, 1.345505, -0.118706)",
        "(-0.038799, 1.345445, -0.113959)",
        "(-0.038260, 1.345688, -0.109096)",
        "(-0.037922, 1.346084, -0.104300)",
        "(-0.037761, 1.346402, -0.102025)",
        "(-0.037427, 1.347149, -0.097735)",
        "(-0.037203, 1.347919, -0.093546)",
        "(-0.036919, 1.348716, -0.089511)",
        "(-0.036630, 1.349409, -0.085667)",
        "(-0.036511, 1.349789, -0.083828)",
        "(-0.036412, 1.350420, -0.080206)",
        "(-0.036193, 1.350934, -0.076648)",
        "(-0.035951, 1.351302, -0.073149)",
        "(-0.035627, 1.351480, -0.069623)",
        "(-0.035464, 1.351444, -0.067838)",
        "(-0.035241, 1.351309, -0.064517)",
        "(-0.035064, 1.351017, -0.061385)",
        "(-0.034830, 1.350614, -0.058207)",
        "(-0.034487, 1.350147, -0.054947)",
        "(-0.034292, 1.349869, -0.053227)",
        "(-0.033815, 1.349304, -0.049720)",
        "(-0.033406, 1.348703, -0.046366)",
        "(-0.033297, 1.348156, -0.043296)",
        "(-0.033010, 1.347888, -0.040485)",
        "(-0.032880, 1.347774, -0.039123)",
        "(-0.032615, 1.347626, -0.036402)",
        "(-0.032339, 1.347503, -0.033638)",
        "(-0.032097, 1.347485, -0.031015)",
        "(-0.031907, 1.347579, -0.028625)",
        "(-0.031849, 1.347702, -0.027515)",
        "(-0.031622, 1.348136, -0.025406)",
        "(-0.031241, 1.348781, -0.023421)",
        "(-0.030949, 1.349488, -0.021520)",
        "(-0.030731, 1.350163, -0.019562)",
        "(-0.030690, 1.350492, -0.018564)",
        "(-0.030533, 1.351297, -0.016729)",
        "(-0.030494, 1.352094, -0.015000)",
        "(-0.030351, 1.353016, -0.013387)",
        "(-0.030190, 1.354064, -0.011803)",
        "(-0.030076, 1.354618, -0.010967)",
        "(-0.029879, 1.355690, -0.009303)",
        "(-0.029862, 1.356894, -0.007926)",
        "(-0.030074, 1.358097, -0.006580)",
        "(-0.030296, 1.359497, -0.005239)",
        "(-0.030313, 1.360319, -0.004600)",
        "(-0.030307, 1.362043, -0.003231)",
        "(-0.030385, 1.363939, -0.001852)",
        "(-0.030452, 1.365995, -0.000578)",
        "(-0.030352, 1.368358, 0.000529)",
        "(-0.030344, 1.369570, 0.001075)",
        "(-0.030441, 1.372157, 0.001934)",
        "(-0.030753, 1.374850, 0.002568)",
        "(-0.031238, 1.377715, 0.003108)",
        "(-0.031817, 1.380960, 0.003492)",
        "(-0.031944, 1.382837, 0.003604)",
        "(-0.032303, 1.386746, 0.003811)",
        "(-0.032891, 1.390949, 0.003971)",
        "(-0.033381, 1.395494, 0.004137)",
        "(-0.033625, 1.400507, 0.004452)",
        "(-0.033682, 1.403085, 0.004710)",
        "(-0.033857, 1.408395, 0.005266)",
        "(-0.033931, 1.414148, 0.005743)",
        "(-0.034316, 1.420303, 0.006050)",
        "(-0.035080, 1.426880, 0.006262)",
        "(-0.035594, 1.430303, 0.006394)",
        "(-0.036394, 1.437929, 0.006337)",
        "(-0.036516, 1.446302, 0.005966)",
        "(-0.036487, 1.455201, 0.005563)",
        "(-0.036711, 1.464219, 0.005388)",
        "(-0.036832, 1.468886, 0.005173)",
        "(-0.036678, 1.478355, 0.004322)",
        "(-0.036184, 1.487732, 0.003036)",
        "(-0.035696, 1.496854, 0.001705)",
        "(-0.035302, 1.505406, 0.000536)",
        "(-0.035201, 1.509396, 0.000109)",
        "(-0.034673, 1.516952, -0.000603)",
        "(-0.033973, 1.524011, -0.001369)",
        "(-0.033366, 1.530561, -0.002340)",
        "(-0.033078, 1.536521, -0.003181)",
        "(-0.033113, 1.539239, -0.003577)",
        "(-0.033208, 1.544317, -0.004339)",
        "(-0.033310, 1.548869, -0.004942)",
        "(-0.033601, 1.553063, -0.005616)",
        "(-0.034188, 1.556926, -0.006151)",
        "(-0.034518, 1.558803, -0.006382)",
        "(-0.035342, 1.562499, -0.006845)",
        "(-0.036472, 1.566289, -0.007312)",
        "(-0.037489, 1.570310, -0.007831)",
        "(-0.038021, 1.574483, -0.008188)",
        "(-0.038284, 1.576580, -0.008274)",
        "(-0.038734, 1.580931, -0.008511)",
        "(-0.038689, 1.585490, -0.008810)",
        "(-0.038405, 1.590151, -0.009185)",
        "(-0.037985, 1.594808, -0.009597)",
        "(-0.037709, 1.597099, -0.009764)",
        "(-0.036858, 1.601603, -0.010022)",
        "(-0.035893, 1.606032, -0.010456)",
        "(-0.035267, 1.610270, -0.011139)",
        "(-0.035050, 1.614451, -0.012276)",
        "(-0.035025, 1.616531, -0.013041)",
        "(-0.034944, 1.620483, -0.014557)",
        "(-0.034913, 1.624169, -0.015933)",
        "(-0.034707, 1.627777, -0.017508)",
        "(-0.034363, 1.631151, -0.019042)",
        "(-0.034166, 1.632704, -0.019881)",
        "(-0.033802, 1.635744, -0.021788)",
        "(-0.033884, 1.638573, -0.023923)",
        "(-0.034385, 1.640933, -0.026048)",
        "(-0.034837, 1.643210, -0.028485)",
        "(-0.034994, 1.644264, -0.029733)",
        "(-0.035164, 1.646214, -0.032297)",
        "(-0.035475, 1.647832, -0.035099)",
        "(-0.036074, 1.649017, -0.038312)",
        "(-0.036710, 1.649976, -0.042291)",
        "(-0.037034, 1.650311, -0.044578)",
        "(-0.037958, 1.650559, -0.049314)",
        "(-0.039191, 1.650408, -0.054421)",
        "(-0.040466, 1.650016, -0.059757)",
        "(-0.041843, 1.649340, -0.065247)",
        "(-0.042601, 1.648808, -0.068045)",
        "(-0.043969, 1.647552, -0.073827)",
        "(-0.045143, 1.646100, -0.079972)",
        "(-0.046437, 1.644348, -0.085975)",
        "(-0.047638, 1.642264, -0.091597)",
        "(-0.048199, 1.641065, -0.094209)",
        "(-0.049383, 1.638401, -0.099119)",
        "(-0.050706, 1.635440, -0.103846)",
        "(-0.052014, 1.632388, -0.108431)",
        "(-0.053304, 1.629206, -0.112641)",
        "(-0.053827, 1.627561, -0.114609)",
        "(-0.054712, 1.624280, -0.118301)",
        "(-0.055700, 1.620780, -0.121315)",
        "(-0.057157, 1.617024, -0.123690)",
        "(-0.058673, 1.613447, -0.125829)",
        "(-0.059387, 1.611767, -0.126885)",
        "(-0.060618, 1.608560, -0.128734)",
        "(-0.061502, 1.605507, -0.130282)",
        "(-0.062637, 1.602517, -0.131193)",
        "(-0.063392, 1.599869, -0.131884)",
        "(-0.063633, 1.598778, -0.132316)",
        "(-0.064050, 1.596834, -0.133149)",
        "(-0.064540, 1.594937, -0.133575)",
        "(-0.064898, 1.593196, -0.133887)",
        "(-0.065413, 1.591512, -0.134027)",
        "(-0.065828, 1.590753, -0.134006)",
        "(-0.066714, 1.589514, -0.134079)",
        "(-0.067167, 1.588817, -0.134352)",
        "(-0.067171, 1.588572, -0.134763)",
        "(-0.067394, 1.588227, -0.135534)",
        "(-0.067677, 1.588220, -0.135871)",
        "(-0.068585, 1.588189, -0.136434)",
        "(-0.068932, 1.588505, -0.137228)",
        "(-0.068804, 1.589250, -0.138478)",
        "(-0.068636, 1.590277, -0.140156)",
        "(-0.068477, 1.590916, -0.141203)",
        "(-0.068169, 1.592211, -0.143461)",
        "(-0.067956, 1.593454, -0.145884)",
        "(-0.067748, 1.594594, -0.148511)",
        "(-0.067552, 1.595641, -0.151355)",
        "(-0.067497, 1.596145, -0.152998)",
        "(-0.067622, 1.596970, -0.156512)",
        "(-0.067942, 1.597702, -0.160377)",
        "(-0.068132, 1.598430, -0.164514)",
        "(-0.068024, 1.599181, -0.168761)",
        "(-0.067860, 1.599513, -0.170897)",
        "(-0.067542, 1.600007, -0.175159)",
        "(-0.067189, 1.600189, -0.179287)",
        "(-0.066899, 1.599912, -0.183219)",
        "(-0.066956, 1.598983, -0.186796)",
        "(-0.067102, 1.598215, -0.188397)",
        "(-0.067583, 1.596203, -0.191421)",
        "(-0.068394, 1.593491, -0.194173)",
        "(-0.069360, 1.590097, -0.196378)",
        "(-0.070055, 1.586165, -0.197922)",
        "(-0.070362, 1.583972, -0.198485)",
        "(-0.071229, 1.578800, -0.198738)",
        "(-0.072309, 1.573078, -0.198250)",
        "(-0.073567, 1.566743, -0.197117)",
        "(-0.074947, 1.560109, -0.195675)",
        "(-0.075701, 1.556562, -0.194765)",
        "(-0.077021, 1.549622, -0.193055)",
        "(-0.078205, 1.542639, -0.191351)",
        "(-0.079423, 1.535746, -0.189905)",
        "(-0.080793, 1.529039, -0.188744)",
        "(-0.081588, 1.525674, -0.188218)",
        "(-0.083103, 1.519216, -0.187323)",
        "(-0.084067, 1.513162, -0.186671)",
        "(-0.084815, 1.507457, -0.186170)",
        "(-0.085691, 1.502045, -0.185834)",
        "(-0.086049, 1.499500, -0.185795)",
        "(-0.086626, 1.494691, -0.185989)",
        "(-0.087371, 1.490174, -0.186353)",
        "(-0.087917, 1.486081, -0.186932)",
        "(-0.087981, 1.482497, -0.187662)",
        "(-0.087948, 1.480839, -0.188061)",
        "(-0.087680, 1.477764, -0.189023)",
        "(-0.087360, 1.475098, -0.190371)",
        "(-0.087044, 1.472482, -0.191868)",
        "(-0.086445, 1.469801, -0.193119)",
        "(-0.086018, 1.468354, -0.193612)",
        "(-0.084936, 1.465288, -0.194589)",
        "(-0.083817, 1.461862, -0.195648)",
        "(-0.082946, 1.457984, -0.196594)",
        "(-0.081739, 1.453777, -0.197144)",
        "(-0.081083, 1.451490, -0.197178)",
        "(-0.080074, 1.446647, -0.196854)",
        "(-0.078821, 1.441647, -0.195768)",
        "(-0.077440, 1.436717, -0.194139)",
        "(-0.075887, 1.431873, -0.191893)",
        "(-0.075056, 1.429444, -0.190518)",
        "(-0.073497, 1.424617, -0.187007)",
        "(-0.072294, 1.419569, -0.182928)",
        "(-0.071219, 1.414547, -0.178407)",
        "(-0.070107, 1.409664, -0.173640)",
        "(-0.069720, 1.407230, -0.170989)",
        "(-0.068806, 1.402523, -0.165652)",
        "(-0.067981, 1.398082, -0.160306)",
        "(-0.067194, 1.394130, -0.155112)",
        "(-0.066304, 1.390660, -0.149894)",
        "(-0.065822, 1.389067, -0.147172)",
        "(-0.064770, 1.385997, -0.141538)",
        "(-0.063576, 1.383371, -0.136091)",
        "(-0.062290, 1.381210, -0.130967)",
        "(-0.061050, 1.379360, -0.126164)",
        "(-0.060373, 1.378515, -0.123851)",
        "(-0.058852, 1.376784, -0.119027)",
        "(-0.057312, 1.374991, -0.114075)",
        "(-0.055997, 1.373060, -0.109323)",
        "(-0.054726, 1.371239, -0.105111)",
        "(-0.054072, 1.370412, -0.103200)",
        "(-0.052911, 1.368674, -0.099438)",
        "(-0.051598, 1.366874, -0.095571)",
        "(-0.050377, 1.365029, -0.091866)",
        "(-0.049343, 1.363181, -0.088365)",
        "(-0.048922, 1.362180, -0.086540)",
        "(-0.048126, 1.360238, -0.082948)",
        "(-0.047071, 1.358613, -0.079627)",
        "(-0.046155, 1.357096, -0.076370)",
        "(-0.045254, 1.355811, -0.073344)",
        "(-0.044891, 1.355204, -0.071882)",
        "(-0.044347, 1.354053, -0.068987)",
        "(-0.043772, 1.353136, -0.066164)",
        "(-0.043247, 1.352463, -0.063437)",
        "(-0.042570, 1.352107, -0.060860)",
        "(-0.042212, 1.352049, -0.059541)",
        "(-0.041508, 1.351963, -0.056754)",
        "(-0.040852, 1.352059, -0.054061)",
        "(-0.040342, 1.352282, -0.051533)",
        "(-0.039943, 1.352616, -0.049369)",
        "(-0.039722, 1.352805, -0.048342)",
        "(-0.039085, 1.353305, -0.046318)",
        "(-0.038458, 1.353690, -0.044144)",
        "(-0.037903, 1.353926, -0.041848)",
        "(-0.037383, 1.354270, -0.039734)",
        "(-0.037104, 1.354479, -0.038704)",
        "(-0.036441, 1.354891, -0.036602)",
        "(-0.035765, 1.355265, -0.034544)",
        "(-0.035146, 1.355526, -0.032439)",
        "(-0.034546, 1.355654, -0.030176)",
        "(-0.034262, 1.355735, -0.029033)",
        "(-0.033435, 1.355974, -0.026679)",
        "(-0.032842, 1.356219, -0.024220)",
        "(-0.032202, 1.356541, -0.021846)",
        "(-0.031607, 1.357086, -0.019586)",
        "(-0.031447, 1.357375, -0.018459)",
        "(-0.031219, 1.358054, -0.016209)",
        "(-0.030940, 1.359112, -0.013986)",
        "(-0.030452, 1.360568, -0.011874)",
        "(-0.030165, 1.362145, -0.009571)",
        "(-0.029998, 1.363045, -0.008305)",
        "(-0.029560, 1.365092, -0.005727)",
        "(-0.028991, 1.367671, -0.003441)",
        "(-0.028385, 1.370607, -0.001439)",
        "(-0.027931, 1.373610, 0.000459)",
        "(-0.027744, 1.375132, 0.001428)",
        "(-0.027129, 1.378459, 0.003163)",
        "(-0.026508, 1.381838, 0.004761)",
        "(-0.025891, 1.385301, 0.006175)",
        "(-0.025453, 1.388814, 0.007359)",
        "(-0.025298, 1.390566, 0.007738)",
        "(-0.025449, 1.394340, 0.007107)",
        "(-0.025989, 1.397764, 0.006118)",
        "(-0.026309, 1.400616, 0.005973)",
        "(-0.026279, 1.403416, 0.006011)",
        "(-0.026151, 1.404787, 0.006060)",
        "(-0.026056, 1.407741, 0.005809)",
        "(-0.026063, 1.410696, 0.005269)",
        "(-0.026131, 1.413570, 0.004817)",
        "(-0.026271, 1.416373, 0.004584)",
        "(-0.026437, 1.417841, 0.004433)",
        "(-0.026887, 1.420979, 0.003865)",
        "(-0.027335, 1.424246, 0.003177)",
        "(-0.027946, 1.427624, 0.002588)",
        "(-0.028842, 1.431058, 0.002161)",
        "(-0.029237, 1.432774, 0.002028)",
        "(-0.029877, 1.436564, 0.001663)",
        "(-0.030505, 1.440561, 0.001427)",
        "(-0.031278, 1.444540, 0.001490)",
        "(-0.032016, 1.448739, 0.001452)",
        "(-0.032505, 1.450901, 0.001390)",
        "(-0.033279, 1.455505, 0.001046)",
        "(-0.033866, 1.460393, 0.000574)",
        "(-0.034218, 1.465495, 0.000261)",
        "(-0.034373, 1.470876, 0.000203)",
        "(-0.034477, 1.473718, 0.000267)",
        "(-0.034720, 1.479576, 0.000233)",
        "(-0.034690, 1.485803, -0.000001)",
        "(-0.033879, 1.492324, -0.000259)",
        "(-0.033054, 1.498774, -0.000595)",
        "(-0.032559, 1.502053, -0.000749)",
        "(-0.031478, 1.508728, -0.001101)",
        "(-0.030555, 1.515087, -0.001387)",
        "(-0.029641, 1.521195, -0.001594)",
        "(-0.028927, 1.526998, -0.001753)",
        "(-0.028567, 1.529846, -0.001928)",
        "(-0.027876, 1.535504, -0.002475)",
        "(-0.027301, 1.541008, -0.003109)",
        "(-0.026887, 1.546277, -0.003741)",
        "(-0.026619, 1.551571, -0.004767)",
        "(-0.026558, 1.554167, -0.005473)",
        "(-0.026615, 1.559187, -0.007000)",
        "(-0.026316, 1.563967, -0.008824)",
        "(-0.025941, 1.568266, -0.010527)",
        "(-0.025687, 1.572253, -0.012213)",
        "(-0.025653, 1.574100, -0.013133)",
        "(-0.025854, 1.577494, -0.015305)",
        "(-0.026257, 1.580556, -0.017489)",
        "(-0.026520, 1.583383, -0.019764)",
        "(-0.026853, 1.586182, -0.022262)",
        "(-0.027000, 1.587570, -0.023570)",
        "(-0.027227, 1.590277, -0.026143)",
        "(-0.027313, 1.592904, -0.028578)",
        "(-0.027513, 1.595377, -0.030752)",
        "(-0.027833, 1.597802, -0.032682)",
        "(-0.027959, 1.599078, -0.033548)",
        "(-0.028306, 1.601763, -0.035047)",
        "(-0.028555, 1.604720, -0.036382)",
        "(-0.028620, 1.608063, -0.037619)",
        "(-0.028723, 1.611678, -0.038400)",
        "(-0.028700, 1.613650, -0.038587)",
        "(-0.028768, 1.617905, -0.038646)",
        "(-0.028307, 1.622869, -0.038748)",
        "(-0.027024, 1.628429, -0.039457)",
        "(-0.025219, 1.634318, -0.040692)",
        "(-0.024382, 1.637129, -0.041223)",
        "(-0.023267, 1.642393, -0.042174)",
        "(-0.022425, 1.647152, -0.043123)",
        "(-0.021764, 1.651429, -0.044322)",
        "(-0.021696, 1.655175, -0.045848)",
        "(-0.021631, 1.656737, -0.046772)",
        "(-0.021370, 1.659872, -0.049012)",
        "(-0.021491, 1.662354, -0.052057)",
        "(-0.021606, 1.664866, -0.055771)",
        "(-0.021979, 1.667052, -0.060549)",
        "(-0.022267, 1.667827, -0.063023)",
        "(-0.022663, 1.669258, -0.068303)",
        "(-0.022847, 1.670341, -0.073814)",
        "(-0.023196, 1.670905, -0.079382)",
        "(-0.023913, 1.670846, -0.084780)",
        "(-0.024328, 1.670589, -0.087406)",
        "(-0.025274, 1.669782, -0.092423)",
        "(-0.026383, 1.668708, -0.097135)",
        "(-0.027176, 1.667438, -0.101756)",
        "(-0.027828, 1.666139, -0.106296)",
        "(-0.028143, 1.665424, -0.108514)",
        "(-0.028795, 1.663822, -0.113018)",
        "(-0.029751, 1.661937, -0.117672)",
        "(-0.030904, 1.659803, -0.122658)",
        "(-0.031888, 1.657647, -0.127800)",
        "(-0.032270, 1.656593, -0.130405)",
        "(-0.033018, 1.654355, -0.135382)",
        "(-0.033931, 1.652174, -0.140220)",
        "(-0.034797, 1.650055, -0.144640)",
        "(-0.035262, 1.648052, -0.148729)",
        "(-0.035419, 1.647047, -0.150641)",
        "(-0.035584, 1.645111, -0.154461)",
        "(-0.035891, 1.643406, -0.158289)",
        "(-0.036156, 1.641886, -0.162346)",
        "(-0.036477, 1.640266, -0.166327)",
        "(-0.036563, 1.639435, -0.168202)",
        "(-0.036627, 1.637648, -0.171589)",
        "(-0.036708, 1.635498, -0.174372)",
        "(-0.036821, 1.633017, -0.176835)",
        "(-0.036895, 1.630523, -0.179534)",
        "(-0.037099, 1.629221, -0.180941)",
        "(-0.037570, 1.626579, -0.183874)",
        "(-0.038194, 1.623857, -0.187106)",
        "(-0.038741, 1.621033, -0.190382)",
        "(-0.039349, 1.618084, -0.193538)",
        "(-0.039684, 1.616551, -0.195022)",
        "(-0.040273, 1.613418, -0.197858)",
        "(-0.040636, 1.610238, -0.200473)",
        "(-0.041058, 1.607059, -0.202969)",
        "(-0.041466, 1.603932, -0.205785)",
        "(-0.041742, 1.602347, -0.207250)",
        "(-0.042275, 1.599146, -0.210037)",
        "(-0.042704, 1.595802, -0.212588)",
        "(-0.043071, 1.592418, -0.214915)",
        "(-0.043500, 1.588941, -0.217157)",
        "(-0.043612, 1.587194, -0.218273)",
        "(-0.043878, 1.583596, -0.220517)",
        "(-0.044266, 1.579887, -0.222734)",
        "(-0.044651, 1.576080, -0.225143)",
        "(-0.045094, 1.572119, -0.227774)",
        "(-0.045329, 1.570121, -0.229196)",
        "(-0.045988, 1.565913, -0.232021)",
        "(-0.046637, 1.561496, -0.234648)",
        "(-0.046906, 1.556986, -0.237148)",
        "(-0.047006, 1.552236, -0.239666)",
        "(-0.047181, 1.549721, -0.240881)",
        "(-0.047468, 1.544365, -0.243019)",
        "(-0.047438, 1.538570, -0.244595)",
        "(-0.047120, 1.532192, -0.245311)",
        "(-0.046530, 1.525383, -0.245433)",
        "(-0.046293, 1.521807, -0.245316)",
        "(-0.046190, 1.514323, -0.244989)",
        "(-0.046217, 1.506543, -0.244423)",
        "(-0.046121, 1.498538, -0.243492)",
        "(-0.046357, 1.490396, -0.242265)",
        "(-0.046478, 1.486276, -0.241529)",
        "(-0.046699, 1.478017, -0.239729)",
        "(-0.046600, 1.470123, -0.237754)",
        "(-0.046515, 1.462632, -0.235633)",
        "(-0.046357, 1.455546, -0.233449)",
        "(-0.046198, 1.452188, -0.232314)",
        "(-0.045904, 1.445659, -0.229711)",
        "(-0.045626, 1.439463, -0.226700)",
        "(-0.045133, 1.433753, -0.223654)",
        "(-0.044682, 1.428566, -0.220888)",
        "(-0.044481, 1.426162, -0.219493)",
        "(-0.043878, 1.421619, -0.216493)",
        "(-0.043057, 1.417404, -0.213260)",
        "(-0.042129, 1.413358, -0.209703)",
        "(-0.041259, 1.409352, -0.205791)",
        "(-0.040831, 1.407381, -0.203806)",
        "(-0.039918, 1.403410, -0.199760)",
        "(-0.038901, 1.399417, -0.195582)",
        "(-0.038099, 1.395329, -0.191312)",
        "(-0.037378, 1.391227, -0.186986)",
        "(-0.037025, 1.389234, -0.184878)",
        "(-0.036336, 1.385373, -0.180766)",
        "(-0.035556, 1.381636, -0.176606)",
        "(-0.034836, 1.378008, -0.172210)",
        "(-0.034240, 1.374502, -0.167602)",
        "(-0.033873, 1.372834, -0.165299)",
        "(-0.033132, 1.369615, -0.160784)",
        "(-0.032462, 1.366559, -0.156380)",
        "(-0.031854, 1.363603, -0.152053)",
        "(-0.031386, 1.360716, -0.147664)",
        "(-0.031211, 1.359274, -0.145398)",
        "(-0.030818, 1.356412, -0.140932)",
        "(-0.030249, 1.353896, -0.136752)",
        "(-0.029641, 1.351579, -0.132749)",
        "(-0.028999, 1.349516, -0.128974)",
        "(-0.028671, 1.348565, -0.127141)",
        "(-0.028003, 1.346795, -0.123660)",
        "(-0.027331, 1.345132, -0.120375)",
        "(-0.026707, 1.343535, -0.117177)",
        "(-0.026042, 1.342005, -0.114077)",
        "(-0.025698, 1.341249, -0.112542)",
        "(-0.025018, 1.339802, -0.109488)",
        "(-0.024481, 1.338338, -0.106422)",
        "(-0.023943, 1.337000, -0.103459)",
        "(-0.023379, 1.335856, -0.100641)",
        "(-0.023105, 1.335331, -0.099240)",
        "(-0.022502, 1.334409, -0.096448)",
        "(-0.022026, 1.333514, -0.093594)",
        "(-0.021456, 1.332734, -0.090685)",
        "(-0.021055, 1.331959, -0.087699)",
        "(-0.020848, 1.331576, -0.086163)",
        "(-0.020419, 1.330925, -0.082956)",
        "(-0.019836, 1.330432, -0.079654)",
        "(-0.019297, 1.329959, -0.076135)",
        "(-0.018797, 1.329605, -0.072596)",
        "(-0.018603, 1.329490, -0.070867)",
        "(-0.018195, 1.329384, -0.067575)",
        "(-0.017797, 1.329448, -0.064242)",
        "(-0.017441, 1.329516, -0.060746)",
        "(-0.017001, 1.329742, -0.057338)",
        "(-0.016761, 1.329966, -0.055713)",
        "(-0.016280, 1.330526, -0.052546)",
        "(-0.015879, 1.331120, -0.049331)",
        "(-0.015504, 1.331787, -0.046153)",
        "(-0.015104, 1.332653, -0.043216)",
        "(-0.014955, 1.333131, -0.041804)",
        "(-0.014694, 1.334087, -0.039010)",
        "(-0.014464, 1.335158, -0.036384)",
        "(-0.014350, 1.336232, -0.033870)",
        "(-0.014317, 1.337384, -0.031406)",
        "(-0.014299, 1.337975, -0.030165)",
        "(-0.014184, 1.339263, -0.027727)",
        "(-0.013998, 1.340750, -0.025453)",
        "(-0.013703, 1.342374, -0.023283)",
        "(-0.013382, 1.344043, -0.021139)",
        "(-0.013249, 1.344857, -0.020066)",
        "(-0.013187, 1.346362, -0.017879)",
        "(-0.013212, 1.347908, -0.015763)",
        "(-0.013229, 1.349562, -0.013791)",
        "(-0.013284, 1.351318, -0.012004)",
        "(-0.013233, 1.352308, -0.011210)",
        "(-0.013100, 1.354477, -0.009787)",
        "(-0.012990, 1.356792, -0.008532)",
        "(-0.012824, 1.359177, -0.007222)",
        "(-0.012636, 1.361606, -0.005886)",
        "(-0.012515, 1.362881, -0.005274)",
        "(-0.012240, 1.365409, -0.004094)",
        "(-0.012205, 1.367868, -0.003011)",
        "(-0.012328, 1.370321, -0.002063)",
        "(-0.012213, 1.372954, -0.001246)",
        "(-0.012127, 1.374306, -0.000895)",
        "(-0.012062, 1.376992, -0.000074)",
        "(-0.012085, 1.379777, 0.000620)",
        "(-0.012034, 1.382804, 0.001116)",
        "(-0.011961, 1.385905, 0.001619)",
        "(-0.011917, 1.387480, 0.001886)",
        "(-0.011957, 1.390689, 0.002455)",
        "(-0.012090, 1.394055, 0.003013)",
        "(-0.011931, 1.397824, 0.003362)",
        "(-0.012109, 1.401837, 0.003565)",
        "(-0.012425, 1.403949, 0.003631)",
        "(-0.013028, 1.408500, 0.003699)",
        "(-0.013163, 1.413611, 0.003676)",
        "(-0.013361, 1.419015, 0.003626)",
        "(-0.013621, 1.424648, 0.003450)",
        "(-0.013619, 1.427546, 0.003382)",
        "(-0.013457, 1.433437, 0.003530)",
        "(-0.013288, 1.439376, 0.003631)",
        "(-0.013321, 1.445311, 0.003520)",
        "(-0.013605, 1.451189, 0.003412)",
        "(-0.013727, 1.454129, 0.003355)",
        "(-0.013566, 1.459963, 0.003255)",
        "(-0.013336, 1.465713, 0.003040)",
        "(-0.013740, 1.471312, 0.003032)",
        "(-0.014368, 1.476290, 0.003075)",
        "(-0.014621, 1.478785, 0.002951)",
        "(-0.015163, 1.483840, 0.002469)",
        "(-0.015283, 1.489245, 0.001641)",
        "(-0.015254, 1.494743, 0.000849)",
        "(-0.015379, 1.500202, 0.000077)",
        "(-0.015545, 1.502892, -0.000220)",
        "(-0.015953, 1.508192, -0.000749)",
        "(-0.016318, 1.513553, -0.001525)",
        "(-0.016764, 1.518846, -0.002430)",
        "(-0.017332, 1.524150, -0.003490)",
        "(-0.017605, 1.526836, -0.004102)",
        "(-0.018119, 1.532216, -0.005291)",
        "(-0.018536, 1.537577, -0.006462)",
        "(-0.018414, 1.542943, -0.007702)",
        "(-0.018025, 1.548183, -0.008904)",
        "(-0.017922, 1.550690, -0.009485)",
        "(-0.017681, 1.555477, -0.010742)",
        "(-0.017485, 1.559794, -0.011923)",
        "(-0.017824, 1.563674, -0.013025)",
        "(-0.018113, 1.567455, -0.014540)",
        "(-0.018296, 1.569316, -0.015370)",
        "(-0.018717, 1.572885, -0.017065)",
        "(-0.018876, 1.576293, -0.018729)",
        "(-0.019006, 1.579477, -0.020396)",
        "(-0.018914, 1.582666, -0.022373)",
        "(-0.018866, 1.584241, -0.023454)",
        "(-0.018835, 1.587239, -0.025622)",
        "(-0.019045, 1.590024, -0.027874)",
        "(-0.019404, 1.592597, -0.030331)",
        "(-0.019859, 1.594990, -0.032915)",
        "(-0.019971, 1.596150, -0.034234)",
        "(-0.020090, 1.598423, -0.036875)",
        "(-0.020177, 1.600519, -0.039521)",
        "(-0.020217, 1.602502, -0.042379)",
        "(-0.020644, 1.604374, -0.045576)",
        "(-0.021058, 1.605216, -0.047407)",
        "(-0.021928, 1.606683, -0.050990)",
        "(-0.022793, 1.608041, -0.054767)",
        "(-0.023765, 1.609049, -0.058647)",
        "(-0.024852, 1.609729, -0.062441)",
        "(-0.025374, 1.609983, -0.064287)",
        "(-0.026295, 1.610418, -0.067976)",
        "(-0.027075, 1.610694, -0.071614)",
        "(-0.027743, 1.610931, -0.075215)",
        "(-0.028487, 1.611084, -0.078691)",
        "(-0.028819, 1.611125, -0.080455)",
        "(-0.029383, 1.611247, -0.084137)",
        "(-0.029867, 1.611488, -0.088009)",
        "(-0.030279, 1.611694, -0.091966)",
        "(-0.030298, 1.611929, -0.095842)",
        "(-0.030231, 1.611956, -0.097708)",
        "(-0.030139, 1.611731, -0.101322)",
        "(-0.030529, 1.611160, -0.104756)",
        "(-0.031347, 1.610373, -0.108046)",
        "(-0.032475, 1.609715, -0.111392)",
        "(-0.032955, 1.609518, -0.113052)",
        "(-0.033440, 1.609157, -0.116247)",
        "(-0.033717, 1.608970, -0.119283)",
        "(-0.034187, 1.608783, -0.121914)",
        "(-0.034757, 1.608376, -0.124504)",
        "(-0.035047, 1.608498, -0.125937)",
        "(-0.035309, 1.608746, -0.128847)",
        "(-0.035528, 1.609245, -0.131761)",
        "(-0.035542, 1.610021, -0.134702)",
        "(-0.035501, 1.610980, -0.137205)",
        "(-0.035397, 1.611558, -0.138254)",
        "(-0.035045, 1.612969, -0.140476)",
        "(-0.034434, 1.614991, -0.142680)",
        "(-0.033887, 1.617156, -0.144837)",
        "(-0.033091, 1.619756, -0.147298)",
        "(-0.032740, 1.621093, -0.148672)",
        "(-0.032210, 1.623904, -0.151540)",
        "(-0.031691, 1.626937, -0.154669)",
        "(-0.030768, 1.630134, -0.157986)",
        "(-0.029717, 1.633274, -0.161184)",
        "(-0.029184, 1.634795, -0.162724)",
        "(-0.028113, 1.637766, -0.165919)",
        "(-0.027082, 1.640639, -0.169391)",
        "(-0.026221, 1.643331, -0.173143)",
        "(-0.025232, 1.645900, -0.177087)",
        "(-0.024842, 1.646960, -0.178932)",
        "(-0.024129, 1.648731, -0.182453)",
        "(-0.023138, 1.650155, -0.186030)",
        "(-0.022390, 1.651105, -0.189786)",
        "(-0.021682, 1.651728, -0.193588)",
        "(-0.021326, 1.651777, -0.195561)",
        "(-0.020755, 1.651523, -0.199432)",
        "(-0.021022, 1.650319, -0.202814)",
        "(-0.021445, 1.648182, -0.205611)",
        "(-0.021660, 1.645218, -0.208114)",
        "(-0.021841, 1.643357, -0.209411)",
        "(-0.022568, 1.639092, -0.211868)",
        "(-0.023753, 1.633989, -0.213777)",
        "(-0.024907, 1.628112, -0.214843)",
        "(-0.025962, 1.621729, -0.215181)",
        "(-0.026483, 1.618480, -0.215278)",
        "(-0.027850, 1.611860, -0.215163)",
        "(-0.029818, 1.605076, -0.214625)",
        "(-0.031586, 1.598614, -0.214055)",
        "(-0.033194, 1.592308, -0.213145)",
        "(-0.033816, 1.589346, -0.212672)",
        "(-0.034673, 1.583747, -0.211898)",
        "(-0.035329, 1.578551, -0.211486)",
        "(-0.036240, 1.573473, -0.211075)",
        "(-0.037415, 1.568675, -0.210682)",
        "(-0.037844, 1.566378, -0.210680)",
        "(-0.037866, 1.562181, -0.211125)",
        "(-0.037944, 1.558367, -0.212069)",
        "(-0.038339, 1.554778, -0.213532)",
        "(-0.038580, 1.551308, -0.215345)",
        "(-0.038691, 1.549632, -0.216272)",
        "(-0.039100, 1.546409, -0.218054)",
        "(-0.039050, 1.543380, -0.219948)",
        "(-0.038766, 1.540519, -0.221875)",
        "(-0.038382, 1.537566, -0.223567)",
        "(-0.038052, 1.536002, -0.224342)",
        "(-0.037393, 1.532774, -0.225818)",
        "(-0.037145, 1.529280, -0.227058)",
        "(-0.036743, 1.525457, -0.228229)",
        "(-0.035918, 1.521575, -0.229514)",
        "(-0.035435, 1.519555, -0.230088)",
        "(-0.034741, 1.515154, -0.230885)",
        "(-0.034212, 1.510270, -0.231241)",
        "(-0.033799, 1.505039, -0.231180)",
        "(-0.033440, 1.499493, -0.230424)",
        "(-0.033239, 1.496636, -0.229782)",
        "(-0.032850, 1.490915, -0.228305)",
        "(-0.032658, 1.485375, -0.226782)",
        "(-0.032610, 1.480035, -0.225127)",
        "(-0.032276, 1.475016, -0.223242)",
        "(-0.032019, 1.472620, -0.222127)",
        "(-0.031801, 1.467786, -0.219684)",
        "(-0.031705, 1.462844, -0.216689)",
        "(-0.031600, 1.458000, -0.213526)",
        "(-0.031405, 1.453369, -0.210499)",
        "(-0.031389, 1.451092, -0.209020)",
        "(-0.031514, 1.446543, -0.206114)",
        "(-0.031664, 1.442090, -0.203144)",
        "(-0.031926, 1.437675, -0.200087)",
        "(-0.032147, 1.433406, -0.196974)",
        "(-0.032201, 1.431172, -0.195233)",
        "(-0.032265, 1.427084, -0.192033)",
        "(-0.032298, 1.423142, -0.188954)",
        "(-0.032417, 1.419233, -0.185849)",
        "(-0.032653, 1.415261, -0.182592)",
        "(-0.032771, 1.413289, -0.180958)",
        "(-0.032939, 1.409477, -0.177652)",
        "(-0.032924, 1.405849, -0.174326)",
        "(-0.032988, 1.402260, -0.170924)",
        "(-0.033174, 1.398665, -0.167298)",
        "(-0.033267, 1.396878, -0.165387)",
        "(-0.033382, 1.393481, -0.161535)",
        "(-0.033379, 1.390233, -0.157708)",
        "(-0.033314, 1.387195, -0.153954)",
        "(-0.033398, 1.384246, -0.150300)",
        "(-0.033449, 1.382861, -0.148511)",
        "(-0.033440, 1.380233, -0.145011)",
        "(-0.033303, 1.377839, -0.141442)",
        "(-0.033247, 1.375378, -0.137456)",
        "(-0.033139, 1.372954, -0.133239)",
        "(-0.033059, 1.371811, -0.131146)",
        "(-0.032927, 1.369616, -0.126912)",
        "(-0.032733, 1.367624, -0.122524)",
        "(-0.032465, 1.365883, -0.118114)",
        "(-0.032067, 1.364374, -0.113706)",
        "(-0.031877, 1.363708, -0.111511)",
        "(-0.031450, 1.362441, -0.107121)",
        "(-0.030969, 1.361265, -0.102710)",
        "(-0.030580, 1.360058, -0.098241)",
        "(-0.030274, 1.358850, -0.093767)",
        "(-0.030128, 1.358263, -0.091529)",
        "(-0.029782, 1.357184, -0.087115)",
        "(-0.029319, 1.356321, -0.082911)",
        "(-0.028831, 1.355456, -0.078678)",
        "(-0.028475, 1.354569, -0.074459)",
        "(-0.028346, 1.354110, -0.072421)",
        "(-0.028053, 1.353346, -0.068586)",
        "(-0.027762, 1.352848, -0.065143)",
        "(-0.027444, 1.352448, -0.061720)",
        "(-0.027140, 1.352203, -0.058387)",
        "(-0.027039, 1.352117, -0.056788)",
        "(-0.026914, 1.352007, -0.053706)",
        "(-0.026717, 1.352021, -0.050702)",
        "(-0.026453, 1.352196, -0.047781)",
        "(-0.026126, 1.352575, -0.044910)",
        "(-0.025922, 1.352856, -0.043482)",
        "(-0.025536, 1.353524, -0.040699)",
        "(-0.025184, 1.354301, -0.037951)",
        "(-0.024930, 1.355069, -0.035139)",
        "(-0.024629, 1.355911, -0.032460)",
        "(-0.024491, 1.356425, -0.031232)",
        "(-0.024208, 1.357659, -0.028986)",
        "(-0.023877, 1.359097, -0.027008)",
        "(-0.023607, 1.360671, -0.025106)",
        "(-0.023362, 1.362358, -0.023292)",
        "(-0.023322, 1.363225, -0.022433)",
        "(-0.023289, 1.364956, -0.020720)",
        "(-0.023334, 1.366669, -0.019040)",
        "(-0.023268, 1.368413, -0.017379)",
        "(-0.023162, 1.370177, -0.015725)",
        "(-0.023123, 1.371094, -0.014975)",
        "(-0.022996, 1.372956, -0.013617)",
        "(-0.022954, 1.374880, -0.012488)",
        "(-0.022984, 1.376826, -0.011399)",
        "(-0.023060, 1.378706, -0.010110)",
        "(-0.023112, 1.379690, -0.009459)",
        "(-0.023169, 1.381677, -0.008279)",
        "(-0.023245, 1.383675, -0.007102)",
        "(-0.023181, 1.385757, -0.005983)",
        "(-0.023029, 1.387765, -0.004674)",
        "(-0.022907, 1.388778, -0.003962)",
        "(-0.022718, 1.390694, -0.002480)",
        "(-0.022558, 1.392661, -0.001134)",
        "(-0.022638, 1.394705, 0.000090)",
        "(-0.022818, 1.397044, 0.001096)",
        "(-0.022834, 1.398407, 0.001513)",
        "(-0.022937, 1.401212, 0.002345)",
        "(-0.022743, 1.404302, 0.003279)",
        "(-0.022470, 1.407488, 0.004404)",
        "(-0.022175, 1.410576, 0.005623)",
        "(-0.022051, 1.412105, 0.006248)",
        "(-0.021891, 1.415166, 0.007344)",
        "(-0.021963, 1.418346, 0.007893)",
        "(-0.022457, 1.421879, 0.007442)",
        "(-0.022937, 1.425497, 0.007024)",
        "(-0.023141, 1.427363, 0.006947)",
        "(-0.023463, 1.431209, 0.006791)",
        "(-0.023592, 1.435353, 0.006555)",
        "(-0.023790, 1.439586, 0.006646)",
        "(-0.023948, 1.444016, 0.006675)",
        "(-0.023924, 1.446365, 0.006628)",
        "(-0.024009, 1.451238, 0.006422)",
        "(-0.024184, 1.456343, 0.006005)",
        "(-0.024477, 1.461662, 0.005447)",
        "(-0.024878, 1.467170, 0.004607)",
        "(-0.025163, 1.469981, 0.004075)",
        "(-0.025806, 1.475709, 0.002746)",
        "(-0.026301, 1.481524, 0.000994)",
        "(-0.026803, 1.487203, -0.000885)",
        "(-0.027312, 1.492625, -0.002642)",
        "(-0.027554, 1.495231, -0.003424)",
        "(-0.027770, 1.500186, -0.004721)",
        "(-0.027760, 1.504775, -0.005813)",
        "(-0.027702, 1.509132, -0.006866)",
        "(-0.027819, 1.513215, -0.007954)",
        "(-0.028016, 1.515212, -0.008525)",
        "(-0.028650, 1.519095, -0.009775)",
        "(-0.029547, 1.522858, -0.011204)",
        "(-0.030408, 1.526728, -0.012551)",
        "(-0.031108, 1.530629, -0.013883)",
        "(-0.031176, 1.532650, -0.014606)",
        "(-0.031153, 1.536723, -0.015967)",
        "(-0.031361, 1.540667, -0.017079)",
        "(-0.031615, 1.544535, -0.018067)",
        "(-0.031791, 1.548280, -0.018858)",
        "(-0.032026, 1.550080, -0.019149)",
        "(-0.032394, 1.553853, -0.019861)",
        "(-0.032474, 1.557846, -0.020626)",
        "(-0.032616, 1.561877, -0.021045)",
        "(-0.032862, 1.566053, -0.021078)",
        "(-0.032967, 1.568229, -0.020939)",
        "(-0.033357, 1.572836, -0.020788)",
        "(-0.033409, 1.578138, -0.021095)",
        "(-0.033699, 1.584041, -0.021551)",
        "(-0.033905, 1.590500, -0.022141)",
        "(-0.033723, 1.593934, -0.022422)",
        "(-0.033136, 1.600817, -0.022849)",
        "(-0.032243, 1.607862, -0.023437)",
        "(-0.031117, 1.614972, -0.024622)",
        "(-0.030454, 1.621981, -0.026455)",
        "(-0.030232, 1.625435, -0.027572)",
        "(-0.029895, 1.631845, -0.029705)",
        "(-0.029659, 1.637462, -0.031300)",
        "(-0.028933, 1.642393, -0.032830)",
        "(-0.027801, 1.646844, -0.034471)",
        "(-0.027507, 1.648805, -0.035309)",
        "(-0.026912, 1.652431, -0.037350)",
        "(-0.026417, 1.655671, -0.040017)",
        "(-0.026038, 1.658475, -0.043160)",
        "(-0.025875, 1.660774, -0.046653)",
        "(-0.025850, 1.661689, -0.048595)",
        "(-0.026233, 1.663160, -0.052731)",
        "(-0.027047, 1.664131, -0.057303)",
        "(-0.027696, 1.664833, -0.062059)",
        "(-0.028276, 1.665166, -0.067274)",
        "(-0.028736, 1.665095, -0.070059)",
        "(-0.029946, 1.664649, -0.075892)",
        "(-0.031300, 1.664130, -0.082232)",
        "(-0.032625, 1.663356, -0.088671)",
        "(-0.033816, 1.662350, -0.094846)",
        "(-0.034437, 1.661654, -0.097750)",
        "(-0.035488, 1.660121, -0.103363)",
        "(-0.036362, 1.658720, -0.109341)",
        "(-0.037218, 1.657272, -0.115510)",
        "(-0.038139, 1.655777, -0.121588)",
        "(-0.038617, 1.654970, -0.124477)",
        "(-0.039400, 1.653347, -0.130055)",
        "(-0.040074, 1.651796, -0.135331)",
        "(-0.040462, 1.650509, -0.140579)",
        "(-0.040770, 1.649447, -0.145828)",
        "(-0.040912, 1.648955, -0.148411)",
        "(-0.041112, 1.648109, -0.153427)",
        "(-0.041046, 1.647428, -0.158101)",
        "(-0.040959, 1.646676, -0.162180)",
        "(-0.040891, 1.645866, -0.165665)",
        "(-0.040915, 1.645477, -0.167303)",
        "(-0.040877, 1.644836, -0.170615)",
        "(-0.040722, 1.644208, -0.173820)",
        "(-0.040230, 1.643655, -0.177017)",
        "(-0.039750, 1.642992, -0.180054)",
        "(-0.039537, 1.642548, -0.181518)",
        "(-0.039256, 1.641553, -0.184466)",
        "(-0.039199, 1.640343, -0.187440)",
        "(-0.039326, 1.638942, -0.190417)",
        "(-0.039545, 1.637481, -0.193495)",
        "(-0.039653, 1.636753, -0.195104)",
        "(-0.039770, 1.635376, -0.198319)",
        "(-0.039880, 1.634013, -0.201532)",
        "(-0.039866, 1.632604, -0.204805)",
        "(-0.039841, 1.631040, -0.208187)",
        "(-0.039907, 1.630241, -0.209906)",
        "(-0.040227, 1.628612, -0.213285)",
        "(-0.040507, 1.626992, -0.216639)",
        "(-0.040550, 1.625466, -0.220044)",
        "(-0.040376, 1.623992, -0.223487)",
        "(-0.040336, 1.623224, -0.225157)",
        "(-0.040289, 1.621683, -0.228510)",
        "(-0.039873, 1.620199, -0.231978)",
        "(-0.039356, 1.618530, -0.235465)",
        "(-0.039044, 1.616511, -0.238998)",
        "(-0.038823, 1.615443, -0.240831)",
        "(-0.038150, 1.613237, -0.244623)",
        "(-0.037703, 1.610804, -0.248641)",
        "(-0.037052, 1.608246, -0.252963)",
        "(-0.036202, 1.605504, -0.257304)",
        "(-0.035806, 1.604013, -0.259346)",
        "(-0.035017, 1.600831, -0.263126)",
        "(-0.034155, 1.597308, -0.266425)",
        "(-0.033291, 1.593364, -0.269099)",
        "(-0.032477, 1.588994, -0.271098)",
        "(-0.031939, 1.586681, -0.271843)",
        "(-0.031065, 1.581711, -0.272869)",
        "(-0.030178, 1.576166, -0.273260)",
        "(-0.029305, 1.570108, -0.273399)",
        "(-0.028505, 1.563807, -0.273474)",
        "(-0.028190, 1.560449, -0.273352)",
        "(-0.027676, 1.553561, -0.272730)",
        "(-0.027269, 1.546498, -0.271732)",
        "(-0.026872, 1.539340, -0.270789)",
        "(-0.026784, 1.532082, -0.270094)",
        "(-0.026848, 1.528511, -0.269782)",
        "(-0.026998, 1.521436, -0.268912)",
        "(-0.026790, 1.514618, -0.267604)",
        "(-0.026324, 1.508126, -0.265595)",
        "(-0.025702, 1.502023, -0.263137)",
        "(-0.025287, 1.499175, -0.261888)",
        "(-0.024462, 1.493779, -0.259542)",
        "(-0.023663, 1.488810, -0.257158)",
        "(-0.022912, 1.484173, -0.254409)",
        "(-0.022065, 1.479999, -0.251397)",
        "(-0.021512, 1.478057, -0.249870)",
        "(-0.020647, 1.474244, -0.246691)",
        "(-0.020065, 1.470510, -0.243314)",
        "(-0.019401, 1.466948, -0.239964)",
        "(-0.018724, 1.463538, -0.236685)",
        "(-0.018340, 1.461826, -0.235004)",
        "(-0.017686, 1.458291, -0.231547)",
        "(-0.017247, 1.454443, -0.227650)",
        "(-0.016967, 1.450431, -0.223500)",
        "(-0.016703, 1.446310, -0.219457)",
        "(-0.016612, 1.444218, -0.217489)",
        "(-0.016494, 1.439990, -0.213648)",
        "(-0.016402, 1.435711, -0.209870)",
        "(-0.016414, 1.431181, -0.205971)",
        "(-0.016646, 1.426306, -0.201808)",
        "(-0.016827, 1.423782, -0.199678)",
        "(-0.017331, 1.418582, -0.195466)",
        "(-0.017824, 1.413485, -0.191510)",
        "(-0.018423, 1.408510, -0.187659)",
        "(-0.018830, 1.403704, -0.183761)",
        "(-0.018945, 1.401336, -0.181702)",
        "(-0.019299, 1.396655, -0.177512)",
        "(-0.019721, 1.392202, -0.173162)",
        "(-0.020153, 1.388017, -0.168686)",
        "(-0.020422, 1.384271, -0.164036)",
        "(-0.020580, 1.382529, -0.161738)",
        "(-0.020778, 1.379547, -0.157236)",
        "(-0.020839, 1.376835, -0.152767)",
        "(-0.020840, 1.374434, -0.148157)",
        "(-0.020878, 1.372074, -0.143316)",
        "(-0.020921, 1.371083, -0.140930)",
        "(-0.020717, 1.369321, -0.136157)",
        "(-0.020391, 1.368029, -0.131477)",
        "(-0.019941, 1.367120, -0.126846)",
        "(-0.019449, 1.366558, -0.122404)",
        "(-0.019253, 1.366418, -0.120305)",
        "(-0.018914, 1.366267, -0.116249)",
        "(-0.018554, 1.366353, -0.112478)",
        "(-0.018126, 1.366729, -0.108960)",
        "(-0.017696, 1.367328, -0.105760)",
        "(-0.017524, 1.367677, -0.104320)",
        "(-0.017343, 1.368245, -0.101578)",
        "(-0.017166, 1.368778, -0.099099)",
        "(-0.016960, 1.369326, -0.096782)",
        "(-0.016821, 1.369719, -0.094637)",
        "(-0.016796, 1.369850, -0.093634)",
        "(-0.016907, 1.369995, -0.091886)",
        "(-0.017081, 1.369962, -0.090314)",
        "(-0.017303, 1.369599, -0.088652)",
        "(-0.017423, 1.368916, -0.086605)",
        "(-0.017358, 1.368505, -0.085443)",
        "(-0.017127, 1.367554, -0.082876)",
        "(-0.016826, 1.366436, -0.079997)",
        "(-0.016481, 1.365139, -0.076979)",
        "(-0.016353, 1.363593, -0.073873)",
        "(-0.016394, 1.362701, -0.072271)",
        "(-0.016496, 1.361006, -0.069073)",
        "(-0.016344, 1.359455, -0.065830)",
        "(-0.015961, 1.358057, -0.062546)",
        "(-0.015454, 1.356804, -0.059159)",
        "(-0.015219, 1.356238, -0.057408)",
        "(-0.014857, 1.355208, -0.053882)",
        "(-0.014614, 1.354363, -0.050346)",
        "(-0.014476, 1.353798, -0.046623)",
        "(-0.014253, 1.353680, -0.043246)",
        "(-0.014059, 1.353871, -0.041737)",
        "(-0.013768, 1.354391, -0.038727)",
        "(-0.013374, 1.355294, -0.035561)",
        "(-0.012724, 1.356689, -0.032303)",
        "(-0.011794, 1.358435, -0.028884)",
        "(-0.011282, 1.359396, -0.027144)",
        "(-0.010488, 1.361470, -0.023743)",
        "(-0.009872, 1.363838, -0.020547)",
        "(-0.009592, 1.366540, -0.017701)",
        "(-0.009429, 1.369706, -0.015358)",
        "(-0.009340, 1.371539, -0.014339)",
        "(-0.009217, 1.375522, -0.012580)",
        "(-0.009130, 1.380063, -0.011134)"
    ],
    "rightHandRotations": [
        "(347.814300, 266.520500, 284.047000)",
        "(347.849200, 266.420300, 283.956700)",
        "(347.947800, 266.111200, 283.977400)",
        "(347.906100, 266.078600, 284.028100)",
        "(347.709600, 266.112700, 284.135400)",
        "(347.367400, 266.308500, 284.311200)",
        "(347.082600, 266.526600, 284.484700)",
        "(346.996600, 266.534800, 284.568700)",
        "(347.019700, 266.494800, 284.579200)",
        "(347.014400, 266.409600, 284.638200)",
        "(346.823100, 266.426300, 284.953700)",
        "(346.582500, 266.465500, 285.231900)",
        "(346.393700, 266.530800, 285.514300)",
        "(346.273500, 266.568700, 285.624500)",
        "(346.118200, 266.644600, 285.837100)",
        "(346.058600, 266.613800, 285.978900)",
        "(346.040200, 266.686900, 285.991500)",
        "(345.993400, 266.734300, 285.937100)",
        "(345.956100, 266.719700, 285.945200)",
        "(345.887700, 266.665300, 285.962200)",
        "(345.681600, 266.529500, 286.082300)",
        "(345.441800, 266.550300, 286.346400)",
        "(344.857900, 266.468700, 286.842300)",
        "(344.460600, 266.462000, 287.310200)",
        "(343.459400, 266.586500, 288.478200)",
        "(342.005200, 266.636800, 290.679600)",
        "(340.181600, 266.462700, 293.862500)",
        "(337.672800, 266.011100, 297.203100)",
        "(336.363200, 265.761000, 298.827600)",
        "(333.339200, 265.434600, 302.209200)",
        "(330.091500, 265.249000, 305.683500)",
        "(326.770000, 264.595900, 309.302600)",
        "(323.833100, 263.352800, 313.247300)",
        "(322.283700, 262.820400, 314.810400)",
        "(318.940600, 261.837700, 317.667500)",
        "(315.292500, 260.386900, 320.761600)",
        "(311.635600, 259.032300, 324.029600)",
        "(308.680100, 258.155400, 327.010600)",
        "(307.248400, 257.404900, 328.694300)",
        "(304.391100, 256.116500, 331.998700)",
        "(301.031800, 255.195100, 334.602500)",
        "(298.103100, 253.893400, 337.619600)",
        "(295.785200, 252.018900, 341.430100)",
        "(294.873400, 250.789200, 343.420500)",
        "(293.019800, 248.568300, 347.165500)",
        "(290.824600, 245.719300, 351.339100)",
        "(289.145800, 242.290300, 356.639200)",
        "(287.598800, 238.429800, 2.233258)",
        "(286.806500, 236.597000, 4.742730)",
        "(285.487900, 231.379900, 11.243110)",
        "(284.424000, 228.154200, 15.957170)",
        "(283.431600, 224.768100, 20.766930)",
        "(282.541800, 222.024600, 25.034440)",
        "(282.208700, 220.607800, 27.018470)",
        "(281.412000, 220.607800, 27.522700)",
        "(280.683500, 220.968300, 27.957000)",
        "(280.379500, 217.960300, 32.260080)",
        "(280.290600, 216.569100, 34.775850)",
        "(280.089400, 216.858200, 34.832040)",
        "(279.541600, 215.972300, 36.379990)",
        "(279.332300, 213.874900, 39.265110)",
        "(279.053700, 214.548200, 39.169750)",
        "(278.783200, 214.011700, 40.174460)",
        "(278.800200, 213.454600, 41.130200)",
        "(278.903000, 213.447900, 41.993230)",
        "(278.918000, 213.957200, 42.155610)",
        "(278.620500, 214.604700, 41.821800)",
        "(278.401800, 216.364800, 40.552980)",
        "(278.421500, 217.118300, 39.955590)",
        "(278.419600, 217.892500, 39.459420)",
        "(278.427500, 217.890200, 39.914160)",
        "(278.251500, 217.426100, 40.791120)",
        "(278.083100, 218.175000, 40.323620)",
        "(277.963000, 218.741700, 39.955580)",
        "(277.726300, 220.131500, 38.811870)",
        "(277.549100, 222.453600, 36.629400)",
        "(277.480100, 223.037600, 36.223630)",
        "(277.519700, 222.681800, 36.934080)",
        "(277.539700, 222.934400, 36.822510)",
        "(277.428600, 222.991700, 36.810860)",
        "(277.285900, 223.982700, 35.903240)",
        "(277.241800, 224.878300, 35.091590)",
        "(277.094500, 226.024600, 33.978630)",
        "(276.958800, 226.558300, 33.461010)",
        "(276.679700, 228.338800, 31.817580)",
        "(276.402600, 234.808600, 25.542130)",
        "(276.091200, 241.836700, 18.671170)",
        "(276.000400, 249.333500, 11.602640)",
        "(275.969400, 252.725300, 8.385191)",
        "(275.922700, 258.229600, 3.433482)",
        "(276.166700, 263.218800, 358.916900)",
        "(276.413600, 267.609000, 354.897700)",
        "(276.720600, 269.931100, 353.020200)",
        "(276.873200, 270.807800, 352.250200)",
        "(277.139600, 272.415200, 350.808800)",
        "(277.358000, 272.800200, 350.516800)",
        "(277.488400, 271.957200, 351.311700)",
        "(277.569700, 270.525600, 352.528500)",
        "(277.555400, 269.972900, 352.840000)",
        "(277.521600, 268.242700, 354.344900)",
        "(277.575200, 265.496500, 356.923400)",
        "(277.513100, 263.304600, 359.014000)",
        "(277.348600, 261.622000, 0.599119)",
        "(277.314300, 261.139600, 1.120286)",
        "(277.240300, 261.360600, 0.837857)",
        "(277.047700, 261.933300, 0.197273)",
        "(276.959700, 262.914300, 359.385700)",
        "(277.005800, 265.213800, 357.190900)",
        "(277.084600, 267.400500, 354.953400)",
        "(277.290300, 271.145100, 351.239000)",
        "(277.621100, 272.791900, 349.490600)",
        "(277.834600, 274.295000, 347.803600)",
        "(278.277100, 276.670500, 345.017900)",
        "(278.676600, 278.209800, 343.130400)",
        "(279.073500, 279.547100, 341.236800)",
        "(279.414000, 280.968700, 339.371100)",
        "(279.877300, 281.842400, 337.970700)",
        "(280.297400, 282.774600, 336.512100)",
        "(280.516400, 283.622100, 335.257700)",
        "(280.908700, 285.318600, 333.029000)",
        "(281.196400, 286.171900, 331.804100)",
        "(281.655600, 287.786000, 329.710800)",
        "(282.202400, 289.839100, 327.065100)",
        "(282.394800, 290.365800, 326.299300)",
        "(282.728700, 291.507400, 324.805400)",
        "(283.099300, 292.543100, 323.467200)",
        "(283.506200, 293.548600, 322.205700)",
        "(284.196400, 295.132600, 320.013300)",
        "(284.460100, 295.689000, 319.285100)",
        "(284.639500, 296.401600, 318.429900)",
        "(284.762800, 297.249200, 317.492300)",
        "(284.853900, 297.670900, 317.151000)",
        "(284.963600, 298.294000, 316.542700)",
        "(284.877000, 298.532300, 316.397000)",
        "(285.011300, 299.182800, 315.751200)",
        "(285.121000, 299.569400, 315.383500)",
        "(285.232400, 299.434500, 315.543300)",
        "(285.387800, 299.212200, 315.907600)",
        "(285.430600, 298.984600, 316.164600)",
        "(285.503800, 299.237200, 316.039500)",
        "(285.906400, 299.361500, 315.892300)",
        "(286.204100, 299.448800, 315.763700)",
        "(286.435200, 299.418200, 315.753800)",
        "(286.504900, 299.443800, 315.763100)",
        "(286.826900, 298.949500, 316.202900)",
        "(287.295400, 299.107500, 315.809400)",
        "(287.666600, 298.919200, 315.863700)",
        "(288.071700, 298.604900, 315.916100)",
        "(288.230700, 298.462600, 315.947300)",
        "(288.569100, 298.035600, 316.008000)",
        "(288.851100, 297.412800, 316.333700)",
        "(288.987200, 296.744300, 316.585900)",
        "(289.134900, 295.852800, 317.036100)",
        "(289.136500, 295.344000, 317.385600)",
        "(289.162000, 294.514100, 317.683700)",
        "(289.195600, 293.754500, 318.038500)",
        "(289.182300, 293.348000, 317.953700)",
        "(289.318900, 292.765000, 318.034100)",
        "(289.345100, 292.539900, 318.007900)",
        "(289.387800, 292.088400, 317.907700)",
        "(289.353300, 291.673900, 317.710900)",
        "(289.265400, 290.720700, 318.043600)",
        "(288.912600, 289.408400, 318.767300)",
        "(288.797100, 288.837200, 319.011200)",
        "(288.551500, 288.260300, 318.935200)",
        "(288.259200, 287.691500, 319.029400)",
        "(287.970700, 287.271000, 318.919400)",
        "(287.709600, 286.903800, 318.808700)",
        "(287.557400, 286.717700, 318.764300)",
        "(287.216900, 286.365700, 318.607100)",
        "(286.958000, 285.948100, 318.565800)",
        "(286.665600, 285.520800, 318.587800)",
        "(286.515100, 285.593300, 318.048500)",
        "(286.430900, 285.639800, 317.784800)",
        "(286.263300, 285.819300, 317.161100)",
        "(286.123600, 285.545100, 317.087800)",
        "(286.052200, 285.320900, 316.920000)",
        "(285.943800, 284.757700, 317.088800)",
        "(285.847700, 284.490300, 317.181600)",
        "(285.780800, 284.425400, 316.892400)",
        "(285.763000, 284.349100, 316.629400)",
        "(285.755000, 283.956500, 316.674600)",
        "(285.702700, 283.298300, 317.042400)",
        "(285.623400, 283.140300, 317.080700)",
        "(285.525300, 282.761400, 317.122400)",
        "(285.445400, 282.360700, 317.219100)",
        "(285.406000, 281.904500, 317.433100)",
        "(285.421400, 281.367500, 317.651600)",
        "(285.421600, 280.994500, 317.878200)",
        "(285.426900, 280.548900, 318.033700)",
        "(285.478200, 280.182900, 318.137400)",
        "(285.405400, 279.790900, 318.302800)",
        "(285.367700, 279.396600, 318.457200)",
        "(285.379300, 279.285600, 318.473100)",
        "(285.404600, 278.950000, 318.588200)",
        "(285.408400, 278.334100, 318.949900)",
        "(285.212800, 277.650000, 319.492400)",
        "(285.040900, 277.294200, 319.653700)",
        "(285.021100, 277.067000, 319.795100)",
        "(284.902200, 276.466200, 320.285200)",
        "(284.791600, 276.185800, 320.408500)",
        "(284.556600, 276.290100, 320.130400)",
        "(284.301100, 276.132200, 320.155400)",
        "(284.115800, 276.041400, 320.180000)",
        "(283.738300, 275.504900, 320.692500)",
        "(283.543200, 275.345000, 320.818200)",
        "(283.263200, 275.146800, 320.944300)",
        "(282.944000, 274.953600, 321.137100)",
        "(282.818900, 274.997800, 321.112000)",
        "(282.581800, 274.938100, 321.154400)",
        "(282.281000, 274.842700, 321.232500)",
        "(281.972700, 274.328200, 321.733500)",
        "(281.723700, 273.767900, 322.363000)",
        "(281.639600, 273.434700, 322.768800)",
        "(281.408400, 272.341400, 323.969500)",
        "(281.136700, 271.654100, 324.756900)",
        "(280.951400, 271.093400, 325.397300)",
        "(280.755200, 270.173300, 326.410900)",
        "(280.607400, 269.772900, 326.866400)",
        "(280.475500, 269.074900, 327.711600)",
        "(280.171500, 268.403900, 328.489300)",
        "(279.988500, 267.648200, 329.363900)",
        "(279.952300, 266.868600, 330.254900)",
        "(279.825000, 266.597300, 330.527200)",
        "(279.618500, 265.233600, 332.069600)",
        "(279.479700, 264.423000, 332.968700)",
        "(279.247300, 264.523300, 333.004800)",
        "(279.130500, 264.540800, 333.069100)",
        "(279.083300, 264.437600, 333.264900)",
        "(278.902800, 264.526900, 333.241000)",
        "(278.808000, 264.144400, 333.688200)",
        "(278.737200, 263.056800, 334.882200)",
        "(278.740400, 262.279800, 335.863500)",
        "(278.852300, 262.196300, 336.022300)",
        "(278.930100, 262.228600, 336.139200)",
        "(278.979700, 261.934800, 336.554000)",
        "(278.888400, 261.396900, 337.115900)",
        "(278.634300, 260.453400, 338.158800)",
        "(278.629600, 260.182900, 338.491900)",
        "(278.572100, 259.451900, 339.469100)",
        "(278.537900, 259.402300, 339.650500)",
        "(278.510600, 259.138700, 340.064200)",
        "(278.421600, 259.045100, 340.408400)",
        "(278.456700, 259.089900, 340.448400)",
        "(278.398900, 258.782500, 340.892100)",
        "(278.231000, 257.953700, 341.903800)",
        "(278.211500, 257.485000, 342.451000)",
        "(278.141100, 256.399100, 343.784500)",
        "(278.114700, 255.892000, 344.394700)",
        "(277.973600, 255.662800, 344.746100)",
        "(277.880900, 255.195300, 345.404200)",
        "(277.814400, 254.973800, 345.747100)",
        "(277.744400, 254.177400, 346.757100)",
        "(277.674800, 253.607300, 347.432400)",
        "(277.586100, 252.575000, 348.661800)",
        "(277.332900, 252.023100, 349.286700)",
        "(277.181000, 251.559700, 349.814900)",
        "(277.019000, 249.800000, 351.812200)",
        "(276.930600, 249.219800, 352.458400)",
        "(276.641200, 247.483200, 354.407700)",
        "(276.460400, 246.748300, 355.246900)",
        "(276.355500, 245.852800, 356.328600)",
        "(276.391600, 245.323600, 357.160600)",
        "(276.345600, 245.469500, 357.096000)",
        "(276.237800, 245.897700, 356.915300)",
        "(276.069300, 245.615000, 357.449900)",
        "(275.856000, 244.735100, 358.698600)",
        "(275.736000, 245.276700, 358.533300)",
        "(275.682800, 246.171700, 357.780200)",
        "(275.448800, 247.859900, 356.464100)",
        "(275.244000, 249.967500, 354.785300)",
        "(275.040300, 252.989200, 352.107100)",
        "(274.900100, 255.465500, 350.070100)",
        "(274.867900, 256.766100, 349.045900)",
        "(274.729100, 258.460600, 347.972800)",
        "(274.682000, 262.007000, 344.906500)",
        "(274.668800, 266.236000, 341.073200)",
        "(274.600400, 269.182300, 338.580800)",
        "(274.572700, 270.450400, 337.552600)",
        "(274.531600, 272.882100, 335.554100)",
        "(274.539900, 275.002600, 333.970400)",
        "(274.568400, 277.769600, 331.658200)",
        "(274.593900, 280.126100, 329.795200)",
        "(274.619300, 281.836500, 328.230400)",
        "(274.661800, 284.143600, 326.271200)",
        "(274.588600, 285.403400, 325.402300)",
        "(274.528900, 286.213800, 324.997200)",
        "(274.493300, 288.120400, 323.402800)",
        "(274.481000, 288.558500, 323.148900)",
        "(274.425000, 289.795300, 322.197300)",
        "(274.379600, 290.777400, 321.498800)",
        "(274.197100, 291.357600, 321.269700)",
        "(274.025300, 291.881800, 321.138700)",
        "(273.957500, 292.364200, 320.851000)",
        "(273.894500, 294.538300, 319.043400)",
        "(273.871400, 297.793800, 316.221400)",
        "(273.775600, 302.515800, 311.800300)",
        "(273.829100, 306.928300, 307.752200)",
        "(273.958500, 309.179200, 305.622000)",
        "(274.244800, 313.768600, 301.296200)",
        "(274.653200, 316.412100, 298.853500)",
        "(275.023500, 318.439700, 296.986600)",
        "(275.422300, 319.020100, 296.562100)",
        "(275.679200, 319.052400, 296.531500)",
        "(275.975700, 320.198500, 295.376200)",
        "(276.240900, 319.167900, 296.394200)",
        "(276.609000, 318.314400, 297.053400)",
        "(276.702100, 317.753000, 297.532400)",
        "(276.812300, 316.250500, 299.053500)",
        "(277.125000, 314.407900, 300.721200)",
        "(277.450900, 313.603000, 301.271300)",
        "(277.777600, 312.135900, 302.634100)",
        "(278.084100, 311.374100, 303.121800)",
        "(278.257200, 310.810000, 303.581200)",
        "(278.562500, 309.804100, 304.412100)",
        "(278.916400, 309.659600, 304.189300)",
        "(279.126400, 308.585600, 305.082500)",
        "(279.326000, 307.646000, 305.743000)",
        "(279.452600, 307.051200, 306.186600)",
        "(279.617300, 305.372200, 307.692000)",
        "(279.777900, 304.450000, 308.436200)",
        "(280.031500, 303.996200, 308.717800)",
        "(280.179900, 303.861500, 308.717700)",
        "(280.179300, 304.131200, 308.398800)",
        "(280.349800, 304.430300, 307.977900)",
        "(280.427700, 304.548800, 307.892900)",
        "(280.434300, 304.830200, 307.671400)",
        "(280.466900, 305.367200, 307.224200)",
        "(280.482100, 305.631200, 307.032400)",
        "(280.579800, 306.306000, 306.361000)",
        "(280.543200, 306.622300, 306.267000)",
        "(280.526900, 307.392900, 305.719100)",
        "(280.509400, 308.036800, 305.318500)",
        "(280.459400, 308.741400, 304.624900)",
        "(280.297600, 310.290100, 303.300800)",
        "(280.039500, 311.950300, 301.939900)",
        "(279.817700, 313.498400, 300.638100)",
        "(279.604000, 314.466800, 299.987700)",
        "(279.533900, 314.795000, 299.762600)",
        "(279.400200, 316.049200, 298.826000)",
        "(279.340300, 317.184200, 298.014000)",
        "(279.355300, 318.601300, 296.857100)",
        "(279.465300, 319.600700, 296.077800)",
        "(279.498900, 320.099800, 295.711300)",
        "(279.642300, 319.938200, 296.129400)",
        "(279.749400, 319.652400, 296.535000)",
        "(279.835700, 319.084200, 297.356600)",
        "(280.004900, 318.670000, 297.885600)",
        "(280.105300, 318.417900, 298.158300)",
        "(280.266000, 317.547900, 299.061400)",
        "(280.429400, 316.071800, 300.520600)",
        "(280.601700, 314.616900, 301.842600)",
        "(280.677900, 312.904600, 303.478200)",
        "(280.724900, 312.121300, 304.221000)",
        "(280.906600, 311.002300, 305.160000)",
        "(281.068400, 310.279700, 305.718900)",
        "(281.230800, 309.171100, 306.752300)",
        "(281.491100, 308.734700, 307.015900)",
        "(281.597900, 308.275700, 307.447800)",
        "(281.653800, 307.355200, 308.203000)",
        "(281.746200, 306.476500, 308.953900)",
        "(281.915400, 306.524000, 308.775400)",
        "(282.249800, 306.790600, 308.213800)",
        "(282.386400, 306.690900, 308.166200)",
        "(282.670300, 306.279400, 308.360400)",
        "(282.900900, 305.820800, 308.585500)",
        "(283.050400, 305.043300, 309.077500)",
        "(283.264300, 304.124000, 309.775300)",
        "(283.365300, 303.755800, 309.992400)",
        "(283.398000, 302.644400, 310.912800)",
        "(283.507800, 302.025600, 311.238400)",
        "(283.707100, 301.895400, 311.043500)",
        "(283.826700, 301.698900, 310.943100)",
        "(283.902500, 301.401200, 311.079300)",
        "(284.058300, 300.469600, 311.671700)",
        "(284.225700, 299.553000, 312.320600)",
        "(284.323200, 298.737900, 312.834500)",
        "(284.403600, 297.738300, 313.615800)",
        "(284.503700, 297.490200, 313.725600)",
        "(284.580100, 296.785100, 314.253800)",
        "(284.702600, 296.417800, 314.409200)",
        "(284.710000, 295.933700, 314.785100)",
        "(284.739700, 295.906100, 314.621700)",
        "(284.773800, 295.723100, 314.711100)",
        "(284.727700, 294.895900, 315.381300)",
        "(284.722500, 294.183000, 315.919400)",
        "(284.739000, 293.635200, 316.425000)",
        "(284.843000, 293.437300, 316.481200)",
        "(284.836800, 293.302500, 316.512700)",
        "(284.888700, 292.775400, 316.932600)",
        "(284.801400, 292.078000, 317.467400)",
        "(284.800500, 291.040000, 318.302600)",
        "(284.775500, 289.741500, 319.374800)",
        "(284.760400, 289.034900, 319.988900)",
        "(284.797100, 287.861500, 320.899600)",
        "(284.841600, 286.710600, 321.835800)",
        "(284.869700, 285.896100, 322.392100)",
        "(284.859600, 285.242600, 322.776100)",
        "(284.801000, 284.750500, 323.151900)",
        "(284.647100, 283.807400, 323.820400)",
        "(284.532500, 283.154500, 324.254100)",
        "(284.415000, 282.572400, 324.562700)",
        "(284.267200, 281.732800, 325.189100)",
        "(284.083100, 281.214100, 325.622900)",
        "(283.816700, 280.641800, 325.981500)",
        "(283.600800, 280.331500, 326.126800)",
        "(283.319000, 280.204600, 326.062400)",
        "(283.124300, 279.748700, 326.459800)",
        "(282.905300, 279.840300, 326.279400)",
        "(282.570100, 279.543500, 326.457600)",
        "(282.243100, 279.189300, 326.740500)",
        "(281.897800, 278.513000, 327.448000)",
        "(281.665900, 277.877600, 328.189800)",
        "(281.555900, 277.827000, 328.207400)",
        "(281.158900, 277.541000, 328.510700)",
        "(280.865300, 277.539000, 328.498700)",
        "(280.611800, 277.027600, 329.110600)",
        "(280.249400, 277.239400, 328.929900)",
        "(280.107200, 277.036500, 329.152200)",
        "(279.889900, 276.801500, 329.374700)",
        "(279.703900, 276.971700, 329.211700)",
        "(279.740500, 277.019900, 329.156400)",
        "(279.670900, 277.282200, 328.847000)",
        "(279.651900, 277.445800, 328.632900)",
        "(279.607300, 277.569300, 328.414900)",
        "(279.566800, 277.420400, 328.439600)",
        "(279.580800, 277.325600, 328.369600)",
        "(279.680400, 277.627400, 327.953500)",
        "(279.713200, 278.025300, 327.495900)",
        "(280.100800, 278.753600, 326.597700)",
        "(280.463300, 279.178400, 325.974200)",
        "(280.652400, 279.377000, 325.542200)",
        "(281.072100, 279.788100, 324.967400)",
        "(281.317900, 279.977800, 324.596600)",
        "(281.866600, 279.442900, 324.918800)",
        "(282.402000, 278.595800, 325.460800)",
        "(282.810900, 277.720000, 326.087300)",
        "(283.105500, 277.373700, 326.154200)",
        "(283.200900, 277.276000, 326.074100)",
        "(283.600100, 277.861700, 325.151100)",
        "(284.004700, 277.838400, 324.741300)",
        "(284.479200, 277.215400, 325.038800)",
        "(284.856000, 275.834900, 326.001200)",
        "(285.045100, 274.561800, 327.144400)",
        "(285.352400, 273.037700, 328.340100)",
        "(285.733700, 272.159500, 328.861700)",
        "(286.055600, 271.272900, 329.352300)",
        "(286.130600, 270.650300, 329.598800)",
        "(286.163600, 270.483900, 329.543200)",
        "(286.080600, 269.964000, 329.786400)",
        "(285.854000, 269.147300, 330.322000)",
        "(285.549600, 268.135500, 331.145500)",
        "(285.214300, 267.706700, 331.372100)",
        "(284.980500, 267.618700, 331.374800)",
        "(284.509600, 267.358800, 331.525800)",
        "(284.067500, 267.334100, 331.399000)",
        "(283.634100, 267.083400, 331.518300)",
        "(283.008800, 266.940900, 331.591200)",
        "(282.806400, 266.949500, 331.528300)",
        "(282.423000, 267.084400, 331.283900)",
        "(281.927500, 266.906400, 331.451000)",
        "(281.482300, 266.876600, 331.404400)",
        "(280.927900, 266.391600, 331.875900)",
        "(280.708700, 265.996200, 332.282200)",
        "(280.296900, 264.887500, 333.409200)",
        "(279.784800, 264.024400, 334.370600)",
        "(279.511000, 264.488200, 333.883300)",
        "(279.219000, 263.796200, 334.807900)",
        "(279.035000, 263.653000, 335.031900)",
        "(278.767800, 263.458900, 335.343800)",
        "(278.491900, 263.402000, 335.605600)",
        "(278.259300, 263.078600, 336.119400)",
        "(277.918200, 262.163700, 337.143600)",
        "(277.804600, 261.915600, 337.509000)",
        "(277.516100, 261.341900, 338.245000)",
        "(277.194600, 260.870500, 338.812600)",
        "(276.997300, 259.698000, 340.159100)",
        "(276.888300, 258.714000, 341.337900)",
        "(276.785400, 257.919600, 342.240600)",
        "(276.556000, 257.481000, 342.850500)",
        "(276.334700, 257.235100, 343.300200)",
        "(276.155500, 256.575900, 344.217300)",
        "(276.013100, 255.582800, 345.493600)",
        "(275.949600, 255.298500, 345.891400)",
        "(275.878800, 255.135500, 346.256400)",
        "(275.670300, 254.811700, 346.739200)",
        "(275.508900, 254.422300, 347.326000)",
        "(275.261800, 253.679000, 348.280500)",
        "(275.160600, 253.591400, 348.464100)",
        "(275.012100, 254.085600, 348.214400)",
        "(274.940000, 255.347200, 347.117900)",
        "(274.688700, 255.709200, 346.991200)",
        "(274.467600, 256.334400, 346.669100)",
        "(274.360600, 257.057900, 346.098400)",
        "(274.107700, 258.101800, 345.462700)",
        "(273.841000, 262.101000, 341.929700)",
        "(273.716600, 267.953000, 336.526700)",
        "(273.545800, 273.829200, 331.107600)",
        "(273.516400, 276.373400, 328.820500)",
        "(273.366800, 280.560900, 325.164500)",
        "(273.187800, 286.001100, 320.261000)",
        "(273.215600, 289.942200, 316.945500)",
        "(273.341600, 296.780100, 310.690500)",
        "(273.425500, 300.110400, 307.599900)",
        "(273.508700, 306.028900, 302.289700)",
        "(273.602900, 311.511500, 297.382200)",
        "(273.809400, 313.545000, 295.940200)",
        "(274.018100, 314.013700, 295.884000)",
        "(274.108600, 314.317200, 295.811500)",
        "(274.316300, 315.388800, 295.146600)",
        "(274.606300, 317.241100, 293.635400)",
        "(274.837400, 318.085300, 293.156400)",
        "(274.965900, 319.949300, 291.485500)",
        "(275.003100, 320.036200, 291.584200)",
        "(275.207400, 320.921400, 290.850300)",
        "(275.273300, 323.254500, 288.570600)",
        "(275.436200, 323.221000, 288.655500)",
        "(275.451300, 322.242400, 289.766500)",
        "(275.420700, 321.734100, 290.296700)",
        "(275.227900, 321.088700, 291.033900)",
        "(275.003700, 320.073400, 292.130200)",
        "(274.910400, 319.185700, 293.068700)",
        "(274.944800, 318.484300, 293.820600)",
        "(274.988400, 318.595600, 293.729200)",
        "(274.927800, 319.805500, 292.599100)",
        "(274.802100, 318.290000, 294.398300)",
        "(274.731900, 314.849400, 298.053800)",
        "(274.341100, 312.087900, 301.093400)",
        "(274.213500, 310.191200, 303.108500)",
        "(273.833300, 307.138900, 306.468000)",
        "(273.558500, 305.779900, 308.035900)",
        "(273.144600, 305.558800, 308.583600)",
        "(272.898300, 310.439800, 303.898300)",
        "(272.877300, 314.387400, 299.957100)",
        "(272.888300, 325.216400, 289.189300)",
        "(272.627300, 334.872200, 280.067600)",
        "(272.210400, 342.020000, 273.612900)",
        "(272.168500, 347.131900, 268.855500)",
        "(272.056000, 350.761200, 265.552600)",
        "(272.033700, 356.916900, 259.938300)",
        "(272.120800, 0.519544, 256.979500)",
        "(272.315600, 0.776314, 257.225100)",
        "(272.733800, 358.656600, 259.740500)",
        "(272.956200, 357.558900, 261.081100)",
        "(273.552300, 355.590100, 263.293200)",
        "(273.981300, 354.425200, 264.767700)",
        "(274.419400, 353.103200, 266.314400)",
        "(274.840200, 350.299200, 269.237900)",
        "(275.056300, 348.922100, 270.614600)",
        "(275.484600, 345.617900, 273.960300)",
        "(275.734200, 341.514400, 278.052200)",
        "(275.867500, 339.071400, 280.481300)",
        "(275.982200, 335.822400, 283.655500)",
        "(276.026700, 334.251900, 285.168800)",
        "(276.193100, 331.249900, 288.111900)",
        "(276.517000, 328.808500, 290.470200)",
        "(276.732100, 328.991600, 290.229300)",
        "(277.000200, 329.185200, 290.014100)",
        "(277.053800, 329.300800, 289.931900)",
        "(277.204200, 330.151200, 289.057800)",
        "(277.374800, 330.457500, 288.851700)",
        "(277.494600, 330.237700, 289.224900)",
        "(277.735900, 330.183200, 289.371400)",
        "(277.869900, 330.519800, 289.114800)",
        "(278.160200, 330.872700, 288.924600)",
        "(278.495100, 331.513300, 288.378600)",
        "(278.868000, 331.071500, 288.915900)",
        "(279.198000, 330.309700, 289.670700)",
        "(279.318200, 329.475300, 290.568500)",
        "(279.644900, 328.114800, 291.856300)",
        "(279.929300, 326.926600, 292.981500)",
        "(280.184800, 325.612900, 294.137100)",
        "(280.446200, 324.718800, 294.875100)",
        "(280.669300, 324.334200, 295.118300)",
        "(280.957600, 323.078700, 296.149900)",
        "(281.153700, 321.789900, 297.308300)",
        "(281.270500, 320.882900, 298.088000)",
        "(281.443500, 319.990600, 298.702500)",
        "(281.534500, 319.445500, 299.026200)",
        "(281.746200, 317.875200, 300.312400)",
        "(281.918100, 316.652800, 301.158000)",
        "(282.020800, 314.926500, 302.712200)",
        "(282.206600, 313.590100, 303.772300)",
        "(282.375700, 313.042300, 304.196400)",
        "(282.759900, 312.915300, 303.969100)",
        "(283.123000, 313.275100, 303.255500)",
        "(283.385900, 313.377300, 302.797700)",
        "(283.507300, 313.185400, 302.774400)",
        "(283.588400, 312.965600, 302.872900)",
        "(283.739300, 312.424000, 303.133900)",
        "(283.963200, 311.666200, 303.660700)",
        "(284.171300, 310.836200, 304.307200)",
        "(284.508100, 310.314300, 304.694600)",
        "(284.660300, 310.195500, 304.658700)",
        "(284.826700, 309.494300, 305.155500)",
        "(284.805500, 308.025400, 306.457700)",
        "(284.778500, 306.568700, 307.576700)",
        "(284.754600, 305.343200, 308.503900)",
        "(284.732900, 305.027600, 308.627200)",
        "(284.711700, 304.533500, 308.793700)",
        "(284.765100, 304.353300, 308.590800)",
        "(284.862700, 303.823200, 308.607600)",
        "(284.747100, 302.781100, 309.206600)",
        "(284.692100, 302.195100, 309.569800)",
        "(284.576200, 301.634000, 309.644800)",
        "(284.440700, 300.937300, 309.829100)",
        "(284.345200, 300.141300, 310.077300)",
        "(284.011700, 298.823800, 310.980300)",
        "(283.887800, 298.433000, 311.062200)",
        "(283.662600, 297.589600, 311.564500)",
        "(283.500100, 297.459900, 311.368200)",
        "(283.433300, 298.084400, 310.401200)",
        "(283.316400, 298.494300, 309.794200)",
        "(283.249400, 298.797800, 309.404200)",
        "(283.152800, 299.301100, 308.710100)",
        "(283.065800, 299.468100, 308.255500)",
        "(282.953700, 299.093000, 308.493800)",
        "(282.925900, 298.968400, 308.427400)",
        "(282.931800, 298.698400, 308.612200)",
        "(282.929700, 297.734500, 309.382800)",
        "(282.857500, 297.171400, 309.853700)",
        "(282.945100, 296.878900, 310.046400)",
        "(283.067600, 296.652000, 310.103500)",
        "(283.106700, 296.496000, 310.240600)",
        "(283.193100, 296.136300, 310.428300)",
        "(283.289800, 295.880700, 310.538500)",
        "(283.439000, 295.390200, 310.864400)",
        "(283.592600, 294.669700, 311.500600)",
        "(283.727200, 294.395900, 311.691900)",
        "(284.003400, 293.655400, 312.258200)",
        "(284.235600, 293.060600, 312.720900)",
        "(284.461500, 292.315300, 313.279600)",
        "(284.722300, 291.501800, 313.884900)",
        "(284.826500, 291.128000, 314.103600)",
        "(285.028900, 290.186300, 314.854600)",
        "(285.193800, 289.348600, 315.452000)",
        "(285.288900, 288.781300, 315.881300)",
        "(285.502600, 288.720200, 315.622600)",
        "(285.567400, 288.546000, 315.684000)",
        "(285.662100, 287.829300, 316.142400)",
        "(285.723400, 286.890400, 316.873600)",
        "(285.844300, 286.086700, 317.414000)",
        "(285.811400, 285.162600, 318.103000)",
        "(285.826200, 284.858500, 318.294000)",
        "(285.925300, 284.654400, 318.333800)",
        "(286.071400, 284.735000, 318.018000)",
        "(286.112200, 284.360000, 318.183900)",
        "(286.249800, 284.081300, 318.250500)",
        "(286.241600, 284.007300, 318.222700)",
        "(286.269400, 283.684700, 318.261700)",
        "(286.225000, 283.163000, 318.538900)",
        "(286.178800, 283.231900, 318.192800)",
        "(286.077700, 283.328400, 317.774100)",
        "(285.956700, 283.390800, 317.582000)",
        "(285.841400, 283.435400, 317.282000)",
        "(285.738400, 283.570200, 316.817400)",
        "(285.613600, 283.343500, 316.847400)",
        "(285.376500, 283.367700, 316.566200)",
        "(285.261700, 283.552400, 316.253000)",
        "(285.082200, 284.359100, 315.181500)",
        "(284.835100, 284.655900, 314.614700)",
        "(284.562000, 284.777700, 314.301500)",
        "(284.243300, 285.131200, 313.716800)",
        "(284.040200, 285.357100, 313.366000)",
        "(283.697700, 285.411300, 313.140400)",
        "(283.310700, 285.964100, 312.423200)",
        "(283.010400, 286.320900, 311.948100)",
        "(282.667600, 286.308000, 311.857800)",
        "(282.535900, 286.186600, 311.894800)",
        "(282.080900, 286.841800, 311.092400)",
        "(281.825600, 286.782200, 311.082000)",
        "(281.421000, 286.621000, 311.195700)",
        "(281.002800, 286.471400, 311.270500)",
        "(280.796800, 286.261600, 311.512000)",
        "(280.511000, 286.048500, 311.761200)",
        "(280.314600, 285.831800, 311.927800)",
        "(279.957600, 284.704300, 313.098300)",
        "(279.655400, 283.222700, 314.715100)",
        "(279.487400, 282.639600, 315.319100)",
        "(279.124300, 281.498000, 316.593200)",
        "(278.874100, 280.405200, 317.809000)",
        "(278.999200, 278.396800, 320.057700)",
        "(279.353300, 276.010900, 322.761900)",
        "(279.108500, 275.763700, 323.007000)",
        "(278.909100, 274.053600, 324.958700)",
        "(278.678200, 272.519300, 326.610700)",
        "(278.697300, 270.543900, 328.807000)",
        "(278.971200, 269.681500, 329.951000)",
        "(278.869800, 269.429900, 330.124500)",
        "(278.663400, 267.974700, 331.774400)",
        "(278.400200, 267.638200, 332.074300)",
        "(278.347000, 266.982900, 332.931100)",
        "(278.481800, 266.102200, 333.958400)",
        "(278.370800, 265.793000, 334.307700)",
        "(278.220900, 264.982500, 335.322100)",
        "(277.932200, 263.830000, 336.621200)",
        "(277.888500, 262.198900, 338.594900)",
        "(277.995300, 261.726500, 339.406600)",
        "(277.940000, 261.276500, 340.030200)",
        "(277.799800, 261.018200, 340.529700)",
        "(277.701300, 260.375600, 341.403900)",
        "(277.656900, 260.267900, 341.867300)",
        "(277.616500, 260.236200, 342.257400)",
        "(277.488400, 260.051800, 342.602500)",
        "(277.398700, 259.564200, 343.430500)",
        "(277.429100, 258.897300, 344.420200)",
        "(277.437300, 258.218900, 345.488700)",
        "(277.468400, 257.539900, 346.492400)",
        "(277.547600, 256.920300, 347.298400)",
        "(277.801700, 256.842600, 347.751800)",
        "(277.826800, 257.496900, 347.269900)",
        "(277.793800, 256.718000, 348.233900)",
        "(277.700900, 256.208900, 348.856600)",
        "(277.743500, 255.864600, 349.294500)",
        "(277.957200, 255.254600, 350.189600)",
        "(278.215500, 255.605400, 350.052800)",
        "(278.188000, 255.080100, 350.583200)",
        "(278.170000, 254.123500, 351.499500)",
        "(278.206000, 253.712100, 351.822400)",
        "(278.303200, 252.884800, 352.618500)",
        "(278.232500, 252.112900, 353.211500)",
        "(278.158900, 250.826500, 354.387500)",
        "(277.976700, 250.050100, 355.036800)",
        "(277.977900, 250.173800, 354.859700)",
        "(278.126900, 250.231200, 354.813800)",
        "(277.947200, 249.704400, 355.190600)",
        "(277.781400, 248.607600, 356.349700)",
        "(277.717400, 248.111700, 356.814500)",
        "(277.681900, 247.486300, 357.506300)",
        "(277.638500, 247.043100, 358.085900)",
        "(277.769400, 247.128000, 358.186000)",
        "(277.764400, 246.370100, 359.108300)",
        "(277.450000, 245.121600, 0.607962)",
        "(277.436800, 245.028100, 0.770280)",
        "(277.276300, 246.174800, 359.710100)",
        "(277.157000, 246.454000, 359.734800)",
        "(276.943900, 245.575100, 0.967174)",
        "(276.736000, 245.128700, 1.731391)",
        "(276.672100, 245.024100, 1.935827)",
        "(276.460800, 245.312500, 2.038030)",
        "(276.391100, 246.943800, 0.766774)",
        "(276.185600, 248.168600, 359.877800)",
        "(275.975000, 249.704100, 358.751600)",
        "(275.915100, 250.776900, 357.870000)",
        "(275.742600, 253.095000, 355.911000)",
        "(275.648900, 255.851400, 353.570900)",
        "(275.597500, 258.963100, 350.836700)",
        "(275.460900, 262.411200, 347.690600)",
        "(275.487000, 264.286900, 345.989500)",
        "(275.466400, 267.448200, 343.072800)",
        "(275.484300, 268.844800, 342.197500)",
        "(275.674900, 271.751300, 339.684400)",
        "(275.888300, 274.139800, 337.686800)",
        "(275.926900, 275.220900, 336.747200)",
        "(275.978400, 277.349000, 334.899100)",
        "(275.993000, 278.566000, 334.002100)",
        "(276.050600, 279.716600, 333.161000)",
        "(276.250300, 279.670000, 333.642100)",
        "(276.394000, 279.467500, 334.101400)",
        "(276.472100, 280.738800, 333.115500)",
        "(276.493300, 282.849500, 331.334900)",
        "(276.577500, 284.163500, 330.234600)",
        "(276.567400, 285.170500, 329.519800)",
        "(276.555300, 285.373400, 329.480400)",
        "(276.518400, 285.883500, 329.232900)",
        "(276.474200, 285.992600, 329.393600)",
        "(276.457900, 286.321200, 329.291000)",
        "(276.390400, 286.244800, 329.546800)",
        "(276.336500, 285.991200, 329.929700)",
        "(276.227400, 285.790400, 330.308400)",
        "(276.163500, 285.327000, 330.999000)",
        "(276.154300, 285.912300, 330.549500)",
        "(276.156700, 286.921300, 329.709900)",
        "(276.157500, 287.084000, 329.632200)",
        "(276.234900, 286.902500, 329.915900)",
        "(276.253700, 286.130800, 330.858900)",
        "(276.257600, 285.311700, 331.783600)",
        "(276.361000, 284.353300, 332.842600)",
        "(276.434900, 284.064900, 333.133300)",
        "(276.474800, 283.009600, 334.286200)",
        "(276.562900, 282.637600, 334.637700)",
        "(276.763100, 282.004100, 335.373500)",
        "(276.999700, 281.308300, 336.127000)",
        "(277.153600, 281.363100, 336.061000)",
        "(277.226700, 282.200200, 335.219300)",
        "(277.241500, 283.122400, 334.247500)",
        "(277.308500, 284.317700, 333.038400)",
        "(277.644000, 285.276600, 332.161800)",
        "(277.765100, 285.434300, 332.059000)",
        "(277.869100, 286.643400, 330.877900)",
        "(277.927000, 287.708200, 329.842300)",
        "(278.050600, 288.919200, 328.612300)",
        "(278.226300, 289.421600, 328.290600)",
        "(278.366600, 289.677400, 328.086200)",
        "(278.619000, 290.354100, 327.520500)",
        "(278.728500, 291.418800, 326.533300)",
        "(278.892800, 292.482100, 325.590600)",
        "(279.072500, 293.750200, 324.433600)",
        "(279.158700, 294.363400, 323.849200)",
        "(279.223300, 295.592000, 322.685500)",
        "(279.365400, 296.694400, 321.700700)",
        "(279.502200, 297.426400, 321.079500)",
        "(279.745400, 297.725900, 320.815300)",
        "(279.842000, 298.043300, 320.514600)",
        "(279.947000, 299.153900, 319.417800)",
        "(280.108600, 299.669600, 318.941100)",
        "(280.234900, 300.394600, 318.228400)",
        "(280.318900, 300.694300, 318.016800)",
        "(280.370000, 301.309600, 317.330400)",
        "(280.454500, 301.827400, 316.886400)",
        "(280.558200, 302.455600, 316.174700)",
        "(280.627800, 303.994500, 314.551600)",
        "(280.792600, 304.872800, 313.575200)",
        "(280.845900, 305.309000, 313.047600)",
        "(280.899700, 306.495800, 311.661500)",
        "(281.080700, 307.535100, 310.658900)",
        "(281.160000, 308.774200, 309.370400)",
        "(281.281200, 310.184300, 307.854200)",
        "(281.273900, 310.890000, 307.001500)",
        "(281.253400, 310.967900, 306.925600)",
        "(281.289000, 311.067400, 306.589500)",
        "(281.283400, 311.061600, 306.578500)",
        "(281.199800, 310.611000, 306.898100)",
        "(281.123100, 310.269600, 307.241700)",
        "(281.011100, 310.152900, 307.219100)",
        "(280.993300, 310.311700, 306.911700)",
        "(281.005400, 310.508100, 306.549900)",
        "(280.978500, 310.080200, 306.782600)",
        "(280.970800, 309.304900, 307.475900)",
        "(280.918700, 308.577600, 307.942200)",
        "(280.900200, 307.811800, 308.625200)",
        "(281.086500, 306.888000, 309.326900)",
        "(281.343300, 305.372300, 310.784800)",
        "(281.469500, 305.191800, 310.806100)",
        "(281.615600, 304.187700, 311.700000)",
        "(281.942900, 303.266400, 312.429800)",
        "(282.218600, 302.278200, 313.254300)",
        "(282.456300, 300.634000, 314.653000)",
        "(282.521600, 299.969100, 315.191100)",
        "(282.738600, 298.849600, 316.098700)",
        "(283.036100, 297.959700, 316.623500)",
        "(283.209800, 296.382000, 317.928900)",
        "(283.306800, 294.784000, 319.158100)",
        "(283.376600, 294.149300, 319.606400)",
        "(283.482200, 292.912900, 320.456700)",
        "(283.542500, 291.815800, 321.176400)",
        "(283.657600, 290.290400, 322.259200)",
        "(283.669100, 289.238100, 322.792300)",
        "(283.739500, 288.700000, 323.083700)",
        "(283.721600, 287.518300, 323.803200)",
        "(283.716200, 287.159600, 323.639200)",
        "(283.791300, 286.445300, 323.914800)",
        "(283.839300, 285.377800, 324.505900)",
        "(283.767900, 284.648900, 324.967900)",
        "(283.508900, 283.355500, 325.961700)",
        "(283.219900, 283.687000, 325.210400)",
        "(283.198000, 284.320300, 324.239700)",
        "(283.101200, 284.349700, 323.932000)",
        "(283.012300, 284.247700, 323.910400)",
        "(282.901300, 284.202000, 323.599000)",
        "(282.591000, 283.432400, 324.163000)",
        "(282.405700, 283.581500, 323.658100)",
        "(282.176700, 283.055500, 323.956000)",
        "(282.101400, 282.540000, 324.393700)",
        "(282.114700, 282.689100, 324.015000)",
        "(282.082400, 283.183400, 323.348400)",
        "(282.144600, 283.547500, 322.831400)",
        "(282.191400, 283.326600, 322.938600)",
        "(282.246600, 283.312800, 322.886100)",
        "(282.451000, 283.480800, 322.499200)",
        "(282.583300, 282.946500, 322.933100)",
        "(282.604500, 282.441500, 323.221200)",
        "(282.621300, 281.526700, 324.030200)",
        "(282.614800, 281.618500, 323.838600)",
        "(282.681900, 281.577900, 323.761300)",
        "(282.825300, 281.732800, 323.480400)",
        "(282.861700, 282.045300, 323.052300)",
        "(282.927500, 282.271200, 322.798200)",
        "(282.955000, 282.415000, 322.595900)",
        "(283.056500, 282.285100, 322.592000)",
        "(283.209400, 282.144700, 322.570300)",
        "(283.432700, 281.848100, 322.726800)",
        "(283.574800, 281.558800, 322.767900)",
        "(283.586400, 281.364100, 322.834000)",
        "(283.861900, 281.405900, 322.495400)",
        "(284.082200, 281.292200, 322.289600)",
        "(284.104700, 280.392300, 322.801300)",
        "(284.009300, 280.042700, 322.841100)",
        "(284.048300, 279.872800, 322.857300)",
        "(284.138300, 279.667800, 322.659700)",
        "(284.114500, 279.082400, 322.871100)",
        "(284.029900, 279.088400, 322.547600)",
        "(283.957900, 279.187500, 322.111600)",
        "(283.882300, 279.245200, 321.963500)",
        "(283.923000, 279.648800, 321.170000)",
        "(283.665300, 279.316300, 321.173700)",
        "(283.424600, 279.439100, 320.675600)",
        "(283.175400, 279.355000, 320.580200)",
        "(283.076000, 279.333800, 320.428000)",
        "(282.748900, 279.153000, 320.377900)",
        "(282.565000, 278.903600, 320.623900)",
        "(282.379800, 278.825900, 320.552400)",
        "(282.136700, 278.317800, 321.024200)",
        "(282.003600, 278.316800, 321.016600)",
        "(281.720400, 279.182300, 320.027700)",
        "(281.555800, 279.142800, 320.053300)",
        "(281.315400, 279.088800, 320.018200)",
        "(281.223200, 278.347100, 320.877300)",
        "(281.149700, 278.196100, 321.036000)",
        "(281.041400, 278.295900, 320.915600)",
        "(281.007500, 277.662200, 321.704500)",
        "(280.977400, 276.926400, 322.473900)",
        "(280.767700, 275.713100, 323.701900)",
        "(280.527400, 275.369800, 324.068000)",
        "(280.448300, 274.936000, 324.605500)",
        "(280.518700, 274.696700, 324.930900)",
        "(280.607100, 273.800300, 326.072700)",
        "(280.478400, 274.072400, 325.711300)",
        "(280.290400, 273.937900, 325.880100)",
        "(280.135100, 272.707600, 327.150000)",
        "(279.887000, 271.889600, 327.993000)",
        "(279.698400, 271.767200, 328.166100)",
        "(279.619600, 271.726000, 328.203000)",
        "(279.545300, 271.302000, 328.663400)",
        "(279.407100, 270.088300, 329.929000)",
        "(279.184400, 269.432500, 330.566600)",
        "(279.040000, 269.295300, 330.711700)",
        "(278.853300, 268.701700, 331.339000)",
        "(278.824900, 268.246800, 331.871900)",
        "(278.843700, 268.325700, 331.814500)",
        "(278.790600, 268.358300, 331.806100)",
        "(278.462800, 267.592100, 332.700500)",
        "(278.254200, 267.256200, 333.026900)",
        "(278.171100, 267.084100, 333.234200)",
        "(278.045500, 266.704300, 333.709100)",
        "(277.973000, 266.829000, 333.717400)",
        "(277.999200, 266.443500, 334.137700)",
        "(277.943500, 265.579100, 335.165300)",
        "(277.961000, 265.244200, 335.538400)",
        "(277.709000, 265.262800, 335.441700)",
        "(277.511700, 264.142800, 336.653300)",
        "(277.598300, 263.301800, 337.636000)",
        "(277.793100, 261.954300, 339.147800)",
        "(277.798500, 261.699000, 339.450200)",
        "(277.585300, 260.778900, 340.429800)",
        "(277.329700, 259.724300, 341.471100)",
        "(277.378800, 258.432100, 342.810100)",
        "(277.473600, 257.748700, 343.494600)",
        "(277.445300, 257.479400, 343.743400)",
        "(277.326800, 256.956800, 344.285800)",
        "(277.276000, 256.968600, 344.255900)",
        "(277.180000, 256.378800, 344.916700)",
        "(277.192800, 256.176700, 345.108900)",
        "(277.178200, 255.733500, 345.575600)",
        "(277.137000, 254.116600, 347.338100)",
        "(277.044200, 253.547100, 348.025100)",
        "(277.050200, 253.546100, 348.108000)",
        "(276.988600, 253.607500, 348.092500)",
        "(277.000100, 253.766600, 347.961000)",
        "(276.941500, 253.201900, 348.824500)",
        "(276.888000, 253.204300, 349.118200)",
        "(276.800900, 253.143300, 349.500500)",
        "(276.695800, 253.367400, 349.531700)",
        "(276.595800, 253.438600, 349.647900)",
        "(276.385300, 253.755300, 349.754700)",
        "(276.236300, 254.992200, 349.012600)",
        "(276.175700, 256.856700, 347.664100)",
        "(276.085000, 258.105600, 346.933400)",
        "(276.019200, 258.427200, 346.900000)",
        "(275.853800, 259.688800, 346.168600)",
        "(275.726500, 260.043500, 346.468500)",
        "(275.626300, 261.600300, 345.507100)",
        "(275.524300, 262.613600, 344.787800)",
        "(275.293600, 264.021900, 343.886400)",
        "(275.111000, 263.442300, 345.230400)",
        "(275.008200, 264.406300, 344.831600)",
        "(274.915100, 264.873700, 344.868100)",
        "(274.826500, 265.730400, 344.598200)",
        "(274.803400, 265.905500, 344.682000)",
        "(274.828600, 266.555100, 344.516700)",
        "(274.817700, 266.749800, 344.750700)",
        "(274.741500, 266.769300, 345.142100)",
        "(274.775300, 267.338400, 344.991700)",
        "(274.772800, 268.252400, 344.217300)",
        "(274.822100, 269.227600, 343.595500)",
        "(274.798100, 271.406900, 341.651200)",
        "(274.774500, 273.424000, 339.905300)",
        "(274.839400, 274.638800, 339.023500)",
        "(274.851000, 275.302000, 338.448500)",
        "(274.864000, 274.996900, 339.119700)",
        "(274.819300, 275.103300, 339.387100)",
        "(274.785500, 277.285900, 337.439500)",
        "(274.807600, 279.177100, 335.910000)",
        "(274.846100, 280.889800, 334.304900)",
        "(274.884000, 284.439400, 330.951600)",
        "(274.914700, 287.329300, 328.306700)",
        "(274.958100, 291.678800, 324.032500)",
        "(275.102500, 295.562700, 320.415600)",
        "(275.202000, 297.504300, 318.523100)",
        "(275.376100, 300.512500, 315.722300)",
        "(275.652700, 302.124300, 314.291500)",
        "(275.845400, 304.831600, 311.639600)",
        "(275.935900, 307.255600, 309.222100)",
        "(276.030300, 307.258200, 309.261800)",
        "(276.256700, 307.248400, 309.352500)",
        "(276.343200, 307.494100, 308.986300)",
        "(276.405600, 306.481100, 309.953600)",
        "(276.527000, 305.970800, 310.326100)",
        "(276.596400, 306.308100, 309.904500)",
        "(276.780700, 306.099700, 310.061100)",
        "(277.051900, 305.322900, 310.719300)",
        "(277.207700, 305.980100, 309.903500)",
        "(277.324900, 306.075300, 309.709900)",
        "(277.422900, 305.612900, 310.113500)",
        "(277.631300, 304.810300, 310.875000)",
        "(277.876900, 304.718700, 310.798600)",
        "(278.008400, 304.830900, 310.683500)",
        "(278.005900, 305.685600, 309.745700)",
        "(278.009100, 306.179000, 309.230200)",
        "(278.233400, 305.683000, 309.781600)",
        "(278.425400, 305.867600, 309.512600)",
        "(278.340400, 305.617700, 309.851800)",
        "(278.240200, 305.513000, 310.050600)",
        "(278.211600, 305.682500, 309.893500)",
        "(278.233900, 305.929100, 309.649400)",
        "(278.281500, 305.480100, 310.240400)",
        "(278.415700, 305.011300, 310.815800)",
        "(278.722700, 305.209500, 310.709600)",
        "(278.831200, 305.514800, 310.462500)",
        "(279.034400, 305.117600, 310.978600)",
        "(279.200000, 304.852100, 311.484100)",
        "(279.396200, 304.339200, 312.101000)",
        "(279.439800, 302.912200, 313.796300)",
        "(279.522000, 303.155800, 313.539100)",
        "(279.709700, 303.454400, 313.517300)",
        "(279.889300, 303.668500, 313.426400)",
        "(279.958100, 304.776100, 312.455300)",
        "(280.037900, 305.955400, 311.429600)",
        "(280.100200, 305.905300, 311.596000)",
        "(280.216900, 305.928100, 311.661000)",
        "(280.282000, 306.546400, 311.231300)",
        "(280.392500, 307.281000, 310.798700)",
        "(280.496500, 307.805700, 310.282700)",
        "(280.673000, 308.375000, 309.886600)",
        "(280.711000, 307.664600, 310.679900)",
        "(280.649500, 307.832500, 310.448100)",
        "(280.639500, 307.324100, 310.948200)",
        "(280.632200, 306.350800, 311.895200)",
        "(280.704700, 305.721100, 312.437500)",
        "(280.698400, 305.115800, 312.853800)",
        "(280.660800, 305.770400, 312.098500)",
        "(280.690000, 306.515700, 311.184400)",
        "(280.739900, 306.966200, 310.577800)",
        "(280.802700, 307.124100, 310.340300)",
        "(280.770300, 307.219200, 310.032900)",
        "(280.792500, 307.052600, 310.039200)",
        "(280.871300, 307.178800, 309.830400)",
        "(280.956800, 307.266300, 309.559000)",
        "(280.991300, 306.781600, 310.062000)",
        "(281.101700, 305.741100, 310.760800)",
        "(280.963300, 303.862000, 312.375300)",
        "(280.879500, 301.796000, 314.288300)",
        "(280.846000, 301.115700, 314.805300)",
        "(280.899300, 299.391600, 316.067800)",
        "(280.776600, 297.574700, 317.630800)",
        "(280.944300, 297.345500, 317.446300)",
        "(281.088300, 297.400400, 316.934700)",
        "(281.185100, 296.237900, 317.785200)",
        "(281.156900, 295.320800, 318.515900)",
        "(281.237800, 293.864300, 319.528200)",
        "(281.279000, 292.466100, 320.530900)",
        "(281.297100, 290.871500, 321.778400)",
        "(281.500800, 290.482300, 321.925300)",
        "(281.665500, 290.838400, 321.403100)",
        "(281.927200, 291.227500, 320.571500)",
        "(282.055500, 290.955200, 320.503300)",
        "(282.184300, 290.206400, 320.791600)",
        "(282.342300, 288.970700, 321.809200)",
        "(282.465900, 288.483200, 322.220400)",
        "(282.782800, 288.234600, 322.118400)",
        "(283.077500, 287.582600, 322.472800)",
        "(283.235600, 286.821300, 322.940800)",
        "(283.382600, 286.577500, 322.904600)",
        "(283.489300, 286.629400, 322.783900)",
        "(283.682200, 286.760900, 322.465700)",
        "(283.936600, 286.461400, 322.550800)",
        "(284.094500, 285.894300, 322.950900)",
        "(284.199300, 285.237800, 323.413600)",
        "(284.216400, 285.182400, 323.378300)",
        "(284.369900, 285.140600, 323.190100)",
        "(284.473400, 285.091100, 323.031900)",
        "(284.654600, 284.537300, 323.427100)",
        "(284.762800, 284.090100, 323.610500)",
        "(284.786500, 283.721400, 323.803700)",
        "(284.816400, 282.563800, 324.676200)",
        "(284.866800, 280.876000, 326.085200)",
        "(284.914700, 280.020500, 326.645600)",
        "(284.972900, 280.050700, 326.198500)",
        "(284.960700, 279.929400, 326.187000)",
        "(284.893400, 279.307100, 326.491900)",
        "(284.884300, 278.761900, 326.699200)",
        "(284.782600, 278.262500, 326.770800)",
        "(284.695700, 277.267900, 327.427800)",
        "(284.608100, 276.738500, 327.820400)",
        "(284.483000, 276.097100, 328.099800)",
        "(284.409500, 275.944700, 327.875600)",
        "(284.204000, 276.021900, 327.246600)",
        "(283.969800, 275.540100, 327.418900)",
        "(283.828100, 275.223400, 327.528600)",
        "(283.600700, 274.482100, 327.785600)",
        "(283.259100, 274.242100, 327.744400)",
        "(283.092600, 275.271100, 326.363000)",
        "(282.827400, 275.576200, 325.805100)",
        "(282.718800, 275.478200, 325.650200)",
        "(282.336900, 274.354900, 326.610000)",
        "(282.164000, 274.447900, 326.164300)",
        "(281.969900, 274.191300, 326.244100)",
        "(281.702400, 273.875400, 326.376200)",
        "(281.606400, 273.903400, 326.204100)",
        "(281.454200, 273.640800, 326.250800)",
        "(281.349500, 273.413200, 326.300400)",
        "(281.271500, 273.481800, 326.081300)",
        "(281.297400, 273.469300, 325.940100)",
        "(281.326300, 273.579200, 325.747800)",
        "(281.257400, 273.684600, 325.450400)",
        "(281.211300, 273.152800, 325.814800)",
        "(281.163400, 272.753500, 326.044300)",
        "(281.138000, 271.870800, 326.752400)",
        "(281.157000, 271.727800, 326.805500)",
        "(281.221000, 271.679300, 326.653400)",
        "(281.264400, 271.317200, 326.902400)",
        "(281.226700, 271.115100, 326.866000)",
        "(281.191400, 271.024800, 326.830700)",
        "(281.185500, 270.954500, 326.857300)",
        "(281.184700, 270.901900, 326.779300)",
        "(281.107100, 270.517900, 327.042100)",
        "(281.081100, 269.884600, 327.661200)",
        "(281.072100, 269.530500, 328.038900)",
        "(281.016800, 269.559600, 327.973800)",
        "(280.961100, 269.351500, 328.292100)",
        "(280.797000, 269.431500, 328.237700)",
        "(280.618500, 269.494000, 328.263500)",
        "(280.417600, 269.419000, 328.360600)",
        "(280.369000, 269.243500, 328.578700)",
        "(280.151600, 269.043000, 328.852700)",
        "(279.923900, 268.495200, 329.556000)",
        "(279.829100, 268.073400, 330.242500)",
        "(279.574900, 267.840900, 330.420000)",
        "(279.403500, 267.671800, 330.624400)",
        "(279.254600, 266.504000, 331.875500)",
        "(279.067400, 264.923000, 333.724100)",
        "(278.801000, 264.757200, 333.929100)",
        "(278.653600, 263.990600, 334.804900)",
        "(278.398100, 263.321600, 335.433200)",
        "(278.035700, 261.509500, 337.416700)",
        "(277.808000, 260.493700, 338.627600)",
        "(277.697700, 259.887900, 339.464500)",
        "(277.333600, 258.162200, 341.346300)",
        "(277.170500, 257.139500, 342.535600)",
        "(276.901900, 255.406800, 344.545000)",
        "(276.697600, 254.702200, 345.445100)",
        "(276.447000, 252.996000, 347.369900)",
        "(276.068800, 250.011100, 350.522200)",
        "(275.859500, 247.948900, 352.786500)",
        "(275.572600, 245.482500, 355.444200)",
        "(275.385500, 243.078700, 358.178400)",
        "(275.216100, 241.358300, 0.152136)",
        "(275.068900, 239.518600, 2.265714)",
        "(274.977100, 238.304400, 3.594793)",
        "(274.751000, 235.588700, 6.414224)",
        "(274.636800, 231.430400, 10.757840)",
        "(274.523200, 228.904200, 13.390030)",
        "(274.498000, 225.935900, 16.442030)",
        "(274.472100, 224.782100, 17.649440)",
        "(274.300600, 222.288100, 20.202470)",
        "(274.217700, 220.507700, 22.027970)",
        "(274.166900, 218.296200, 24.241400)",
        "(274.142900, 217.133300, 25.479290)",
        "(274.150800, 217.393600, 25.219620)",
        "(274.205700, 215.529300, 27.114280)",
        "(274.140700, 214.393800, 28.248120)",
        "(274.281600, 215.603600, 27.065410)",
        "(274.319500, 216.245400, 26.501380)",
        "(274.380200, 217.798900, 24.933430)",
        "(274.287700, 216.762300, 25.831120)",
        "(274.344400, 213.120500, 29.583940)",
        "(274.405200, 213.504200, 29.127940)",
        "(274.611100, 214.084800, 28.694570)",
        "(274.683500, 214.198800, 28.655130)",
        "(274.855000, 214.453600, 28.461980)",
        "(274.865200, 213.323900, 29.681600)",
        "(274.760800, 212.574100, 30.413350)",
        "(274.786400, 210.034900, 33.151520)",
        "(274.766700, 208.221200, 35.118020)",
        "(274.679100, 208.572800, 35.036550)",
        "(274.568700, 209.584800, 34.271370)",
        "(274.380100, 205.934300, 38.294540)",
        "(274.265500, 206.370200, 38.169180)",
        "(274.228800, 207.229600, 37.540970)",
        "(274.137400, 208.165400, 37.136650)",
        "(274.006400, 211.818400, 33.909260)",
        "(273.680900, 208.864800, 37.107320)",
        "(273.520300, 202.496300, 44.078350)",
        "(273.466900, 200.016800, 46.818380)",
        "(273.366700, 197.393100, 50.003300)",
        "(273.260600, 194.305900, 53.599900)",
        "(273.122900, 188.411400, 60.041210)",
        "(272.867200, 186.280800, 62.635040)",
        "(272.757300, 184.104400, 65.054320)",
        "(272.521300, 182.969100, 66.669080)",
        "(272.262300, 178.339000, 71.727320)",
        "(272.192500, 172.850700, 77.757050)",
        "(272.026600, 171.926200, 79.188200)",
        "(271.900200, 171.745600, 79.590710)",
        "(271.525000, 170.384400, 81.323750)",
        "(271.339300, 169.023300, 83.053860)",
        "(271.268200, 168.464100, 84.071070)",
        "(271.318500, 167.721200, 85.267650)",
        "(271.314000, 166.953500, 86.280640)",
        "(271.125000, 166.797800, 86.783480)",
        "(270.944600, 169.107100, 84.759610)",
        "(270.955300, 166.266400, 88.033810)",
        "(270.927000, 166.360800, 88.262300)",
        "(270.919000, 165.303000, 89.481500)",
        "(270.913600, 166.660500, 88.425280)",
        "(270.968300, 160.501800, 94.940300)",
        "(270.950400, 161.035500, 94.728860)",
        "(270.920300, 159.067400, 97.000950)",
        "(270.922600, 157.929600, 98.300990)",
        "(270.855000, 158.127300, 98.368180)",
        "(270.802300, 158.329000, 98.500820)",
        "(270.756200, 165.735900, 91.415500)",
        "(270.605200, 172.206300, 85.262880)",
        "(270.554300, 178.768800, 78.801120)",
        "(270.529400, 173.136400, 84.798000)",
        "(270.436100, 167.408200, 90.835060)",
        "(270.496500, 172.098700, 86.479390)",
        "(270.600000, 179.470300, 79.474890)",
        "(270.574700, 181.884100, 77.172900)",
        "(270.612300, 191.177500, 68.242180)",
        "(270.512100, 195.560700, 64.078690)",
        "(270.335700, 217.599700, 42.287280)",
        "(270.333400, 269.136000, 350.917500)",
        "(270.443700, 286.083100, 334.030600)",
        "(270.549700, 297.548400, 322.816800)",
        "(270.710200, 310.462700, 309.953800)",
        "(270.895300, 324.916100, 295.519100)",
        "(271.262400, 328.761800, 291.650900)",
        "(271.439900, 327.131600, 293.236300)",
        "(271.797000, 321.972100, 298.398000)",
        "(272.018600, 322.107000, 298.188200)",
        "(272.481000, 318.535900, 301.703900)",
        "(272.995500, 318.427500, 301.605700)",
        "(273.295200, 316.615200, 303.412100)",
        "(273.639600, 315.550500, 304.281700)",
        "(273.898600, 311.396100, 308.443400)",
        "(274.086500, 309.744100, 309.997400)",
        "(274.225300, 308.983000, 310.684300)",
        "(274.325700, 309.529700, 310.066700)",
        "(274.425100, 310.103800, 309.412000)",
        "(274.405900, 309.804000, 309.696000)",
        "(274.555700, 309.840300, 309.621300)",
        "(274.701400, 311.863000, 307.506100)",
        "(274.832800, 312.137200, 307.282000)",
        "(274.971900, 313.613400, 305.791000)",
        "(275.093600, 314.131000, 305.474800)",
        "(275.178900, 316.270100, 303.629600)",
        "(275.379400, 319.322200, 300.907900)",
        "(275.461900, 320.940700, 299.502400)",
        "(275.624700, 323.640600, 297.279400)",
        "(275.728500, 325.995000, 295.247200)",
        "(275.714700, 328.661300, 292.950600)",
        "(275.800200, 330.011300, 292.338300)",
        "(275.880600, 331.341400, 291.195700)",
        "(276.083500, 332.597700, 290.543700)",
        "(276.352000, 334.196800, 289.271900)",
        "(276.421600, 334.384000, 289.570000)",
        "(276.405200, 334.405100, 289.856700)",
        "(276.590100, 336.780600, 287.744100)",
        "(276.882100, 337.526600, 287.359100)",
        "(277.176200, 337.737700, 287.240900)",
        "(277.349300, 337.863000, 287.141800)",
        "(277.511700, 337.403400, 287.528900)",
        "(277.609200, 335.947700, 288.914600)",
        "(277.646200, 333.634200, 290.902300)",
        "(277.824300, 331.031600, 293.209900)",
        "(278.050200, 329.913400, 293.830000)",
        "(278.242000, 328.573000, 294.709000)",
        "(278.321200, 328.339100, 294.636500)",
        "(278.242400, 327.339800, 295.179600)",
        "(278.156100, 326.427900, 295.608900)",
        "(278.185500, 325.409900, 295.975700)",
        "(278.188100, 323.758600, 296.865000)",
        "(278.112600, 321.833800, 298.458900)",
        "(277.826300, 319.086700, 300.494900)",
        "(277.760600, 317.083000, 301.652500)",
        "(277.579300, 314.939400, 303.168800)",
        "(277.564100, 313.932400, 303.878500)",
        "(277.646800, 312.882900, 304.283900)",
        "(277.770400, 311.940900, 304.559500)",
        "(277.795100, 310.928100, 304.965500)",
        "(277.924600, 309.423900, 305.964500)",
        "(278.042100, 309.086600, 306.024400)",
        "(278.295100, 308.065500, 306.465100)",
        "(278.451900, 307.348200, 306.722200)",
        "(278.534000, 305.732600, 307.941700)",
        "(278.686500, 304.032000, 309.220200)",
        "(278.743500, 301.613400, 311.155800)",
        "(278.772100, 300.478000, 312.127200)",
        "(278.977600, 299.195000, 312.947200)",
        "(279.129200, 297.504900, 314.284700)",
        "(279.157400, 295.322900, 316.169500)",
        "(279.262200, 295.198200, 316.102300)",
        "(279.560600, 294.624900, 316.337300)",
        "(279.696600, 293.772200, 316.985300)",
        "(279.899200, 292.646100, 318.017000)",
        "(280.069300, 291.668300, 318.693900)",
        "(280.080200, 289.485900, 320.598400)",
        "(280.095200, 288.247100, 321.639000)",
        "(280.269200, 285.941500, 323.771600)",
        "(280.418200, 284.527500, 324.869200)",
        "(280.539100, 283.846500, 325.236100)",
        "(280.608500, 283.753000, 325.191300)",
        "(280.675400, 283.628800, 324.944400)",
        "(280.660400, 281.602400, 326.609600)",
        "(280.599600, 279.201400, 328.624800)",
        "(280.701800, 277.265800, 330.199300)",
        "(280.830900, 276.299300, 330.745000)",
        "(280.884400, 275.234400, 331.687000)",
        "(280.982500, 273.959000, 332.670700)",
        "(281.226300, 273.973900, 332.332000)",
        "(281.440400, 273.576400, 332.372200)",
        "(281.571400, 273.269800, 332.487400)",
        "(281.700100, 272.050700, 333.357500)",
        "(281.839100, 271.374700, 333.718200)",
        "(282.029500, 271.591200, 333.117700)",
        "(282.116800, 270.752400, 333.693500)",
        "(282.116500, 269.903600, 334.319800)",
        "(282.134600, 269.098600, 334.874800)",
        "(282.087300, 268.900800, 334.811200)",
        "(282.032300, 268.261900, 335.140100)",
        "(281.858300, 267.248900, 335.859100)",
        "(281.756500, 267.055200, 335.934300)",
        "(281.645700, 267.214900, 335.492400)",
        "(281.614500, 266.583500, 335.887200)",
        "(281.543400, 266.571300, 335.520400)",
        "(281.388000, 265.225500, 336.630400)",
        "(281.196900, 266.063400, 335.497400)",
        "(281.151200, 266.488300, 334.917000)",
        "(281.048300, 266.648300, 334.498300)",
        "(280.881700, 266.882300, 333.992500)",
        "(280.697400, 266.786200, 333.915800)",
        "(280.439700, 266.683000, 333.859400)",
        "(280.306500, 267.169200, 333.231300)",
        "(280.021700, 267.378300, 332.800600)",
        "(279.756900, 267.695900, 332.327300)",
        "(279.653600, 268.517100, 331.412700)",
        "(279.472700, 268.822100, 331.062100)",
        "(279.265600, 269.484700, 330.362200)",
        "(279.013000, 269.906300, 329.854800)",
        "(279.002100, 270.483100, 329.124900)",
        "(278.947200, 270.227800, 329.354200)",
        "(278.931400, 270.136300, 329.476700)",
        "(278.666100, 270.444500, 329.065200)",
        "(278.403000, 270.359800, 329.027200)",
        "(278.212000, 269.277100, 330.038700)",
        "(278.073500, 268.095300, 331.133900)",
        "(277.975000, 268.143900, 331.026500)",
        "(277.811400, 268.200700, 330.907400)",
        "(277.661900, 267.392000, 331.758200)",
        "(277.595600, 266.333900, 332.848100)",
        "(277.416300, 265.700100, 333.345300)",
        "(277.226700, 265.332200, 333.676500)",
        "(277.032300, 263.968600, 335.100700)",
        "(276.989200, 263.078300, 336.030100)",
        "(276.894300, 262.497200, 336.645800)",
        "(276.903400, 262.798500, 336.396000)",
        "(276.938200, 263.185100, 336.049300)",
[truncated: 525,823 more chars]
