# Supplementary material for: Playing the mirror game in virtual reality with an autonomous character
Source: Sci Rep. 2022 Dec 9;12:21329. doi: 10.1038/s41598-022-25197-z (PMC9734752; doi:10.1038/s41598-022-25197-z)
Supplement: Supplementary file 2 — Supplementary Information 1. [file 41598_2022_25197_MOESM2_ESM.zip › Data/Couple14/condition3_trial1_player1.json]

{
    "isFemale": true,
    "eyesLevel": 1.695455551147461,
    "timestamps": [
        0.0,
        0.0200042724609375,
        0.040008544921875,
        0.05999755859375,
        0.0800018310546875,
        0.100006103515625,
        0.1200103759765625,
        0.1399993896484375,
        0.160003662109375,
        0.1800079345703125,
        0.1999969482421875,
        0.220001220703125,
        0.2400054931640625,
        0.260009765625,
        0.279998779296875,
        0.3000030517578125,
        0.32000732421875,
        0.339996337890625,
        0.3600006103515625,
        0.3800048828125,
        0.4000091552734375,
        0.4199981689453125,
        0.44000244140625,
        0.4600067138671875,
        0.480010986328125,
        0.5,
        0.5200042724609375,
        0.540008544921875,
        0.55999755859375,
        0.5800018310546875,
        0.600006103515625,
        0.6200103759765625,
        0.6399993896484375,
        0.660003662109375,
        0.6800079345703125,
        0.6999969482421875,
        0.720001220703125,
        0.7400054931640625,
        0.760009765625,
        0.779998779296875,
        0.8000030517578125,
        0.82000732421875,
        0.839996337890625,
        0.8600006103515625,
        0.8800048828125,
        0.9000091552734375,
        0.9199981689453125,
        0.94000244140625,
        0.9600067138671875,
        0.980010986328125,
        1.0,
        1.0200042724609376,
        1.040008544921875,
        1.05999755859375,
        1.0800018310546876,
        1.100006103515625,
        1.1200103759765626,
        1.1399993896484376,
        1.160003662109375,
        1.1800079345703126,
        1.1999969482421876,
        1.220001220703125,
        1.2400054931640626,
        1.260009765625,
        1.279998779296875,
        1.3000030517578126,
        1.32000732421875,
        1.339996337890625,
        1.3600006103515626,
        1.3800048828125,
        1.4000091552734376,
        1.4199981689453126,
        1.44000244140625,
        1.4600067138671876,
        1.480010986328125,
        1.5,
        1.5200042724609376,
        1.540008544921875,
        1.55999755859375,
        1.5800018310546876,
        1.600006103515625,
        1.6200103759765626,
        1.6399993896484376,
        1.660003662109375,
        1.6800079345703126,
        1.6999969482421876,
        1.720001220703125,
        1.7400054931640626,
        1.760009765625,
        1.779998779296875,
        1.8000030517578126,
        1.82000732421875,
        1.839996337890625,
        1.8600006103515626,
        1.8800048828125,
        1.9000091552734376,
        1.9199981689453126,
        1.94000244140625,
        1.9600067138671876,
        1.980010986328125,
        2.0,
        2.0200042724609377,
        2.040008544921875,
        2.05999755859375,
        2.0800018310546877,
        2.100006103515625,
        2.1200103759765627,
        2.1399993896484377,
        2.160003662109375,
        2.1800079345703127,
        2.1999969482421877,
        2.220001220703125,
        2.2400054931640627,
        2.260009765625,
        2.279998779296875,
        2.3000030517578127,
        2.32000732421875,
        2.339996337890625,
        2.3600006103515627,
        2.3800048828125,
        2.4000091552734377,
        2.4199981689453127,
        2.44000244140625,
        2.4600067138671877,
        2.480010986328125,
        2.5,
        2.5200042724609377,
        2.540008544921875,
        2.55999755859375,
        2.5800018310546877,
        2.600006103515625,
        2.6200103759765627,
        2.6399993896484377,
        2.660003662109375,
        2.6800079345703127,
        2.6999969482421877,
        2.720001220703125,
        2.7400054931640627,
        2.760009765625,
        2.779998779296875,
        2.8000030517578127,
        2.82000732421875,
        2.839996337890625,
        2.8600006103515627,
        2.8800048828125,
        2.9000091552734377,
        2.9199981689453127,
        2.94000244140625,
        2.9600067138671877,
        2.980010986328125,
        3.0,
        3.0200042724609377,
        3.040008544921875,
        3.05999755859375,
        3.0800018310546877,
        3.100006103515625,
        3.1200103759765627,
        3.1399993896484377,
        3.160003662109375,
        3.1800079345703127,
        3.1999969482421877,
        3.220001220703125,
        3.2400054931640627,
        3.260009765625,
        3.279998779296875,
        3.3000030517578127,
        3.32000732421875,
        3.339996337890625,
        3.3600006103515627,
        3.3800048828125,
        3.4000091552734377,
        3.4199981689453127,
        3.44000244140625,
        3.4600067138671877,
        3.480010986328125,
        3.5,
        3.5200042724609377,
        3.540008544921875,
        3.55999755859375,
        3.5800018310546877,
        3.600006103515625,
        3.6200103759765627,
        3.6399993896484377,
        3.660003662109375,
        3.6800079345703127,
        3.6999969482421877,
        3.720001220703125,
        3.7400054931640627,
        3.760009765625,
        3.779998779296875,
        3.8000030517578127,
        3.82000732421875,
        3.839996337890625,
        3.8600006103515627,
        3.8800048828125,
        3.9000091552734377,
        3.9199981689453127,
        3.94000244140625,
        3.9600067138671877,
        3.980010986328125,
        4.0,
        4.0200042724609379,
        4.040008544921875,
        4.05999755859375,
        4.0800018310546879,
        4.100006103515625,
        4.1200103759765629,
        4.1399993896484379,
        4.160003662109375,
        4.1800079345703129,
        4.1999969482421879,
        4.220001220703125,
        4.2400054931640629,
        4.260009765625,
        4.279998779296875,
        4.3000030517578129,
        4.32000732421875,
        4.339996337890625,
        4.3600006103515629,
        4.3800048828125,
        4.4000091552734379,
        4.4199981689453129,
        4.44000244140625,
        4.4600067138671879,
        4.4799957275390629,
        4.5,
        4.5200042724609379,
        4.540008544921875,
        4.55999755859375,
        4.5800018310546879,
        4.600006103515625,
        4.6200103759765629,
        4.6399993896484379,
        4.660003662109375,
        4.6800079345703129,
        4.6999969482421879,
        4.720001220703125,
        4.7400054931640629,
        4.760009765625,
        4.779998779296875,
        4.8000030517578129,
        4.82000732421875,
        4.839996337890625,
        4.8600006103515629,
        4.8800048828125,
        4.9000091552734379,
        4.9199981689453129,
        4.94000244140625,
        4.9600067138671879,
        4.9799957275390629,
        5.0,
        5.0200042724609379,
        5.040008544921875,
        5.05999755859375,
        5.0800018310546879,
        5.100006103515625,
        5.1200103759765629,
        5.1399993896484379,
        5.160003662109375,
        5.1800079345703129,
        5.1999969482421879,
        5.220001220703125,
        5.2400054931640629,
        5.260009765625,
        5.279998779296875,
        5.3000030517578129,
        5.32000732421875,
        5.339996337890625,
        5.3600006103515629,
        5.3800048828125,
        5.4000091552734379,
        5.4199981689453129,
        5.44000244140625,
        5.4600067138671879,
        5.4799957275390629,
        5.5,
        5.5200042724609379,
        5.540008544921875,
        5.55999755859375,
        5.5800018310546879,
        5.600006103515625,
        5.6200103759765629,
        5.6399993896484379,
        5.660003662109375,
        5.6800079345703129,
        5.6999969482421879,
        5.720001220703125,
        5.7400054931640629,
        5.760009765625,
        5.779998779296875,
        5.8000030517578129,
        5.82000732421875,
        5.839996337890625,
        5.8600006103515629,
        5.8800048828125,
        5.9000091552734379,
        5.9199981689453129,
        5.94000244140625,
        5.9600067138671879,
        5.9799957275390629,
        6.0,
        6.0200042724609379,
        6.040008544921875,
        6.05999755859375,
        6.0800018310546879,
        6.100006103515625,
        6.1200103759765629,
        6.1399993896484379,
        6.160003662109375,
        6.1800079345703129,
        6.1999969482421879,
        6.220001220703125,
        6.2400054931640629,
        6.260009765625,
        6.279998779296875,
        6.3000030517578129,
        6.32000732421875,
        6.339996337890625,
        6.3600006103515629,
        6.3800048828125,
        6.4000091552734379,
        6.4199981689453129,
        6.44000244140625,
        6.4600067138671879,
        6.4799957275390629,
        6.5,
        6.5200042724609379,
        6.540008544921875,
        6.55999755859375,
        6.5800018310546879,
        6.600006103515625,
        6.6200103759765629,
        6.6399993896484379,
        6.660003662109375,
        6.6800079345703129,
        6.6999969482421879,
        6.720001220703125,
        6.7400054931640629,
        6.760009765625,
        6.779998779296875,
        6.8000030517578129,
        6.82000732421875,
        6.839996337890625,
        6.8600006103515629,
        6.8800048828125,
        6.9000091552734379,
        6.9199981689453129,
        6.94000244140625,
        6.9600067138671879,
        6.9799957275390629,
        7.0,
        7.0200042724609379,
        7.040008544921875,
        7.05999755859375,
        7.0800018310546879,
        7.100006103515625,
        7.1200103759765629,
        7.1399993896484379,
        7.160003662109375,
        7.1800079345703129,
        7.1999969482421879,
        7.220001220703125,
        7.2400054931640629,
        7.260009765625,
        7.279998779296875,
        7.3000030517578129,
        7.32000732421875,
        7.339996337890625,
        7.3600006103515629,
        7.3800048828125,
        7.4000091552734379,
        7.4199981689453129,
        7.44000244140625,
        7.4600067138671879,
        7.4799957275390629,
        7.5,
        7.5200042724609379,
        7.540008544921875,
        7.55999755859375,
        7.5800018310546879,
        7.600006103515625,
        7.6200103759765629,
        7.6399993896484379,
        7.660003662109375,
        7.6800079345703129,
        7.6999969482421879,
        7.720001220703125,
        7.7400054931640629,
        7.760009765625,
        7.779998779296875,
        7.8000030517578129,
        7.82000732421875,
        7.839996337890625,
        7.8600006103515629,
        7.8800048828125,
        7.9000091552734379,
        7.9199981689453129,
        7.94000244140625,
        7.9600067138671879,
        7.9799957275390629,
        8.0,
        8.020004272460938,
        8.040008544921875,
        8.05999755859375,
        8.080001831054688,
        8.100006103515625,
        8.120010375976563,
        8.139999389648438,
        8.160003662109375,
        8.180007934570313,
        8.199996948242188,
        8.220001220703125,
        8.240005493164063,
        8.260009765625,
        8.279998779296875,
        8.300003051757813,
        8.32000732421875,
        8.339996337890625,
        8.360000610351563,
        8.3800048828125,
        8.400009155273438,
        8.419998168945313,
        8.44000244140625,
        8.460006713867188,
        8.479995727539063,
        8.5,
        8.520004272460938,
        8.540008544921875,
        8.55999755859375,
        8.580001831054688,
        8.600006103515625,
        8.620010375976563,
        8.639999389648438,
        8.660003662109375,
        8.680007934570313,
        8.699996948242188,
        8.720001220703125,
        8.740005493164063,
        8.760009765625,
        8.779998779296875,
        8.800003051757813,
        8.82000732421875,
        8.839996337890625,
        8.860000610351563,
        8.8800048828125,
        8.900009155273438,
        8.919998168945313,
        8.94000244140625,
        8.960006713867188,
        8.979995727539063,
        9.0,
        9.020004272460938,
        9.040008544921875,
        9.05999755859375,
        9.080001831054688,
        9.100006103515625,
        9.120010375976563,
        9.139999389648438,
        9.160003662109375,
        9.180007934570313,
        9.199996948242188,
        9.220001220703125,
        9.240005493164063,
        9.260009765625,
        9.279998779296875,
        9.300003051757813,
        9.32000732421875,
        9.339996337890625,
        9.360000610351563,
        9.3800048828125,
        9.400009155273438,
        9.419998168945313,
        9.44000244140625,
        9.460006713867188,
        9.479995727539063,
        9.5,
        9.520004272460938,
        9.540008544921875,
        9.55999755859375,
        9.580001831054688,
        9.600006103515625,
        9.620010375976563,
        9.639999389648438,
        9.660003662109375,
        9.680007934570313,
        9.699996948242188,
        9.720001220703125,
        9.740005493164063,
        9.760009765625,
        9.779998779296875,
        9.800003051757813,
        9.82000732421875,
        9.839996337890625,
        9.860000610351563,
        9.8800048828125,
        9.900009155273438,
        9.919998168945313,
        9.94000244140625,
        9.960006713867188,
        9.979995727539063,
        10.0,
        10.020004272460938,
        10.040008544921875,
        10.05999755859375,
        10.080001831054688,
        10.100006103515625,
        10.120010375976563,
        10.139999389648438,
        10.160003662109375,
        10.180007934570313,
        10.199996948242188,
        10.220001220703125,
        10.240005493164063,
        10.260009765625,
        10.279998779296875,
        10.300003051757813,
        10.32000732421875,
        10.339996337890625,
        10.360000610351563,
        10.3800048828125,
        10.400009155273438,
        10.419998168945313,
        10.44000244140625,
        10.460006713867188,
        10.479995727539063,
        10.5,
        10.520004272460938,
        10.540008544921875,
        10.55999755859375,
        10.580001831054688,
        10.600006103515625,
        10.620010375976563,
        10.639999389648438,
        10.660003662109375,
        10.680007934570313,
        10.699996948242188,
        10.720001220703125,
        10.740005493164063,
        10.760009765625,
        10.779998779296875,
        10.800003051757813,
        10.82000732421875,
        10.839996337890625,
        10.860000610351563,
        10.8800048828125,
        10.900009155273438,
        10.919998168945313,
        10.94000244140625,
        10.960006713867188,
        10.979995727539063,
        11.0,
        11.020004272460938,
        11.040008544921875,
        11.05999755859375,
        11.080001831054688,
        11.100006103515625,
        11.120010375976563,
        11.139999389648438,
        11.160003662109375,
        11.180007934570313,
        11.199996948242188,
        11.220001220703125,
        11.240005493164063,
        11.260009765625,
        11.279998779296875,
        11.300003051757813,
        11.32000732421875,
        11.339996337890625,
        11.360000610351563,
        11.3800048828125,
        11.400009155273438,
        11.419998168945313,
        11.44000244140625,
        11.460006713867188,
        11.479995727539063,
        11.5,
        11.520004272460938,
        11.540008544921875,
        11.55999755859375,
        11.580001831054688,
        11.600006103515625,
        11.620010375976563,
        11.639999389648438,
        11.660003662109375,
        11.680007934570313,
        11.699996948242188,
        11.720001220703125,
        11.740005493164063,
        11.760009765625,
        11.779998779296875,
        11.800003051757813,
        11.82000732421875,
        11.839996337890625,
        11.860000610351563,
        11.8800048828125,
        11.900009155273438,
        11.919998168945313,
        11.94000244140625,
        11.960006713867188,
        11.979995727539063,
        12.0,
        12.020004272460938,
        12.040008544921875,
        12.05999755859375,
        12.080001831054688,
        12.100006103515625,
        12.120010375976563,
        12.139999389648438,
        12.160003662109375,
        12.180007934570313,
        12.199996948242188,
        12.220001220703125,
        12.240005493164063,
        12.260009765625,
        12.279998779296875,
        12.300003051757813,
        12.32000732421875,
        12.339996337890625,
        12.360000610351563,
        12.3800048828125,
        12.400009155273438,
        12.419998168945313,
        12.44000244140625,
        12.460006713867188,
        12.479995727539063,
        12.5,
        12.520004272460938,
        12.540008544921875,
        12.55999755859375,
        12.580001831054688,
        12.600006103515625,
        12.620010375976563,
        12.639999389648438,
        12.660003662109375,
        12.680007934570313,
        12.699996948242188,
        12.720001220703125,
        12.740005493164063,
        12.760009765625,
        12.779998779296875,
        12.800003051757813,
        12.82000732421875,
        12.839996337890625,
        12.860000610351563,
        12.8800048828125,
        12.900009155273438,
        12.919998168945313,
        12.94000244140625,
        12.960006713867188,
        12.979995727539063,
        13.0,
        13.020004272460938,
        13.040008544921875,
        13.05999755859375,
        13.080001831054688,
        13.100006103515625,
        13.120010375976563,
        13.139999389648438,
        13.160003662109375,
        13.180007934570313,
        13.199996948242188,
        13.220001220703125,
        13.240005493164063,
        13.260009765625,
        13.279998779296875,
        13.300003051757813,
        13.32000732421875,
        13.339996337890625,
        13.360000610351563,
        13.3800048828125,
        13.400009155273438,
        13.419998168945313,
        13.44000244140625,
        13.460006713867188,
        13.479995727539063,
        13.5,
        13.520004272460938,
        13.540008544921875,
        13.55999755859375,
        13.580001831054688,
        13.600006103515625,
        13.620010375976563,
        13.639999389648438,
        13.660003662109375,
        13.680007934570313,
        13.699996948242188,
        13.720001220703125,
        13.740005493164063,
        13.760009765625,
        13.779998779296875,
        13.800003051757813,
        13.82000732421875,
        13.839996337890625,
        13.860000610351563,
        13.8800048828125,
        13.900009155273438,
        13.919998168945313,
        13.94000244140625,
        13.960006713867188,
        13.979995727539063,
        14.0,
        14.020004272460938,
        14.040008544921875,
        14.05999755859375,
        14.080001831054688,
        14.100006103515625,
        14.120010375976563,
        14.139999389648438,
        14.160003662109375,
        14.180007934570313,
        14.199996948242188,
        14.220001220703125,
        14.240005493164063,
        14.260009765625,
        14.279998779296875,
        14.300003051757813,
        14.32000732421875,
        14.339996337890625,
        14.360000610351563,
        14.3800048828125,
        14.400009155273438,
        14.419998168945313,
        14.44000244140625,
        14.460006713867188,
        14.479995727539063,
        14.5,
        14.520004272460938,
        14.540008544921875,
        14.55999755859375,
        14.580001831054688,
        14.600006103515625,
        14.620010375976563,
        14.639999389648438,
        14.660003662109375,
        14.680007934570313,
        14.699996948242188,
        14.720001220703125,
        14.740005493164063,
        14.760009765625,
        14.779998779296875,
        14.800003051757813,
        14.82000732421875,
        14.839996337890625,
        14.860000610351563,
        14.8800048828125,
        14.900009155273438,
        14.919998168945313,
        14.94000244140625,
        14.960006713867188,
        14.979995727539063,
        15.0,
        15.020004272460938,
        15.040008544921875,
        15.05999755859375,
        15.080001831054688,
        15.100006103515625,
        15.120010375976563,
        15.139999389648438,
        15.160003662109375,
        15.180007934570313,
        15.199996948242188,
        15.220001220703125,
        15.240005493164063,
        15.260009765625,
        15.279998779296875,
        15.300003051757813,
        15.32000732421875,
        15.339996337890625,
        15.360000610351563,
        15.3800048828125,
        15.400009155273438,
        15.419998168945313,
        15.44000244140625,
        15.460006713867188,
        15.479995727539063,
        15.5,
        15.520004272460938,
        15.540008544921875,
        15.55999755859375,
        15.580001831054688,
        15.600006103515625,
        15.620010375976563,
        15.639999389648438,
        15.660003662109375,
        15.680007934570313,
        15.699996948242188,
        15.720001220703125,
        15.740005493164063,
        15.760009765625,
        15.779998779296875,
        15.800003051757813,
        15.82000732421875,
        15.839996337890625,
        15.860000610351563,
        15.8800048828125,
        15.900009155273438,
        15.919998168945313,
        15.94000244140625,
        15.960006713867188,
        15.979995727539063,
        16.0,
        16.020004272460939,
        16.040008544921876,
        16.05999755859375,
        16.080001831054689,
        16.100006103515626,
        16.120010375976564,
        16.139999389648439,
        16.160003662109376,
        16.180007934570314,
        16.199996948242189,
        16.220001220703126,
        16.240005493164064,
        16.260009765625,
        16.279998779296876,
        16.300003051757814,
        16.32000732421875,
        16.339996337890626,
        16.360000610351564,
        16.3800048828125,
        16.400009155273439,
        16.419998168945314,
        16.44000244140625,
        16.460006713867189,
        16.479995727539064,
        16.5,
        16.520004272460939,
        16.540008544921876,
        16.55999755859375,
        16.580001831054689,
        16.600006103515626,
        16.620010375976564,
        16.639999389648439,
        16.660003662109376,
        16.680007934570314,
        16.699996948242189,
        16.720001220703126,
        16.740005493164064,
        16.760009765625,
        16.779998779296876,
        16.800003051757814,
        16.82000732421875,
        16.839996337890626,
        16.860000610351564,
        16.8800048828125,
        16.900009155273439,
        16.919998168945314,
        16.94000244140625,
        16.960006713867189,
        16.979995727539064,
        17.0,
        17.020004272460939,
        17.040008544921876,
        17.05999755859375,
        17.080001831054689,
        17.100006103515626,
        17.120010375976564,
        17.139999389648439,
        17.160003662109376,
        17.180007934570314,
        17.199996948242189,
        17.220001220703126,
        17.240005493164064,
        17.260009765625,
        17.279998779296876,
        17.300003051757814,
        17.32000732421875,
        17.339996337890626,
        17.360000610351564,
        17.3800048828125,
        17.400009155273439,
        17.419998168945314,
        17.44000244140625,
        17.460006713867189,
        17.479995727539064,
        17.5,
        17.520004272460939,
        17.540008544921876,
        17.55999755859375,
        17.580001831054689,
        17.600006103515626,
        17.620010375976564,
        17.639999389648439,
        17.660003662109376,
        17.680007934570314,
        17.699996948242189,
        17.720001220703126,
        17.740005493164064,
        17.760009765625,
        17.779998779296876,
        17.800003051757814,
        17.82000732421875,
        17.839996337890626,
        17.860000610351564,
        17.8800048828125,
        17.900009155273439,
        17.919998168945314,
        17.94000244140625,
        17.960006713867189,
        17.979995727539064,
        18.0,
        18.020004272460939,
        18.040008544921876,
        18.05999755859375,
        18.080001831054689,
        18.100006103515626,
        18.120010375976564,
        18.139999389648439,
        18.160003662109376,
        18.180007934570314,
        18.199996948242189,
        18.220001220703126,
        18.240005493164064,
        18.260009765625,
        18.279998779296876,
        18.300003051757814,
        18.32000732421875,
        18.339996337890626,
        18.360000610351564,
        18.3800048828125,
        18.400009155273439,
        18.419998168945314,
        18.44000244140625,
        18.460006713867189,
        18.479995727539064,
        18.5,
        18.520004272460939,
        18.540008544921876,
        18.55999755859375,
        18.580001831054689,
        18.600006103515626,
        18.620010375976564,
        18.639999389648439,
        18.660003662109376,
        18.680007934570314,
        18.699996948242189,
        18.720001220703126,
        18.740005493164064,
        18.760009765625,
        18.779998779296876,
        18.800003051757814,
        18.82000732421875,
        18.839996337890626,
        18.860000610351564,
        18.8800048828125,
        18.900009155273439,
        18.919998168945314,
        18.94000244140625,
        18.960006713867189,
        18.979995727539064,
        19.0,
        19.020004272460939,
        19.040008544921876,
        19.05999755859375,
        19.080001831054689,
        19.100006103515626,
        19.120010375976564,
        19.139999389648439,
        19.160003662109376,
        19.180007934570314,
        19.199996948242189,
        19.220001220703126,
        19.240005493164064,
        19.260009765625,
        19.279998779296876,
        19.300003051757814,
        19.32000732421875,
        19.339996337890626,
        19.360000610351564,
        19.3800048828125,
        19.400009155273439,
        19.419998168945314,
        19.44000244140625,
        19.460006713867189,
        19.479995727539064,
        19.5,
        19.520004272460939,
        19.540008544921876,
        19.55999755859375,
        19.580001831054689,
        19.600006103515626,
        19.620010375976564,
        19.639999389648439,
        19.660003662109376,
        19.680007934570314,
        19.699996948242189,
        19.720001220703126,
        19.740005493164064,
        19.760009765625,
        19.779998779296876,
        19.800003051757814,
        19.82000732421875,
        19.839996337890626,
        19.860000610351564,
        19.8800048828125,
        19.900009155273439,
        19.919998168945314,
        19.94000244140625,
        19.960006713867189,
        19.979995727539064,
        20.0,
        20.020004272460939,
        20.040008544921876,
        20.05999755859375,
        20.080001831054689,
        20.100006103515626,
        20.120010375976564,
        20.139999389648439,
        20.160003662109376,
        20.180007934570314,
        20.199996948242189,
        20.220001220703126,
        20.240005493164064,
        20.260009765625,
        20.279998779296876,
        20.300003051757814,
        20.32000732421875,
        20.339996337890626,
        20.360000610351564,
        20.3800048828125,
        20.400009155273439,
        20.419998168945314,
        20.44000244140625,
        20.460006713867189,
        20.479995727539064,
        20.5,
        20.520004272460939,
        20.540008544921876,
        20.55999755859375,
        20.580001831054689,
        20.600006103515626,
        20.620010375976564,
        20.639999389648439,
        20.660003662109376,
        20.680007934570314,
        20.699996948242189,
        20.720001220703126,
        20.740005493164064,
        20.760009765625,
        20.779998779296876,
        20.800003051757814,
        20.82000732421875,
        20.839996337890626,
        20.860000610351564,
        20.8800048828125,
        20.900009155273439,
        20.919998168945314,
        20.94000244140625,
        20.960006713867189,
        20.979995727539064,
        21.0,
        21.020004272460939,
        21.040008544921876,
        21.05999755859375,
        21.080001831054689,
        21.100006103515626,
        21.120010375976564,
        21.139999389648439,
        21.160003662109376,
        21.180007934570314,
        21.199996948242189,
        21.220001220703126,
        21.240005493164064,
        21.260009765625,
        21.279998779296876,
        21.300003051757814,
        21.32000732421875,
        21.339996337890626,
        21.360000610351564,
        21.3800048828125,
        21.400009155273439,
        21.419998168945314,
        21.44000244140625,
        21.460006713867189,
        21.479995727539064,
        21.5,
        21.520004272460939,
        21.540008544921876,
        21.55999755859375,
        21.580001831054689,
        21.600006103515626,
        21.620010375976564,
        21.639999389648439,
        21.660003662109376,
        21.680007934570314,
        21.699996948242189,
        21.720001220703126,
        21.740005493164064,
        21.760009765625,
        21.779998779296876,
        21.800003051757814,
        21.82000732421875,
        21.839996337890626,
        21.860000610351564,
        21.8800048828125,
        21.900009155273439,
        21.919998168945314,
        21.94000244140625,
        21.960006713867189,
        21.979995727539064,
        22.0,
        22.020004272460939,
        22.040008544921876,
        22.05999755859375,
        22.080001831054689,
        22.100006103515626,
        22.120010375976564,
        22.139999389648439,
        22.160003662109376,
        22.180007934570314,
        22.199996948242189,
        22.220001220703126,
        22.240005493164064,
        22.260009765625,
        22.279998779296876,
        22.300003051757814,
        22.32000732421875,
        22.339996337890626,
        22.360000610351564,
        22.3800048828125,
        22.400009155273439,
        22.419998168945314,
        22.44000244140625,
        22.460006713867189,
        22.479995727539064,
        22.5,
        22.520004272460939,
        22.540008544921876,
        22.55999755859375,
        22.580001831054689,
        22.600006103515626,
        22.620010375976564,
        22.639999389648439,
        22.660003662109376,
        22.680007934570314,
        22.699996948242189,
        22.720001220703126,
        22.740005493164064,
        22.760009765625,
        22.779998779296876,
        22.800003051757814,
        22.82000732421875,
        22.839996337890626,
        22.860000610351564,
        22.8800048828125,
        22.900009155273439,
        22.919998168945314,
        22.94000244140625,
        22.960006713867189,
        22.979995727539064,
        23.0,
        23.020004272460939,
        23.040008544921876,
        23.05999755859375,
        23.080001831054689,
        23.100006103515626,
        23.120010375976564,
        23.139999389648439,
        23.160003662109376,
        23.180007934570314,
        23.199996948242189,
        23.220001220703126,
        23.240005493164064,
        23.260009765625,
        23.279998779296876,
        23.300003051757814,
        23.32000732421875,
        23.339996337890626,
        23.360000610351564,
        23.3800048828125,
        23.400009155273439,
        23.419998168945314,
        23.44000244140625,
        23.460006713867189,
        23.479995727539064,
        23.5,
        23.520004272460939,
        23.540008544921876,
        23.55999755859375,
        23.580001831054689,
        23.600006103515626,
        23.620010375976564,
        23.639999389648439,
        23.660003662109376,
        23.680007934570314,
        23.699996948242189,
        23.720001220703126,
        23.740005493164064,
        23.760009765625,
        23.779998779296876,
        23.800003051757814,
        23.82000732421875,
        23.839996337890626,
        23.860000610351564,
        23.8800048828125,
        23.900009155273439,
        23.919998168945314,
        23.94000244140625,
        23.960006713867189,
        23.979995727539064,
        24.0,
        24.020004272460939,
        24.040008544921876,
        24.05999755859375,
        24.080001831054689,
        24.100006103515626,
        24.120010375976564,
        24.139999389648439,
        24.160003662109376,
        24.180007934570314,
        24.199996948242189,
        24.220001220703126,
        24.240005493164064,
        24.260009765625,
        24.279998779296876,
        24.300003051757814,
        24.32000732421875,
        24.339996337890626,
        24.360000610351564,
        24.3800048828125,
        24.400009155273439,
        24.419998168945314,
        24.44000244140625,
        24.460006713867189,
        24.479995727539064,
        24.5,
        24.520004272460939,
        24.540008544921876,
        24.55999755859375,
        24.580001831054689,
        24.600006103515626,
        24.620010375976564,
        24.639999389648439,
        24.660003662109376,
        24.680007934570314,
        24.699996948242189,
        24.720001220703126,
        24.740005493164064,
        24.760009765625,
        24.779998779296876,
        24.800003051757814,
        24.82000732421875,
        24.839996337890626,
        24.860000610351564,
        24.8800048828125,
        24.900009155273439,
        24.919998168945314,
        24.94000244140625,
        24.960006713867189,
        24.979995727539064,
        25.0,
        25.020004272460939,
        25.040008544921876,
        25.05999755859375,
        25.080001831054689,
        25.100006103515626,
        25.120010375976564,
        25.139999389648439,
        25.160003662109376,
        25.180007934570314,
        25.199996948242189,
        25.220001220703126,
        25.240005493164064,
        25.260009765625,
        25.279998779296876,
        25.300003051757814,
        25.32000732421875,
        25.339996337890626,
        25.360000610351564,
        25.3800048828125,
        25.400009155273439,
        25.419998168945314,
        25.44000244140625,
        25.460006713867189,
        25.479995727539064,
        25.5,
        25.520004272460939,
        25.540008544921876,
        25.55999755859375,
        25.580001831054689,
        25.600006103515626,
        25.620010375976564,
        25.639999389648439,
        25.660003662109376,
        25.680007934570314,
        25.699996948242189,
        25.720001220703126,
        25.740005493164064,
        25.760009765625,
        25.779998779296876,
        25.800003051757814,
        25.82000732421875,
        25.839996337890626,
        25.860000610351564,
        25.8800048828125,
        25.900009155273439,
        25.919998168945314,
        25.94000244140625,
        25.960006713867189,
        25.979995727539064,
        26.0,
        26.020004272460939,
        26.040008544921876,
        26.05999755859375,
        26.080001831054689,
        26.100006103515626,
        26.120010375976564,
        26.139999389648439,
        26.160003662109376,
        26.180007934570314,
        26.199996948242189,
        26.220001220703126,
        26.240005493164064,
        26.260009765625,
        26.279998779296876,
        26.300003051757814,
        26.32000732421875,
        26.339996337890626,
        26.360000610351564,
        26.3800048828125,
        26.400009155273439,
        26.419998168945314,
        26.44000244140625,
        26.460006713867189,
        26.479995727539064,
        26.5,
        26.520004272460939,
        26.540008544921876,
        26.55999755859375,
        26.580001831054689,
        26.600006103515626,
        26.620010375976564,
        26.639999389648439,
        26.660003662109376,
        26.680007934570314,
        26.699996948242189,
        26.720001220703126,
        26.740005493164064,
        26.760009765625,
        26.779998779296876,
        26.800003051757814,
        26.82000732421875,
        26.839996337890626,
        26.860000610351564,
        26.8800048828125,
        26.900009155273439,
        26.919998168945314,
        26.94000244140625,
        26.960006713867189,
        26.979995727539064,
        27.0,
        27.020004272460939,
        27.040008544921876,
        27.05999755859375,
        27.080001831054689,
        27.100006103515626,
        27.120010375976564,
        27.139999389648439,
        27.160003662109376,
        27.180007934570314,
        27.199996948242189,
        27.220001220703126,
        27.240005493164064,
        27.260009765625,
        27.279998779296876,
        27.300003051757814,
        27.32000732421875,
        27.339996337890626,
        27.360000610351564,
        27.3800048828125,
        27.400009155273439,
        27.419998168945314,
        27.44000244140625,
        27.460006713867189,
        27.479995727539064,
        27.5,
        27.520004272460939,
        27.540008544921876,
        27.55999755859375,
        27.580001831054689,
        27.600006103515626,
        27.620010375976564,
        27.639999389648439,
        27.660003662109376,
        27.680007934570314,
        27.699996948242189,
        27.720001220703126,
        27.740005493164064,
        27.760009765625,
        27.779998779296876,
        27.800003051757814,
        27.82000732421875,
        27.839996337890626,
        27.860000610351564,
        27.8800048828125,
        27.900009155273439,
        27.919998168945314,
        27.94000244140625,
        27.960006713867189,
        27.979995727539064,
        28.0,
        28.020004272460939,
        28.040008544921876,
        28.05999755859375,
        28.08001708984375,
        28.100006103515626,
        28.1199951171875,
        28.1400146484375,
        28.160003662109376,
        28.17999267578125,
        28.20001220703125,
        28.220001220703126,
        28.239990234375,
        28.260009765625,
        28.279998779296876,
        28.29998779296875,
        28.32000732421875,
        28.339996337890626,
        28.360015869140626,
        28.3800048828125,
        28.399993896484376,
        28.420013427734376,
        28.44000244140625,
        28.459991455078126,
        28.480010986328126,
        28.5,
        28.519989013671876,
        28.540008544921876,
        28.55999755859375,
        28.58001708984375,
        28.600006103515626,
        28.6199951171875,
        28.6400146484375,
        28.660003662109376,
        28.67999267578125,
        28.70001220703125,
        28.720001220703126,
        28.739990234375,
        28.760009765625,
        28.779998779296876,
        28.79998779296875,
        28.82000732421875,
        28.839996337890626,
        28.860015869140626,
        28.8800048828125,
        28.899993896484376,
        28.920013427734376,
        28.94000244140625,
        28.959991455078126,
        28.980010986328126,
        29.0,
        29.019989013671876,
        29.040008544921876,
        29.05999755859375,
        29.08001708984375,
        29.100006103515626,
        29.1199951171875,
        29.1400146484375,
        29.160003662109376,
        29.17999267578125,
        29.20001220703125,
        29.220001220703126,
        29.239990234375,
        29.260009765625,
        29.279998779296876,
        29.29998779296875,
        29.32000732421875,
        29.339996337890626,
        29.360015869140626,
        29.3800048828125,
        29.399993896484376,
        29.420013427734376,
        29.44000244140625,
        29.459991455078126,
        29.480010986328126,
        29.5,
        29.519989013671876,
        29.540008544921876,
        29.55999755859375,
        29.58001708984375,
        29.600006103515626,
        29.6199951171875,
        29.6400146484375,
        29.660003662109376,
        29.67999267578125,
        29.70001220703125,
        29.720001220703126,
        29.739990234375,
        29.760009765625,
        29.779998779296876,
        29.79998779296875,
        29.82000732421875,
        29.839996337890626,
        29.860015869140626,
        29.8800048828125,
        29.899993896484376,
        29.920013427734376,
        29.94000244140625,
        29.959991455078126,
        29.980010986328126,
        30.0,
        30.019989013671876,
        30.040008544921876,
        30.05999755859375,
        30.08001708984375,
        30.100006103515626,
        30.1199951171875,
        30.1400146484375,
        30.160003662109376,
        30.17999267578125,
        30.20001220703125,
        30.220001220703126,
        30.239990234375,
        30.260009765625,
        30.279998779296876,
        30.29998779296875,
        30.32000732421875,
        30.339996337890626,
        30.360015869140626,
        30.3800048828125,
        30.399993896484376,
        30.420013427734376,
        30.44000244140625,
        30.459991455078126,
        30.480010986328126,
        30.5,
        30.519989013671876,
        30.540008544921876,
        30.55999755859375,
        30.58001708984375,
        30.600006103515626,
        30.6199951171875,
        30.6400146484375,
        30.660003662109376,
        30.67999267578125,
        30.70001220703125,
        30.720001220703126,
        30.739990234375,
        30.760009765625,
        30.779998779296876,
        30.79998779296875,
        30.82000732421875,
        30.839996337890626,
        30.860015869140626,
        30.8800048828125,
        30.899993896484376,
        30.920013427734376,
        30.94000244140625,
        30.959991455078126,
        30.980010986328126,
        31.0,
        31.019989013671876,
        31.040008544921876,
        31.05999755859375,
        31.08001708984375,
        31.100006103515626,
        31.1199951171875,
        31.1400146484375,
        31.160003662109376,
        31.17999267578125,
        31.20001220703125,
        31.220001220703126,
        31.239990234375,
        31.260009765625,
        31.279998779296876,
        31.29998779296875,
        31.32000732421875,
        31.339996337890626,
        31.360015869140626,
        31.3800048828125,
        31.399993896484376,
        31.420013427734376,
        31.44000244140625,
        31.459991455078126,
        31.480010986328126,
        31.5,
        31.519989013671876,
        31.540008544921876,
        31.55999755859375,
        31.58001708984375,
        31.600006103515626,
        31.6199951171875,
        31.6400146484375,
        31.660003662109376,
        31.67999267578125,
        31.70001220703125,
        31.720001220703126,
        31.739990234375,
        31.760009765625,
        31.779998779296876,
        31.79998779296875,
        31.82000732421875,
        31.839996337890626,
        31.860015869140626,
        31.8800048828125,
        31.899993896484376,
        31.920013427734376,
        31.94000244140625,
        31.959991455078126,
        31.980010986328126,
        32.0,
        32.019989013671878,
        32.040008544921878,
        32.05999755859375,
        32.08001708984375,
        32.100006103515628,
        32.1199951171875,
        32.1400146484375,
        32.160003662109378,
        32.17999267578125,
        32.20001220703125,
        32.220001220703128,
        32.239990234375,
        32.260009765625,
        32.279998779296878,
        32.29998779296875,
        32.32000732421875,
        32.339996337890628,
        32.360015869140628,
        32.3800048828125,
        32.399993896484378,
        32.420013427734378,
        32.44000244140625,
        32.459991455078128,
        32.480010986328128,
        32.5,
        32.519989013671878,
        32.540008544921878,
        32.55999755859375,
        32.58001708984375,
        32.600006103515628,
        32.6199951171875,
        32.6400146484375,
        32.660003662109378,
        32.67999267578125,
        32.70001220703125,
        32.720001220703128,
        32.739990234375,
        32.760009765625,
        32.779998779296878,
        32.79998779296875,
        32.82000732421875,
        32.839996337890628,
        32.860015869140628,
        32.8800048828125,
        32.899993896484378,
        32.920013427734378,
        32.94000244140625,
        32.959991455078128,
        32.980010986328128,
        33.0,
        33.019989013671878,
        33.040008544921878,
        33.05999755859375,
        33.08001708984375,
        33.100006103515628,
        33.1199951171875,
        33.1400146484375,
        33.160003662109378,
        33.17999267578125,
        33.20001220703125,
        33.220001220703128,
        33.239990234375,
        33.260009765625,
        33.279998779296878,
        33.29998779296875,
        33.32000732421875,
        33.339996337890628,
        33.360015869140628,
        33.3800048828125,
        33.399993896484378,
        33.420013427734378,
        33.44000244140625,
        33.459991455078128,
        33.480010986328128,
        33.5,
        33.519989013671878,
        33.540008544921878,
        33.55999755859375,
        33.58001708984375,
        33.600006103515628,
        33.6199951171875,
        33.6400146484375,
        33.660003662109378,
        33.67999267578125,
        33.70001220703125,
        33.720001220703128,
        33.739990234375,
        33.760009765625,
        33.779998779296878,
        33.79998779296875,
        33.82000732421875,
        33.839996337890628,
        33.860015869140628,
        33.8800048828125,
        33.899993896484378,
        33.920013427734378,
        33.94000244140625,
        33.959991455078128,
        33.980010986328128,
        34.0,
        34.019989013671878,
        34.040008544921878,
        34.05999755859375,
        34.08001708984375,
        34.100006103515628,
        34.1199951171875,
        34.1400146484375,
        34.160003662109378,
        34.17999267578125,
        34.20001220703125,
        34.220001220703128,
        34.239990234375,
        34.260009765625,
        34.279998779296878,
        34.29998779296875,
        34.32000732421875,
        34.339996337890628,
        34.360015869140628,
        34.3800048828125,
        34.399993896484378,
        34.420013427734378,
        34.44000244140625,
        34.459991455078128,
        34.480010986328128,
        34.5,
        34.519989013671878,
        34.540008544921878,
        34.55999755859375,
        34.58001708984375,
        34.600006103515628,
        34.6199951171875,
        34.6400146484375,
        34.660003662109378,
        34.67999267578125,
        34.70001220703125,
        34.720001220703128,
        34.739990234375,
        34.760009765625,
        34.779998779296878,
        34.79998779296875,
        34.82000732421875,
        34.839996337890628,
        34.860015869140628,
        34.8800048828125,
        34.899993896484378,
        34.920013427734378,
        34.94000244140625,
        34.959991455078128,
        34.980010986328128,
        35.0,
        35.019989013671878,
        35.040008544921878,
        35.05999755859375,
        35.08001708984375,
        35.100006103515628,
        35.1199951171875,
        35.1400146484375,
        35.160003662109378,
        35.17999267578125,
        35.20001220703125,
        35.220001220703128,
        35.239990234375,
        35.260009765625,
        35.279998779296878,
        35.29998779296875,
        35.32000732421875,
        35.339996337890628,
        35.360015869140628,
        35.3800048828125,
        35.399993896484378,
        35.420013427734378,
        35.44000244140625,
        35.459991455078128,
        35.480010986328128,
        35.5,
        35.519989013671878,
        35.540008544921878,
        35.55999755859375,
        35.58001708984375,
        35.600006103515628,
        35.6199951171875,
        35.6400146484375,
        35.660003662109378,
        35.67999267578125,
        35.70001220703125,
        35.720001220703128,
        35.739990234375,
        35.760009765625,
        35.779998779296878,
        35.79998779296875,
        35.82000732421875,
        35.839996337890628,
        35.860015869140628,
        35.8800048828125,
        35.899993896484378,
        35.920013427734378,
        35.94000244140625,
        35.959991455078128,
        35.980010986328128,
        36.0,
        36.019989013671878,
        36.040008544921878,
        36.05999755859375,
        36.08001708984375,
        36.100006103515628,
        36.1199951171875,
        36.1400146484375,
        36.160003662109378,
        36.17999267578125,
        36.20001220703125,
        36.220001220703128,
        36.239990234375,
        36.260009765625,
        36.279998779296878,
        36.29998779296875,
        36.32000732421875,
        36.339996337890628,
        36.360015869140628,
        36.3800048828125,
        36.399993896484378,
        36.420013427734378,
        36.44000244140625,
        36.459991455078128,
        36.480010986328128,
        36.5,
        36.519989013671878,
        36.540008544921878,
        36.55999755859375,
        36.58001708984375,
        36.600006103515628,
        36.6199951171875,
        36.6400146484375,
        36.660003662109378,
        36.67999267578125,
        36.70001220703125,
        36.720001220703128,
        36.739990234375,
        36.760009765625,
        36.779998779296878,
        36.79998779296875,
        36.82000732421875,
        36.839996337890628,
        36.860015869140628,
        36.8800048828125,
        36.899993896484378,
        36.920013427734378,
        36.94000244140625,
        36.959991455078128,
        36.980010986328128,
        37.0,
        37.019989013671878,
        37.040008544921878,
        37.05999755859375,
        37.08001708984375,
        37.100006103515628,
        37.1199951171875,
        37.1400146484375,
        37.160003662109378,
        37.17999267578125,
        37.20001220703125,
        37.220001220703128,
        37.239990234375,
        37.260009765625,
        37.279998779296878,
        37.29998779296875,
        37.32000732421875,
        37.339996337890628,
        37.360015869140628,
        37.3800048828125,
        37.399993896484378,
        37.420013427734378,
        37.44000244140625,
        37.459991455078128,
        37.480010986328128,
        37.5,
        37.519989013671878,
        37.540008544921878,
        37.55999755859375,
        37.58001708984375,
        37.600006103515628,
        37.6199951171875,
        37.6400146484375,
        37.660003662109378,
        37.67999267578125,
        37.70001220703125,
        37.720001220703128,
        37.739990234375,
        37.760009765625,
        37.779998779296878,
        37.79998779296875,
        37.82000732421875,
        37.839996337890628,
        37.860015869140628,
        37.8800048828125,
        37.899993896484378,
        37.920013427734378,
        37.94000244140625,
        37.959991455078128,
        37.980010986328128,
        38.0,
        38.019989013671878,
        38.040008544921878,
        38.05999755859375,
        38.08001708984375,
        38.100006103515628,
        38.1199951171875,
        38.1400146484375,
        38.160003662109378,
        38.17999267578125,
        38.20001220703125,
        38.220001220703128,
        38.239990234375,
        38.260009765625,
        38.279998779296878,
        38.29998779296875,
        38.32000732421875,
        38.339996337890628,
        38.360015869140628,
        38.3800048828125,
        38.399993896484378,
        38.420013427734378,
        38.44000244140625,
        38.459991455078128,
        38.480010986328128,
        38.5,
        38.519989013671878,
        38.540008544921878,
        38.55999755859375,
        38.58001708984375,
        38.600006103515628,
        38.6199951171875,
        38.6400146484375,
        38.660003662109378,
        38.67999267578125,
        38.70001220703125,
        38.720001220703128,
        38.739990234375,
        38.760009765625,
        38.779998779296878,
        38.79998779296875,
        38.82000732421875,
        38.839996337890628,
        38.860015869140628,
        38.8800048828125,
        38.899993896484378,
        38.920013427734378,
        38.94000244140625,
        38.959991455078128,
        38.980010986328128,
        39.0,
        39.019989013671878,
        39.040008544921878,
        39.05999755859375,
        39.08001708984375,
        39.100006103515628,
        39.1199951171875,
        39.1400146484375,
        39.160003662109378,
        39.17999267578125,
        39.20001220703125,
        39.220001220703128,
        39.239990234375,
        39.260009765625,
        39.279998779296878,
        39.29998779296875,
        39.32000732421875,
        39.339996337890628,
        39.360015869140628,
        39.3800048828125,
        39.399993896484378,
        39.420013427734378,
        39.44000244140625,
        39.459991455078128,
        39.480010986328128,
        39.5,
        39.519989013671878,
        39.540008544921878,
        39.55999755859375,
        39.58001708984375,
        39.600006103515628,
        39.6199951171875,
        39.6400146484375,
        39.660003662109378,
        39.67999267578125,
        39.70001220703125,
        39.720001220703128,
        39.739990234375,
        39.760009765625,
        39.779998779296878,
        39.79998779296875,
        39.82000732421875,
        39.839996337890628,
        39.860015869140628,
        39.8800048828125,
        39.899993896484378,
        39.920013427734378,
        39.94000244140625,
        39.959991455078128,
        39.980010986328128,
        40.0,
        40.019989013671878,
        40.040008544921878,
        40.05999755859375,
        40.08001708984375,
        40.100006103515628,
        40.1199951171875,
        40.1400146484375,
        40.160003662109378,
        40.17999267578125,
        40.20001220703125,
        40.220001220703128,
        40.239990234375,
        40.260009765625,
        40.279998779296878,
        40.29998779296875,
        40.32000732421875,
        40.339996337890628,
        40.360015869140628,
        40.3800048828125,
        40.399993896484378,
        40.420013427734378,
        40.44000244140625,
        40.459991455078128,
        40.480010986328128,
        40.5,
        40.519989013671878,
        40.540008544921878,
        40.55999755859375,
        40.58001708984375,
        40.600006103515628,
        40.6199951171875,
        40.6400146484375,
        40.660003662109378,
        40.67999267578125,
        40.70001220703125,
        40.720001220703128,
        40.739990234375,
        40.760009765625,
        40.779998779296878,
        40.79998779296875,
        40.82000732421875,
        40.839996337890628,
        40.860015869140628,
        40.8800048828125,
        40.899993896484378,
        40.920013427734378,
        40.94000244140625,
        40.959991455078128,
        40.980010986328128,
        41.0,
        41.019989013671878,
        41.040008544921878,
        41.05999755859375,
        41.08001708984375,
        41.100006103515628,
        41.1199951171875,
        41.1400146484375,
        41.160003662109378,
        41.17999267578125,
        41.20001220703125,
        41.220001220703128,
        41.239990234375,
        41.260009765625,
        41.279998779296878,
        41.29998779296875,
        41.32000732421875,
        41.339996337890628,
        41.360015869140628,
        41.3800048828125,
        41.399993896484378,
        41.420013427734378,
        41.44000244140625,
        41.459991455078128,
        41.480010986328128,
        41.5,
        41.519989013671878,
        41.540008544921878,
        41.55999755859375,
        41.58001708984375,
        41.600006103515628,
        41.6199951171875,
        41.6400146484375,
        41.660003662109378,
        41.67999267578125,
        41.70001220703125,
        41.720001220703128,
        41.739990234375,
        41.760009765625,
        41.779998779296878,
        41.79998779296875,
        41.82000732421875,
        41.839996337890628,
        41.860015869140628,
        41.8800048828125,
        41.899993896484378,
        41.920013427734378,
        41.94000244140625,
        41.959991455078128,
        41.980010986328128,
        42.0,
        42.019989013671878,
        42.040008544921878,
        42.05999755859375,
        42.08001708984375,
        42.100006103515628,
        42.1199951171875,
        42.1400146484375,
        42.160003662109378,
        42.17999267578125,
        42.20001220703125,
        42.220001220703128,
        42.239990234375,
        42.260009765625,
        42.279998779296878,
        42.29998779296875,
        42.32000732421875,
        42.339996337890628,
        42.360015869140628,
        42.3800048828125,
        42.399993896484378,
        42.420013427734378,
        42.44000244140625,
        42.459991455078128,
        42.480010986328128,
        42.5,
        42.519989013671878,
        42.540008544921878,
        42.55999755859375,
        42.58001708984375,
        42.600006103515628,
        42.6199951171875,
        42.6400146484375,
        42.660003662109378,
        42.67999267578125,
        42.70001220703125,
        42.720001220703128,
        42.739990234375,
        42.760009765625,
        42.779998779296878,
        42.79998779296875,
        42.82000732421875,
        42.839996337890628,
        42.860015869140628,
        42.8800048828125,
        42.899993896484378,
        42.920013427734378,
        42.94000244140625,
        42.959991455078128,
        42.980010986328128,
        43.0,
        43.019989013671878,
        43.040008544921878,
        43.05999755859375,
        43.08001708984375,
        43.100006103515628,
        43.1199951171875,
        43.1400146484375,
        43.160003662109378,
        43.17999267578125,
        43.20001220703125,
        43.220001220703128,
        43.239990234375,
        43.260009765625,
        43.279998779296878,
        43.29998779296875,
        43.32000732421875,
        43.339996337890628,
        43.360015869140628,
        43.3800048828125,
        43.399993896484378,
        43.420013427734378,
        43.44000244140625,
        43.459991455078128,
        43.480010986328128,
        43.5,
        43.519989013671878,
        43.540008544921878,
        43.55999755859375,
        43.58001708984375,
        43.600006103515628,
        43.6199951171875,
        43.6400146484375,
        43.660003662109378,
        43.67999267578125,
        43.70001220703125,
        43.720001220703128,
        43.739990234375,
        43.760009765625,
        43.779998779296878,
        43.79998779296875,
        43.82000732421875,
        43.839996337890628,
        43.860015869140628,
        43.8800048828125,
        43.899993896484378,
        43.920013427734378,
        43.94000244140625,
        43.959991455078128,
        43.980010986328128,
        44.0,
        44.019989013671878,
        44.040008544921878,
        44.05999755859375,
        44.08001708984375,
        44.100006103515628,
        44.1199951171875,
        44.1400146484375,
        44.160003662109378,
        44.17999267578125,
        44.20001220703125,
        44.220001220703128,
        44.239990234375,
        44.260009765625,
        44.279998779296878,
        44.29998779296875,
        44.32000732421875,
        44.339996337890628,
        44.360015869140628,
        44.3800048828125,
        44.399993896484378,
        44.420013427734378,
        44.44000244140625,
        44.459991455078128,
        44.480010986328128,
        44.5,
        44.519989013671878,
        44.540008544921878,
        44.55999755859375,
        44.58001708984375,
        44.600006103515628,
        44.6199951171875,
        44.6400146484375,
        44.660003662109378,
        44.67999267578125,
        44.70001220703125,
        44.720001220703128,
        44.739990234375,
        44.760009765625,
        44.779998779296878,
        44.79998779296875,
        44.82000732421875,
        44.839996337890628,
        44.860015869140628,
        44.8800048828125,
        44.899993896484378,
        44.920013427734378,
        44.94000244140625,
        44.959991455078128,
        44.980010986328128,
        45.0,
        45.019989013671878,
        45.040008544921878,
        45.05999755859375,
        45.08001708984375,
        45.100006103515628,
        45.1199951171875,
        45.1400146484375,
        45.160003662109378,
        45.17999267578125,
        45.20001220703125,
        45.220001220703128,
        45.239990234375,
        45.260009765625,
        45.279998779296878,
        45.29998779296875,
        45.32000732421875,
        45.339996337890628,
        45.360015869140628,
        45.3800048828125,
        45.399993896484378,
        45.420013427734378,
        45.44000244140625,
        45.459991455078128,
        45.480010986328128,
        45.5,
        45.519989013671878,
        45.540008544921878,
        45.55999755859375,
        45.58001708984375,
        45.600006103515628,
        45.6199951171875,
        45.6400146484375,
        45.660003662109378,
        45.67999267578125,
        45.70001220703125,
        45.720001220703128,
        45.739990234375,
        45.760009765625,
        45.779998779296878,
        45.79998779296875,
        45.82000732421875,
        45.839996337890628,
        45.860015869140628,
        45.8800048828125,
        45.899993896484378,
        45.920013427734378,
        45.94000244140625,
        45.959991455078128,
        45.980010986328128,
        46.0,
        46.019989013671878,
        46.040008544921878,
        46.05999755859375,
        46.08001708984375,
        46.100006103515628,
        46.1199951171875,
        46.1400146484375,
        46.160003662109378,
        46.17999267578125,
        46.20001220703125,
        46.220001220703128,
        46.239990234375,
        46.260009765625,
        46.279998779296878,
        46.29998779296875,
        46.32000732421875,
        46.339996337890628,
        46.360015869140628,
        46.3800048828125,
        46.399993896484378,
        46.420013427734378,
        46.44000244140625,
        46.459991455078128,
        46.480010986328128,
        46.5,
        46.519989013671878,
        46.540008544921878,
        46.55999755859375,
        46.58001708984375,
        46.600006103515628,
        46.6199951171875,
        46.6400146484375,
        46.660003662109378,
        46.67999267578125,
        46.70001220703125,
        46.720001220703128,
        46.739990234375,
        46.760009765625,
        46.779998779296878,
        46.79998779296875,
        46.82000732421875,
        46.839996337890628,
        46.860015869140628,
        46.8800048828125,
        46.899993896484378,
        46.920013427734378,
        46.94000244140625,
        46.959991455078128,
        46.980010986328128,
        47.0,
        47.019989013671878,
        47.040008544921878,
        47.05999755859375,
        47.08001708984375,
        47.100006103515628,
        47.1199951171875,
        47.1400146484375,
        47.160003662109378,
        47.17999267578125,
        47.20001220703125,
        47.220001220703128,
        47.239990234375,
        47.260009765625,
        47.279998779296878,
        47.29998779296875,
        47.32000732421875,
        47.339996337890628,
        47.360015869140628,
        47.3800048828125,
        47.399993896484378,
        47.420013427734378,
        47.44000244140625,
        47.459991455078128,
        47.480010986328128,
        47.5,
        47.519989013671878,
        47.540008544921878,
        47.55999755859375,
        47.58001708984375,
        47.600006103515628,
        47.6199951171875,
        47.6400146484375,
        47.660003662109378,
        47.67999267578125,
        47.70001220703125,
        47.720001220703128,
        47.739990234375,
        47.760009765625,
        47.779998779296878,
        47.79998779296875,
        47.82000732421875,
        47.839996337890628,
        47.860015869140628,
        47.8800048828125,
        47.899993896484378,
        47.920013427734378,
        47.94000244140625,
        47.959991455078128,
        47.980010986328128,
        48.0,
        48.019989013671878,
        48.040008544921878,
        48.05999755859375,
        48.08001708984375,
        48.100006103515628,
        48.1199951171875,
        48.1400146484375,
        48.160003662109378,
        48.17999267578125,
        48.20001220703125,
        48.220001220703128,
        48.239990234375,
        48.260009765625,
        48.279998779296878,
        48.29998779296875,
        48.32000732421875,
        48.339996337890628,
        48.360015869140628,
        48.3800048828125,
        48.399993896484378,
        48.420013427734378,
        48.44000244140625,
        48.459991455078128,
        48.480010986328128,
        48.5,
        48.519989013671878,
        48.540008544921878,
        48.55999755859375,
        48.58001708984375,
        48.600006103515628,
        48.6199951171875,
        48.6400146484375,
        48.660003662109378,
        48.67999267578125,
        48.70001220703125,
        48.720001220703128,
        48.739990234375,
        48.760009765625,
        48.779998779296878,
        48.79998779296875,
        48.82000732421875,
        48.839996337890628,
        48.860015869140628,
        48.8800048828125,
        48.899993896484378,
        48.920013427734378,
        48.94000244140625,
        48.959991455078128,
        48.980010986328128,
        49.0,
        49.019989013671878,
        49.040008544921878,
        49.05999755859375,
        49.08001708984375,
        49.100006103515628,
        49.1199951171875,
        49.1400146484375,
        49.160003662109378,
        49.17999267578125,
        49.20001220703125,
        49.220001220703128,
        49.239990234375,
        49.260009765625,
        49.279998779296878,
        49.29998779296875,
        49.32000732421875,
        49.339996337890628,
        49.360015869140628,
        49.3800048828125,
        49.399993896484378,
        49.420013427734378,
        49.44000244140625,
        49.459991455078128,
        49.480010986328128,
        49.5,
        49.519989013671878,
        49.540008544921878,
        49.55999755859375,
        49.58001708984375,
        49.600006103515628,
        49.6199951171875,
        49.6400146484375,
        49.660003662109378,
        49.67999267578125,
        49.70001220703125,
        49.720001220703128,
        49.739990234375,
        49.760009765625,
        49.779998779296878,
        49.79998779296875,
        49.82000732421875,
        49.839996337890628,
        49.860015869140628,
        49.8800048828125,
        49.899993896484378,
        49.920013427734378,
        49.94000244140625,
        49.959991455078128,
        49.980010986328128,
        50.0,
        50.019989013671878,
        50.040008544921878,
        50.05999755859375,
        50.08001708984375,
        50.100006103515628,
        50.1199951171875,
        50.1400146484375,
        50.160003662109378,
        50.17999267578125,
        50.20001220703125,
        50.220001220703128,
        50.239990234375,
        50.260009765625,
        50.279998779296878,
        50.29998779296875,
        50.32000732421875,
        50.339996337890628,
        50.360015869140628,
        50.3800048828125,
        50.399993896484378,
        50.420013427734378,
        50.44000244140625,
        50.459991455078128,
        50.480010986328128,
        50.5,
        50.519989013671878,
        50.540008544921878,
        50.55999755859375,
        50.58001708984375,
        50.600006103515628,
        50.6199951171875,
        50.6400146484375,
        50.660003662109378,
        50.67999267578125,
        50.70001220703125,
        50.720001220703128,
        50.739990234375,
        50.760009765625,
        50.779998779296878,
        50.79998779296875,
        50.82000732421875,
        50.839996337890628,
        50.860015869140628,
        50.8800048828125,
        50.899993896484378,
        50.920013427734378,
        50.94000244140625,
        50.959991455078128,
        50.980010986328128,
        51.0,
        51.019989013671878,
        51.040008544921878,
        51.05999755859375,
        51.08001708984375,
        51.100006103515628,
        51.1199951171875,
        51.1400146484375,
        51.160003662109378,
        51.17999267578125,
        51.20001220703125,
        51.220001220703128,
        51.239990234375,
        51.260009765625,
        51.279998779296878,
        51.29998779296875,
        51.32000732421875,
        51.339996337890628,
        51.360015869140628,
        51.3800048828125,
        51.399993896484378,
        51.420013427734378,
        51.44000244140625,
        51.459991455078128,
        51.480010986328128,
        51.5,
        51.519989013671878,
        51.540008544921878,
        51.55999755859375,
        51.58001708984375,
        51.600006103515628,
        51.6199951171875,
        51.6400146484375,
        51.660003662109378,
        51.67999267578125,
        51.70001220703125,
        51.720001220703128,
        51.739990234375,
        51.760009765625,
        51.779998779296878,
        51.79998779296875,
        51.82000732421875,
        51.839996337890628,
        51.860015869140628,
        51.8800048828125,
        51.899993896484378,
        51.920013427734378,
        51.94000244140625,
        51.959991455078128,
        51.980010986328128,
        52.0,
        52.019989013671878,
        52.040008544921878,
        52.05999755859375,
        52.08001708984375,
        52.100006103515628,
        52.1199951171875,
        52.1400146484375,
        52.160003662109378,
        52.17999267578125,
        52.20001220703125,
        52.220001220703128,
        52.239990234375,
        52.260009765625,
        52.279998779296878,
        52.29998779296875,
        52.32000732421875,
        52.339996337890628,
        52.360015869140628,
        52.3800048828125,
        52.399993896484378,
        52.420013427734378,
        52.44000244140625,
        52.459991455078128,
        52.480010986328128,
        52.5,
        52.519989013671878,
        52.540008544921878,
        52.55999755859375,
        52.58001708984375,
        52.600006103515628,
        52.6199951171875,
        52.6400146484375,
        52.660003662109378,
        52.67999267578125,
        52.70001220703125,
        52.720001220703128,
        52.739990234375,
        52.760009765625,
        52.779998779296878,
        52.79998779296875,
        52.82000732421875,
        52.839996337890628,
        52.860015869140628,
        52.8800048828125,
        52.899993896484378,
        52.920013427734378,
        52.94000244140625,
        52.959991455078128,
        52.980010986328128,
        53.0,
        53.019989013671878,
        53.040008544921878,
        53.05999755859375,
        53.08001708984375,
        53.100006103515628,
        53.1199951171875,
        53.1400146484375,
        53.160003662109378,
        53.17999267578125,
        53.20001220703125,
        53.220001220703128,
        53.239990234375,
        53.260009765625,
        53.279998779296878,
        53.29998779296875,
        53.32000732421875,
        53.339996337890628,
        53.360015869140628,
        53.3800048828125,
        53.399993896484378,
        53.420013427734378,
        53.44000244140625,
        53.459991455078128,
        53.480010986328128,
        53.5,
        53.519989013671878,
        53.540008544921878,
        53.55999755859375,
        53.58001708984375,
        53.600006103515628,
        53.6199951171875,
        53.6400146484375,
        53.660003662109378,
        53.67999267578125,
        53.70001220703125,
        53.720001220703128,
        53.739990234375,
        53.760009765625,
        53.779998779296878,
        53.79998779296875,
        53.82000732421875,
        53.839996337890628,
        53.860015869140628,
        53.8800048828125,
        53.899993896484378,
        53.920013427734378,
        53.94000244140625,
        53.959991455078128,
        53.980010986328128,
        54.0,
        54.019989013671878,
        54.040008544921878,
        54.05999755859375,
        54.08001708984375,
        54.100006103515628,
        54.1199951171875,
        54.1400146484375,
        54.160003662109378,
        54.17999267578125,
        54.20001220703125,
        54.220001220703128,
        54.239990234375,
        54.260009765625,
        54.279998779296878,
        54.29998779296875,
        54.32000732421875,
        54.339996337890628,
        54.360015869140628,
        54.3800048828125,
        54.399993896484378,
        54.420013427734378,
        54.44000244140625,
        54.459991455078128,
        54.480010986328128,
        54.5,
        54.519989013671878,
        54.540008544921878,
        54.55999755859375,
        54.58001708984375,
        54.600006103515628,
        54.6199951171875,
        54.6400146484375,
        54.660003662109378,
        54.67999267578125,
        54.70001220703125,
        54.720001220703128,
        54.739990234375,
        54.760009765625,
        54.779998779296878,
        54.79998779296875,
        54.82000732421875,
        54.839996337890628,
        54.860015869140628,
        54.8800048828125,
        54.899993896484378,
        54.920013427734378,
        54.94000244140625,
        54.959991455078128,
        54.980010986328128,
        55.0,
        55.019989013671878,
        55.040008544921878,
        55.05999755859375,
        55.08001708984375,
        55.100006103515628,
        55.1199951171875,
        55.1400146484375,
        55.160003662109378,
        55.17999267578125,
        55.20001220703125,
        55.220001220703128,
        55.239990234375,
        55.260009765625,
        55.279998779296878,
        55.29998779296875,
        55.32000732421875,
        55.339996337890628,
        55.360015869140628,
        55.3800048828125,
        55.399993896484378,
        55.420013427734378,
        55.44000244140625,
        55.459991455078128,
        55.480010986328128,
        55.5,
        55.519989013671878,
        55.540008544921878,
        55.55999755859375,
        55.58001708984375,
        55.600006103515628,
        55.6199951171875,
        55.6400146484375,
        55.660003662109378,
        55.67999267578125,
        55.70001220703125,
        55.720001220703128,
        55.739990234375,
        55.760009765625,
        55.779998779296878,
        55.79998779296875,
        55.82000732421875,
        55.839996337890628,
        55.860015869140628,
        55.8800048828125,
        55.899993896484378,
        55.920013427734378,
        55.94000244140625,
        55.959991455078128,
        55.980010986328128,
        56.0,
        56.019989013671878,
        56.040008544921878,
        56.05999755859375,
        56.08001708984375,
        56.100006103515628,
        56.1199951171875,
        56.1400146484375,
        56.160003662109378,
        56.17999267578125,
        56.20001220703125,
        56.220001220703128,
        56.239990234375,
        56.260009765625,
        56.279998779296878,
        56.29998779296875,
        56.32000732421875,
        56.339996337890628,
        56.360015869140628,
        56.3800048828125,
        56.399993896484378,
        56.420013427734378,
        56.44000244140625,
        56.459991455078128,
        56.480010986328128,
        56.5,
        56.519989013671878,
        56.540008544921878,
        56.55999755859375,
        56.58001708984375,
        56.600006103515628,
        56.6199951171875,
        56.6400146484375,
        56.660003662109378,
        56.67999267578125,
        56.70001220703125,
        56.720001220703128,
        56.739990234375,
        56.760009765625,
        56.779998779296878,
        56.79998779296875,
        56.82000732421875,
        56.839996337890628,
        56.860015869140628,
        56.8800048828125,
        56.899993896484378,
        56.920013427734378,
        56.94000244140625,
        56.959991455078128,
        56.980010986328128,
        57.0,
        57.019989013671878,
        57.040008544921878,
        57.05999755859375,
        57.08001708984375,
        57.100006103515628,
        57.1199951171875,
        57.1400146484375,
        57.160003662109378,
        57.17999267578125,
        57.20001220703125,
        57.220001220703128,
        57.239990234375,
        57.260009765625,
        57.279998779296878,
        57.29998779296875,
        57.32000732421875,
        57.339996337890628,
        57.360015869140628,
        57.3800048828125,
        57.399993896484378,
        57.420013427734378,
        57.44000244140625,
        57.459991455078128,
        57.480010986328128,
        57.5,
        57.519989013671878,
        57.540008544921878,
        57.55999755859375,
        57.58001708984375,
        57.600006103515628,
        57.6199951171875,
        57.6400146484375,
        57.660003662109378,
        57.67999267578125,
        57.70001220703125,
        57.720001220703128,
        57.739990234375,
        57.760009765625,
        57.779998779296878,
        57.79998779296875,
        57.82000732421875,
        57.839996337890628,
        57.860015869140628,
        57.8800048828125,
        57.899993896484378,
        57.920013427734378,
        57.94000244140625,
        57.959991455078128,
        57.980010986328128,
        58.0,
        58.019989013671878,
        58.040008544921878,
        58.05999755859375,
        58.08001708984375,
        58.100006103515628,
        58.1199951171875,
        58.1400146484375,
        58.160003662109378,
        58.17999267578125,
        58.20001220703125,
        58.220001220703128,
        58.239990234375,
        58.260009765625,
        58.279998779296878,
        58.29998779296875,
        58.32000732421875,
        58.339996337890628,
        58.360015869140628,
        58.3800048828125,
        58.399993896484378,
        58.420013427734378,
        58.44000244140625,
        58.459991455078128,
        58.480010986328128,
        58.5,
        58.519989013671878,
        58.540008544921878,
        58.55999755859375,
        58.58001708984375,
        58.600006103515628,
        58.6199951171875,
        58.6400146484375,
        58.660003662109378,
        58.67999267578125,
        58.70001220703125,
        58.720001220703128,
        58.739990234375,
        58.760009765625,
        58.779998779296878,
        58.79998779296875,
        58.82000732421875,
        58.839996337890628,
        58.860015869140628,
        58.8800048828125,
        58.899993896484378,
        58.920013427734378,
        58.94000244140625,
        58.959991455078128,
        58.980010986328128,
        59.0,
        59.019989013671878,
        59.040008544921878,
        59.05999755859375,
        59.08001708984375,
        59.100006103515628,
        59.1199951171875,
        59.1400146484375,
        59.160003662109378,
        59.17999267578125,
        59.20001220703125,
        59.220001220703128,
        59.239990234375,
        59.260009765625,
        59.279998779296878,
        59.29998779296875,
        59.32000732421875,
        59.339996337890628,
        59.360015869140628,
        59.3800048828125,
        59.399993896484378,
        59.420013427734378,
        59.44000244140625,
        59.459991455078128,
        59.480010986328128,
        59.5,
        59.519989013671878,
        59.540008544921878,
        59.55999755859375,
        59.58001708984375,
        59.600006103515628,
        59.6199951171875,
        59.6400146484375,
        59.660003662109378,
        59.67999267578125,
        59.70001220703125,
        59.720001220703128,
        59.739990234375,
        59.760009765625,
        59.779998779296878,
        59.79998779296875,
        59.82000732421875,
        59.839996337890628,
        59.860015869140628,
        59.8800048828125,
        59.899993896484378,
        59.920013427734378,
        59.94000244140625,
        59.959991455078128,
        59.980010986328128
    ],
    "rightHandPositions": [
        "(-0.183727, 1.755522, -0.234288)",
        "(-0.280000, 1.507072, -0.050490)",
        "(-0.280000, 1.506103, -0.048209)",
        "(-0.280000, 1.505111, -0.045933)",
        "(-0.280000, 1.504092, -0.043656)",
        "(-0.280000, 1.503052, -0.041338)",
        "(-0.280000, 1.502036, -0.040118)",
        "(-0.280000, 1.501066, -0.040160)",
        "(-0.280000, 1.500099, -0.040208)",
        "(-0.280000, 1.499144, -0.040261)",
        "(-0.280000, 1.498192, -0.040320)",
        "(-0.280000, 1.497245, -0.040385)",
        "(-0.280000, 1.496308, -0.040455)",
        "(-0.280000, 1.495375, -0.040530)",
        "(-0.280000, 1.494446, -0.040611)",
        "(-0.280000, 1.493522, -0.040697)",
        "(-0.280000, 1.492608, -0.040788)",
        "(-0.280000, 1.491707, -0.040884)",
        "(-0.280000, 1.490810, -0.040984)",
        "(-0.280000, 1.489924, -0.041088)",
        "(-0.280000, 1.489051, -0.041196)",
        "(-0.280000, 1.488185, -0.041308)",
        "(-0.280000, 1.487328, -0.041424)",
        "(-0.280000, 1.486482, -0.041544)",
        "(-0.280000, 1.485648, -0.041666)",
        "(-0.280000, 1.484830, -0.041791)",
        "(-0.280000, 1.484022, -0.041919)",
        "(-0.280000, 1.483228, -0.042049)",
        "(-0.280000, 1.482454, -0.042180)",
        "(-0.280000, 1.481694, -0.042313)",
        "(-0.280000, 1.480956, -0.042445)",
        "(-0.280000, 1.480243, -0.042577)",
        "(-0.280000, 1.479562, -0.042706)",
        "(-0.280000, 1.478897, -0.042835)",
        "(-0.280000, 1.478276, -0.042958)",
        "(-0.280000, 1.477707, -0.043074)",
        "(-0.280000, 1.477199, -0.043179)",
        "(-0.280000, 1.476774, -0.043268)",
        "(-0.280000, 1.476397, -0.043348)",
        "(-0.280000, 1.476124, -0.043407)",
        "(-0.280000, 1.475976, -0.043439)",
        "(-0.280000, 1.475983, -0.043438)",
        "(-0.280000, 1.476167, -0.043398)",
        "(-0.280000, 1.476443, -0.043339)",
        "(-0.280000, 1.476928, -0.043236)",
        "(-0.280000, 1.477638, -0.043088)",
        "(-0.280000, 1.478598, -0.042894)",
        "(-0.280000, 1.479799, -0.042660)",
        "(-0.280000, 1.481102, -0.042419)",
        "(-0.280000, 1.482634, -0.042149)",
        "(-0.280000, 1.484367, -0.041864)",
        "(-0.280000, 1.486456, -0.042814)",
        "(-0.280000, 1.488799, -0.044860)",
        "(-0.280000, 1.491091, -0.046894)",
        "(-0.280000, 1.493381, -0.048947)",
        "(-0.280000, 1.495650, -0.051031)",
        "(-0.280000, 1.497872, -0.053140)",
        "(-0.280000, 1.500033, -0.055268)",
        "(-0.280000, 1.502092, -0.057399)",
        "(-0.280000, 1.504085, -0.059521)",
        "(-0.280000, 1.506007, -0.061615)",
        "(-0.280000, 1.507862, -0.063661)",
        "(-0.280000, 1.509678, -0.065646)",
        "(-0.280000, 1.511430, -0.067549)",
        "(-0.280000, 1.513158, -0.069354)",
        "(-0.280000, 1.514866, -0.071045)",
        "(-0.280000, 1.516555, -0.072607)",
        "(-0.280000, 1.518197, -0.074025)",
        "(-0.280000, 1.519871, -0.075290)",
        "(-0.280000, 1.521624, -0.076402)",
        "(-0.280000, 1.523501, -0.077360)",
        "(-0.280000, 1.525535, -0.078170)",
        "(-0.280000, 1.527752, -0.078839)",
        "(-0.280000, 1.530050, -0.079355)",
        "(-0.280000, 1.532603, -0.079762)",
        "(-0.280000, 1.535462, -0.080089)",
        "(-0.280000, 1.538661, -0.080375)",
        "(-0.280000, 1.542233, -0.080662)",
        "(-0.280000, 1.545946, -0.080915)",
        "(-0.280000, 1.549986, -0.081228)",
        "(-0.280000, 1.554320, -0.081633)",
        "(-0.280000, 1.558906, -0.082162)",
        "(-0.280000, 1.563696, -0.082837)",
        "(-0.280000, 1.568515, -0.083612)",
        "(-0.280000, 1.573475, -0.084578)",
        "(-0.280000, 1.578525, -0.085753)",
        "(-0.280000, 1.583601, -0.087137)",
        "(-0.280000, 1.588663, -0.088738)",
        "(-0.280000, 1.593608, -0.090510)",
        "(-0.280000, 1.598449, -0.092490)",
        "(-0.280000, 1.603133, -0.094658)",
        "(-0.280000, 1.607628, -0.097003)",
        "(-0.280000, 1.611894, -0.099504)",
        "(-0.280000, 1.615899, -0.102135)",
        "(-0.280000, 1.619639, -0.104898)",
        "(-0.280000, 1.623106, -0.107786)",
        "(-0.280000, 1.626292, -0.110786)",
        "(-0.280000, 1.629192, -0.113884)",
        "(-0.280000, 1.631805, -0.117053)",
        "(-0.280000, 1.634155, -0.120305)",
        "(-0.280000, 1.636260, -0.123629)",
        "(-0.280000, 1.638141, -0.127008)",
        "(-0.280000, 1.639830, -0.130429)",
        "(-0.280000, 1.641346, -0.133822)",
        "(-0.280000, 1.642745, -0.137205)",
        "(-0.280000, 1.644044, -0.140580)",
        "(-0.280000, 1.645238, -0.143931)",
        "(-0.280000, 1.646333, -0.147256)",
        "(-0.280000, 1.647321, -0.150516)",
        "(-0.280000, 1.648223, -0.153763)",
        "(-0.280000, 1.649042, -0.156999)",
        "(-0.280000, 1.649778, -0.160218)",
        "(-0.280000, 1.650427, -0.163379)",
        "(-0.280000, 1.650999, -0.166513)",
        "(-0.280000, 1.651494, -0.169612)",
        "(-0.280000, 1.651916, -0.172670)",
        "(-0.280000, 1.652268, -0.175696)",
        "(-0.280000, 1.652553, -0.178685)",
        "(-0.280000, 1.652771, -0.181601)",
        "(-0.280000, 1.652930, -0.184503)",
        "(-0.280000, 1.653029, -0.187380)",
        "(-0.280000, 1.653072, -0.190238)",
        "(-0.280000, 1.653058, -0.193089)",
        "(-0.280000, 1.652990, -0.195894)",
        "(-0.280000, 1.652867, -0.198706)",
        "(-0.280000, 1.652688, -0.201530)",
        "(-0.280000, 1.652453, -0.204362)",
        "(-0.280000, 1.652162, -0.207201)",
        "(-0.280000, 1.651820, -0.209993)",
        "(-0.280000, 1.651422, -0.212791)",
        "(-0.280000, 1.650964, -0.215611)",
        "(-0.280000, 1.650443, -0.218460)",
        "(-0.280000, 1.649857, -0.221341)",
        "(-0.280000, 1.649217, -0.224187)",
        "(-0.280000, 1.648510, -0.227061)",
        "(-0.280000, 1.647732, -0.229962)",
        "(-0.280000, 1.646886, -0.232877)",
        "(-0.280000, 1.645985, -0.235754)",
        "(-0.280000, 1.645009, -0.238654)",
        "(-0.280000, 1.643958, -0.241572)",
        "(-0.280000, 1.642831, -0.244502)",
        "(-0.280000, 1.641627, -0.247439)",
        "(-0.280000, 1.640371, -0.250323)",
        "(-0.280000, 1.639044, -0.253199)",
        "(-0.280000, 1.637647, -0.256057)",
        "(-0.280000, 1.636181, -0.258899)",
        "(-0.280000, 1.634643, -0.261724)",
        "(-0.280000, 1.633060, -0.264485)",
        "(-0.280000, 1.631399, -0.267240)",
        "(-0.280000, 1.629662, -0.269981)",
        "(-0.280000, 1.627855, -0.272695)",
        "(-0.280000, 1.625985, -0.275372)",
        "(-0.280000, 1.624077, -0.277976)",
        "(-0.280000, 1.622104, -0.280547)",
        "(-0.280000, 1.620069, -0.283080)",
        "(-0.280000, 1.617963, -0.285584)",
        "(-0.280000, 1.615785, -0.288057)",
        "(-0.280000, 1.613573, -0.290458)",
        "(-0.280000, 1.611287, -0.292828)",
        "(-0.280000, 1.608923, -0.295170)",
        "(-0.280000, 1.606489, -0.297473)",
        "(-0.280000, 1.603989, -0.299731)",
        "(-0.280000, 1.601463, -0.301909)",
        "(-0.280000, 1.598875, -0.304038)",
        "(-0.280000, 1.596226, -0.306116)",
        "(-0.280000, 1.593526, -0.308136)",
        "(-0.280000, 1.590773, -0.310095)",
        "(-0.280000, 1.588013, -0.311966)",
        "(-0.280000, 1.585206, -0.313776)",
        "(-0.280000, 1.582342, -0.315530)",
        "(-0.280000, 1.579421, -0.317227)",
        "(-0.280000, 1.576443, -0.318865)",
        "(-0.280000, 1.573467, -0.320414)",
        "(-0.280000, 1.570441, -0.321899)",
        "(-0.280000, 1.567368, -0.323321)",
        "(-0.280000, 1.564252, -0.324675)",
        "(-0.280000, 1.561096, -0.325959)",
        "(-0.280000, 1.557946, -0.327155)",
        "(-0.280000, 1.554750, -0.328285)",
        "(-0.280000, 1.551504, -0.329347)",
        "(-0.280000, 1.548201, -0.330342)",
        "(-0.280000, 1.544837, -0.331268)",
        "(-0.280000, 1.541483, -0.332106)",
        "(-0.280000, 1.538069, -0.332872)",
        "(-0.280000, 1.534580, -0.333566)",
        "(-0.280000, 1.531008, -0.334185)",
        "(-0.280000, 1.527349, -0.334725)",
        "(-0.280000, 1.523687, -0.335170)",
        "(-0.280000, 1.519930, -0.335529)",
        "(-0.280000, 1.516066, -0.335795)",
        "(-0.280000, 1.512086, -0.335962)",
        "(-0.280000, 1.507989, -0.336019)",
        "(-0.280000, 1.503899, -0.335961)",
        "(-0.280000, 1.499640, -0.335777)",
        "(-0.280000, 1.495332, -0.335463)",
        "(-0.280000, 1.490933, -0.335010)",
        "(-0.280000, 1.486454, -0.334407)",
        "(-0.280000, 1.482030, -0.333672)",
        "(-0.280000, 1.477542, -0.332782)",
        "(-0.280000, 1.473011, -0.331732)",
        "(-0.280000, 1.468445, -0.330517)",
        "(-0.280000, 1.463863, -0.329136)",
        "(-0.280000, 1.459380, -0.327622)",
        "(-0.280000, 1.454891, -0.325941)",
        "(-0.280000, 1.450424, -0.324105)",
        "(-0.280000, 1.445977, -0.322156)",
        "(-0.280000, 1.441531, -0.320124)",
        "(-0.280000, 1.437153, -0.318079)",
        "(-0.280000, 1.432723, -0.315980)",
        "(-0.280000, 1.428202, -0.313813)",
        "(-0.280000, 1.423561, -0.311556)",
        "(-0.280000, 1.418790, -0.309185)",
        "(-0.280000, 1.414009, -0.306776)",
        "(-0.280000, 1.409105, -0.304220)",
        "(-0.280000, 1.404603, -0.300939)",
        "(-0.280000, 1.400559, -0.296991)",
        "(-0.280000, 1.396591, -0.292813)",
        "(-0.280000, 1.392819, -0.288526)",
        "(-0.280000, 1.389150, -0.284021)",
        "(-0.280000, 1.385598, -0.279297)",
        "(-0.280000, 1.382195, -0.274377)",
        "(-0.280000, 1.378962, -0.269284)",
        "(-0.280000, 1.375984, -0.264152)",
        "(-0.280000, 1.373197, -0.258882)",
        "(-0.280000, 1.370619, -0.253502)",
        "(-0.280000, 1.368261, -0.248038)",
        "(-0.280000, 1.366130, -0.242513)",
        "(-0.280000, 1.364256, -0.237029)",
        "(-0.280000, 1.362601, -0.231505)",
        "(-0.280000, 1.361168, -0.225961)",
        "(-0.280000, 1.359955, -0.220412)",
        "(-0.280000, 1.358962, -0.214879)",
        "(-0.280000, 1.358191, -0.209450)",
        "(-0.280000, 1.357624, -0.204062)",
        "(-0.280000, 1.357254, -0.198708)",
        "(-0.280000, 1.357074, -0.193391)",
        "(-0.280000, 1.357081, -0.188123)",
        "(-0.280000, 1.357266, -0.182977)",
        "(-0.280000, 1.357623, -0.177881)",
        "(-0.280000, 1.358146, -0.172846)",
        "(-0.280000, 1.358830, -0.167876)",
        "(-0.280000, 1.359675, -0.162957)",
        "(-0.280000, 1.360660, -0.158166)",
        "(-0.280000, 1.361793, -0.153437)",
        "(-0.280000, 1.363071, -0.148768)",
        "(-0.280000, 1.364488, -0.144175)",
        "(-0.280000, 1.366038, -0.139663)",
        "(-0.280000, 1.367689, -0.135304)",
        "(-0.280000, 1.369458, -0.131037)",
        "(-0.280000, 1.371335, -0.126871)",
        "(-0.280000, 1.373309, -0.122819)",
        "(-0.280000, 1.376533, -0.119514)",
        "(-0.280000, 1.380617, -0.116924)",
        "(-0.280000, 1.384703, -0.114570)",
        "(-0.280000, 1.388775, -0.112452)",
        "(-0.280000, 1.392827, -0.110557)",
        "(-0.280000, 1.396838, -0.108883)",
        "(-0.280000, 1.400779, -0.107435)",
        "(-0.280000, 1.404649, -0.106171)",
        "(-0.280000, 1.408438, -0.105076)",
        "(-0.280000, 1.412130, -0.104125)",
        "(-0.280000, 1.415717, -0.103291)",
        "(-0.280000, 1.419178, -0.102562)",
        "(-0.280000, 1.422516, -0.101900)",
        "(-0.280000, 1.425737, -0.101269)",
        "(-0.280000, 1.428837, -0.100642)",
        "(-0.280000, 1.431826, -0.099990)",
        "(-0.280000, 1.434669, -0.099321)",
        "(-0.280000, 1.437405, -0.098580)",
        "(-0.280000, 1.440050, -0.097743)",
        "(-0.280000, 1.442619, -0.096790)",
        "(-0.280000, 1.445128, -0.095704)",
        "(-0.280000, 1.447525, -0.094515)",
        "(-0.280000, 1.449896, -0.093168)",
        "(-0.280000, 1.452257, -0.091660)",
        "(-0.280000, 1.454623, -0.089991)",
        "(-0.280000, 1.457014, -0.088164)",
        "(-0.280000, 1.459368, -0.086223)",
        "(-0.280000, 1.461787, -0.084136)",
        "(-0.280000, 1.464289, -0.081916)",
        "(-0.280000, 1.466899, -0.079579)",
        "(-0.280000, 1.469640, -0.077144)",
        "(-0.280000, 1.472425, -0.074667)",
        "(-0.280000, 1.475364, -0.072143)",
        "(-0.280000, 1.478463, -0.069599)",
        "(-0.280000, 1.481720, -0.067071)",
        "(-0.280000, 1.485136, -0.064593)",
        "(-0.280000, 1.488614, -0.062209)",
        "(-0.280000, 1.492229, -0.059937)",
        "(-0.280000, 1.495963, -0.057809)",
        "(-0.280000, 1.499784, -0.055854)",
        "(-0.280000, 1.503673, -0.054097)",
        "(-0.280000, 1.507553, -0.052560)",
        "(-0.280000, 1.511461, -0.051258)",
        "(-0.280000, 1.515374, -0.050205)",
        "(-0.280000, 1.519272, -0.049409)",
        "(-0.280000, 1.523127, -0.048874)",
        "(-0.280000, 1.526894, -0.048594)",
        "(-0.280000, 1.530583, -0.048564)",
        "(-0.280000, 1.534198, -0.048771)",
        "(-0.280000, 1.537714, -0.049193)",
        "(-0.280000, 1.541134, -0.049803)",
        "(-0.280000, 1.544424, -0.050556)",
        "(-0.280000, 1.547626, -0.051416)",
        "(-0.280000, 1.550752, -0.052342)",
        "(-0.280000, 1.553825, -0.053327)",
        "(-0.280000, 1.556867, -0.054377)",
        "(-0.280000, 1.559835, -0.055475)",
        "(-0.280000, 1.562799, -0.056646)",
        "(-0.280000, 1.565776, -0.057899)",
        "(-0.280000, 1.568764, -0.059237)",
        "(-0.280000, 1.571756, -0.060658)",
        "(-0.280000, 1.574680, -0.062130)",
        "(-0.280000, 1.577607, -0.063686)",
        "(-0.280000, 1.580531, -0.065330)",
        "(-0.280000, 1.583467, -0.067070)",
        "(-0.280000, 1.586414, -0.068914)",
        "(-0.280000, 1.589285, -0.070807)",
        "(-0.280000, 1.592145, -0.072792)",
        "(-0.280000, 1.594992, -0.074871)",
        "(-0.280000, 1.597812, -0.077038)",
        "(-0.280000, 1.600600, -0.079292)",
        "(-0.280000, 1.603286, -0.081575)",
        "(-0.280000, 1.605934, -0.083939)",
        "(-0.280000, 1.608537, -0.086380)",
        "(-0.280000, 1.611091, -0.088897)",
        "(-0.280000, 1.613596, -0.091490)",
        "(-0.280000, 1.615998, -0.094102)",
        "(-0.280000, 1.618345, -0.096785)",
        "(-0.280000, 1.620634, -0.099534)",
        "(-0.280000, 1.622864, -0.102351)",
        "(-0.280000, 1.625023, -0.105223)",
        "(-0.280000, 1.627074, -0.108094)",
        "(-0.280000, 1.629050, -0.111008)",
        "(-0.280000, 1.630954, -0.113967)",
        "(-0.280000, 1.632783, -0.116969)",
        "(-0.280000, 1.634536, -0.120008)",
        "(-0.280000, 1.636186, -0.123034)",
        "(-0.280000, 1.637760, -0.126091)",
        "(-0.280000, 1.639258, -0.129176)",
        "(-0.280000, 1.640677, -0.132286)",
        "(-0.280000, 1.642020, -0.135420)",
        "(-0.280000, 1.643264, -0.138525)",
        "(-0.280000, 1.644435, -0.141650)",
        "(-0.280000, 1.645534, -0.144804)",
        "(-0.280000, 1.646560, -0.147982)",
        "(-0.280000, 1.647516, -0.151195)",
        "(-0.280000, 1.648386, -0.154383)",
        "(-0.280000, 1.649191, -0.157624)",
        "(-0.280000, 1.649929, -0.160919)",
        "(-0.280000, 1.650596, -0.164267)",
        "(-0.280000, 1.651193, -0.167676)",
        "(-0.280000, 1.651702, -0.171063)",
        "(-0.280000, 1.652137, -0.174501)",
        "(-0.280000, 1.652492, -0.177981)",
        "(-0.280000, 1.652765, -0.181497)",
        "(-0.280000, 1.652953, -0.185042)",
        "(-0.280000, 1.653053, -0.188538)",
        "(-0.280000, 1.653070, -0.192049)",
        "(-0.280000, 1.653000, -0.195570)",
        "(-0.280000, 1.652846, -0.199088)",
        "(-0.280000, 1.652607, -0.202586)",
        "(-0.280000, 1.652291, -0.206012)",
        "(-0.280000, 1.651895, -0.209417)",
        "(-0.280000, 1.651420, -0.212799)",
        "(-0.280000, 1.650868, -0.216159)",
        "(-0.280000, 1.650241, -0.219487)",
        "(-0.280000, 1.649551, -0.222736)",
        "(-0.280000, 1.648793, -0.225942)",
        "(-0.280000, 1.647967, -0.229113)",
        "(-0.280000, 1.647076, -0.232241)",
        "(-0.280000, 1.646123, -0.235325)",
        "(-0.280000, 1.645124, -0.238322)",
        "(-0.280000, 1.644068, -0.241277)",
        "(-0.280000, 1.642955, -0.244189)",
        "(-0.280000, 1.641791, -0.247051)",
        "(-0.280000, 1.640573, -0.249872)",
        "(-0.280000, 1.639318, -0.252618)",
        "(-0.280000, 1.638010, -0.255330)",
        "(-0.280000, 1.636645, -0.258015)",
        "(-0.280000, 1.635218, -0.260684)",
        "(-0.280000, 1.633726, -0.263341)",
        "(-0.280000, 1.632194, -0.265938)",
        "(-0.280000, 1.630596, -0.268523)",
        "(-0.280000, 1.628924, -0.271105)",
        "(-0.280000, 1.627182, -0.273673)",
        "(-0.280000, 1.625370, -0.276224)",
        "(-0.280000, 1.623522, -0.278712)",
        "(-0.280000, 1.621606, -0.281179)",
        "(-0.280000, 1.619626, -0.283616)",
        "(-0.280000, 1.617589, -0.286017)",
        "(-0.280000, 1.615495, -0.288378)",
        "(-0.280000, 1.613384, -0.290657)",
        "(-0.280000, 1.611230, -0.292886)",
        "(-0.280000, 1.609032, -0.295064)",
        "(-0.280000, 1.606795, -0.297190)",
        "(-0.280000, 1.604519, -0.299261)",
        "(-0.280000, 1.602239, -0.301251)",
        "(-0.280000, 1.599907, -0.303201)",
        "(-0.280000, 1.597515, -0.305118)",
        "(-0.280000, 1.595063, -0.306998)",
        "(-0.280000, 1.592542, -0.308847)",
        "(-0.280000, 1.590013, -0.310620)",
        "(-0.280000, 1.587415, -0.312359)",
        "(-0.280000, 1.584738, -0.314059)",
        "(-0.280000, 1.581954, -0.315684)",
        "(-0.280000, 1.579051, -0.317192)",
        "(-0.280000, 1.576086, -0.318515)",
        "(-0.280000, 1.572982, -0.319669)",
        "(-0.280000, 1.569726, -0.320640)",
        "(-0.280000, 1.566321, -0.321413)",
        "(-0.280000, 1.562775, -0.321978)",
        "(-0.280000, 1.559191, -0.322293)",
        "(-0.280000, 1.555483, -0.322399)",
        "(-0.280000, 1.551665, -0.322300)",
        "(-0.280000, 1.547750, -0.322004)",
        "(-0.280000, 1.543756, -0.321516)",
        "(-0.280000, 1.539819, -0.320821)",
        "(-0.280000, 1.535849, -0.319966)",
        "(-0.280000, 1.531853, -0.318968)",
        "(-0.280000, 1.527856, -0.317844)",
        "(-0.280000, 1.523867, -0.316616)",
        "(-0.280000, 1.520006, -0.315295)",
        "(-0.280000, 1.516168, -0.313916)",
        "(-0.280000, 1.512361, -0.312502)",
        "(-0.280000, 1.508590, -0.311074)",
        "(-0.280000, 1.504842, -0.309649)",
        "(-0.280000, 1.501213, -0.308251)",
        "(-0.280000, 1.497588, -0.306893)",
        "(-0.280000, 1.493959, -0.305588)",
        "(-0.280000, 1.490293, -0.304339)",
        "(-0.280000, 1.486576, -0.303149)",
        "(-0.280000, 1.482895, -0.302041)",
        "(-0.280000, 1.479115, -0.300989)",
        "(-0.280000, 1.475218, -0.299981)",
        "(-0.280000, 1.471207, -0.299007)",
        "(-0.280000, 1.467081, -0.298056)",
        "(-0.280000, 1.462923, -0.297147)",
        "(-0.280000, 1.458618, -0.296222)",
        "(-0.280000, 1.454158, -0.295255)",
        "(-0.280000, 1.449540, -0.294213)",
        "(-0.280000, 1.444769, -0.293071)",
        "(-0.280000, 1.439960, -0.291872)",
        "(-0.280000, 1.435048, -0.290548)",
        "(-0.280000, 1.430044, -0.289077)",
        "(-0.280000, 1.424967, -0.287438)",
        "(-0.280000, 1.419826, -0.285603)",
        "(-0.280000, 1.414706, -0.283615)",
        "(-0.280000, 1.409548, -0.281392)",
        "(-0.280000, 1.404395, -0.278934)",
        "(-0.280000, 1.399284, -0.276251)",
        "(-0.280000, 1.394229, -0.273335)",
        "(-0.280000, 1.389291, -0.270247)",
        "(-0.280000, 1.384436, -0.266919)",
        "(-0.280000, 1.379680, -0.263360)",
        "(-0.280000, 1.375037, -0.259580)",
        "(-0.280000, 1.371400, -0.255191)",
        "(-0.280000, 1.369173, -0.250222)",
        "(-0.280000, 1.367139, -0.245211)",
        "(-0.280000, 1.365291, -0.240143)",
        "(-0.280000, 1.363630, -0.235029)",
        "(-0.280000, 1.362161, -0.229894)",
        "(-0.280000, 1.360898, -0.224807)",
        "(-0.280000, 1.359811, -0.219679)",
        "(-0.280000, 1.358905, -0.214525)",
        "(-0.280000, 1.358183, -0.209383)",
        "(-0.280000, 1.357642, -0.204268)",
        "(-0.280000, 1.357283, -0.199252)",
        "(-0.280000, 1.357091, -0.194259)",
        "(-0.280000, 1.357064, -0.189290)",
        "(-0.280000, 1.357200, -0.184352)",
        "(-0.280000, 1.357495, -0.179447)",
        "(-0.280000, 1.357938, -0.174658)",
        "(-0.280000, 1.358530, -0.169909)",
        "(-0.280000, 1.359266, -0.165218)",
        "(-0.280000, 1.360140, -0.160597)",
        "(-0.280000, 1.361149, -0.156041)",
        "(-0.280000, 1.362274, -0.151608)",
        "(-0.280000, 1.363526, -0.147236)",
        "(-0.280000, 1.364902, -0.142923)",
        "(-0.280000, 1.366408, -0.138650)",
        "(-0.280000, 1.368045, -0.134416)",
        "(-0.280000, 1.369777, -0.130304)",
        "(-0.280000, 1.371631, -0.126243)",
        "(-0.280000, 1.373611, -0.122225)",
        "(-0.280000, 1.375714, -0.118260)",
        "(-0.280000, 1.377932, -0.114361)",
        "(-0.280000, 1.380224, -0.110597)",
        "(-0.280000, 1.382624, -0.106901)",
        "(-0.280000, 1.385136, -0.103269)",
        "(-0.280000, 1.387755, -0.099712)",
        "(-0.280000, 1.390483, -0.096223)",
        "(-0.280000, 1.393265, -0.092872)",
        "(-0.280000, 1.396579, -0.090001)",
        "(-0.280000, 1.400401, -0.087667)",
        "(-0.280000, 1.404145, -0.085372)",
        "(-0.280000, 1.407803, -0.083105)",
        "(-0.280000, 1.411329, -0.080895)",
        "(-0.280000, 1.414773, -0.078692)",
        "(-0.280000, 1.418146, -0.076490)",
        "(-0.280000, 1.421459, -0.074294)",
        "(-0.280000, 1.424739, -0.072109)",
        "(-0.280000, 1.427960, -0.069985)",
        "(-0.280000, 1.431199, -0.067913)",
        "(-0.280000, 1.434489, -0.065929)",
        "(-0.280000, 1.437874, -0.064065)",
        "(-0.280000, 1.441380, -0.062354)",
        "(-0.280000, 1.444942, -0.060865)",
        "(-0.280000, 1.448650, -0.059576)",
        "(-0.280000, 1.452528, -0.058500)",
        "(-0.280000, 1.456563, -0.057658)",
        "(-0.280000, 1.460743, -0.057061)",
        "(-0.280000, 1.464944, -0.056754)",
        "(-0.280000, 1.469268, -0.056694)",
        "(-0.280000, 1.473692, -0.056883)",
        "(-0.280000, 1.478187, -0.057315)",
        "(-0.280000, 1.482733, -0.057985)",
        "(-0.280000, 1.487174, -0.058899)",
        "(-0.280000, 1.491609, -0.060012)",
        "(-0.280000, 1.496020, -0.061308)",
        "(-0.280000, 1.500386, -0.062763)",
        "(-0.280000, 1.504694, -0.064354)",
        "(-0.280000, 1.508832, -0.066054)",
        "(-0.280000, 1.512913, -0.067834)",
        "(-0.280000, 1.516927, -0.069670)",
        "(-0.280000, 1.520872, -0.071537)",
        "(-0.280000, 1.524758, -0.073417)",
        "(-0.280000, 1.528496, -0.075274)",
        "(-0.280000, 1.532192, -0.077100)",
        "(-0.280000, 1.535851, -0.078881)",
        "(-0.280000, 1.539487, -0.080607)",
        "(-0.280000, 1.543123, -0.082272)",
        "(-0.280000, 1.546690, -0.083843)",
        "(-0.280000, 1.550283, -0.085345)",
        "(-0.280000, 1.553916, -0.086778)",
        "(-0.280000, 1.557594, -0.088147)",
        "(-0.280000, 1.561323, -0.089457)",
        "(-0.280000, 1.565055, -0.090685)",
        "(-0.280000, 1.568861, -0.091875)",
        "(-0.280000, 1.572738, -0.093039)",
        "(-0.280000, 1.576682, -0.094187)",
        "(-0.280000, 1.580695, -0.095335)",
        "(-0.280000, 1.584727, -0.096462)",
        "(-0.280000, 1.588811, -0.097612)",
        "(-0.280000, 1.592940, -0.098797)",
        "(-0.280000, 1.597103, -0.100030)",
        "(-0.280000, 1.601290, -0.101326)",
        "(-0.280000, 1.605460, -0.102664)",
        "(-0.280000, 1.609637, -0.104089)",
        "(-0.280000, 1.613798, -0.105599)",
        "(-0.280000, 1.617919, -0.107186)",
        "(-0.280000, 1.622005, -0.108866)",
        "(-0.280000, 1.626021, -0.110608)",
        "(-0.280000, 1.629990, -0.112449)",
        "(-0.280000, 1.633909, -0.114410)",
        "(-0.280000, 1.637750, -0.116521)",
        "(-0.280000, 1.640808, -0.119158)",
        "(-0.280000, 1.642540, -0.122459)",
        "(-0.280000, 1.644185, -0.125791)",
        "(-0.280000, 1.645748, -0.129161)",
        "(-0.280000, 1.647222, -0.132557)",
        "(-0.280000, 1.648607, -0.135976)",
        "(-0.280000, 1.649888, -0.139371)",
        "(-0.280000, 1.651086, -0.142792)",
        "(-0.280000, 1.652196, -0.146223)",
        "(-0.280000, 1.653218, -0.149661)",
        "(-0.280000, 1.654152, -0.153100)",
        "(-0.280000, 1.654989, -0.156488)",
        "(-0.280000, 1.655743, -0.159880)",
        "(-0.280000, 1.656416, -0.163273)",
        "(-0.280000, 1.657008, -0.166656)",
        "(-0.280000, 1.657515, -0.170004)",
        "(-0.280000, 1.657938, -0.173278)",
        "(-0.280000, 1.658284, -0.176512)",
        "(-0.280000, 1.658557, -0.179710)",
        "(-0.280000, 1.658754, -0.182884)",
        "(-0.280000, 1.656972, -0.186127)",
        "(-0.280000, 1.655066, -0.189245)",
        "(-0.280000, 1.653067, -0.192302)",
        "(-0.280000, 1.651007, -0.195304)",
        "(-0.280000, 1.648909, -0.198276)",
        "(-0.280000, 1.646800, -0.201228)",
        "(-0.280000, 1.644712, -0.204082)",
        "(-0.280000, 1.642666, -0.206937)",
        "(-0.280000, 1.640680, -0.209800)",
        "(-0.280000, 1.638778, -0.212665)",
        "(-0.280000, 1.636981, -0.215534)",
        "(-0.280000, 1.635320, -0.218344)",
        "(-0.280000, 1.633799, -0.221180)",
        "(-0.280000, 1.632432, -0.224043)",
        "(-0.280000, 1.631230, -0.226944)",
        "(-0.280000, 1.630198, -0.229897)",
        "(-0.280000, 1.629356, -0.232864)",
        "(-0.280000, 1.628687, -0.235910)",
        "(-0.280000, 1.628187, -0.239044)",
        "(-0.280000, 1.627849, -0.242273)",
        "(-0.280000, 1.627656, -0.245613)",
        "(-0.280000, 1.627606, -0.249030)",
        "(-0.280000, 1.627644, -0.252602)",
        "(-0.280000, 1.627734, -0.256338)",
        "(-0.280000, 1.627848, -0.260215)",
        "(-0.280000, 1.627947, -0.264229)",
        "(-0.280000, 1.628026, -0.268304)",
        "(-0.280000, 1.628008, -0.272471)",
        "(-0.280000, 1.627850, -0.276703)",
        "(-0.280000, 1.627548, -0.280983)",
        "(-0.280000, 1.626352, -0.284695)",
        "(-0.280000, 1.624076, -0.287499)",
        "(-0.280000, 1.621738, -0.290242)",
        "(-0.280000, 1.619331, -0.292934)",
        "(-0.280000, 1.616850, -0.295577)",
        "(-0.280000, 1.614301, -0.298166)",
        "(-0.280000, 1.611728, -0.300657)",
        "(-0.280000, 1.609084, -0.303097)",
        "(-0.280000, 1.606357, -0.305497)",
        "(-0.280000, 1.603535, -0.307860)",
        "(-0.280000, 1.600603, -0.310196)",
        "(-0.280000, 1.597638, -0.312441)",
        "(-0.280000, 1.594571, -0.314644)",
        "(-0.280000, 1.591401, -0.316803)",
        "(-0.280000, 1.588141, -0.318904)",
        "(-0.280000, 1.584790, -0.320942)",
        "(-0.280000, 1.581432, -0.322868)",
        "(-0.280000, 1.577992, -0.324725)",
        "(-0.280000, 1.574467, -0.326511)",
        "(-0.280000, 1.570867, -0.328217)",
        "(-0.280000, 1.567193, -0.329840)",
        "(-0.280000, 1.563529, -0.331345)",
        "(-0.280000, 1.559803, -0.332762)",
        "(-0.280000, 1.556019, -0.334087)",
        "(-0.280000, 1.552177, -0.335319)",
        "(-0.280000, 1.548288, -0.336452)",
        "(-0.280000, 1.544428, -0.337466)",
        "(-0.280000, 1.540516, -0.338383)",
        "(-0.280000, 1.536548, -0.339202)",
        "(-0.280000, 1.532534, -0.339918)",
        "(-0.280000, 1.528475, -0.340530)",
        "(-0.280000, 1.524450, -0.341025)",
        "(-0.280000, 1.520352, -0.341418)",
        "(-0.280000, 1.516176, -0.341702)",
        "(-0.280000, 1.511914, -0.341872)",
        "(-0.280000, 1.507478, -0.341922)",
        "(-0.280000, 1.503202, -0.341846)",
        "(-0.280000, 1.498787, -0.341048)",
        "(-0.280000, 1.494331, -0.339499)",
        "(-0.280000, 1.489795, -0.337952)",
        "(-0.280000, 1.485175, -0.336405)",
        "(-0.280000, 1.480629, -0.334881)",
        "(-0.280000, 1.475988, -0.333344)",
        "(-0.280000, 1.471266, -0.331780)",
        "(-0.280000, 1.466488, -0.330169)",
        "(-0.280000, 1.461669, -0.328485)",
        "(-0.280000, 1.456940, -0.326739)",
        "(-0.280000, 1.452192, -0.324847)",
        "(-0.280000, 1.447449, -0.322779)",
        "(-0.280000, 1.442706, -0.320559)",
        "(-0.280000, 1.437957, -0.318221)",
        "(-0.280000, 1.433298, -0.315852)",
        "(-0.280000, 1.428617, -0.313413)",
        "(-0.280000, 1.423913, -0.310918)",
        "(-0.280000, 1.419174, -0.308361)",
        "(-0.280000, 1.414385, -0.305728)",
        "(-0.280000, 1.409626, -0.303077)",
        "(-0.280000, 1.404811, -0.300321)",
        "(-0.280000, 1.400460, -0.296890)",
        "(-0.280000, 1.396616, -0.292841)",
        "(-0.280000, 1.392895, -0.288617)",
        "(-0.280000, 1.389383, -0.284318)",
        "(-0.280000, 1.385999, -0.279849)",
        "(-0.280000, 1.382745, -0.275202)",
        "(-0.280000, 1.379640, -0.270390)",
        "(-0.280000, 1.376699, -0.265427)",
        "(-0.280000, 1.373991, -0.260434)",
        "(-0.280000, 1.371465, -0.255328)",
        "(-0.280000, 1.369135, -0.250134)",
        "(-0.280000, 1.367007, -0.244867)",
        "(-0.280000, 1.365088, -0.239549)",
        "(-0.280000, 1.363405, -0.234284)",
        "(-0.280000, 1.361927, -0.229006)",
        "(-0.280000, 1.360655, -0.223732)",
        "(-0.280000, 1.359583, -0.218473)",
        "(-0.280000, 1.358708, -0.213242)",
        "(-0.280000, 1.358032, -0.208114)",
        "(-0.280000, 1.357538, -0.203029)",
        "(-0.280000, 1.357218, -0.197979)",
        "(-0.280000, 1.357068, -0.192960)",
        "(-0.280000, 1.357084, -0.187977)",
        "(-0.280000, 1.357260, -0.183094)",
        "(-0.280000, 1.357592, -0.178231)",
        "(-0.280000, 1.358080, -0.173395)",
        "(-0.280000, 1.358720, -0.168598)",
        "(-0.280000, 1.359510, -0.163845)",
        "(-0.280000, 1.360429, -0.159223)",
        "(-0.280000, 1.361484, -0.154663)",
        "(-0.280000, 1.362672, -0.150165)",
        "(-0.280000, 1.363987, -0.145739)",
        "(-0.280000, 1.365427, -0.141388)",
        "(-0.280000, 1.366960, -0.137179)",
        "(-0.280000, 1.368609, -0.133038)",
        "(-0.280000, 1.370366, -0.128980)",
        "(-0.280000, 1.372222, -0.125012)",
        "(-0.280000, 1.375346, -0.121743)",
        "(-0.280000, 1.379344, -0.119158)",
        "(-0.280000, 1.383364, -0.116775)",
        "(-0.280000, 1.387398, -0.114600)",
        "(-0.280000, 1.391477, -0.112645)",
        "(-0.280000, 1.395608, -0.110940)",
        "(-0.280000, 1.399773, -0.109534)",
        "(-0.280000, 1.403989, -0.108396)",
        "(-0.280000, 1.408248, -0.107531)",
        "(-0.280000, 1.412532, -0.106932)",
        "(-0.280000, 1.416814, -0.106591)",
        "(-0.280000, 1.421053, -0.106514)",
        "(-0.280000, 1.425244, -0.106654)",
        "(-0.280000, 1.429361, -0.106984)",
        "(-0.280000, 1.433385, -0.107464)",
        "(-0.280000, 1.437309, -0.108056)",
        "(-0.280000, 1.441081, -0.108745)",
        "(-0.280000, 1.444719, -0.109463)",
        "(-0.280000, 1.448220, -0.110169)",
        "(-0.280000, 1.451578, -0.110822)",
        "(-0.280000, 1.454789, -0.111385)",
        "(-0.280000, 1.457796, -0.111858)",
        "(-0.280000, 1.460661, -0.112169)",
        "(-0.280000, 1.463387, -0.112293)",
        "(-0.280000, 1.465981, -0.112202)",
        "(-0.280000, 1.468466, -0.111872)",
        "(-0.280000, 1.470790, -0.111319)",
        "(-0.280000, 1.473044, -0.110491)",
        "(-0.280000, 1.475259, -0.109379)",
        "(-0.280000, 1.477468, -0.107979)",
        "(-0.280000, 1.479704, -0.106296)",
        "(-0.280000, 1.481910, -0.104365)",
        "(-0.280000, 1.484194, -0.102176)",
        "(-0.280000, 1.486580, -0.099749)",
        "(-0.280000, 1.489081, -0.097116)",
        "(-0.280000, 1.491709, -0.094311)",
        "(-0.280000, 1.494414, -0.091374)",
        "(-0.280000, 1.497270, -0.088333)",
        "(-0.280000, 1.500280, -0.085226)",
        "(-0.280000, 1.503446, -0.082097)",
        "(-0.280000, 1.506764, -0.078982)",
        "(-0.280000, 1.510181, -0.075922)",
        "(-0.280000, 1.513731, -0.072954)",
        "(-0.280000, 1.517410, -0.070110)",
        "(-0.280000, 1.521212, -0.067424)",
        "(-0.280000, 1.525134, -0.064925)",
        "(-0.280000, 1.529107, -0.062630)",
        "(-0.280000, 1.533195, -0.060561)",
        "(-0.280000, 1.537398, -0.058735)",
        "(-0.280000, 1.541692, -0.057154)",
        "(-0.280000, 1.546087, -0.055813)",
        "(-0.280000, 1.550496, -0.054672)",
        "(-0.280000, 1.555022, -0.053731)",
        "(-0.280000, 1.559678, -0.052966)",
        "(-0.280000, 1.564464, -0.052377)",
        "(-0.280000, 1.568955, -0.052846)",
        "(-0.280000, 1.572830, -0.054622)",
        "(-0.280000, 1.576650, -0.056504)",
        "(-0.280000, 1.580384, -0.058477)",
        "(-0.280000, 1.584016, -0.060526)",
        "(-0.280000, 1.587535, -0.062641)",
        "(-0.280000, 1.590903, -0.064791)",
        "(-0.280000, 1.594145, -0.066981)",
        "(-0.280000, 1.597258, -0.069202)",
        "(-0.280000, 1.600242, -0.071447)",
        "(-0.280000, 1.603107, -0.073714)",
        "(-0.280000, 1.605837, -0.075981)",
        "(-0.280000, 1.608461, -0.078266)",
        "(-0.280000, 1.610989, -0.080572)",
        "(-0.280000, 1.613430, -0.082900)",
        "(-0.280000, 1.615784, -0.085248)",
        "(-0.280000, 1.618027, -0.087584)",
        "(-0.280000, 1.620210, -0.089957)",
        "(-0.280000, 1.622335, -0.092369)",
        "(-0.280000, 1.624415, -0.094833)",
        "(-0.280000, 1.626452, -0.097354)",
        "(-0.280000, 1.628407, -0.099883)",
        "(-0.280000, 1.630327, -0.102478)",
        "(-0.280000, 1.632206, -0.105136)",
        "(-0.280000, 1.634042, -0.107854)",
        "(-0.280000, 1.635831, -0.110634)",
        "(-0.280000, 1.637535, -0.113410)",
        "(-0.280000, 1.639194, -0.116251)",
        "(-0.280000, 1.640807, -0.119157)",
        "(-0.280000, 1.642355, -0.122097)",
        "(-0.280000, 1.643829, -0.125052)",
        "(-0.280000, 1.645209, -0.127973)",
        "(-0.280000, 1.646520, -0.130911)",
        "(-0.280000, 1.647761, -0.133860)",
        "(-0.280000, 1.648930, -0.136807)",
        "(-0.280000, 1.650025, -0.139748)",
        "(-0.280000, 1.651032, -0.142632)",
        "(-0.280000, 1.651403, -0.145668)",
        "(-0.280000, 1.651114, -0.148847)",
        "(-0.280000, 1.650898, -0.151935)",
        "(-0.280000, 1.650764, -0.154926)",
        "(-0.280000, 1.650713, -0.157785)",
        "(-0.280000, 1.650758, -0.160570)",
        "(-0.280000, 1.650895, -0.163286)",
        "(-0.280000, 1.651117, -0.165949)",
        "(-0.280000, 1.651402, -0.168570)",
        "(-0.280000, 1.651719, -0.171122)",
        "(-0.280000, 1.652038, -0.173655)",
        "(-0.280000, 1.652318, -0.176177)",
        "(-0.280000, 1.652553, -0.178681)",
        "(-0.280000, 1.652742, -0.181163)",
        "(-0.280000, 1.652887, -0.183598)",
        "(-0.280000, 1.652989, -0.186018)",
        "(-0.280000, 1.653052, -0.188438)",
        "(-0.280000, 1.653074, -0.190846)",
        "(-0.280000, 1.653056, -0.193230)",
        "(-0.280000, 1.653001, -0.195561)",
        "(-0.280000, 1.652909, -0.197870)",
        "(-0.280000, 1.652781, -0.200164)",
        "(-0.280000, 1.652618, -0.202448)",
        "(-0.280000, 1.652418, -0.204740)",
        "(-0.280000, 1.652185, -0.206991)",
        "(-0.280000, 1.651917, -0.209243)",
        "(-0.280000, 1.651612, -0.211502)",
        "(-0.280000, 1.651271, -0.213759)",
        "(-0.280000, 1.650894, -0.216015)",
        "(-0.280000, 1.650489, -0.218224)",
        "(-0.280000, 1.650048, -0.220433)",
        "(-0.280000, 1.649572, -0.222643)",
        "(-0.280000, 1.649058, -0.224859)",
        "(-0.280000, 1.648503, -0.227089)",
        "(-0.280000, 1.647920, -0.229282)",
        "(-0.280000, 1.647296, -0.231493)",
        "(-0.280000, 1.646627, -0.233723)",
        "(-0.280000, 1.645914, -0.235970)",
        "(-0.280000, 1.645158, -0.238223)",
        "(-0.280000, 1.644377, -0.240433)",
        "(-0.280000, 1.643557, -0.242638)",
        "(-0.280000, 1.642695, -0.244844)",
        "(-0.280000, 1.641794, -0.247043)",
        "(-0.280000, 1.640857, -0.249228)",
        "(-0.280000, 1.639899, -0.251365)",
        "(-0.280000, 1.638901, -0.253497)",
        "(-0.280000, 1.637858, -0.255636)",
        "(-0.280000, 1.636763, -0.257788)",
        "(-0.280000, 1.635614, -0.259958)",
        "(-0.280000, 1.634440, -0.262085)",
        "(-0.280000, 1.633216, -0.264219)",
        "(-0.280000, 1.631936, -0.266363)",
        "(-0.280000, 1.630600, -0.268517)",
        "(-0.280000, 1.629205, -0.270679)",
        "(-0.280000, 1.627791, -0.272788)",
        "(-0.280000, 1.626324, -0.274896)",
        "(-0.280000, 1.624797, -0.277008)",
        "(-0.280000, 1.623209, -0.279122)",
        "(-0.280000, 1.621546, -0.281253)",
        "(-0.280000, 1.619855, -0.283340)",
        "(-0.280000, 1.618092, -0.285433)",
        "(-0.280000, 1.616263, -0.287537)",
        "(-0.280000, 1.614398, -0.289672)",
        "(-0.280000, 1.612525, -0.291863)",
        "(-0.280000, 1.610710, -0.294084)",
        "(-0.280000, 1.608913, -0.296405)",
        "(-0.280000, 1.607130, -0.298847)",
        "(-0.280000, 1.605358, -0.301416)",
        "(-0.280000, 1.603591, -0.304114)",
        "(-0.280000, 1.601867, -0.306903)",
        "(-0.280000, 1.600109, -0.309830)",
        "(-0.280000, 1.597837, -0.312293)",
        "(-0.280000, 1.595080, -0.314287)",
        "(-0.280000, 1.592180, -0.316284)",
        "(-0.280000, 1.589235, -0.318212)",
        "(-0.280000, 1.586135, -0.320139)",
        "(-0.280000, 1.582864, -0.322061)",
        "(-0.280000, 1.579417, -0.323969)",
        "(-0.280000, 1.575796, -0.325851)",
        "(-0.280000, 1.572132, -0.327630)",
        "(-0.280000, 1.568289, -0.329368)",
        "(-0.280000, 1.564276, -0.331048)",
        "(-0.280000, 1.560111, -0.332649)",
        "(-0.280000, 1.555793, -0.334163)",
        "(-0.280000, 1.551461, -0.335536)",
        "(-0.280000, 1.546982, -0.336807)",
        "(-0.280000, 1.542358, -0.337965)",
        "(-0.280000, 1.537587, -0.338998)",
        "(-0.280000, 1.532690, -0.339892)",
        "(-0.280000, 1.527814, -0.340619)",
        "(-0.280000, 1.522841, -0.341193)",
        "(-0.280000, 1.517778, -0.341607)",
        "(-0.280000, 1.512650, -0.341851)",
        "(-0.280000, 1.507480, -0.341922)",
        "(-0.280000, 1.502387, -0.341818)",
        "(-0.280000, 1.497256, -0.341539)",
        "(-0.280000, 1.492085, -0.341080)",
        "(-0.280000, 1.486887, -0.340437)",
        "(-0.280000, 1.481686, -0.339609)",
        "(-0.280000, 1.476598, -0.338617)",
        "(-0.280000, 1.471520, -0.337445)",
        "(-0.280000, 1.466453, -0.336088)",
        "(-0.280000, 1.461394, -0.334543)",
        "(-0.280000, 1.456333, -0.332800)",
        "(-0.280000, 1.451402, -0.330905)",
        "(-0.280000, 1.446468, -0.328806)",
        "(-0.280000, 1.441545, -0.326500)",
        "(-0.280000, 1.436643, -0.323985)",
        "(-0.280000, 1.432432, -0.320111)",
        "(-0.280000, 1.428985, -0.315325)",
        "(-0.280000, 1.425730, -0.310421)",
        "(-0.280000, 1.422676, -0.305425)",
        "(-0.280000, 1.419792, -0.300363)",
        "(-0.280000, 1.417058, -0.295282)",
        "(-0.280000, 1.414537, -0.290300)",
        "(-0.280000, 1.412106, -0.285365)",
        "(-0.280000, 1.409743, -0.280495)",
        "(-0.280000, 1.407427, -0.275710)",
        "(-0.280000, 1.405139, -0.271020)",
        "(-0.280000, 1.402903, -0.266490)",
        "(-0.280000, 1.400633, -0.262031)",
        "(-0.280000, 1.398313, -0.257627)",
        "(-0.280000, 1.395934, -0.253267)",
        "(-0.280000, 1.393495, -0.248939)",
        "(-0.280000, 1.391032, -0.244707)",
        "(-0.280000, 1.388507, -0.240480)",
        "(-0.280000, 1.385920, -0.236223)",
        "(-0.280000, 1.383281, -0.231909)",
        "(-0.280000, 1.380605, -0.227517)",
        "(-0.280000, 1.377936, -0.223110)",
        "(-0.280000, 1.375264, -0.218575)",
        "(-0.280000, 1.372623, -0.213912)",
        "(-0.280000, 1.370045, -0.209122)",
        "(-0.280000, 1.367557, -0.204194)",
        "(-0.280000, 1.365199, -0.199219)",
        "(-0.280000, 1.362993, -0.194112)",
        "(-0.280000, 1.360972, -0.188898)",
        "(-0.280000, 1.359166, -0.183591)",
        "(-0.280000, 1.357603, -0.178210)",
        "(-0.280000, 1.358119, -0.173066)",
        "(-0.280000, 1.358811, -0.168004)",
        "(-0.280000, 1.359663, -0.163022)",
        "(-0.280000, 1.360668, -0.158132)",
        "(-0.280000, 1.361815, -0.153349)",
        "(-0.280000, 1.363086, -0.148718)",
        "(-0.280000, 1.364483, -0.144189)",
        "(-0.280000, 1.366004, -0.139756)",
        "(-0.280000, 1.367643, -0.135420)",
        "(-0.280000, 1.369398, -0.131175)",
        "(-0.280000, 1.371238, -0.127077)",
        "(-0.280000, 1.373182, -0.123071)",
        "(-0.280000, 1.375228, -0.119152)",
        "(-0.280000, 1.377365, -0.115333)",
        "(-0.280000, 1.379589, -0.111615)",
        "(-0.280000, 1.381863, -0.108047)",
        "(-0.280000, 1.384218, -0.104571)",
        "(-0.280000, 1.386650, -0.101186)",
        "(-0.280000, 1.389156, -0.097893)",
        "(-0.280000, 1.392810, -0.095566)",
        "(-0.280000, 1.397087, -0.093985)",
        "(-0.280000, 1.401400, -0.092601)",
        "(-0.280000, 1.405710, -0.091384)",
        "(-0.280000, 1.410017, -0.090315)",
        "(-0.280000, 1.414319, -0.089382)",
        "(-0.280000, 1.418549, -0.088628)",
        "(-0.280000, 1.422751, -0.087986)",
        "(-0.280000, 1.426914, -0.087450)",
        "(-0.280000, 1.431019, -0.087009)",
        "(-0.280000, 1.435038, -0.086656)",
        "(-0.280000, 1.438921, -0.086402)",
        "(-0.280000, 1.442699, -0.086195)",
        "(-0.280000, 1.446365, -0.086015)",
        "(-0.280000, 1.449908, -0.085840)",
        "(-0.280000, 1.453331, -0.085652)",
        "(-0.280000, 1.456594, -0.085445)",
        "(-0.280000, 1.459749, -0.085176)",
        "(-0.280000, 1.462811, -0.084822)",
        "(-0.280000, 1.465794, -0.084368)",
        "(-0.280000, 1.468711, -0.083798)",
        "(-0.280000, 1.471522, -0.083122)",
        "(-0.280000, 1.474314, -0.082308)",
        "(-0.280000, 1.477102, -0.081352)",
        "(-0.280000, 1.479908, -0.080256)",
        "(-0.280000, 1.482762, -0.079021)",
        "(-0.280000, 1.485594, -0.077674)",
        "(-0.280000, 1.488509, -0.076208)",
        "(-0.280000, 1.491529, -0.074638)",
        "(-0.280000, 1.494669, -0.072985)",
        "(-0.280000, 1.497940, -0.071271)",
        "(-0.280000, 1.501257, -0.069531)",
        "(-0.280000, 1.504724, -0.067782)",
        "(-0.280000, 1.508348, -0.066053)",
        "(-0.280000, 1.512126, -0.064377)",
        "(-0.280000, 1.516044, -0.062789)",
        "(-0.280000, 1.520004, -0.061309)",
        "(-0.280000, 1.524084, -0.059972)",
        "(-0.280000, 1.528263, -0.058806)",
        "(-0.280000, 1.532521, -0.057840)",
        "(-0.280000, 1.536831, -0.057094)",
        "(-0.280000, 1.541094, -0.056570)",
        "(-0.280000, 1.545361, -0.056298)",
        "(-0.280000, 1.549613, -0.056290)",
        "(-0.280000, 1.553804, -0.056547)",
        "(-0.280000, 1.557910, -0.057067)",
        "(-0.280000, 1.561860, -0.057824)",
        "(-0.280000, 1.565701, -0.058830)",
        "(-0.280000, 1.569427, -0.060071)",
        "(-0.280000, 1.573022, -0.061523)",
        "(-0.280000, 1.576493, -0.063159)",
        "(-0.280000, 1.579801, -0.064921)",
        "(-0.280000, 1.583012, -0.066795)",
        "(-0.280000, 1.586154, -0.068737)",
        "(-0.280000, 1.589257, -0.070708)",
        "(-0.280000, 1.592344, -0.072673)",
        "(-0.280000, 1.595390, -0.074573)",
        "(-0.280000, 1.598458, -0.076424)",
        "(-0.280000, 1.601570, -0.078220)",
        "(-0.280000, 1.604731, -0.079958)",
        "(-0.280000, 1.607949, -0.081638)",
        "(-0.280000, 1.611194, -0.083236)",
        "(-0.280000, 1.614502, -0.084794)",
        "(-0.280000, 1.617329, -0.086846)",
        "(-0.280000, 1.619661, -0.089351)",
        "(-0.280000, 1.621915, -0.091884)",
        "(-0.280000, 1.624054, -0.094398)",
        "(-0.280000, 1.626108, -0.096921)",
        "(-0.280000, 1.628087, -0.099462)",
        "(-0.280000, 1.630012, -0.102044)",
        "(-0.280000, 1.631886, -0.104673)",
        "(-0.280000, 1.633671, -0.107295)",
        "(-0.280000, 1.635413, -0.109972)",
        "(-0.280000, 1.637102, -0.112692)",
        "(-0.280000, 1.638733, -0.115448)",
        "(-0.280000, 1.640318, -0.118261)",
        "(-0.280000, 1.641824, -0.121071)",
        "(-0.280000, 1.643292, -0.123956)",
        "(-0.280000, 1.644719, -0.126917)",
        "(-0.280000, 1.646107, -0.129969)",
        "(-0.280000, 1.647454, -0.133113)",
        "(-0.280000, 1.648720, -0.136266)",
        "(-0.280000, 1.649943, -0.139523)",
        "(-0.280000, 1.651121, -0.142895)",
        "(-0.280000, 1.652251, -0.146401)",
        "(-0.280000, 1.653325, -0.150038)",
        "(-0.280000, 1.654304, -0.153691)",
        "(-0.280000, 1.655217, -0.157476)",
        "(-0.280000, 1.656052, -0.161389)",
        "(-0.280000, 1.656800, -0.165417)",
        "(-0.280000, 1.657454, -0.169568)",
        "(-0.280000, 1.657988, -0.173705)",
        "(-0.280000, 1.658415, -0.177950)",
        "(-0.280000, 1.658728, -0.182293)",
        "(-0.280000, 1.658917, -0.186694)",
        "(-0.280000, 1.658977, -0.191120)",
        "(-0.280000, 1.658910, -0.195462)",
        "(-0.280000, 1.658718, -0.199813)",
        "(-0.280000, 1.658400, -0.204152)",
        "(-0.280000, 1.657961, -0.208450)",
        "(-0.280000, 1.656098, -0.212507)",
        "(-0.280000, 1.653188, -0.216207)",
        "(-0.280000, 1.650195, -0.219715)",
        "(-0.280000, 1.647132, -0.223039)",
        "(-0.280000, 1.644004, -0.226186)",
        "(-0.280000, 1.640828, -0.229150)",
        "(-0.280000, 1.637634, -0.231896)",
        "(-0.280000, 1.634428, -0.234480)",
        "(-0.280000, 1.631226, -0.236911)",
        "(-0.280000, 1.628052, -0.239189)",
        "(-0.280000, 1.624929, -0.241327)",
        "(-0.280000, 1.621885, -0.243312)",
        "(-0.280000, 1.618921, -0.245204)",
        "(-0.280000, 1.616051, -0.247024)",
        "(-0.280000, 1.613286, -0.248799)",
        "(-0.280000, 1.610629, -0.250553)",
        "(-0.280000, 1.608119, -0.252257)",
        "(-0.280000, 1.605734, -0.253981)",
        "(-0.280000, 1.603469, -0.255750)",
        "(-0.280000, 1.601318, -0.257592)",
        "(-0.280000, 1.599272, -0.259526)",
        "(-0.280000, 1.597368, -0.261511)",
        "(-0.280000, 1.595550, -0.263619)",
        "(-0.280000, 1.593804, -0.265863)",
        "(-0.280000, 1.592112, -0.268251)",
        "(-0.280000, 1.590445, -0.270798)",
        "(-0.280000, 1.588846, -0.273442)",
        "(-0.280000, 1.587215, -0.276263)",
        "(-0.280000, 1.585523, -0.279254)",
        "(-0.280000, 1.583737, -0.282411)",
        "(-0.280000, 1.581831, -0.285716)",
        "(-0.280000, 1.579876, -0.289080)",
        "(-0.280000, 1.577741, -0.292561)",
        "(-0.280000, 1.575397, -0.296137)",
        "(-0.280000, 1.572821, -0.299776)",
        "(-0.280000, 1.569999, -0.303437)",
        "(-0.280000, 1.567029, -0.307026)",
        "(-0.280000, 1.563788, -0.310569)",
        "(-0.280000, 1.560288, -0.314016)",
        "(-0.280000, 1.556553, -0.317317)",
        "(-0.280000, 1.552628, -0.320423)",
        "(-0.280000, 1.548620, -0.323274)",
        "(-0.280000, 1.544502, -0.325859)",
        "(-0.280000, 1.540324, -0.328157)",
        "(-0.280000, 1.536124, -0.330151)",
        "(-0.280000, 1.531923, -0.331836)",
        "(-0.280000, 1.527778, -0.333208)",
        "(-0.280000, 1.523692, -0.334281)",
        "(-0.280000, 1.519703, -0.335069)",
        "(-0.280000, 1.515841, -0.335595)",
        "(-0.280000, 1.512121, -0.335895)",
        "(-0.280000, 1.508546, -0.336009)",
        "(-0.280000, 1.505116, -0.335990)",
        "(-0.280000, 1.501830, -0.335878)",
        "(-0.280000, 1.498664, -0.335651)",
        "(-0.280000, 1.495637, -0.335277)",
        "(-0.280000, 1.492751, -0.334734)",
        "(-0.280000, 1.490013, -0.334008)",
        "(-0.280000, 1.487418, -0.333090)",
        "(-0.280000, 1.484976, -0.331980)",
        "(-0.280000, 1.482686, -0.330684)",
        "(-0.280000, 1.480542, -0.329207)",
        "(-0.280000, 1.478534, -0.327562)",
        "(-0.280000, 1.476653, -0.325763)",
        "(-0.280000, 1.474890, -0.323828)",
        "(-0.280000, 1.473221, -0.321771)",
        "(-0.280000, 1.471671, -0.319623)",
        "(-0.280000, 1.470203, -0.317401)",
        "(-0.280000, 1.468793, -0.315120)",
        "(-0.280000, 1.467446, -0.312809)",
        "(-0.280000, 1.466126, -0.310484)",
        "(-0.280000, 1.464888, -0.308190)",
        "(-0.280000, 1.463661, -0.305927)",
        "(-0.280000, 1.462442, -0.303718)",
        "(-0.280000, 1.461231, -0.301589)",
        "(-0.280000, 1.460016, -0.299556)",
        "(-0.280000, 1.458814, -0.297649)",
        "(-0.280000, 1.457581, -0.295867)",
        "(-0.280000, 1.456302, -0.294220)",
        "(-0.280000, 1.454951, -0.292710)",
        "(-0.280000, 1.453519, -0.291341)",
        "(-0.280000, 1.452028, -0.290134)",
        "(-0.280000, 1.450426, -0.289067)",
        "(-0.280000, 1.448695, -0.288131)",
        "(-0.280000, 1.446828, -0.287319)",
        "(-0.280000, 1.444821, -0.286624)",
        "(-0.280000, 1.442704, -0.286057)",
        "(-0.280000, 1.440415, -0.285567)",
        "(-0.280000, 1.437946, -0.285131)",
        "(-0.280000, 1.435294, -0.284726)",
        "(-0.280000, 1.432453, -0.284325)",
        "(-0.280000, 1.429501, -0.283967)",
        "(-0.280000, 1.426396, -0.283590)",
        "(-0.280000, 1.423147, -0.283176)",
        "(-0.280000, 1.419769, -0.282708)",
        "(-0.280000, 1.416286, -0.282177)",
        "(-0.280000, 1.412755, -0.281609)",
        "(-0.280000, 1.409139, -0.280944)",
        "(-0.280000, 1.405439, -0.280149)",
        "(-0.280000, 1.401667, -0.279205)",
        "(-0.280000, 1.397832, -0.278096)",
        "(-0.280000, 1.394000, -0.276881)",
        "(-0.280000, 1.390129, -0.275485)",
        "(-0.280000, 1.386224, -0.273897)",
        "(-0.280000, 1.382290, -0.272109)",
        "(-0.280000, 1.379158, -0.269606)",
        "(-0.280000, 1.377233, -0.266360)",
        "(-0.280000, 1.375358, -0.263010)",
        "(-0.280000, 1.373534, -0.259547)",
        "(-0.280000, 1.371770, -0.255972)",
        "(-0.280000, 1.370075, -0.252292)",
        "(-0.280000, 1.368489, -0.248595)",
        "(-0.280000, 1.366973, -0.244777)",
        "(-0.280000, 1.365533, -0.240842)",
        "(-0.280000, 1.364182, -0.236798)",
        "(-0.280000, 1.362929, -0.232662)",
        "(-0.280000, 1.361810, -0.228554)",
        "(-0.280000, 1.360803, -0.224392)",
        "(-0.280000, 1.359906, -0.220165)",
        "(-0.280000, 1.359123, -0.215865)",
        "(-0.280000, 1.358455, -0.211477)",
        "(-0.280000, 1.357923, -0.207127)",
        "(-0.280000, 1.357510, -0.202680)",
        "(-0.280000, 1.357226, -0.198142)",
        "(-0.280000, 1.357076, -0.193518)",
        "(-0.280000, 1.357070, -0.188826)",
        "(-0.280000, 1.357206, -0.184203)",
        "(-0.280000, 1.357488, -0.179537)",
        "(-0.280000, 1.357918, -0.174839)",
        "(-0.280000, 1.358499, -0.170128)",
        "(-0.280000, 1.359230, -0.165428)",
        "(-0.280000, 1.360089, -0.160846)",
        "(-0.280000, 1.361091, -0.156287)",
        "(-0.280000, 1.362231, -0.151768)",
        "(-0.280000, 1.363503, -0.147311)",
        "(-0.280000, 1.364899, -0.142933)",
        "(-0.280000, 1.366387, -0.138706)",
        "(-0.280000, 1.367977, -0.134585)",
        "(-0.280000, 1.369655, -0.130582)",
        "(-0.280000, 1.371410, -0.126710)",
        "(-0.280000, 1.373237, -0.122963)",
        "(-0.280000, 1.375105, -0.119379)",
        "(-0.280000, 1.377544, -0.116206)",
        "(-0.280000, 1.380553, -0.113477)",
        "(-0.280000, 1.383454, -0.110820)",
        "(-0.280000, 1.386245, -0.108212)",
        "(-0.280000, 1.388895, -0.105679)",
        "(-0.280000, 1.391449, -0.103150)",
        "(-0.280000, 1.393925, -0.100608)",
        "(-0.280000, 1.396337, -0.098057)",
        "(-0.280000, 1.398712, -0.095496)",
        "(-0.280000, 1.401034, -0.092987)",
        "(-0.280000, 1.403368, -0.090509)",
        "(-0.280000, 1.405740, -0.088096)",
        "(-0.280000, 1.408153, -0.085752)",
        "(-0.280000, 1.410604, -0.083478)",
        "(-0.280000, 1.413053, -0.081308)",
        "(-0.280000, 1.415542, -0.079201)",
        "(-0.280000, 1.418080, -0.077149)",
        "(-0.280000, 1.420674, -0.075146)",
        "(-0.280000, 1.423338, -0.073184)",
        "(-0.280000, 1.426020, -0.071302)",
        "(-0.280000, 1.428802, -0.069442)",
        "(-0.280000, 1.431693, -0.067606)",
        "(-0.280000, 1.434699, -0.065796)",
        "(-0.280000, 1.437830, -0.064014)",
        "(-0.280000, 1.440986, -0.062320)",
        "(-0.280000, 1.444270, -0.060661)",
        "(-0.280000, 1.447684, -0.059045)",
        "(-0.280000, 1.451228, -0.057481)",
        "(-0.280000, 1.454902, -0.055977)",
        "(-0.280000, 1.458580, -0.054587)",
        "(-0.280000, 1.462376, -0.053271)",
        "(-0.280000, 1.466274, -0.052039)",
        "(-0.280000, 1.470269, -0.050901)",
        "(-0.280000, 1.474362, -0.049861)",
        "(-0.280000, 1.478428, -0.048953)",
        "(-0.280000, 1.482579, -0.048151)",
        "(-0.280000, 1.486800, -0.047463)",
        "(-0.280000, 1.491090, -0.046894)",
        "(-0.280000, 1.495435, -0.046450)",
        "(-0.280000, 1.499717, -0.046141)",
        "(-0.280000, 1.504034, -0.045958)",
        "(-0.280000, 1.508392, -0.045904)",
        "(-0.280000, 1.512794, -0.045982)",
        "(-0.280000, 1.517241, -0.046197)",
        "(-0.280000, 1.521626, -0.046543)",
        "(-0.280000, 1.526063, -0.047031)",
        "(-0.280000, 1.530544, -0.047664)",
        "(-0.280000, 1.535060, -0.048447)",
        "(-0.280000, 1.539620, -0.049388)",
        "(-0.280000, 1.544097, -0.050463)",
        "(-0.280000, 1.548619, -0.051702)",
        "(-0.280000, 1.553209, -0.053123)",
        "(-0.280000, 1.557861, -0.054737)",
        "(-0.280000, 1.562545, -0.056543)",
        "(-0.280000, 1.567105, -0.058484)",
        "(-0.280000, 1.571669, -0.060616)",
        "(-0.280000, 1.576208, -0.062931)",
        "(-0.280000, 1.580686, -0.065419)",
        "(-0.280000, 1.585076, -0.068065)",
        "(-0.280000, 1.589279, -0.070803)",
        "(-0.280000, 1.593368, -0.073672)",
        "(-0.280000, 1.597326, -0.076657)",
        "(-0.280000, 1.601148, -0.079749)",
        "(-0.280000, 1.604824, -0.082934)",
        "(-0.280000, 1.608304, -0.086156)",
        "(-0.280000, 1.611637, -0.089450)",
        "(-0.280000, 1.614825, -0.092811)",
        "(-0.280000, 1.617859, -0.096219)",
        "(-0.280000, 1.620742, -0.099667)",
        "(-0.280000, 1.623451, -0.103118)",
        "(-0.280000, 1.626035, -0.106621)",
        "(-0.280000, 1.628503, -0.110186)",
        "(-0.280000, 1.630852, -0.113805)",
        "(-0.280000, 1.633079, -0.117469)",
        "(-0.280000, 1.635150, -0.121113)",
        "(-0.280000, 1.637107, -0.124801)",
        "(-0.280000, 1.638955, -0.128538)",
        "(-0.280000, 1.640700, -0.132339)",
        "(-0.280000, 1.642349, -0.136221)",
        "(-0.280000, 1.643862, -0.140093)",
        "(-0.280000, 1.645282, -0.144060)",
        "(-0.280000, 1.646601, -0.148113)",
        "(-0.280000, 1.647809, -0.152237)",
        "(-0.280000, 1.648905, -0.156437)",
        "(-0.280000, 1.649862, -0.160608)",
        "(-0.280000, 1.650704, -0.164848)",
        "(-0.280000, 1.651425, -0.169156)",
        "(-0.280000, 1.652023, -0.173536)",
        "(-0.280000, 1.652491, -0.177974)",
        "(-0.280000, 1.652818, -0.182360)",
        "(-0.280000, 1.653013, -0.186777)",
        "(-0.280000, 1.653073, -0.191219)",
        "(-0.280000, 1.652997, -0.195682)",
        "(-0.280000, 1.652781, -0.200164)",
        "(-0.280000, 1.652434, -0.204566)",
        "(-0.280000, 1.651951, -0.208973)",
        "(-0.280000, 1.651333, -0.213368)",
        "(-0.280000, 1.650582, -0.217734)",
        "(-0.280000, 1.649701, -0.222062)",
        "(-0.280000, 1.648711, -0.226271)",
        "(-0.280000, 1.647601, -0.230429)",
        "(-0.280000, 1.646369, -0.234551)",
        "(-0.280000, 1.645016, -0.238635)",
        "(-0.280000, 1.643539, -0.242685)",
        "(-0.280000, 1.641971, -0.246618)",
        "(-0.280000, 1.640287, -0.250510)",
        "(-0.280000, 1.638486, -0.254359)",
        "(-0.280000, 1.636568, -0.258163)",
        "(-0.280000, 1.634529, -0.261927)",
        "(-0.280000, 1.632414, -0.265573)",
        "(-0.280000, 1.630175, -0.269185)",
        "(-0.280000, 1.627820, -0.272762)",
        "(-0.280000, 1.625374, -0.276331)",
        "(-0.280000, 1.622869, -0.279912)",
        "(-0.280000, 1.620381, -0.283452)",
        "(-0.280000, 1.617864, -0.287045)",
        "(-0.280000, 1.615320, -0.290705)",
        "(-0.280000, 1.612754, -0.294429)",
        "(-0.280000, 1.610167, -0.298214)",
        "(-0.280000, 1.607609, -0.302009)",
        "(-0.280000, 1.604999, -0.305875)",
        "(-0.280000, 1.601851, -0.309216)",
        "(-0.280000, 1.598235, -0.311998)",
        "(-0.280000, 1.594533, -0.314671)",
        "(-0.280000, 1.590822, -0.317186)",
        "(-0.280000, 1.587043, -0.319585)",
        "(-0.280000, 1.583205, -0.321866)",
        "(-0.280000, 1.579308, -0.324028)",
        "(-0.280000, 1.575362, -0.326068)",
        "(-0.280000, 1.571439, -0.327953)",
        "(-0.280000, 1.567473, -0.329721)",
        "(-0.280000, 1.563467, -0.331370)",
        "(-0.280000, 1.559422, -0.332901)",
        "(-0.280000, 1.555340, -0.334313)",
        "(-0.280000, 1.551299, -0.335585)",
        "(-0.280000, 1.547228, -0.336741)",
        "(-0.280000, 1.543147, -0.337778)",
        "(-0.280000, 1.539053, -0.338697)",
        "(-0.280000, 1.534954, -0.339500)",
        "(-0.280000, 1.530915, -0.340176)",
        "(-0.280000, 1.526877, -0.340740)",
        "(-0.280000, 1.522830, -0.341194)",
        "(-0.280000, 1.518769, -0.341539)",
        "(-0.280000, 1.514679, -0.341775)",
        "(-0.280000, 1.510637, -0.341900)",
        "(-0.280000, 1.506542, -0.341915)",
        "(-0.280000, 1.502435, -0.341819)",
        "(-0.280000, 1.498239, -0.341606)",
        "(-0.280000, 1.493974, -0.341268)",
        "(-0.280000, 1.489752, -0.340814)",
        "(-0.280000, 1.485421, -0.340222)",
        "(-0.280000, 1.480966, -0.339479)",
        "(-0.280000, 1.476387, -0.338572)",
        "(-0.280000, 1.471705, -0.337490)",
        "(-0.280000, 1.467093, -0.336270)",
        "(-0.280000, 1.462409, -0.334869)",
        "(-0.280000, 1.457679, -0.333283)",
        "(-0.280000, 1.452924, -0.331511)",
        "(-0.280000, 1.448681, -0.328336)",
        "(-0.280000, 1.445066, -0.324188)",
        "(-0.280000, 1.441603, -0.319923)",
        "(-0.280000, 1.438318, -0.315548)",
        "(-0.280000, 1.435239, -0.311038)",
        "(-0.280000, 1.432398, -0.306377)",
        "(-0.280000, 1.429918, -0.301631)",
        "(-0.280000, 1.427724, -0.296753)",
        "(-0.280000, 1.425837, -0.291762)",
        "(-0.280000, 1.424264, -0.286688)",
        "(-0.280000, 1.423007, -0.281569)",
        "(-0.280000, 1.422114, -0.276487)",
        "(-0.280000, 1.421501, -0.271423)",
        "(-0.280000, 1.421148, -0.266412)",
        "(-0.280000, 1.421024, -0.261488)",
        "(-0.280000, 1.421090, -0.256664)",
        "(-0.280000, 1.421353, -0.252030)",
        "(-0.280000, 1.421720, -0.247543)",
        "(-0.280000, 1.422151, -0.243213)",
        "(-0.280000, 1.422601, -0.239043)",
        "(-0.280000, 1.423029, -0.235039)",
        "(-0.280000, 1.423431, -0.231271)",
        "(-0.280000, 1.423730, -0.227656)",
        "(-0.280000, 1.423894, -0.224187)",
        "(-0.280000, 1.423893, -0.220851)",
        "(-0.280000, 1.423705, -0.217623)",
        "(-0.280000, 1.423328, -0.214555)",
        "(-0.280000, 1.422724, -0.211549)",
        "(-0.280000, 1.421888, -0.208588)",
        "(-0.280000, 1.420815, -0.205630)",
        "(-0.280000, 1.419508, -0.202634)",
        "(-0.280000, 1.417988, -0.199644)",
        "(-0.280000, 1.416260, -0.196555)",
        "(-0.280000, 1.414348, -0.193329)",
        "(-0.280000, 1.412285, -0.189933)",
        "(-0.280000, 1.410108, -0.186343)",
        "(-0.280000, 1.407851, -0.182622)",
        "(-0.280000, 1.405560, -0.178674)",
        "(-0.280000, 1.403284, -0.174500)",
        "(-0.280000, 1.401067, -0.170121)",
        "(-0.280000, 1.398953, -0.165541)",
        "(-0.280000, 1.396966, -0.160851)",
        "(-0.280000, 1.395162, -0.156000)",
        "(-0.280000, 1.393572, -0.151014)",
        "(-0.280000, 1.392226, -0.145924)",
        "(-0.280000, 1.391141, -0.140777)",
        "(-0.280000, 1.390308, -0.135656)",
        "(-0.280000, 1.389744, -0.130547)",
        "(-0.280000, 1.389442, -0.125484)",
        "(-0.280000, 1.389394, -0.120483)",
        "(-0.280000, 1.389587, -0.115536)",
        "(-0.280000, 1.389971, -0.110683)",
        "(-0.280000, 1.390526, -0.105885)",
        "(-0.280000, 1.391225, -0.101133)",
        "(-0.280000, 1.392088, -0.096444)",
        "(-0.280000, 1.393709, -0.092355)",
        "(-0.280000, 1.396411, -0.089307)",
        "(-0.280000, 1.399148, -0.086381)",
        "(-0.280000, 1.401907, -0.083582)",
        "(-0.280000, 1.404692, -0.080900)",
        "(-0.280000, 1.407508, -0.078323)",
        "(-0.280000, 1.410316, -0.075879)",
        "(-0.280000, 1.413159, -0.073524)",
        "(-0.280000, 1.416038, -0.071256)",
        "(-0.280000, 1.418936, -0.069084)",
        "(-0.280000, 1.421847, -0.067009)",
        "(-0.280000, 1.424742, -0.065045)",
        "(-0.280000, 1.427635, -0.063180)",
        "(-0.280000, 1.430522, -0.061408)",
        "(-0.280000, 1.433387, -0.059737)",
        "(-0.280000, 1.436231, -0.058160)",
        "(-0.280000, 1.439040, -0.056679)",
        "(-0.280000, 1.441836, -0.055279)",
        "(-0.280000, 1.444632, -0.053951)",
        "(-0.280000, 1.447446, -0.052694)",
        "(-0.280000, 1.450992, -0.053268)",
        "(-0.280000, 1.454460, -0.053999)",
        "(-0.280000, 1.457876, -0.054845)",
        "(-0.280000, 1.461217, -0.055775)",
        "(-0.280000, 1.464492, -0.056762)",
        "(-0.280000, 1.467695, -0.057768)",
        "(-0.280000, 1.470783, -0.058779)",
        "(-0.280000, 1.473816, -0.059752)",
        "(-0.280000, 1.476787, -0.060656)",
        "(-0.280000, 1.479703, -0.061468)",
        "(-0.280000, 1.482577, -0.062165)",
        "(-0.280000, 1.485340, -0.062735)",
        "(-0.280000, 1.488083, -0.063143)",
        "(-0.280000, 1.490821, -0.063375)",
        "(-0.280000, 1.493559, -0.063417)",
        "(-0.280000, 1.496327, -0.063260)",
        "(-0.280000, 1.499058, -0.062903)",
        "(-0.280000, 1.501844, -0.062339)",
        "(-0.280000, 1.504716, -0.061569)",
        "(-0.280000, 1.507685, -0.060605)",
        "(-0.280000, 1.510786, -0.059460)",
        "(-0.280000, 1.513941, -0.058150)",
        "(-0.280000, 1.517283, -0.056706)",
        "(-0.280000, 1.520850, -0.055162)",
        "(-0.280000, 1.524654, -0.053559)",
        "(-0.280000, 1.528675, -0.051948)",
        "(-0.280000, 1.532782, -0.050354)",
        "(-0.280000, 1.537084, -0.048846)",
        "(-0.280000, 1.541555, -0.047471)",
        "(-0.280000, 1.546227, -0.046212)",
        "(-0.280000, 1.550762, -0.046178)",
        "(-0.280000, 1.554893, -0.047463)",
        "(-0.280000, 1.559069, -0.048895)",
        "(-0.280000, 1.563261, -0.050472)",
        "(-0.280000, 1.567450, -0.052192)",
        "(-0.280000, 1.571643, -0.054064)",
        "(-0.280000, 1.575713, -0.056030)",
        "(-0.280000, 1.579804, -0.058161)",
        "(-0.280000, 1.583905, -0.060462)",
        "(-0.280000, 1.587967, -0.062910)",
        "(-0.280000, 1.591965, -0.065495)",
        "(-0.280000, 1.595795, -0.068144)",
        "(-0.280000, 1.599518, -0.070891)",
        "(-0.280000, 1.603120, -0.073724)",
        "(-0.280000, 1.606581, -0.076618)",
        "(-0.280000, 1.609889, -0.079555)",
        "(-0.280000, 1.613014, -0.082496)",
        "(-0.280000, 1.615982, -0.085450)",
        "(-0.280000, 1.618794, -0.088407)",
        "(-0.280000, 1.621454, -0.091356)",
        "(-0.280000, 1.623962, -0.094288)",
        "(-0.280000, 1.626317, -0.097185)",
        "(-0.280000, 1.628554, -0.100077)",
        "(-0.280000, 1.630662, -0.102942)",
        "(-0.280000, 1.632668, -0.105808)",
        "(-0.280000, 1.634575, -0.108668)",
        "(-0.280000, 1.636369, -0.111495)",
        "(-0.280000, 1.638077, -0.114322)",
        "(-0.280000, 1.639699, -0.117145)",
        "(-0.280000, 1.641249, -0.119981)",
        "(-0.280000, 1.642733, -0.122839)",
        "(-0.280000, 1.644126, -0.125667)",
        "(-0.280000, 1.645460, -0.128524)",
        "(-0.280000, 1.646744, -0.131430)",
        "(-0.280000, 1.647979, -0.134396)",
        "(-0.280000, 1.649163, -0.137418)",
        "(-0.280000, 1.650268, -0.140426)",
        "(-0.280000, 1.651314, -0.143474)",
        "(-0.280000, 1.652303, -0.146570)",
        "(-0.280000, 1.653230, -0.149704)",
        "(-0.280000, 1.654096, -0.152884)",
        "(-0.280000, 1.654884, -0.156047)",
        "(-0.280000, 1.655609, -0.159252)",
        "(-0.280000, 1.656270, -0.162499)",
        "(-0.280000, 1.656865, -0.165794)",
        "(-0.280000, 1.656149, -0.169308)",
        "(-0.280000, 1.654263, -0.172875)",
        "(-0.280000, 1.652340, -0.176394)",
        "(-0.280000, 1.650359, -0.179863)",
        "(-0.280000, 1.648347, -0.183292)",
        "(-0.280000, 1.646355, -0.186669)",
        "(-0.280000, 1.644419, -0.189921)",
        "(-0.280000, 1.642573, -0.193150)",
        "(-0.280000, 1.640850, -0.196351)",
        "(-0.280000, 1.639268, -0.199547)",
        "(-0.280000, 1.637837, -0.202768)",
        "(-0.280000, 1.636584, -0.205913)",
        "(-0.280000, 1.635505, -0.209087)",
        "(-0.280000, 1.634603, -0.212291)",
        "(-0.280000, 1.633875, -0.215534)",
        "(-0.280000, 1.633309, -0.218856)",
        "(-0.280000, 1.632909, -0.222194)",
        "(-0.280000, 1.632647, -0.225624)",
        "(-0.280000, 1.632503, -0.229162)",
        "(-0.280000, 1.632454, -0.232803)",
        "(-0.280000, 1.632472, -0.236570)",
        "(-0.280000, 1.632555, -0.240404)",
        "(-0.280000, 1.632641, -0.244384)",
        "(-0.280000, 1.632692, -0.248525)",
        "(-0.280000, 1.632669, -0.252832)",
        "(-0.280000, 1.632528, -0.257299)",
        "(-0.280000, 1.632293, -0.261812)",
        "(-0.280000, 1.631862, -0.266486)",
        "(-0.280000, 1.631203, -0.271279)",
        "(-0.280000, 1.630291, -0.276167)",
        "(-0.280000, 1.629108, -0.281090)",
        "(-0.280000, 1.626287, -0.284776)",
        "(-0.280000, 1.623318, -0.288402)",
        "(-0.280000, 1.620234, -0.291939)",
        "(-0.280000, 1.617050, -0.295369)",
        "(-0.280000, 1.613787, -0.298673)",
        "(-0.280000, 1.610520, -0.301786)",
        "(-0.280000, 1.607219, -0.304751)",
        "(-0.280000, 1.603884, -0.307575)",
        "(-0.280000, 1.600533, -0.310251)",
        "(-0.280000, 1.597170, -0.312784)",
        "(-0.280000, 1.593837, -0.315155)",
        "(-0.280000, 1.590524, -0.317380)",
        "(-0.280000, 1.587224, -0.319474)",
        "(-0.280000, 1.583944, -0.321438)",
        "(-0.280000, 1.580664, -0.323292)",
        "(-0.280000, 1.577425, -0.325020)",
        "(-0.280000, 1.574197, -0.326643)",
        "(-0.280000, 1.570977, -0.328166)",
        "(-0.280000, 1.567764, -0.329596)",
        "(-0.280000, 1.564035, -0.329650)",
        "(-0.280000, 1.560110, -0.328789)",
        "(-0.280000, 1.556241, -0.327768)",
        "(-0.280000, 1.552449, -0.326637)",
        "(-0.280000, 1.548709, -0.325412)",
        "(-0.280000, 1.545020, -0.324108)",
        "(-0.280000, 1.541449, -0.322716)",
        "(-0.280000, 1.537908, -0.321269)",
        "(-0.280000, 1.534398, -0.319787)",
        "(-0.280000, 1.530894, -0.318286)",
        "(-0.280000, 1.527380, -0.316779)",
        "(-0.280000, 1.523972, -0.315268)",
        "(-0.280000, 1.520538, -0.313785)",
        "(-0.280000, 1.517054, -0.312341)",
        "(-0.280000, 1.513503, -0.310948)",
        "(-0.280000, 1.509859, -0.309610)",
        "(-0.280000, 1.506271, -0.308327)",
        "(-0.280000, 1.502572, -0.307111)",
        "(-0.280000, 1.498763, -0.305954)",
        "(-0.280000, 1.494845, -0.304854)",
        "(-0.280000, 1.490794, -0.303799)",
        "(-0.280000, 1.486754, -0.302805)",
        "(-0.280000, 1.482547, -0.301834)",
        "(-0.280000, 1.478161, -0.300863)",
        "(-0.280000, 1.473593, -0.299869)",
        "(-0.280000, 1.468865, -0.298830)",
        "(-0.280000, 1.464123, -0.297778)",
        "(-0.280000, 1.459217, -0.296638)",
        "(-0.280000, 1.454148, -0.295370)",
        "(-0.280000, 1.448920, -0.293940)",
        "(-0.280000, 1.443567, -0.292320)",
        "(-0.280000, 1.438230, -0.290564)",
        "(-0.280000, 1.432813, -0.288577)",
        "(-0.280000, 1.427353, -0.286333)",
        "(-0.280000, 1.421900, -0.283827)",
        "(-0.280000, 1.416497, -0.281057)",
        "(-0.280000, 1.411257, -0.278089)",
        "(-0.280000, 1.406156, -0.274870)",
        "(-0.280000, 1.401234, -0.271414)",
        "(-0.280000, 1.396539, -0.267736)",
        "(-0.280000, 1.392098, -0.263855)",
        "(-0.280000, 1.387958, -0.259819)",
        "(-0.280000, 1.384128, -0.255619)",
        "(-0.280000, 1.380620, -0.251269)",
        "(-0.280000, 1.377455, -0.246796)",
        "(-0.280000, 1.374640, -0.242224)",
        "(-0.280000, 1.372189, -0.237607)",
        "(-0.280000, 1.370088, -0.232940)",
        "(-0.280000, 1.368322, -0.228229)",
        "(-0.280000, 1.366868, -0.223479)",
        "(-0.280000, 1.365702, -0.218695)",
        "(-0.280000, 1.364802, -0.213958)",
        "(-0.280000, 1.364109, -0.209197)",
        "(-0.280000, 1.363594, -0.204437)",
        "(-0.280000, 1.363287, -0.199677)",
        "(-0.280000, 1.363225, -0.194933)",
        "(-0.280000, 1.363437, -0.190288)",
        "(-0.280000, 1.363938, -0.185687)",
        "(-0.280000, 1.364737, -0.181161)",
        "(-0.280000, 1.365838, -0.176722)",
        "(-0.280000, 1.367238, -0.172376)",
        "(-0.280000, 1.368913, -0.168222)",
        "(-0.280000, 1.370861, -0.164170)",
        "(-0.280000, 1.373073, -0.160212)",
        "(-0.280000, 1.375520, -0.156382)",
        "(-0.280000, 1.378181, -0.152685)",
        "(-0.280000, 1.381006, -0.149209)",
        "(-0.280000, 1.383980, -0.145885)",
        "(-0.280000, 1.387083, -0.142705)",
        "(-0.280000, 1.390274, -0.139680)",
        "(-0.280000, 1.393531, -0.136795)",
        "(-0.280000, 1.396795, -0.134110)",
        "(-0.280000, 1.400063, -0.131542)",
        "(-0.280000, 1.403321, -0.129071)",
        "(-0.280000, 1.406551, -0.126680)",
        "(-0.280000, 1.409723, -0.124363)",
        "(-0.280000, 1.412784, -0.122156)",
        "(-0.280000, 1.415761, -0.119983)",
        "(-0.280000, 1.418636, -0.117832)",
        "(-0.280000, 1.421406, -0.115680)",
        "(-0.280000, 1.424057, -0.113523)",
        "(-0.280000, 1.426558, -0.111372)",
        "(-0.280000, 1.428943, -0.109176)",
        "(-0.280000, 1.431216, -0.106921)",
        "(-0.280000, 1.433383, -0.104598)",
        "(-0.280000, 1.435448, -0.102198)",
        "(-0.280000, 1.437392, -0.099741)",
        "(-0.280000, 1.439252, -0.097198)",
        "(-0.280000, 1.441043, -0.094564)",
        "(-0.280000, 1.442770, -0.091849)",
        "(-0.280000, 1.444446, -0.089053)",
        "(-0.280000, 1.446069, -0.086189)",
        "(-0.280000, 1.447669, -0.083258)",
        "(-0.280000, 1.449255, -0.080264)",
        "(-0.280000, 1.450828, -0.077231)",
        "(-0.280000, 1.452403, -0.074165)",
        "(-0.280000, 1.453975, -0.071080)",
        "(-0.280000, 1.455556, -0.067992)",
        "(-0.280000, 1.457155, -0.064909)",
        "(-0.280000, 1.458768, -0.061841)",
        "(-0.280000, 1.460393, -0.058806)",
        "(-0.280000, 1.462034, -0.055806)",
        "(-0.280000, 1.463712, -0.052835)",
        "(-0.280000, 1.465406, -0.049899)",
        "(-0.280000, 1.467140, -0.046942)",
        "(-0.280000, 1.469200, -0.045076)",
        "(-0.280000, 1.471557, -0.044469)",
        "(-0.280000, 1.473917, -0.043902)",
        "(-0.280000, 1.476274, -0.043375)",
        "(-0.280000, 1.478649, -0.042884)",
        "(-0.280000, 1.481060, -0.042426)",
        "(-0.280000, 1.483444, -0.042013)",
        "(-0.280000, 1.485876, -0.041632)",
        "(-0.280000, 1.488361, -0.041285)",
        "(-0.280000, 1.490888, -0.040975)",
        "(-0.280000, 1.493466, -0.040703)",
        "(-0.280000, 1.496036, -0.040476)",
        "(-0.280000, 1.498654, -0.040291)",
        "(-0.280000, 1.501338, -0.040148)",
        "(-0.280000, 1.504083, -0.040051)",
        "(-0.280000, 1.506904, -0.040004)",
        "(-0.280000, 1.509722, -0.040010)",
        "(-0.280000, 1.512623, -0.040070)",
        "(-0.280000, 1.515630, -0.040192)",
        "(-0.280000, 1.518767, -0.040383)",
        "(-0.280000, 1.522033, -0.040652)",
        "(-0.280000, 1.525297, -0.040992)",
        "(-0.280000, 1.528703, -0.041424)",
        "(-0.280000, 1.532218, -0.041953)",
        "(-0.280000, 1.535832, -0.042585)",
        "(-0.280000, 1.539516, -0.043323)",
        "(-0.280000, 1.543143, -0.044144)",
        "(-0.280000, 1.546833, -0.045076)",
        "(-0.280000, 1.550563, -0.046120)",
        "(-0.280000, 1.554334, -0.047281)",
        "(-0.280000, 1.558149, -0.048567)",
        "(-0.280000, 1.561879, -0.049936)",
        "(-0.280000, 1.565641, -0.051431)",
        "(-0.280000, 1.569445, -0.053064)",
        "(-0.280000, 1.573269, -0.054832)",
        "(-0.280000, 1.577110, -0.056740)",
        "(-0.280000, 1.580847, -0.058730)",
        "(-0.280000, 1.584573, -0.060853)",
        "(-0.280000, 1.588279, -0.063106)",
        "(-0.280000, 1.591930, -0.065471)",
        "(-0.280000, 1.595526, -0.067952)",
        "(-0.280000, 1.598983, -0.070486)",
        "(-0.280000, 1.602365, -0.073115)",
        "(-0.280000, 1.605664, -0.075834)",
        "(-0.280000, 1.608864, -0.078627)",
        "(-0.280000, 1.611083, -0.082382)",
        "(-0.280000, 1.612317, -0.086862)",
        "(-0.280000, 1.613383, -0.091264)",
        "(-0.280000, 1.614255, -0.095604)",
        "(-0.280000, 1.614911, -0.099924)",
        "(-0.280000, 1.615322, -0.104219)",
        "(-0.280000, 1.615447, -0.108462)",
        "(-0.280000, 1.615311, -0.112693)",
        "(-0.280000, 1.614912, -0.116883)",
        "(-0.280000, 1.614270, -0.121042)",
        "(-0.280000, 1.613405, -0.125168)",
        "(-0.280000, 1.612313, -0.129187)",
        "(-0.280000, 1.611045, -0.133130)",
        "(-0.280000, 1.609629, -0.136982)",
        "(-0.280000, 1.608103, -0.140721)",
        "(-0.280000, 1.606503, -0.144340)",
        "(-0.280000, 1.604846, -0.147790)",
        "(-0.280000, 1.603200, -0.151105)",
        "(-0.280000, 1.601603, -0.154298)",
        "(-0.280000, 1.600095, -0.157359)",
        "(-0.280000, 1.598707, -0.160286)",
        "(-0.280000, 1.597454, -0.163032)",
        "(-0.280000, 1.596391, -0.165654)",
        "(-0.280000, 1.595543, -0.168166)",
        "(-0.280000, 1.594937, -0.170599)",
        "(-0.280000, 1.594591, -0.172959)",
        "(-0.280000, 1.594506, -0.175204)",
        "(-0.280000, 1.594707, -0.177425)",
        "(-0.280000, 1.595197, -0.179642)",
        "(-0.280000, 1.595976, -0.181888)",
        "(-0.280000, 1.597032, -0.184174)",
        "(-0.280000, 1.598349, -0.186466)",
        "(-0.280000, 1.599919, -0.188862)",
        "(-0.280000, 1.601713, -0.191374)",
        "(-0.280000, 1.603702, -0.194019)",
        "(-0.280000, 1.605860, -0.196798)",
        "(-0.280000, 1.608151, -0.199653)",
        "(-0.280000, 1.610542, -0.202630)",
        "(-0.280000, 1.613000, -0.205732)",
        "(-0.280000, 1.615484, -0.208935)",
        "(-0.280000, 1.617961, -0.212236)",
        "(-0.280000, 1.620404, -0.215614)",
        "(-0.280000, 1.622770, -0.219065)",
        "(-0.280000, 1.625028, -0.222617)",
        "(-0.280000, 1.627147, -0.226225)",
        "(-0.280000, 1.629102, -0.229894)",
        "(-0.280000, 1.630886, -0.233592)",
        "(-0.280000, 1.632463, -0.237340)",
        "(-0.280000, 1.633826, -0.241143)",
        "(-0.280000, 1.634967, -0.245018)",
        "(-0.280000, 1.635882, -0.248968)",
        "(-0.280000, 1.636619, -0.252929)",
        "(-0.280000, 1.637164, -0.257010)",
        "(-0.280000, 1.637550, -0.261213)",
        "(-0.280000, 1.637811, -0.265564)",
        "(-0.280000, 1.636970, -0.269448)",
        "(-0.280000, 1.634992, -0.272610)",
        "(-0.280000, 1.632925, -0.275738)",
        "(-0.280000, 1.630787, -0.278806)",
        "(-0.280000, 1.628593, -0.281793)",
        "(-0.280000, 1.626353, -0.284693)",
        "(-0.280000, 1.624108, -0.287460)",
        "(-0.280000, 1.621835, -0.290131)",
        "(-0.280000, 1.619538, -0.292707)",
        "(-0.280000, 1.617236, -0.295174)",
        "(-0.280000, 1.614934, -0.297535)",
        "(-0.280000, 1.612644, -0.299783)",
        "(-0.280000, 1.610364, -0.301930)",
        "(-0.280000, 1.608078, -0.303996)",
        "(-0.280000, 1.605780, -0.305989)",
        "(-0.280000, 1.603451, -0.307929)",
        "(-0.280000, 1.601119, -0.309794)",
        "(-0.280000, 1.598729, -0.311628)",
        "(-0.280000, 1.596257, -0.313448)",
        "(-0.280000, 1.593688, -0.315257)",
        "(-0.280000, 1.591029, -0.317049)",
        "(-0.280000, 1.588353, -0.318771)",
        "(-0.280000, 1.585562, -0.320483)",
        "(-0.280000, 1.582666, -0.322174)",
        "(-0.280000, 1.579640, -0.323850)",
        "(-0.280000, 1.576485, -0.325502)",
        "(-0.280000, 1.573301, -0.327076)",
        "(-0.280000, 1.569962, -0.328627)",
        "(-0.280000, 1.566488, -0.330139)",
        "(-0.280000, 1.562883, -0.331599)",
        "(-0.280000, 1.559165, -0.332993)",
        "(-0.280000, 1.555468, -0.334271)",
        "(-0.280000, 1.551693, -0.335466)",
        "(-0.280000, 1.547854, -0.336571)",
        "(-0.280000, 1.543980, -0.337576)",
        "(-0.280000, 1.540080, -0.338478)",
        "(-0.280000, 1.536236, -0.339261)",
        "(-0.280000, 1.532389, -0.339942)",
        "(-0.280000, 1.528547, -0.340520)",
        "(-0.280000, 1.524735, -0.340994)",
        "(-0.280000, 1.520965, -0.341366)",
        "(-0.280000, 1.517289, -0.341637)",
        "(-0.280000, 1.513662, -0.341817)",
        "(-0.280000, 1.510074, -0.341909)",
        "(-0.280000, 1.506512, -0.341915)",
        "(-0.280000, 1.503013, -0.340585)",
        "(-0.280000, 1.499708, -0.338088)",
        "(-0.280000, 1.496487, -0.335560)",
        "(-0.280000, 1.493356, -0.332973)",
        "(-0.280000, 1.490348, -0.330320)",
        "(-0.280000, 1.487372, -0.327604)",
        "(-0.280000, 1.484547, -0.324850)",
        "(-0.280000, 1.481751, -0.322048)",
        "(-0.280000, 1.478979, -0.319215)",
        "(-0.280000, 1.476211, -0.316354)",
        "(-0.280000, 1.473423, -0.313470)",
        "(-0.280000, 1.470740, -0.310616)",
        "(-0.280000, 1.468018, -0.307763)",
        "(-0.280000, 1.465243, -0.304914)",
        "(-0.280000, 1.462417, -0.302081)",
        "(-0.280000, 1.459543, -0.299272)",
        "(-0.280000, 1.456738, -0.296547)",
        "(-0.280000, 1.453867, -0.293860)",
        "(-0.280000, 1.450917, -0.291204)",
        "(-0.280000, 1.447891, -0.288582)",
        "(-0.280000, 1.444769, -0.285981)",
        "(-0.280000, 1.441651, -0.283463)",
        "(-0.280000, 1.438420, -0.280949)",
        "(-0.280000, 1.435069, -0.278418)",
        "(-0.280000, 1.431595, -0.275848)",
        "(-0.280000, 1.428009, -0.273225)",
        "(-0.280000, 1.424406, -0.270623)",
        "(-0.280000, 1.420710, -0.267945)",
        "(-0.280000, 1.416951, -0.265191)",
        "(-0.280000, 1.413139, -0.262343)",
        "(-0.280000, 1.409304, -0.259395)",
        "(-0.280000, 1.405506, -0.256402)",
        "(-0.280000, 1.401708, -0.253275)",
        "(-0.280000, 1.397941, -0.250001)",
        "(-0.280000, 1.394225, -0.246564)",
        "(-0.280000, 1.390589, -0.242958)",
        "(-0.280000, 1.387104, -0.239270)",
        "(-0.280000, 1.383763, -0.235429)",
        "(-0.280000, 1.380597, -0.231450)",
        "(-0.280000, 1.377645, -0.227363)",
        "(-0.280000, 1.374930, -0.223189)",
        "(-0.280000, 1.372480, -0.218984)",
        "(-0.280000, 1.370306, -0.214725)",
        "(-0.280000, 1.368416, -0.210421)",
        "(-0.280000, 1.366825, -0.206094)",
        "(-0.280000, 1.365536, -0.201749)",
        "(-0.280000, 1.364549, -0.197443)",
        "(-0.280000, 1.363858, -0.193140)",
        "(-0.280000, 1.363451, -0.188845)",
        "(-0.280000, 1.363312, -0.184570)",
        "(-0.280000, 1.363414, -0.180340)",
        "(-0.280000, 1.363718, -0.176219)",
        "(-0.280000, 1.364184, -0.172140)",
        "(-0.280000, 1.364761, -0.168108)",
        "(-0.280000, 1.365400, -0.164097)",
        "(-0.280000, 1.366059, -0.160113)",
        "(-0.280000, 1.366693, -0.156202)",
        "(-0.280000, 1.367297, -0.152272)",
        "(-0.280000, 1.367856, -0.148324)",
        "(-0.280000, 1.368367, -0.144339)",
        "(-0.280000, 1.368831, -0.140306)",
        "(-0.280000, 1.369228, -0.136295)",
        "(-0.280000, 1.369591, -0.132233)",
        "(-0.280000, 1.370615, -0.128430)",
        "(-0.280000, 1.372259, -0.124936)",
        "(-0.280000, 1.373977, -0.121515)",
        "(-0.280000, 1.375738, -0.118217)",
        "(-0.280000, 1.377560, -0.114998)",
        "(-0.280000, 1.379443, -0.111852)",
        "(-0.280000, 1.381378, -0.108789)",
        "(-0.280000, 1.383365, -0.105806)",
        "(-0.280000, 1.385370, -0.102943)",
        "(-0.280000, 1.387405, -0.100175)",
        "(-0.280000, 1.389469, -0.097495)",
        "(-0.280000, 1.391567, -0.094894)",
        "(-0.280000, 1.393684, -0.092384)",
        "(-0.280000, 1.395794, -0.089989)",
        "(-0.280000, 1.397918, -0.087676)",
        "(-0.280000, 1.400056, -0.085443)",
        "(-0.280000, 1.402217, -0.083277)",
        "(-0.280000, 1.404392, -0.081183)",
        "(-0.280000, 1.406551, -0.079184)",
        "(-0.280000, 1.408736, -0.077239)",
        "(-0.280000, 1.410934, -0.075357)",
        "(-0.280000, 1.413150, -0.073532)",
        "(-0.280000, 1.415386, -0.071760)",
        "(-0.280000, 1.417600, -0.070072)",
        "(-0.280000, 1.419837, -0.068431)",
        "(-0.280000, 1.422104, -0.066830)",
        "(-0.280000, 1.424388, -0.065281)",
        "(-0.280000, 1.426682, -0.063784)",
        "(-0.280000, 1.428957, -0.062358)",
        "(-0.280000, 1.431225, -0.060990)",
        "(-0.280000, 1.433502, -0.059672)",
        "(-0.280000, 1.435766, -0.058412)",
        "(-0.280000, 1.438030, -0.057203)",
        "(-0.280000, 1.440265, -0.056057)",
        "(-0.280000, 1.442499, -0.054958)",
        "(-0.280000, 1.444738, -0.053902)",
        "(-0.280000, 1.446986, -0.052887)",
        "(-0.280000, 1.449745, -0.053132)",
        "(-0.280000, 1.452799, -0.054346)",
        "(-0.280000, 1.455799, -0.055628)",
        "(-0.280000, 1.458736, -0.056979)",
        "(-0.280000, 1.461639, -0.058434)",
        "(-0.280000, 1.464505, -0.060020)",
        "(-0.280000, 1.467304, -0.061771)",
        "(-0.280000, 1.470079, -0.063686)",
        "(-0.280000, 1.472813, -0.065761)",
        "(-0.280000, 1.475511, -0.067989)",
        "(-0.280000, 1.478170, -0.070359)",
        "(-0.280000, 1.480733, -0.072853)",
        "(-0.280000, 1.483235, -0.075439)",
        "(-0.280000, 1.485676, -0.078091)",
        "(-0.280000, 1.488056, -0.080766)",
        "(-0.280000, 1.490393, -0.083431)",
        "(-0.280000, 1.492635, -0.086065)",
        "(-0.280000, 1.494855, -0.088612)",
        "(-0.280000, 1.497078, -0.091046)",
        "(-0.280000, 1.499301, -0.093331)",
        "(-0.280000, 1.501539, -0.095442)",
        "(-0.280000, 1.503695, -0.097363)",
        "(-0.280000, 1.505869, -0.099059)",
        "(-0.280000, 1.508070, -0.100514)",
        "(-0.280000, 1.510307, -0.101717)",
        "(-0.280000, 1.512575, -0.102652)",
        "(-0.280000, 1.514811, -0.103311)",
        "(-0.280000, 1.517124, -0.103694)",
        "(-0.280000, 1.519521, -0.103804)",
        "(-0.280000, 1.522032, -0.103653)",
        "(-0.280000, 1.524660, -0.103253)",
        "(-0.280000, 1.527358, -0.102609)",
        "(-0.280000, 1.530215, -0.101754)",
        "(-0.280000, 1.533223, -0.100718)",
        "(-0.280000, 1.536391, -0.099528)",
        "(-0.280000, 1.539729, -0.098215)",
        "(-0.280000, 1.543172, -0.096798)",
        "(-0.280000, 1.546775, -0.095329)",
        "(-0.280000, 1.550526, -0.093839)",
        "(-0.280000, 1.554390, -0.092362)",
        "(-0.280000, 1.558357, -0.090930)",
        "(-0.280000, 1.562381, -0.089555)",
        "(-0.280000, 1.566449, -0.088278)",
        "(-0.280000, 1.570548, -0.087117)",
        "(-0.280000, 1.574643, -0.086097)",
        "(-0.280000, 1.578763, -0.085261)",
        "(-0.280000, 1.582866, -0.084605)",
        "(-0.280000, 1.587005, -0.084196)",
        "(-0.280000, 1.591200, -0.084065)",
        "(-0.280000, 1.595448, -0.084216)",
        "(-0.280000, 1.599706, -0.084625)",
        "(-0.280000, 1.603897, -0.085199)",
        "(-0.280000, 1.608120, -0.085981)",
        "(-0.280000, 1.612370, -0.086933)",
        "(-0.280000, 1.616654, -0.088052)",
        "(-0.280000, 1.620227, -0.089976)",
        "(-0.280000, 1.622712, -0.092808)",
        "(-0.280000, 1.625114, -0.095687)",
        "(-0.280000, 1.627423, -0.098597)",
        "(-0.280000, 1.629642, -0.101539)",
        "(-0.280000, 1.631776, -0.104517)",
        "(-0.280000, 1.633788, -0.107471)",
        "(-0.280000, 1.635728, -0.110469)",
        "(-0.280000, 1.637594, -0.113508)",
        "(-0.280000, 1.639367, -0.116556)",
        "(-0.280000, 1.641058, -0.119624)",
        "(-0.280000, 1.642643, -0.122662)",
        "(-0.280000, 1.644152, -0.125721)",
        "(-0.280000, 1.645586, -0.128802)",
        "(-0.280000, 1.646931, -0.131868)",
        "(-0.280000, 1.648185, -0.134910)",
        "(-0.280000, 1.649342, -0.137893)",
        "(-0.280000, 1.650416, -0.140845)",
        "(-0.280000, 1.651418, -0.143791)",
        "(-0.280000, 1.652362, -0.146763)",
        "(-0.280000, 1.653246, -0.149761)",
        "(-0.280000, 1.654056, -0.152731)",
        "(-0.280000, 1.654813, -0.155750)",
        "(-0.280000, 1.655514, -0.158811)",
        "(-0.280000, 1.656157, -0.161920)",
        "(-0.280000, 1.656740, -0.165069)",
        "(-0.280000, 1.657249, -0.168186)",
        "(-0.280000, 1.657700, -0.171368)",
        "(-0.280000, 1.658090, -0.174619)",
        "(-0.280000, 1.658414, -0.177930)",
        "(-0.280000, 1.658667, -0.181287)",
        "(-0.280000, 1.658843, -0.184585)",
        "(-0.280000, 1.658947, -0.187925)",
        "(-0.280000, 1.658977, -0.191306)",
        "(-0.280000, 1.658931, -0.194704)",
        "(-0.280000, 1.658807, -0.198130)",
        "(-0.280000, 1.658609, -0.201495)",
        "(-0.280000, 1.657747, -0.204809)",
        "(-0.280000, 1.656201, -0.208039)",
        "(-0.280000, 1.654737, -0.211241)",
        "(-0.280000, 1.653359, -0.214438)",
        "(-0.280000, 1.652081, -0.217569)",
        "(-0.280000, 1.650891, -0.220718)",
        "(-0.280000, 1.649774, -0.223902)",
        "(-0.280000, 1.648712, -0.227128)",
        "(-0.280000, 1.647684, -0.230379)",
        "(-0.280000, 1.646678, -0.233589)",
        "(-0.280000, 1.645628, -0.236838)",
        "(-0.280000, 1.644493, -0.240110)",
        "(-0.280000, 1.643259, -0.243412)",
        "(-0.280000, 1.641925, -0.246729)",
        "(-0.280000, 1.640527, -0.249974)",
        "(-0.280000, 1.639026, -0.253235)",
        "(-0.280000, 1.637431, -0.256486)",
        "(-0.280000, 1.635737, -0.259729)",
        "(-0.280000, 1.633937, -0.262973)",
        "(-0.280000, 1.632081, -0.266125)",
        "(-0.280000, 1.630124, -0.269265)",
        "(-0.280000, 1.628063, -0.272389)",
        "(-0.280000, 1.625904, -0.275485)",
        "(-0.280000, 1.623643, -0.278552)",
        "(-0.280000, 1.621333, -0.281521)",
        "(-0.280000, 1.618930, -0.284449)",
        "(-0.280000, 1.616425, -0.287342)",
        "(-0.280000, 1.613834, -0.290180)",
        "(-0.280000, 1.611152, -0.292965)",
        "(-0.280000, 1.608442, -0.295634)",
        "(-0.280000, 1.605651, -0.298242)",
        "(-0.280000, 1.602778, -0.300788)",
        "(-0.280000, 1.599816, -0.303276)",
        "(-0.280000, 1.596768, -0.305699)",
        "(-0.280000, 1.593704, -0.308005)",
        "(-0.280000, 1.590538, -0.310259)",
        "(-0.280000, 1.587271, -0.312454)",
        "(-0.280000, 1.583889, -0.314594)",
        "(-0.280000, 1.580398, -0.316670)",
        "(-0.280000, 1.576895, -0.318623)",
        "(-0.280000, 1.573267, -0.320514)",
        "(-0.280000, 1.569526, -0.322332)",
        "(-0.280000, 1.565671, -0.324069)",
        "(-0.280000, 1.561709, -0.325716)",
        "(-0.280000, 1.557758, -0.327224)",
        "(-0.280000, 1.553720, -0.328631)",
        "(-0.280000, 1.549589, -0.329934)",
        "(-0.280000, 1.545385, -0.331123)",
        "(-0.280000, 1.541111, -0.332193)",
        "(-0.280000, 1.536865, -0.333121)",
        "(-0.280000, 1.532557, -0.333928)",
        "(-0.280000, 1.528179, -0.334611)",
        "(-0.280000, 1.523724, -0.335166)",
        "(-0.280000, 1.519203, -0.335587)",
        "(-0.280000, 1.514687, -0.335865)",
        "(-0.280000, 1.510162, -0.336003)",
        "(-0.280000, 1.505575, -0.335998)",
        "(-0.280000, 1.500923, -0.335845)",
        "(-0.280000, 1.496220, -0.335539)",
        "(-0.280000, 1.491588, -0.335086)",
        "(-0.280000, 1.486881, -0.334471)",
        "(-0.280000, 1.482101, -0.333685)",
        "(-0.280000, 1.477248, -0.332718)",
        "(-0.280000, 1.472338, -0.331563)",
        "(-0.280000, 1.467534, -0.330256)",
        "(-0.280000, 1.462682, -0.328753)",
        "(-0.280000, 1.457813, -0.327055)",
        "(-0.280000, 1.452948, -0.325160)",
        "(-0.280000, 1.448088, -0.323061)",
        "(-0.280000, 1.443389, -0.320827)",
        "(-0.280000, 1.438727, -0.318401)",
        "(-0.280000, 1.434119, -0.315785)",
        "(-0.280000, 1.429595, -0.312994)",
        "(-0.280000, 1.425169, -0.310033)",
        "(-0.280000, 1.420942, -0.306978)",
        "(-0.280000, 1.416832, -0.303776)",
        "(-0.280000, 1.412839, -0.300429)",
        "(-0.280000, 1.408986, -0.296956)",
        "(-0.280000, 1.405277, -0.293364)",
        "(-0.280000, 1.401772, -0.289724)",
        "(-0.280000, 1.398410, -0.285978)",
        "(-0.280000, 1.395176, -0.282115)",
        "(-0.280000, 1.392072, -0.278132)",
        "(-0.280000, 1.389115, -0.274053)",
        "(-0.280000, 1.386359, -0.269963)",
        "(-0.280000, 1.383758, -0.265805)",
        "(-0.280000, 1.381326, -0.261611)",
        "(-0.280000, 1.379061, -0.257386)",
        "(-0.280000, 1.376961, -0.253141)",
        "(-0.280000, 1.375046, -0.248932)",
        "(-0.280000, 1.373275, -0.244688)",
        "(-0.280000, 1.371651, -0.240422)",
        "(-0.280000, 1.370167, -0.236121)",
        "(-0.280000, 1.368818, -0.231774)",
        "(-0.280000, 1.367630, -0.227478)",
        "(-0.280000, 1.366576, -0.223156)",
        "(-0.280000, 1.365656, -0.218808)",
        "(-0.280000, 1.364873, -0.214453)",
        "(-0.280000, 1.364226, -0.210094)",
        "(-0.280000, 1.363719, -0.205800)",
        "(-0.280000, 1.363342, -0.201504)",
        "(-0.280000, 1.363092, -0.197196)",
        "(-0.280000, 1.362971, -0.192894)",
        "(-0.280000, 1.362978, -0.188590)",
        "(-0.280000, 1.363109, -0.184362)",
        "(-0.280000, 1.363363, -0.180135)",
        "(-0.280000, 1.363741, -0.175913)",
        "(-0.280000, 1.364242, -0.171703)",
        "(-0.280000, 1.364864, -0.167529)",
        "(-0.280000, 1.365588, -0.163466)",
        "(-0.280000, 1.366425, -0.159438)",
        "(-0.280000, 1.367377, -0.155465)",
        "(-0.280000, 1.368484, -0.151547)",
        "(-0.280000, 1.369778, -0.147713)",
        "(-0.280000, 1.371260, -0.144043)",
        "(-0.280000, 1.372969, -0.140478)",
        "(-0.280000, 1.374907, -0.137048)",
        "(-0.280000, 1.377072, -0.133768)",
        "(-0.280000, 1.379465, -0.130642)",
        "(-0.280000, 1.382033, -0.127754)",
        "(-0.280000, 1.384794, -0.125039)",
        "(-0.280000, 1.387733, -0.122498)",
        "(-0.280000, 1.390813, -0.120149)",
        "(-0.280000, 1.394008, -0.117993)",
        "(-0.280000, 1.397268, -0.116063)",
        "(-0.280000, 1.400584, -0.114312)",
        "(-0.280000, 1.403937, -0.112725)",
        "(-0.280000, 1.407286, -0.111298)",
        "(-0.280000, 1.410611, -0.110010)",
        "(-0.280000, 1.413870, -0.108871)",
        "(-0.280000, 1.417059, -0.107828)",
        "(-0.280000, 1.420168, -0.106853)",
        "(-0.280000, 1.423194, -0.105918)",
        "(-0.280000, 1.426118, -0.104999)",
        "(-0.280000, 1.428905, -0.104101)",
        "(-0.280000, 1.431602, -0.103156)",
        "(-0.280000, 1.434208, -0.102140)",
        "(-0.280000, 1.436740, -0.101027)",
        "(-0.280000, 1.439203, -0.099799)",
        "(-0.280000, 1.441545, -0.098487)",
        "(-0.280000, 1.443846, -0.097028)",
        "(-0.280000, 1.446114, -0.095415)",
        "(-0.280000, 1.448370, -0.093642)",
        "(-0.280000, 1.450638, -0.091701)",
        "(-0.280000, 1.452845, -0.089645)",
        "(-0.280000, 1.455092, -0.087429)",
        "(-0.280000, 1.457401, -0.085056)",
        "(-0.280000, 1.459778, -0.082548)",
        "(-0.280000, 1.462237, -0.079918)",
        "(-0.280000, 1.464713, -0.077209)",
        "(-0.280000, 1.467288, -0.074415)",
        "(-0.280000, 1.469962, -0.071552)",
        "(-0.280000, 1.472723, -0.068653)",
        "(-0.280000, 1.475576, -0.065734)",
        "(-0.280000, 1.478473, -0.062824)",
        "(-0.280000, 1.481457, -0.059934)",
        "(-0.280000, 1.484532, -0.057079)",
        "(-0.280000, 1.487688, -0.054271)",
        "(-0.280000, 1.490913, -0.051532)",
        "(-0.280000, 1.494163, -0.048872)",
        "(-0.280000, 1.497479, -0.046287)",
        "(-0.280000, 1.500841, -0.043796)",
        "(-0.280000, 1.504272, -0.041433)",
        "(-0.280000, 1.507761, -0.040000)",
        "(-0.280000, 1.511197, -0.040034)",
        "(-0.280000, 1.514599, -0.040144)",
        "(-0.280000, 1.517942, -0.040327)",
        "(-0.280000, 1.521236, -0.040580)",
        "(-0.280000, 1.524482, -0.040901)",
        "(-0.280000, 1.527622, -0.041279)",
        "(-0.280000, 1.530710, -0.041715)",
        "(-0.280000, 1.533779, -0.042215)",
        "(-0.280000, 1.536831, -0.042776)",
        "(-0.280000, 1.539871, -0.043399)",
        "(-0.280000, 1.542852, -0.044074)",
        "(-0.280000, 1.545835, -0.044814)",
        "(-0.280000, 1.548846, -0.045627)",
        "(-0.280000, 1.551890, -0.046516)",
        "(-0.280000, 1.554975, -0.047489)",
        "(-0.280000, 1.558016, -0.048521)",
        "(-0.280000, 1.561092, -0.049638)",
        "(-0.280000, 1.564212, -0.050849)",
        "(-0.280000, 1.567364, -0.052165)",
        "(-0.280000, 1.569752, -0.055315)",
        "(-0.280000, 1.571967, -0.058533)",
        "(-0.280000, 1.574119, -0.061841)",
        "(-0.280000, 1.576197, -0.065197)",
        "(-0.280000, 1.578214, -0.068584)",
        "(-0.280000, 1.580173, -0.071966)",
        "(-0.280000, 1.582007, -0.075273)",
        "(-0.280000, 1.583814, -0.078533)",
        "(-0.280000, 1.585594, -0.081708)",
        "(-0.280000, 1.587365, -0.084783)",
        "(-0.280000, 1.589142, -0.087743)",
        "(-0.280000, 1.590894, -0.090525)",
        "(-0.280000, 1.592697, -0.093166)",
        "(-0.280000, 1.594576, -0.095666)",
        "(-0.280000, 1.596545, -0.098014)",
        "(-0.280000, 1.598623, -0.100216)",
        "(-0.280000, 1.600796, -0.102243)",
        "(-0.280000, 1.603127, -0.104152)",
        "(-0.280000, 1.605640, -0.105975)",
        "(-0.280000, 1.608340, -0.107727)",
        "(-0.280000, 1.611238, -0.109442)",
        "(-0.280000, 1.614279, -0.111073)",
        "(-0.280000, 1.617504, -0.112712)",
        "(-0.280000, 1.620905, -0.114397)",
        "(-0.280000, 1.624464, -0.116155)",
        "(-0.280000, 1.628134, -0.118001)",
        "(-0.280000, 1.631840, -0.119888)",
        "(-0.280000, 1.635598, -0.121936)",
        "(-0.280000, 1.639364, -0.124163)",
        "(-0.280000, 1.643168, -0.126570)",
        "(-0.280000, 1.645949, -0.129611)",
        "(-0.280000, 1.647479, -0.133173)",
        "(-0.280000, 1.648933, -0.136816)",
        "(-0.280000, 1.650300, -0.140517)",
        "(-0.280000, 1.651577, -0.144277)",
        "(-0.280000, 1.652758, -0.148079)",
        "(-0.280000, 1.653817, -0.151829)",
        "(-0.280000, 1.654786, -0.155638)",
        "(-0.280000, 1.655670, -0.159535)",
        "(-0.280000, 1.656465, -0.163535)",
        "(-0.280000, 1.657163, -0.167627)",
        "(-0.280000, 1.657742, -0.171689)",
        "(-0.280000, 1.658215, -0.175814)",
        "(-0.280000, 1.658579, -0.180005)",
        "(-0.280000, 1.658828, -0.184261)",
        "(-0.280000, 1.658959, -0.188587)",
        "(-0.280000, 1.658965, -0.192862)",
        "(-0.280000, 1.658849, -0.197194)",
        "(-0.280000, 1.658603, -0.201588)",
        "(-0.280000, 1.658221, -0.206048)",
        "(-0.280000, 1.657697, -0.210576)",
        "(-0.280000, 1.657045, -0.215038)",
        "(-0.280000, 1.656240, -0.219577)",
        "(-0.280000, 1.655280, -0.224168)",
        "(-0.280000, 1.654159, -0.228796)",
        "(-0.280000, 1.652886, -0.233412)",
        "(-0.280000, 1.651494, -0.237903)",
        "(-0.280000, 1.649953, -0.242372)",
        "(-0.280000, 1.648275, -0.246789)",
        "(-0.280000, 1.646459, -0.251152)",
        "(-0.280000, 1.644510, -0.255449)",
        "(-0.280000, 1.642478, -0.259585)",
        "(-0.280000, 1.640335, -0.263632)",
        "(-0.280000, 1.638082, -0.267591)",
        "(-0.280000, 1.635729, -0.271451)",
        "(-0.280000, 1.633273, -0.275222)",
        "(-0.280000, 1.630759, -0.278844)",
        "(-0.280000, 1.628147, -0.282382)",
        "(-0.280000, 1.625436, -0.285840)",
        "(-0.280000, 1.622638, -0.289201)",
        "(-0.280000, 1.619758, -0.292466)",
        "(-0.280000, 1.616844, -0.295583)",
        "(-0.280000, 1.613852, -0.298609)",
        "(-0.280000, 1.610776, -0.301549)",
        "(-0.280000, 1.607613, -0.304406)",
        "(-0.280000, 1.603583, -0.306197)",
        "(-0.280000, 1.598934, -0.306932)",
        "(-0.280000, 1.594349, -0.307530)",
        "(-0.280000, 1.589820, -0.307957)",
        "(-0.280000, 1.585315, -0.308176)",
        "(-0.280000, 1.580832, -0.308165)",
        "(-0.280000, 1.576428, -0.307869)",
        "(-0.280000, 1.572027, -0.307326)",
        "(-0.280000, 1.567643, -0.306542)",
        "(-0.280000, 1.563268, -0.305530)",
        "(-0.280000, 1.558904, -0.304302)",
        "(-0.280000, 1.554667, -0.302843)",
        "(-0.280000, 1.550463, -0.301223)",
        "(-0.280000, 1.546305, -0.299464)",
        "(-0.280000, 1.542215, -0.297600)",
        "(-0.280000, 1.538200, -0.295662)",
        "(-0.280000, 1.534369, -0.293652)",
        "(-0.280000, 1.530632, -0.291644)",
        "(-0.280000, 1.526988, -0.289666)",
        "(-0.280000, 1.523446, -0.287758)",
        "(-0.280000, 1.520017, -0.285945)",
        "(-0.280000, 1.516755, -0.284250)",
        "(-0.280000, 1.513558, -0.282722)",
        "(-0.280000, 1.510403, -0.281377)",
        "(-0.280000, 1.507257, -0.280232)",
        "(-0.280000, 1.504104, -0.279301)",
        "(-0.280000, 1.501009, -0.278595)",
        "(-0.280000, 1.497837, -0.278110)",
        "(-0.280000, 1.494551, -0.277837)",
        "(-0.280000, 1.491106, -0.277756)",
        "(-0.280000, 1.487476, -0.277840)",
        "(-0.280000, 1.483740, -0.278088)",
        "(-0.280000, 1.479742, -0.278432)",
        "(-0.280000, 1.475479, -0.278828)",
        "(-0.280000, 1.470950, -0.279230)",
        "(-0.280000, 1.466177, -0.279601)",
        "(-0.280000, 1.461272, -0.279942)",
        "(-0.280000, 1.456167, -0.280176)",
        "(-0.280000, 1.450888, -0.280271)",
        "(-0.280000, 1.445485, -0.280192)",
        "(-0.280000, 1.439989, -0.279915)",
        "(-0.280000, 1.434469, -0.279447)",
        "(-0.280000, 1.428907, -0.278712)",
        "(-0.280000, 1.423310, -0.277673)",
        "(-0.280000, 1.417722, -0.276300)",
        "(-0.280000, 1.412185, -0.274592)",
        "(-0.280000, 1.406789, -0.272615)",
        "(-0.280000, 1.401512, -0.270303)",
        "(-0.280000, 1.396373, -0.267657)",
        "(-0.280000, 1.391388, -0.264695)",
        "(-0.280000, 1.386584, -0.261451)",
        "(-0.280000, 1.381992, -0.258020)",
        "(-0.280000, 1.377535, -0.254337)",
        "(-0.280000, 1.373198, -0.250446)",
        "(-0.280000, 1.368940, -0.246369)",
        "(-0.280000, 1.365853, -0.241745)",
        "(-0.280000, 1.364154, -0.236712)",
        "(-0.280000, 1.362648, -0.231674)",
        "(-0.280000, 1.361341, -0.226678)",
        "(-0.280000, 1.360226, -0.221742)",
        "(-0.280000, 1.359295, -0.216872)",
        "(-0.280000, 1.358545, -0.212122)",
        "(-0.280000, 1.357956, -0.207433)",
        "(-0.280000, 1.357521, -0.202816)",
        "(-0.280000, 1.357234, -0.198306)",
        "(-0.280000, 1.357084, -0.193909)",
        "(-0.280000, 1.357061, -0.189641)",
        "(-0.280000, 1.357154, -0.185489)",
        "(-0.280000, 1.357357, -0.181418)",
        "(-0.280000, 1.357664, -0.177410)",
        "(-0.280000, 1.358075, -0.173441)",
        "(-0.280000, 1.358579, -0.169561)",
        "(-0.280000, 1.359183, -0.165702)",
        "(-0.280000, 1.359891, -0.161835)",
        "(-0.280000, 1.360711, -0.157939)",
        "(-0.280000, 1.361645, -0.154019)",
        "(-0.280000, 1.362669, -0.150173)",
        "(-0.280000, 1.363816, -0.146288)",
        "(-0.280000, 1.365082, -0.142389)",
        "(-0.280000, 1.366470, -0.138484)",
        "(-0.280000, 1.367970, -0.134601)",
        "(-0.280000, 1.369548, -0.130828)",
        "(-0.280000, 1.371236, -0.127081)",
        "(-0.280000, 1.373028, -0.123378)",
        "(-0.280000, 1.374922, -0.119721)",
        "(-0.280000, 1.376920, -0.116107)",
        "(-0.280000, 1.378970, -0.112626)",
        "(-0.280000, 1.381110, -0.109205)",
        "(-0.280000, 1.383340, -0.105842)",
        "(-0.280000, 1.385654, -0.102549)",
        "(-0.280000, 1.388045, -0.099330)",
        "(-0.280000, 1.390469, -0.096240)",
        "(-0.280000, 1.392956, -0.093235)",
        "(-0.280000, 1.395504, -0.090312)",
        "(-0.280000, 1.398098, -0.087485)",
        "(-0.280000, 1.400735, -0.084753)",
        "(-0.280000, 1.403377, -0.082149)",
        "(-0.280000, 1.406056, -0.079636)",
        "(-0.280000, 1.408776, -0.077204)",
        "(-0.280000, 1.411536, -0.074854)",
        "(-0.280000, 1.415098, -0.073579)",
        "(-0.280000, 1.419253, -0.073333)",
        "(-0.280000, 1.423322, -0.073196)",
        "(-0.280000, 1.427312, -0.073194)",
        "(-0.280000, 1.431235, -0.073328)",
        "(-0.280000, 1.435072, -0.073587)",
        "(-0.280000, 1.438794, -0.073977)",
        "(-0.280000, 1.442440, -0.074457)",
        "(-0.280000, 1.445991, -0.075009)",
        "(-0.280000, 1.449454, -0.075612)",
        "(-0.280000, 1.452829, -0.076247)",
        "(-0.280000, 1.456054, -0.076914)",
        "(-0.280000, 1.459181, -0.077570)",
        "(-0.280000, 1.462202, -0.078197)",
        "(-0.280000, 1.465098, -0.078779)",
        "(-0.280000, 1.467880, -0.079292)",
        "(-0.280000, 1.470524, -0.079731)",
        "(-0.280000, 1.473057, -0.080064)",
        "(-0.280000, 1.475506, -0.080273)",
        "(-0.280000, 1.477868, -0.080345)",
        "(-0.280000, 1.480168, -0.080266)",
        "(-0.280000, 1.482381, -0.080039)",
        "(-0.280000, 1.484566, -0.079644)",
        "(-0.280000, 1.486746, -0.079080)",
        "(-0.280000, 1.488946, -0.078346)",
        "(-0.280000, 1.491180, -0.077449)",
        "(-0.280000, 1.493404, -0.076406)",
        "(-0.280000, 1.495709, -0.075214)",
        "(-0.280000, 1.498100, -0.073895)",
        "(-0.280000, 1.500606, -0.072462)",
        "(-0.280000, 1.503224, -0.070944)",
        "(-0.280000, 1.505884, -0.069363)",
        "(-0.280000, 1.508686, -0.067738)",
        "(-0.280000, 1.511629, -0.066105)",
        "(-0.280000, 1.514735, -0.064490)",
        "(-0.280000, 1.518000, -0.062925)",
        "(-0.280000, 1.521308, -0.061436)",
        "(-0.280000, 1.524778, -0.060060)",
        "(-0.280000, 1.528409, -0.058829)",
        "(-0.280000, 1.532170, -0.057776)",
        "(-0.280000, 1.536049, -0.056930)",
        "(-0.280000, 1.539915, -0.056285)",
        "(-0.280000, 1.543840, -0.055886)",
        "(-0.280000, 1.547815, -0.055747)",
        "(-0.280000, 1.551806, -0.055883)",
        "(-0.280000, 1.555810, -0.056303)",
        "(-0.280000, 1.559708, -0.056973)",
        "(-0.280000, 1.563588, -0.057928)",
        "(-0.280000, 1.567439, -0.059157)",
        "(-0.280000, 1.571265, -0.060655)",
        "(-0.280000, 1.575018, -0.062380)",
        "(-0.280000, 1.578606, -0.064248)",
        "(-0.280000, 1.582118, -0.066259)",
        "(-0.280000, 1.585559, -0.068369)",
        "(-0.280000, 1.588965, -0.070591)",
        "(-0.280000, 1.592321, -0.072917)",
        "(-0.280000, 1.595539, -0.075283)",
        "(-0.280000, 1.598706, -0.077749)",
        "(-0.280000, 1.601792, -0.080291)",
        "(-0.280000, 1.604792, -0.082905)",
        "(-0.280000, 1.607707, -0.085588)",
        "(-0.280000, 1.610472, -0.088274)",
        "(-0.280000, 1.613148, -0.091016)",
        "(-0.280000, 1.615732, -0.093807)",
        "(-0.280000, 1.618204, -0.096620)",
        "(-0.280000, 1.620573, -0.099459)",
        "(-0.280000, 1.622811, -0.102283)",
        "(-0.280000, 1.624955, -0.105130)",
        "(-0.280000, 1.627020, -0.108017)",
        "(-0.280000, 1.629001, -0.110934)",
        "(-0.280000, 1.630900, -0.113881)",
        "(-0.280000, 1.632688, -0.116809)",
        "(-0.280000, 1.634397, -0.119760)",
        "(-0.280000, 1.636031, -0.122742)",
        "(-0.280000, 1.637594, -0.125759)",
        "(-0.280000, 1.639084, -0.128810)",
        "(-0.280000, 1.640478, -0.131838)",
        "(-0.280000, 1.641811, -0.134921)",
        "(-0.280000, 1.643078, -0.138046)",
        "(-0.280000, 1.644283, -0.141231)",
        "(-0.280000, 1.645423, -0.144475)",
        "(-0.280000, 1.646471, -0.147695)",
        "(-0.280000, 1.647459, -0.150994)",
        "(-0.280000, 1.648382, -0.154366)",
        "(-0.280000, 1.649236, -0.157815)",
        "(-0.280000, 1.650017, -0.161341)",
        "(-0.280000, 1.650698, -0.164818)",
        "(-0.280000, 1.651300, -0.168344)",
        "(-0.280000, 1.651817, -0.171908)",
        "(-0.280000, 1.652248, -0.175502)",
        "(-0.280000, 1.652592, -0.179149)",
        "(-0.280000, 1.652841, -0.182746)",
        "(-0.280000, 1.653001, -0.186382)",
        "(-0.280000, 1.653071, -0.190054)",
        "(-0.280000, 1.653047, -0.193755)",
        "(-0.280000, 1.652927, -0.197478)",
        "(-0.280000, 1.652717, -0.201131)",
        "(-0.280000, 1.652414, -0.204776)",
        "(-0.280000, 1.652022, -0.208398)",
        "(-0.280000, 1.651543, -0.211977)",
        "(-0.280000, 1.650986, -0.215480)",
        "(-0.280000, 1.650364, -0.218866)",
        "(-0.280000, 1.649669, -0.222204)",
        "(-0.280000, 1.648896, -0.225488)",
        "(-0.280000, 1.648003, -0.228724)",
        "(-0.280000, 1.646958, -0.231892)",
        "(-0.280000, 1.645752, -0.234919)",
        "(-0.280000, 1.644350, -0.237858)",
        "(-0.280000, 1.642744, -0.240692)",
        "(-0.280000, 1.640928, -0.243419)",
        "(-0.280000, 1.638897, -0.246043)",
        "(-0.280000, 1.636695, -0.248481)",
        "(-0.280000, 1.634298, -0.250813)",
        "(-0.280000, 1.631721, -0.253029)",
        "(-0.280000, 1.628998, -0.255104)",
        "(-0.280000, 1.626157, -0.257029)",
        "(-0.280000, 1.623250, -0.258755)",
        "(-0.280000, 1.620290, -0.260326)",
        "(-0.280000, 1.617293, -0.261757)",
        "(-0.280000, 1.614298, -0.263051)",
        "(-0.280000, 1.611325, -0.264228)",
        "(-0.280000, 1.608411, -0.265279)",
        "(-0.280000, 1.605566, -0.266250)",
        "(-0.280000, 1.602794, -0.267175)",
        "(-0.280000, 1.600094, -0.268090)",
        "(-0.280000, 1.597480, -0.269019)",
        "(-0.280000, 1.594993, -0.269943)",
        "(-0.280000, 1.592581, -0.270946)",
        "(-0.280000, 1.590251, -0.272043)",
        "(-0.280000, 1.587984, -0.273263)",
        "(-0.280000, 1.585785, -0.274614)",
        "(-0.280000, 1.583708, -0.276053)",
        "(-0.280000, 1.581671, -0.277658)",
        "(-0.280000, 1.579667, -0.279432)",
        "(-0.280000, 1.577668, -0.281390)",
        "(-0.280000, 1.575655, -0.283535)",
        "(-0.280000, 1.573707, -0.285796)",
        "(-0.280000, 1.571703, -0.288244)",
        "(-0.280000, 1.569620, -0.290875)",
        "(-0.280000, 1.567446, -0.293666)",
        "(-0.280000, 1.565164, -0.296605)",
        "(-0.280000, 1.562859, -0.299621)",
        "(-0.280000, 1.560435, -0.302738)",
        "(-0.280000, 1.557903, -0.305931)",
        "(-0.280000, 1.555288, -0.309157)",
        "(-0.280000, 1.552635, -0.312384)",
        "(-0.280000, 1.549979, -0.315585)",
        "(-0.280000, 1.547316, -0.318746)",
        "(-0.280000, 1.544679, -0.321850)",
        "(-0.280000, 1.542076, -0.324892)",
        "(-0.280000, 1.539515, -0.327858)",
        "(-0.280000, 1.536976, -0.330756)",
        "(-0.280000, 1.534458, -0.333589)",
        "(-0.280000, 1.531950, -0.336353)",
        "(-0.280000, 1.529429, -0.339063)",
        "(-0.280000, 1.526781, -0.340752)",
        "(-0.280000, 1.524013, -0.341073)",
        "(-0.280000, 1.521293, -0.341338)",
        "(-0.280000, 1.518629, -0.341549)",
        "(-0.280000, 1.516008, -0.341711)",
        "(-0.280000, 1.513418, -0.341826)",
        "(-0.280000, 1.510888, -0.341895)",
        "(-0.280000, 1.508388, -0.341922)",
        "(-0.280000, 1.505901, -0.341908)",
        "(-0.280000, 1.503427, -0.341853)",
        "(-0.280000, 1.500954, -0.341757)",
        "(-0.280000, 1.498507, -0.341623)",
        "(-0.280000, 1.496049, -0.341447)",
        "(-0.280000, 1.493563, -0.341229)",
        "(-0.280000, 1.491068, -0.340968)",
        "(-0.280000, 1.488547, -0.340662)",
        "(-0.280000, 1.486056, -0.340317)",
        "(-0.280000, 1.483494, -0.339918)",
        "(-0.280000, 1.480870, -0.339462)",
        "(-0.280000, 1.478165, -0.338942)",
        "(-0.280000, 1.475388, -0.338354)",
        "(-0.280000, 1.472613, -0.337712)",
        "(-0.280000, 1.469752, -0.336993)",
        "(-0.280000, 1.466812, -0.336190)",
        "(-0.280000, 1.463791, -0.335299)",
        "(-0.280000, 1.460709, -0.334319)",
        "(-0.280000, 1.457673, -0.333281)",
        "(-0.280000, 1.454570, -0.332145)",
        "(-0.280000, 1.451419, -0.330912)",
        "(-0.280000, 1.448219, -0.329574)",
        "(-0.280000, 1.444962, -0.328124)",
        "(-0.280000, 1.441773, -0.326612)",
        "(-0.280000, 1.438523, -0.324976)",
        "(-0.280000, 1.435206, -0.323204)",
        "(-0.280000, 1.431828, -0.321286)",
        "(-0.280000, 1.428385, -0.319212)",
        "(-0.280000, 1.425005, -0.317051)",
        "(-0.280000, 1.421888, -0.314222)",
        "(-0.280000, 1.419085, -0.310718)",
        "(-0.280000, 1.416193, -0.307180)",
        "(-0.280000, 1.413227, -0.303615)",
        "(-0.280000, 1.410316, -0.300129)",
        "(-0.280000, 1.407347, -0.296624)",
        "(-0.280000, 1.404325, -0.293083)",
        "(-0.280000, 1.401274, -0.289498)",
        "(-0.280000, 1.398234, -0.285876)",
        "(-0.280000, 1.395312, -0.282296)",
        "(-0.280000, 1.392457, -0.278642)",
        "(-0.280000, 1.389705, -0.274906)",
        "(-0.280000, 1.387035, -0.271114)",
        "(-0.280000, 1.384424, -0.267305)",
        "(-0.280000, 1.381883, -0.263562)",
        "(-0.280000, 1.379326, -0.259793)",
        "(-0.280000, 1.376737, -0.255990)",
        "(-0.280000, 1.374104, -0.252143)",
        "(-0.280000, 1.371425, -0.248243)",
        "(-0.280000, 1.368751, -0.244400)",
        "(-0.280000, 1.366041, -0.240497)",
        "(-0.280000, 1.364017, -0.236279)",
        "(-0.280000, 1.362681, -0.231790)",
        "(-0.280000, 1.361472, -0.227212)",
        "(-0.280000, 1.360423, -0.222671)",
        "(-0.280000, 1.359506, -0.218057)",
        "(-0.280000, 1.358728, -0.213375)",
        "(-0.280000, 1.358096, -0.208662)",
        "(-0.280000, 1.357612, -0.203927)",
        "(-0.280000, 1.357284, -0.199277)",
        "(-0.280000, 1.357100, -0.194642)",
        "(-0.280000, 1.357058, -0.190032)",
        "(-0.280000, 1.357155, -0.185458)",
        "(-0.280000, 1.357387, -0.180944)",
        "(-0.280000, 1.357744, -0.176555)",
        "(-0.280000, 1.358224, -0.172212)",
        "(-0.280000, 1.358822, -0.167931)",
        "(-0.280000, 1.359536, -0.163701)",
        "(-0.280000, 1.360360, -0.159544)",
        "(-0.280000, 1.361274, -0.155520)",
        "(-0.280000, 1.362289, -0.151555)",
        "(-0.280000, 1.363399, -0.147658)",
        "(-0.280000, 1.364602, -0.143826)",
        "(-0.280000, 1.365895, -0.140060)",
        "(-0.280000, 1.367247, -0.136433)",
        "(-0.280000, 1.368677, -0.132875)",
        "(-0.280000, 1.370186, -0.129380)",
        "(-0.280000, 1.371760, -0.125972)",
        "(-0.280000, 1.373398, -0.122644)",
        "(-0.280000, 1.375075, -0.119436)",
        "(-0.280000, 1.376800, -0.116318)",
        "(-0.280000, 1.378578, -0.113276)",
        "(-0.280000, 1.380399, -0.110319)",
        "(-0.280000, 1.382265, -0.107439)",
        "(-0.280000, 1.384148, -0.104671)",
        "(-0.280000, 1.386070, -0.101976)",
        "(-0.280000, 1.388038, -0.099339)",
        "(-0.280000, 1.390055, -0.096757)",
        "(-0.280000, 1.393130, -0.095077)",
        "(-0.280000, 1.396911, -0.094171)",
        "(-0.280000, 1.400689, -0.093377)",
        "(-0.280000, 1.404450, -0.092695)",
        "(-0.280000, 1.408198, -0.092121)",
        "(-0.280000, 1.411908, -0.091660)",
        "(-0.280000, 1.415540, -0.091336)",
        "(-0.280000, 1.419126, -0.091101)",
        "(-0.280000, 1.422648, -0.090939)",
        "(-0.280000, 1.426104, -0.090834)",
        "(-0.280000, 1.429492, -0.090767)",
        "(-0.280000, 1.432752, -0.090752)",
        "(-0.280000, 1.435930, -0.090731)",
        "(-0.280000, 1.439025, -0.090687)",
        "(-0.280000, 1.442022, -0.090604)",
        "(-0.280000, 1.444929, -0.090458)",
        "(-0.280000, 1.447706, -0.090262)",
        "(-0.280000, 1.450401, -0.089962)",
        "(-0.280000, 1.453040, -0.089539)",
        "(-0.280000, 1.455629, -0.088978)",
        "(-0.280000, 1.458191, -0.088266)",
        "(-0.280000, 1.460671, -0.087427)",
        "(-0.280000, 1.463160, -0.086418)",
        "(-0.280000, 1.465686, -0.085235)",
        "(-0.280000, 1.468279, -0.083878)",
        "(-0.280000, 1.470953, -0.082357)",
        "(-0.280000, 1.473622, -0.080718)",
        "(-0.280000, 1.476418, -0.078933)",
        "(-0.280000, 1.479339, -0.077029)",
        "(-0.280000, 1.482402, -0.075027)",
        "(-0.280000, 1.485602, -0.072958)",
        "(-0.280000, 1.488840, -0.070865)",
        "(-0.280000, 1.492230, -0.068752)",
        "(-0.280000, 1.495767, -0.066654)",
        "(-0.280000, 1.499455, -0.064602)",
        "(-0.280000, 1.503300, -0.062623)",
        "(-0.280000, 1.507175, -0.060758)",
        "(-0.280000, 1.511172, -0.059029)",
        "(-0.280000, 1.515277, -0.057462)",
        "(-0.280000, 1.519455, -0.056088)",
        "(-0.280000, 1.523704, -0.054931)",
        "(-0.280000, 1.527927, -0.053999)",
        "(-0.280000, 1.532191, -0.053323)",
        "(-0.280000, 1.536490, -0.052918)",
        "(-0.280000, 1.540793, -0.052796)",
        "(-0.280000, 1.545086, -0.052965)",
        "(-0.280000, 1.549258, -0.053397)",
        "(-0.280000, 1.553380, -0.054110)",
        "(-0.280000, 1.557446, -0.055093)",
        "(-0.280000, 1.561451, -0.056332)",
        "(-0.280000, 1.565373, -0.057797)",
        "(-0.280000, 1.569129, -0.059415)",
        "(-0.280000, 1.572828, -0.061188)",
        "(-0.280000, 1.576479, -0.063066)",
        "(-0.280000, 1.580109, -0.065010)",
        "(-0.280000, 1.583720, -0.066977)",
        "(-0.280000, 1.587261, -0.068894)",
        "(-0.280000, 1.590832, -0.070793)",
        "(-0.280000, 1.594431, -0.072660)",
        "(-0.280000, 1.598083, -0.074499)",
        "(-0.280000, 1.601808, -0.076325)",
        "(-0.280000, 1.605536, -0.078088)",
        "(-0.280000, 1.609346, -0.079863)",
        "(-0.280000, 1.612724, -0.082216)",
        "(-0.280000, 1.615629, -0.085090)",
        "(-0.280000, 1.618465, -0.088052)",
        "(-0.280000, 1.621176, -0.091041)",
        "(-0.280000, 1.623829, -0.094128)",
        "(-0.280000, 1.626433, -0.097331)",
        "(-0.280000, 1.628975, -0.100638)",
        "(-0.280000, 1.631459, -0.104065)",
        "(-0.280000, 1.633820, -0.107518)",
        "(-0.280000, 1.636112, -0.111082)",
        "(-0.280000, 1.638324, -0.114744)",
        "(-0.280000, 1.640444, -0.118490)",
        "(-0.280000, 1.642458, -0.122299)",
        "(-0.280000, 1.644328, -0.126090)",
        "(-0.280000, 1.646106, -0.129966)",
        "(-0.280000, 1.647777, -0.133899)",
        "(-0.280000, 1.649338, -0.137884)",
        "(-0.280000, 1.650781, -0.141895)",
        "(-0.280000, 1.652079, -0.145849)",
        "(-0.280000, 1.653268, -0.149839)",
        "(-0.280000, 1.654340, -0.153834)",
        "(-0.280000, 1.655298, -0.157837)",
        "(-0.280000, 1.656144, -0.161851)",
        "(-0.280000, 1.656862, -0.165780)",
        "(-0.280000, 1.657472, -0.169697)",
        "(-0.280000, 1.657976, -0.173605)",
        "(-0.280000, 1.658374, -0.177482)",
        "(-0.280000, 1.658670, -0.181329)",
        "(-0.280000, 1.658863, -0.185081)",
        "(-0.280000, 1.658962, -0.188795)",
        "(-0.280000, 1.658970, -0.192491)",
        "(-0.280000, 1.658888, -0.196155)",
        "(-0.280000, 1.658718, -0.199801)",
        "(-0.280000, 1.658468, -0.203351)",
        "(-0.280000, 1.658137, -0.206863)",
        "(-0.280000, 1.657727, -0.210346)",
        "(-0.280000, 1.657238, -0.213810)",
        "(-0.280000, 1.655373, -0.217010)",
        "(-0.280000, 1.652505, -0.219869)",
        "(-0.280000, 1.649579, -0.222611)",
        "(-0.280000, 1.646617, -0.225234)",
        "(-0.280000, 1.643650, -0.227772)",
        "(-0.280000, 1.640733, -0.230234)",
        "(-0.280000, 1.637920, -0.232577)",
        "(-0.280000, 1.635217, -0.234899)",
        "(-0.280000, 1.632654, -0.237214)",
        "(-0.280000, 1.630245, -0.239550)",
        "(-0.280000, 1.627994, -0.241933)",
        "(-0.280000, 1.625947, -0.244305)",
        "(-0.280000, 1.624065, -0.246770)",
        "(-0.280000, 1.622342, -0.249346)",
        "(-0.280000, 1.620774, -0.252034)",
        "(-0.280000, 1.619335, -0.254870)",
        "(-0.280000, 1.618051, -0.257791)",
        "(-0.280000, 1.616855, -0.260879)",
        "(-0.280000, 1.615723, -0.264143)",
        "(-0.280000, 1.614635, -0.267564)",
        "(-0.280000, 1.613566, -0.271141)",
        "(-0.280000, 1.612540, -0.274802)",
        "(-0.280000, 1.611485, -0.278595)",
        "(-0.280000, 1.610372, -0.282508)",
        "(-0.280000, 1.609163, -0.286542)",
        "(-0.280000, 1.607834, -0.290662)",
        "(-0.280000, 1.606437, -0.294778)",
        "(-0.280000, 1.604886, -0.298933)",
        "(-0.280000, 1.603175, -0.303081)",
        "(-0.280000, 1.601304, -0.307187)",
        "(-0.280000, 1.599273, -0.311206)",
        "(-0.280000, 1.596071, -0.313581)",
        "(-0.280000, 1.592842, -0.315837)",
        "(-0.280000, 1.589625, -0.317962)",
        "(-0.280000, 1.586437, -0.319955)",
        "(-0.280000, 1.583249, -0.321840)",
        "(-0.280000, 1.580110, -0.323595)",
        "(-0.280000, 1.576984, -0.325247)",
        "(-0.280000, 1.573866, -0.326804)",
        "(-0.280000, 1.570759, -0.328266)",
        "(-0.280000, 1.567658, -0.329641)",
        "(-0.280000, 1.564597, -0.330918)",
        "(-0.280000, 1.561528, -0.332120)",
        "(-0.280000, 1.558438, -0.333253)",
        "(-0.280000, 1.555325, -0.334318)",
        "(-0.280000, 1.552179, -0.335318)",
        "(-0.280000, 1.549061, -0.336236)",
        "(-0.280000, 1.545910, -0.337089)",
        "(-0.280000, 1.542717, -0.337880)",
        "(-0.280000, 1.539471, -0.338609)",
        "(-0.280000, 1.535918, -0.337911)",
        "(-0.280000, 1.532307, -0.336289)",
        "(-0.280000, 1.528704, -0.334536)",
        "(-0.280000, 1.525123, -0.332708)",
        "(-0.280000, 1.521541, -0.330849)",
        "(-0.280000, 1.517982, -0.329008)",
        "(-0.280000, 1.514550, -0.327212)",
        "(-0.280000, 1.511127, -0.325501)",
        "(-0.280000, 1.507736, -0.323905)",
        "(-0.280000, 1.504363, -0.322443)",
        "(-0.280000, 1.500994, -0.321129)",
        "(-0.280000, 1.497681, -0.319982)",
        "(-0.280000, 1.494379, -0.319008)",
        "(-0.280000, 1.491015, -0.318202)",
        "(-0.280000, 1.487585, -0.317559)",
        "(-0.280000, 1.484068, -0.317068)",
        "(-0.280000, 1.480554, -0.316738)",
        "(-0.280000, 1.476929, -0.316532)",
        "(-0.280000, 1.473171, -0.316429)",
        "(-0.280000, 1.469277, -0.316400)",
        "(-0.280000, 1.465225, -0.316414)",
        "(-0.280000, 1.461127, -0.316485)",
        "(-0.280000, 1.456865, -0.316536)",
        "(-0.280000, 1.452448, -0.316539)",
        "(-0.280000, 1.447895, -0.316467)",
        "(-0.280000, 1.443244, -0.316295)",
        "(-0.280000, 1.438599, -0.316044)",
        "(-0.280000, 1.433854, -0.315628)",
        "(-0.280000, 1.429041, -0.315014)",
        "(-0.280000, 1.424182, -0.314181)",
        "(-0.280000, 1.419324, -0.313110)",
        "(-0.280000, 1.415696, -0.310403)",
        "(-0.280000, 1.412126, -0.307557)",
        "(-0.280000, 1.408627, -0.304588)",
        "(-0.280000, 1.405189, -0.301487)",
        "(-0.280000, 1.401811, -0.298245)",
        "(-0.280000, 1.398602, -0.294970)",
        "(-0.280000, 1.395484, -0.291589)",
        "(-0.280000, 1.392457, -0.288097)",
        "(-0.280000, 1.389541, -0.284519)",
        "(-0.280000, 1.386746, -0.280866)",
        "(-0.280000, 1.384126, -0.277221)",
        "(-0.280000, 1.381639, -0.273534)",
        "(-0.280000, 1.379275, -0.269797)",
        "(-0.280000, 1.377037, -0.266019)",
        "(-0.280000, 1.374912, -0.262183)",
        "(-0.280000, 1.372937, -0.258363)",
        "(-0.280000, 1.371066, -0.254475)",
        "(-0.280000, 1.369291, -0.250498)",
        "(-0.280000, 1.367610, -0.246419)",
        "(-0.280000, 1.367334, -0.241769)",
        "(-0.280000, 1.368033, -0.236949)",
        "(-0.280000, 1.368925, -0.232137)",
        "(-0.280000, 1.369972, -0.227376)",
        "(-0.280000, 1.371166, -0.222662)",
        "(-0.280000, 1.372497, -0.218016)",
        "(-0.280000, 1.373976, -0.213553)",
        "(-0.280000, 1.375568, -0.209157)",
        "(-0.280000, 1.377254, -0.204867)",
        "(-0.280000, 1.379019, -0.200701)",
        "(-0.280000, 1.380845, -0.196667)",
        "(-0.280000, 1.382704, -0.192850)",
        "(-0.280000, 1.384569, -0.189151)",
        "(-0.280000, 1.386421, -0.185553)",
        "(-0.280000, 1.388234, -0.182063)",
        "(-0.280000, 1.389991, -0.178676)",
        "(-0.280000, 1.391667, -0.175445)",
        "(-0.280000, 1.393246, -0.172302)",
        "(-0.280000, 1.394721, -0.169213)",
        "(-0.280000, 1.396079, -0.166160)",
        "(-0.280000, 1.397321, -0.163113)",
        "(-0.280000, 1.398428, -0.160115)",
        "(-0.280000, 1.399418, -0.157080)",
        "(-0.280000, 1.400302, -0.153982)",
        "(-0.280000, 1.401092, -0.150797)",
        "(-0.280000, 1.401803, -0.147518)",
        "(-0.280000, 1.402418, -0.144212)",
        "(-0.280000, 1.402986, -0.140785)",
        "(-0.280000, 1.403528, -0.137247)",
        "(-0.280000, 1.404067, -0.133590)",
        "(-0.280000, 1.404625, -0.129827)",
        "(-0.280000, 1.405177, -0.126038)",
        "(-0.280000, 1.405795, -0.122148)",
        "(-0.280000, 1.406496, -0.118188)",
        "(-0.280000, 1.407303, -0.114169)",
        "(-0.280000, 1.408231, -0.110116)",
        "(-0.280000, 1.409246, -0.106120)",
        "(-0.280000, 1.410404, -0.102147)",
        "(-0.280000, 1.411708, -0.098227)",
        "(-0.280000, 1.413157, -0.094403)",
        "(-0.280000, 1.414753, -0.090700)",
        "(-0.280000, 1.416469, -0.087162)",
        "(-0.280000, 1.418323, -0.083798)",
        "(-0.280000, 1.420318, -0.080617)",
        "(-0.280000, 1.422428, -0.077654)",
        "(-0.280000, 1.424642, -0.074919)",
        "(-0.280000, 1.426939, -0.072423)",
        "(-0.280000, 1.429317, -0.070161)",
        "(-0.280000, 1.431763, -0.068124)",
        "(-0.280000, 1.434265, -0.066298)",
        "(-0.280000, 1.436800, -0.064665)",
        "(-0.280000, 1.439333, -0.063204)",
        "(-0.280000, 1.441863, -0.061866)",
        "(-0.280000, 1.444360, -0.060617)",
        "(-0.280000, 1.446827, -0.059441)",
        "(-0.280000, 1.449257, -0.058337)",
        "(-0.280000, 1.451633, -0.057310)",
        "(-0.280000, 1.453982, -0.056343)",
        "(-0.280000, 1.456310, -0.055432)",
        "(-0.280000, 1.458621, -0.054573)",
        "(-0.280000, 1.460924, -0.053761)",
        "(-0.280000, 1.463172, -0.053009)",
        "(-0.280000, 1.465400, -0.052305)",
        "(-0.280000, 1.467607, -0.051646)",
        "(-0.280000, 1.469774, -0.051035)",
        "(-0.280000, 1.471913, -0.050468)",
        "(-0.280000, 1.474008, -0.049946)",
        "(-0.280000, 1.476051, -0.049469)",
        "(-0.280000, 1.478068, -0.049029)",
        "(-0.280000, 1.480057, -0.048624)",
        "(-0.280000, 1.482035, -0.048249)",
        "(-0.280000, 1.483995, -0.047906)",
        "(-0.280000, 1.485934, -0.047594)",
        "(-0.280000, 1.487872, -0.047309)",
        "(-0.280000, 1.489809, -0.047051)",
        "(-0.280000, 1.491729, -0.046821)",
        "(-0.280000, 1.493612, -0.046620)",
        "(-0.280000, 1.495489, -0.046446)",
        "(-0.280000, 1.497346, -0.046297)",
        "(-0.280000, 1.499216, -0.046171)",
        "(-0.280000, 1.501116, -0.046068)",
        "(-0.280000, 1.503012, -0.045990)",
        "(-0.280000, 1.505002, -0.045935)",
        "(-0.280000, 1.507102, -0.045906)",
        "(-0.280000, 1.509334, -0.045910)",
        "(-0.280000, 1.511724, -0.045951)",
        "(-0.280000, 1.514138, -0.046033)",
        "(-0.280000, 1.516697, -0.046164)",
        "(-0.280000, 1.519402, -0.046351)",
        "(-0.280000, 1.522240, -0.046603)",
        "(-0.280000, 1.525209, -0.046926)",
        "(-0.280000, 1.528177, -0.047311)",
        "(-0.280000, 1.531252, -0.047777)",
        "(-0.280000, 1.534444, -0.048331)",
        "(-0.280000, 1.537738, -0.048981)",
        "(-0.280000, 1.541121, -0.049732)",
        "(-0.280000, 1.544473, -0.050560)",
        "(-0.280000, 1.547902, -0.051495)",
        "(-0.280000, 1.551397, -0.052542)",
        "(-0.280000, 1.554955, -0.053708)",
        "(-0.280000, 1.558549, -0.054990)",
        "(-0.280000, 1.562058, -0.056346)",
        "(-0.280000, 1.565591, -0.057819)",
        "(-0.280000, 1.569115, -0.059409)",
        "(-0.280000, 1.572601, -0.061149)",
        "(-0.280000, 1.576004, -0.063064)",
        "(-0.280000, 1.579219, -0.065129)",
        "(-0.280000, 1.582292, -0.067392)",
        "(-0.280000, 1.585191, -0.069846)",
        "(-0.280000, 1.587909, -0.072494)",
        "(-0.280000, 1.590447, -0.075337)",
        "(-0.280000, 1.592721, -0.078303)",
        "(-0.280000, 1.594799, -0.081426)",
        "(-0.280000, 1.596680, -0.084689)",
        "(-0.280000, 1.598342, -0.088043)",
        "(-0.280000, 1.599796, -0.091469)",
        "(-0.280000, 1.601014, -0.094908)",
        "(-0.280000, 1.602053, -0.098366)",
        "(-0.280000, 1.602931, -0.101829)",
        "(-0.280000, 1.603668, -0.105267)",
        "(-0.280000, 1.604289, -0.108667)",
        "(-0.280000, 1.604787, -0.111982)",
        "(-0.280000, 1.605222, -0.115230)",
        "(-0.280000, 1.605615, -0.118395)",
        "(-0.280000, 1.605986, -0.121470)",
        "(-0.280000, 1.606355, -0.124431)",
        "(-0.280000, 1.606722, -0.127240)",
        "(-0.280000, 1.607143, -0.129947)",
        "(-0.280000, 1.607630, -0.132533)",
        "(-0.280000, 1.608202, -0.135003)",
        "(-0.280000, 1.608869, -0.137347)",
        "(-0.280000, 1.609631, -0.139538)",
        "(-0.280000, 1.610519, -0.141620)",
        "(-0.280000, 1.611543, -0.143599)",
        "(-0.280000, 1.612707, -0.145480)",
        "(-0.280000, 1.614016, -0.147269)",
        "(-0.280000, 1.615456, -0.148942)",
        "(-0.280000, 1.617043, -0.150551)",
        "(-0.280000, 1.618784, -0.152125)",
        "(-0.280000, 1.620666, -0.153676)",
        "(-0.280000, 1.622684, -0.155219)",
        "(-0.280000, 1.624820, -0.156735)",
        "(-0.280000, 1.627073, -0.158292)",
        "(-0.280000, 1.629445, -0.159949)",
        "(-0.280000, 1.631919, -0.161756)",
        "(-0.280000, 1.634482, -0.163747)",
        "(-0.280000, 1.637090, -0.165822)",
        "(-0.280000, 1.639734, -0.168073)",
        "(-0.280000, 1.642390, -0.170474)",
        "(-0.280000, 1.645040, -0.173019)",
        "(-0.280000, 1.647660, -0.175713)",
        "(-0.280000, 1.650232, -0.178476)",
        "(-0.280000, 1.652758, -0.181401)",
        "(-0.280000, 1.655215, -0.184509)",
        "(-0.280000, 1.657558, -0.187810)",
        "(-0.280000, 1.658977, -0.191290)",
        "(-0.280000, 1.658929, -0.194768)",
        "(-0.280000, 1.658798, -0.198311)",
        "(-0.280000, 1.658582, -0.201876)",
        "(-0.280000, 1.658283, -0.205423)",
        "(-0.280000, 1.657900, -0.208964)",
        "(-0.280000, 1.657444, -0.212422)",
        "(-0.280000, 1.656908, -0.215869)",
        "(-0.280000, 1.656298, -0.219277)",
        "(-0.280000, 1.655617, -0.222635)",
        "(-0.280000, 1.654874, -0.225920)",
        "(-0.280000, 1.654080, -0.229099)",
        "(-0.280000, 1.653240, -0.232185)",
        "(-0.280000, 1.652346, -0.235213)",
        "(-0.280000, 1.651399, -0.238191)",
        "(-0.280000, 1.650394, -0.241139)",
        "(-0.280000, 1.649350, -0.244009)",
        "(-0.280000, 1.648252, -0.246846)",
        "(-0.280000, 1.647100, -0.249656)",
        "(-0.280000, 1.645876, -0.252453)",
        "(-0.280000, 1.642862, -0.254424)",
        "(-0.280000, 1.639800, -0.256230)",
        "(-0.280000, 1.636688, -0.257934)",
        "(-0.280000, 1.633566, -0.259536)",
        "(-0.280000, 1.630452, -0.261057)",
        "(-0.280000, 1.627377, -0.262511)",
        "(-0.280000, 1.624390, -0.263868)",
        "(-0.280000, 1.621479, -0.265202)",
        "(-0.280000, 1.618675, -0.266521)",
        "(-0.280000, 1.615998, -0.267838)",
        "(-0.280000, 1.613461, -0.269173)",
        "(-0.280000, 1.611109, -0.270510)",
        "(-0.280000, 1.608927, -0.271904)",
        "(-0.280000, 1.606920, -0.273374)",
        "(-0.280000, 1.605096, -0.274937)",
        "(-0.280000, 1.603445, -0.276621)",
        "(-0.280000, 1.601986, -0.278418)",
        "(-0.280000, 1.600687, -0.280370)",
        "(-0.280000, 1.599531, -0.282494)",
        "(-0.280000, 1.598496, -0.284803)",
        "(-0.280000, 1.597545, -0.287319)",
        "(-0.280000, 1.596701, -0.290001)",
        "(-0.280000, 1.595880, -0.292895)",
        "(-0.280000, 1.595049, -0.295992)"
    ],
    "leftHandPositions": [
        "(-0.222352, 1.733736, 0.186639)",
        "(-0.280000, 1.509160, 0.050490)",
        "(-0.280000, 1.508237, 0.048209)",
        "(-0.280000, 1.507286, 0.045932)",
        "(-0.280000, 1.506304, 0.043655)",
        "(-0.280000, 1.505299, 0.041336)",
        "(-0.280000, 1.504314, 0.040117)",
        "(-0.280000, 1.503375, 0.040158)",
        "(-0.280000, 1.502444, 0.040205)",
        "(-0.280000, 1.501523, 0.040258)",
        "(-0.280000, 1.500613, 0.040316)",
        "(-0.280000, 1.499715, 0.040379)",
        "(-0.280000, 1.498831, 0.040447)",
        "(-0.280000, 1.497954, 0.040519)",
        "(-0.280000, 1.497089, 0.040596)",
        "(-0.280000, 1.496235, 0.040678)",
        "(-0.280000, 1.495396, 0.040763)",
        "(-0.280000, 1.494571, 0.040851)",
        "(-0.280000, 1.493755, 0.040944)",
        "(-0.280000, 1.492953, 0.041039)",
        "(-0.280000, 1.492162, 0.041138)",
        "(-0.280000, 1.491386, 0.041239)",
        "(-0.280000, 1.490615, 0.041344)",
        "(-0.280000, 1.489857, 0.041451)",
        "(-0.280000, 1.489107, 0.041562)",
        "(-0.280000, 1.488369, 0.041674)",
        "(-0.280000, 1.487638, 0.041790)",
        "(-0.280000, 1.486922, 0.041907)",
        "(-0.280000, 1.486221, 0.042025)",
        "(-0.280000, 1.485536, 0.042144)",
        "(-0.280000, 1.484879, 0.042261)",
        "(-0.280000, 1.484249, 0.042377)",
        "(-0.280000, 1.483650, 0.042490)",
        "(-0.280000, 1.483069, 0.042601)",
        "(-0.280000, 1.482541, 0.042705)",
        "(-0.280000, 1.482068, 0.042800)",
        "(-0.280000, 1.481672, 0.042881)",
        "(-0.280000, 1.481379, 0.042941)",
        "(-0.280000, 1.481147, 0.042989)",
        "(-0.280000, 1.481050, 0.043010)",
        "(-0.280000, 1.481114, 0.042996)",
        "(-0.280000, 1.481370, 0.042943)",
        "(-0.280000, 1.481837, 0.042847)",
        "(-0.280000, 1.482399, 0.042734)",
        "(-0.280000, 1.483186, 0.042579)",
        "(-0.280000, 1.484202, 0.042386)",
        "(-0.280000, 1.485430, 0.042163)",
        "(-0.280000, 1.486844, 0.041920)",
        "(-0.280000, 1.488316, 0.041683)",
        "(-0.280000, 1.489931, 0.041441)",
        "(-0.280000, 1.491663, 0.041202)",
        "(-0.280000, 1.493641, 0.042219)",
        "(-0.280000, 1.495796, 0.044342)",
        "(-0.280000, 1.497892, 0.046451)",
        "(-0.280000, 1.499985, 0.048576)",
        "(-0.280000, 1.502071, 0.050729)",
        "(-0.280000, 1.504136, 0.052904)",
        "(-0.280000, 1.506172, 0.055093)",
        "(-0.280000, 1.508122, 0.057283)",
        "(-0.280000, 1.510037, 0.059462)",
        "(-0.280000, 1.511905, 0.061613)",
        "(-0.280000, 1.513721, 0.063718)",
        "(-0.280000, 1.515496, 0.065763)",
        "(-0.280000, 1.517193, 0.067726)",
        "(-0.280000, 1.518857, 0.069592)",
        "(-0.280000, 1.520489, 0.071343)",
        "(-0.280000, 1.522098, 0.072967)",
        "(-0.280000, 1.523659, 0.074445)",
        "(-0.280000, 1.525218, 0.075768)",
        "(-0.280000, 1.526800, 0.076931)",
        "(-0.280000, 1.528424, 0.077929)",
        "(-0.280000, 1.530104, 0.078759)",
        "(-0.280000, 1.531863, 0.079423)",
        "(-0.280000, 1.533658, 0.079912)",
        "(-0.280000, 1.535560, 0.080245)",
        "(-0.280000, 1.537584, 0.080432)",
        "(-0.280000, 1.539736, 0.080486)",
        "(-0.280000, 1.542041, 0.080427)",
        "(-0.280000, 1.544434, 0.080250)",
        "(-0.280000, 1.546976, 0.079995)",
        "(-0.280000, 1.549675, 0.079683)",
        "(-0.280000, 1.552534, 0.079344)",
        "(-0.280000, 1.555562, 0.079010)",
        "(-0.280000, 1.558685, 0.078678)",
        "(-0.280000, 1.561961, 0.078404)",
        "(-0.280000, 1.565365, 0.078213)",
        "(-0.280000, 1.568870, 0.078126)",
        "(-0.280000, 1.572459, 0.078168)",
        "(-0.280000, 1.576056, 0.078329)",
        "(-0.280000, 1.579675, 0.078649)",
        "(-0.280000, 1.583278, 0.079137)",
        "(-0.280000, 1.586845, 0.079808)",
        "(-0.280000, 1.590345, 0.080667)",
        "(-0.280000, 1.593724, 0.081698)",
        "(-0.280000, 1.596995, 0.082929)",
        "(-0.280000, 1.600136, 0.084358)",
        "(-0.280000, 1.603129, 0.085981)",
        "(-0.280000, 1.605953, 0.087783)",
        "(-0.280000, 1.608584, 0.089733)",
        "(-0.280000, 1.611040, 0.091836)",
        "(-0.280000, 1.613330, 0.094079)",
        "(-0.280000, 1.615464, 0.096438)",
        "(-0.280000, 1.617473, 0.098902)",
        "(-0.280000, 1.619353, 0.101397)",
        "(-0.280000, 1.621161, 0.103932)",
        "(-0.280000, 1.622906, 0.106501)",
        "(-0.280000, 1.624585, 0.109099)",
        "(-0.280000, 1.626199, 0.111726)",
        "(-0.280000, 1.627726, 0.114341)",
        "(-0.280000, 1.629191, 0.116985)",
        "(-0.280000, 1.630594, 0.119655)",
        "(-0.280000, 1.631934, 0.122349)",
        "(-0.280000, 1.633193, 0.125027)",
        "(-0.280000, 1.634393, 0.127733)",
        "(-0.280000, 1.635531, 0.130457)",
        "(-0.280000, 1.636606, 0.133195)",
        "(-0.280000, 1.637619, 0.135952)",
        "(-0.280000, 1.638568, 0.138715)",
        "(-0.280000, 1.639440, 0.141443)",
        "(-0.280000, 1.640249, 0.144173)",
        "(-0.280000, 1.640998, 0.146908)",
        "(-0.280000, 1.641687, 0.149651)",
        "(-0.280000, 1.642318, 0.152402)",
        "(-0.280000, 1.642884, 0.155127)",
        "(-0.280000, 1.643396, 0.157878)",
        "(-0.280000, 1.643855, 0.160665)",
        "(-0.280000, 1.644262, 0.163502)",
        "(-0.280000, 1.644615, 0.166408)",
        "(-0.280000, 1.644903, 0.169303)",
        "(-0.280000, 1.645135, 0.172286)",
        "(-0.280000, 1.645305, 0.175373)",
        "(-0.280000, 1.645407, 0.178567)",
        "(-0.280000, 1.645433, 0.181866)",
        "(-0.280000, 1.645379, 0.185151)",
        "(-0.280000, 1.645240, 0.188533)",
        "(-0.280000, 1.645009, 0.192003)",
        "(-0.280000, 1.644680, 0.195549)",
        "(-0.280000, 1.644261, 0.199065)",
        "(-0.280000, 1.643737, 0.202654)",
        "(-0.280000, 1.643104, 0.206293)",
        "(-0.280000, 1.642358, 0.209977)",
        "(-0.280000, 1.641496, 0.213698)",
        "(-0.280000, 1.640543, 0.217344)",
        "(-0.280000, 1.639477, 0.220999)",
        "(-0.280000, 1.638300, 0.224649)",
        "(-0.280000, 1.637010, 0.228292)",
        "(-0.280000, 1.635605, 0.231925)",
        "(-0.280000, 1.634121, 0.235459)",
        "(-0.280000, 1.632520, 0.238986)",
        "(-0.280000, 1.630804, 0.242495)",
        "(-0.280000, 1.628977, 0.245973)",
        "(-0.280000, 1.627042, 0.249410)",
        "(-0.280000, 1.625045, 0.252729)",
        "(-0.280000, 1.622946, 0.256002)",
        "(-0.280000, 1.620745, 0.259226)",
        "(-0.280000, 1.618436, 0.262405)",
        "(-0.280000, 1.616018, 0.265539)",
        "(-0.280000, 1.613550, 0.268553)",
        "(-0.280000, 1.610973, 0.271520)",
        "(-0.280000, 1.608289, 0.274435)",
        "(-0.280000, 1.605501, 0.277289)",
        "(-0.280000, 1.602614, 0.280075)",
        "(-0.280000, 1.599697, 0.282730)",
        "(-0.280000, 1.596689, 0.285310)",
        "(-0.280000, 1.593595, 0.287811)",
        "(-0.280000, 1.590426, 0.290222)",
        "(-0.280000, 1.587175, 0.292547)",
        "(-0.280000, 1.583919, 0.294734)",
        "(-0.280000, 1.580591, 0.296833)",
        "(-0.280000, 1.577191, 0.298840)",
        "(-0.280000, 1.573725, 0.300754)",
        "(-0.280000, 1.570193, 0.302569)",
        "(-0.280000, 1.566681, 0.304249)",
        "(-0.280000, 1.563108, 0.305832)",
        "(-0.280000, 1.559474, 0.307318)",
        "(-0.280000, 1.555784, 0.308703)",
        "(-0.280000, 1.552041, 0.309985)",
        "(-0.280000, 1.548323, 0.311139)",
        "(-0.280000, 1.544548, 0.312192)",
        "(-0.280000, 1.540718, 0.313142)",
        "(-0.280000, 1.536826, 0.313986)",
        "(-0.280000, 1.532867, 0.314724)",
        "(-0.280000, 1.528943, 0.315336)",
        "(-0.280000, 1.524946, 0.315838)",
        "(-0.280000, 1.520874, 0.316227)",
        "(-0.280000, 1.516728, 0.316495)",
        "(-0.280000, 1.512522, 0.316637)",
        "(-0.280000, 1.508363, 0.316649)",
        "(-0.280000, 1.504139, 0.316530)",
        "(-0.280000, 1.499857, 0.316275)",
        "(-0.280000, 1.495521, 0.315877)",
        "(-0.280000, 1.491134, 0.315331)",
        "(-0.280000, 1.486819, 0.314650)",
        "(-0.280000, 1.482479, 0.313821)",
        "(-0.280000, 1.478118, 0.312838)",
        "(-0.280000, 1.473764, 0.311704)",
        "(-0.280000, 1.469431, 0.310420)",
        "(-0.280000, 1.465214, 0.309017)",
        "(-0.280000, 1.461024, 0.307468)",
        "(-0.280000, 1.456881, 0.305779)",
        "(-0.280000, 1.452796, 0.303954)",
        "(-0.280000, 1.448779, 0.301997)",
        "(-0.280000, 1.444892, 0.299944)",
        "(-0.280000, 1.441067, 0.297762)",
        "(-0.280000, 1.437306, 0.295461)",
        "(-0.280000, 1.433586, 0.293074)",
        "(-0.280000, 1.429886, 0.290632)",
        "(-0.280000, 1.426246, 0.288205)",
        "(-0.280000, 1.422589, 0.285763)",
        "(-0.280000, 1.418890, 0.283307)",
        "(-0.280000, 1.415139, 0.280830)",
        "(-0.280000, 1.411329, 0.278325)",
        "(-0.280000, 1.407507, 0.275833)",
        "(-0.280000, 1.403607, 0.273271)",
        "(-0.280000, 1.400215, 0.270138)",
        "(-0.280000, 1.397360, 0.266488)",
        "(-0.280000, 1.394601, 0.262709)",
        "(-0.280000, 1.391993, 0.258880)",
        "(-0.280000, 1.389491, 0.254933)",
        "(-0.280000, 1.387102, 0.250872)",
        "(-0.280000, 1.384838, 0.246710)",
        "(-0.280000, 1.382705, 0.242456)",
        "(-0.280000, 1.380745, 0.238196)",
        "(-0.280000, 1.378924, 0.233863)",
        "(-0.280000, 1.377243, 0.229461)",
        "(-0.280000, 1.375709, 0.225000)",
        "(-0.280000, 1.374322, 0.220484)",
        "(-0.280000, 1.373105, 0.215992)",
        "(-0.280000, 1.372038, 0.211470)",
        "(-0.280000, 1.371122, 0.206926)",
        "(-0.280000, 1.370357, 0.202367)",
        "(-0.280000, 1.369745, 0.197812)",
        "(-0.280000, 1.369289, 0.193326)",
        "(-0.280000, 1.368978, 0.188861)",
        "(-0.280000, 1.368809, 0.184413)",
        "(-0.280000, 1.368781, 0.179990)",
        "(-0.280000, 1.368889, 0.175594)",
        "(-0.280000, 1.369129, 0.171278)",
        "(-0.280000, 1.369500, 0.166984)",
        "(-0.280000, 1.370000, 0.162711)",
        "(-0.280000, 1.370630, 0.158461)",
        "(-0.280000, 1.371389, 0.154230)",
        "(-0.280000, 1.372260, 0.150092)",
        "(-0.280000, 1.373255, 0.145985)",
        "(-0.280000, 1.374372, 0.141907)",
        "(-0.280000, 1.375610, 0.137868)",
        "(-0.280000, 1.376966, 0.133875)",
        "(-0.280000, 1.378412, 0.129996)",
        "(-0.280000, 1.379967, 0.126169)",
        "(-0.280000, 1.381626, 0.122408)",
        "(-0.280000, 1.383382, 0.118719)",
        "(-0.280000, 1.386400, 0.115720)",
        "(-0.280000, 1.390287, 0.113394)",
        "(-0.280000, 1.394195, 0.111258)",
        "(-0.280000, 1.398107, 0.109313)",
        "(-0.280000, 1.402022, 0.107551)",
        "(-0.280000, 1.405924, 0.105967)",
        "(-0.280000, 1.409770, 0.104592)",
        "(-0.280000, 1.413569, 0.103374)",
        "(-0.280000, 1.417310, 0.102300)",
        "(-0.280000, 1.420978, 0.101351)",
        "(-0.280000, 1.424557, 0.100507)",
        "(-0.280000, 1.428009, 0.099780)",
        "(-0.280000, 1.431349, 0.099117)",
        "(-0.280000, 1.434569, 0.098495)",
        "(-0.280000, 1.437665, 0.097886)",
        "(-0.280000, 1.440645, 0.097263)",
        "(-0.280000, 1.443471, 0.096632)",
        "(-0.280000, 1.446177, 0.095945)",
        "(-0.280000, 1.448778, 0.095176)",
        "(-0.280000, 1.451282, 0.094307)",
        "(-0.280000, 1.453702, 0.093321)",
        "(-0.280000, 1.456000, 0.092239)",
        "(-0.280000, 1.458244, 0.091014)",
        "(-0.280000, 1.460446, 0.089643)",
        "(-0.280000, 1.462616, 0.088127)",
        "(-0.280000, 1.464774, 0.086465)",
        "(-0.280000, 1.466880, 0.084687)",
        "(-0.280000, 1.469003, 0.082774)",
        "(-0.280000, 1.471152, 0.080740)",
        "(-0.280000, 1.473344, 0.078597)",
        "(-0.280000, 1.475592, 0.076363)",
        "(-0.280000, 1.477856, 0.074074)",
        "(-0.280000, 1.480191, 0.071736)",
        "(-0.280000, 1.482616, 0.069367)",
        "(-0.280000, 1.485133, 0.066997)",
        "(-0.280000, 1.487743, 0.064653)",
        "(-0.280000, 1.490405, 0.062369)",
        "(-0.280000, 1.493157, 0.060163)",
        "(-0.280000, 1.495999, 0.058064)",
        "(-0.280000, 1.498914, 0.056099)",
        "(-0.280000, 1.501901, 0.054290)",
        "(-0.280000, 1.504910, 0.052662)",
        "(-0.280000, 1.507956, 0.051233)",
        "(-0.280000, 1.511025, 0.050016)",
        "(-0.280000, 1.514079, 0.049023)",
        "(-0.280000, 1.517141, 0.048261)",
        "(-0.280000, 1.520149, 0.047729)",
        "(-0.280000, 1.523119, 0.047423)",
        "(-0.280000, 1.526022, 0.047329)",
        "(-0.280000, 1.528863, 0.047431)",
        "(-0.280000, 1.531654, 0.047705)",
        "(-0.280000, 1.534377, 0.048115)",
        "(-0.280000, 1.537045, 0.048621)",
        "(-0.280000, 1.539680, 0.049184)",
        "(-0.280000, 1.542331, 0.049807)",
        "(-0.280000, 1.544987, 0.050488)",
        "(-0.280000, 1.547603, 0.051214)",
        "(-0.280000, 1.550241, 0.052005)",
        "(-0.280000, 1.552915, 0.052867)",
        "(-0.280000, 1.555620, 0.053802)",
        "(-0.280000, 1.558355, 0.054812)",
        "(-0.280000, 1.561049, 0.055874)",
        "(-0.280000, 1.563765, 0.057013)",
        "(-0.280000, 1.566503, 0.058233)",
        "(-0.280000, 1.569259, 0.059535)",
        "(-0.280000, 1.572027, 0.060920)",
        "(-0.280000, 1.574733, 0.062353)",
        "(-0.280000, 1.577433, 0.063861)",
        "(-0.280000, 1.580126, 0.065448)",
        "(-0.280000, 1.582807, 0.067113)",
        "(-0.280000, 1.585467, 0.068852)",
        "(-0.280000, 1.588050, 0.070628)",
        "(-0.280000, 1.590613, 0.072480)",
        "(-0.280000, 1.593151, 0.074406)",
        "(-0.280000, 1.595656, 0.076401)",
        "(-0.280000, 1.598131, 0.078471)",
        "(-0.280000, 1.600523, 0.080569)",
        "(-0.280000, 1.602879, 0.082736)",
        "(-0.280000, 1.605199, 0.084975)",
        "(-0.280000, 1.607486, 0.087289)",
        "(-0.280000, 1.609732, 0.089674)",
        "(-0.280000, 1.611892, 0.092081)",
        "(-0.280000, 1.614009, 0.094558)",
        "(-0.280000, 1.616082, 0.097104)",
        "(-0.280000, 1.618108, 0.099721)",
        "(-0.280000, 1.620083, 0.102406)",
        "(-0.280000, 1.621968, 0.105104)",
        "(-0.280000, 1.623799, 0.107866)",
        "(-0.280000, 1.625567, 0.110681)",
        "(-0.280000, 1.627270, 0.113546)",
        "(-0.280000, 1.628909, 0.116465)",
        "(-0.280000, 1.630450, 0.119373)",
        "(-0.280000, 1.631922, 0.122325)",
        "(-0.280000, 1.633329, 0.125325)",
        "(-0.280000, 1.634667, 0.128372)",
        "(-0.280000, 1.635937, 0.131469)",
        "(-0.280000, 1.637113, 0.134551)",
        "(-0.280000, 1.638223, 0.137688)",
        "(-0.280000, 1.639268, 0.140888)",
        "(-0.280000, 1.640242, 0.144146)",
        "(-0.280000, 1.641143, 0.147468)",
        "(-0.280000, 1.641951, 0.150770)",
        "(-0.280000, 1.642683, 0.154129)",
        "(-0.280000, 1.643336, 0.157540)",
        "(-0.280000, 1.643907, 0.161003)",
        "(-0.280000, 1.644392, 0.164517)",
        "(-0.280000, 1.644781, 0.167994)",
        "(-0.280000, 1.645081, 0.171503)",
        "(-0.280000, 1.645290, 0.175045)",
        "(-0.280000, 1.645408, 0.178605)",
        "(-0.280000, 1.645431, 0.182180)",
        "(-0.280000, 1.645362, 0.185693)",
        "(-0.280000, 1.645202, 0.189214)",
        "(-0.280000, 1.644949, 0.192737)",
        "(-0.280000, 1.644604, 0.196250)",
        "(-0.280000, 1.644168, 0.199751)",
        "(-0.280000, 1.643653, 0.203169)",
        "(-0.280000, 1.643052, 0.206566)",
        "(-0.280000, 1.642366, 0.209942)",
        "(-0.280000, 1.641596, 0.213291)",
        "(-0.280000, 1.640743, 0.216610)",
        "(-0.280000, 1.639827, 0.219840)",
        "(-0.280000, 1.638831, 0.223047)",
        "(-0.280000, 1.637756, 0.226227)",
        "(-0.280000, 1.636603, 0.229377)",
        "(-0.280000, 1.635371, 0.232500)",
        "(-0.280000, 1.634087, 0.235536)",
        "(-0.280000, 1.632726, 0.238546)",
        "(-0.280000, 1.631287, 0.241534)",
        "(-0.280000, 1.629761, 0.244511)",
        "(-0.280000, 1.628144, 0.247483)",
        "(-0.280000, 1.626477, 0.250371)",
        "(-0.280000, 1.624722, 0.253247)",
        "(-0.280000, 1.622875, 0.256109)",
        "(-0.280000, 1.620940, 0.258948)",
        "(-0.280000, 1.618916, 0.261760)",
        "(-0.280000, 1.616852, 0.264479)",
        "(-0.280000, 1.614709, 0.267160)",
        "(-0.280000, 1.612493, 0.269791)",
        "(-0.280000, 1.610213, 0.272363)",
        "(-0.280000, 1.607874, 0.274871)",
        "(-0.280000, 1.605524, 0.277267)",
        "(-0.280000, 1.603131, 0.279589)",
        "(-0.280000, 1.600705, 0.281830)",
        "(-0.280000, 1.598257, 0.283985)",
        "(-0.280000, 1.595793, 0.286050)",
        "(-0.280000, 1.593346, 0.288006)",
        "(-0.280000, 1.590886, 0.289881)",
        "(-0.280000, 1.588408, 0.291682)",
        "(-0.280000, 1.585915, 0.293410)",
        "(-0.280000, 1.583394, 0.295074)",
        "(-0.280000, 1.580886, 0.296652)",
        "(-0.280000, 1.578350, 0.298171)",
        "(-0.280000, 1.575777, 0.299627)",
        "(-0.280000, 1.573138, 0.300990)",
        "(-0.280000, 1.570410, 0.302224)",
        "(-0.280000, 1.567640, 0.303275)",
        "(-0.280000, 1.564762, 0.304148)",
        "(-0.280000, 1.561771, 0.304829)",
        "(-0.280000, 1.558668, 0.305304)",
        "(-0.280000, 1.555464, 0.305567)",
        "(-0.280000, 1.552241, 0.305589)",
        "(-0.280000, 1.548936, 0.305401)",
        "(-0.280000, 1.545566, 0.305009)",
        "(-0.280000, 1.542143, 0.304425)",
        "(-0.280000, 1.538681, 0.303657)",
        "(-0.280000, 1.535278, 0.302707)",
        "(-0.280000, 1.531864, 0.301615)",
        "(-0.280000, 1.528443, 0.300398)",
        "(-0.280000, 1.525025, 0.299079)",
        "(-0.280000, 1.521621, 0.297680)",
        "(-0.280000, 1.518325, 0.296215)",
        "(-0.280000, 1.515047, 0.294717)",
        "(-0.280000, 1.511832, 0.293206)",
        "(-0.280000, 1.508595, 0.291707)",
        "(-0.280000, 1.505378, 0.290232)",
        "(-0.280000, 1.502258, 0.288806)",
        "(-0.280000, 1.499133, 0.287441)",
        "(-0.280000, 1.495991, 0.286148)",
        "(-0.280000, 1.492814, 0.284932)",
        "(-0.280000, 1.489585, 0.283797)",
        "(-0.280000, 1.486383, 0.282763)",
        "(-0.280000, 1.483089, 0.281808)",
        "(-0.280000, 1.479676, 0.280920)",
        "(-0.280000, 1.476132, 0.280084)",
        "(-0.280000, 1.472445, 0.279283)",
        "(-0.280000, 1.468708, 0.278542)",
        "(-0.280000, 1.464814, 0.277801)",
        "(-0.280000, 1.460745, 0.277029)",
        "(-0.280000, 1.456503, 0.276197)",
        "(-0.280000, 1.452094, 0.275279)",
        "(-0.280000, 1.447622, 0.274309)",
        "(-0.280000, 1.443014, 0.273210)",
        "(-0.280000, 1.438286, 0.271961)",
        "(-0.280000, 1.433453, 0.270535)",
        "(-0.280000, 1.428544, 0.268916)",
        "(-0.280000, 1.423646, 0.267147)",
        "(-0.280000, 1.418713, 0.265159)",
        "(-0.280000, 1.413778, 0.262947)",
        "(-0.280000, 1.408873, 0.260511)",
        "(-0.280000, 1.404015, 0.257848)",
        "(-0.280000, 1.399266, 0.255019)",
        "(-0.280000, 1.394596, 0.251965)",
        "(-0.280000, 1.390027, 0.248704)",
        "(-0.280000, 1.385574, 0.245258)",
        "(-0.280000, 1.382121, 0.241223)",
        "(-0.280000, 1.380061, 0.236614)",
        "(-0.280000, 1.378188, 0.231990)",
        "(-0.280000, 1.376493, 0.227340)",
        "(-0.280000, 1.374974, 0.222672)",
        "(-0.280000, 1.373627, 0.217992)",
        "(-0.280000, 1.372464, 0.213358)",
        "(-0.280000, 1.371461, 0.208703)",
        "(-0.280000, 1.370618, 0.204028)",
        "(-0.280000, 1.369935, 0.199355)",
        "(-0.280000, 1.369412, 0.194686)",
        "(-0.280000, 1.369050, 0.190094)",
        "(-0.280000, 1.368838, 0.185511)",
        "(-0.280000, 1.368775, 0.180936)",
        "(-0.280000, 1.368860, 0.176378)",
        "(-0.280000, 1.369090, 0.171841)",
        "(-0.280000, 1.369458, 0.167400)",
        "(-0.280000, 1.369965, 0.162977)",
        "(-0.280000, 1.370611, 0.158577)",
        "(-0.280000, 1.371391, 0.154218)",
        "(-0.280000, 1.372305, 0.149897)",
        "(-0.280000, 1.373333, 0.145685)",
        "(-0.280000, 1.374489, 0.141506)",
        "(-0.280000, 1.375775, 0.137360)",
        "(-0.280000, 1.377197, 0.133230)",
        "(-0.280000, 1.378758, 0.129116)",
        "(-0.280000, 1.380421, 0.125111)",
        "(-0.280000, 1.382215, 0.121140)",
        "(-0.280000, 1.384139, 0.117209)",
        "(-0.280000, 1.386193, 0.113322)",
        "(-0.280000, 1.388372, 0.109493)",
        "(-0.280000, 1.390633, 0.105793)",
        "(-0.280000, 1.393011, 0.102156)",
        "(-0.280000, 1.395509, 0.098581)",
        "(-0.280000, 1.398121, 0.095078)",
        "(-0.280000, 1.400853, 0.091643)",
        "(-0.280000, 1.403640, 0.088351)",
        "(-0.280000, 1.406955, 0.085553)",
        "(-0.280000, 1.410773, 0.083305)",
        "(-0.280000, 1.414515, 0.081099)",
        "(-0.280000, 1.418180, 0.078920)",
        "(-0.280000, 1.421715, 0.076800)",
        "(-0.280000, 1.425180, 0.074683)",
        "(-0.280000, 1.428578, 0.072571)",
        "(-0.280000, 1.431922, 0.070468)",
        "(-0.280000, 1.435236, 0.068379)",
        "(-0.280000, 1.438487, 0.066358)",
        "(-0.280000, 1.441751, 0.064399)",
        "(-0.280000, 1.445057, 0.062539)",
        "(-0.280000, 1.448427, 0.060819)",
        "(-0.280000, 1.451871, 0.059281)",
        "(-0.280000, 1.455330, 0.057980)",
        "(-0.280000, 1.458861, 0.056911)",
        "(-0.280000, 1.462471, 0.056086)",
        "(-0.280000, 1.466152, 0.055515)",
        "(-0.280000, 1.469894, 0.055203)",
        "(-0.280000, 1.473624, 0.055168)",
        "(-0.280000, 1.477397, 0.055382)",
        "(-0.280000, 1.481202, 0.055835)",
        "(-0.280000, 1.485023, 0.056513)",
        "(-0.280000, 1.488850, 0.057405)",
        "(-0.280000, 1.492584, 0.058501)",
        "(-0.280000, 1.496281, 0.059767)",
        "(-0.280000, 1.499935, 0.061180)",
        "(-0.280000, 1.503530, 0.062716)",
        "(-0.280000, 1.507065, 0.064349)",
        "(-0.280000, 1.510455, 0.066052)",
        "(-0.280000, 1.513778, 0.067797)",
        "(-0.280000, 1.517039, 0.069561)",
        "(-0.280000, 1.520246, 0.071318)",
        "(-0.280000, 1.523408, 0.073051)",
        "(-0.280000, 1.526460, 0.074730)",
        "(-0.280000, 1.529481, 0.076344)",
        "(-0.280000, 1.532478, 0.077879)",
        "(-0.280000, 1.535464, 0.079325)",
        "(-0.280000, 1.538449, 0.080672)",
        "(-0.280000, 1.541391, 0.081899)",
        "(-0.280000, 1.544366, 0.083019)",
        "(-0.280000, 1.547385, 0.084033)",
        "(-0.280000, 1.550459, 0.084947)",
        "(-0.280000, 1.553599, 0.085767)",
        "(-0.280000, 1.556768, 0.086481)",
        "(-0.280000, 1.560025, 0.087123)",
        "(-0.280000, 1.563371, 0.087705)",
        "(-0.280000, 1.566807, 0.088243)",
        "(-0.280000, 1.570337, 0.088754)",
        "(-0.280000, 1.573916, 0.089227)",
        "(-0.280000, 1.577571, 0.089700)",
        "(-0.280000, 1.581293, 0.090182)",
        "(-0.280000, 1.585074, 0.090692)",
        "(-0.280000, 1.588902, 0.091241)",
        "(-0.280000, 1.592744, 0.091825)",
        "(-0.280000, 1.596620, 0.092480)",
        "(-0.280000, 1.600509, 0.093207)",
        "(-0.280000, 1.604411, 0.094031)",
        "(-0.280000, 1.608318, 0.094958)",
        "(-0.280000, 1.612191, 0.095958)",
        "(-0.280000, 1.616052, 0.097067)",
        "(-0.280000, 1.619883, 0.098285)",
        "(-0.280000, 1.623652, 0.099635)",
        "(-0.280000, 1.626702, 0.101569)",
        "(-0.280000, 1.628520, 0.104296)",
        "(-0.280000, 1.630269, 0.107056)",
        "(-0.280000, 1.631958, 0.109865)",
        "(-0.280000, 1.633594, 0.112733)",
        "(-0.280000, 1.635178, 0.115669)",
        "(-0.280000, 1.636677, 0.118611)",
        "(-0.280000, 1.638122, 0.121619)",
        "(-0.280000, 1.639509, 0.124691)",
        "(-0.280000, 1.640833, 0.127822)",
        "(-0.280000, 1.642091, 0.131009)",
        "(-0.280000, 1.643254, 0.134176)",
        "(-0.280000, 1.644345, 0.137383)",
        "(-0.280000, 1.645364, 0.140633)",
        "(-0.280000, 1.646302, 0.143899)",
        "(-0.280000, 1.647155, 0.147158)",
        "(-0.280000, 1.647912, 0.150356)",
        "(-0.280000, 1.648589, 0.153546)",
        "(-0.280000, 1.649186, 0.156718)",
        "(-0.280000, 1.649700, 0.159878)",
        "(-0.280000, 1.648244, 0.163286)",
        "(-0.280000, 1.646646, 0.166564)",
        "(-0.280000, 1.644945, 0.169780)",
        "(-0.280000, 1.643173, 0.172940)",
        "(-0.280000, 1.641356, 0.176058)",
        "(-0.280000, 1.639522, 0.179147)",
        "(-0.280000, 1.637698, 0.182126)",
        "(-0.280000, 1.635913, 0.185099)",
        "(-0.280000, 1.634185, 0.188083)",
        "(-0.280000, 1.632537, 0.191077)",
        "(-0.280000, 1.630986, 0.194085)",
        "(-0.280000, 1.629560, 0.197025)",
        "(-0.280000, 1.628266, 0.199998)",
        "(-0.280000, 1.627115, 0.203016)",
        "(-0.280000, 1.626115, 0.206092)",
        "(-0.280000, 1.625266, 0.209250)",
        "(-0.280000, 1.624592, 0.212414)",
        "(-0.280000, 1.624073, 0.215674)",
        "(-0.280000, 1.623701, 0.219044)",
        "(-0.280000, 1.623466, 0.222527)",
        "(-0.280000, 1.623356, 0.226126)",
        "(-0.280000, 1.623378, 0.229778)",
        "(-0.280000, 1.623480, 0.233568)",
        "(-0.280000, 1.623629, 0.237502)",
        "(-0.280000, 1.623791, 0.241569)",
        "(-0.280000, 1.623927, 0.245764)",
        "(-0.280000, 1.624039, 0.249998)",
        "(-0.280000, 1.624050, 0.254306)",
        "(-0.280000, 1.623922, 0.258660)",
        "(-0.280000, 1.623645, 0.263052)",
        "(-0.280000, 1.622458, 0.266875)",
        "(-0.280000, 1.620174, 0.269795)",
        "(-0.280000, 1.617839, 0.272624)",
        "(-0.280000, 1.615446, 0.275375)",
        "(-0.280000, 1.612996, 0.278049)",
        "(-0.280000, 1.610495, 0.280642)",
        "(-0.280000, 1.607962, 0.283139)",
        "(-0.280000, 1.605339, 0.285597)",
        "(-0.280000, 1.602603, 0.288032)",
        "(-0.280000, 1.599732, 0.290454)",
        "(-0.280000, 1.596716, 0.292864)",
        "(-0.280000, 1.593654, 0.295176)",
        "(-0.280000, 1.590457, 0.297455)",
        "(-0.280000, 1.587127, 0.299690)",
        "(-0.280000, 1.583683, 0.301862)",
        "(-0.280000, 1.580140, 0.303955)",
        "(-0.280000, 1.576593, 0.305915)",
        "(-0.280000, 1.572960, 0.307787)",
        "(-0.280000, 1.569240, 0.309569)",
        "(-0.280000, 1.565451, 0.311250)",
        "(-0.280000, 1.561597, 0.312827)",
        "(-0.280000, 1.557765, 0.314264)",
        "(-0.280000, 1.553887, 0.315592)",
        "(-0.280000, 1.549970, 0.316808)",
        "(-0.280000, 1.546017, 0.317910)",
        "(-0.280000, 1.542037, 0.318896)",
        "(-0.280000, 1.538110, 0.319750)",
        "(-0.280000, 1.534159, 0.320492)",
        "(-0.280000, 1.530173, 0.321124)",
        "(-0.280000, 1.526155, 0.321643)",
        "(-0.280000, 1.522102, 0.322049)",
        "(-0.280000, 1.518093, 0.322334)",
        "(-0.280000, 1.514037, 0.322507)",
        "(-0.280000, 1.509933, 0.322563)",
        "(-0.280000, 1.505775, 0.322498)",
        "(-0.280000, 1.501557, 0.322307)",
        "(-0.280000, 1.497387, 0.321994)",
        "(-0.280000, 1.493234, 0.320963)",
        "(-0.280000, 1.489156, 0.319194)",
        "(-0.280000, 1.485080, 0.317446)",
        "(-0.280000, 1.481000, 0.315725)",
        "(-0.280000, 1.477008, 0.314053)",
        "(-0.280000, 1.472988, 0.312404)",
        "(-0.280000, 1.468941, 0.310766)",
        "(-0.280000, 1.464860, 0.309118)",
        "(-0.280000, 1.460743, 0.307430)",
        "(-0.280000, 1.456695, 0.305709)",
        "(-0.280000, 1.452641, 0.303881)",
        "(-0.280000, 1.448595, 0.301914)",
        "(-0.280000, 1.444553, 0.299833)",
        "(-0.280000, 1.440502, 0.297673)",
        "(-0.280000, 1.436510, 0.295508)",
        "(-0.280000, 1.432472, 0.293299)",
        "(-0.280000, 1.428367, 0.291042)",
        "(-0.280000, 1.424175, 0.288722)",
        "(-0.280000, 1.419880, 0.286318)",
        "(-0.280000, 1.415573, 0.283894)",
        "(-0.280000, 1.411167, 0.281354)",
        "(-0.280000, 1.407226, 0.278165)",
        "(-0.280000, 1.403792, 0.274386)",
        "(-0.280000, 1.400448, 0.270425)",
        "(-0.280000, 1.397283, 0.266386)",
        "(-0.280000, 1.394225, 0.262174)",
        "(-0.280000, 1.391289, 0.257798)",
        "(-0.280000, 1.388493, 0.253274)",
        "(-0.280000, 1.385856, 0.248623)",
        "(-0.280000, 1.383438, 0.243957)",
        "(-0.280000, 1.381200, 0.239217)",
        "(-0.280000, 1.379150, 0.234423)",
        "(-0.280000, 1.377293, 0.229598)",
        "(-0.280000, 1.375629, 0.224755)",
        "(-0.280000, 1.374176, 0.219972)",
        "(-0.280000, 1.372908, 0.215208)",
        "(-0.280000, 1.371823, 0.210473)",
        "(-0.280000, 1.370911, 0.205760)",
        "(-0.280000, 1.370167, 0.201067)",
        "(-0.280000, 1.369592, 0.196453)",
        "(-0.280000, 1.369171, 0.191858)",
        "(-0.280000, 1.368901, 0.187268)",
        "(-0.280000, 1.368782, 0.182689)",
        "(-0.280000, 1.368810, 0.178127)",
        "(-0.280000, 1.368981, 0.173650)",
        "(-0.280000, 1.369292, 0.169198)",
        "(-0.280000, 1.369741, 0.164781)",
        "(-0.280000, 1.370326, 0.160404)",
        "(-0.280000, 1.371045, 0.156056)",
        "(-0.280000, 1.371881, 0.151817)",
        "(-0.280000, 1.372843, 0.147623)",
        "(-0.280000, 1.373928, 0.143470)",
        "(-0.280000, 1.375139, 0.139355)",
        "(-0.280000, 1.376469, 0.135295)",
        "(-0.280000, 1.377887, 0.131363)",
        "(-0.280000, 1.379416, 0.127490)",
        "(-0.280000, 1.381047, 0.123687)",
        "(-0.280000, 1.382772, 0.119969)",
        "(-0.280000, 1.385756, 0.116949)",
        "(-0.280000, 1.389609, 0.114604)",
        "(-0.280000, 1.393472, 0.112469)",
        "(-0.280000, 1.397334, 0.110546)",
        "(-0.280000, 1.401226, 0.108850)",
        "(-0.280000, 1.405162, 0.107400)",
        "(-0.280000, 1.409129, 0.106234)",
        "(-0.280000, 1.413149, 0.105320)",
        "(-0.280000, 1.417221, 0.104654)",
        "(-0.280000, 1.421323, 0.104237)",
        "(-0.280000, 1.425432, 0.104059)",
        "(-0.280000, 1.429506, 0.104129)",
        "(-0.280000, 1.433547, 0.104394)",
        "(-0.280000, 1.437542, 0.104818)",
        "(-0.280000, 1.441468, 0.105369)",
        "(-0.280000, 1.445310, 0.106015)",
        "(-0.280000, 1.449004, 0.106758)",
        "(-0.280000, 1.452577, 0.107521)",
        "(-0.280000, 1.456014, 0.108273)",
        "(-0.280000, 1.459302, 0.108978)",
        "(-0.280000, 1.462438, 0.109599)",
        "(-0.280000, 1.465363, 0.110136)",
        "(-0.280000, 1.468137, 0.110518)",
        "(-0.280000, 1.470767, 0.110715)",
        "(-0.280000, 1.473261, 0.110702)",
        "(-0.280000, 1.475636, 0.110456)",
        "(-0.280000, 1.477847, 0.109986)",
        "(-0.280000, 1.479985, 0.109245)",
        "(-0.280000, 1.482072, 0.108225)",
        "(-0.280000, 1.484143, 0.106921)",
        "(-0.280000, 1.486220, 0.105340)",
        "(-0.280000, 1.488260, 0.103512)",
        "(-0.280000, 1.490352, 0.101430)",
        "(-0.280000, 1.492512, 0.099116)",
        "(-0.280000, 1.494750, 0.096597)",
        "(-0.280000, 1.497076, 0.093904)",
        "(-0.280000, 1.499467, 0.091069)",
        "(-0.280000, 1.501972, 0.088122)",
        "(-0.280000, 1.504587, 0.085099)",
        "(-0.280000, 1.507305, 0.082039)",
        "(-0.280000, 1.510123, 0.078975)",
        "(-0.280000, 1.513027, 0.075943)",
        "(-0.280000, 1.516027, 0.072980)",
        "(-0.280000, 1.519131, 0.070115)",
        "(-0.280000, 1.522343, 0.067382)",
        "(-0.280000, 1.525670, 0.064810)",
        "(-0.280000, 1.529061, 0.062418)",
        "(-0.280000, 1.532574, 0.060229)",
        "(-0.280000, 1.536193, 0.058256)",
        "(-0.280000, 1.539915, 0.056505)",
        "(-0.280000, 1.543739, 0.054967)",
        "(-0.280000, 1.547594, 0.053609)",
        "(-0.280000, 1.551547, 0.052418)",
        "(-0.280000, 1.555606, 0.051366)",
        "(-0.280000, 1.559759, 0.050444)",
        "(-0.280000, 1.563637, 0.050555)",
        "(-0.280000, 1.566950, 0.051962)",
        "(-0.280000, 1.570216, 0.053449)",
        "(-0.280000, 1.573428, 0.055010)",
        "(-0.280000, 1.576563, 0.056633)",
        "(-0.280000, 1.579614, 0.058309)",
        "(-0.280000, 1.582552, 0.060018)",
        "(-0.280000, 1.585407, 0.061771)",
        "(-0.280000, 1.588178, 0.063564)",
        "(-0.280000, 1.590863, 0.065391)",
        "(-0.280000, 1.593475, 0.067256)",
        "(-0.280000, 1.595982, 0.069134)",
        "(-0.280000, 1.598416, 0.071041)",
        "(-0.280000, 1.600785, 0.072982)",
        "(-0.280000, 1.603089, 0.074955)",
        "(-0.280000, 1.605329, 0.076957)",
        "(-0.280000, 1.607476, 0.078959)",
        "(-0.280000, 1.609566, 0.080990)",
        "(-0.280000, 1.611599, 0.083049)",
        "(-0.280000, 1.613576, 0.085135)",
        "(-0.280000, 1.615509, 0.087259)",
        "(-0.280000, 1.617367, 0.089385)",
        "(-0.280000, 1.619189, 0.091557)",
        "(-0.280000, 1.620976, 0.093776)",
        "(-0.280000, 1.622730, 0.096045)",
        "(-0.280000, 1.624446, 0.098363)",
        "(-0.280000, 1.626089, 0.100678)",
        "(-0.280000, 1.627690, 0.103033)",
        "(-0.280000, 1.629249, 0.105430)",
        "(-0.280000, 1.630762, 0.107861)",
        "(-0.280000, 1.632225, 0.110322)",
        "(-0.280000, 1.633616, 0.112773)",
        "(-0.280000, 1.634954, 0.115243)",
        "(-0.280000, 1.636236, 0.117728)",
        "(-0.280000, 1.637461, 0.120221)",
        "(-0.280000, 1.638635, 0.122732)",
        "(-0.280000, 1.639739, 0.125220)",
        "(-0.280000, 1.640239, 0.127931)",
        "(-0.280000, 1.640107, 0.130850)",
        "(-0.280000, 1.640048, 0.133672)",
        "(-0.280000, 1.640077, 0.136407)",
        "(-0.280000, 1.640188, 0.139019)",
        "(-0.280000, 1.640403, 0.141571)",
        "(-0.280000, 1.640719, 0.144081)",
        "(-0.280000, 1.641125, 0.146559)",
        "(-0.280000, 1.641603, 0.149024)",
        "(-0.280000, 1.642113, 0.151437)",
        "(-0.280000, 1.642626, 0.153852)",
        "(-0.280000, 1.643103, 0.156267)",
        "(-0.280000, 1.643536, 0.158693)",
        "(-0.280000, 1.643925, 0.161122)",
        "(-0.280000, 1.644263, 0.163515)",
        "(-0.280000, 1.644558, 0.165907)",
        "(-0.280000, 1.644810, 0.168298)",
        "(-0.280000, 1.645019, 0.170685)",
        "(-0.280000, 1.645185, 0.173061)",
        "(-0.280000, 1.645306, 0.175395)",
        "(-0.280000, 1.645388, 0.177722)",
        "(-0.280000, 1.645429, 0.180042)",
        "(-0.280000, 1.645430, 0.182348)",
        "(-0.280000, 1.645393, 0.184644)",
        "(-0.280000, 1.645318, 0.186888)",
        "(-0.280000, 1.645207, 0.189119)",
        "(-0.280000, 1.645059, 0.191355)",
        "(-0.280000, 1.644873, 0.193600)",
        "(-0.280000, 1.644648, 0.195848)",
        "(-0.280000, 1.644391, 0.198059)",
        "(-0.280000, 1.644094, 0.200287)",
        "(-0.280000, 1.643755, 0.202540)",
        "(-0.280000, 1.643374, 0.204808)",
        "(-0.280000, 1.642950, 0.207099)",
        "(-0.280000, 1.642492, 0.209351)",
        "(-0.280000, 1.641992, 0.211618)",
        "(-0.280000, 1.641448, 0.213892)",
        "(-0.280000, 1.640859, 0.216181)",
        "(-0.280000, 1.640225, 0.218475)",
        "(-0.280000, 1.639563, 0.220716)",
        "(-0.280000, 1.638860, 0.222957)",
        "(-0.280000, 1.638111, 0.225204)",
        "(-0.280000, 1.637317, 0.227455)",
        "(-0.280000, 1.636476, 0.229710)",
        "(-0.280000, 1.635607, 0.231921)",
        "(-0.280000, 1.634690, 0.234137)",
        "(-0.280000, 1.633726, 0.236354)",
        "(-0.280000, 1.632714, 0.238573)",
        "(-0.280000, 1.631651, 0.240796)",
        "(-0.280000, 1.630562, 0.242972)",
        "(-0.280000, 1.629416, 0.245160)",
        "(-0.280000, 1.628211, 0.247363)",
        "(-0.280000, 1.626945, 0.249577)",
        "(-0.280000, 1.625615, 0.251805)",
        "(-0.280000, 1.624258, 0.253980)",
        "(-0.280000, 1.622831, 0.256175)",
        "(-0.280000, 1.621333, 0.258383)",
        "(-0.280000, 1.619761, 0.260604)",
        "(-0.280000, 1.618107, 0.262843)",
        "(-0.280000, 1.616423, 0.265028)",
        "(-0.280000, 1.614659, 0.267221)",
        "(-0.280000, 1.612822, 0.269422)",
        "(-0.280000, 1.610931, 0.271666)",
        "(-0.280000, 1.609008, 0.273982)",
        "(-0.280000, 1.607130, 0.276326)",
        "(-0.280000, 1.605240, 0.278786)",
        "(-0.280000, 1.603335, 0.281379)",
        "(-0.280000, 1.601417, 0.284104)",
        "(-0.280000, 1.599481, 0.286958)",
        "(-0.280000, 1.597589, 0.289884)",
        "(-0.280000, 1.595651, 0.292938)",
        "(-0.280000, 1.593209, 0.295501)",
        "(-0.280000, 1.590308, 0.297558)",
        "(-0.280000, 1.587298, 0.299579)",
        "(-0.280000, 1.584265, 0.301504)",
        "(-0.280000, 1.581120, 0.303390)",
        "(-0.280000, 1.577854, 0.305233)",
        "(-0.280000, 1.574468, 0.307026)",
        "(-0.280000, 1.570948, 0.308768)",
        "(-0.280000, 1.567403, 0.310401)",
        "(-0.280000, 1.563701, 0.311983)",
        "(-0.280000, 1.559847, 0.313499)",
        "(-0.280000, 1.555843, 0.314938)",
        "(-0.280000, 1.551692, 0.316289)",
        "(-0.280000, 1.547529, 0.317503)",
        "(-0.280000, 1.543234, 0.318612)",
        "(-0.280000, 1.538820, 0.319604)",
        "(-0.280000, 1.534297, 0.320468)",
        "(-0.280000, 1.529723, 0.321188)",
        "(-0.280000, 1.525140, 0.321756)",
        "(-0.280000, 1.520494, 0.322177)",
        "(-0.280000, 1.515792, 0.322447)",
        "(-0.280000, 1.511055, 0.322560)",
        "(-0.280000, 1.506291, 0.322513)",
        "(-0.280000, 1.501598, 0.322310)",
        "(-0.280000, 1.496877, 0.321947)",
        "(-0.280000, 1.492138, 0.321422)",
        "(-0.280000, 1.487377, 0.320731)",
        "(-0.280000, 1.482595, 0.319869)",
        "(-0.280000, 1.477906, 0.318856)",
        "(-0.280000, 1.473216, 0.317676)",
        "(-0.280000, 1.468519, 0.316319)",
        "(-0.280000, 1.463837, 0.314789)",
        "(-0.280000, 1.459179, 0.313085)",
        "(-0.280000, 1.454656, 0.311248)",
        "(-0.280000, 1.450161, 0.309239)",
        "(-0.280000, 1.445703, 0.307056)",
        "(-0.280000, 1.441287, 0.304697)",
        "(-0.280000, 1.437577, 0.301015)",
        "(-0.280000, 1.434615, 0.296442)",
        "(-0.280000, 1.431816, 0.291761)",
        "(-0.280000, 1.429185, 0.286990)",
        "(-0.280000, 1.426710, 0.282170)",
        "(-0.280000, 1.424369, 0.277345)",
        "(-0.280000, 1.422215, 0.272623)",
        "(-0.280000, 1.420137, 0.267964)",
        "(-0.280000, 1.418117, 0.263386)",
        "(-0.280000, 1.416130, 0.258906)",
        "(-0.280000, 1.414141, 0.254518)",
        "(-0.280000, 1.412179, 0.250283)",
        "(-0.280000, 1.410159, 0.246114)",
        "(-0.280000, 1.408072, 0.242001)",
        "(-0.280000, 1.405915, 0.237939)",
        "(-0.280000, 1.403683, 0.233912)",
        "(-0.280000, 1.401410, 0.229977)",
        "(-0.280000, 1.399062, 0.226047)",
        "(-0.280000, 1.396642, 0.222099)",
        "(-0.280000, 1.394163, 0.218113)",
        "(-0.280000, 1.391640, 0.214067)",
        "(-0.280000, 1.389109, 0.210018)",
        "(-0.280000, 1.386567, 0.205869)",
        "(-0.280000, 1.384038, 0.201597)",
        "(-0.280000, 1.381555, 0.197187)",
        "(-0.280000, 1.379146, 0.192638)",
        "(-0.280000, 1.376851, 0.188034)",
        "(-0.280000, 1.374693, 0.183307)",
        "(-0.280000, 1.372707, 0.178475)",
        "(-0.280000, 1.370919, 0.173539)",
        "(-0.280000, 1.369361, 0.168521)",
        "(-0.280000, 1.369869, 0.163730)",
        "(-0.280000, 1.370542, 0.159005)",
        "(-0.280000, 1.371368, 0.154338)",
        "(-0.280000, 1.372340, 0.149743)",
        "(-0.280000, 1.373450, 0.145237)",
        "(-0.280000, 1.374678, 0.140870)",
        "(-0.280000, 1.376030, 0.136589)",
        "(-0.280000, 1.377499, 0.132403)",
        "(-0.280000, 1.379081, 0.128310)",
        "(-0.280000, 1.380774, 0.124304)",
        "(-0.280000, 1.382546, 0.120441)",
        "(-0.280000, 1.384413, 0.116674)",
        "(-0.280000, 1.386374, 0.112993)",
        "(-0.280000, 1.388429, 0.109397)",
        "(-0.280000, 1.390580, 0.105877)",
        "(-0.280000, 1.392782, 0.102496)",
        "(-0.280000, 1.395069, 0.099194)",
        "(-0.280000, 1.397437, 0.095974)",
        "(-0.280000, 1.399887, 0.092832)",
        "(-0.280000, 1.403489, 0.090650)",
        "(-0.280000, 1.407714, 0.089211)",
        "(-0.280000, 1.411986, 0.087957)",
        "(-0.280000, 1.416263, 0.086862)",
        "(-0.280000, 1.420542, 0.085915)",
        "(-0.280000, 1.424809, 0.085111)",
        "(-0.280000, 1.428995, 0.084494)",
        "(-0.280000, 1.433140, 0.084002)",
        "(-0.280000, 1.437234, 0.083624)",
        "(-0.280000, 1.441260, 0.083348)",
        "(-0.280000, 1.445195, 0.083161)",
        "(-0.280000, 1.448983, 0.083077)",
        "(-0.280000, 1.452659, 0.083040)",
        "(-0.280000, 1.456220, 0.083029)",
        "(-0.280000, 1.459659, 0.083020)",
        "(-0.280000, 1.462974, 0.082995)",
        "(-0.280000, 1.466123, 0.082951)",
        "(-0.280000, 1.469155, 0.082844)",
        "(-0.280000, 1.472084, 0.082654)",
        "(-0.280000, 1.474922, 0.082364)",
        "(-0.280000, 1.477688, 0.081959)",
        "(-0.280000, 1.480345, 0.081442)",
        "(-0.280000, 1.482969, 0.080788)",
        "(-0.280000, 1.485575, 0.079992)",
        "(-0.280000, 1.488177, 0.079058)",
        "(-0.280000, 1.490794, 0.077988)",
        "(-0.280000, 1.493382, 0.076799)",
        "(-0.280000, 1.496019, 0.075489)",
        "(-0.280000, 1.498713, 0.074074)",
        "(-0.280000, 1.501481, 0.072570)",
        "(-0.280000, 1.504330, 0.070997)",
        "(-0.280000, 1.507208, 0.069379)",
        "(-0.280000, 1.510179, 0.067738)",
        "(-0.280000, 1.513247, 0.066096)",
        "(-0.280000, 1.516412, 0.064483)",
        "(-0.280000, 1.519665, 0.062927)",
        "(-0.280000, 1.522945, 0.061447)",
        "(-0.280000, 1.526292, 0.060072)",
        "(-0.280000, 1.529688, 0.058828)",
        "(-0.280000, 1.533115, 0.057737)",
        "(-0.280000, 1.536551, 0.056817)",
        "(-0.280000, 1.539953, 0.056079)",
        "(-0.280000, 1.543353, 0.055550)",
        "(-0.280000, 1.546728, 0.055239)",
        "(-0.280000, 1.550056, 0.055153)",
        "(-0.280000, 1.553343, 0.055302)",
        "(-0.280000, 1.556525, 0.055668)",
        "(-0.280000, 1.559646, 0.056263)",
        "(-0.280000, 1.562699, 0.057076)",
        "(-0.280000, 1.565684, 0.058094)",
        "(-0.280000, 1.568609, 0.059294)",
        "(-0.280000, 1.571421, 0.060620)",
        "(-0.280000, 1.574187, 0.062057)",
        "(-0.280000, 1.576920, 0.063558)",
        "(-0.280000, 1.579656, 0.065088)",
        "(-0.280000, 1.582414, 0.066612)",
        "(-0.280000, 1.585165, 0.068077)",
        "(-0.280000, 1.587977, 0.069499)",
        "(-0.280000, 1.590868, 0.070874)",
        "(-0.280000, 1.593839, 0.072196)",
        "(-0.280000, 1.596899, 0.073473)",
        "(-0.280000, 1.600010, 0.074676)",
        "(-0.280000, 1.603215, 0.075854)",
        "(-0.280000, 1.605998, 0.077572)",
        "(-0.280000, 1.608333, 0.079782)",
        "(-0.280000, 1.610611, 0.082038)",
        "(-0.280000, 1.612791, 0.084297)",
        "(-0.280000, 1.614907, 0.086588)",
        "(-0.280000, 1.616966, 0.088919)",
        "(-0.280000, 1.618967, 0.091287)",
        "(-0.280000, 1.620918, 0.093703)",
        "(-0.280000, 1.622782, 0.096114)",
        "(-0.280000, 1.624604, 0.098581)",
        "(-0.280000, 1.626389, 0.101111)",
        "(-0.280000, 1.628132, 0.103702)",
        "(-0.280000, 1.629839, 0.106365)",
        "(-0.280000, 1.631467, 0.109032)",
        "(-0.280000, 1.633060, 0.111779)",
        "(-0.280000, 1.634613, 0.114603)",
        "(-0.280000, 1.636125, 0.117508)",
        "(-0.280000, 1.637595, 0.120501)",
        "(-0.280000, 1.638982, 0.123500)",
        "(-0.280000, 1.640326, 0.126598)",
        "(-0.280000, 1.641624, 0.129800)",
        "(-0.280000, 1.642871, 0.133108)",
        "(-0.280000, 1.644056, 0.136510)",
        "(-0.280000, 1.645146, 0.139913)",
        "(-0.280000, 1.646165, 0.143402)",
        "(-0.280000, 1.647113, 0.146989)",
        "(-0.280000, 1.647979, 0.150659)",
        "(-0.280000, 1.648758, 0.154407)",
        "(-0.280000, 1.649427, 0.158124)",
        "(-0.280000, 1.650002, 0.161897)",
        "(-0.280000, 1.650480, 0.165733)",
        "(-0.280000, 1.650856, 0.169622)",
        "(-0.280000, 1.651126, 0.173554)",
        "(-0.280000, 1.651285, 0.177430)",
        "(-0.280000, 1.651338, 0.181333)",
        "(-0.280000, 1.651282, 0.185248)",
        "(-0.280000, 1.651118, 0.189162)",
        "(-0.280000, 1.649530, 0.192958)",
        "(-0.280000, 1.646884, 0.196492)",
        "(-0.280000, 1.644150, 0.199886)",
        "(-0.280000, 1.641337, 0.203133)",
        "(-0.280000, 1.638451, 0.206233)",
        "(-0.280000, 1.635505, 0.209184)",
        "(-0.280000, 1.632529, 0.211926)",
        "(-0.280000, 1.629534, 0.214516)",
        "(-0.280000, 1.626532, 0.216967)",
        "(-0.280000, 1.623543, 0.219290)",
        "(-0.280000, 1.620590, 0.221493)",
        "(-0.280000, 1.617704, 0.223543)",
        "(-0.280000, 1.614892, 0.225500)",
        "(-0.280000, 1.612165, 0.227388)",
        "(-0.280000, 1.609540, 0.229223)",
        "(-0.280000, 1.607019, 0.231034)",
        "(-0.280000, 1.604639, 0.232790)",
        "(-0.280000, 1.602384, 0.234559)",
        "(-0.280000, 1.600248, 0.236371)",
        "(-0.280000, 1.598226, 0.238248)",
        "(-0.280000, 1.596310, 0.240214)",
        "(-0.280000, 1.594537, 0.242222)",
        "(-0.280000, 1.592847, 0.244357)",
        "(-0.280000, 1.591223, 0.246633)",
        "(-0.280000, 1.589649, 0.249055)",
        "(-0.280000, 1.588103, 0.251633)",
        "(-0.280000, 1.586628, 0.254298)",
        "(-0.280000, 1.585134, 0.257126)",
        "(-0.280000, 1.583593, 0.260114)",
        "(-0.280000, 1.581974, 0.263255)",
        "(-0.280000, 1.580254, 0.266533)",
        "(-0.280000, 1.578491, 0.269865)",
        "(-0.280000, 1.576575, 0.273301)",
        "(-0.280000, 1.574474, 0.276823)",
        "(-0.280000, 1.572172, 0.280397)",
        "(-0.280000, 1.569659, 0.283983)",
        "(-0.280000, 1.567013, 0.287501)",
        "(-0.280000, 1.564137, 0.290966)",
        "(-0.280000, 1.561043, 0.294333)",
        "(-0.280000, 1.557755, 0.297556)",
        "(-0.280000, 1.554304, 0.300594)",
        "(-0.280000, 1.550770, 0.303396)",
        "(-0.280000, 1.547149, 0.305946)",
        "(-0.280000, 1.543491, 0.308221)",
        "(-0.280000, 1.539818, 0.310211)",
        "(-0.280000, 1.536140, 0.311912)",
        "(-0.280000, 1.532492, 0.313322)",
        "(-0.280000, 1.528882, 0.314452)",
        "(-0.280000, 1.525332, 0.315315)",
        "(-0.280000, 1.521861, 0.315931)",
        "(-0.280000, 1.518474, 0.316331)",
        "(-0.280000, 1.515193, 0.316553)",
        "(-0.280000, 1.512018, 0.316645)",
        "(-0.280000, 1.508937, 0.316646)",
        "(-0.280000, 1.505961, 0.316531)",
        "(-0.280000, 1.503083, 0.316267)",
        "(-0.280000, 1.500319, 0.315831)",
        "(-0.280000, 1.497670, 0.315205)",
        "(-0.280000, 1.495132, 0.314381)",
        "(-0.280000, 1.492699, 0.313355)",
        "(-0.280000, 1.490377, 0.312131)",
        "(-0.280000, 1.488184, 0.310717)",
        "(-0.280000, 1.486096, 0.309122)",
        "(-0.280000, 1.484108, 0.307362)",
        "(-0.280000, 1.482212, 0.305453)",
        "(-0.280000, 1.480388, 0.303409)",
        "(-0.280000, 1.478681, 0.301265)",
        "(-0.280000, 1.476986, 0.299018)",
        "(-0.280000, 1.475388, 0.296715)",
        "(-0.280000, 1.473827, 0.294365)",
        "(-0.280000, 1.472295, 0.291990)",
        "(-0.280000, 1.470849, 0.289637)",
        "(-0.280000, 1.469404, 0.287300)",
        "(-0.280000, 1.467964, 0.285005)",
        "(-0.280000, 1.466523, 0.282774)",
        "(-0.280000, 1.465080, 0.280626)",
        "(-0.280000, 1.463681, 0.278604)",
        "(-0.280000, 1.462262, 0.276701)",
        "(-0.280000, 1.460801, 0.274923)",
        "(-0.280000, 1.459269, 0.273267)",
        "(-0.280000, 1.457646, 0.271733)",
        "(-0.280000, 1.455972, 0.270353)",
        "(-0.280000, 1.454170, 0.269086)",
        "(-0.280000, 1.452220, 0.267917)",
        "(-0.280000, 1.450104, 0.266830)",
        "(-0.280000, 1.447812, 0.265807)",
        "(-0.280000, 1.445412, 0.264890)",
        "(-0.280000, 1.442824, 0.264002)",
        "(-0.280000, 1.440047, 0.263122)",
        "(-0.280000, 1.437077, 0.262219)",
        "(-0.280000, 1.433924, 0.261275)",
        "(-0.280000, 1.430682, 0.260350)",
        "(-0.280000, 1.427288, 0.259352)",
        "(-0.280000, 1.423755, 0.258261)",
        "(-0.280000, 1.420103, 0.257062)",
        "(-0.280000, 1.416357, 0.255742)",
        "(-0.280000, 1.412593, 0.254361)",
        "(-0.280000, 1.408776, 0.252845)",
        "(-0.280000, 1.404931, 0.251192)",
        "(-0.280000, 1.401077, 0.249390)",
        "(-0.280000, 1.397220, 0.247426)",
        "(-0.280000, 1.393419, 0.245371)",
        "(-0.280000, 1.389645, 0.243156)",
        "(-0.280000, 1.385904, 0.240770)",
        "(-0.280000, 1.382199, 0.238213)",
        "(-0.280000, 1.379441, 0.235134)",
        "(-0.280000, 1.378023, 0.231558)",
        "(-0.280000, 1.376705, 0.227951)",
        "(-0.280000, 1.375479, 0.224287)",
        "(-0.280000, 1.374344, 0.220558)",
        "(-0.280000, 1.373298, 0.216745)",
        "(-0.280000, 1.372369, 0.212946)",
        "(-0.280000, 1.371541, 0.209103)",
        "(-0.280000, 1.370818, 0.205225)",
        "(-0.280000, 1.370202, 0.201311)",
        "(-0.280000, 1.369692, 0.197353)",
        "(-0.280000, 1.369300, 0.193449)",
        "(-0.280000, 1.369016, 0.189535)",
        "(-0.280000, 1.368841, 0.185616)",
        "(-0.280000, 1.368775, 0.181684)",
        "(-0.280000, 1.368819, 0.177740)",
        "(-0.280000, 1.368969, 0.173865)",
        "(-0.280000, 1.369228, 0.169972)",
        "(-0.280000, 1.369598, 0.166053)",
        "(-0.280000, 1.370080, 0.162120)",
        "(-0.280000, 1.370676, 0.158182)",
        "(-0.280000, 1.371370, 0.154325)",
        "(-0.280000, 1.372172, 0.150484)",
        "(-0.280000, 1.373080, 0.146670)",
        "(-0.280000, 1.374087, 0.142904)",
        "(-0.280000, 1.375186, 0.139204)",
        "(-0.280000, 1.376358, 0.135616)",
        "(-0.280000, 1.377613, 0.132094)",
        "(-0.280000, 1.378948, 0.128640)",
        "(-0.280000, 1.380359, 0.125253)",
        "(-0.280000, 1.381846, 0.121930)",
        "(-0.280000, 1.383386, 0.118712)",
        "(-0.280000, 1.384988, 0.115567)",
        "(-0.280000, 1.386646, 0.112504)",
        "(-0.280000, 1.388355, 0.109523)",
        "(-0.280000, 1.390123, 0.106606)",
        "(-0.280000, 1.391921, 0.103793)",
        "(-0.280000, 1.394255, 0.101383)",
        "(-0.280000, 1.397124, 0.099410)",
        "(-0.280000, 1.399891, 0.097448)",
        "(-0.280000, 1.402553, 0.095479)",
        "(-0.280000, 1.405081, 0.093528)",
        "(-0.280000, 1.407520, 0.091541)",
        "(-0.280000, 1.409876, 0.089518)",
        "(-0.280000, 1.412159, 0.087468)",
        "(-0.280000, 1.414396, 0.085395)",
        "(-0.280000, 1.416571, 0.083352)",
        "(-0.280000, 1.418754, 0.081326)",
        "(-0.280000, 1.420967, 0.079349)",
        "(-0.280000, 1.423224, 0.077419)",
        "(-0.280000, 1.425530, 0.075534)",
        "(-0.280000, 1.427840, 0.073728)",
        "(-0.280000, 1.430207, 0.071959)",
        "(-0.280000, 1.432638, 0.070225)",
        "(-0.280000, 1.435146, 0.068518)",
        "(-0.280000, 1.437738, 0.066838)",
        "(-0.280000, 1.440349, 0.065229)",
        "(-0.280000, 1.443056, 0.063646)",
        "(-0.280000, 1.445863, 0.062091)",
        "(-0.280000, 1.448772, 0.060569)",
        "(-0.280000, 1.451787, 0.059086)",
        "(-0.280000, 1.454811, 0.057689)",
        "(-0.280000, 1.457929, 0.056342)",
        "(-0.280000, 1.461144, 0.055048)",
        "(-0.280000, 1.464445, 0.053819)",
        "(-0.280000, 1.467815, 0.052662)",
        "(-0.280000, 1.471161, 0.051611)",
        "(-0.280000, 1.474563, 0.050639)",
        "(-0.280000, 1.478001, 0.049753)",
        "(-0.280000, 1.481471, 0.048956)",
        "(-0.280000, 1.484967, 0.048249)",
        "(-0.280000, 1.488424, 0.047643)",
        "(-0.280000, 1.491908, 0.047126)",
        "(-0.280000, 1.495418, 0.046697)",
        "(-0.280000, 1.498960, 0.046359)",
        "(-0.280000, 1.502535, 0.046113)",
        "(-0.280000, 1.506062, 0.045963)",
        "(-0.280000, 1.509613, 0.045904)",
        "(-0.280000, 1.513192, 0.045940)",
        "(-0.280000, 1.516801, 0.046072)",
        "(-0.280000, 1.520431, 0.046302)",
        "(-0.280000, 1.524012, 0.046625)",
        "(-0.280000, 1.527623, 0.047048)",
        "(-0.280000, 1.531262, 0.047575)",
        "(-0.280000, 1.534923, 0.048207)",
        "(-0.280000, 1.538615, 0.048950)",
        "(-0.280000, 1.542250, 0.049787)",
        "(-0.280000, 1.545909, 0.050737)",
        "(-0.280000, 1.549589, 0.051804)",
        "(-0.280000, 1.553288, 0.052992)",
        "(-0.280000, 1.557005, 0.054305)",
        "(-0.280000, 1.560649, 0.055713)",
        "(-0.280000, 1.564303, 0.057247)",
        "(-0.280000, 1.567958, 0.058911)",
        "(-0.280000, 1.571599, 0.060701)",
        "(-0.280000, 1.575213, 0.062615)",
        "(-0.280000, 1.578718, 0.064608)",
        "(-0.280000, 1.582183, 0.066717)",
        "(-0.280000, 1.585598, 0.068940)",
        "(-0.280000, 1.588953, 0.071271)",
        "(-0.280000, 1.592237, 0.073701)",
        "(-0.280000, 1.595389, 0.076184)",
        "(-0.280000, 1.598470, 0.078762)",
        "(-0.280000, 1.601478, 0.081436)",
        "(-0.280000, 1.604412, 0.084203)",
        "(-0.280000, 1.607256, 0.087051)",
        "(-0.280000, 1.609968, 0.089931)",
        "(-0.280000, 1.612591, 0.092886)",
        "(-0.280000, 1.615127, 0.095916)",
        "(-0.280000, 1.617572, 0.099016)",
        "(-0.280000, 1.619929, 0.102192)",
        "(-0.280000, 1.622152, 0.105375)",
        "(-0.280000, 1.624285, 0.108625)",
        "(-0.280000, 1.626334, 0.111951)",
        "(-0.280000, 1.628298, 0.115356)",
        "(-0.280000, 1.630177, 0.118846)",
        "(-0.280000, 1.631925, 0.122331)",
        "(-0.280000, 1.633589, 0.125902)",
        "(-0.280000, 1.635160, 0.129550)",
        "(-0.280000, 1.636638, 0.133278)",
        "(-0.280000, 1.638020, 0.137094)",
        "(-0.280000, 1.639272, 0.140902)",
        "(-0.280000, 1.640425, 0.144797)",
        "(-0.280000, 1.641473, 0.148774)",
        "(-0.280000, 1.642408, 0.152816)",
        "(-0.280000, 1.643223, 0.156913)",
        "(-0.280000, 1.643902, 0.160972)",
        "(-0.280000, 1.644461, 0.165080)",
        "(-0.280000, 1.644897, 0.169234)",
        "(-0.280000, 1.645206, 0.173429)",
        "(-0.280000, 1.645386, 0.177657)",
        "(-0.280000, 1.645433, 0.181826)",
        "(-0.280000, 1.645351, 0.186023)",
        "(-0.280000, 1.645137, 0.190249)",
        "(-0.280000, 1.644788, 0.194491)",
        "(-0.280000, 1.644302, 0.198752)",
        "(-0.280000, 1.643693, 0.202922)",
        "(-0.280000, 1.642952, 0.207090)",
        "(-0.280000, 1.642076, 0.211246)",
        "(-0.280000, 1.641067, 0.215389)",
        "(-0.280000, 1.639921, 0.219522)",
        "(-0.280000, 1.638669, 0.223544)",
        "(-0.280000, 1.637279, 0.227558)",
        "(-0.280000, 1.635755, 0.231550)",
        "(-0.280000, 1.634104, 0.235497)",
        "(-0.280000, 1.632326, 0.239396)",
        "(-0.280000, 1.630463, 0.243164)",
        "(-0.280000, 1.628480, 0.246879)",
        "(-0.280000, 1.626382, 0.250548)",
        "(-0.280000, 1.624200, 0.254195)",
        "(-0.280000, 1.621962, 0.257844)",
        "(-0.280000, 1.619745, 0.261438)",
        "(-0.280000, 1.617502, 0.265081)",
        "(-0.280000, 1.615227, 0.268800)",
        "(-0.280000, 1.612916, 0.272600)",
        "(-0.280000, 1.610560, 0.276483)",
        "(-0.280000, 1.608220, 0.280378)",
        "(-0.280000, 1.605810, 0.284358)",
        "(-0.280000, 1.602823, 0.287841)",
        "(-0.280000, 1.599325, 0.290787)",
        "(-0.280000, 1.595728, 0.293624)",
        "(-0.280000, 1.592115, 0.296290)",
        "(-0.280000, 1.588420, 0.298838)",
        "(-0.280000, 1.584648, 0.301267)",
        "(-0.280000, 1.580808, 0.303571)",
        "(-0.280000, 1.576904, 0.305748)",
        "(-0.280000, 1.573016, 0.307759)",
        "(-0.280000, 1.569061, 0.309652)",
        "(-0.280000, 1.565037, 0.311426)",
        "(-0.280000, 1.560943, 0.313081)",
        "(-0.280000, 1.556768, 0.314618)",
        "(-0.280000, 1.552620, 0.315999)",
        "(-0.280000, 1.548407, 0.317259)",
        "(-0.280000, 1.544146, 0.318389)",
        "(-0.280000, 1.539842, 0.319388)",
        "(-0.280000, 1.535512, 0.320251)",
        "(-0.280000, 1.531246, 0.320965)",
        "(-0.280000, 1.526980, 0.321546)",
        "(-0.280000, 1.522721, 0.321994)",
        "(-0.280000, 1.518450, 0.322314)",
        "(-0.280000, 1.514222, 0.322502)",
        "(-0.280000, 1.510086, 0.322563)",
        "(-0.280000, 1.505958, 0.322504)",
        "(-0.280000, 1.501842, 0.322324)",
        "(-0.280000, 1.497736, 0.322025)",
        "(-0.280000, 1.493629, 0.321605)",
        "(-0.280000, 1.489608, 0.321076)",
        "(-0.280000, 1.485577, 0.320426)",
        "(-0.280000, 1.481514, 0.319650)",
        "(-0.280000, 1.477416, 0.318741)",
        "(-0.280000, 1.473281, 0.317693)",
        "(-0.280000, 1.469227, 0.316535)",
        "(-0.280000, 1.465141, 0.315234)",
        "(-0.280000, 1.461045, 0.313790)",
        "(-0.280000, 1.456946, 0.312201)",
        "(-0.280000, 1.453386, 0.309257)",
        "(-0.280000, 1.450433, 0.305372)",
        "(-0.280000, 1.447633, 0.301409)",
        "(-0.280000, 1.445006, 0.297378)",
        "(-0.280000, 1.442579, 0.293251)",
        "(-0.280000, 1.440377, 0.289013)",
        "(-0.280000, 1.438483, 0.284702)",
        "(-0.280000, 1.436848, 0.280286)",
        "(-0.280000, 1.435487, 0.275778)",
        "(-0.280000, 1.434408, 0.271209)",
        "(-0.280000, 1.433612, 0.266611)",
        "(-0.280000, 1.433123, 0.262042)",
        "(-0.280000, 1.432876, 0.257495)",
        "(-0.280000, 1.432847, 0.253001)",
        "(-0.280000, 1.433007, 0.248591)",
        "(-0.280000, 1.433315, 0.244273)",
        "(-0.280000, 1.433775, 0.240123)",
        "(-0.280000, 1.434301, 0.236106)",
        "(-0.280000, 1.434855, 0.232229)",
        "(-0.280000, 1.435399, 0.228505)",
        "(-0.280000, 1.435900, 0.224948)",
        "(-0.280000, 1.436357, 0.221626)",
        "(-0.280000, 1.436700, 0.218478)",
        "(-0.280000, 1.436892, 0.215490)",
        "(-0.280000, 1.436900, 0.212644)",
        "(-0.280000, 1.436700, 0.209915)",
        "(-0.280000, 1.436291, 0.207343)",
        "(-0.280000, 1.435633, 0.204835)",
        "(-0.280000, 1.434716, 0.202361)",
        "(-0.280000, 1.433541, 0.199893)",
        "(-0.280000, 1.432112, 0.197404)",
        "(-0.280000, 1.430451, 0.194929)",
        "(-0.280000, 1.428561, 0.192375)",
        "(-0.280000, 1.426462, 0.189707)",
        "(-0.280000, 1.424183, 0.186899)",
        "(-0.280000, 1.421759, 0.183921)",
        "(-0.280000, 1.419225, 0.180819)",
        "(-0.280000, 1.416622, 0.177507)",
        "(-0.280000, 1.413994, 0.173990)",
        "(-0.280000, 1.411387, 0.170279)",
        "(-0.280000, 1.408842, 0.166370)",
        "(-0.280000, 1.406394, 0.162332)",
        "(-0.280000, 1.404094, 0.158111)",
        "(-0.280000, 1.401979, 0.153718)",
        "(-0.280000, 1.400084, 0.149182)",
        "(-0.280000, 1.398432, 0.144545)",
        "(-0.280000, 1.397025, 0.139886)",
        "(-0.280000, 1.395887, 0.135171)",
        "(-0.280000, 1.395032, 0.130411)",
        "(-0.280000, 1.394451, 0.125638)",
        "(-0.280000, 1.394128, 0.120862)",
        "(-0.280000, 1.394010, 0.116146)",
        "(-0.280000, 1.394090, 0.111431)",
        "(-0.280000, 1.394341, 0.106713)",
        "(-0.280000, 1.394792, 0.102005)",
        "(-0.280000, 1.396071, 0.097808)",
        "(-0.280000, 1.398525, 0.094556)",
        "(-0.280000, 1.401046, 0.091408)",
        "(-0.280000, 1.403638, 0.088354)",
        "(-0.280000, 1.406303, 0.085387)",
        "(-0.280000, 1.409053, 0.082495)",
        "(-0.280000, 1.411823, 0.079740)",
        "(-0.280000, 1.414671, 0.077060)",
        "(-0.280000, 1.417600, 0.074453)",
        "(-0.280000, 1.420585, 0.071941)",
        "(-0.280000, 1.423615, 0.069530)",
        "(-0.280000, 1.426635, 0.067258)",
        "(-0.280000, 1.429685, 0.065088)",
        "(-0.280000, 1.432770, 0.063014)",
        "(-0.280000, 1.435878, 0.061040)",
        "(-0.280000, 1.439015, 0.059160)",
        "(-0.280000, 1.442132, 0.057400)",
        "(-0.280000, 1.445287, 0.055721)",
        "(-0.280000, 1.448480, 0.054125)",
        "(-0.280000, 1.451713, 0.052619)",
        "(-0.280000, 1.455703, 0.052964)",
        "(-0.280000, 1.459584, 0.053508)",
        "(-0.280000, 1.463402, 0.054197)",
        "(-0.280000, 1.467126, 0.055002)",
        "(-0.280000, 1.470755, 0.055895)",
        "(-0.280000, 1.474264, 0.056843)",
        "(-0.280000, 1.477610, 0.057828)",
        "(-0.280000, 1.480850, 0.058802)",
        "(-0.280000, 1.483976, 0.059733)",
        "(-0.280000, 1.486993, 0.060593)",
        "(-0.280000, 1.489915, 0.061356)",
        "(-0.280000, 1.492696, 0.062002)",
        "(-0.280000, 1.495398, 0.062499)",
        "(-0.280000, 1.498055, 0.062828)",
        "(-0.280000, 1.500678, 0.062972)",
        "(-0.280000, 1.503302, 0.062918)",
        "(-0.280000, 1.505888, 0.062663)",
        "(-0.280000, 1.508520, 0.062201)",
        "(-0.280000, 1.511237, 0.061533)",
        "(-0.280000, 1.514046, 0.060670)",
        "(-0.280000, 1.516966, 0.059627)",
        "(-0.280000, 1.519934, 0.058414)",
        "(-0.280000, 1.523042, 0.057063)",
        "(-0.280000, 1.526300, 0.055602)",
        "(-0.280000, 1.529710, 0.054065)",
        "(-0.280000, 1.533260, 0.052494)",
        "(-0.280000, 1.536876, 0.050920)",
        "(-0.280000, 1.540629, 0.049401)",
        "(-0.280000, 1.544493, 0.047980)",
        "(-0.280000, 1.548478, 0.046628)",
        "(-0.280000, 1.552232, 0.046442)",
        "(-0.280000, 1.555562, 0.047529)",
        "(-0.280000, 1.558890, 0.048708)",
        "(-0.280000, 1.562198, 0.049974)",
        "(-0.280000, 1.565477, 0.051324)",
        "(-0.280000, 1.568730, 0.052760)",
        "(-0.280000, 1.571894, 0.054252)",
        "(-0.280000, 1.575040, 0.055832)",
        "(-0.280000, 1.578176, 0.057507)",
        "(-0.280000, 1.581295, 0.059275)",
        "(-0.280000, 1.584404, 0.061145)",
        "(-0.280000, 1.587436, 0.063075)",
        "(-0.280000, 1.590453, 0.065106)",
        "(-0.280000, 1.593457, 0.067243)",
        "(-0.280000, 1.596419, 0.069469)",
        "(-0.280000, 1.599332, 0.071781)",
        "(-0.280000, 1.602142, 0.074133)",
        "(-0.280000, 1.604885, 0.076553)",
        "(-0.280000, 1.607565, 0.079044)",
        "(-0.280000, 1.610177, 0.081600)",
        "(-0.280000, 1.612706, 0.084207)",
        "(-0.280000, 1.615113, 0.086817)",
        "(-0.280000, 1.617442, 0.089474)",
        "(-0.280000, 1.619682, 0.092160)",
        "(-0.280000, 1.621840, 0.094882)",
        "(-0.280000, 1.623911, 0.097630)",
        "(-0.280000, 1.625867, 0.100360)",
        "(-0.280000, 1.627752, 0.103126)",
        "(-0.280000, 1.629557, 0.105916)",
        "(-0.280000, 1.631293, 0.108741)",
        "(-0.280000, 1.632966, 0.111614)",
        "(-0.280000, 1.634538, 0.114463)",
        "(-0.280000, 1.636050, 0.117359)",
        "(-0.280000, 1.637503, 0.120307)",
        "(-0.280000, 1.638889, 0.123294)",
        "(-0.280000, 1.640212, 0.126328)",
        "(-0.280000, 1.641445, 0.129345)",
        "(-0.280000, 1.642614, 0.132405)",
        "(-0.280000, 1.643724, 0.135529)",
        "(-0.280000, 1.644773, 0.138714)",
        "(-0.280000, 1.645757, 0.141965)",
        "(-0.280000, 1.646652, 0.145198)",
        "(-0.280000, 1.647477, 0.148479)",
        "(-0.280000, 1.648231, 0.151814)",
        "(-0.280000, 1.648910, 0.155200)",
        "(-0.280000, 1.648273, 0.158832)",
        "(-0.280000, 1.646453, 0.162519)",
        "(-0.280000, 1.644588, 0.166167)",
        "(-0.280000, 1.642653, 0.169768)",
        "(-0.280000, 1.640675, 0.173325)",
        "(-0.280000, 1.638705, 0.176814)",
        "(-0.280000, 1.636779, 0.180155)",
        "(-0.280000, 1.634933, 0.183467)",
        "(-0.280000, 1.633199, 0.186745)",
        "(-0.280000, 1.631596, 0.189999)",
        "(-0.280000, 1.630139, 0.193243)",
        "(-0.280000, 1.628854, 0.196392)",
        "(-0.280000, 1.627736, 0.199567)",
        "(-0.280000, 1.626783, 0.202788)",
        "(-0.280000, 1.625995, 0.206056)",
        "(-0.280000, 1.625362, 0.209382)",
        "(-0.280000, 1.624892, 0.212712)",
        "(-0.280000, 1.624549, 0.216143)",
        "(-0.280000, 1.624306, 0.219699)",
        "(-0.280000, 1.624144, 0.223372)",
        "(-0.280000, 1.624039, 0.227162)",
        "(-0.280000, 1.623997, 0.230998)",
        "(-0.280000, 1.623960, 0.234948)",
        "(-0.280000, 1.623898, 0.239013)",
        "(-0.280000, 1.623778, 0.243195)",
        "(-0.280000, 1.623571, 0.247470)",
        "(-0.280000, 1.623288, 0.251762)",
        "(-0.280000, 1.622861, 0.256130)",
        "(-0.280000, 1.622265, 0.260541)",
        "(-0.280000, 1.621479, 0.264975)",
        "(-0.280000, 1.620492, 0.269384)",
        "(-0.280000, 1.617937, 0.272508)",
        "(-0.280000, 1.615301, 0.275537)",
        "(-0.280000, 1.612611, 0.278457)",
        "(-0.280000, 1.609877, 0.281263)",
        "(-0.280000, 1.607103, 0.283958)",
        "(-0.280000, 1.604336, 0.286505)",
        "(-0.280000, 1.601541, 0.288943)",
        "(-0.280000, 1.598723, 0.291276)",
        "(-0.280000, 1.595891, 0.293499)",
        "(-0.280000, 1.593043, 0.295622)",
        "(-0.280000, 1.590206, 0.297628)",
        "(-0.280000, 1.587351, 0.299544)",
        "(-0.280000, 1.584467, 0.301380)",
        "(-0.280000, 1.581563, 0.303131)",
        "(-0.280000, 1.578638, 0.304801)",
        "(-0.280000, 1.575738, 0.306367)",
        "(-0.280000, 1.572827, 0.307853)",
        "(-0.280000, 1.569902, 0.309262)",
        "(-0.280000, 1.566945, 0.310604)",
        "(-0.280000, 1.563425, 0.310597)",
        "(-0.280000, 1.559680, 0.309690)",
        "(-0.280000, 1.555957, 0.308641)",
        "(-0.280000, 1.552276, 0.307494)",
        "(-0.280000, 1.548618, 0.306263)",
        "(-0.280000, 1.544992, 0.304956)",
        "(-0.280000, 1.541482, 0.303558)",
        "(-0.280000, 1.537985, 0.302108)",
        "(-0.280000, 1.534511, 0.300621)",
        "(-0.280000, 1.531055, 0.299109)",
        "(-0.280000, 1.527617, 0.297582)",
        "(-0.280000, 1.524305, 0.296047)",
        "(-0.280000, 1.520995, 0.294536)",
        "(-0.280000, 1.517668, 0.293059)",
        "(-0.280000, 1.514300, 0.291633)",
        "(-0.280000, 1.510917, 0.290261)",
        "(-0.280000, 1.507616, 0.288953)",
        "(-0.280000, 1.504266, 0.287721)",
        "(-0.280000, 1.500854, 0.286565)",
        "(-0.280000, 1.497385, 0.285486)",
        "(-0.280000, 1.493848, 0.284481)",
        "(-0.280000, 1.490340, 0.283565)",
        "(-0.280000, 1.486739, 0.282717)",
        "(-0.280000, 1.483037, 0.281923)",
        "(-0.280000, 1.479226, 0.281171)",
        "(-0.280000, 1.475306, 0.280443)",
        "(-0.280000, 1.471357, 0.279755)",
        "(-0.280000, 1.467251, 0.279041)",
        "(-0.280000, 1.462995, 0.278273)",
        "(-0.280000, 1.458581, 0.277419)",
        "(-0.280000, 1.454027, 0.276446)",
        "(-0.280000, 1.449438, 0.275385)",
        "(-0.280000, 1.444733, 0.274154)",
        "(-0.280000, 1.439949, 0.272730)",
        "(-0.280000, 1.435123, 0.271098)",
        "(-0.280000, 1.430285, 0.269241)",
        "(-0.280000, 1.425538, 0.267206)",
        "(-0.280000, 1.420840, 0.264921)",
        "(-0.280000, 1.416229, 0.262379)",
        "(-0.280000, 1.411762, 0.259596)",
        "(-0.280000, 1.407468, 0.256573)",
        "(-0.280000, 1.403408, 0.253362)",
        "(-0.280000, 1.399571, 0.249912)",
        "(-0.280000, 1.395976, 0.246224)",
        "(-0.280000, 1.392654, 0.242316)",
        "(-0.280000, 1.389623, 0.238205)",
        "(-0.280000, 1.386931, 0.233993)",
        "(-0.280000, 1.384562, 0.229655)",
        "(-0.280000, 1.382509, 0.225212)",
        "(-0.280000, 1.380756, 0.220668)",
        "(-0.280000, 1.379287, 0.216047)",
        "(-0.280000, 1.378090, 0.211444)",
        "(-0.280000, 1.377099, 0.206769)",
        "(-0.280000, 1.376291, 0.202056)",
        "(-0.280000, 1.375696, 0.197298)",
        "(-0.280000, 1.375360, 0.192539)",
        "(-0.280000, 1.375317, 0.187878)",
        "(-0.280000, 1.375576, 0.183245)",
        "(-0.280000, 1.376148, 0.178672)",
        "(-0.280000, 1.377037, 0.174168)",
        "(-0.280000, 1.378241, 0.169743)",
        "(-0.280000, 1.379737, 0.165509)",
        "(-0.280000, 1.381519, 0.161389)",
        "(-0.280000, 1.383569, 0.157397)",
        "(-0.280000, 1.385858, 0.153559)",
        "(-0.280000, 1.388364, 0.149873)",
        "(-0.280000, 1.391040, 0.146418)",
        "(-0.280000, 1.393866, 0.143130)",
        "(-0.280000, 1.396819, 0.140005)",
        "(-0.280000, 1.399856, 0.137051)",
        "(-0.280000, 1.402957, 0.134248)",
        "(-0.280000, 1.406063, 0.131651)",
        "(-0.280000, 1.409169, 0.129183)",
        "(-0.280000, 1.412257, 0.126822)",
        "(-0.280000, 1.415314, 0.124542)",
        "(-0.280000, 1.418315, 0.122328)",
        "(-0.280000, 1.421205, 0.120225)",
        "(-0.280000, 1.424012, 0.118151)",
        "(-0.280000, 1.426718, 0.116093)",
        "(-0.280000, 1.429321, 0.114033)",
        "(-0.280000, 1.431806, 0.111962)",
        "(-0.280000, 1.434144, 0.109894)",
        "(-0.280000, 1.436378, 0.107768)",
        "(-0.280000, 1.438506, 0.105577)",
        "(-0.280000, 1.440537, 0.103309)",
        "(-0.280000, 1.442475, 0.100958)",
        "(-0.280000, 1.444294, 0.098550)",
        "(-0.280000, 1.446035, 0.096053)",
        "(-0.280000, 1.447711, 0.093463)",
        "(-0.280000, 1.449323, 0.090792)",
        "(-0.280000, 1.450886, 0.088042)",
        "(-0.280000, 1.452396, 0.085223)",
        "(-0.280000, 1.453880, 0.082339)",
        "(-0.280000, 1.455352, 0.079392)",
        "(-0.280000, 1.456819, 0.076401)",
        "(-0.280000, 1.458295, 0.073373)",
        "(-0.280000, 1.459775, 0.070323)",
        "(-0.280000, 1.461278, 0.067265)",
        "(-0.280000, 1.462810, 0.064209)",
        "(-0.280000, 1.464378, 0.061160)",
        "(-0.280000, 1.465979, 0.058138)",
        "(-0.280000, 1.467612, 0.055148)",
        "(-0.280000, 1.469306, 0.052182)",
        "(-0.280000, 1.471070, 0.049239)",
        "(-0.280000, 1.472897, 0.046274)",
        "(-0.280000, 1.475073, 0.044400)",
        "(-0.280000, 1.477538, 0.043793)",
        "(-0.280000, 1.480019, 0.043230)",
        "(-0.280000, 1.482516, 0.042710)",
        "(-0.280000, 1.485048, 0.042231)",
        "(-0.280000, 1.487634, 0.041791)",
        "(-0.280000, 1.490190, 0.041404)",
        "(-0.280000, 1.492806, 0.041057)",
        "(-0.280000, 1.495490, 0.040753)",
        "(-0.280000, 1.498225, 0.040496)",
        "(-0.280000, 1.501014, 0.040290)",
        "(-0.280000, 1.503772, 0.040140)",
        "(-0.280000, 1.506571, 0.040043)",
        "(-0.280000, 1.509420, 0.040001)",
        "(-0.280000, 1.512308, 0.040018)",
        "(-0.280000, 1.515243, 0.040095)",
        "(-0.280000, 1.518147, 0.040232)",
        "(-0.280000, 1.521089, 0.040431)",
        "(-0.280000, 1.524070, 0.040697)",
        "(-0.280000, 1.527094, 0.041031)",
        "(-0.280000, 1.530140, 0.041435)",
        "(-0.280000, 1.533132, 0.041897)",
        "(-0.280000, 1.536158, 0.042432)",
        "(-0.280000, 1.539197, 0.043038)",
        "(-0.280000, 1.542257, 0.043718)",
        "(-0.280000, 1.545320, 0.044472)",
        "(-0.280000, 1.548324, 0.045281)",
        "(-0.280000, 1.551340, 0.046166)",
        "(-0.280000, 1.554351, 0.047123)",
        "(-0.280000, 1.557364, 0.048156)",
        "(-0.280000, 1.560384, 0.049268)",
        "(-0.280000, 1.563335, 0.050431)",
        "(-0.280000, 1.566296, 0.051676)",
        "(-0.280000, 1.569269, 0.053007)",
        "(-0.280000, 1.572244, 0.054423)",
        "(-0.280000, 1.575229, 0.055930)",
        "(-0.280000, 1.578151, 0.057493)",
        "(-0.280000, 1.581065, 0.059141)",
        "(-0.280000, 1.583982, 0.060884)",
        "(-0.280000, 1.586881, 0.062713)",
        "(-0.280000, 1.589756, 0.064626)",
        "(-0.280000, 1.592549, 0.066584)",
        "(-0.280000, 1.595306, 0.068619)",
        "(-0.280000, 1.598028, 0.070731)",
        "(-0.280000, 1.600711, 0.072920)",
        "(-0.280000, 1.602518, 0.076121)",
        "(-0.280000, 1.603437, 0.080107)",
        "(-0.280000, 1.604246, 0.084042)",
        "(-0.280000, 1.604919, 0.087950)",
        "(-0.280000, 1.605419, 0.091862)",
        "(-0.280000, 1.605715, 0.095779)",
        "(-0.280000, 1.605758, 0.099672)",
        "(-0.280000, 1.605577, 0.103586)",
        "(-0.280000, 1.605168, 0.107498)",
        "(-0.280000, 1.604536, 0.111399)",
        "(-0.280000, 1.603697, 0.115285)",
        "(-0.280000, 1.602642, 0.119082)",
        "(-0.280000, 1.601422, 0.122816)",
        "(-0.280000, 1.600063, 0.126475)",
        "(-0.280000, 1.598599, 0.130023)",
        "(-0.280000, 1.597065, 0.133460)",
        "(-0.280000, 1.595479, 0.136740)",
        "(-0.280000, 1.593906, 0.139883)",
        "(-0.280000, 1.592378, 0.142895)",
        "(-0.280000, 1.590939, 0.145761)",
        "(-0.280000, 1.589624, 0.148494)",
        "(-0.280000, 1.588446, 0.151047)",
        "(-0.280000, 1.587458, 0.153468)",
        "(-0.280000, 1.586689, 0.155769)",
        "(-0.280000, 1.586159, 0.157964)",
        "(-0.280000, 1.585894, 0.160075)",
        "(-0.280000, 1.585894, 0.162067)",
        "(-0.280000, 1.586188, 0.164031)",
        "(-0.280000, 1.586778, 0.165977)",
        "(-0.280000, 1.587664, 0.167934)",
        "(-0.280000, 1.588837, 0.169932)",
        "(-0.280000, 1.590279, 0.171934)",
        "(-0.280000, 1.591986, 0.174057)",
        "(-0.280000, 1.593928, 0.176323)",
        "(-0.280000, 1.596075, 0.178753)",
        "(-0.280000, 1.598395, 0.181353)",
        "(-0.280000, 1.600846, 0.184054)",
        "(-0.280000, 1.603393, 0.186935)",
        "(-0.280000, 1.606000, 0.189992)",
        "(-0.280000, 1.608618, 0.193205)",
        "(-0.280000, 1.611215, 0.196552)",
        "(-0.280000, 1.613764, 0.199985)",
        "(-0.280000, 1.616218, 0.203520)",
        "(-0.280000, 1.618554, 0.207148)",
        "(-0.280000, 1.620738, 0.210840)",
        "(-0.280000, 1.622744, 0.214606)",
        "(-0.280000, 1.624567, 0.218397)",
        "(-0.280000, 1.626172, 0.222245)",
        "(-0.280000, 1.627548, 0.226155)",
        "(-0.280000, 1.628692, 0.230137)",
        "(-0.280000, 1.629605, 0.234178)",
        "(-0.280000, 1.630337, 0.238216)",
        "(-0.280000, 1.630881, 0.242344)",
        "(-0.280000, 1.631266, 0.246577)",
        "(-0.280000, 1.631529, 0.250939)",
        "(-0.280000, 1.630689, 0.254823)",
        "(-0.280000, 1.628708, 0.257978)",
        "(-0.280000, 1.626634, 0.261095)",
        "(-0.280000, 1.624481, 0.264152)",
        "(-0.280000, 1.622262, 0.267133)",
        "(-0.280000, 1.619989, 0.270024)",
        "(-0.280000, 1.617712, 0.272774)",
        "(-0.280000, 1.615410, 0.275415)",
        "(-0.280000, 1.613094, 0.277945)",
        "(-0.280000, 1.610787, 0.280347)",
        "(-0.280000, 1.608487, 0.282632)",
        "(-0.280000, 1.606213, 0.284792)",
        "(-0.280000, 1.603959, 0.286841)",
        "(-0.280000, 1.601707, 0.288802)",
        "(-0.280000, 1.599450, 0.290686)",
        "(-0.280000, 1.597165, 0.292514)",
        "(-0.280000, 1.594884, 0.294263)",
        "(-0.280000, 1.592544, 0.295983)",
        "(-0.280000, 1.590121, 0.297686)",
        "(-0.280000, 1.587596, 0.299384)",
        "(-0.280000, 1.584976, 0.301063)",
        "(-0.280000, 1.582335, 0.302675)",
        "(-0.280000, 1.579577, 0.304275)",
        "(-0.280000, 1.576722, 0.305846)",
        "(-0.280000, 1.573763, 0.307385)",
        "(-0.280000, 1.570718, 0.308877)",
        "(-0.280000, 1.567675, 0.310280)",
        "(-0.280000, 1.564540, 0.311635)",
        "(-0.280000, 1.561334, 0.312929)",
        "(-0.280000, 1.558059, 0.314158)",
        "(-0.280000, 1.554729, 0.315315)",
        "(-0.280000, 1.551432, 0.316369)",
        "(-0.280000, 1.548092, 0.317347)",
        "(-0.280000, 1.544716, 0.318246)",
        "(-0.280000, 1.541324, 0.319060)",
        "(-0.280000, 1.537917, 0.319789)",
        "(-0.280000, 1.534557, 0.320423)",
        "(-0.280000, 1.531198, 0.320972)",
        "(-0.280000, 1.527826, 0.321441)",
        "(-0.280000, 1.524453, 0.321828)",
        "(-0.280000, 1.521081, 0.322132)",
        "(-0.280000, 1.517763, 0.322353)",
        "(-0.280000, 1.514447, 0.322495)",
        "(-0.280000, 1.511129, 0.322559)",
        "(-0.280000, 1.507800, 0.322545)",
        "(-0.280000, 1.504510, 0.321200)",
        "(-0.280000, 1.501407, 0.318691)",
        "(-0.280000, 1.498379, 0.316155)",
        "(-0.280000, 1.495466, 0.313566)",
        "(-0.280000, 1.492573, 0.310902)",
        "(-0.280000, 1.489739, 0.308179)",
        "(-0.280000, 1.487050, 0.305418)",
        "(-0.280000, 1.484393, 0.302609)",
        "(-0.280000, 1.481767, 0.299771)",
        "(-0.280000, 1.479165, 0.296911)",
        "(-0.280000, 1.476586, 0.294038)",
        "(-0.280000, 1.474140, 0.291210)",
        "(-0.280000, 1.471713, 0.288407)",
        "(-0.280000, 1.469300, 0.285642)",
        "(-0.280000, 1.466896, 0.282931)",
        "(-0.280000, 1.464478, 0.280276)",
        "(-0.280000, 1.462120, 0.277725)",
        "(-0.280000, 1.459709, 0.275240)",
        "(-0.280000, 1.457228, 0.272815)",
        "(-0.280000, 1.454678, 0.270457)",
        "(-0.280000, 1.452036, 0.268152)",
        "(-0.280000, 1.449374, 0.265948)",
        "(-0.280000, 1.446587, 0.263771)",
        "(-0.280000, 1.443679, 0.261611)",
        "(-0.280000, 1.440647, 0.259453)",
        "(-0.280000, 1.437507, 0.257289)",
        "(-0.280000, 1.434325, 0.255169)",
        "(-0.280000, 1.431033, 0.253007)",
        "(-0.280000, 1.427644, 0.250783)",
        "(-0.280000, 1.424164, 0.248473)",
        "(-0.280000, 1.420620, 0.246064)",
        "(-0.280000, 1.417077, 0.243611)",
        "(-0.280000, 1.413505, 0.241035)",
        "(-0.280000, 1.409946, 0.238341)",
        "(-0.280000, 1.406416, 0.235510)",
        "(-0.280000, 1.402937, 0.232524)",
        "(-0.280000, 1.399573, 0.229448)",
        "(-0.280000, 1.396318, 0.226211)",
        "(-0.280000, 1.393202, 0.222819)",
        "(-0.280000, 1.390260, 0.219280)",
        "(-0.280000, 1.387516, 0.215591)",
        "(-0.280000, 1.385009, 0.211823)",
        "(-0.280000, 1.382750, 0.207932)",
        "(-0.280000, 1.380755, 0.203933)",
        "(-0.280000, 1.379048, 0.199864)",
        "(-0.280000, 1.377634, 0.195732)",
        "(-0.280000, 1.376521, 0.191611)",
        "(-0.280000, 1.375704, 0.187466)",
        "(-0.280000, 1.375171, 0.183303)",
        "(-0.280000, 1.374908, 0.179136)",
        "(-0.280000, 1.374891, 0.174995)",
        "(-0.280000, 1.375081, 0.170956)",
        "(-0.280000, 1.375440, 0.166935)",
        "(-0.280000, 1.375917, 0.162945)",
        "(-0.280000, 1.376460, 0.158986)",
        "(-0.280000, 1.377025, 0.155065)",
        "(-0.280000, 1.377567, 0.151228)",
        "(-0.280000, 1.378079, 0.147381)",
        "(-0.280000, 1.378546, 0.143526)",
        "(-0.280000, 1.378960, 0.139655)",
        "(-0.280000, 1.379322, 0.135750)",
        "(-0.280000, 1.379612, 0.131878)",
        "(-0.280000, 1.379861, 0.127967)",
        "(-0.280000, 1.380766, 0.124321)",
        "(-0.280000, 1.382286, 0.120989)",
        "(-0.280000, 1.383872, 0.117736)",
        "(-0.280000, 1.385499, 0.114604)",
        "(-0.280000, 1.387179, 0.111556)",
        "(-0.280000, 1.388915, 0.108581)",
        "(-0.280000, 1.390702, 0.105684)",
        "(-0.280000, 1.392533, 0.102868)",
        "(-0.280000, 1.394379, 0.100169)",
        "(-0.280000, 1.396255, 0.097557)",
        "(-0.280000, 1.398163, 0.095024)",
        "(-0.280000, 1.400099, 0.092569)",
        "(-0.280000, 1.402054, 0.090199)",
        "(-0.280000, 1.404004, 0.087936)",
        "(-0.280000, 1.405972, 0.085747)",
        "(-0.280000, 1.407953, 0.083632)",
        "(-0.280000, 1.409965, 0.081571)",
        "(-0.280000, 1.412008, 0.079561)",
        "(-0.280000, 1.414052, 0.077630)",
        "(-0.280000, 1.416142, 0.075733)",
        "(-0.280000, 1.418261, 0.073885)",
        "(-0.280000, 1.420409, 0.072085)",
        "(-0.280000, 1.422587, 0.070333)",
        "(-0.280000, 1.424744, 0.068666)",
        "(-0.280000, 1.426933, 0.067041)",
        "(-0.280000, 1.429153, 0.065458)",
        "(-0.280000, 1.431392, 0.063926)",
        "(-0.280000, 1.433648, 0.062445)",
        "(-0.280000, 1.435887, 0.061034)",
        "(-0.280000, 1.438139, 0.059674)",
        "(-0.280000, 1.440421, 0.058353)",
        "(-0.280000, 1.442722, 0.057078)",
        "(-0.280000, 1.445051, 0.055843)",
        "(-0.280000, 1.447358, 0.054674)",
        "(-0.280000, 1.449694, 0.053544)",
        "(-0.280000, 1.452054, 0.052455)",
        "(-0.280000, 1.454447, 0.051405)",
        "(-0.280000, 1.457362, 0.051618)",
        "(-0.280000, 1.460554, 0.052816)",
        "(-0.280000, 1.463703, 0.054086)",
        "(-0.280000, 1.466794, 0.055432)",
        "(-0.280000, 1.469843, 0.056892)",
        "(-0.280000, 1.472840, 0.058496)",
        "(-0.280000, 1.475747, 0.060278)",
        "(-0.280000, 1.478611, 0.062236)",
        "(-0.280000, 1.481414, 0.064364)",
        "(-0.280000, 1.484157, 0.066655)",
        "(-0.280000, 1.486835, 0.069099)",
        "(-0.280000, 1.489385, 0.071675)",
        "(-0.280000, 1.491858, 0.074348)",
        "(-0.280000, 1.494260, 0.077092)",
        "(-0.280000, 1.496581, 0.079864)",
        "(-0.280000, 1.498840, 0.082632)",
        "(-0.280000, 1.500977, 0.085372)",
        "(-0.280000, 1.503055, 0.088032)",
        "(-0.280000, 1.505091, 0.090585)",
        "(-0.280000, 1.507081, 0.092993)",
        "(-0.280000, 1.509033, 0.095229)",
        "(-0.280000, 1.510884, 0.097268)",
        "(-0.280000, 1.512711, 0.099077)",
        "(-0.280000, 1.514529, 0.100638)",
        "(-0.280000, 1.516355, 0.101937)",
        "(-0.280000, 1.518201, 0.102957)",
        "(-0.280000, 1.520026, 0.103686)",
        "(-0.280000, 1.521917, 0.104126)",
        "(-0.280000, 1.523890, 0.104281)",
        "(-0.280000, 1.525968, 0.104159)",
        "(-0.280000, 1.528159, 0.103773)",
        "(-0.280000, 1.530433, 0.103129)",
        "(-0.280000, 1.532856, 0.102257)",
        "(-0.280000, 1.535423, 0.101185)",
        "(-0.280000, 1.538140, 0.099938)",
        "(-0.280000, 1.541009, 0.098543)",
        "(-0.280000, 1.543994, 0.097028)",
        "(-0.280000, 1.547121, 0.095433)",
        "(-0.280000, 1.550372, 0.093785)",
        "(-0.280000, 1.553723, 0.092119)",
        "(-0.280000, 1.557162, 0.090467)",
        "(-0.280000, 1.560661, 0.088847)",
        "(-0.280000, 1.564211, 0.087302)",
        "(-0.280000, 1.567804, 0.085856)",
        "(-0.280000, 1.571422, 0.084543)",
        "(-0.280000, 1.575062, 0.083387)",
        "(-0.280000, 1.578695, 0.082393)",
        "(-0.280000, 1.582353, 0.081613)",
        "(-0.280000, 1.586042, 0.081061)",
        "(-0.280000, 1.589771, 0.080749)",
        "(-0.280000, 1.593532, 0.080675)",
        "(-0.280000, 1.597269, 0.080769)",
        "(-0.280000, 1.601067, 0.081061)",
        "(-0.280000, 1.604935, 0.081528)",
        "(-0.280000, 1.608877, 0.082168)",
        "(-0.280000, 1.612172, 0.083646)",
        "(-0.280000, 1.614447, 0.086081)",
        "(-0.280000, 1.616681, 0.088591)",
        "(-0.280000, 1.618852, 0.091148)",
        "(-0.280000, 1.620964, 0.093760)",
        "(-0.280000, 1.623014, 0.096423)",
        "(-0.280000, 1.624952, 0.099066)",
        "(-0.280000, 1.626824, 0.101746)",
        "(-0.280000, 1.628628, 0.104463)",
        "(-0.280000, 1.630364, 0.107211)",
        "(-0.280000, 1.632039, 0.110002)",
        "(-0.280000, 1.633621, 0.112781)",
        "(-0.280000, 1.635137, 0.115590)",
        "(-0.280000, 1.636591, 0.118438)",
        "(-0.280000, 1.637977, 0.121308)",
        "(-0.280000, 1.639295, 0.124204)",
        "(-0.280000, 1.640524, 0.127073)",
        "(-0.280000, 1.641684, 0.129954)",
        "(-0.280000, 1.642778, 0.132851)",
        "(-0.280000, 1.643806, 0.135769)",
        "(-0.280000, 1.644765, 0.138689)",
        "(-0.280000, 1.645640, 0.141565)",
        "(-0.280000, 1.646456, 0.144464)",
        "(-0.280000, 1.647211, 0.147383)",
        "(-0.280000, 1.647905, 0.150328)",
        "(-0.280000, 1.648538, 0.153294)",
        "(-0.280000, 1.649097, 0.156220)",
        "(-0.280000, 1.649599, 0.159184)",
        "(-0.280000, 1.650041, 0.162180)",
        "(-0.280000, 1.650422, 0.165220)",
        "(-0.280000, 1.650741, 0.168314)",
        "(-0.280000, 1.650990, 0.171367)",
        "(-0.280000, 1.651173, 0.174466)",
        "(-0.280000, 1.651290, 0.177605)",
        "(-0.280000, 1.651337, 0.180763)",
        "(-0.280000, 1.651313, 0.183948)",
        "(-0.280000, 1.651219, 0.187087)",
        "(-0.280000, 1.650463, 0.190203)",
        "(-0.280000, 1.649026, 0.193272)",
        "(-0.280000, 1.647671, 0.196336)",
        "(-0.280000, 1.646402, 0.199422)",
        "(-0.280000, 1.645231, 0.202453)",
        "(-0.280000, 1.644142, 0.205532)",
        "(-0.280000, 1.643121, 0.208675)",
        "(-0.280000, 1.642146, 0.211891)",
        "(-0.280000, 1.641188, 0.215189)",
        "(-0.280000, 1.640240, 0.218452)",
        "(-0.280000, 1.639232, 0.221788)",
        "(-0.280000, 1.638125, 0.225164)",
        "(-0.280000, 1.636902, 0.228583)",
        "(-0.280000, 1.635568, 0.232015)",
        "(-0.280000, 1.634163, 0.235363)",
        "(-0.280000, 1.632647, 0.238715)",
        "(-0.280000, 1.631026, 0.242055)",
        "(-0.280000, 1.629300, 0.245376)",
        "(-0.280000, 1.627471, 0.248668)",
        "(-0.280000, 1.625590, 0.251844)",
        "(-0.280000, 1.623614, 0.254982)",
        "(-0.280000, 1.621540, 0.258084)",
        "(-0.280000, 1.619377, 0.261133)",
        "(-0.280000, 1.617120, 0.264135)",
        "(-0.280000, 1.614823, 0.267020)",
        "(-0.280000, 1.612450, 0.269841)",
        "(-0.280000, 1.610002, 0.272594)",
        "(-0.280000, 1.607494, 0.275266)",
        "(-0.280000, 1.604926, 0.277858)",
        "(-0.280000, 1.602343, 0.280329)",
        "(-0.280000, 1.599709, 0.282719)",
        "(-0.280000, 1.597016, 0.285037)",
        "(-0.280000, 1.594256, 0.287289)",
        "(-0.280000, 1.591422, 0.289480)",
        "(-0.280000, 1.588576, 0.291562)",
        "(-0.280000, 1.585633, 0.293600)",
        "(-0.280000, 1.582579, 0.295595)",
        "(-0.280000, 1.579386, 0.297559)",
        "(-0.280000, 1.576039, 0.299491)",
        "(-0.280000, 1.572650, 0.301320)",
        "(-0.280000, 1.569088, 0.303111)",
        "(-0.280000, 1.565357, 0.304849)",
        "(-0.280000, 1.561463, 0.306520)",
        "(-0.280000, 1.557420, 0.308104)",
        "(-0.280000, 1.553386, 0.309538)",
        "(-0.280000, 1.549247, 0.310863)",
        "(-0.280000, 1.545020, 0.312067)",
        "(-0.280000, 1.540753, 0.313133)",
        "(-0.280000, 1.536467, 0.314059)",
        "(-0.280000, 1.532249, 0.314828)",
        "(-0.280000, 1.528050, 0.315459)",
        "(-0.280000, 1.523822, 0.315958)",
        "(-0.280000, 1.519674, 0.316318)",
        "(-0.280000, 1.515555, 0.316548)",
        "(-0.280000, 1.511520, 0.316652)",
        "(-0.280000, 1.507512, 0.316636)",
        "(-0.280000, 1.503514, 0.316502)",
        "(-0.280000, 1.499521, 0.316249)",
        "(-0.280000, 1.495538, 0.315879)",
        "(-0.280000, 1.491637, 0.315401)",
        "(-0.280000, 1.487728, 0.314806)",
        "(-0.280000, 1.483823, 0.314094)",
        "(-0.280000, 1.479901, 0.313258)",
        "(-0.280000, 1.475973, 0.312299)",
        "(-0.280000, 1.472125, 0.311237)",
        "(-0.280000, 1.468247, 0.310042)",
        "(-0.280000, 1.464351, 0.308711)",
        "(-0.280000, 1.460432, 0.307236)",
        "(-0.280000, 1.456487, 0.305610)",
        "(-0.280000, 1.452640, 0.303881)",
        "(-0.280000, 1.448787, 0.302001)",
        "(-0.280000, 1.444937, 0.299969)",
        "(-0.280000, 1.441110, 0.297787)",
        "(-0.280000, 1.437294, 0.295443)",
        "(-0.280000, 1.433592, 0.292997)",
        "(-0.280000, 1.429921, 0.290394)",
        "(-0.280000, 1.426289, 0.287631)",
        "(-0.280000, 1.422724, 0.284723)",
        "(-0.280000, 1.419236, 0.281676)",
        "(-0.280000, 1.415907, 0.278561)",
        "(-0.280000, 1.412671, 0.275320)",
        "(-0.280000, 1.409531, 0.271957)",
        "(-0.280000, 1.406484, 0.268460)",
        "(-0.280000, 1.403546, 0.264845)",
        "(-0.280000, 1.400786, 0.261201)",
        "(-0.280000, 1.398144, 0.257458)",
        "(-0.280000, 1.395640, 0.253643)",
        "(-0.280000, 1.393270, 0.249753)",
        "(-0.280000, 1.391044, 0.245804)",
        "(-0.280000, 1.388993, 0.241869)",
        "(-0.280000, 1.387072, 0.237868)",
        "(-0.280000, 1.385288, 0.233819)",
        "(-0.280000, 1.383638, 0.229714)",
        "(-0.280000, 1.382120, 0.225547)",
        "(-0.280000, 1.380767, 0.221425)",
        "(-0.280000, 1.379548, 0.217267)",
        "(-0.280000, 1.378462, 0.213066)",
        "(-0.280000, 1.377510, 0.208825)",
        "(-0.280000, 1.376690, 0.204533)",
        "(-0.280000, 1.376019, 0.200290)",
        "(-0.280000, 1.375481, 0.196007)",
        "(-0.280000, 1.375079, 0.191695)",
        "(-0.280000, 1.374815, 0.187373)",
        "(-0.280000, 1.374690, 0.183058)",
        "(-0.280000, 1.374700, 0.178836)",
        "(-0.280000, 1.374841, 0.174651)",
        "(-0.280000, 1.375109, 0.170495)",
        "(-0.280000, 1.375502, 0.166370)",
        "(-0.280000, 1.376016, 0.162294)",
        "(-0.280000, 1.376637, 0.158338)",
        "(-0.280000, 1.377367, 0.154436)",
        "(-0.280000, 1.378210, 0.150598)",
        "(-0.280000, 1.379208, 0.146814)",
        "(-0.280000, 1.380394, 0.143105)",
        "(-0.280000, 1.381770, 0.139556)",
        "(-0.280000, 1.383376, 0.136104)",
        "(-0.280000, 1.385211, 0.132786)",
        "(-0.280000, 1.387276, 0.129610)",
        "(-0.280000, 1.389570, 0.126587)",
        "(-0.280000, 1.392041, 0.123799)",
        "(-0.280000, 1.394699, 0.121196)",
        "(-0.280000, 1.397523, 0.118785)",
        "(-0.280000, 1.400478, 0.116580)",
        "(-0.280000, 1.403540, 0.114575)",
        "(-0.280000, 1.406664, 0.112796)",
        "(-0.280000, 1.409844, 0.111188)",
        "(-0.280000, 1.413067, 0.109730)",
        "(-0.280000, 1.416297, 0.108414)",
        "(-0.280000, 1.419513, 0.107224)",
        "(-0.280000, 1.422666, 0.106176)",
        "(-0.280000, 1.425762, 0.105210)",
        "(-0.280000, 1.428795, 0.104294)",
        "(-0.280000, 1.431760, 0.103402)",
        "(-0.280000, 1.434631, 0.102522)",
        "(-0.280000, 1.437368, 0.101664)",
        "(-0.280000, 1.440020, 0.100758)",
        "(-0.280000, 1.442582, 0.099783)",
        "(-0.280000, 1.445067, 0.098717)",
        "(-0.280000, 1.447469, 0.097549)",
        "(-0.280000, 1.449741, 0.096306)",
        "(-0.280000, 1.451960, 0.094924)",
        "(-0.280000, 1.454136, 0.093398)",
        "(-0.280000, 1.456289, 0.091717)",
        "(-0.280000, 1.458446, 0.089874)",
        "(-0.280000, 1.460538, 0.087916)",
        "(-0.280000, 1.462675, 0.085795)",
        "(-0.280000, 1.464880, 0.083516)",
        "(-0.280000, 1.467168, 0.081095)",
        "(-0.280000, 1.469563, 0.078544)",
        "(-0.280000, 1.471984, 0.075913)",
        "(-0.280000, 1.474529, 0.073192)",
        "(-0.280000, 1.477201, 0.070400)",
        "(-0.280000, 1.479987, 0.067571)",
        "(-0.280000, 1.482880, 0.064727)",
        "(-0.280000, 1.485817, 0.061898)",
        "(-0.280000, 1.488840, 0.059098)",
        "(-0.280000, 1.491949, 0.056340)",
        "(-0.280000, 1.495139, 0.053636)",
        "(-0.280000, 1.498387, 0.051009)",
        "(-0.280000, 1.501646, 0.048464)",
        "(-0.280000, 1.504938, 0.046000)",
        "(-0.280000, 1.508243, 0.043633)",
        "(-0.280000, 1.511562, 0.041394)",
        "(-0.280000, 1.514852, 0.040081)",
        "(-0.280000, 1.518015, 0.040224)",
        "(-0.280000, 1.521102, 0.040432)",
        "(-0.280000, 1.524110, 0.040701)",
        "(-0.280000, 1.527052, 0.041026)",
        "(-0.280000, 1.529948, 0.041407)",
        "(-0.280000, 1.532761, 0.041836)",
        "(-0.280000, 1.535547, 0.042319)",
        "(-0.280000, 1.538328, 0.042858)",
        "(-0.280000, 1.541106, 0.043454)",
        "(-0.280000, 1.543880, 0.044108)",
        "(-0.280000, 1.546596, 0.044807)",
        "(-0.280000, 1.549311, 0.045563)",
        "(-0.280000, 1.552037, 0.046381)",
        "(-0.280000, 1.554775, 0.047264)",
        "(-0.280000, 1.557520, 0.048211)",
        "(-0.280000, 1.560212, 0.049202)",
        "(-0.280000, 1.562911, 0.050259)",
        "(-0.280000, 1.565618, 0.051384)",
        "(-0.280000, 1.568339, 0.052592)",
        "(-0.280000, 1.570254, 0.055600)",
        "(-0.280000, 1.572011, 0.058663)",
        "(-0.280000, 1.573686, 0.061789)",
        "(-0.280000, 1.575291, 0.064946)",
        "(-0.280000, 1.576835, 0.068114)",
        "(-0.280000, 1.578316, 0.071252)",
        "(-0.280000, 1.579700, 0.074308)",
        "(-0.280000, 1.581074, 0.077307)",
        "(-0.280000, 1.582459, 0.080227)",
        "(-0.280000, 1.583872, 0.083053)",
        "(-0.280000, 1.585328, 0.085773)",
        "(-0.280000, 1.586791, 0.088326)",
        "(-0.280000, 1.588339, 0.090751)",
        "(-0.280000, 1.589986, 0.093040)",
        "(-0.280000, 1.591750, 0.095193)",
        "(-0.280000, 1.593653, 0.097215)",
        "(-0.280000, 1.595665, 0.099070)",
        "(-0.280000, 1.597840, 0.100805)",
        "(-0.280000, 1.600201, 0.102446)",
        "(-0.280000, 1.602744, 0.104003)",
        "(-0.280000, 1.605476, 0.105501)",
        "(-0.280000, 1.608356, 0.106911)",
        "(-0.280000, 1.611416, 0.108309)",
        "(-0.280000, 1.614650, 0.109733)",
        "(-0.280000, 1.618046, 0.111220)",
        "(-0.280000, 1.621563, 0.112792)",
        "(-0.280000, 1.625129, 0.114411)",
        "(-0.280000, 1.628753, 0.116180)",
        "(-0.280000, 1.632383, 0.118104)",
        "(-0.280000, 1.636051, 0.120182)",
        "(-0.280000, 1.638703, 0.122883)",
        "(-0.280000, 1.640121, 0.126113)",
        "(-0.280000, 1.641470, 0.129408)",
        "(-0.280000, 1.642737, 0.132740)",
        "(-0.280000, 1.643919, 0.136102)",
        "(-0.280000, 1.645022, 0.139512)",
        "(-0.280000, 1.646018, 0.142877)",
        "(-0.280000, 1.646932, 0.146275)",
        "(-0.280000, 1.647769, 0.149726)",
        "(-0.280000, 1.648523, 0.153219)",
        "(-0.280000, 1.649197, 0.156779)",
        "(-0.280000, 1.649775, 0.160325)",
        "(-0.280000, 1.650273, 0.163970)",
        "(-0.280000, 1.650687, 0.167732)",
        "(-0.280000, 1.651005, 0.171590)",
        "(-0.280000, 1.651221, 0.175529)",
        "(-0.280000, 1.651326, 0.179441)",
        "(-0.280000, 1.651322, 0.183427)",
        "(-0.280000, 1.651201, 0.187494)",
        "(-0.280000, 1.650958, 0.191639)",
        "(-0.280000, 1.650585, 0.195852)",
        "(-0.280000, 1.650091, 0.200011)",
        "(-0.280000, 1.649459, 0.204245)",
        "(-0.280000, 1.648686, 0.208529)",
        "(-0.280000, 1.647763, 0.212864)",
        "(-0.280000, 1.646688, 0.217229)",
        "(-0.280000, 1.645491, 0.221506)",
        "(-0.280000, 1.644139, 0.225805)",
        "(-0.280000, 1.642639, 0.230091)",
        "(-0.280000, 1.640991, 0.234354)",
        "(-0.280000, 1.639194, 0.238587)",
        "(-0.280000, 1.637305, 0.242667)",
        "(-0.280000, 1.635288, 0.246685)",
        "(-0.280000, 1.633149, 0.250626)",
        "(-0.280000, 1.630908, 0.254461)",
        "(-0.280000, 1.628571, 0.258189)",
        "(-0.280000, 1.626181, 0.261753)",
        "(-0.280000, 1.623714, 0.265201)",
        "(-0.280000, 1.621172, 0.268538)",
        "(-0.280000, 1.618569, 0.271756)",
        "(-0.280000, 1.615909, 0.274854)",
        "(-0.280000, 1.613228, 0.277801)",
        "(-0.280000, 1.610502, 0.280635)",
        "(-0.280000, 1.607732, 0.283360)",
        "(-0.280000, 1.604917, 0.285981)",
        "(-0.280000, 1.601259, 0.287536)",
        "(-0.280000, 1.596969, 0.288063)",
        "(-0.280000, 1.592765, 0.288456)",
        "(-0.280000, 1.588631, 0.288686)",
        "(-0.280000, 1.584518, 0.288731)",
        "(-0.280000, 1.580421, 0.288567)",
        "(-0.280000, 1.576377, 0.288148)",
        "(-0.280000, 1.572319, 0.287508)",
        "(-0.280000, 1.568253, 0.286654)",
        "(-0.280000, 1.564183, 0.285590)",
        "(-0.280000, 1.560115, 0.284326)",
        "(-0.280000, 1.556160, 0.282846)",
        "(-0.280000, 1.552246, 0.281211)",
        "(-0.280000, 1.548386, 0.279444)",
        "(-0.280000, 1.544609, 0.277579)",
        "(-0.280000, 1.540919, 0.275648)",
        "(-0.280000, 1.537409, 0.273655)",
        "(-0.280000, 1.534010, 0.271674)",
        "(-0.280000, 1.530715, 0.269733)",
        "(-0.280000, 1.527526, 0.267876)",
        "(-0.280000, 1.524425, 0.266132)",
        "(-0.280000, 1.521488, 0.264518)",
        "(-0.280000, 1.518600, 0.263084)",
        "(-0.280000, 1.515734, 0.261849)",
        "(-0.280000, 1.512861, 0.260827)",
        "(-0.280000, 1.509955, 0.260029)",
        "(-0.280000, 1.507100, 0.259460)",
        "(-0.280000, 1.504138, 0.259119)",
        "(-0.280000, 1.501056, 0.258996)",
        "(-0.280000, 1.497830, 0.259074)",
        "(-0.280000, 1.494447, 0.259330)",
        "(-0.280000, 1.490975, 0.259761)",
        "(-0.280000, 1.487296, 0.260318)",
        "(-0.280000, 1.483414, 0.260963)",
        "(-0.280000, 1.479328, 0.261664)",
        "(-0.280000, 1.475056, 0.262391)",
        "(-0.280000, 1.470662, 0.263127)",
        "(-0.280000, 1.466099, 0.263813)",
        "(-0.280000, 1.461364, 0.264409)",
        "(-0.280000, 1.456481, 0.264866)",
        "(-0.280000, 1.451472, 0.265151)",
        "(-0.280000, 1.446408, 0.265269)",
        "(-0.280000, 1.441283, 0.265157)",
        "(-0.280000, 1.436097, 0.264773)",
        "(-0.280000, 1.430884, 0.264082)",
        "(-0.280000, 1.425665, 0.263056)",
        "(-0.280000, 1.420529, 0.261750)",
        "(-0.280000, 1.415437, 0.260073)",
        "(-0.280000, 1.410402, 0.258008)",
        "(-0.280000, 1.405440, 0.255557)",
        "(-0.280000, 1.400590, 0.252745)",
        "(-0.280000, 1.395921, 0.249706)",
        "(-0.280000, 1.391355, 0.246375)",
        "(-0.280000, 1.386885, 0.242796)",
        "(-0.280000, 1.382478, 0.239000)",
        "(-0.280000, 1.379207, 0.234565)",
        "(-0.280000, 1.377311, 0.229647)",
        "(-0.280000, 1.375603, 0.224674)",
        "(-0.280000, 1.374096, 0.219691)",
        "(-0.280000, 1.372786, 0.214709)",
        "(-0.280000, 1.371673, 0.209754)",
        "(-0.280000, 1.370766, 0.204918)",
        "(-0.280000, 1.370038, 0.200131)",
        "(-0.280000, 1.369482, 0.195398)",
        "(-0.280000, 1.369092, 0.190747)",
        "(-0.280000, 1.368860, 0.186183)",
        "(-0.280000, 1.368775, 0.181755)",
        "(-0.280000, 1.368827, 0.177430)",
        "(-0.280000, 1.369006, 0.173204)",
        "(-0.280000, 1.369303, 0.169069)",
        "(-0.280000, 1.369718, 0.164986)",
        "(-0.280000, 1.370236, 0.161011)",
        "(-0.280000, 1.370867, 0.157059)",
        "(-0.280000, 1.371611, 0.153112)",
        "(-0.280000, 1.372475, 0.149160)",
        "(-0.280000, 1.373452, 0.145231)",
        "(-0.280000, 1.374517, 0.141411)",
        "(-0.280000, 1.375700, 0.137591)",
        "(-0.280000, 1.376995, 0.133794)",
        "(-0.280000, 1.378400, 0.130025)",
        "(-0.280000, 1.379912, 0.126299)",
        "(-0.280000, 1.381497, 0.122689)",
        "(-0.280000, 1.383193, 0.119103)",
        "(-0.280000, 1.384986, 0.115571)",
        "(-0.280000, 1.386868, 0.112107)",
        "(-0.280000, 1.388845, 0.108699)",
        "(-0.280000, 1.390867, 0.105423)",
        "(-0.280000, 1.392974, 0.102211)",
        "(-0.280000, 1.395159, 0.099068)",
        "(-0.280000, 1.397414, 0.096005)",
        "(-0.280000, 1.399742, 0.093014)",
        "(-0.280000, 1.402096, 0.090149)",
        "(-0.280000, 1.404509, 0.087366)",
        "(-0.280000, 1.406975, 0.084665)",
        "(-0.280000, 1.409483, 0.082057)",
        "(-0.280000, 1.412034, 0.079536)",
        "(-0.280000, 1.414591, 0.077133)",
        "(-0.280000, 1.417192, 0.074808)",
        "(-0.280000, 1.419838, 0.072556)",
        "(-0.280000, 1.422533, 0.070375)",
        "(-0.280000, 1.426018, 0.069276)",
        "(-0.280000, 1.430075, 0.069214)",
        "(-0.280000, 1.434060, 0.069247)",
        "(-0.280000, 1.437981, 0.069401)",
        "(-0.280000, 1.441861, 0.069672)",
        "(-0.280000, 1.445687, 0.070050)",
        "(-0.280000, 1.449393, 0.070561)",
        "(-0.280000, 1.453039, 0.071154)",
        "(-0.280000, 1.456602, 0.071816)",
        "(-0.280000, 1.460078, 0.072532)",
        "(-0.280000, 1.463460, 0.073286)",
        "(-0.280000, 1.466680, 0.074078)",
        "(-0.280000, 1.469794, 0.074862)",
        "(-0.280000, 1.472803, 0.075620)",
        "(-0.280000, 1.475695, 0.076331)",
        "(-0.280000, 1.478477, 0.076974)",
        "(-0.280000, 1.481118, 0.077543)",
        "(-0.280000, 1.483662, 0.078004)",
        "(-0.280000, 1.486137, 0.078340)",
        "(-0.280000, 1.488553, 0.078536)",
        "(-0.280000, 1.490931, 0.078583)",
        "(-0.280000, 1.493229, 0.078483)",
        "(-0.280000, 1.495526, 0.078220)",
        "(-0.280000, 1.497839, 0.077795)",
        "(-0.280000, 1.500189, 0.077209)",
        "(-0.280000, 1.502582, 0.076473)",
        "(-0.280000, 1.504960, 0.075600)",
        "(-0.280000, 1.507416, 0.074594)",
        "(-0.280000, 1.509947, 0.073476)",
        "(-0.280000, 1.512566, 0.072260)",
        "(-0.280000, 1.515268, 0.070971)",
        "(-0.280000, 1.517994, 0.069626)",
        "(-0.280000, 1.520827, 0.068248)",
        "(-0.280000, 1.523750, 0.066869)",
        "(-0.280000, 1.526757, 0.065510)",
        "(-0.280000, 1.529853, 0.064198)",
        "(-0.280000, 1.532960, 0.062952)",
        "(-0.280000, 1.536144, 0.061806)",
        "(-0.280000, 1.539400, 0.060786)",
        "(-0.280000, 1.542694, 0.059916)",
        "(-0.280000, 1.546020, 0.059217)",
        "(-0.280000, 1.549307, 0.058689)",
        "(-0.280000, 1.552587, 0.058366)",
        "(-0.280000, 1.555856, 0.058260)",
        "(-0.280000, 1.559102, 0.058387)",
        "(-0.280000, 1.562307, 0.058749)",
        "(-0.280000, 1.565416, 0.059324)",
        "(-0.280000, 1.568457, 0.060128)",
        "(-0.280000, 1.571444, 0.061158)",
        "(-0.280000, 1.574371, 0.062398)",
        "(-0.280000, 1.577218, 0.063814)",
        "(-0.280000, 1.579942, 0.065347)",
        "(-0.280000, 1.582621, 0.066994)",
        "(-0.280000, 1.585255, 0.068710)",
        "(-0.280000, 1.587854, 0.070490)",
        "(-0.280000, 1.590409, 0.072329)",
        "(-0.280000, 1.592885, 0.074200)",
        "(-0.280000, 1.595336, 0.076141)",
        "(-0.280000, 1.597748, 0.078144)",
        "(-0.280000, 1.600119, 0.080207)",
        "(-0.280000, 1.602448, 0.082333)",
        "(-0.280000, 1.604689, 0.084473)",
        "(-0.280000, 1.606883, 0.086667)",
        "(-0.280000, 1.609027, 0.088912)",
        "(-0.280000, 1.611112, 0.091198)",
        "(-0.280000, 1.613141, 0.093527)",
        "(-0.280000, 1.615081, 0.095858)",
        "(-0.280000, 1.616967, 0.098231)",
        "(-0.280000, 1.618808, 0.100657)",
        "(-0.280000, 1.620599, 0.103131)",
        "(-0.280000, 1.622341, 0.105655)",
        "(-0.280000, 1.623999, 0.108177)",
        "(-0.280000, 1.625602, 0.110738)",
        "(-0.280000, 1.627152, 0.113343)",
        "(-0.280000, 1.628655, 0.116001)",
        "(-0.280000, 1.630099, 0.118696)",
        "(-0.280000, 1.631456, 0.121371)",
        "(-0.280000, 1.632756, 0.124080)",
        "(-0.280000, 1.633996, 0.126820)",
        "(-0.280000, 1.635185, 0.129609)",
        "(-0.280000, 1.636316, 0.132439)",
        "(-0.280000, 1.637367, 0.135247)",
        "(-0.280000, 1.638366, 0.138109)",
        "(-0.280000, 1.639304, 0.141004)",
        "(-0.280000, 1.640180, 0.143932)",
        "(-0.280000, 1.640996, 0.146902)",
        "(-0.280000, 1.641732, 0.149836)",
        "(-0.280000, 1.642405, 0.152804)",
        "(-0.280000, 1.643016, 0.155808)",
        "(-0.280000, 1.643564, 0.158856)",
        "(-0.280000, 1.644049, 0.161963)",
        "(-0.280000, 1.644458, 0.165051)",
        "(-0.280000, 1.644801, 0.168200)",
        "(-0.280000, 1.645073, 0.171402)",
        "(-0.280000, 1.645271, 0.174630)",
        "(-0.280000, 1.645392, 0.177889)",
        "(-0.280000, 1.645434, 0.181102)",
        "(-0.280000, 1.645400, 0.184331)",
        "(-0.280000, 1.645288, 0.187568)",
        "(-0.280000, 1.645100, 0.190789)",
        "(-0.280000, 1.644840, 0.193958)",
        "(-0.280000, 1.644515, 0.197032)",
        "(-0.280000, 1.644127, 0.200050)",
        "(-0.280000, 1.643671, 0.203007)",
        "(-0.280000, 1.643107, 0.205915)",
        "(-0.280000, 1.642399, 0.208763)",
        "(-0.280000, 1.641527, 0.211508)",
        "(-0.280000, 1.640458, 0.214209)",
        "(-0.280000, 1.639181, 0.216848)",
        "(-0.280000, 1.637687, 0.219430)",
        "(-0.280000, 1.635970, 0.221956)",
        "(-0.280000, 1.634067, 0.224330)",
        "(-0.280000, 1.631966, 0.226620)",
        "(-0.280000, 1.629683, 0.228811)",
        "(-0.280000, 1.627248, 0.230878)",
        "(-0.280000, 1.624686, 0.232814)",
        "(-0.280000, 1.622043, 0.234567)",
        "(-0.280000, 1.619336, 0.236177)",
        "(-0.280000, 1.616589, 0.237649)",
        "(-0.280000, 1.613839, 0.238984)",
        "(-0.280000, 1.611105, 0.240203)",
        "(-0.280000, 1.608423, 0.241296)",
        "(-0.280000, 1.605807, 0.242308)",
        "(-0.280000, 1.603264, 0.243273)",
        "(-0.280000, 1.600795, 0.244227)",
        "(-0.280000, 1.598412, 0.245198)",
        "(-0.280000, 1.596154, 0.246164)",
        "(-0.280000, 1.593983, 0.247202)",
        "(-0.280000, 1.591902, 0.248334)",
        "(-0.280000, 1.589898, 0.249589)",
        "(-0.280000, 1.587966, 0.250984)",
        "(-0.280000, 1.586158, 0.252467)",
        "(-0.280000, 1.584403, 0.254119)",
        "(-0.280000, 1.582701, 0.255937)",
        "(-0.280000, 1.581040, 0.257924)",
        "(-0.280000, 1.579399, 0.260090)",
        "(-0.280000, 1.577838, 0.262367)",
        "(-0.280000, 1.576252, 0.264832)",
        "(-0.280000, 1.574607, 0.267493)",
        "(-0.280000, 1.572880, 0.270332)",
        "(-0.280000, 1.571060, 0.273332)",
        "(-0.280000, 1.569229, 0.276417)",
        "(-0.280000, 1.567293, 0.279615)",
        "(-0.280000, 1.565266, 0.282899)",
        "(-0.280000, 1.563184, 0.286218)",
        "(-0.280000, 1.561061, 0.289550)",
        "(-0.280000, 1.558925, 0.292870)",
        "(-0.280000, 1.556756, 0.296165)",
        "(-0.280000, 1.554562, 0.299424)",
        "(-0.280000, 1.552329, 0.302644)",
        "(-0.280000, 1.550037, 0.305816)",
        "(-0.280000, 1.547706, 0.308928)",
        "(-0.280000, 1.545258, 0.312003)",
        "(-0.280000, 1.542689, 0.315027)",
        "(-0.280000, 1.539978, 0.318007)",
        "(-0.280000, 1.536940, 0.319982)",
        "(-0.280000, 1.533679, 0.320574)",
        "(-0.280000, 1.530389, 0.321092)",
        "(-0.280000, 1.527094, 0.321532)",
        "(-0.280000, 1.523790, 0.321894)",
        "(-0.280000, 1.520491, 0.322177)",
        "(-0.280000, 1.517277, 0.322379)",
        "(-0.280000, 1.514068, 0.322506)",
        "(-0.280000, 1.510879, 0.322561)",
        "(-0.280000, 1.507724, 0.322544)",
        "(-0.280000, 1.504594, 0.322458)",
        "(-0.280000, 1.501550, 0.322307)",
        "(-0.280000, 1.498534, 0.322093)",
        "(-0.280000, 1.495532, 0.321815)",
        "(-0.280000, 1.492556, 0.321475)",
        "(-0.280000, 1.489542, 0.321066)",
        "(-0.280000, 1.486670, 0.320614)",
        "(-0.280000, 1.483824, 0.320106)",
        "(-0.280000, 1.480983, 0.319540)",
        "(-0.280000, 1.478141, 0.318911)",
        "(-0.280000, 1.475300, 0.318221)",
        "(-0.280000, 1.472518, 0.317485)",
        "(-0.280000, 1.469702, 0.316678)",
        "(-0.280000, 1.466865, 0.315799)",
        "(-0.280000, 1.463987, 0.314841)",
        "(-0.280000, 1.461089, 0.313806)",
        "(-0.280000, 1.458252, 0.312723)",
        "(-0.280000, 1.455400, 0.311563)",
        "(-0.280000, 1.452550, 0.310330)",
        "(-0.280000, 1.449701, 0.309023)",
        "(-0.280000, 1.446844, 0.307633)",
        "(-0.280000, 1.444061, 0.306202)",
        "(-0.280000, 1.441278, 0.304692)",
        "(-0.280000, 1.438492, 0.303097)",
        "(-0.280000, 1.435704, 0.301416)",
        "(-0.280000, 1.432905, 0.299638)",
        "(-0.280000, 1.430162, 0.297804)",
        "(-0.280000, 1.427750, 0.295384)",
        "(-0.280000, 1.425699, 0.292368)",
        "(-0.280000, 1.423582, 0.289387)",
        "(-0.280000, 1.421391, 0.286438)",
        "(-0.280000, 1.419196, 0.283579)",
        "(-0.280000, 1.416911, 0.280735)",
        "(-0.280000, 1.414542, 0.277893)",
        "(-0.280000, 1.412104, 0.275037)",
        "(-0.280000, 1.409623, 0.272157)",
        "(-0.280000, 1.407189, 0.269303)",
        "(-0.280000, 1.404766, 0.266376)",
        "(-0.280000, 1.402391, 0.263365)",
        "(-0.280000, 1.400048, 0.260297)",
        "(-0.280000, 1.397721, 0.257213)",
        "(-0.280000, 1.395419, 0.254184)",
        "(-0.280000, 1.393064, 0.251139)",
        "(-0.280000, 1.390645, 0.248075)",
        "(-0.280000, 1.388157, 0.244997)",
        "(-0.280000, 1.385593, 0.241891)",
        "(-0.280000, 1.382993, 0.238825)",
        "(-0.280000, 1.380314, 0.235689)",
        "(-0.280000, 1.378266, 0.232192)",
        "(-0.280000, 1.376861, 0.228394)",
        "(-0.280000, 1.375553, 0.224517)",
        "(-0.280000, 1.374373, 0.220657)",
        "(-0.280000, 1.373295, 0.216734)",
        "(-0.280000, 1.372324, 0.212749)",
        "(-0.280000, 1.371464, 0.208719)",
        "(-0.280000, 1.370721, 0.204652)",
        "(-0.280000, 1.370107, 0.200639)",
        "(-0.280000, 1.369609, 0.196611)",
        "(-0.280000, 1.369227, 0.192575)",
        "(-0.280000, 1.368960, 0.188518)",
        "(-0.280000, 1.368810, 0.184457)",
        "(-0.280000, 1.368777, 0.180478)",
        "(-0.280000, 1.368855, 0.176504)",
        "(-0.280000, 1.369045, 0.172553)",
        "(-0.280000, 1.369344, 0.168617)",
        "(-0.280000, 1.369749, 0.164720)",
        "(-0.280000, 1.370249, 0.160924)",
        "(-0.280000, 1.370851, 0.157151)",
        "(-0.280000, 1.371551, 0.153411)",
        "(-0.280000, 1.372349, 0.149705)",
        "(-0.280000, 1.373243, 0.146030)",
        "(-0.280000, 1.374210, 0.142472)",
        "(-0.280000, 1.375266, 0.138949)",
        "(-0.280000, 1.376412, 0.135458)",
        "(-0.280000, 1.377640, 0.132021)",
        "(-0.280000, 1.378948, 0.128640)",
        "(-0.280000, 1.380307, 0.125374)",
        "(-0.280000, 1.381737, 0.122165)",
        "(-0.280000, 1.383241, 0.119005)",
        "(-0.280000, 1.384815, 0.115896)",
        "(-0.280000, 1.386459, 0.112840)",
        "(-0.280000, 1.388137, 0.109893)",
        "(-0.280000, 1.389883, 0.106993)",
        "(-0.280000, 1.391705, 0.104123)",
        "(-0.280000, 1.393609, 0.101278)",
        "(-0.280000, 1.396657, 0.099246)",
        "(-0.280000, 1.400460, 0.097961)",
        "(-0.280000, 1.404275, 0.096797)",
        "(-0.280000, 1.408088, 0.095756)",
        "(-0.280000, 1.411902, 0.094836)",
        "(-0.280000, 1.415699, 0.094032)",
        "(-0.280000, 1.419423, 0.093391)",
        "(-0.280000, 1.423124, 0.092840)",
        "(-0.280000, 1.426779, 0.092372)",
        "(-0.280000, 1.430381, 0.091972)",
        "(-0.280000, 1.433936, 0.091616)",
        "(-0.280000, 1.437357, 0.091343)",
        "(-0.280000, 1.440703, 0.091080)",
        "(-0.280000, 1.443969, 0.090813)",
        "(-0.280000, 1.447145, 0.090521)",
        "(-0.280000, 1.450247, 0.090177)",
        "(-0.280000, 1.453208, 0.089808)",
        "(-0.280000, 1.456097, 0.089350)",
        "(-0.280000, 1.458934, 0.088784)",
        "(-0.280000, 1.461721, 0.088100)",
        "(-0.280000, 1.464481, 0.087283)",
        "(-0.280000, 1.467139, 0.086367)",
        "(-0.280000, 1.469805, 0.085299)",
        "(-0.280000, 1.472498, 0.084080)",
        "(-0.280000, 1.475232, 0.082714)",
        "(-0.280000, 1.478014, 0.081212)",
        "(-0.280000, 1.480768, 0.079612)",
        "(-0.280000, 1.483608, 0.077891)",
        "(-0.280000, 1.486537, 0.076072)",
        "(-0.280000, 1.489560, 0.074174)",
        "(-0.280000, 1.492676, 0.072224)",
        "(-0.280000, 1.495812, 0.070254)",
        "(-0.280000, 1.499062, 0.068270)",
        "(-0.280000, 1.502418, 0.066306)",
        "(-0.280000, 1.505874, 0.064387)",
        "(-0.280000, 1.509425, 0.062538)",
        "(-0.280000, 1.512988, 0.060791)",
        "(-0.280000, 1.516616, 0.059167)",
        "(-0.280000, 1.520298, 0.057688)",
        "(-0.280000, 1.524013, 0.056381)",
        "(-0.280000, 1.527740, 0.055264)",
        "(-0.280000, 1.531456, 0.054350)",
        "(-0.280000, 1.535168, 0.053663)",
        "(-0.280000, 1.538839, 0.053206)",
        "(-0.280000, 1.542513, 0.053004)",
        "(-0.280000, 1.546145, 0.053055)",
        "(-0.280000, 1.549673, 0.053341)",
        "(-0.280000, 1.553126, 0.053870)",
        "(-0.280000, 1.556512, 0.054632)",
        "(-0.280000, 1.559844, 0.055620)",
        "(-0.280000, 1.563113, 0.056806)",
        "(-0.280000, 1.566263, 0.058133)",
        "(-0.280000, 1.569384, 0.059596)",
        "(-0.280000, 1.572483, 0.061146)",
        "(-0.280000, 1.575597, 0.062750)",
        "(-0.280000, 1.578740, 0.064375)",
        "(-0.280000, 1.581861, 0.065953)",
        "(-0.280000, 1.585054, 0.067517)",
        "(-0.280000, 1.588314, 0.069049)",
        "(-0.280000, 1.591652, 0.070552)",
        "(-0.280000, 1.595082, 0.072033)",
        "(-0.280000, 1.598537, 0.073451)",
        "(-0.280000, 1.602092, 0.074874)",
        "(-0.280000, 1.605251, 0.076886)",
        "(-0.280000, 1.607976, 0.079438)",
        "(-0.280000, 1.610660, 0.082088)",
        "(-0.280000, 1.613237, 0.084771)",
        "(-0.280000, 1.615763, 0.087545)",
        "(-0.280000, 1.618240, 0.090415)",
        "(-0.280000, 1.620660, 0.093376)",
        "(-0.280000, 1.623021, 0.096431)",
        "(-0.280000, 1.625265, 0.099505)",
        "(-0.280000, 1.627441, 0.102660)",
        "(-0.280000, 1.629545, 0.105897)",
        "(-0.280000, 1.631576, 0.109216)",
        "(-0.280000, 1.633518, 0.112597)",
        "(-0.280000, 1.635332, 0.115963)",
        "(-0.280000, 1.637056, 0.119382)",
        "(-0.280000, 1.638686, 0.122845)",
        "(-0.280000, 1.640226, 0.126361)",
        "(-0.280000, 1.641668, 0.129913)",
        "(-0.280000, 1.642988, 0.133430)",
        "(-0.280000, 1.644215, 0.136987)",
        "(-0.280000, 1.645340, 0.140552)",
        "(-0.280000, 1.646362, 0.144118)",
        "(-0.280000, 1.647286, 0.147687)",
        "(-0.280000, 1.648095, 0.151186)",
        "(-0.280000, 1.648811, 0.154680)",
        "(-0.280000, 1.649435, 0.158169)",
        "(-0.280000, 1.649964, 0.161630)",
        "(-0.280000, 1.650403, 0.165055)",
        "(-0.280000, 1.650749, 0.168401)",
        "(-0.280000, 1.651014, 0.171715)",
        "(-0.280000, 1.651199, 0.175012)",
        "(-0.280000, 1.651306, 0.178297)",
        "(-0.280000, 1.651338, 0.181574)",
        "(-0.280000, 1.651294, 0.184786)",
        "(-0.280000, 1.651179, 0.187985)",
        "(-0.280000, 1.650991, 0.191171)",
        "(-0.280000, 1.650731, 0.194357)",
        "(-0.280000, 1.649088, 0.197389)",
        "(-0.280000, 1.646428, 0.200165)",
        "(-0.280000, 1.643704, 0.202857)",
        "(-0.280000, 1.640937, 0.205460)",
        "(-0.280000, 1.638161, 0.207998)",
        "(-0.280000, 1.635427, 0.210481)",
        "(-0.280000, 1.632788, 0.212853)",
        "(-0.280000, 1.630247, 0.215239)",
        "(-0.280000, 1.627831, 0.217655)",
        "(-0.280000, 1.625550, 0.220131)",
        "(-0.280000, 1.623411, 0.222677)",
        "(-0.280000, 1.621468, 0.225198)",
        "(-0.280000, 1.619679, 0.227818)",
        "(-0.280000, 1.618034, 0.230561)",
        "(-0.280000, 1.616525, 0.233433)",
        "(-0.280000, 1.615134, 0.236451)",
        "(-0.280000, 1.613896, 0.239526)",
        "(-0.280000, 1.612747, 0.242751)",
        "(-0.280000, 1.611658, 0.246137)",
        "(-0.280000, 1.610604, 0.249677)",
        "(-0.280000, 1.609554, 0.253374)",
        "(-0.280000, 1.608545, 0.257138)",
        "(-0.280000, 1.607490, 0.261037)",
        "(-0.280000, 1.606363, 0.265054)",
        "(-0.280000, 1.605141, 0.269173)",
        "(-0.280000, 1.603804, 0.273356)",
        "(-0.280000, 1.602396, 0.277522)",
        "(-0.280000, 1.600831, 0.281716)",
        "(-0.280000, 1.599100, 0.285895)",
        "(-0.280000, 1.597198, 0.290029)",
        "(-0.280000, 1.595128, 0.294068)",
        "(-0.280000, 1.591892, 0.296449)",
        "(-0.280000, 1.588626, 0.298701)",
        "(-0.280000, 1.585368, 0.300817)",
        "(-0.280000, 1.582115, 0.302806)",
        "(-0.280000, 1.578862, 0.304676)",
        "(-0.280000, 1.575667, 0.306405)",
        "(-0.280000, 1.572475, 0.308027)",
        "(-0.280000, 1.569265, 0.309558)",
        "(-0.280000, 1.566048, 0.310994)",
        "(-0.280000, 1.562805, 0.312347)",
        "(-0.280000, 1.559605, 0.313590)",
        "(-0.280000, 1.556394, 0.314748)",
        "(-0.280000, 1.553160, 0.315827)",
        "(-0.280000, 1.549916, 0.316824)",
        "(-0.280000, 1.546644, 0.317743)",
        "(-0.280000, 1.543419, 0.318567)",
        "(-0.280000, 1.540173, 0.319316)",
        "(-0.280000, 1.536905, 0.319989)",
        "(-0.280000, 1.533616, 0.320585)",
        "(-0.280000, 1.530107, 0.319733)",
        "(-0.280000, 1.526611, 0.317947)",
        "(-0.280000, 1.523175, 0.316023)",
        "(-0.280000, 1.519805, 0.314020)",
        "(-0.280000, 1.516481, 0.311985)",
        "(-0.280000, 1.513221, 0.309969)",
        "(-0.280000, 1.510107, 0.308009)",
        "(-0.280000, 1.507039, 0.306141)",
        "(-0.280000, 1.504041, 0.304399)",
        "(-0.280000, 1.501037, 0.302800)",
        "(-0.280000, 1.498057, 0.301361)",
        "(-0.280000, 1.495175, 0.300108)",
        "(-0.280000, 1.492296, 0.299042)",
        "(-0.280000, 1.489408, 0.298163)",
        "(-0.280000, 1.486508, 0.297475)",
        "(-0.280000, 1.483568, 0.296969)",
        "(-0.280000, 1.480626, 0.296647)",
        "(-0.280000, 1.477607, 0.296481)",
        "(-0.280000, 1.474489, 0.296451)",
        "(-0.280000, 1.471269, 0.296535)",
        "(-0.280000, 1.467933, 0.296706)",
        "(-0.280000, 1.464531, 0.296961)",
        "(-0.280000, 1.460997, 0.297245)",
        "(-0.280000, 1.457311, 0.297517)",
        "(-0.280000, 1.453474, 0.297748)",
        "(-0.280000, 1.449511, 0.297904)",
        "(-0.280000, 1.445513, 0.297999)",
        "(-0.280000, 1.441402, 0.297960)",
        "(-0.280000, 1.437218, 0.297761)",
        "(-0.280000, 1.432981, 0.297381)",
        "(-0.280000, 1.428726, 0.296795)",
        "(-0.280000, 1.425641, 0.294572)",
        "(-0.280000, 1.422607, 0.292246)",
        "(-0.280000, 1.419637, 0.289840)",
        "(-0.280000, 1.416731, 0.287351)",
        "(-0.280000, 1.413870, 0.284765)",
        "(-0.280000, 1.411134, 0.282152)",
        "(-0.280000, 1.408451, 0.279450)",
        "(-0.280000, 1.405829, 0.276661)",
        "(-0.280000, 1.403287, 0.273807)",
        "(-0.280000, 1.400818, 0.270878)",
        "(-0.280000, 1.398469, 0.267934)",
        "(-0.280000, 1.396202, 0.264934)",
        "(-0.280000, 1.394008, 0.261863)",
        "(-0.280000, 1.391892, 0.258726)",
        "(-0.280000, 1.389845, 0.255510)",
        "(-0.280000, 1.387912, 0.252284)",
        "(-0.280000, 1.386045, 0.248971)",
        "(-0.280000, 1.384243, 0.245557)",
        "(-0.280000, 1.382506, 0.242039)",
        "(-0.280000, 1.382113, 0.237862)",
        "(-0.280000, 1.382657, 0.233443)",
        "(-0.280000, 1.383379, 0.229031)",
        "(-0.280000, 1.384241, 0.224671)",
        "(-0.280000, 1.385233, 0.220351)",
        "(-0.280000, 1.386342, 0.216075)",
        "(-0.280000, 1.387584, 0.211938)",
        "(-0.280000, 1.388922, 0.207845)",
        "(-0.280000, 1.390340, 0.203823)",
        "(-0.280000, 1.391826, 0.199882)",
        "(-0.280000, 1.393364, 0.196019)",
        "(-0.280000, 1.394940, 0.192343)",
        "(-0.280000, 1.396522, 0.188774)",
        "(-0.280000, 1.398093, 0.185309)",
        "(-0.280000, 1.399626, 0.181950)",
        "(-0.280000, 1.401104, 0.178679)",
        "(-0.280000, 1.402509, 0.175557)",
        "(-0.280000, 1.403821, 0.172504)",
        "(-0.280000, 1.405031, 0.169494)",
        "(-0.280000, 1.406128, 0.166516)",
        "(-0.280000, 1.407107, 0.163550)",
        "(-0.280000, 1.407956, 0.160639)",
        "(-0.280000, 1.408684, 0.157694)",
        "(-0.280000, 1.409303, 0.154683)",
        "(-0.280000, 1.409827, 0.151577)",
        "(-0.280000, 1.410269, 0.148371)",
        "(-0.280000, 1.410614, 0.145146)",
        "(-0.280000, 1.410907, 0.141803)",
        "(-0.280000, 1.411169, 0.138347)",
        "(-0.280000, 1.411424, 0.134765)",
        "(-0.280000, 1.411702, 0.131063)",
        "(-0.280000, 1.411980, 0.127327)",
        "(-0.280000, 1.412326, 0.123478)",
        "(-0.280000, 1.412752, 0.119559)",
        "(-0.280000, 1.413278, 0.115586)",
        "(-0.280000, 1.413926, 0.111572)",
        "(-0.280000, 1.414664, 0.107615)",
        "(-0.280000, 1.415551, 0.103669)",
        "(-0.280000, 1.416606, 0.099750)",
        "(-0.280000, 1.417836, 0.095898)",
        "(-0.280000, 1.419245, 0.092139)",
        "(-0.280000, 1.420792, 0.088538)",
        "(-0.280000, 1.422505, 0.085095)",
        "(-0.280000, 1.424381, 0.081826)",
        "(-0.280000, 1.426405, 0.078759)",
        "(-0.280000, 1.428577, 0.075898)",
        "(-0.280000, 1.430851, 0.073278)",
        "(-0.280000, 1.433243, 0.070880)",
        "(-0.280000, 1.435733, 0.068702)",
        "(-0.280000, 1.438301, 0.066735)",
        "(-0.280000, 1.440917, 0.064967)",
        "(-0.280000, 1.443532, 0.063386)",
        "(-0.280000, 1.446163, 0.061930)",
        "(-0.280000, 1.448775, 0.060568)",
        "(-0.280000, 1.451375, 0.059283)",
        "(-0.280000, 1.453955, 0.058075)",
        "(-0.280000, 1.456479, 0.056957)",
        "(-0.280000, 1.458997, 0.055901)",
        "(-0.280000, 1.461500, 0.054911)",
        "(-0.280000, 1.463988, 0.053983)",
        "(-0.280000, 1.466472, 0.053111)",
        "(-0.280000, 1.468893, 0.052313)",
        "(-0.280000, 1.471302, 0.051569)",
        "(-0.280000, 1.473689, 0.050880)",
        "(-0.280000, 1.476039, 0.050247)",
        "(-0.280000, 1.478350, 0.049669)",
        "(-0.280000, 1.480618, 0.049143)",
        "(-0.280000, 1.482849, 0.048666)",
        "(-0.280000, 1.485033, 0.048236)",
        "(-0.280000, 1.487169, 0.047852)",
        "(-0.280000, 1.489297, 0.047505)",
        "(-0.280000, 1.491371, 0.047199)",
        "(-0.280000, 1.493426, 0.046929)",
        "(-0.280000, 1.495471, 0.046692)",
        "(-0.280000, 1.497520, 0.046485)",
        "(-0.280000, 1.499571, 0.046310)",
        "(-0.280000, 1.501582, 0.046169)",
        "(-0.280000, 1.503615, 0.046057)",
        "(-0.280000, 1.505661, 0.045975)",
        "(-0.280000, 1.507751, 0.045923)",
        "(-0.280000, 1.509886, 0.045904)",
        "(-0.280000, 1.512003, 0.045918)",
        "(-0.280000, 1.514198, 0.045967)",
        "(-0.280000, 1.516460, 0.046055)",
        "(-0.280000, 1.518803, 0.046186)",
        "(-0.280000, 1.521236, 0.046366)",
        "(-0.280000, 1.523650, 0.046588)",
        "(-0.280000, 1.526152, 0.046864)",
        "(-0.280000, 1.528749, 0.047200)",
        "(-0.280000, 1.531429, 0.047601)",
        "(-0.280000, 1.534191, 0.048072)",
        "(-0.280000, 1.536935, 0.048599)",
        "(-0.280000, 1.539743, 0.049199)",
        "(-0.280000, 1.542623, 0.049879)",
        "(-0.280000, 1.545549, 0.050639)",
        "(-0.280000, 1.548523, 0.051484)",
        "(-0.280000, 1.551457, 0.052389)",
        "(-0.280000, 1.554424, 0.053381)",
        "(-0.280000, 1.557420, 0.054459)",
        "(-0.280000, 1.560442, 0.055629)",
        "(-0.280000, 1.563468, 0.056885)",
        "(-0.280000, 1.566425, 0.058197)",
        "(-0.280000, 1.569396, 0.059602)",
        "(-0.280000, 1.572360, 0.061102)",
        "(-0.280000, 1.575304, 0.062740)",
        "(-0.280000, 1.578175, 0.064536)",
        "(-0.280000, 1.580884, 0.066470)",
        "(-0.280000, 1.583479, 0.068596)",
        "(-0.280000, 1.585919, 0.070904)",
        "(-0.280000, 1.588187, 0.073391)",
        "(-0.280000, 1.590272, 0.076049)",
        "(-0.280000, 1.592107, 0.078815)",
        "(-0.280000, 1.593737, 0.081707)",
        "(-0.280000, 1.595163, 0.084709)",
        "(-0.280000, 1.596376, 0.087779)",
        "(-0.280000, 1.597388, 0.090901)",
        "(-0.280000, 1.598190, 0.094030)",
        "(-0.280000, 1.598820, 0.097159)",
        "(-0.280000, 1.599302, 0.100278)",
        "(-0.280000, 1.599652, 0.103353)",
        "(-0.280000, 1.599893, 0.106370)",
        "(-0.280000, 1.600032, 0.109295)",
        "(-0.280000, 1.600113, 0.112128)",
        "(-0.280000, 1.600167, 0.114869)",
        "(-0.280000, 1.600218, 0.117514)",
        "(-0.280000, 1.600286, 0.120040)",
        "(-0.280000, 1.600380, 0.122425)",
        "(-0.280000, 1.600540, 0.124697)",
        "(-0.280000, 1.600783, 0.126843)",
        "(-0.280000, 1.601125, 0.128870)",
        "(-0.280000, 1.601580, 0.130767)",
        "(-0.280000, 1.602152, 0.132525)",
        "(-0.280000, 1.602866, 0.134175)",
        "(-0.280000, 1.603727, 0.135713)",
        "(-0.280000, 1.604741, 0.137151)",
        "(-0.280000, 1.605914, 0.138499)",
        "(-0.280000, 1.607237, 0.139747)",
        "(-0.280000, 1.608718, 0.140926)",
        "(-0.280000, 1.610366, 0.142076)",
        "(-0.280000, 1.612170, 0.143208)",
        "(-0.280000, 1.614127, 0.144348)",
        "(-0.280000, 1.616218, 0.145481)",
        "(-0.280000, 1.618446, 0.146680)",
        "(-0.280000, 1.620811, 0.148001)",
        "(-0.280000, 1.623294, 0.149480)",
        "(-0.280000, 1.625881, 0.151147)",
        "(-0.280000, 1.628526, 0.152912)",
        "(-0.280000, 1.631227, 0.154885)",
        "(-0.280000, 1.633961, 0.157076)",
        "(-0.280000, 1.636713, 0.159511)",
        "(-0.280000, 1.639452, 0.162203)",
        "(-0.280000, 1.642142, 0.165020)",
        "(-0.280000, 1.644792, 0.168108)",
        "(-0.280000, 1.647362, 0.171412)",
        "(-0.280000, 1.649806, 0.174900)",
        "(-0.280000, 1.651312, 0.178558)",
        "(-0.280000, 1.651335, 0.182219)",
        "(-0.280000, 1.651261, 0.185933)",
        "(-0.280000, 1.651089, 0.189663)",
        "(-0.280000, 1.650821, 0.193357)",
        "(-0.280000, 1.650460, 0.197011)",
        "(-0.280000, 1.650016, 0.200562)",
        "(-0.280000, 1.649481, 0.204110)",
        "(-0.280000, 1.648854, 0.207658)",
        "(-0.280000, 1.648141, 0.211165)",
        "(-0.280000, 1.647348, 0.214620)",
        "(-0.280000, 1.646495, 0.217956)",
        "(-0.280000, 1.645571, 0.221233)",
        "(-0.280000, 1.644574, 0.224473)",
        "(-0.280000, 1.643504, 0.227674)",
        "(-0.280000, 1.642359, 0.230844)",
        "(-0.280000, 1.641168, 0.233915)",
        "(-0.280000, 1.639912, 0.236942)",
        "(-0.280000, 1.638583, 0.239944)",
        "(-0.280000, 1.637171, 0.242925)",
        "(-0.280000, 1.633985, 0.245010)",
        "(-0.280000, 1.630758, 0.246892)",
        "(-0.280000, 1.627477, 0.248658)",
        "(-0.280000, 1.624185, 0.250304)",
        "(-0.280000, 1.620901, 0.251850)",
        "(-0.280000, 1.617668, 0.253294)",
        "(-0.280000, 1.614541, 0.254606)",
        "(-0.280000, 1.611506, 0.255861)",
        "(-0.280000, 1.608596, 0.257073)",
        "(-0.280000, 1.605823, 0.258264)",
        "(-0.280000, 1.603206, 0.259454)",
        "(-0.280000, 1.600786, 0.260636)",
        "(-0.280000, 1.598547, 0.261864)",
        "(-0.280000, 1.596493, 0.263159)",
        "(-0.280000, 1.594637, 0.264536)",
        "(-0.280000, 1.592963, 0.266028)",
        "(-0.280000, 1.591483, 0.267637)",
        "(-0.280000, 1.590156, 0.269410)",
        "(-0.280000, 1.588953, 0.271373)",
        "(-0.280000, 1.587854, 0.273534)",
        "(-0.280000, 1.586826, 0.275907)",
        "(-0.280000, 1.585900, 0.278450)",
        "(-0.280000, 1.584992, 0.281199)",
        "(-0.280000, 1.584069, 0.284147)"
    ],
    "rightHandRotations": [
        "(274.405500, 56.294300, 29.989100)",
        "(290.000000, 70.000000, 0.000000)",
        "(290.000000, 70.000000, 0.000000)",
        "(290.000000, 70.000000, 0.000000)",
        "(290.000000, 70.000000, 0.000000)",
        "(290.000000, 70.000000, 0.000000)",
        "(290.000000, 70.000000, 0.000000)",
        "(290.000000, 70.000000, 0.000000)",
        "(290.000000, 70.000000, 0.000000)",
        "(290.000000, 70.000000, 0.000000)",
        "(290.000000, 70.000000, 0.000000)",
        "(290.000000, 70.000000, 0.000000)",
        "(290.000000, 70.000000, 0.000000)",
        "(290.000000, 70.000000, 0.000000)",
        "(290.000000, 70.000000, 0.000000)",
        "(290.000000, 70.000000, 0.000000)",
        "(290.000000, 70.000000, 0.000000)",
        "(290.000000, 70.000000, 0.000000)",
        "(290.000000, 70.000000, 0.000000)",
        "(290.000000, 70.000000, 0.000000)",
        "(290.000000, 70.000000, 0.000000)",
        "(290.000000, 70.000000, 0.000000)",
        "(290.000000, 70.000000, 0.000000)",
        "(290.000000, 70.000000, 0.000000)",
        "(290.000000, 70.000000, 0.000000)",
        "(290.000000, 70.000000, 0.000000)",
        "(290.000000, 70.000000, 0.000000)",
        "(290.000000, 70.000000, 0.000000)",
        "(290.000000, 70.000000, 0.000000)",
        "(290.000000, 70.000000, 0.000000)",
        "(290.000000, 70.000000, 0.000000)",
        "(290.000000, 70.000000, 0.000000)",
        "(290.000000, 70.000000, 0.000000)",
        "(290.000000, 70.000000, 0.000000)",
        "(290.000000, 70.000000, 0.000000)",
        "(290.000000, 70.000000, 0.000000)",
        "(290.000000, 70.000000, 0.000000)",
        "(290.000000, 70.000000, 0.000000)",
        "(290.000000, 70.000000, 0.000000)",
        "(290.000000, 70.000000, 0.000000)",
        "(290.000000, 70.000000, 0.000000)",
        "(290.000000, 70.000000, 0.000000)",
        "(290.000000, 70.000000, 0.000000)",
        "(290.000000, 70.000000, 0.000000)",
        "(290.000000, 70.000000, 0.000000)",
        "(290.000000, 70.000000, 0.000000)",
        "(290.000000, 70.000000, 0.000000)",
        "(290.000000, 70.000000, 0.000000)",
        "(290.000000, 70.000000, 0.000000)",
        "(290.000000, 70.000000, 0.000000)",
        "(290.000000, 70.000000, 0.000000)",
        "(290.000000, 70.000000, 0.000000)",
        "(290.000000, 70.000000, 0.000000)",
        "(290.000000, 70.000000, 0.000000)",
        "(290.000000, 70.000000, 0.000000)",
        "(290.000000, 70.000000, 0.000000)",
        "(290.000000, 70.000000, 0.000000)",
        "(290.000000, 70.000000, 0.000000)",
        "(290.000000, 70.000000, 0.000000)",
        "(290.000000, 70.000000, 0.000000)",
        "(290.000000, 70.000000, 0.000000)",
        "(290.000000, 70.000000, 0.000000)",
        "(290.000000, 70.000000, 0.000000)",
        "(290.000000, 70.000000, 0.000000)",
        "(290.000000, 70.000000, 0.000000)",
        "(290.000000, 70.000000, 0.000000)",
        "(290.000000, 70.000000, 0.000000)",
        "(290.000000, 70.000000, 0.000000)",
        "(290.000000, 70.000000, 0.000000)",
        "(290.000000, 70.000000, 0.000000)",
        "(290.000000, 70.000000, 0.000000)",
        "(290.000000, 70.000000, 0.000000)",
        "(290.000000, 70.000000, 0.000000)",
        "(290.000000, 70.000000, 0.000000)",
        "(290.000000, 70.000000, 0.000000)",
        "(290.000000, 70.000000, 0.000000)",
        "(290.000000, 70.000000, 0.000000)",
        "(290.000000, 70.000000, 0.000000)",
        "(290.000000, 70.000000, 0.000000)",
        "(290.000000, 70.000000, 0.000000)",
        "(290.000000, 70.000000, 0.000000)",
        "(290.000000, 70.000000, 0.000000)",
        "(290.000000, 70.000000, 0.000000)",
        "(290.000000, 70.000000, 0.000000)",
        "(290.000000, 70.000000, 0.000000)",
        "(290.000000, 70.000000, 0.000000)",
        "(290.000000, 70.000000, 0.000000)",
        "(290.000000, 70.000000, 0.000000)",
        "(290.000000, 70.000000, 0.000000)",
        "(290.000000, 70.000000, 0.000000)",
        "(290.000000, 70.000000, 0.000000)",
        "(290.000000, 70.000000, 0.000000)",
        "(290.000000, 70.000000, 0.000000)",
        "(290.000000, 70.000000, 0.000000)",
        "(290.000000, 70.000000, 0.000000)",
        "(290.000000, 70.000000, 0.000000)",
        "(290.000000, 70.000000, 0.000000)",
        "(290.000000, 70.000000, 0.000000)",
        "(290.000000, 70.000000, 0.000000)",
        "(290.000000, 70.000000, 0.000000)",
        "(290.000000, 70.000000, 0.000000)",
        "(290.000000, 70.000000, 0.000000)",
        "(290.000000, 70.000000, 0.000000)",
        "(290.000000, 70.000000, 0.000000)",
        "(290.000000, 70.000000, 0.000000)",
        "(290.000000, 70.000000, 0.000000)",
        "(290.000000, 70.000000, 0.000000)",
        "(290.000000, 70.000000, 0.000000)",
        "(290.000000, 70.000000, 0.000000)",
        "(290.000000, 70.000000, 0.000000)",
        "(290.000000, 70.000000, 0.000000)",
        "(290.000000, 70.000000, 0.000000)",
        "(290.000000, 70.000000, 0.000000)",
        "(290.000000, 70.000000, 0.000000)",
        "(290.000000, 70.000000, 0.000000)",
        "(290.000000, 70.000000, 0.000000)",
        "(290.000000, 70.000000, 0.000000)",
        "(290.000000, 70.000000, 0.000000)",
        "(290.000000, 70.000000, 0.000000)",
        "(290.000000, 70.000000, 0.000000)",
        "(290.000000, 70.000000, 0.000000)",
        "(290.000000, 70.000000, 0.000000)",
        "(290.000000, 70.000000, 0.000000)",
        "(290.000000, 70.000000, 0.000000)",
        "(290.000000, 70.000000, 0.000000)",
        "(290.000000, 70.000000, 0.000000)",
        "(290.000000, 70.000000, 0.000000)",
        "(290.000000, 70.000000, 0.000000)",
        "(290.000000, 70.000000, 0.000000)",
        "(290.000000, 70.000000, 0.000000)",
        "(290.000000, 70.000000, 0.000000)",
        "(290.000000, 70.000000, 0.000000)",
        "(290.000000, 70.000000, 0.000000)",
        "(290.000000, 70.000000, 0.000000)",
        "(290.000000, 70.000000, 0.000000)",
        "(290.000000, 70.000000, 0.000000)",
        "(290.000000, 70.000000, 0.000000)",
        "(290.000000, 70.000000, 0.000000)",
        "(290.000000, 70.000000, 0.000000)",
        "(290.000000, 70.000000, 0.000000)",
        "(290.000000, 70.000000, 0.000000)",
        "(290.000000, 70.000000, 0.000000)",
        "(290.000000, 70.000000, 0.000000)",
        "(290.000000, 70.000000, 0.000000)",
        "(290.000000, 70.000000, 0.000000)",
        "(290.000000, 70.000000, 0.000000)",
        "(290.000000, 70.000000, 0.000000)",
        "(290.000000, 70.000000, 0.000000)",
        "(290.000000, 70.000000, 0.000000)",
        "(290.000000, 70.000000, 0.000000)",
        "(290.000000, 70.000000, 0.000000)",
        "(290.000000, 70.000000, 0.000000)",
        "(290.000000, 70.000000, 0.000000)",
        "(290.000000, 70.000000, 0.000000)",
        "(290.000000, 70.000000, 0.000000)",
        "(290.000000, 70.000000, 0.000000)",
        "(290.000000, 70.000000, 0.000000)",
        "(290.000000, 70.000000, 0.000000)",
        "(290.000000, 70.000000, 0.000000)",
        "(290.000000, 70.000000, 0.000000)",
        "(290.000000, 70.000000, 0.000000)",
        "(290.000000, 70.000000, 0.000000)",
        "(290.000000, 70.000000, 0.000000)",
        "(290.000000, 70.000000, 0.000000)",
        "(290.000000, 70.000000, 0.000000)",
        "(290.000000, 70.000000, 0.000000)",
        "(290.000000, 70.000000, 0.000000)",
        "(290.000000, 70.000000, 0.000000)",
        "(290.000000, 70.000000, 0.000000)",
        "(290.000000, 70.000000, 0.000000)",
        "(290.000000, 70.000000, 0.000000)",
        "(290.000000, 70.000000, 0.000000)",
        "(290.000000, 70.000000, 0.000000)",
        "(290.000000, 70.000000, 0.000000)",
        "(290.000000, 70.000000, 0.000000)",
        "(290.000000, 70.000000, 0.000000)",
        "(290.000000, 70.000000, 0.000000)",
        "(290.000000, 70.000000, 0.000000)",
        "(290.000000, 70.000000, 0.000000)",
        "(290.000000, 70.000000, 0.000000)",
        "(290.000000, 70.000000, 0.000000)",
        "(290.000000, 70.000000, 0.000000)",
        "(290.000000, 70.000000, 0.000000)",
        "(290.000000, 70.000000, 0.000000)",
        "(290.000000, 70.000000, 0.000000)",
        "(290.000000, 70.000000, 0.000000)",
        "(290.000000, 70.000000, 0.000000)",
        "(290.000000, 70.000000, 0.000000)",
        "(290.000000, 70.000000, 0.000000)",
        "(290.000000, 70.000000, 0.000000)",
        "(290.000000, 70.000000, 0.000000)",
        "(290.000000, 70.000000, 0.000000)",
        "(290.000000, 70.000000, 0.000000)",
        "(290.000000, 70.000000, 0.000000)",
        "(290.000000, 70.000000, 0.000000)",
        "(290.000000, 70.000000, 0.000000)",
        "(290.000000, 70.000000, 0.000000)",
        "(290.000000, 70.000000, 0.000000)",
        "(290.000000, 70.000000, 0.000000)",
        "(290.000000, 70.000000, 0.000000)",
        "(290.000000, 70.000000, 0.000000)",
        "(290.000000, 70.000000, 0.000000)",
        "(290.000000, 70.000000, 0.000000)",
        "(290.000000, 70.000000, 0.000000)",
        "(290.000000, 70.000000, 0.000000)",
        "(290.000000, 70.000000, 0.000000)",
        "(290.000000, 70.000000, 0.000000)",
        "(290.000000, 70.000000, 0.000000)",
        "(290.000000, 70.000000, 0.000000)",
        "(290.000000, 70.000000, 0.000000)",
        "(290.000000, 70.000000, 0.000000)",
        "(290.000000, 70.000000, 0.000000)",
        "(290.000000, 70.000000, 0.000000)",
        "(290.000000, 70.000000, 0.000000)",
        "(290.000000, 70.000000, 0.000000)",
        "(290.000000, 70.000000, 0.000000)",
        "(290.000000, 70.000000, 0.000000)",
        "(290.000000, 70.000000, 0.000000)",
        "(290.000000, 70.000000, 0.000000)",
        "(290.000000, 70.000000, 0.000000)",
        "(290.000000, 70.000000, 0.000000)",
        "(290.000000, 70.000000, 0.000000)",
        "(290.000000, 70.000000, 0.000000)",
        "(290.000000, 70.000000, 0.000000)",
        "(290.000000, 70.000000, 0.000000)",
        "(290.000000, 70.000000, 0.000000)",
        "(290.000000, 70.000000, 0.000000)",
        "(290.000000, 70.000000, 0.000000)",
        "(290.000000, 70.000000, 0.000000)",
        "(290.000000, 70.000000, 0.000000)",
        "(290.000000, 70.000000, 0.000000)",
        "(290.000000, 70.000000, 0.000000)",
        "(290.000000, 70.000000, 0.000000)",
        "(290.000000, 70.000000, 0.000000)",
        "(290.000000, 70.000000, 0.000000)",
        "(290.000000, 70.000000, 0.000000)",
        "(290.000000, 70.000000, 0.000000)",
        "(290.000000, 70.000000, 0.000000)",
        "(290.000000, 70.000000, 0.000000)",
        "(290.000000, 70.000000, 0.000000)",
        "(290.000000, 70.000000, 0.000000)",
        "(290.000000, 70.000000, 0.000000)",
        "(290.000000, 70.000000, 0.000000)",
        "(290.000000, 70.000000, 0.000000)",
        "(290.000000, 70.000000, 0.000000)",
        "(290.000000, 70.000000, 0.000000)",
        "(290.000000, 70.000000, 0.000000)",
        "(290.000000, 70.000000, 0.000000)",
        "(290.000000, 70.000000, 0.000000)",
        "(290.000000, 70.000000, 0.000000)",
        "(290.000000, 70.000000, 0.000000)",
        "(290.000000, 70.000000, 0.000000)",
        "(290.000000, 70.000000, 0.000000)",
        "(290.000000, 70.000000, 0.000000)",
        "(290.000000, 70.000000, 0.000000)",
        "(290.000000, 70.000000, 0.000000)",
        "(290.000000, 70.000000, 0.000000)",
        "(290.000000, 70.000000, 0.000000)",
        "(290.000000, 70.000000, 0.000000)",
        "(290.000000, 70.000000, 0.000000)",
        "(290.000000, 70.000000, 0.000000)",
        "(290.000000, 70.000000, 0.000000)",
        "(290.000000, 70.000000, 0.000000)",
        "(290.000000, 70.000000, 0.000000)",
        "(290.000000, 70.000000, 0.000000)",
        "(290.000000, 70.000000, 0.000000)",
        "(290.000000, 70.000000, 0.000000)",
        "(290.000000, 70.000000, 0.000000)",
        "(290.000000, 70.000000, 0.000000)",
        "(290.000000, 70.000000, 0.000000)",
        "(290.000000, 70.000000, 0.000000)",
        "(290.000000, 70.000000, 0.000000)",
        "(290.000000, 70.000000, 0.000000)",
        "(290.000000, 70.000000, 0.000000)",
        "(290.000000, 70.000000, 0.000000)",
        "(290.000000, 70.000000, 0.000000)",
        "(290.000000, 70.000000, 0.000000)",
        "(290.000000, 70.000000, 0.000000)",
        "(290.000000, 70.000000, 0.000000)",
        "(290.000000, 70.000000, 0.000000)",
        "(290.000000, 70.000000, 0.000000)",
        "(290.000000, 70.000000, 0.000000)",
        "(290.000000, 70.000000, 0.000000)",
        "(290.000000, 70.000000, 0.000000)",
        "(290.000000, 70.000000, 0.000000)",
        "(290.000000, 70.000000, 0.000000)",
        "(290.000000, 70.000000, 0.000000)",
        "(290.000000, 70.000000, 0.000000)",
        "(290.000000, 70.000000, 0.000000)",
        "(290.000000, 70.000000, 0.000000)",
        "(290.000000, 70.000000, 0.000000)",
        "(290.000000, 70.000000, 0.000000)",
        "(290.000000, 70.000000, 0.000000)",
        "(290.000000, 70.000000, 0.000000)",
        "(290.000000, 70.000000, 0.000000)",
        "(290.000000, 70.000000, 0.000000)",
        "(290.000000, 70.000000, 0.000000)",
        "(290.000000, 70.000000, 0.000000)",
        "(290.000000, 70.000000, 0.000000)",
        "(290.000000, 70.000000, 0.000000)",
        "(290.000000, 70.000000, 0.000000)",
        "(290.000000, 70.000000, 0.000000)",
        "(290.000000, 70.000000, 0.000000)",
        "(290.000000, 70.000000, 0.000000)",
        "(290.000000, 70.000000, 0.000000)",
        "(290.000000, 70.000000, 0.000000)",
        "(290.000000, 70.000000, 0.000000)",
        "(290.000000, 70.000000, 0.000000)",
        "(290.000000, 70.000000, 0.000000)",
        "(290.000000, 70.000000, 0.000000)",
        "(290.000000, 70.000000, 0.000000)",
        "(290.000000, 70.000000, 0.000000)",
        "(290.000000, 70.000000, 0.000000)",
        "(290.000000, 70.000000, 0.000000)",
        "(290.000000, 70.000000, 0.000000)",
        "(290.000000, 70.000000, 0.000000)",
        "(290.000000, 70.000000, 0.000000)",
        "(290.000000, 70.000000, 0.000000)",
        "(290.000000, 70.000000, 0.000000)",
        "(290.000000, 70.000000, 0.000000)",
        "(290.000000, 70.000000, 0.000000)",
        "(290.000000, 70.000000, 0.000000)",
        "(290.000000, 70.000000, 0.000000)",
        "(290.000000, 70.000000, 0.000000)",
        "(290.000000, 70.000000, 0.000000)",
        "(290.000000, 70.000000, 0.000000)",
        "(290.000000, 70.000000, 0.000000)",
        "(290.000000, 70.000000, 0.000000)",
        "(290.000000, 70.000000, 0.000000)",
        "(290.000000, 70.000000, 0.000000)",
        "(290.000000, 70.000000, 0.000000)",
        "(290.000000, 70.000000, 0.000000)",
        "(290.000000, 70.000000, 0.000000)",
        "(290.000000, 70.000000, 0.000000)",
        "(290.000000, 70.000000, 0.000000)",
        "(290.000000, 70.000000, 0.000000)",
        "(290.000000, 70.000000, 0.000000)",
        "(290.000000, 70.000000, 0.000000)",
        "(290.000000, 70.000000, 0.000000)",
        "(290.000000, 70.000000, 0.000000)",
        "(290.000000, 70.000000, 0.000000)",
        "(290.000000, 70.000000, 0.000000)",
        "(290.000000, 70.000000, 0.000000)",
        "(290.000000, 70.000000, 0.000000)",
        "(290.000000, 70.000000, 0.000000)",
        "(290.000000, 70.000000, 0.000000)",
        "(290.000000, 70.000000, 0.000000)",
        "(290.000000, 70.000000, 0.000000)",
        "(290.000000, 70.000000, 0.000000)",
        "(290.000000, 70.000000, 0.000000)",
        "(290.000000, 70.000000, 0.000000)",
        "(290.000000, 70.000000, 0.000000)",
        "(290.000000, 70.000000, 0.000000)",
        "(290.000000, 70.000000, 0.000000)",
        "(290.000000, 70.000000, 0.000000)",
        "(290.000000, 70.000000, 0.000000)",
        "(290.000000, 70.000000, 0.000000)",
        "(290.000000, 70.000000, 0.000000)",
        "(290.000000, 70.000000, 0.000000)",
        "(290.000000, 70.000000, 0.000000)",
        "(290.000000, 70.000000, 0.000000)",
        "(290.000000, 70.000000, 0.000000)",
        "(290.000000, 70.000000, 0.000000)",
        "(290.000000, 70.000000, 0.000000)",
        "(290.000000, 70.000000, 0.000000)",
        "(290.000000, 70.000000, 0.000000)",
        "(290.000000, 70.000000, 0.000000)",
        "(290.000000, 70.000000, 0.000000)",
        "(290.000000, 70.000000, 0.000000)",
        "(290.000000, 70.000000, 0.000000)",
        "(290.000000, 70.000000, 0.000000)",
        "(290.000000, 70.000000, 0.000000)",
        "(290.000000, 70.000000, 0.000000)",
        "(290.000000, 70.000000, 0.000000)",
        "(290.000000, 70.000000, 0.000000)",
        "(290.000000, 70.000000, 0.000000)",
        "(290.000000, 70.000000, 0.000000)",
        "(290.000000, 70.000000, 0.000000)",
        "(290.000000, 70.000000, 0.000000)",
        "(290.000000, 70.000000, 0.000000)",
        "(290.000000, 70.000000, 0.000000)",
        "(290.000000, 70.000000, 0.000000)",
        "(290.000000, 70.000000, 0.000000)",
        "(290.000000, 70.000000, 0.000000)",
        "(290.000000, 70.000000, 0.000000)",
        "(290.000000, 70.000000, 0.000000)",
        "(290.000000, 70.000000, 0.000000)",
        "(290.000000, 70.000000, 0.000000)",
        "(290.000000, 70.000000, 0.000000)",
        "(290.000000, 70.000000, 0.000000)",
        "(290.000000, 70.000000, 0.000000)",
        "(290.000000, 70.000000, 0.000000)",
        "(290.000000, 70.000000, 0.000000)",
        "(290.000000, 70.000000, 0.000000)",
        "(290.000000, 70.000000, 0.000000)",
        "(290.000000, 70.000000, 0.000000)",
        "(290.000000, 70.000000, 0.000000)",
        "(290.000000, 70.000000, 0.000000)",
        "(290.000000, 70.000000, 0.000000)",
        "(290.000000, 70.000000, 0.000000)",
        "(290.000000, 70.000000, 0.000000)",
        "(290.000000, 70.000000, 0.000000)",
        "(290.000000, 70.000000, 0.000000)",
        "(290.000000, 70.000000, 0.000000)",
        "(290.000000, 70.000000, 0.000000)",
        "(290.000000, 70.000000, 0.000000)",
        "(290.000000, 70.000000, 0.000000)",
        "(290.000000, 70.000000, 0.000000)",
        "(290.000000, 70.000000, 0.000000)",
        "(290.000000, 70.000000, 0.000000)",
        "(290.000000, 70.000000, 0.000000)",
        "(290.000000, 70.000000, 0.000000)",
        "(290.000000, 70.000000, 0.000000)",
        "(290.000000, 70.000000, 0.000000)",
        "(290.000000, 70.000000, 0.000000)",
        "(290.000000, 70.000000, 0.000000)",
        "(290.000000, 70.000000, 0.000000)",
        "(290.000000, 70.000000, 0.000000)",
        "(290.000000, 70.000000, 0.000000)",
        "(290.000000, 70.000000, 0.000000)",
        "(290.000000, 70.000000, 0.000000)",
        "(290.000000, 70.000000, 0.000000)",
        "(290.000000, 70.000000, 0.000000)",
        "(290.000000, 70.000000, 0.000000)",
        "(290.000000, 70.000000, 0.000000)",
        "(290.000000, 70.000000, 0.000000)",
        "(290.000000, 70.000000, 0.000000)",
        "(290.000000, 70.000000, 0.000000)",
        "(290.000000, 70.000000, 0.000000)",
        "(290.000000, 70.000000, 0.000000)",
        "(290.000000, 70.000000, 0.000000)",
        "(290.000000, 70.000000, 0.000000)",
        "(290.000000, 70.000000, 0.000000)",
        "(290.000000, 70.000000, 0.000000)",
        "(290.000000, 70.000000, 0.000000)",
        "(290.000000, 70.000000, 0.000000)",
        "(290.000000, 70.000000, 0.000000)",
        "(290.000000, 70.000000, 0.000000)",
        "(290.000000, 70.000000, 0.000000)",
        "(290.000000, 70.000000, 0.000000)",
        "(290.000000, 70.000000, 0.000000)",
        "(290.000000, 70.000000, 0.000000)",
        "(290.000000, 70.000000, 0.000000)",
        "(290.000000, 70.000000, 0.000000)",
        "(290.000000, 70.000000, 0.000000)",
        "(290.000000, 70.000000, 0.000000)",
        "(290.000000, 70.000000, 0.000000)",
        "(290.000000, 70.000000, 0.000000)",
        "(290.000000, 70.000000, 0.000000)",
        "(290.000000, 70.000000, 0.000000)",
        "(290.000000, 70.000000, 0.000000)",
        "(290.000000, 70.000000, 0.000000)",
        "(290.000000, 70.000000, 0.000000)",
        "(290.000000, 70.000000, 0.000000)",
        "(290.000000, 70.000000, 0.000000)",
        "(290.000000, 70.000000, 0.000000)",
        "(290.000000, 70.000000, 0.000000)",
        "(290.000000, 70.000000, 0.000000)",
        "(290.000000, 70.000000, 0.000000)",
        "(290.000000, 70.000000, 0.000000)",
        "(290.000000, 70.000000, 0.000000)",
        "(290.000000, 70.000000, 0.000000)",
        "(290.000000, 70.000000, 0.000000)",
        "(290.000000, 70.000000, 0.000000)",
        "(290.000000, 70.000000, 0.000000)",
        "(290.000000, 70.000000, 0.000000)",
        "(290.000000, 70.000000, 0.000000)",
        "(290.000000, 70.000000, 0.000000)",
        "(290.000000, 70.000000, 0.000000)",
        "(290.000000, 70.000000, 0.000000)",
        "(290.000000, 70.000000, 0.000000)",
        "(290.000000, 70.000000, 0.000000)",
        "(290.000000, 70.000000, 0.000000)",
        "(290.000000, 70.000000, 0.000000)",
        "(290.000000, 70.000000, 0.000000)",
        "(290.000000, 70.000000, 0.000000)",
        "(290.000000, 70.000000, 0.000000)",
        "(290.000000, 70.000000, 0.000000)",
        "(290.000000, 70.000000, 0.000000)",
        "(290.000000, 70.000000, 0.000000)",
        "(290.000000, 70.000000, 0.000000)",
        "(290.000000, 70.000000, 0.000000)",
        "(290.000000, 70.000000, 0.000000)",
        "(290.000000, 70.000000, 0.000000)",
        "(290.000000, 70.000000, 0.000000)",
        "(290.000000, 70.000000, 0.000000)",
        "(290.000000, 70.000000, 0.000000)",
        "(290.000000, 70.000000, 0.000000)",
        "(290.000000, 70.000000, 0.000000)",
        "(290.000000, 70.000000, 0.000000)",
        "(290.000000, 70.000000, 0.000000)",
        "(290.000000, 70.000000, 0.000000)",
        "(290.000000, 70.000000, 0.000000)",
        "(290.000000, 70.000000, 0.000000)",
        "(290.000000, 70.000000, 0.000000)",
        "(290.000000, 70.000000, 0.000000)",
        "(290.000000, 70.000000, 0.000000)",
        "(290.000000, 70.000000, 0.000000)",
        "(290.000000, 70.000000, 0.000000)",
        "(290.000000, 70.000000, 0.000000)",
        "(290.000000, 70.000000, 0.000000)",
        "(290.000000, 70.000000, 0.000000)",
        "(290.000000, 70.000000, 0.000000)",
        "(290.000000, 70.000000, 0.000000)",
        "(290.000000, 70.000000, 0.000000)",
        "(290.000000, 70.000000, 0.000000)",
        "(290.000000, 70.000000, 0.000000)",
        "(290.000000, 70.000000, 0.000000)",
        "(290.000000, 70.000000, 0.000000)",
        "(290.000000, 70.000000, 0.000000)",
        "(290.000000, 70.000000, 0.000000)",
        "(290.000000, 70.000000, 0.000000)",
        "(290.000000, 70.000000, 0.000000)",
        "(290.000000, 70.000000, 0.000000)",
        "(290.000000, 70.000000, 0.000000)",
        "(290.000000, 70.000000, 0.000000)",
        "(290.000000, 70.000000, 0.000000)",
        "(290.000000, 70.000000, 0.000000)",
        "(290.000000, 70.000000, 0.000000)",
        "(290.000000, 70.000000, 0.000000)",
        "(290.000000, 70.000000, 0.000000)",
        "(290.000000, 70.000000, 0.000000)",
        "(290.000000, 70.000000, 0.000000)",
        "(290.000000, 70.000000, 0.000000)",
        "(290.000000, 70.000000, 0.000000)",
        "(290.000000, 70.000000, 0.000000)",
        "(290.000000, 70.000000, 0.000000)",
        "(290.000000, 70.000000, 0.000000)",
        "(290.000000, 70.000000, 0.000000)",
        "(290.000000, 70.000000, 0.000000)",
        "(290.000000, 70.000000, 0.000000)",
        "(290.000000, 70.000000, 0.000000)",
        "(290.000000, 70.000000, 0.000000)",
        "(290.000000, 70.000000, 0.000000)",
        "(290.000000, 70.000000, 0.000000)",
        "(290.000000, 70.000000, 0.000000)",
        "(290.000000, 70.000000, 0.000000)",
        "(290.000000, 70.000000, 0.000000)",
        "(290.000000, 70.000000, 0.000000)",
        "(290.000000, 70.000000, 0.000000)",
        "(290.000000, 70.000000, 0.000000)",
        "(290.000000, 70.000000, 0.000000)",
        "(290.000000, 70.000000, 0.000000)",
        "(290.000000, 70.000000, 0.000000)",
        "(290.000000, 70.000000, 0.000000)",
        "(290.000000, 70.000000, 0.000000)",
        "(290.000000, 70.000000, 0.000000)",
        "(290.000000, 70.000000, 0.000000)",
        "(290.000000, 70.000000, 0.000000)",
        "(290.000000, 70.000000, 0.000000)",
        "(290.000000, 70.000000, 0.000000)",
        "(290.000000, 70.000000, 0.000000)",
        "(290.000000, 70.000000, 0.000000)",
        "(290.000000, 70.000000, 0.000000)",
        "(290.000000, 70.000000, 0.000000)",
        "(290.000000, 70.000000, 0.000000)",
        "(290.000000, 70.000000, 0.000000)",
        "(290.000000, 70.000000, 0.000000)",
        "(290.000000, 70.000000, 0.000000)",
        "(290.000000, 70.000000, 0.000000)",
        "(290.000000, 70.000000, 0.000000)",
        "(290.000000, 70.000000, 0.000000)",
        "(290.000000, 70.000000, 0.000000)",
        "(290.000000, 70.000000, 0.000000)",
        "(290.000000, 70.000000, 0.000000)",
        "(290.000000, 70.000000, 0.000000)",
        "(290.000000, 70.000000, 0.000000)",
        "(290.000000, 70.000000, 0.000000)",
        "(290.000000, 70.000000, 0.000000)",
        "(290.000000, 70.000000, 0.000000)",
        "(290.000000, 70.000000, 0.000000)",
        "(290.000000, 70.000000, 0.000000)",
        "(290.000000, 70.000000, 0.000000)",
        "(290.000000, 70.000000, 0.000000)",
        "(290.000000, 70.000000, 0.000000)",
        "(290.000000, 70.000000, 0.000000)",
        "(290.000000, 70.000000, 0.000000)",
        "(290.000000, 70.000000, 0.000000)",
        "(290.000000, 70.000000, 0.000000)",
        "(290.000000, 70.000000, 0.000000)",
        "(290.000000, 70.000000, 0.000000)",
        "(290.000000, 70.000000, 0.000000)",
        "(290.000000, 70.000000, 0.000000)",
        "(290.000000, 70.000000, 0.000000)",
        "(290.000000, 70.000000, 0.000000)",
        "(290.000000, 70.000000, 0.000000)",
        "(290.000000, 70.000000, 0.000000)",
        "(290.000000, 70.000000, 0.000000)",
        "(290.000000, 70.000000, 0.000000)",
        "(290.000000, 70.000000, 0.000000)",
        "(290.000000, 70.000000, 0.000000)",
        "(290.000000, 70.000000, 0.000000)",
        "(290.000000, 70.000000, 0.000000)",
        "(290.000000, 70.000000, 0.000000)",
        "(290.000000, 70.000000, 0.000000)",
        "(290.000000, 70.000000, 0.000000)",
        "(290.000000, 70.000000, 0.000000)",
        "(290.000000, 70.000000, 0.000000)",
        "(290.000000, 70.000000, 0.000000)",
        "(290.000000, 70.000000, 0.000000)",
        "(290.000000, 70.000000, 0.000000)",
        "(290.000000, 70.000000, 0.000000)",
        "(290.000000, 70.000000, 0.000000)",
        "(290.000000, 70.000000, 0.000000)",
        "(290.000000, 70.000000, 0.000000)",
        "(290.000000, 70.000000, 0.000000)",
        "(290.000000, 70.000000, 0.000000)",
        "(290.000000, 70.000000, 0.000000)",
        "(290.000000, 70.000000, 0.000000)",
        "(290.000000, 70.000000, 0.000000)",
        "(290.000000, 70.000000, 0.000000)",
        "(290.000000, 70.000000, 0.000000)",
        "(290.000000, 70.000000, 0.000000)",
        "(290.000000, 70.000000, 0.000000)",
        "(290.000000, 70.000000, 0.000000)",
        "(290.000000, 70.000000, 0.000000)",
        "(290.000000, 70.000000, 0.000000)",
        "(290.000000, 70.000000, 0.000000)",
        "(290.000000, 70.000000, 0.000000)",
        "(290.000000, 70.000000, 0.000000)",
        "(290.000000, 70.000000, 0.000000)",
        "(290.000000, 70.000000, 0.000000)",
        "(290.000000, 70.000000, 0.000000)",
        "(290.000000, 70.000000, 0.000000)",
        "(290.000000, 70.000000, 0.000000)",
        "(290.000000, 70.000000, 0.000000)",
        "(290.000000, 70.000000, 0.000000)",
        "(290.000000, 70.000000, 0.000000)",
        "(290.000000, 70.000000, 0.000000)",
        "(290.000000, 70.000000, 0.000000)",
        "(290.000000, 70.000000, 0.000000)",
        "(290.000000, 70.000000, 0.000000)",
        "(290.000000, 70.000000, 0.000000)",
        "(290.000000, 70.000000, 0.000000)",
        "(290.000000, 70.000000, 0.000000)",
        "(290.000000, 70.000000, 0.000000)",
        "(290.000000, 70.000000, 0.000000)",
        "(290.000000, 70.000000, 0.000000)",
        "(290.000000, 70.000000, 0.000000)",
        "(290.000000, 70.000000, 0.000000)",
        "(290.000000, 70.000000, 0.000000)",
        "(290.000000, 70.000000, 0.000000)",
        "(290.000000, 70.000000, 0.000000)",
        "(290.000000, 70.000000, 0.000000)",
        "(290.000000, 70.000000, 0.000000)",
        "(290.000000, 70.000000, 0.000000)",
        "(290.000000, 70.000000, 0.000000)",
        "(290.000000, 70.000000, 0.000000)",
        "(290.000000, 70.000000, 0.000000)",
        "(290.000000, 70.000000, 0.000000)",
        "(290.000000, 70.000000, 0.000000)",
        "(290.000000, 70.000000, 0.000000)",
        "(290.000000, 70.000000, 0.000000)",
        "(290.000000, 70.000000, 0.000000)",
        "(290.000000, 70.000000, 0.000000)",
        "(290.000000, 70.000000, 0.000000)",
        "(290.000000, 70.000000, 0.000000)",
        "(290.000000, 70.000000, 0.000000)",
        "(290.000000, 70.000000, 0.000000)",
        "(290.000000, 70.000000, 0.000000)",
        "(290.000000, 70.000000, 0.000000)",
        "(290.000000, 70.000000, 0.000000)",
        "(290.000000, 70.000000, 0.000000)",
        "(290.000000, 70.000000, 0.000000)",
        "(290.000000, 70.000000, 0.000000)",
        "(290.000000, 70.000000, 0.000000)",
        "(290.000000, 70.000000, 0.000000)",
        "(290.000000, 70.000000, 0.000000)",
        "(290.000000, 70.000000, 0.000000)",
        "(290.000000, 70.000000, 0.000000)",
        "(290.000000, 70.000000, 0.000000)",
        "(290.000000, 70.000000, 0.000000)",
        "(290.000000, 70.000000, 0.000000)",
        "(290.000000, 70.000000, 0.000000)",
        "(290.000000, 70.000000, 0.000000)",
        "(290.000000, 70.000000, 0.000000)",
        "(290.000000, 70.000000, 0.000000)",
        "(290.000000, 70.000000, 0.000000)",
        "(290.000000, 70.000000, 0.000000)",
        "(290.000000, 70.000000, 0.000000)",
        "(290.000000, 70.000000, 0.000000)",
        "(290.000000, 70.000000, 0.000000)",
        "(290.000000, 70.000000, 0.000000)",
        "(290.000000, 70.000000, 0.000000)",
        "(290.000000, 70.000000, 0.000000)",
        "(290.000000, 70.000000, 0.000000)",
        "(290.000000, 70.000000, 0.000000)",
        "(290.000000, 70.000000, 0.000000)",
        "(290.000000, 70.000000, 0.000000)",
        "(290.000000, 70.000000, 0.000000)",
        "(290.000000, 70.000000, 0.000000)",
        "(290.000000, 70.000000, 0.000000)",
        "(290.000000, 70.000000, 0.000000)",
        "(290.000000, 70.000000, 0.000000)",
        "(290.000000, 70.000000, 0.000000)",
        "(290.000000, 70.000000, 0.000000)",
        "(290.000000, 70.000000, 0.000000)",
        "(290.000000, 70.000000, 0.000000)",
        "(290.000000, 70.000000, 0.000000)",
        "(290.000000, 70.000000, 0.000000)",
        "(290.000000, 70.000000, 0.000000)",
        "(290.000000, 70.000000, 0.000000)",
        "(290.000000, 70.000000, 0.000000)",
        "(290.000000, 70.000000, 0.000000)",
        "(290.000000, 70.000000, 0.000000)",
        "(290.000000, 70.000000, 0.000000)",
        "(290.000000, 70.000000, 0.000000)",
        "(290.000000, 70.000000, 0.000000)",
        "(290.000000, 70.000000, 0.000000)",
        "(290.000000, 70.000000, 0.000000)",
        "(290.000000, 70.000000, 0.000000)",
        "(290.000000, 70.000000, 0.000000)",
        "(290.000000, 70.000000, 0.000000)",
        "(290.000000, 70.000000, 0.000000)",
        "(290.000000, 70.000000, 0.000000)",
        "(290.000000, 70.000000, 0.000000)",
        "(290.000000, 70.000000, 0.000000)",
        "(290.000000, 70.000000, 0.000000)",
        "(290.000000, 70.000000, 0.000000)",
        "(290.000000, 70.000000, 0.000000)",
        "(290.000000, 70.000000, 0.000000)",
        "(290.000000, 70.000000, 0.000000)",
        "(290.000000, 70.000000, 0.000000)",
        "(290.000000, 70.000000, 0.000000)",
        "(290.000000, 70.000000, 0.000000)",
        "(290.000000, 70.000000, 0.000000)",
        "(290.000000, 70.000000, 0.000000)",
        "(290.000000, 70.000000, 0.000000)",
        "(290.000000, 70.000000, 0.000000)",
        "(290.000000, 70.000000, 0.000000)",
        "(290.000000, 70.000000, 0.000000)",
        "(290.000000, 70.000000, 0.000000)",
        "(290.000000, 70.000000, 0.000000)",
        "(290.000000, 70.000000, 0.000000)",
        "(290.000000, 70.000000, 0.000000)",
        "(290.000000, 70.000000, 0.000000)",
        "(290.000000, 70.000000, 0.000000)",
        "(290.000000, 70.000000, 0.000000)",
        "(290.000000, 70.000000, 0.000000)",
        "(290.000000, 70.000000, 0.000000)",
        "(290.000000, 70.000000, 0.000000)",
        "(290.000000, 70.000000, 0.000000)",
        "(290.000000, 70.000000, 0.000000)",
        "(290.000000, 70.000000, 0.000000)",
        "(290.000000, 70.000000, 0.000000)",
        "(290.000000, 70.000000, 0.000000)",
        "(290.000000, 70.000000, 0.000000)",
        "(290.000000, 70.000000, 0.000000)",
        "(290.000000, 70.000000, 0.000000)",
        "(290.000000, 70.000000, 0.000000)",
        "(290.000000, 70.000000, 0.000000)",
        "(290.000000, 70.000000, 0.000000)",
        "(290.000000, 70.000000, 0.000000)",
        "(290.000000, 70.000000, 0.000000)",
        "(290.000000, 70.000000, 0.000000)",
        "(290.000000, 70.000000, 0.000000)",
        "(290.000000, 70.000000, 0.000000)",
        "(290.000000, 70.000000, 0.000000)",
        "(290.000000, 70.000000, 0.000000)",
        "(290.000000, 70.000000, 0.000000)",
        "(290.000000, 70.000000, 0.000000)",
        "(290.000000, 70.000000, 0.000000)",
        "(290.000000, 70.000000, 0.000000)",
        "(290.000000, 70.000000, 0.000000)",
        "(290.000000, 70.000000, 0.000000)",
        "(290.000000, 70.000000, 0.000000)",
        "(290.000000, 70.000000, 0.000000)",
        "(290.000000, 70.000000, 0.000000)",
        "(290.000000, 70.000000, 0.000000)",
        "(290.000000, 70.000000, 0.000000)",
        "(290.000000, 70.000000, 0.000000)",
        "(290.000000, 70.000000, 0.000000)",
        "(290.000000, 70.000000, 0.000000)",
        "(290.000000, 70.000000, 0.000000)",
        "(290.000000, 70.000000, 0.000000)",
        "(290.000000, 70.000000, 0.000000)",
        "(290.000000, 70.000000, 0.000000)",
        "(290.000000, 70.000000, 0.000000)",
        "(290.000000, 70.000000, 0.000000)",
        "(290.000000, 70.000000, 0.000000)",
        "(290.000000, 70.000000, 0.000000)",
        "(290.000000, 70.000000, 0.000000)",
        "(290.000000, 70.000000, 0.000000)",
        "(290.000000, 70.000000, 0.000000)",
        "(290.000000, 70.000000, 0.000000)",
        "(290.000000, 70.000000, 0.000000)",
        "(290.000000, 70.000000, 0.000000)",
        "(290.000000, 70.000000, 0.000000)",
        "(290.000000, 70.000000, 0.000000)",
        "(290.000000, 70.000000, 0.000000)",
        "(290.000000, 70.000000, 0.000000)",
        "(290.000000, 70.000000, 0.000000)",
        "(290.000000, 70.000000, 0.000000)",
        "(290.000000, 70.000000, 0.000000)",
        "(290.000000, 70.000000, 0.000000)",
        "(290.000000, 70.000000, 0.000000)",
        "(290.000000, 70.000000, 0.000000)",
        "(290.000000, 70.000000, 0.000000)",
        "(290.000000, 70.000000, 0.000000)",
        "(290.000000, 70.000000, 0.000000)",
        "(290.000000, 70.000000, 0.000000)",
        "(290.000000, 70.000000, 0.000000)",
        "(290.000000, 70.000000, 0.000000)",
        "(290.000000, 70.000000, 0.000000)",
        "(290.000000, 70.000000, 0.000000)",
        "(290.000000, 70.000000, 0.000000)",
        "(290.000000, 70.000000, 0.000000)",
        "(290.000000, 70.000000, 0.000000)",
        "(290.000000, 70.000000, 0.000000)",
        "(290.000000, 70.000000, 0.000000)",
        "(290.000000, 70.000000, 0.000000)",
        "(290.000000, 70.000000, 0.000000)",
        "(290.000000, 70.000000, 0.000000)",
        "(290.000000, 70.000000, 0.000000)",
        "(290.000000, 70.000000, 0.000000)",
        "(290.000000, 70.000000, 0.000000)",
        "(290.000000, 70.000000, 0.000000)",
        "(290.000000, 70.000000, 0.000000)",
        "(290.000000, 70.000000, 0.000000)",
        "(290.000000, 70.000000, 0.000000)",
        "(290.000000, 70.000000, 0.000000)",
        "(290.000000, 70.000000, 0.000000)",
        "(290.000000, 70.000000, 0.000000)",
        "(290.000000, 70.000000, 0.000000)",
        "(290.000000, 70.000000, 0.000000)",
        "(290.000000, 70.000000, 0.000000)",
        "(290.000000, 70.000000, 0.000000)",
        "(290.000000, 70.000000, 0.000000)",
        "(290.000000, 70.000000, 0.000000)",
        "(290.000000, 70.000000, 0.000000)",
        "(290.000000, 70.000000, 0.000000)",
        "(290.000000, 70.000000, 0.000000)",
        "(290.000000, 70.000000, 0.000000)",
        "(290.000000, 70.000000, 0.000000)",
        "(290.000000, 70.000000, 0.000000)",
        "(290.000000, 70.000000, 0.000000)",
        "(290.000000, 70.000000, 0.000000)",
        "(290.000000, 70.000000, 0.000000)",
        "(290.000000, 70.000000, 0.000000)",
        "(290.000000, 70.000000, 0.000000)",
        "(290.000000, 70.000000, 0.000000)",
        "(290.000000, 70.000000, 0.000000)",
        "(290.000000, 70.000000, 0.000000)",
        "(290.000000, 70.000000, 0.000000)",
        "(290.000000, 70.000000, 0.000000)",
        "(290.000000, 70.000000, 0.000000)",
        "(290.000000, 70.000000, 0.000000)",
        "(290.000000, 70.000000, 0.000000)",
        "(290.000000, 70.000000, 0.000000)",
        "(290.000000, 70.000000, 0.000000)",
        "(290.000000, 70.000000, 0.000000)",
        "(290.000000, 70.000000, 0.000000)",
        "(290.000000, 70.000000, 0.000000)",
        "(290.000000, 70.000000, 0.000000)",
        "(290.000000, 70.000000, 0.000000)",
        "(290.000000, 70.000000, 0.000000)",
        "(290.000000, 70.000000, 0.000000)",
        "(290.000000, 70.000000, 0.000000)",
        "(290.000000, 70.000000, 0.000000)",
        "(290.000000, 70.000000, 0.000000)",
        "(290.000000, 70.000000, 0.000000)",
        "(290.000000, 70.000000, 0.000000)",
        "(290.000000, 70.000000, 0.000000)",
        "(290.000000, 70.000000, 0.000000)",
        "(290.000000, 70.000000, 0.000000)",
        "(290.000000, 70.000000, 0.000000)",
        "(290.000000, 70.000000, 0.000000)",
        "(290.000000, 70.000000, 0.000000)",
        "(290.000000, 70.000000, 0.000000)",
        "(290.000000, 70.000000, 0.000000)",
        "(290.000000, 70.000000, 0.000000)",
        "(290.000000, 70.000000, 0.000000)",
        "(290.000000, 70.000000, 0.000000)",
        "(290.000000, 70.000000, 0.000000)",
        "(290.000000, 70.000000, 0.000000)",
        "(290.000000, 70.000000, 0.000000)",
        "(290.000000, 70.000000, 0.000000)",
        "(290.000000, 70.000000, 0.000000)",
        "(290.000000, 70.000000, 0.000000)",
        "(290.000000, 70.000000, 0.000000)",
        "(290.000000, 70.000000, 0.000000)",
        "(290.000000, 70.000000, 0.000000)",
        "(290.000000, 70.000000, 0.000000)",
        "(290.000000, 70.000000, 0.000000)",
        "(290.000000, 70.000000, 0.000000)",
        "(290.000000, 70.000000, 0.000000)",
        "(290.000000, 70.000000, 0.000000)",
        "(290.000000, 70.000000, 0.000000)",
        "(290.000000, 70.000000, 0.000000)",
        "(290.000000, 70.000000, 0.000000)",
        "(290.000000, 70.000000, 0.000000)",
        "(290.000000, 70.000000, 0.000000)",
        "(290.000000, 70.000000, 0.000000)",
        "(290.000000, 70.000000, 0.000000)",
        "(290.000000, 70.000000, 0.000000)",
        "(290.000000, 70.000000, 0.000000)",
        "(290.000000, 70.000000, 0.000000)",
        "(290.000000, 70.000000, 0.000000)",
        "(290.000000, 70.000000, 0.000000)",
        "(290.000000, 70.000000, 0.000000)",
        "(290.000000, 70.000000, 0.000000)",
        "(290.000000, 70.000000, 0.000000)",
        "(290.000000, 70.000000, 0.000000)",
        "(290.000000, 70.000000, 0.000000)",
        "(290.000000, 70.000000, 0.000000)",
        "(290.000000, 70.000000, 0.000000)",
        "(290.000000, 70.000000, 0.000000)",
        "(290.000000, 70.000000, 0.000000)",
        "(290.000000, 70.000000, 0.000000)",
        "(290.000000, 70.000000, 0.000000)",
        "(290.000000, 70.000000, 0.000000)",
        "(290.000000, 70.000000, 0.000000)",
        "(290.000000, 70.000000, 0.000000)",
        "(290.000000, 70.000000, 0.000000)",
        "(290.000000, 70.000000, 0.000000)",
        "(290.000000, 70.000000, 0.000000)",
        "(290.000000, 70.000000, 0.000000)",
        "(290.000000, 70.000000, 0.000000)",
        "(290.000000, 70.000000, 0.000000)",
        "(290.000000, 70.000000, 0.000000)",
        "(290.000000, 70.000000, 0.000000)",
        "(290.000000, 70.000000, 0.000000)",
        "(290.000000, 70.000000, 0.000000)",
        "(290.000000, 70.000000, 0.000000)",
        "(290.000000, 70.000000, 0.000000)",
        "(290.000000, 70.000000, 0.000000)",
        "(290.000000, 70.000000, 0.000000)",
        "(290.000000, 70.000000, 0.000000)",
        "(290.000000, 70.000000, 0.000000)",
        "(290.000000, 70.000000, 0.000000)",
        "(290.000000, 70.000000, 0.000000)",
        "(290.000000, 70.000000, 0.000000)",
        "(290.000000, 70.000000, 0.000000)",
        "(290.000000, 70.000000, 0.000000)",
        "(290.000000, 70.000000, 0.000000)",
        "(290.000000, 70.000000, 0.000000)",
        "(290.000000, 70.000000, 0.000000)",
        "(290.000000, 70.000000, 0.000000)",
        "(290.000000, 70.000000, 0.000000)",
        "(290.000000, 70.000000, 0.000000)",
        "(290.000000, 70.000000, 0.000000)",
        "(290.000000, 70.000000, 0.000000)",
        "(290.000000, 70.000000, 0.000000)",
        "(290.000000, 70.000000, 0.000000)",
        "(290.000000, 70.000000, 0.000000)",
        "(290.000000, 70.000000, 0.000000)",
        "(290.000000, 70.000000, 0.000000)",
        "(290.000000, 70.000000, 0.000000)",
        "(290.000000, 70.000000, 0.000000)",
        "(290.000000, 70.000000, 0.000000)",
        "(290.000000, 70.000000, 0.000000)",
        "(290.000000, 70.000000, 0.000000)",
        "(290.000000, 70.000000, 0.000000)",
        "(290.000000, 70.000000, 0.000000)",
        "(290.000000, 70.000000, 0.000000)",
        "(290.000000, 70.000000, 0.000000)",
        "(290.000000, 70.000000, 0.000000)",
        "(290.000000, 70.000000, 0.000000)",
        "(290.000000, 70.000000, 0.000000)",
        "(290.000000, 70.000000, 0.000000)",
        "(290.000000, 70.000000, 0.000000)",
        "(290.000000, 70.000000, 0.000000)",
        "(290.000000, 70.000000, 0.000000)",
        "(290.000000, 70.000000, 0.000000)",
        "(290.000000, 70.000000, 0.000000)",
        "(290.000000, 70.000000, 0.000000)",
        "(290.000000, 70.000000, 0.000000)",
        "(290.000000, 70.000000, 0.000000)",
        "(290.000000, 70.000000, 0.000000)",
        "(290.000000, 70.000000, 0.000000)",
        "(290.000000, 70.000000, 0.000000)",
        "(290.000000, 70.000000, 0.000000)",
        "(290.000000, 70.000000, 0.000000)",
        "(290.000000, 70.000000, 0.000000)",
        "(290.000000, 70.000000, 0.000000)",
        "(290.000000, 70.000000, 0.000000)",
        "(290.000000, 70.000000, 0.000000)",
        "(290.000000, 70.000000, 0.000000)",
        "(290.000000, 70.000000, 0.000000)",
        "(290.000000, 70.000000, 0.000000)",
        "(290.000000, 70.000000, 0.000000)",
        "(290.000000, 70.000000, 0.000000)",
        "(290.000000, 70.000000, 0.000000)",
        "(290.000000, 70.000000, 0.000000)",
        "(290.000000, 70.000000, 0.000000)",
        "(290.000000, 70.000000, 0.000000)",
        "(290.000000, 70.000000, 0.000000)",
        "(290.000000, 70.000000, 0.000000)",
        "(290.000000, 70.000000, 0.000000)",
        "(290.000000, 70.000000, 0.000000)",
        "(290.000000, 70.000000, 0.000000)",
        "(290.000000, 70.000000, 0.000000)",
        "(290.000000, 70.000000, 0.000000)",
        "(290.000000, 70.000000, 0.000000)",
        "(290.000000, 70.000000, 0.000000)",
        "(290.000000, 70.000000, 0.000000)",
        "(290.000000, 70.000000, 0.000000)",
        "(290.000000, 70.000000, 0.000000)",
        "(290.000000, 70.000000, 0.000000)",
        "(290.000000, 70.000000, 0.000000)",
        "(290.000000, 70.000000, 0.000000)",
        "(290.000000, 70.000000, 0.000000)",
        "(290.000000, 70.000000, 0.000000)",
        "(290.000000, 70.000000, 0.000000)",
        "(290.000000, 70.000000, 0.000000)",
        "(290.000000, 70.000000, 0.000000)",
        "(290.000000, 70.000000, 0.000000)",
        "(290.000000, 70.000000, 0.000000)",
        "(290.000000, 70.000000, 0.000000)",
        "(290.000000, 70.000000, 0.000000)",
        "(290.000000, 70.000000, 0.000000)",
        "(290.000000, 70.000000, 0.000000)",
        "(290.000000, 70.000000, 0.000000)",
        "(290.000000, 70.000000, 0.000000)",
        "(290.000000, 70.000000, 0.000000)",
        "(290.000000, 70.000000, 0.000000)",
        "(290.000000, 70.000000, 0.000000)",
        "(290.000000, 70.000000, 0.000000)",
        "(290.000000, 70.000000, 0.000000)",
        "(290.000000, 70.000000, 0.000000)",
        "(290.000000, 70.000000, 0.000000)",
        "(290.000000, 70.000000, 0.000000)",
        "(290.000000, 70.000000, 0.000000)",
        "(290.000000, 70.000000, 0.000000)",
        "(290.000000, 70.000000, 0.000000)",
        "(290.000000, 70.000000, 0.000000)",
        "(290.000000, 70.000000, 0.000000)",
        "(290.000000, 70.000000, 0.000000)",
        "(290.000000, 70.000000, 0.000000)",
        "(290.000000, 70.000000, 0.000000)",
        "(290.000000, 70.000000, 0.000000)",
        "(290.000000, 70.000000, 0.000000)",
        "(290.000000, 70.000000, 0.000000)",
        "(290.000000, 70.000000, 0.000000)",
        "(290.000000, 70.000000, 0.000000)",
        "(290.000000, 70.000000, 0.000000)",
        "(290.000000, 70.000000, 0.000000)",
        "(290.000000, 70.000000, 0.000000)",
        "(290.000000, 70.000000, 0.000000)",
        "(290.000000, 70.000000, 0.000000)",
        "(290.000000, 70.000000, 0.000000)",
        "(290.000000, 70.000000, 0.000000)",
        "(290.000000, 70.000000, 0.000000)",
        "(290.000000, 70.000000, 0.000000)",
        "(290.000000, 70.000000, 0.000000)",
        "(290.000000, 70.000000, 0.000000)",
        "(290.000000, 70.000000, 0.000000)",
        "(290.000000, 70.000000, 0.000000)",
        "(290.000000, 70.000000, 0.000000)",
        "(290.000000, 70.000000, 0.000000)",
        "(290.000000, 70.000000, 0.000000)",
        "(290.000000, 70.000000, 0.000000)",
        "(290.000000, 70.000000, 0.000000)",
        "(290.000000, 70.000000, 0.000000)",
        "(290.000000, 70.000000, 0.000000)",
        "(290.000000, 70.000000, 0.000000)",
        "(290.000000, 70.000000, 0.000000)",
        "(290.000000, 70.000000, 0.000000)",
        "(290.000000, 70.000000, 0.000000)",
        "(290.000000, 70.000000, 0.000000)",
        "(290.000000, 70.000000, 0.000000)",
        "(290.000000, 70.000000, 0.000000)",
        "(290.000000, 70.000000, 0.000000)",
        "(290.000000, 70.000000, 0.000000)",
        "(290.000000, 70.000000, 0.000000)",
        "(290.000000, 70.000000, 0.000000)",
        "(290.000000, 70.000000, 0.000000)",
        "(290.000000, 70.000000, 0.000000)",
        "(290.000000, 70.000000, 0.000000)",
        "(290.000000, 70.000000, 0.000000)",
        "(290.000000, 70.000000, 0.000000)",
        "(290.000000, 70.000000, 0.000000)",
        "(290.000000, 70.000000, 0.000000)",
        "(290.000000, 70.000000, 0.000000)",
        "(290.000000, 70.000000, 0.000000)",
        "(290.000000, 70.000000, 0.000000)",
        "(290.000000, 70.000000, 0.000000)",
        "(290.000000, 70.000000, 0.000000)",
        "(290.000000, 70.000000, 0.000000)",
        "(290.000000, 70.000000, 0.000000)",
        "(290.000000, 70.000000, 0.000000)",
        "(290.000000, 70.000000, 0.000000)",
        "(290.000000, 70.000000, 0.000000)",
        "(290.000000, 70.000000, 0.000000)",
        "(290.000000, 70.000000, 0.000000)",
        "(290.000000, 70.000000, 0.000000)",
        "(290.000000, 70.000000, 0.000000)",
        "(290.000000, 70.000000, 0.000000)",
        "(290.000000, 70.000000, 0.000000)",
        "(290.000000, 70.000000, 0.000000)",
        "(290.000000, 70.000000, 0.000000)",
        "(290.000000, 70.000000, 0.000000)",
        "(290.000000, 70.000000, 0.000000)",
        "(290.000000, 70.000000, 0.000000)",
        "(290.000000, 70.000000, 0.000000)",
        "(290.000000, 70.000000, 0.000000)",
        "(290.000000, 70.000000, 0.000000)",
        "(290.000000, 70.000000, 0.000000)",
        "(290.000000, 70.000000, 0.000000)",
        "(290.000000, 70.000000, 0.000000)",
        "(290.000000, 70.000000, 0.000000)",
        "(290.000000, 70.000000, 0.000000)",
        "(290.000000, 70.000000, 0.000000)",
        "(290.000000, 70.000000, 0.000000)",
        "(290.000000, 70.000000, 0.000000)",
        "(290.000000, 70.000000, 0.000000)",
        "(290.000000, 70.000000, 0.000000)",
        "(290.000000, 70.000000, 0.000000)",
        "(290.000000, 70.000000, 0.000000)",
        "(290.000000, 70.000000, 0.000000)",
        "(290.000000, 70.000000, 0.000000)",
        "(290.000000, 70.000000, 0.000000)",
        "(290.000000, 70.000000, 0.000000)",
        "(290.000000, 70.000000, 0.000000)",
        "(290.000000, 70.000000, 0.000000)",
        "(290.000000, 70.000000, 0.000000)",
        "(290.000000, 70.000000, 0.000000)",
        "(290.000000, 70.000000, 0.000000)",
        "(290.000000, 70.000000, 0.000000)",
        "(290.000000, 70.000000, 0.000000)",
        "(290.000000, 70.000000, 0.000000)",
        "(290.000000, 70.000000, 0.000000)",
        "(290.000000, 70.000000, 0.000000)",
        "(290.000000, 70.000000, 0.000000)",
        "(290.000000, 70.000000, 0.000000)",
        "(290.000000, 70.000000, 0.000000)",
        "(290.000000, 70.000000, 0.000000)",
        "(290.000000, 70.000000, 0.000000)",
        "(290.000000, 70.000000, 0.000000)",
        "(290.000000, 70.000000, 0.000000)",
        "(290.000000, 70.000000, 0.000000)",
        "(290.000000, 70.000000, 0.000000)",
        "(290.000000, 70.000000, 0.000000)",
        "(290.000000, 70.000000, 0.000000)",
        "(290.000000, 70.000000, 0.000000)",
        "(290.000000, 70.000000, 0.000000)",
        "(290.000000, 70.000000, 0.000000)",
        "(290.000000, 70.000000, 0.000000)",
        "(290.000000, 70.000000, 0.000000)",
        "(290.000000, 70.000000, 0.000000)",
        "(290.000000, 70.000000, 0.000000)",
        "(290.000000, 70.000000, 0.000000)",
        "(290.000000, 70.000000, 0.000000)",
        "(290.000000, 70.000000, 0.000000)",
        "(290.000000, 70.000000, 0.000000)",
        "(290.000000, 70.000000, 0.000000)",
        "(290.000000, 70.000000, 0.000000)",
        "(290.000000, 70.000000, 0.000000)",
        "(290.000000, 70.000000, 0.000000)",
        "(290.000000, 70.000000, 0.000000)",
        "(290.000000, 70.000000, 0.000000)",
        "(290.000000, 70.000000, 0.000000)",
        "(290.000000, 70.000000, 0.000000)",
        "(290.000000, 70.000000, 0.000000)",
        "(290.000000, 70.000000, 0.000000)",
        "(290.000000, 70.000000, 0.000000)",
        "(290.000000, 70.000000, 0.000000)",
        "(290.000000, 70.000000, 0.000000)",
        "(290.000000, 70.000000, 0.000000)",
        "(290.000000, 70.000000, 0.000000)",
        "(290.000000, 70.000000, 0.000000)",
        "(290.000000, 70.000000, 0.000000)",
        "(290.000000, 70.000000, 0.000000)",
        "(290.000000, 70.000000, 0.000000)",
        "(290.000000, 70.000000, 0.000000)",
        "(290.000000, 70.000000, 0.000000)",
        "(290.000000, 70.000000, 0.000000)",
        "(290.000000, 70.000000, 0.000000)",
        "(290.000000, 70.000000, 0.000000)",
        "(290.000000, 70.000000, 0.000000)",
        "(290.000000, 70.000000, 0.000000)",
        "(290.000000, 70.000000, 0.000000)",
        "(290.000000, 70.000000, 0.000000)",
        "(290.000000, 70.000000, 0.000000)",
        "(290.000000, 70.000000, 0.000000)",
        "(290.000000, 70.000000, 0.000000)",
        "(290.000000, 70.000000, 0.000000)",
        "(290.000000, 70.000000, 0.000000)",
        "(290.000000, 70.000000, 0.000000)",
        "(290.000000, 70.000000, 0.000000)",
        "(290.000000, 70.000000, 0.000000)",
        "(290.000000, 70.000000, 0.000000)",
        "(290.000000, 70.000000, 0.000000)",
        "(290.000000, 70.000000, 0.000000)",
        "(290.000000, 70.000000, 0.000000)",
        "(290.000000, 70.000000, 0.000000)",
        "(290.000000, 70.000000, 0.000000)",
        "(290.000000, 70.000000, 0.000000)",
        "(290.000000, 70.000000, 0.000000)",
        "(290.000000, 70.000000, 0.000000)",
        "(290.000000, 70.000000, 0.000000)",
        "(290.000000, 70.000000, 0.000000)",
        "(290.000000, 70.000000, 0.000000)",
        "(290.000000, 70.000000, 0.000000)",
        "(290.000000, 70.000000, 0.000000)",
        "(290.000000, 70.000000, 0.000000)",
        "(290.000000, 70.000000, 0.000000)",
        "(290.000000, 70.000000, 0.000000)",
        "(290.000000, 70.000000, 0.000000)",
        "(290.000000, 70.000000, 0.000000)",
        "(290.000000, 70.000000, 0.000000)",
        "(290.000000, 70.000000, 0.000000)",
        "(290.000000, 70.000000, 0.000000)",
        "(290.000000, 70.000000, 0.000000)",
        "(290.000000, 70.000000, 0.000000)",
        "(290.000000, 70.000000, 0.000000)",
        "(290.000000, 70.000000, 0.000000)",
        "(290.000000, 70.000000, 0.000000)",
        "(290.000000, 70.000000, 0.000000)",
        "(290.000000, 70.000000, 0.000000)",
        "(290.000000, 70.000000, 0.000000)",
        "(290.000000, 70.000000, 0.000000)",
        "(290.000000, 70.000000, 0.000000)",
        "(290.000000, 70.000000, 0.000000)",
        "(290.000000, 70.000000, 0.000000)",
        "(290.000000, 70.000000, 0.000000)",
        "(290.000000, 70.000000, 0.000000)",
        "(290.000000, 70.000000, 0.000000)",
        "(290.000000, 70.000000, 0.000000)",
        "(290.000000, 70.000000, 0.000000)",
        "(290.000000, 70.000000, 0.000000)",
        "(290.000000, 70.000000, 0.000000)",
        "(290.000000, 70.000000, 0.000000)",
        "(290.000000, 70.000000, 0.000000)",
        "(290.000000, 70.000000, 0.000000)",
        "(290.000000, 70.000000, 0.000000)",
        "(290.000000, 70.000000, 0.000000)",
        "(290.000000, 70.000000, 0.000000)",
        "(290.000000, 70.000000, 0.000000)",
        "(290.000000, 70.000000, 0.000000)",
        "(290.000000, 70.000000, 0.000000)",
        "(290.000000, 70.000000, 0.000000)",
        "(290.000000, 70.000000, 0.000000)",
        "(290.000000, 70.000000, 0.000000)",
        "(290.000000, 70.000000, 0.000000)",
        "(290.000000, 70.000000, 0.000000)",
        "(290.000000, 70.000000, 0.000000)",
        "(290.000000, 70.000000, 0.000000)",
        "(290.000000, 70.000000, 0.000000)",
        "(290.000000, 70.000000, 0.000000)",
        "(290.000000, 70.000000, 0.000000)",
        "(290.000000, 70.000000, 0.000000)",
        "(290.000000, 70.000000, 0.000000)",
        "(290.000000, 70.000000, 0.000000)",
        "(290.000000, 70.000000, 0.000000)",
        "(290.000000, 70.000000, 0.000000)",
        "(290.000000, 70.000000, 0.000000)",
        "(290.000000, 70.000000, 0.000000)",
        "(290.000000, 70.000000, 0.000000)",
        "(290.000000, 70.000000, 0.000000)",
        "(290.000000, 70.000000, 0.000000)",
        "(290.000000, 70.000000, 0.000000)",
        "(290.000000, 70.000000, 0.000000)",
        "(290.000000, 70.000000, 0.000000)",
        "(290.000000, 70.000000, 0.000000)",
        "(290.000000, 70.000000, 0.000000)",
        "(290.000000, 70.000000, 0.000000)",
        "(290.000000, 70.000000, 0.000000)",
        "(290.000000, 70.000000, 0.000000)",
        "(290.000000, 70.000000, 0.000000)",
        "(290.000000, 70.000000, 0.000000)",
        "(290.000000, 70.000000, 0.000000)",
        "(290.000000, 70.000000, 0.000000)",
        "(290.000000, 70.000000, 0.000000)",
        "(290.000000, 70.000000, 0.000000)",
        "(290.000000, 70.000000, 0.000000)",
        "(290.000000, 70.000000, 0.000000)",
        "(290.000000, 70.000000, 0.000000)",
        "(290.000000, 70.000000, 0.000000)",
        "(290.000000, 70.000000, 0.000000)",
        "(290.000000, 70.000000, 0.000000)",
        "(290.000000, 70.000000, 0.000000)",
        "(290.000000, 70.000000, 0.000000)",
        "(290.000000, 70.000000, 0.000000)",
        "(290.000000, 70.000000, 0.000000)",
        "(290.000000, 70.000000, 0.000000)",
        "(290.000000, 70.000000, 0.000000)",
        "(290.000000, 70.000000, 0.000000)",
        "(290.000000, 70.000000, 0.000000)",
        "(290.000000, 70.000000, 0.000000)",
        "(290.000000, 70.000000, 0.000000)",
        "(290.000000, 70.000000, 0.000000)",
        "(290.000000, 70.000000, 0.000000)",
        "(290.000000, 70.000000, 0.000000)",
        "(290.000000, 70.000000, 0.000000)",
        "(290.000000, 70.000000, 0.000000)",
        "(290.000000, 70.000000, 0.000000)",
        "(290.000000, 70.000000, 0.000000)",
        "(290.000000, 70.000000, 0.000000)",
        "(290.000000, 70.000000, 0.000000)",
        "(290.000000, 70.000000, 0.000000)",
        "(290.000000, 70.000000, 0.000000)",
        "(290.000000, 70.000000, 0.000000)",
        "(290.000000, 70.000000, 0.000000)",
        "(290.000000, 70.000000, 0.000000)",
        "(290.000000, 70.000000, 0.000000)",
        "(290.000000, 70.000000, 0.000000)",
        "(290.000000, 70.000000, 0.000000)",
        "(290.000000, 70.000000, 0.000000)",
[truncated: 256,681 more chars]
