# Supplementary material for: Playing the mirror game in virtual reality with an autonomous character
Source: Sci Rep. 2022 Dec 9;12:21329. doi: 10.1038/s41598-022-25197-z (PMC9734752; doi:10.1038/s41598-022-25197-z)
Supplement: Supplementary file 2 — Supplementary Information 1. [file 41598_2022_25197_MOESM2_ESM.zip › Data/Couple14/condition3_trial1_player2.json]

{
    "isFemale": false,
    "eyesLevel": 1.6738388538360596,
    "timestamps": [
        0.0,
        0.0200042724609375,
        0.040008544921875,
        0.05999755859375,
        0.0800018310546875,
        0.100006103515625,
        0.1200103759765625,
        0.1399993896484375,
        0.160003662109375,
        0.1800079345703125,
        0.1999969482421875,
        0.220001220703125,
        0.2400054931640625,
        0.260009765625,
        0.279998779296875,
        0.3000030517578125,
        0.32000732421875,
        0.339996337890625,
        0.3600006103515625,
        0.3800048828125,
        0.4000091552734375,
        0.4199981689453125,
        0.44000244140625,
        0.4600067138671875,
        0.480010986328125,
        0.5,
        0.5200042724609375,
        0.540008544921875,
        0.55999755859375,
        0.5800018310546875,
        0.600006103515625,
        0.6200103759765625,
        0.6399993896484375,
        0.660003662109375,
        0.6800079345703125,
        0.6999969482421875,
        0.720001220703125,
        0.7400054931640625,
        0.760009765625,
        0.779998779296875,
        0.8000030517578125,
        0.82000732421875,
        0.839996337890625,
        0.8600006103515625,
        0.8800048828125,
        0.9000091552734375,
        0.9199981689453125,
        0.94000244140625,
        0.9600067138671875,
        0.980010986328125,
        1.0,
        1.0200042724609376,
        1.040008544921875,
        1.05999755859375,
        1.0800018310546876,
        1.100006103515625,
        1.1200103759765626,
        1.1399993896484376,
        1.160003662109375,
        1.1800079345703126,
        1.1999969482421876,
        1.220001220703125,
        1.2400054931640626,
        1.260009765625,
        1.279998779296875,
        1.3000030517578126,
        1.32000732421875,
        1.339996337890625,
        1.3600006103515626,
        1.3800048828125,
        1.4000091552734376,
        1.4199981689453126,
        1.44000244140625,
        1.4600067138671876,
        1.480010986328125,
        1.5,
        1.5200042724609376,
        1.540008544921875,
        1.55999755859375,
        1.5800018310546876,
        1.600006103515625,
        1.6200103759765626,
        1.6399993896484376,
        1.660003662109375,
        1.6800079345703126,
        1.6999969482421876,
        1.720001220703125,
        1.7400054931640626,
        1.760009765625,
        1.779998779296875,
        1.8000030517578126,
        1.82000732421875,
        1.839996337890625,
        1.8600006103515626,
        1.8800048828125,
        1.9000091552734376,
        1.9199981689453126,
        1.94000244140625,
        1.9600067138671876,
        1.980010986328125,
        2.0,
        2.0200042724609377,
        2.040008544921875,
        2.05999755859375,
        2.0800018310546877,
        2.100006103515625,
        2.1200103759765627,
        2.1399993896484377,
        2.160003662109375,
        2.1800079345703127,
        2.1999969482421877,
        2.220001220703125,
        2.2400054931640627,
        2.260009765625,
        2.279998779296875,
        2.3000030517578127,
        2.32000732421875,
        2.339996337890625,
        2.3600006103515627,
        2.3800048828125,
        2.4000091552734377,
        2.4199981689453127,
        2.44000244140625,
        2.4600067138671877,
        2.480010986328125,
        2.5,
        2.5200042724609377,
        2.540008544921875,
        2.55999755859375,
        2.5800018310546877,
        2.600006103515625,
        2.6200103759765627,
        2.6399993896484377,
        2.660003662109375,
        2.6800079345703127,
        2.6999969482421877,
        2.720001220703125,
        2.7400054931640627,
        2.760009765625,
        2.779998779296875,
        2.8000030517578127,
        2.82000732421875,
        2.839996337890625,
        2.8600006103515627,
        2.8800048828125,
        2.9000091552734377,
        2.9199981689453127,
        2.94000244140625,
        2.9600067138671877,
        2.980010986328125,
        3.0,
        3.0200042724609377,
        3.040008544921875,
        3.05999755859375,
        3.0800018310546877,
        3.100006103515625,
        3.1200103759765627,
        3.1399993896484377,
        3.160003662109375,
        3.1800079345703127,
        3.1999969482421877,
        3.220001220703125,
        3.2400054931640627,
        3.260009765625,
        3.279998779296875,
        3.3000030517578127,
        3.32000732421875,
        3.339996337890625,
        3.3600006103515627,
        3.3800048828125,
        3.4000091552734377,
        3.4199981689453127,
        3.44000244140625,
        3.4600067138671877,
        3.480010986328125,
        3.5,
        3.5200042724609377,
        3.540008544921875,
        3.55999755859375,
        3.5800018310546877,
        3.600006103515625,
        3.6200103759765627,
        3.6399993896484377,
        3.660003662109375,
        3.6800079345703127,
        3.6999969482421877,
        3.720001220703125,
        3.7400054931640627,
        3.760009765625,
        3.779998779296875,
        3.8000030517578127,
        3.82000732421875,
        3.839996337890625,
        3.8600006103515627,
        3.8800048828125,
        3.9000091552734377,
        3.9199981689453127,
        3.94000244140625,
        3.9600067138671877,
        3.980010986328125,
        4.0,
        4.0200042724609379,
        4.040008544921875,
        4.05999755859375,
        4.0800018310546879,
        4.100006103515625,
        4.1200103759765629,
        4.1399993896484379,
        4.160003662109375,
        4.1800079345703129,
        4.1999969482421879,
        4.220001220703125,
        4.2400054931640629,
        4.260009765625,
        4.279998779296875,
        4.3000030517578129,
        4.32000732421875,
        4.339996337890625,
        4.3600006103515629,
        4.3800048828125,
        4.4000091552734379,
        4.4199981689453129,
        4.44000244140625,
        4.4600067138671879,
        4.4799957275390629,
        4.5,
        4.5200042724609379,
        4.540008544921875,
        4.55999755859375,
        4.5800018310546879,
        4.600006103515625,
        4.6200103759765629,
        4.6399993896484379,
        4.660003662109375,
        4.6800079345703129,
        4.6999969482421879,
        4.720001220703125,
        4.7400054931640629,
        4.760009765625,
        4.779998779296875,
        4.8000030517578129,
        4.82000732421875,
        4.839996337890625,
        4.8600006103515629,
        4.8800048828125,
        4.9000091552734379,
        4.9199981689453129,
        4.94000244140625,
        4.9600067138671879,
        4.9799957275390629,
        5.0,
        5.0200042724609379,
        5.040008544921875,
        5.05999755859375,
        5.0800018310546879,
        5.100006103515625,
        5.1200103759765629,
        5.1399993896484379,
        5.160003662109375,
        5.1800079345703129,
        5.1999969482421879,
        5.220001220703125,
        5.2400054931640629,
        5.260009765625,
        5.279998779296875,
        5.3000030517578129,
        5.32000732421875,
        5.339996337890625,
        5.3600006103515629,
        5.3800048828125,
        5.4000091552734379,
        5.4199981689453129,
        5.44000244140625,
        5.4600067138671879,
        5.4799957275390629,
        5.5,
        5.5200042724609379,
        5.540008544921875,
        5.55999755859375,
        5.5800018310546879,
        5.600006103515625,
        5.6200103759765629,
        5.6399993896484379,
        5.660003662109375,
        5.6800079345703129,
        5.6999969482421879,
        5.720001220703125,
        5.7400054931640629,
        5.760009765625,
        5.779998779296875,
        5.8000030517578129,
        5.82000732421875,
        5.839996337890625,
        5.8600006103515629,
        5.8800048828125,
        5.9000091552734379,
        5.9199981689453129,
        5.94000244140625,
        5.9600067138671879,
        5.9799957275390629,
        6.0,
        6.0200042724609379,
        6.040008544921875,
        6.05999755859375,
        6.0800018310546879,
        6.100006103515625,
        6.1200103759765629,
        6.1399993896484379,
        6.160003662109375,
        6.1800079345703129,
        6.1999969482421879,
        6.220001220703125,
        6.2400054931640629,
        6.260009765625,
        6.279998779296875,
        6.3000030517578129,
        6.32000732421875,
        6.339996337890625,
        6.3600006103515629,
        6.3800048828125,
        6.4000091552734379,
        6.4199981689453129,
        6.44000244140625,
        6.4600067138671879,
        6.4799957275390629,
        6.5,
        6.5200042724609379,
        6.540008544921875,
        6.55999755859375,
        6.5800018310546879,
        6.600006103515625,
        6.6200103759765629,
        6.6399993896484379,
        6.660003662109375,
        6.6800079345703129,
        6.6999969482421879,
        6.720001220703125,
        6.7400054931640629,
        6.760009765625,
        6.779998779296875,
        6.8000030517578129,
        6.82000732421875,
        6.839996337890625,
        6.8600006103515629,
        6.8800048828125,
        6.9000091552734379,
        6.9199981689453129,
        6.94000244140625,
        6.9600067138671879,
        6.9799957275390629,
        7.0,
        7.0200042724609379,
        7.040008544921875,
        7.05999755859375,
        7.0800018310546879,
        7.100006103515625,
        7.1200103759765629,
        7.1399993896484379,
        7.160003662109375,
        7.1800079345703129,
        7.1999969482421879,
        7.220001220703125,
        7.2400054931640629,
        7.260009765625,
        7.279998779296875,
        7.3000030517578129,
        7.32000732421875,
        7.339996337890625,
        7.3600006103515629,
        7.3800048828125,
        7.4000091552734379,
        7.4199981689453129,
        7.44000244140625,
        7.4600067138671879,
        7.4799957275390629,
        7.5,
        7.5200042724609379,
        7.540008544921875,
        7.55999755859375,
        7.5800018310546879,
        7.600006103515625,
        7.6200103759765629,
        7.6399993896484379,
        7.660003662109375,
        7.6800079345703129,
        7.6999969482421879,
        7.720001220703125,
        7.7400054931640629,
        7.760009765625,
        7.779998779296875,
        7.8000030517578129,
        7.82000732421875,
        7.839996337890625,
        7.8600006103515629,
        7.8800048828125,
        7.9000091552734379,
        7.9199981689453129,
        7.94000244140625,
        7.9600067138671879,
        7.9799957275390629,
        8.0,
        8.020004272460938,
        8.040008544921875,
        8.05999755859375,
        8.080001831054688,
        8.100006103515625,
        8.120010375976563,
        8.139999389648438,
        8.160003662109375,
        8.180007934570313,
        8.199996948242188,
        8.220001220703125,
        8.240005493164063,
        8.260009765625,
        8.279998779296875,
        8.300003051757813,
        8.32000732421875,
        8.339996337890625,
        8.360000610351563,
        8.3800048828125,
        8.400009155273438,
        8.419998168945313,
        8.44000244140625,
        8.460006713867188,
        8.479995727539063,
        8.5,
        8.520004272460938,
        8.540008544921875,
        8.55999755859375,
        8.580001831054688,
        8.600006103515625,
        8.620010375976563,
        8.639999389648438,
        8.660003662109375,
        8.680007934570313,
        8.699996948242188,
        8.720001220703125,
        8.740005493164063,
        8.760009765625,
        8.779998779296875,
        8.800003051757813,
        8.82000732421875,
        8.839996337890625,
        8.860000610351563,
        8.8800048828125,
        8.900009155273438,
        8.919998168945313,
        8.94000244140625,
        8.960006713867188,
        8.979995727539063,
        9.0,
        9.020004272460938,
        9.040008544921875,
        9.05999755859375,
        9.080001831054688,
        9.100006103515625,
        9.120010375976563,
        9.139999389648438,
        9.160003662109375,
        9.180007934570313,
        9.199996948242188,
        9.220001220703125,
        9.240005493164063,
        9.260009765625,
        9.279998779296875,
        9.300003051757813,
        9.32000732421875,
        9.339996337890625,
        9.360000610351563,
        9.3800048828125,
        9.400009155273438,
        9.419998168945313,
        9.44000244140625,
        9.460006713867188,
        9.479995727539063,
        9.5,
        9.520004272460938,
        9.540008544921875,
        9.55999755859375,
        9.580001831054688,
        9.600006103515625,
        9.620010375976563,
        9.639999389648438,
        9.660003662109375,
        9.680007934570313,
        9.699996948242188,
        9.720001220703125,
        9.740005493164063,
        9.760009765625,
        9.779998779296875,
        9.800003051757813,
        9.82000732421875,
        9.839996337890625,
        9.860000610351563,
        9.8800048828125,
        9.900009155273438,
        9.919998168945313,
        9.94000244140625,
        9.960006713867188,
        9.979995727539063,
        10.0,
        10.020004272460938,
        10.040008544921875,
        10.05999755859375,
        10.080001831054688,
        10.100006103515625,
        10.120010375976563,
        10.139999389648438,
        10.160003662109375,
        10.180007934570313,
        10.199996948242188,
        10.220001220703125,
        10.240005493164063,
        10.260009765625,
        10.279998779296875,
        10.300003051757813,
        10.32000732421875,
        10.339996337890625,
        10.360000610351563,
        10.3800048828125,
        10.400009155273438,
        10.419998168945313,
        10.44000244140625,
        10.460006713867188,
        10.479995727539063,
        10.5,
        10.520004272460938,
        10.540008544921875,
        10.55999755859375,
        10.580001831054688,
        10.600006103515625,
        10.620010375976563,
        10.639999389648438,
        10.660003662109375,
        10.680007934570313,
        10.699996948242188,
        10.720001220703125,
        10.740005493164063,
        10.760009765625,
        10.779998779296875,
        10.800003051757813,
        10.82000732421875,
        10.839996337890625,
        10.860000610351563,
        10.8800048828125,
        10.900009155273438,
        10.919998168945313,
        10.94000244140625,
        10.960006713867188,
        10.979995727539063,
        11.0,
        11.020004272460938,
        11.040008544921875,
        11.05999755859375,
        11.080001831054688,
        11.100006103515625,
        11.120010375976563,
        11.139999389648438,
        11.160003662109375,
        11.180007934570313,
        11.199996948242188,
        11.220001220703125,
        11.240005493164063,
        11.260009765625,
        11.279998779296875,
        11.300003051757813,
        11.32000732421875,
        11.339996337890625,
        11.360000610351563,
        11.3800048828125,
        11.400009155273438,
        11.419998168945313,
        11.44000244140625,
        11.460006713867188,
        11.479995727539063,
        11.5,
        11.520004272460938,
        11.540008544921875,
        11.55999755859375,
        11.580001831054688,
        11.600006103515625,
        11.620010375976563,
        11.639999389648438,
        11.660003662109375,
        11.680007934570313,
        11.699996948242188,
        11.720001220703125,
        11.740005493164063,
        11.760009765625,
        11.779998779296875,
        11.800003051757813,
        11.82000732421875,
        11.839996337890625,
        11.860000610351563,
        11.8800048828125,
        11.900009155273438,
        11.919998168945313,
        11.94000244140625,
        11.960006713867188,
        11.979995727539063,
        12.0,
        12.020004272460938,
        12.040008544921875,
        12.05999755859375,
        12.080001831054688,
        12.100006103515625,
        12.120010375976563,
        12.139999389648438,
        12.160003662109375,
        12.180007934570313,
        12.199996948242188,
        12.220001220703125,
        12.240005493164063,
        12.260009765625,
        12.279998779296875,
        12.300003051757813,
        12.32000732421875,
        12.339996337890625,
        12.360000610351563,
        12.3800048828125,
        12.400009155273438,
        12.419998168945313,
        12.44000244140625,
        12.460006713867188,
        12.479995727539063,
        12.5,
        12.520004272460938,
        12.540008544921875,
        12.55999755859375,
        12.580001831054688,
        12.600006103515625,
        12.620010375976563,
        12.639999389648438,
        12.660003662109375,
        12.680007934570313,
        12.699996948242188,
        12.720001220703125,
        12.740005493164063,
        12.760009765625,
        12.779998779296875,
        12.800003051757813,
        12.82000732421875,
        12.839996337890625,
        12.860000610351563,
        12.8800048828125,
        12.900009155273438,
        12.919998168945313,
        12.94000244140625,
        12.960006713867188,
        12.979995727539063,
        13.0,
        13.020004272460938,
        13.040008544921875,
        13.05999755859375,
        13.080001831054688,
        13.100006103515625,
        13.120010375976563,
        13.139999389648438,
        13.160003662109375,
        13.180007934570313,
        13.199996948242188,
        13.220001220703125,
        13.240005493164063,
        13.260009765625,
        13.279998779296875,
        13.300003051757813,
        13.32000732421875,
        13.339996337890625,
        13.360000610351563,
        13.3800048828125,
        13.400009155273438,
        13.419998168945313,
        13.44000244140625,
        13.460006713867188,
        13.479995727539063,
        13.5,
        13.520004272460938,
        13.540008544921875,
        13.55999755859375,
        13.580001831054688,
        13.600006103515625,
        13.620010375976563,
        13.639999389648438,
        13.660003662109375,
        13.680007934570313,
        13.699996948242188,
        13.720001220703125,
        13.740005493164063,
        13.760009765625,
        13.779998779296875,
        13.800003051757813,
        13.82000732421875,
        13.839996337890625,
        13.860000610351563,
        13.8800048828125,
        13.900009155273438,
        13.919998168945313,
        13.94000244140625,
        13.960006713867188,
        13.979995727539063,
        14.0,
        14.020004272460938,
        14.040008544921875,
        14.05999755859375,
        14.080001831054688,
        14.100006103515625,
        14.120010375976563,
        14.139999389648438,
        14.160003662109375,
        14.180007934570313,
        14.199996948242188,
        14.220001220703125,
        14.240005493164063,
        14.260009765625,
        14.279998779296875,
        14.300003051757813,
        14.32000732421875,
        14.339996337890625,
        14.360000610351563,
        14.3800048828125,
        14.400009155273438,
        14.419998168945313,
        14.44000244140625,
        14.460006713867188,
        14.479995727539063,
        14.5,
        14.520004272460938,
        14.540008544921875,
        14.55999755859375,
        14.580001831054688,
        14.600006103515625,
        14.620010375976563,
        14.639999389648438,
        14.660003662109375,
        14.680007934570313,
        14.699996948242188,
        14.720001220703125,
        14.740005493164063,
        14.760009765625,
        14.779998779296875,
        14.800003051757813,
        14.82000732421875,
        14.839996337890625,
        14.860000610351563,
        14.8800048828125,
        14.900009155273438,
        14.919998168945313,
        14.94000244140625,
        14.960006713867188,
        14.979995727539063,
        15.0,
        15.020004272460938,
        15.040008544921875,
        15.05999755859375,
        15.080001831054688,
        15.100006103515625,
        15.120010375976563,
        15.139999389648438,
        15.160003662109375,
        15.180007934570313,
        15.199996948242188,
        15.220001220703125,
        15.240005493164063,
        15.260009765625,
        15.279998779296875,
        15.300003051757813,
        15.32000732421875,
        15.339996337890625,
        15.360000610351563,
        15.3800048828125,
        15.400009155273438,
        15.419998168945313,
        15.44000244140625,
        15.460006713867188,
        15.479995727539063,
        15.5,
        15.520004272460938,
        15.540008544921875,
        15.55999755859375,
        15.580001831054688,
        15.600006103515625,
        15.620010375976563,
        15.639999389648438,
        15.660003662109375,
        15.680007934570313,
        15.699996948242188,
        15.720001220703125,
        15.740005493164063,
        15.760009765625,
        15.779998779296875,
        15.800003051757813,
        15.82000732421875,
        15.839996337890625,
        15.860000610351563,
        15.8800048828125,
        15.900009155273438,
        15.919998168945313,
        15.94000244140625,
        15.960006713867188,
        15.979995727539063,
        16.0,
        16.020004272460939,
        16.040008544921876,
        16.05999755859375,
        16.080001831054689,
        16.100006103515626,
        16.120010375976564,
        16.139999389648439,
        16.160003662109376,
        16.180007934570314,
        16.199996948242189,
        16.220001220703126,
        16.240005493164064,
        16.260009765625,
        16.279998779296876,
        16.300003051757814,
        16.32000732421875,
        16.339996337890626,
        16.360000610351564,
        16.3800048828125,
        16.400009155273439,
        16.419998168945314,
        16.44000244140625,
        16.460006713867189,
        16.479995727539064,
        16.5,
        16.520004272460939,
        16.540008544921876,
        16.55999755859375,
        16.580001831054689,
        16.600006103515626,
        16.620010375976564,
        16.639999389648439,
        16.660003662109376,
        16.680007934570314,
        16.699996948242189,
        16.720001220703126,
        16.740005493164064,
        16.760009765625,
        16.779998779296876,
        16.800003051757814,
        16.82000732421875,
        16.839996337890626,
        16.860000610351564,
        16.8800048828125,
        16.900009155273439,
        16.919998168945314,
        16.94000244140625,
        16.960006713867189,
        16.979995727539064,
        17.0,
        17.020004272460939,
        17.040008544921876,
        17.05999755859375,
        17.080001831054689,
        17.100006103515626,
        17.120010375976564,
        17.139999389648439,
        17.160003662109376,
        17.180007934570314,
        17.199996948242189,
        17.220001220703126,
        17.240005493164064,
        17.260009765625,
        17.279998779296876,
        17.300003051757814,
        17.32000732421875,
        17.339996337890626,
        17.360000610351564,
        17.3800048828125,
        17.400009155273439,
        17.419998168945314,
        17.44000244140625,
        17.460006713867189,
        17.479995727539064,
        17.5,
        17.520004272460939,
        17.540008544921876,
        17.55999755859375,
        17.580001831054689,
        17.600006103515626,
        17.620010375976564,
        17.639999389648439,
        17.660003662109376,
        17.680007934570314,
        17.699996948242189,
        17.720001220703126,
        17.740005493164064,
        17.760009765625,
        17.779998779296876,
        17.800003051757814,
        17.82000732421875,
        17.839996337890626,
        17.860000610351564,
        17.8800048828125,
        17.900009155273439,
        17.919998168945314,
        17.94000244140625,
        17.960006713867189,
        17.979995727539064,
        18.0,
        18.020004272460939,
        18.040008544921876,
        18.05999755859375,
        18.080001831054689,
        18.100006103515626,
        18.120010375976564,
        18.139999389648439,
        18.160003662109376,
        18.180007934570314,
        18.199996948242189,
        18.220001220703126,
        18.240005493164064,
        18.260009765625,
        18.279998779296876,
        18.300003051757814,
        18.32000732421875,
        18.339996337890626,
        18.360000610351564,
        18.3800048828125,
        18.400009155273439,
        18.419998168945314,
        18.44000244140625,
        18.460006713867189,
        18.479995727539064,
        18.5,
        18.520004272460939,
        18.540008544921876,
        18.55999755859375,
        18.580001831054689,
        18.600006103515626,
        18.620010375976564,
        18.639999389648439,
        18.660003662109376,
        18.680007934570314,
        18.699996948242189,
        18.720001220703126,
        18.740005493164064,
        18.760009765625,
        18.779998779296876,
        18.800003051757814,
        18.82000732421875,
        18.839996337890626,
        18.860000610351564,
        18.8800048828125,
        18.900009155273439,
        18.919998168945314,
        18.94000244140625,
        18.960006713867189,
        18.979995727539064,
        19.0,
        19.020004272460939,
        19.040008544921876,
        19.05999755859375,
        19.080001831054689,
        19.100006103515626,
        19.120010375976564,
        19.139999389648439,
        19.160003662109376,
        19.180007934570314,
        19.199996948242189,
        19.220001220703126,
        19.240005493164064,
        19.260009765625,
        19.279998779296876,
        19.300003051757814,
        19.32000732421875,
        19.339996337890626,
        19.360000610351564,
        19.3800048828125,
        19.400009155273439,
        19.419998168945314,
        19.44000244140625,
        19.460006713867189,
        19.479995727539064,
        19.5,
        19.520004272460939,
        19.540008544921876,
        19.55999755859375,
        19.580001831054689,
        19.600006103515626,
        19.620010375976564,
        19.639999389648439,
        19.660003662109376,
        19.680007934570314,
        19.699996948242189,
        19.720001220703126,
        19.740005493164064,
        19.760009765625,
        19.779998779296876,
        19.800003051757814,
        19.82000732421875,
        19.839996337890626,
        19.860000610351564,
        19.8800048828125,
        19.900009155273439,
        19.919998168945314,
        19.94000244140625,
        19.960006713867189,
        19.979995727539064,
        20.0,
        20.020004272460939,
        20.040008544921876,
        20.05999755859375,
        20.080001831054689,
        20.100006103515626,
        20.120010375976564,
        20.139999389648439,
        20.160003662109376,
        20.180007934570314,
        20.199996948242189,
        20.220001220703126,
        20.240005493164064,
        20.260009765625,
        20.279998779296876,
        20.300003051757814,
        20.32000732421875,
        20.339996337890626,
        20.360000610351564,
        20.3800048828125,
        20.400009155273439,
        20.419998168945314,
        20.44000244140625,
        20.460006713867189,
        20.479995727539064,
        20.5,
        20.520004272460939,
        20.540008544921876,
        20.55999755859375,
        20.580001831054689,
        20.600006103515626,
        20.620010375976564,
        20.639999389648439,
        20.660003662109376,
        20.680007934570314,
        20.699996948242189,
        20.720001220703126,
        20.740005493164064,
        20.760009765625,
        20.779998779296876,
        20.800003051757814,
        20.82000732421875,
        20.839996337890626,
        20.860000610351564,
        20.8800048828125,
        20.900009155273439,
        20.919998168945314,
        20.94000244140625,
        20.960006713867189,
        20.979995727539064,
        21.0,
        21.020004272460939,
        21.040008544921876,
        21.05999755859375,
        21.080001831054689,
        21.100006103515626,
        21.120010375976564,
        21.139999389648439,
        21.160003662109376,
        21.180007934570314,
        21.199996948242189,
        21.220001220703126,
        21.240005493164064,
        21.260009765625,
        21.279998779296876,
        21.300003051757814,
        21.32000732421875,
        21.339996337890626,
        21.360000610351564,
        21.3800048828125,
        21.400009155273439,
        21.419998168945314,
        21.44000244140625,
        21.460006713867189,
        21.479995727539064,
        21.5,
        21.520004272460939,
        21.540008544921876,
        21.55999755859375,
        21.580001831054689,
        21.600006103515626,
        21.620010375976564,
        21.639999389648439,
        21.660003662109376,
        21.680007934570314,
        21.699996948242189,
        21.720001220703126,
        21.740005493164064,
        21.760009765625,
        21.779998779296876,
        21.800003051757814,
        21.82000732421875,
        21.839996337890626,
        21.860000610351564,
        21.8800048828125,
        21.900009155273439,
        21.919998168945314,
        21.94000244140625,
        21.960006713867189,
        21.979995727539064,
        22.0,
        22.020004272460939,
        22.040008544921876,
        22.05999755859375,
        22.080001831054689,
        22.100006103515626,
        22.120010375976564,
        22.139999389648439,
        22.160003662109376,
        22.180007934570314,
        22.199996948242189,
        22.220001220703126,
        22.240005493164064,
        22.260009765625,
        22.279998779296876,
        22.300003051757814,
        22.32000732421875,
        22.339996337890626,
        22.360000610351564,
        22.3800048828125,
        22.400009155273439,
        22.419998168945314,
        22.44000244140625,
        22.460006713867189,
        22.479995727539064,
        22.5,
        22.520004272460939,
        22.540008544921876,
        22.55999755859375,
        22.580001831054689,
        22.600006103515626,
        22.620010375976564,
        22.639999389648439,
        22.660003662109376,
        22.680007934570314,
        22.699996948242189,
        22.720001220703126,
        22.740005493164064,
        22.760009765625,
        22.779998779296876,
        22.800003051757814,
        22.82000732421875,
        22.839996337890626,
        22.860000610351564,
        22.8800048828125,
        22.900009155273439,
        22.919998168945314,
        22.94000244140625,
        22.960006713867189,
        22.979995727539064,
        23.0,
        23.020004272460939,
        23.040008544921876,
        23.05999755859375,
        23.080001831054689,
        23.100006103515626,
        23.120010375976564,
        23.139999389648439,
        23.160003662109376,
        23.180007934570314,
        23.199996948242189,
        23.220001220703126,
        23.240005493164064,
        23.260009765625,
        23.279998779296876,
        23.300003051757814,
        23.32000732421875,
        23.339996337890626,
        23.360000610351564,
        23.3800048828125,
        23.400009155273439,
        23.419998168945314,
        23.44000244140625,
        23.460006713867189,
        23.479995727539064,
        23.5,
        23.520004272460939,
        23.540008544921876,
        23.55999755859375,
        23.580001831054689,
        23.600006103515626,
        23.620010375976564,
        23.639999389648439,
        23.660003662109376,
        23.680007934570314,
        23.699996948242189,
        23.720001220703126,
        23.740005493164064,
        23.760009765625,
        23.779998779296876,
        23.800003051757814,
        23.82000732421875,
        23.839996337890626,
        23.860000610351564,
        23.8800048828125,
        23.900009155273439,
        23.919998168945314,
        23.94000244140625,
        23.960006713867189,
        23.979995727539064,
        24.0,
        24.020004272460939,
        24.040008544921876,
        24.05999755859375,
        24.080001831054689,
        24.100006103515626,
        24.120010375976564,
        24.139999389648439,
        24.160003662109376,
        24.180007934570314,
        24.199996948242189,
        24.220001220703126,
        24.240005493164064,
        24.260009765625,
        24.279998779296876,
        24.300003051757814,
        24.32000732421875,
        24.339996337890626,
        24.360000610351564,
        24.3800048828125,
        24.400009155273439,
        24.419998168945314,
        24.44000244140625,
        24.460006713867189,
        24.479995727539064,
        24.5,
        24.520004272460939,
        24.540008544921876,
        24.55999755859375,
        24.580001831054689,
        24.600006103515626,
        24.620010375976564,
        24.639999389648439,
        24.660003662109376,
        24.680007934570314,
        24.699996948242189,
        24.720001220703126,
        24.740005493164064,
        24.760009765625,
        24.779998779296876,
        24.800003051757814,
        24.82000732421875,
        24.839996337890626,
        24.860000610351564,
        24.8800048828125,
        24.900009155273439,
        24.919998168945314,
        24.94000244140625,
        24.960006713867189,
        24.979995727539064,
        25.0,
        25.020004272460939,
        25.040008544921876,
        25.05999755859375,
        25.080001831054689,
        25.100006103515626,
        25.120010375976564,
        25.139999389648439,
        25.160003662109376,
        25.180007934570314,
        25.199996948242189,
        25.220001220703126,
        25.240005493164064,
        25.260009765625,
        25.279998779296876,
        25.300003051757814,
        25.32000732421875,
        25.339996337890626,
        25.360000610351564,
        25.3800048828125,
        25.400009155273439,
        25.419998168945314,
        25.44000244140625,
        25.460006713867189,
        25.479995727539064,
        25.5,
        25.520004272460939,
        25.540008544921876,
        25.55999755859375,
        25.580001831054689,
        25.600006103515626,
        25.620010375976564,
        25.639999389648439,
        25.660003662109376,
        25.680007934570314,
        25.699996948242189,
        25.720001220703126,
        25.740005493164064,
        25.760009765625,
        25.779998779296876,
        25.800003051757814,
        25.82000732421875,
        25.839996337890626,
        25.860000610351564,
        25.8800048828125,
        25.900009155273439,
        25.919998168945314,
        25.94000244140625,
        25.960006713867189,
        25.979995727539064,
        26.0,
        26.020004272460939,
        26.040008544921876,
        26.05999755859375,
        26.080001831054689,
        26.100006103515626,
        26.120010375976564,
        26.139999389648439,
        26.160003662109376,
        26.180007934570314,
        26.199996948242189,
        26.220001220703126,
        26.240005493164064,
        26.260009765625,
        26.279998779296876,
        26.300003051757814,
        26.32000732421875,
        26.339996337890626,
        26.360000610351564,
        26.3800048828125,
        26.400009155273439,
        26.419998168945314,
        26.44000244140625,
        26.460006713867189,
        26.479995727539064,
        26.5,
        26.520004272460939,
        26.540008544921876,
        26.55999755859375,
        26.580001831054689,
        26.600006103515626,
        26.620010375976564,
        26.639999389648439,
        26.660003662109376,
        26.680007934570314,
        26.699996948242189,
        26.720001220703126,
        26.740005493164064,
        26.760009765625,
        26.779998779296876,
        26.800003051757814,
        26.82000732421875,
        26.839996337890626,
        26.860000610351564,
        26.8800048828125,
        26.900009155273439,
        26.919998168945314,
        26.94000244140625,
        26.960006713867189,
        26.979995727539064,
        27.0,
        27.020004272460939,
        27.040008544921876,
        27.05999755859375,
        27.080001831054689,
        27.100006103515626,
        27.120010375976564,
        27.139999389648439,
        27.160003662109376,
        27.180007934570314,
        27.199996948242189,
        27.220001220703126,
        27.240005493164064,
        27.260009765625,
        27.279998779296876,
        27.300003051757814,
        27.32000732421875,
        27.339996337890626,
        27.360000610351564,
        27.3800048828125,
        27.400009155273439,
        27.419998168945314,
        27.44000244140625,
        27.460006713867189,
        27.479995727539064,
        27.5,
        27.520004272460939,
        27.540008544921876,
        27.55999755859375,
        27.580001831054689,
        27.600006103515626,
        27.620010375976564,
        27.639999389648439,
        27.660003662109376,
        27.680007934570314,
        27.699996948242189,
        27.720001220703126,
        27.740005493164064,
        27.760009765625,
        27.779998779296876,
        27.800003051757814,
        27.82000732421875,
        27.839996337890626,
        27.860000610351564,
        27.8800048828125,
        27.900009155273439,
        27.919998168945314,
        27.94000244140625,
        27.960006713867189,
        27.979995727539064,
        28.0,
        28.020004272460939,
        28.040008544921876,
        28.05999755859375,
        28.08001708984375,
        28.100006103515626,
        28.1199951171875,
        28.1400146484375,
        28.160003662109376,
        28.17999267578125,
        28.20001220703125,
        28.220001220703126,
        28.239990234375,
        28.260009765625,
        28.279998779296876,
        28.29998779296875,
        28.32000732421875,
        28.339996337890626,
        28.360015869140626,
        28.3800048828125,
        28.399993896484376,
        28.420013427734376,
        28.44000244140625,
        28.459991455078126,
        28.480010986328126,
        28.5,
        28.519989013671876,
        28.540008544921876,
        28.55999755859375,
        28.58001708984375,
        28.600006103515626,
        28.6199951171875,
        28.6400146484375,
        28.660003662109376,
        28.67999267578125,
        28.70001220703125,
        28.720001220703126,
        28.739990234375,
        28.760009765625,
        28.779998779296876,
        28.79998779296875,
        28.82000732421875,
        28.839996337890626,
        28.860015869140626,
        28.8800048828125,
        28.899993896484376,
        28.920013427734376,
        28.94000244140625,
        28.959991455078126,
        28.980010986328126,
        29.0,
        29.019989013671876,
        29.040008544921876,
        29.05999755859375,
        29.08001708984375,
        29.100006103515626,
        29.1199951171875,
        29.1400146484375,
        29.160003662109376,
        29.17999267578125,
        29.20001220703125,
        29.220001220703126,
        29.239990234375,
        29.260009765625,
        29.279998779296876,
        29.29998779296875,
        29.32000732421875,
        29.339996337890626,
        29.360015869140626,
        29.3800048828125,
        29.399993896484376,
        29.420013427734376,
        29.44000244140625,
        29.459991455078126,
        29.480010986328126,
        29.5,
        29.519989013671876,
        29.540008544921876,
        29.55999755859375,
        29.58001708984375,
        29.600006103515626,
        29.6199951171875,
        29.6400146484375,
        29.660003662109376,
        29.67999267578125,
        29.70001220703125,
        29.720001220703126,
        29.739990234375,
        29.760009765625,
        29.779998779296876,
        29.79998779296875,
        29.82000732421875,
        29.839996337890626,
        29.860015869140626,
        29.8800048828125,
        29.899993896484376,
        29.920013427734376,
        29.94000244140625,
        29.959991455078126,
        29.980010986328126,
        30.0,
        30.019989013671876,
        30.040008544921876,
        30.05999755859375,
        30.08001708984375,
        30.100006103515626,
        30.1199951171875,
        30.1400146484375,
        30.160003662109376,
        30.17999267578125,
        30.20001220703125,
        30.220001220703126,
        30.239990234375,
        30.260009765625,
        30.279998779296876,
        30.29998779296875,
        30.32000732421875,
        30.339996337890626,
        30.360015869140626,
        30.3800048828125,
        30.399993896484376,
        30.420013427734376,
        30.44000244140625,
        30.459991455078126,
        30.480010986328126,
        30.5,
        30.519989013671876,
        30.540008544921876,
        30.55999755859375,
        30.58001708984375,
        30.600006103515626,
        30.6199951171875,
        30.6400146484375,
        30.660003662109376,
        30.67999267578125,
        30.70001220703125,
        30.720001220703126,
        30.739990234375,
        30.760009765625,
        30.779998779296876,
        30.79998779296875,
        30.82000732421875,
        30.839996337890626,
        30.860015869140626,
        30.8800048828125,
        30.899993896484376,
        30.920013427734376,
        30.94000244140625,
        30.959991455078126,
        30.980010986328126,
        31.0,
        31.019989013671876,
        31.040008544921876,
        31.05999755859375,
        31.08001708984375,
        31.100006103515626,
        31.1199951171875,
        31.1400146484375,
        31.160003662109376,
        31.17999267578125,
        31.20001220703125,
        31.220001220703126,
        31.239990234375,
        31.260009765625,
        31.279998779296876,
        31.29998779296875,
        31.32000732421875,
        31.339996337890626,
        31.360015869140626,
        31.3800048828125,
        31.399993896484376,
        31.420013427734376,
        31.44000244140625,
        31.459991455078126,
        31.480010986328126,
        31.5,
        31.519989013671876,
        31.540008544921876,
        31.55999755859375,
        31.58001708984375,
        31.600006103515626,
        31.6199951171875,
        31.6400146484375,
        31.660003662109376,
        31.67999267578125,
        31.70001220703125,
        31.720001220703126,
        31.739990234375,
        31.760009765625,
        31.779998779296876,
        31.79998779296875,
        31.82000732421875,
        31.839996337890626,
        31.860015869140626,
        31.8800048828125,
        31.899993896484376,
        31.920013427734376,
        31.94000244140625,
        31.959991455078126,
        31.980010986328126,
        32.0,
        32.019989013671878,
        32.040008544921878,
        32.05999755859375,
        32.08001708984375,
        32.100006103515628,
        32.1199951171875,
        32.1400146484375,
        32.160003662109378,
        32.17999267578125,
        32.20001220703125,
        32.220001220703128,
        32.239990234375,
        32.260009765625,
        32.279998779296878,
        32.29998779296875,
        32.32000732421875,
        32.339996337890628,
        32.360015869140628,
        32.3800048828125,
        32.399993896484378,
        32.420013427734378,
        32.44000244140625,
        32.459991455078128,
        32.480010986328128,
        32.5,
        32.519989013671878,
        32.540008544921878,
        32.55999755859375,
        32.58001708984375,
        32.600006103515628,
        32.6199951171875,
        32.6400146484375,
        32.660003662109378,
        32.67999267578125,
        32.70001220703125,
        32.720001220703128,
        32.739990234375,
        32.760009765625,
        32.779998779296878,
        32.79998779296875,
        32.82000732421875,
        32.839996337890628,
        32.860015869140628,
        32.8800048828125,
        32.899993896484378,
        32.920013427734378,
        32.94000244140625,
        32.959991455078128,
        32.980010986328128,
        33.0,
        33.019989013671878,
        33.040008544921878,
        33.05999755859375,
        33.08001708984375,
        33.100006103515628,
        33.1199951171875,
        33.1400146484375,
        33.160003662109378,
        33.17999267578125,
        33.20001220703125,
        33.220001220703128,
        33.239990234375,
        33.260009765625,
        33.279998779296878,
        33.29998779296875,
        33.32000732421875,
        33.339996337890628,
        33.360015869140628,
        33.3800048828125,
        33.399993896484378,
        33.420013427734378,
        33.44000244140625,
        33.459991455078128,
        33.480010986328128,
        33.5,
        33.519989013671878,
        33.540008544921878,
        33.55999755859375,
        33.58001708984375,
        33.600006103515628,
        33.6199951171875,
        33.6400146484375,
        33.660003662109378,
        33.67999267578125,
        33.70001220703125,
        33.720001220703128,
        33.739990234375,
        33.760009765625,
        33.779998779296878,
        33.79998779296875,
        33.82000732421875,
        33.839996337890628,
        33.860015869140628,
        33.8800048828125,
        33.899993896484378,
        33.920013427734378,
        33.94000244140625,
        33.959991455078128,
        33.980010986328128,
        34.0,
        34.019989013671878,
        34.040008544921878,
        34.05999755859375,
        34.08001708984375,
        34.100006103515628,
        34.1199951171875,
        34.1400146484375,
        34.160003662109378,
        34.17999267578125,
        34.20001220703125,
        34.220001220703128,
        34.239990234375,
        34.260009765625,
        34.279998779296878,
        34.29998779296875,
        34.32000732421875,
        34.339996337890628,
        34.360015869140628,
        34.3800048828125,
        34.399993896484378,
        34.420013427734378,
        34.44000244140625,
        34.459991455078128,
        34.480010986328128,
        34.5,
        34.519989013671878,
        34.540008544921878,
        34.55999755859375,
        34.58001708984375,
        34.600006103515628,
        34.6199951171875,
        34.6400146484375,
        34.660003662109378,
        34.67999267578125,
        34.70001220703125,
        34.720001220703128,
        34.739990234375,
        34.760009765625,
        34.779998779296878,
        34.79998779296875,
        34.82000732421875,
        34.839996337890628,
        34.860015869140628,
        34.8800048828125,
        34.899993896484378,
        34.920013427734378,
        34.94000244140625,
        34.959991455078128,
        34.980010986328128,
        35.0,
        35.019989013671878,
        35.040008544921878,
        35.05999755859375,
        35.08001708984375,
        35.100006103515628,
        35.1199951171875,
        35.1400146484375,
        35.160003662109378,
        35.17999267578125,
        35.20001220703125,
        35.220001220703128,
        35.239990234375,
        35.260009765625,
        35.279998779296878,
        35.29998779296875,
        35.32000732421875,
        35.339996337890628,
        35.360015869140628,
        35.3800048828125,
        35.399993896484378,
        35.420013427734378,
        35.44000244140625,
        35.459991455078128,
        35.480010986328128,
        35.5,
        35.519989013671878,
        35.540008544921878,
        35.55999755859375,
        35.58001708984375,
        35.600006103515628,
        35.6199951171875,
        35.6400146484375,
        35.660003662109378,
        35.67999267578125,
        35.70001220703125,
        35.720001220703128,
        35.739990234375,
        35.760009765625,
        35.779998779296878,
        35.79998779296875,
        35.82000732421875,
        35.839996337890628,
        35.860015869140628,
        35.8800048828125,
        35.899993896484378,
        35.920013427734378,
        35.94000244140625,
        35.959991455078128,
        35.980010986328128,
        36.0,
        36.019989013671878,
        36.040008544921878,
        36.05999755859375,
        36.08001708984375,
        36.100006103515628,
        36.1199951171875,
        36.1400146484375,
        36.160003662109378,
        36.17999267578125,
        36.20001220703125,
        36.220001220703128,
        36.239990234375,
        36.260009765625,
        36.279998779296878,
        36.29998779296875,
        36.32000732421875,
        36.339996337890628,
        36.360015869140628,
        36.3800048828125,
        36.399993896484378,
        36.420013427734378,
        36.44000244140625,
        36.459991455078128,
        36.480010986328128,
        36.5,
        36.519989013671878,
        36.540008544921878,
        36.55999755859375,
        36.58001708984375,
        36.600006103515628,
        36.6199951171875,
        36.6400146484375,
        36.660003662109378,
        36.67999267578125,
        36.70001220703125,
        36.720001220703128,
        36.739990234375,
        36.760009765625,
        36.779998779296878,
        36.79998779296875,
        36.82000732421875,
        36.839996337890628,
        36.860015869140628,
        36.8800048828125,
        36.899993896484378,
        36.920013427734378,
        36.94000244140625,
        36.959991455078128,
        36.980010986328128,
        37.0,
        37.019989013671878,
        37.040008544921878,
        37.05999755859375,
        37.08001708984375,
        37.100006103515628,
        37.1199951171875,
        37.1400146484375,
        37.160003662109378,
        37.17999267578125,
        37.20001220703125,
        37.220001220703128,
        37.239990234375,
        37.260009765625,
        37.279998779296878,
        37.29998779296875,
        37.32000732421875,
        37.339996337890628,
        37.360015869140628,
        37.3800048828125,
        37.399993896484378,
        37.420013427734378,
        37.44000244140625,
        37.459991455078128,
        37.480010986328128,
        37.5,
        37.519989013671878,
        37.540008544921878,
        37.55999755859375,
        37.58001708984375,
        37.600006103515628,
        37.6199951171875,
        37.6400146484375,
        37.660003662109378,
        37.67999267578125,
        37.70001220703125,
        37.720001220703128,
        37.739990234375,
        37.760009765625,
        37.779998779296878,
        37.79998779296875,
        37.82000732421875,
        37.839996337890628,
        37.860015869140628,
        37.8800048828125,
        37.899993896484378,
        37.920013427734378,
        37.94000244140625,
        37.959991455078128,
        37.980010986328128,
        38.0,
        38.019989013671878,
        38.040008544921878,
        38.05999755859375,
        38.08001708984375,
        38.100006103515628,
        38.1199951171875,
        38.1400146484375,
        38.160003662109378,
        38.17999267578125,
        38.20001220703125,
        38.220001220703128,
        38.239990234375,
        38.260009765625,
        38.279998779296878,
        38.29998779296875,
        38.32000732421875,
        38.339996337890628,
        38.360015869140628,
        38.3800048828125,
        38.399993896484378,
        38.420013427734378,
        38.44000244140625,
        38.459991455078128,
        38.480010986328128,
        38.5,
        38.519989013671878,
        38.540008544921878,
        38.55999755859375,
        38.58001708984375,
        38.600006103515628,
        38.6199951171875,
        38.6400146484375,
        38.660003662109378,
        38.67999267578125,
        38.70001220703125,
        38.720001220703128,
        38.739990234375,
        38.760009765625,
        38.779998779296878,
        38.79998779296875,
        38.82000732421875,
        38.839996337890628,
        38.860015869140628,
        38.8800048828125,
        38.899993896484378,
        38.920013427734378,
        38.94000244140625,
        38.959991455078128,
        38.980010986328128,
        39.0,
        39.019989013671878,
        39.040008544921878,
        39.05999755859375,
        39.08001708984375,
        39.100006103515628,
        39.1199951171875,
        39.1400146484375,
        39.160003662109378,
        39.17999267578125,
        39.20001220703125,
        39.220001220703128,
        39.239990234375,
        39.260009765625,
        39.279998779296878,
        39.29998779296875,
        39.32000732421875,
        39.339996337890628,
        39.360015869140628,
        39.3800048828125,
        39.399993896484378,
        39.420013427734378,
        39.44000244140625,
        39.459991455078128,
        39.480010986328128,
        39.5,
        39.519989013671878,
        39.540008544921878,
        39.55999755859375,
        39.58001708984375,
        39.600006103515628,
        39.6199951171875,
        39.6400146484375,
        39.660003662109378,
        39.67999267578125,
        39.70001220703125,
        39.720001220703128,
        39.739990234375,
        39.760009765625,
        39.779998779296878,
        39.79998779296875,
        39.82000732421875,
        39.839996337890628,
        39.860015869140628,
        39.8800048828125,
        39.899993896484378,
        39.920013427734378,
        39.94000244140625,
        39.959991455078128,
        39.980010986328128,
        40.0,
        40.019989013671878,
        40.040008544921878,
        40.05999755859375,
        40.08001708984375,
        40.100006103515628,
        40.1199951171875,
        40.1400146484375,
        40.160003662109378,
        40.17999267578125,
        40.20001220703125,
        40.220001220703128,
        40.239990234375,
        40.260009765625,
        40.279998779296878,
        40.29998779296875,
        40.32000732421875,
        40.339996337890628,
        40.360015869140628,
        40.3800048828125,
        40.399993896484378,
        40.420013427734378,
        40.44000244140625,
        40.459991455078128,
        40.480010986328128,
        40.5,
        40.519989013671878,
        40.540008544921878,
        40.55999755859375,
        40.58001708984375,
        40.600006103515628,
        40.6199951171875,
        40.6400146484375,
        40.660003662109378,
        40.67999267578125,
        40.70001220703125,
        40.720001220703128,
        40.739990234375,
        40.760009765625,
        40.779998779296878,
        40.79998779296875,
        40.82000732421875,
        40.839996337890628,
        40.860015869140628,
        40.8800048828125,
        40.899993896484378,
        40.920013427734378,
        40.94000244140625,
        40.959991455078128,
        40.980010986328128,
        41.0,
        41.019989013671878,
        41.040008544921878,
        41.05999755859375,
        41.08001708984375,
        41.100006103515628,
        41.1199951171875,
        41.1400146484375,
        41.160003662109378,
        41.17999267578125,
        41.20001220703125,
        41.220001220703128,
        41.239990234375,
        41.260009765625,
        41.279998779296878,
        41.29998779296875,
        41.32000732421875,
        41.339996337890628,
        41.360015869140628,
        41.3800048828125,
        41.399993896484378,
        41.420013427734378,
        41.44000244140625,
        41.459991455078128,
        41.480010986328128,
        41.5,
        41.519989013671878,
        41.540008544921878,
        41.55999755859375,
        41.58001708984375,
        41.600006103515628,
        41.6199951171875,
        41.6400146484375,
        41.660003662109378,
        41.67999267578125,
        41.70001220703125,
        41.720001220703128,
        41.739990234375,
        41.760009765625,
        41.779998779296878,
        41.79998779296875,
        41.82000732421875,
        41.839996337890628,
        41.860015869140628,
        41.8800048828125,
        41.899993896484378,
        41.920013427734378,
        41.94000244140625,
        41.959991455078128,
        41.980010986328128,
        42.0,
        42.019989013671878,
        42.040008544921878,
        42.05999755859375,
        42.08001708984375,
        42.100006103515628,
        42.1199951171875,
        42.1400146484375,
        42.160003662109378,
        42.17999267578125,
        42.20001220703125,
        42.220001220703128,
        42.239990234375,
        42.260009765625,
        42.279998779296878,
        42.29998779296875,
        42.32000732421875,
        42.339996337890628,
        42.360015869140628,
        42.3800048828125,
        42.399993896484378,
        42.420013427734378,
        42.44000244140625,
        42.459991455078128,
        42.480010986328128,
        42.5,
        42.519989013671878,
        42.540008544921878,
        42.55999755859375,
        42.58001708984375,
        42.600006103515628,
        42.6199951171875,
        42.6400146484375,
        42.660003662109378,
        42.67999267578125,
        42.70001220703125,
        42.720001220703128,
        42.739990234375,
        42.760009765625,
        42.779998779296878,
        42.79998779296875,
        42.82000732421875,
        42.839996337890628,
        42.860015869140628,
        42.8800048828125,
        42.899993896484378,
        42.920013427734378,
        42.94000244140625,
        42.959991455078128,
        42.980010986328128,
        43.0,
        43.019989013671878,
        43.040008544921878,
        43.05999755859375,
        43.08001708984375,
        43.100006103515628,
        43.1199951171875,
        43.1400146484375,
        43.160003662109378,
        43.17999267578125,
        43.20001220703125,
        43.220001220703128,
        43.239990234375,
        43.260009765625,
        43.279998779296878,
        43.29998779296875,
        43.32000732421875,
        43.339996337890628,
        43.360015869140628,
        43.3800048828125,
        43.399993896484378,
        43.420013427734378,
        43.44000244140625,
        43.459991455078128,
        43.480010986328128,
        43.5,
        43.519989013671878,
        43.540008544921878,
        43.55999755859375,
        43.58001708984375,
        43.600006103515628,
        43.6199951171875,
        43.6400146484375,
        43.660003662109378,
        43.67999267578125,
        43.70001220703125,
        43.720001220703128,
        43.739990234375,
        43.760009765625,
        43.779998779296878,
        43.79998779296875,
        43.82000732421875,
        43.839996337890628,
        43.860015869140628,
        43.8800048828125,
        43.899993896484378,
        43.920013427734378,
        43.94000244140625,
        43.959991455078128,
        43.980010986328128,
        44.0,
        44.019989013671878,
        44.040008544921878,
        44.05999755859375,
        44.08001708984375,
        44.100006103515628,
        44.1199951171875,
        44.1400146484375,
        44.160003662109378,
        44.17999267578125,
        44.20001220703125,
        44.220001220703128,
        44.239990234375,
        44.260009765625,
        44.279998779296878,
        44.29998779296875,
        44.32000732421875,
        44.339996337890628,
        44.360015869140628,
        44.3800048828125,
        44.399993896484378,
        44.420013427734378,
        44.44000244140625,
        44.459991455078128,
        44.480010986328128,
        44.5,
        44.519989013671878,
        44.540008544921878,
        44.55999755859375,
        44.58001708984375,
        44.600006103515628,
        44.6199951171875,
        44.6400146484375,
        44.660003662109378,
        44.67999267578125,
        44.70001220703125,
        44.720001220703128,
        44.739990234375,
        44.760009765625,
        44.779998779296878,
        44.79998779296875,
        44.82000732421875,
        44.839996337890628,
        44.860015869140628,
        44.8800048828125,
        44.899993896484378,
        44.920013427734378,
        44.94000244140625,
        44.959991455078128,
        44.980010986328128,
        45.0,
        45.019989013671878,
        45.040008544921878,
        45.05999755859375,
        45.08001708984375,
        45.100006103515628,
        45.1199951171875,
        45.1400146484375,
        45.160003662109378,
        45.17999267578125,
        45.20001220703125,
        45.220001220703128,
        45.239990234375,
        45.260009765625,
        45.279998779296878,
        45.29998779296875,
        45.32000732421875,
        45.339996337890628,
        45.360015869140628,
        45.3800048828125,
        45.399993896484378,
        45.420013427734378,
        45.44000244140625,
        45.459991455078128,
        45.480010986328128,
        45.5,
        45.519989013671878,
        45.540008544921878,
        45.55999755859375,
        45.58001708984375,
        45.600006103515628,
        45.6199951171875,
        45.6400146484375,
        45.660003662109378,
        45.67999267578125,
        45.70001220703125,
        45.720001220703128,
        45.739990234375,
        45.760009765625,
        45.779998779296878,
        45.79998779296875,
        45.82000732421875,
        45.839996337890628,
        45.860015869140628,
        45.8800048828125,
        45.899993896484378,
        45.920013427734378,
        45.94000244140625,
        45.959991455078128,
        45.980010986328128,
        46.0,
        46.019989013671878,
        46.040008544921878,
        46.05999755859375,
        46.08001708984375,
        46.100006103515628,
        46.1199951171875,
        46.1400146484375,
        46.160003662109378,
        46.17999267578125,
        46.20001220703125,
        46.220001220703128,
        46.239990234375,
        46.260009765625,
        46.279998779296878,
        46.29998779296875,
        46.32000732421875,
        46.339996337890628,
        46.360015869140628,
        46.3800048828125,
        46.399993896484378,
        46.420013427734378,
        46.44000244140625,
        46.459991455078128,
        46.480010986328128,
        46.5,
        46.519989013671878,
        46.540008544921878,
        46.55999755859375,
        46.58001708984375,
        46.600006103515628,
        46.6199951171875,
        46.6400146484375,
        46.660003662109378,
        46.67999267578125,
        46.70001220703125,
        46.720001220703128,
        46.739990234375,
        46.760009765625,
        46.779998779296878,
        46.79998779296875,
        46.82000732421875,
        46.839996337890628,
        46.860015869140628,
        46.8800048828125,
        46.899993896484378,
        46.920013427734378,
        46.94000244140625,
        46.959991455078128,
        46.980010986328128,
        47.0,
        47.019989013671878,
        47.040008544921878,
        47.05999755859375,
        47.08001708984375,
        47.100006103515628,
        47.1199951171875,
        47.1400146484375,
        47.160003662109378,
        47.17999267578125,
        47.20001220703125,
        47.220001220703128,
        47.239990234375,
        47.260009765625,
        47.279998779296878,
        47.29998779296875,
        47.32000732421875,
        47.339996337890628,
        47.360015869140628,
        47.3800048828125,
        47.399993896484378,
        47.420013427734378,
        47.44000244140625,
        47.459991455078128,
        47.480010986328128,
        47.5,
        47.519989013671878,
        47.540008544921878,
        47.55999755859375,
        47.58001708984375,
        47.600006103515628,
        47.6199951171875,
        47.6400146484375,
        47.660003662109378,
        47.67999267578125,
        47.70001220703125,
        47.720001220703128,
        47.739990234375,
        47.760009765625,
        47.779998779296878,
        47.79998779296875,
        47.82000732421875,
        47.839996337890628,
        47.860015869140628,
        47.8800048828125,
        47.899993896484378,
        47.920013427734378,
        47.94000244140625,
        47.959991455078128,
        47.980010986328128,
        48.0,
        48.019989013671878,
        48.040008544921878,
        48.05999755859375,
        48.08001708984375,
        48.100006103515628,
        48.1199951171875,
        48.1400146484375,
        48.160003662109378,
        48.17999267578125,
        48.20001220703125,
        48.220001220703128,
        48.239990234375,
        48.260009765625,
        48.279998779296878,
        48.29998779296875,
        48.32000732421875,
        48.339996337890628,
        48.360015869140628,
        48.3800048828125,
        48.399993896484378,
        48.420013427734378,
        48.44000244140625,
        48.459991455078128,
        48.480010986328128,
        48.5,
        48.519989013671878,
        48.540008544921878,
        48.55999755859375,
        48.58001708984375,
        48.600006103515628,
        48.6199951171875,
        48.6400146484375,
        48.660003662109378,
        48.67999267578125,
        48.70001220703125,
        48.720001220703128,
        48.739990234375,
        48.760009765625,
        48.779998779296878,
        48.79998779296875,
        48.82000732421875,
        48.839996337890628,
        48.860015869140628,
        48.8800048828125,
        48.899993896484378,
        48.920013427734378,
        48.94000244140625,
        48.959991455078128,
        48.980010986328128,
        49.0,
        49.019989013671878,
        49.040008544921878,
        49.05999755859375,
        49.08001708984375,
        49.100006103515628,
        49.1199951171875,
        49.1400146484375,
        49.160003662109378,
        49.17999267578125,
        49.20001220703125,
        49.220001220703128,
        49.239990234375,
        49.260009765625,
        49.279998779296878,
        49.29998779296875,
        49.32000732421875,
        49.339996337890628,
        49.360015869140628,
        49.3800048828125,
        49.399993896484378,
        49.420013427734378,
        49.44000244140625,
        49.459991455078128,
        49.480010986328128,
        49.5,
        49.519989013671878,
        49.540008544921878,
        49.55999755859375,
        49.58001708984375,
        49.600006103515628,
        49.6199951171875,
        49.6400146484375,
        49.660003662109378,
        49.67999267578125,
        49.70001220703125,
        49.720001220703128,
        49.739990234375,
        49.760009765625,
        49.779998779296878,
        49.79998779296875,
        49.82000732421875,
        49.839996337890628,
        49.860015869140628,
        49.8800048828125,
        49.899993896484378,
        49.920013427734378,
        49.94000244140625,
        49.959991455078128,
        49.980010986328128,
        50.0,
        50.019989013671878,
        50.040008544921878,
        50.05999755859375,
        50.08001708984375,
        50.100006103515628,
        50.1199951171875,
        50.1400146484375,
        50.160003662109378,
        50.17999267578125,
        50.20001220703125,
        50.220001220703128,
        50.239990234375,
        50.260009765625,
        50.279998779296878,
        50.29998779296875,
        50.32000732421875,
        50.339996337890628,
        50.360015869140628,
        50.3800048828125,
        50.399993896484378,
        50.420013427734378,
        50.44000244140625,
        50.459991455078128,
        50.480010986328128,
        50.5,
        50.519989013671878,
        50.540008544921878,
        50.55999755859375,
        50.58001708984375,
        50.600006103515628,
        50.6199951171875,
        50.6400146484375,
        50.660003662109378,
        50.67999267578125,
        50.70001220703125,
        50.720001220703128,
        50.739990234375,
        50.760009765625,
        50.779998779296878,
        50.79998779296875,
        50.82000732421875,
        50.839996337890628,
        50.860015869140628,
        50.8800048828125,
        50.899993896484378,
        50.920013427734378,
        50.94000244140625,
        50.959991455078128,
        50.980010986328128,
        51.0,
        51.019989013671878,
        51.040008544921878,
        51.05999755859375,
        51.08001708984375,
        51.100006103515628,
        51.1199951171875,
        51.1400146484375,
        51.160003662109378,
        51.17999267578125,
        51.20001220703125,
        51.220001220703128,
        51.239990234375,
        51.260009765625,
        51.279998779296878,
        51.29998779296875,
        51.32000732421875,
        51.339996337890628,
        51.360015869140628,
        51.3800048828125,
        51.399993896484378,
        51.420013427734378,
        51.44000244140625,
        51.459991455078128,
        51.480010986328128,
        51.5,
        51.519989013671878,
        51.540008544921878,
        51.55999755859375,
        51.58001708984375,
        51.600006103515628,
        51.6199951171875,
        51.6400146484375,
        51.660003662109378,
        51.67999267578125,
        51.70001220703125,
        51.720001220703128,
        51.739990234375,
        51.760009765625,
        51.779998779296878,
        51.79998779296875,
        51.82000732421875,
        51.839996337890628,
        51.860015869140628,
        51.8800048828125,
        51.899993896484378,
        51.920013427734378,
        51.94000244140625,
        51.959991455078128,
        51.980010986328128,
        52.0,
        52.019989013671878,
        52.040008544921878,
        52.05999755859375,
        52.08001708984375,
        52.100006103515628,
        52.1199951171875,
        52.1400146484375,
        52.160003662109378,
        52.17999267578125,
        52.20001220703125,
        52.220001220703128,
        52.239990234375,
        52.260009765625,
        52.279998779296878,
        52.29998779296875,
        52.32000732421875,
        52.339996337890628,
        52.360015869140628,
        52.3800048828125,
        52.399993896484378,
        52.420013427734378,
        52.44000244140625,
        52.459991455078128,
        52.480010986328128,
        52.5,
        52.519989013671878,
        52.540008544921878,
        52.55999755859375,
        52.58001708984375,
        52.600006103515628,
        52.6199951171875,
        52.6400146484375,
        52.660003662109378,
        52.67999267578125,
        52.70001220703125,
        52.720001220703128,
        52.739990234375,
        52.760009765625,
        52.779998779296878,
        52.79998779296875,
        52.82000732421875,
        52.839996337890628,
        52.860015869140628,
        52.8800048828125,
        52.899993896484378,
        52.920013427734378,
        52.94000244140625,
        52.959991455078128,
        52.980010986328128,
        53.0,
        53.019989013671878,
        53.040008544921878,
        53.05999755859375,
        53.08001708984375,
        53.100006103515628,
        53.1199951171875,
        53.1400146484375,
        53.160003662109378,
        53.17999267578125,
        53.20001220703125,
        53.220001220703128,
        53.239990234375,
        53.260009765625,
        53.279998779296878,
        53.29998779296875,
        53.32000732421875,
        53.339996337890628,
        53.360015869140628,
        53.3800048828125,
        53.399993896484378,
        53.420013427734378,
        53.44000244140625,
        53.459991455078128,
        53.480010986328128,
        53.5,
        53.519989013671878,
        53.540008544921878,
        53.55999755859375,
        53.58001708984375,
        53.600006103515628,
        53.6199951171875,
        53.6400146484375,
        53.660003662109378,
        53.67999267578125,
        53.70001220703125,
        53.720001220703128,
        53.739990234375,
        53.760009765625,
        53.779998779296878,
        53.79998779296875,
        53.82000732421875,
        53.839996337890628,
        53.860015869140628,
        53.8800048828125,
        53.899993896484378,
        53.920013427734378,
        53.94000244140625,
        53.959991455078128,
        53.980010986328128,
        54.0,
        54.019989013671878,
        54.040008544921878,
        54.05999755859375,
        54.08001708984375,
        54.100006103515628,
        54.1199951171875,
        54.1400146484375,
        54.160003662109378,
        54.17999267578125,
        54.20001220703125,
        54.220001220703128,
        54.239990234375,
        54.260009765625,
        54.279998779296878,
        54.29998779296875,
        54.32000732421875,
        54.339996337890628,
        54.360015869140628,
        54.3800048828125,
        54.399993896484378,
        54.420013427734378,
        54.44000244140625,
        54.459991455078128,
        54.480010986328128,
        54.5,
        54.519989013671878,
        54.540008544921878,
        54.55999755859375,
        54.58001708984375,
        54.600006103515628,
        54.6199951171875,
        54.6400146484375,
        54.660003662109378,
        54.67999267578125,
        54.70001220703125,
        54.720001220703128,
        54.739990234375,
        54.760009765625,
        54.779998779296878,
        54.79998779296875,
        54.82000732421875,
        54.839996337890628,
        54.860015869140628,
        54.8800048828125,
        54.899993896484378,
        54.920013427734378,
        54.94000244140625,
        54.959991455078128,
        54.980010986328128,
        55.0,
        55.019989013671878,
        55.040008544921878,
        55.05999755859375,
        55.08001708984375,
        55.100006103515628,
        55.1199951171875,
        55.1400146484375,
        55.160003662109378,
        55.17999267578125,
        55.20001220703125,
        55.220001220703128,
        55.239990234375,
        55.260009765625,
        55.279998779296878,
        55.29998779296875,
        55.32000732421875,
        55.339996337890628,
        55.360015869140628,
        55.3800048828125,
        55.399993896484378,
        55.420013427734378,
        55.44000244140625,
        55.459991455078128,
        55.480010986328128,
        55.5,
        55.519989013671878,
        55.540008544921878,
        55.55999755859375,
        55.58001708984375,
        55.600006103515628,
        55.6199951171875,
        55.6400146484375,
        55.660003662109378,
        55.67999267578125,
        55.70001220703125,
        55.720001220703128,
        55.739990234375,
        55.760009765625,
        55.779998779296878,
        55.79998779296875,
        55.82000732421875,
        55.839996337890628,
        55.860015869140628,
        55.8800048828125,
        55.899993896484378,
        55.920013427734378,
        55.94000244140625,
        55.959991455078128,
        55.980010986328128,
        56.0,
        56.019989013671878,
        56.040008544921878,
        56.05999755859375,
        56.08001708984375,
        56.100006103515628,
        56.1199951171875,
        56.1400146484375,
        56.160003662109378,
        56.17999267578125,
        56.20001220703125,
        56.220001220703128,
        56.239990234375,
        56.260009765625,
        56.279998779296878,
        56.29998779296875,
        56.32000732421875,
        56.339996337890628,
        56.360015869140628,
        56.3800048828125,
        56.399993896484378,
        56.420013427734378,
        56.44000244140625,
        56.459991455078128,
        56.480010986328128,
        56.5,
        56.519989013671878,
        56.540008544921878,
        56.55999755859375,
        56.58001708984375,
        56.600006103515628,
        56.6199951171875,
        56.6400146484375,
        56.660003662109378,
        56.67999267578125,
        56.70001220703125,
        56.720001220703128,
        56.739990234375,
        56.760009765625,
        56.779998779296878,
        56.79998779296875,
        56.82000732421875,
        56.839996337890628,
        56.860015869140628,
        56.8800048828125,
        56.899993896484378,
        56.920013427734378,
        56.94000244140625,
        56.959991455078128,
        56.980010986328128,
        57.0,
        57.019989013671878,
        57.040008544921878,
        57.05999755859375,
        57.08001708984375,
        57.100006103515628,
        57.1199951171875,
        57.1400146484375,
        57.160003662109378,
        57.17999267578125,
        57.20001220703125,
        57.220001220703128,
        57.239990234375,
        57.260009765625,
        57.279998779296878,
        57.29998779296875,
        57.32000732421875,
        57.339996337890628,
        57.360015869140628,
        57.3800048828125,
        57.399993896484378,
        57.420013427734378,
        57.44000244140625,
        57.459991455078128,
        57.480010986328128,
        57.5,
        57.519989013671878,
        57.540008544921878,
        57.55999755859375,
        57.58001708984375,
        57.600006103515628,
        57.6199951171875,
        57.6400146484375,
        57.660003662109378,
        57.67999267578125,
        57.70001220703125,
        57.720001220703128,
        57.739990234375,
        57.760009765625,
        57.779998779296878,
        57.79998779296875,
        57.82000732421875,
        57.839996337890628,
        57.860015869140628,
        57.8800048828125,
        57.899993896484378,
        57.920013427734378,
        57.94000244140625,
        57.959991455078128,
        57.980010986328128,
        58.0,
        58.019989013671878,
        58.040008544921878,
        58.05999755859375,
        58.08001708984375,
        58.100006103515628,
        58.1199951171875,
        58.1400146484375,
        58.160003662109378,
        58.17999267578125,
        58.20001220703125,
        58.220001220703128,
        58.239990234375,
        58.260009765625,
        58.279998779296878,
        58.29998779296875,
        58.32000732421875,
        58.339996337890628,
        58.360015869140628,
        58.3800048828125,
        58.399993896484378,
        58.420013427734378,
        58.44000244140625,
        58.459991455078128,
        58.480010986328128,
        58.5,
        58.519989013671878,
        58.540008544921878,
        58.55999755859375,
        58.58001708984375,
        58.600006103515628,
        58.6199951171875,
        58.6400146484375,
        58.660003662109378,
        58.67999267578125,
        58.70001220703125,
        58.720001220703128,
        58.739990234375,
        58.760009765625,
        58.779998779296878,
        58.79998779296875,
        58.82000732421875,
        58.839996337890628,
        58.860015869140628,
        58.8800048828125,
        58.899993896484378,
        58.920013427734378,
        58.94000244140625,
        58.959991455078128,
        58.980010986328128,
        59.0,
        59.019989013671878,
        59.040008544921878,
        59.05999755859375,
        59.08001708984375,
        59.100006103515628,
        59.1199951171875,
        59.1400146484375,
        59.160003662109378,
        59.17999267578125,
        59.20001220703125,
        59.220001220703128,
        59.239990234375,
        59.260009765625,
        59.279998779296878,
        59.29998779296875,
        59.32000732421875,
        59.339996337890628,
        59.360015869140628,
        59.3800048828125,
        59.399993896484378,
        59.420013427734378,
        59.44000244140625,
        59.459991455078128,
        59.480010986328128,
        59.5,
        59.519989013671878,
        59.540008544921878,
        59.55999755859375,
        59.58001708984375,
        59.600006103515628,
        59.6199951171875,
        59.6400146484375,
        59.660003662109378,
        59.67999267578125,
        59.70001220703125,
        59.720001220703128,
        59.739990234375,
        59.760009765625,
        59.779998779296878,
        59.79998779296875,
        59.82000732421875,
        59.839996337890628,
        59.860015869140628,
        59.8800048828125,
        59.899993896484378,
        59.920013427734378,
        59.94000244140625,
        59.959991455078128,
        59.980010986328128
    ],
    "rightHandPositions": [
        "(0.253620, 1.272243, 0.157801)",
        "(0.253334, 1.272023, 0.157837)",
        "(0.252816, 1.271597, 0.157752)",
        "(0.252680, 1.270919, 0.157210)",
        "(0.252862, 1.270033, 0.156187)",
        "(0.253681, 1.269121, 0.154737)",
        "(0.253987, 1.268532, 0.154097)",
        "(0.255153, 1.267511, 0.152768)",
        "(0.256826, 1.266055, 0.150881)",
        "(0.258625, 1.264129, 0.148794)",
        "(0.260433, 1.261969, 0.146845)",
        "(0.262398, 1.260044, 0.145114)",
        "(0.263390, 1.259230, 0.144280)",
        "(0.265248, 1.257528, 0.142577)",
        "(0.266998, 1.255449, 0.140702)",
        "(0.268694, 1.253283, 0.138720)",
        "(0.270086, 1.251288, 0.136814)",
        "(0.270575, 1.250372, 0.135952)",
        "(0.271318, 1.248826, 0.134403)",
        "(0.271522, 1.247668, 0.133139)",
        "(0.271251, 1.246938, 0.132042)",
        "(0.270322, 1.246711, 0.131253)",
        "(0.269516, 1.246979, 0.131082)",
        "(0.267409, 1.248255, 0.130855)",
        "(0.264626, 1.250669, 0.130691)",
        "(0.261248, 1.254376, 0.130557)",
        "(0.259352, 1.256874, 0.130517)",
        "(0.255177, 1.262778, 0.130333)",
        "(0.250120, 1.269936, 0.129882)",
        "(0.243634, 1.278636, 0.129373)",
        "(0.236458, 1.289444, 0.129100)",
        "(0.228578, 1.302034, 0.128909)",
        "(0.224533, 1.308754, 0.128713)",
        "(0.216457, 1.322955, 0.128208)",
        "(0.209186, 1.338453, 0.127614)",
        "(0.202562, 1.354425, 0.126594)",
        "(0.196344, 1.370126, 0.125296)",
        "(0.193386, 1.377692, 0.124575)",
        "(0.187282, 1.391783, 0.122960)",
        "(0.180960, 1.405037, 0.121348)",
        "(0.175196, 1.417060, 0.119671)",
        "(0.169125, 1.427481, 0.117894)",
        "(0.166146, 1.432110, 0.117087)",
        "(0.160496, 1.440755, 0.115561)",
        "(0.155100, 1.448145, 0.113994)",
        "(0.149710, 1.454661, 0.112821)",
        "(0.144285, 1.460237, 0.111978)",
        "(0.141485, 1.462474, 0.111587)",
        "(0.136522, 1.466540, 0.110905)",
        "(0.132161, 1.469870, 0.110212)",
        "(0.128119, 1.472631, 0.109361)",
        "(0.124844, 1.475121, 0.108364)",
        "(0.123225, 1.476138, 0.107712)",
        "(0.120152, 1.477841, 0.106129)",
        "(0.117824, 1.479390, 0.104366)",
        "(0.115691, 1.480822, 0.102442)",
        "(0.113655, 1.482136, 0.100257)",
        "(0.112583, 1.482767, 0.099069)",
        "(0.110235, 1.484043, 0.096858)",
        "(0.107630, 1.485355, 0.095032)",
        "(0.105040, 1.486740, 0.093423)",
        "(0.102850, 1.488339, 0.092043)",
        "(0.101803, 1.489219, 0.091481)",
        "(0.099807, 1.490936, 0.090445)",
        "(0.097812, 1.492693, 0.089624)",
        "(0.095709, 1.494417, 0.088957)",
        "(0.094655, 1.495355, 0.088725)",
        "(0.092635, 1.497380, 0.088379)",
        "(0.090926, 1.499686, 0.088215)",
        "(0.089444, 1.502289, 0.088220)",
        "(0.087846, 1.505034, 0.088576)",
        "(0.086229, 1.508111, 0.089268)",
        "(0.085253, 1.509629, 0.089666)",
        "(0.083340, 1.512730, 0.090560)",
        "(0.081157, 1.515877, 0.091796)",
        "(0.078865, 1.518963, 0.093222)",
        "(0.076849, 1.522046, 0.094702)",
        "(0.076079, 1.523549, 0.095318)",
        "(0.074519, 1.526339, 0.096220)",
        "(0.073073, 1.529051, 0.096798)",
        "(0.071878, 1.531854, 0.097464)",
        "(0.071069, 1.534865, 0.098121)",
        "(0.070745, 1.536358, 0.098411)",
        "(0.070160, 1.539291, 0.098925)",
        "(0.069705, 1.542048, 0.099264)",
        "(0.069354, 1.544609, 0.099408)",
        "(0.068891, 1.547042, 0.099493)",
        "(0.068846, 1.548221, 0.099425)",
        "(0.068766, 1.550390, 0.099105)",
        "(0.068708, 1.552395, 0.098566)",
        "(0.068398, 1.554260, 0.098137)",
        "(0.068089, 1.556013, 0.097775)",
        "(0.067951, 1.556901, 0.097564)",
        "(0.068070, 1.558716, 0.097132)",
        "(0.068254, 1.560600, 0.096810)",
        "(0.068619, 1.562435, 0.096590)",
        "(0.068898, 1.564128, 0.096343)",
        "(0.069124, 1.565044, 0.096276)",
        "(0.069456, 1.566772, 0.096277)",
        "(0.070058, 1.568633, 0.096310)",
        "(0.070678, 1.570612, 0.096518)",
        "(0.071204, 1.572821, 0.096932)",
        "(0.071417, 1.573864, 0.097193)",
        "(0.072040, 1.575935, 0.097735)",
        "(0.072615, 1.577987, 0.098318)",
        "(0.072877, 1.579875, 0.099035)",
        "(0.073099, 1.581829, 0.099907)",
        "(0.073118, 1.582742, 0.100448)",
        "(0.073403, 1.584473, 0.101597)",
        "(0.073756, 1.586150, 0.102975)",
        "(0.073945, 1.587677, 0.104465)",
        "(0.074019, 1.588389, 0.105332)",
        "(0.074190, 1.589750, 0.107154)",
        "(0.074228, 1.590870, 0.108963)",
        "(0.074234, 1.591824, 0.110837)",
        "(0.074084, 1.592655, 0.112878)",
        "(0.073787, 1.593274, 0.114882)",
        "(0.073640, 1.593559, 0.115863)",
        "(0.073248, 1.594024, 0.117845)",
        "(0.072654, 1.594385, 0.119873)",
        "(0.072161, 1.594779, 0.122013)",
        "(0.071530, 1.595201, 0.124286)",
        "(0.071204, 1.595460, 0.125490)",
        "(0.070488, 1.596063, 0.128025)",
        "(0.069756, 1.596694, 0.130702)",
        "(0.068954, 1.597429, 0.133704)",
        "(0.068181, 1.598404, 0.137010)",
        "(0.067739, 1.598890, 0.138804)",
        "(0.067010, 1.599967, 0.142608)",
        "(0.066503, 1.601144, 0.146722)",
        "(0.066253, 1.602394, 0.151012)",
        "(0.066154, 1.603626, 0.155422)",
        "(0.066122, 1.604223, 0.157641)",
        "(0.066088, 1.605398, 0.162053)",
        "(0.066044, 1.606411, 0.166514)",
        "(0.066261, 1.607391, 0.170928)",
        "(0.066278, 1.607810, 0.173232)",
        "(0.066372, 1.608516, 0.177830)",
        "(0.066819, 1.609113, 0.182176)",
        "(0.067207, 1.609653, 0.186632)",
        "(0.067444, 1.610120, 0.191091)",
        "(0.067511, 1.610294, 0.193246)",
        "(0.067865, 1.610534, 0.197339)",
        "(0.068335, 1.610500, 0.201289)",
        "(0.068884, 1.610247, 0.205263)",
        "(0.069564, 1.609783, 0.209277)",
        "(0.069930, 1.609459, 0.211357)",
        "(0.070570, 1.608734, 0.215543)",
        "(0.071098, 1.607793, 0.219603)",
        "(0.071321, 1.606554, 0.223417)",
        "(0.071605, 1.605156, 0.227043)",
        "(0.071679, 1.604343, 0.228757)",
        "(0.072150, 1.602423, 0.231982)",
        "(0.072464, 1.600246, 0.235193)",
        "(0.072730, 1.597923, 0.238434)",
        "(0.072856, 1.595321, 0.241699)",
        "(0.073031, 1.593962, 0.243311)",
        "(0.073234, 1.591089, 0.246400)",
        "(0.073189, 1.588023, 0.249168)",
        "(0.072999, 1.584721, 0.251616)",
        "(0.072810, 1.581308, 0.253842)",
        "(0.072791, 1.579598, 0.254822)",
        "(0.072719, 1.576243, 0.256719)",
        "(0.072655, 1.573009, 0.258557)",
        "(0.072768, 1.569875, 0.260357)",
        "(0.072845, 1.566819, 0.262259)",
        "(0.072867, 1.565279, 0.263208)",
        "(0.073083, 1.562200, 0.265030)",
        "(0.073412, 1.559121, 0.266806)",
        "(0.073910, 1.556044, 0.268664)",
        "(0.074282, 1.552987, 0.270637)",
        "(0.074537, 1.551494, 0.271648)",
        "(0.075032, 1.548463, 0.273781)",
        "(0.075543, 1.545299, 0.276017)",
        "(0.076237, 1.542057, 0.278277)",
        "(0.076732, 1.538623, 0.280471)",
        "(0.076880, 1.536827, 0.281498)",
        "(0.077333, 1.533033, 0.283190)",
        "(0.077838, 1.529009, 0.284695)",
        "(0.078216, 1.524786, 0.286067)",
        "(0.078740, 1.520193, 0.287261)",
        "(0.078932, 1.517783, 0.287761)",
        "(0.078959, 1.512755, 0.288435)",
        "(0.078827, 1.507558, 0.288820)",
        "(0.078795, 1.502273, 0.288995)",
        "(0.078824, 1.497006, 0.288880)",
        "(0.078726, 1.494325, 0.288708)",
        "(0.078566, 1.488836, 0.288203)",
        "(0.078353, 1.483297, 0.287414)",
        "(0.078009, 1.477773, 0.286311)",
        "(0.077614, 1.472216, 0.285075)",
        "(0.077376, 1.469495, 0.284398)",
        "(0.076839, 1.464212, 0.282986)",
        "(0.076374, 1.459104, 0.281353)",
        "(0.076210, 1.454399, 0.279819)",
        "(0.076090, 1.449948, 0.278219)",
        "(0.075892, 1.447755, 0.277343)",
        "(0.075436, 1.443482, 0.275553)",
        "(0.075120, 1.439343, 0.273917)",
        "(0.074886, 1.435298, 0.272456)",
        "(0.074488, 1.431249, 0.271012)",
        "(0.074334, 1.429183, 0.270233)",
        "(0.074010, 1.424949, 0.268504)",
        "(0.073626, 1.420768, 0.266562)",
        "(0.073240, 1.416555, 0.264544)",
        "(0.072962, 1.412289, 0.262486)",
        "(0.072840, 1.410175, 0.261443)",
        "(0.072524, 1.405914, 0.259199)",
        "(0.072065, 1.401704, 0.256791)",
        "(0.071639, 1.397562, 0.254128)",
        "(0.071258, 1.393498, 0.251244)",
        "(0.071085, 1.391546, 0.249676)",
        "(0.070759, 1.387582, 0.246031)",
        "(0.070240, 1.383616, 0.241861)",
        "(0.069589, 1.379645, 0.237452)",
        "(0.068754, 1.375681, 0.232979)",
        "(0.068260, 1.373687, 0.230598)",
        "(0.067201, 1.369884, 0.225815)",
        "(0.066135, 1.366315, 0.221090)",
        "(0.065274, 1.363200, 0.216327)",
        "(0.064434, 1.360573, 0.211640)",
        "(0.064121, 1.359527, 0.209394)",
        "(0.063454, 1.357707, 0.204859)",
        "(0.062850, 1.356299, 0.200112)",
        "(0.062353, 1.355378, 0.195275)",
        "(0.061827, 1.354861, 0.190565)",
        "(0.061747, 1.354857, 0.188228)",
        "(0.061635, 1.355173, 0.183756)",
        "(0.061494, 1.355736, 0.179486)",
        "(0.061371, 1.356544, 0.175401)",
        "(0.061216, 1.357617, 0.171695)",
        "(0.061154, 1.358226, 0.169955)",
        "(0.060937, 1.359370, 0.166522)",
        "(0.060795, 1.360652, 0.163076)",
        "(0.060523, 1.361915, 0.159597)",
        "(0.060299, 1.363173, 0.156110)",
        "(0.060172, 1.363785, 0.154271)",
        "(0.059887, 1.365203, 0.150672)",
        "(0.059744, 1.366727, 0.146913)",
        "(0.059738, 1.368341, 0.142972)",
        "(0.059685, 1.370040, 0.139072)",
        "(0.059704, 1.370945, 0.137120)",
        "(0.059574, 1.372755, 0.133359)",
        "(0.059532, 1.374504, 0.129518)",
        "(0.059633, 1.376472, 0.125893)",
        "(0.059649, 1.378409, 0.122467)",
        "(0.059724, 1.379332, 0.120775)",
        "(0.059900, 1.381308, 0.117562)",
        "(0.059908, 1.383158, 0.114516)",
        "(0.060092, 1.385022, 0.111585)",
        "(0.060402, 1.386989, 0.108845)",
        "(0.060548, 1.388016, 0.107619)",
        "(0.060833, 1.389977, 0.105162)",
        "(0.061224, 1.391929, 0.102734)",
        "(0.061554, 1.393948, 0.100434)",
        "(0.061709, 1.395766, 0.098031)",
        "(0.061771, 1.396652, 0.096827)",
        "(0.061944, 1.398517, 0.094629)",
        "(0.062120, 1.400414, 0.092638)",
        "(0.062367, 1.402398, 0.090644)",
        "(0.062552, 1.404398, 0.088621)",
        "(0.062635, 1.405467, 0.087740)",
        "(0.062593, 1.407543, 0.086013)",
        "(0.062435, 1.409993, 0.084487)",
        "(0.062298, 1.412715, 0.082858)",
        "(0.062224, 1.415835, 0.081290)",
        "(0.062232, 1.417569, 0.080614)",
        "(0.062258, 1.421256, 0.079441)",
        "(0.062261, 1.425196, 0.078319)",
        "(0.062124, 1.429325, 0.077074)",
        "(0.062141, 1.433681, 0.075819)",
        "(0.062172, 1.435928, 0.075179)",
        "(0.062184, 1.440507, 0.074033)",
        "(0.062111, 1.445062, 0.073019)",
        "(0.061919, 1.449488, 0.072153)",
        "(0.061839, 1.453865, 0.071497)",
        "(0.061850, 1.456048, 0.071206)",
        "(0.061761, 1.460225, 0.070704)",
        "(0.061535, 1.464161, 0.070489)",
        "(0.061156, 1.467813, 0.070300)",
        "(0.060940, 1.471270, 0.070179)",
        "(0.060882, 1.472898, 0.070122)",
        "(0.060752, 1.475990, 0.069964)",
        "(0.060645, 1.478842, 0.069594)",
        "(0.060709, 1.481564, 0.069240)",
        "(0.060845, 1.484061, 0.068932)",
        "(0.060919, 1.485207, 0.068716)",
        "(0.061001, 1.487347, 0.068350)",
        "(0.061230, 1.489403, 0.068076)",
        "(0.061691, 1.491283, 0.067819)",
        "(0.062071, 1.493034, 0.067480)",
        "(0.062187, 1.493819, 0.067206)",
        "(0.062406, 1.495231, 0.066633)",
        "(0.062566, 1.496434, 0.066122)",
        "(0.062556, 1.497171, 0.065835)",
        "(0.062768, 1.498579, 0.065181)",
        "(0.062888, 1.499055, 0.064956)",
        "(0.063151, 1.499964, 0.064544)",
        "(0.063271, 1.500529, 0.064363)",
        "(0.063388, 1.501425, 0.064054)",
        "(0.063653, 1.502606, 0.063706)",
        "(0.063865, 1.503504, 0.063536)",
        "(0.063855, 1.504694, 0.063382)",
        "(0.063638, 1.506288, 0.063140)",
        "(0.063233, 1.508966, 0.062702)",
        "(0.062934, 1.511621, 0.062182)",
        "(0.062730, 1.513106, 0.061837)",
        "(0.062578, 1.516361, 0.061251)",
        "(0.062315, 1.519941, 0.060757)",
        "(0.061687, 1.523671, 0.060424)",
        "(0.061205, 1.527500, 0.060096)",
        "(0.060860, 1.529424, 0.059858)",
        "(0.060443, 1.533303, 0.059371)",
        "(0.060307, 1.537325, 0.059095)",
        "(0.060475, 1.541476, 0.059049)",
        "(0.060510, 1.545423, 0.058921)",
        "(0.060543, 1.547381, 0.058899)",
        "(0.060332, 1.551108, 0.058930)",
        "(0.060336, 1.554841, 0.059244)",
        "(0.060106, 1.558442, 0.059783)",
        "(0.059806, 1.561974, 0.060453)",
        "(0.059608, 1.563721, 0.060831)",
        "(0.059231, 1.567204, 0.061700)",
        "(0.059012, 1.570685, 0.062561)",
        "(0.058749, 1.574142, 0.063523)",
        "(0.058253, 1.577578, 0.064657)",
        "(0.057955, 1.579251, 0.065301)",
        "(0.057427, 1.582566, 0.066746)",
        "(0.056979, 1.585786, 0.068562)",
        "(0.056171, 1.588914, 0.070650)",
        "(0.055361, 1.591989, 0.072893)",
        "(0.055004, 1.593500, 0.074118)",
        "(0.054246, 1.596431, 0.076623)",
        "(0.053704, 1.599207, 0.079180)",
        "(0.053133, 1.601889, 0.081944)",
        "(0.052431, 1.604620, 0.084910)",
        "(0.052033, 1.605942, 0.086405)",
        "(0.051278, 1.608405, 0.089244)",
        "(0.050611, 1.610817, 0.091943)",
        "(0.049865, 1.613183, 0.094620)",
        "(0.049314, 1.615605, 0.097313)",
        "(0.049129, 1.616839, 0.098601)",
        "(0.048853, 1.619360, 0.101230)",
        "(0.048568, 1.621852, 0.103933)",
        "(0.048432, 1.624366, 0.106833)",
        "(0.048463, 1.626894, 0.109875)",
        "(0.048551, 1.628220, 0.111537)",
        "(0.048596, 1.630734, 0.114939)",
        "(0.048413, 1.633111, 0.118695)",
        "(0.047960, 1.635376, 0.122744)",
        "(0.047743, 1.637453, 0.126868)",
        "(0.047632, 1.638426, 0.128968)",
        "(0.047294, 1.640222, 0.133250)",
        "(0.046950, 1.641852, 0.137534)",
        "(0.046574, 1.643369, 0.141932)",
        "(0.046440, 1.644790, 0.146419)",
        "(0.046404, 1.645491, 0.148646)",
        "(0.046309, 1.646734, 0.152950)",
        "(0.046049, 1.647767, 0.157140)",
        "(0.045649, 1.648646, 0.161311)",
        "(0.045171, 1.649280, 0.165441)",
        "(0.045060, 1.649533, 0.167473)",
        "(0.044887, 1.649938, 0.171526)",
        "(0.044795, 1.650182, 0.175505)",
        "(0.044711, 1.650245, 0.179325)",
        "(0.044592, 1.650138, 0.182988)",
        "(0.044502, 1.650018, 0.184819)",
        "(0.044258, 1.649647, 0.188438)",
        "(0.044072, 1.649066, 0.191922)",
        "(0.043911, 1.648343, 0.195321)",
        "(0.043741, 1.647503, 0.198737)",
        "(0.043589, 1.647028, 0.200472)",
        "(0.043223, 1.645999, 0.203960)",
        "(0.042929, 1.644824, 0.207453)",
        "(0.042643, 1.643510, 0.210837)",
        "(0.042419, 1.642082, 0.214256)",
        "(0.042384, 1.641301, 0.216016)",
        "(0.042350, 1.639626, 0.219444)",
        "(0.042252, 1.637709, 0.223039)",
        "(0.042176, 1.635730, 0.226951)",
        "(0.042102, 1.633738, 0.231122)",
        "(0.041979, 1.632691, 0.233225)",
        "(0.041840, 1.630527, 0.237271)",
        "(0.041577, 1.628274, 0.241251)",
        "(0.041276, 1.625954, 0.245171)",
        "(0.041080, 1.623681, 0.249095)",
        "(0.041021, 1.622629, 0.251050)",
        "(0.040900, 1.620590, 0.254761)",
        "(0.040677, 1.618567, 0.258200)",
        "(0.040429, 1.616548, 0.261294)",
        "(0.040176, 1.614501, 0.264074)",
        "(0.040121, 1.613532, 0.265405)",
        "(0.040113, 1.611696, 0.267853)",
        "(0.040111, 1.609984, 0.269922)",
        "(0.040147, 1.608243, 0.271543)",
        "(0.040192, 1.606391, 0.272836)",
        "(0.040196, 1.605421, 0.273412)",
        "(0.040163, 1.603410, 0.274434)",
        "(0.040109, 1.601152, 0.275336)",
        "(0.039996, 1.598692, 0.276224)",
        "(0.039767, 1.596089, 0.277164)",
        "(0.039675, 1.594712, 0.277627)",
        "(0.039617, 1.591836, 0.278452)",
        "(0.039428, 1.588623, 0.278976)",
        "(0.039095, 1.585122, 0.279349)",
        "(0.038679, 1.581403, 0.279795)",
        "(0.038474, 1.579431, 0.279994)",
        "(0.038170, 1.575436, 0.280386)",
        "(0.037996, 1.571344, 0.280801)",
        "(0.037822, 1.567133, 0.281197)",
        "(0.037452, 1.562799, 0.281529)",
        "(0.037312, 1.560604, 0.281642)",
        "(0.037141, 1.556249, 0.281835)",
        "(0.037227, 1.551989, 0.282071)",
        "(0.037291, 1.547618, 0.282321)",
        "(0.037280, 1.543280, 0.282492)",
        "(0.037243, 1.541074, 0.282513)",
        "(0.037228, 1.536691, 0.282526)",
        "(0.037166, 1.532181, 0.282262)",
        "(0.036779, 1.527597, 0.281675)",
        "(0.036436, 1.522987, 0.280805)",
        "(0.036352, 1.520665, 0.280231)",
        "(0.036288, 1.516116, 0.278888)",
        "(0.036243, 1.511667, 0.277058)",
        "(0.036562, 1.507425, 0.274479)",
        "(0.037138, 1.503448, 0.271274)",
        "(0.037474, 1.501498, 0.269440)",
        "(0.037991, 1.497716, 0.265750)",
        "(0.038487, 1.494148, 0.262141)",
        "(0.038957, 1.490673, 0.258540)",
        "(0.039464, 1.487338, 0.254874)",
        "(0.039713, 1.485724, 0.253041)",
        "(0.040195, 1.482474, 0.249297)",
        "(0.040844, 1.479299, 0.245451)",
        "(0.041619, 1.476239, 0.241714)",
        "(0.042288, 1.473200, 0.238159)",
        "(0.042660, 1.471770, 0.236473)",
        "(0.043499, 1.469061, 0.233102)",
        "(0.044113, 1.466368, 0.229539)",
        "(0.044698, 1.463757, 0.226035)",
        "(0.045023, 1.461223, 0.222788)",
        "(0.045137, 1.459992, 0.221263)",
        "(0.045283, 1.457589, 0.218484)",
        "(0.045390, 1.455249, 0.215900)",
        "(0.045418, 1.452823, 0.213353)",
        "(0.045520, 1.450399, 0.210980)",
        "(0.045446, 1.449099, 0.209867)",
        "(0.045189, 1.446501, 0.207803)",
        "(0.044775, 1.443760, 0.205970)",
        "(0.044448, 1.441074, 0.204289)",
        "(0.044350, 1.438419, 0.202502)",
        "(0.044329, 1.437192, 0.201670)",
        "(0.044177, 1.434338, 0.199917)",
        "(0.044130, 1.431290, 0.198315)",
        "(0.044123, 1.428137, 0.197050)",
        "(0.044390, 1.424815, 0.195739)",
        "(0.044427, 1.423028, 0.195027)",
        "(0.044585, 1.419318, 0.193373)",
        "(0.044621, 1.415242, 0.191465)",
        "(0.044924, 1.411071, 0.189330)",
        "(0.045532, 1.406829, 0.186958)",
        "(0.045822, 1.404606, 0.185630)",
        "(0.046484, 1.400064, 0.182558)",
        "(0.047349, 1.395468, 0.179155)",
        "(0.048184, 1.390767, 0.175782)",
        "(0.048883, 1.386134, 0.172248)",
        "(0.049114, 1.383902, 0.170355)",
        "(0.049492, 1.379679, 0.166273)",
        "(0.049958, 1.376114, 0.161935)",
        "(0.050446, 1.373363, 0.157542)",
        "(0.050784, 1.371324, 0.153097)",
        "(0.051010, 1.370673, 0.150810)",
        "(0.051529, 1.369900, 0.146195)",
        "(0.052054, 1.369903, 0.141611)",
        "(0.052401, 1.370834, 0.137604)",
        "(0.052493, 1.372404, 0.133614)",
        "(0.052665, 1.373523, 0.131650)",
        "(0.053035, 1.376007, 0.127688)",
        "(0.053661, 1.379063, 0.123799)",
        "(0.054202, 1.382189, 0.119490)",
        "(0.054654, 1.385407, 0.115026)",
        "(0.054898, 1.387034, 0.112806)",
        "(0.055133, 1.390343, 0.108828)",
        "(0.055179, 1.393730, 0.105163)",
        "(0.055262, 1.397292, 0.101550)",
        "(0.055156, 1.400983, 0.098253)",
        "(0.055162, 1.402892, 0.096734)",
        "(0.055233, 1.406821, 0.093941)",
        "(0.055395, 1.410835, 0.091268)",
        "(0.055646, 1.414904, 0.088680)",
        "(0.056036, 1.419030, 0.086188)",
        "(0.056192, 1.421007, 0.085118)",
        "(0.056387, 1.424856, 0.083310)",
        "(0.056518, 1.428411, 0.081547)",
        "(0.056566, 1.431693, 0.079749)",
        "(0.056678, 1.434836, 0.077991)",
        "(0.056817, 1.436389, 0.077160)",
        "(0.057102, 1.439453, 0.075616)",
        "(0.057367, 1.442432, 0.074377)",
        "(0.057778, 1.445414, 0.073208)",
        "(0.058218, 1.448323, 0.072018)",
        "(0.058434, 1.449824, 0.071487)",
        "(0.058841, 1.452875, 0.070461)",
        "(0.059203, 1.456129, 0.069640)",
        "(0.059374, 1.459466, 0.069037)",
        "(0.059148, 1.462730, 0.068578)",
        "(0.059039, 1.464337, 0.068363)",
        "(0.058730, 1.467524, 0.067851)",
        "(0.058577, 1.470891, 0.067369)",
        "(0.058488, 1.474370, 0.066790)",
        "(0.058554, 1.478019, 0.066311)",
        "(0.058598, 1.479961, 0.066180)",
        "(0.058626, 1.483927, 0.066033)",
        "(0.058661, 1.488031, 0.065979)",
        "(0.058698, 1.492216, 0.066027)",
        "(0.058750, 1.496444, 0.066043)",
        "(0.058595, 1.498492, 0.065965)",
        "(0.058203, 1.502456, 0.065746)",
        "(0.058319, 1.506353, 0.065550)",
        "(0.058304, 1.510210, 0.065447)",
        "(0.058083, 1.514124, 0.065540)",
        "(0.057831, 1.516057, 0.065633)",
        "(0.057426, 1.519883, 0.065993)",
        "(0.057429, 1.523801, 0.066698)",
        "(0.057384, 1.527838, 0.067540)",
        "(0.057323, 1.531858, 0.068268)",
        "(0.057441, 1.533852, 0.068598)",
        "(0.057489, 1.537713, 0.069351)",
        "(0.057416, 1.541440, 0.070218)",
        "(0.057417, 1.544979, 0.071101)",
        "(0.057304, 1.548405, 0.072127)",
        "(0.057157, 1.550086, 0.072771)",
        "(0.056364, 1.553206, 0.074342)",
        "(0.055776, 1.556106, 0.076078)",
        "(0.055210, 1.558803, 0.077837)",
        "(0.054720, 1.561387, 0.079647)",
        "(0.054509, 1.562591, 0.080568)",
        "(0.053980, 1.564916, 0.082375)",
        "(0.053279, 1.567047, 0.084195)",
        "(0.052757, 1.569034, 0.086043)",
        "(0.052423, 1.570863, 0.087660)",
        "(0.052319, 1.571719, 0.088354)",
        "(0.052109, 1.573422, 0.089536)",
        "(0.051960, 1.574973, 0.090330)",
        "(0.051963, 1.576582, 0.090925)",
        "(0.051788, 1.578134, 0.091409)",
        "(0.051608, 1.578939, 0.091702)",
        "(0.051059, 1.580501, 0.092267)",
        "(0.050713, 1.581885, 0.092737)",
        "(0.050274, 1.583809, 0.093256)",
        "(0.049954, 1.585690, 0.093707)",
        "(0.049929, 1.586571, 0.093886)",
        "(0.049617, 1.588694, 0.094135)",
        "(0.049123, 1.590855, 0.094266)",
        "(0.048197, 1.593239, 0.094268)",
        "(0.047640, 1.596075, 0.094063)",
        "(0.047473, 1.597704, 0.093865)",
        "(0.047381, 1.601475, 0.093611)",
        "(0.047261, 1.605845, 0.093597)",
        "(0.047216, 1.610727, 0.093867)",
        "(0.047233, 1.616136, 0.094494)",
        "(0.047202, 1.618965, 0.094970)",
        "(0.047233, 1.624601, 0.095836)",
        "(0.047521, 1.630446, 0.096881)",
        "(0.047662, 1.636253, 0.098306)",
        "(0.047704, 1.641779, 0.099968)",
        "(0.047685, 1.644280, 0.100898)",
        "(0.047878, 1.648893, 0.103263)",
        "(0.048226, 1.652718, 0.106094)",
        "(0.048716, 1.655658, 0.108727)",
        "(0.049169, 1.657694, 0.111199)",
        "(0.049390, 1.658303, 0.112478)",
        "(0.049705, 1.658901, 0.115345)",
        "(0.050010, 1.658425, 0.118590)",
        "(0.050272, 1.657064, 0.122302)",
        "(0.050258, 1.655030, 0.126522)",
        "(0.050095, 1.653725, 0.128868)",
        "(0.049647, 1.650838, 0.133834)",
        "(0.049413, 1.647470, 0.139268)",
        "(0.049333, 1.643597, 0.144969)",
        "(0.049142, 1.639645, 0.150841)",
        "(0.048694, 1.637602, 0.153784)",
        "(0.047271, 1.633548, 0.159703)",
        "(0.045586, 1.629571, 0.165486)",
        "(0.044167, 1.625769, 0.170910)",
        "(0.043088, 1.622326, 0.175874)",
        "(0.042647, 1.620775, 0.178211)",
        "(0.041803, 1.617688, 0.182635)",
        "(0.041194, 1.614534, 0.186730)",
        "(0.040372, 1.611352, 0.190607)",
        "(0.039570, 1.608433, 0.194455)",
        "(0.039225, 1.607037, 0.196234)",
        "(0.038495, 1.604218, 0.199431)",
        "(0.038096, 1.601398, 0.202234)",
        "(0.037716, 1.598525, 0.204736)",
        "(0.037328, 1.595597, 0.206772)",
        "(0.037080, 1.594112, 0.207649)",
        "(0.036484, 1.591097, 0.209423)",
        "(0.035846, 1.588038, 0.211148)",
        "(0.035284, 1.584969, 0.212657)",
        "(0.034613, 1.581931, 0.213913)",
        "(0.034215, 1.580477, 0.214429)",
        "(0.033482, 1.577649, 0.215269)",
        "(0.033117, 1.575144, 0.216144)",
        "(0.032738, 1.572960, 0.217000)",
        "(0.032590, 1.570969, 0.217674)",
        "(0.032514, 1.570015, 0.217936)",
        "(0.032308, 1.568209, 0.218442)",
        "(0.031913, 1.566457, 0.219021)",
        "(0.031694, 1.564842, 0.219729)",
        "(0.031725, 1.563435, 0.220591)",
        "(0.031719, 1.562551, 0.221278)",
        "(0.031852, 1.561097, 0.222933)",
        "(0.031830, 1.559786, 0.225406)",
        "(0.031706, 1.558615, 0.228712)",
        "(0.031661, 1.557542, 0.232594)",
        "(0.031735, 1.557055, 0.234763)",
        "(0.031841, 1.556129, 0.239392)",
        "(0.031766, 1.555158, 0.244333)",
        "(0.031878, 1.554288, 0.249476)",
        "(0.032031, 1.553447, 0.254895)",
        "(0.032028, 1.552933, 0.257653)",
        "(0.032275, 1.551790, 0.263196)",
        "(0.032419, 1.550209, 0.268671)",
        "(0.032579, 1.548366, 0.274023)",
        "(0.032733, 1.546275, 0.279042)",
        "(0.032721, 1.545086, 0.281368)",
        "(0.032797, 1.542594, 0.285620)",
        "(0.032848, 1.539866, 0.289169)",
        "(0.032762, 1.536853, 0.291777)",
        "(0.032539, 1.533606, 0.293531)",
        "(0.032531, 1.531915, 0.294039)",
        "(0.032465, 1.528363, 0.294732)",
        "(0.032425, 1.524622, 0.295092)",
        "(0.032405, 1.520756, 0.295208)",
        "(0.032582, 1.516643, 0.295197)",
        "(0.032681, 1.514457, 0.295182)",
        "(0.032908, 1.510045, 0.295218)",
        "(0.033189, 1.505454, 0.295374)",
        "(0.033839, 1.500582, 0.295727)",
        "(0.034335, 1.495388, 0.296353)",
        "(0.034720, 1.492670, 0.296632)",
        "(0.035463, 1.487106, 0.297214)",
        "(0.036306, 1.481463, 0.297784)",
        "(0.036971, 1.475654, 0.298374)",
        "(0.037673, 1.469749, 0.298862)",
        "(0.037989, 1.466721, 0.298952)",
        "(0.038681, 1.460801, 0.298803)",
        "(0.039372, 1.454974, 0.298147)",
        "(0.040259, 1.449294, 0.296697)",
        "(0.041328, 1.443844, 0.294526)",
        "(0.041819, 1.441232, 0.293278)",
        "(0.042469, 1.436118, 0.290677)",
        "(0.042744, 1.431062, 0.287805)",
        "(0.043097, 1.426271, 0.284881)",
        "(0.043588, 1.421734, 0.281758)",
        "(0.043950, 1.419582, 0.280095)",
        "(0.044684, 1.415349, 0.276495)",
        "(0.045344, 1.411165, 0.272444)",
        "(0.045945, 1.406883, 0.267731)",
        "(0.046708, 1.402616, 0.262350)",
        "(0.047111, 1.400522, 0.259642)",
        "(0.048011, 1.396353, 0.254276)",
        "(0.049016, 1.392275, 0.249091)",
        "(0.049982, 1.388129, 0.243659)",
        "(0.050440, 1.383841, 0.237844)",
        "(0.050552, 1.381711, 0.234731)",
        "(0.050762, 1.377527, 0.228486)",
        "(0.050901, 1.373564, 0.222240)",
        "(0.050996, 1.369912, 0.216095)",
        "(0.051097, 1.366660, 0.210321)",
        "(0.051066, 1.365109, 0.207681)",
        "(0.050789, 1.362081, 0.203003)",
        "(0.050450, 1.359204, 0.198691)",
        "(0.050243, 1.356472, 0.194562)",
        "(0.050007, 1.353853, 0.190891)",
        "(0.049926, 1.352578, 0.189270)",
        "(0.049824, 1.350008, 0.186089)",
        "(0.050098, 1.347607, 0.182828)",
        "(0.050617, 1.345457, 0.179299)",
        "(0.051303, 1.343641, 0.175442)",
        "(0.051660, 1.342834, 0.173382)",
        "(0.052435, 1.341431, 0.168941)",
        "(0.053121, 1.340307, 0.164026)",
        "(0.053588, 1.339536, 0.159018)",
        "(0.053809, 1.339106, 0.153853)",
        "(0.053913, 1.339088, 0.151178)",
        "(0.054079, 1.339525, 0.146241)",
        "(0.054189, 1.340567, 0.141823)",
        "(0.054327, 1.342017, 0.137310)",
        "(0.054568, 1.343637, 0.132504)",
        "(0.054796, 1.344609, 0.130216)",
        "(0.055166, 1.346727, 0.125947)",
        "(0.055347, 1.348924, 0.121705)",
        "(0.055598, 1.351147, 0.117127)",
        "(0.055909, 1.353782, 0.113148)",
        "(0.055989, 1.355152, 0.111354)",
        "(0.056142, 1.357905, 0.107801)",
        "(0.056003, 1.360530, 0.104387)",
        "(0.055958, 1.363188, 0.101525)",
        "(0.056000, 1.365865, 0.099255)",
        "(0.056015, 1.367190, 0.098226)",
        "(0.055950, 1.369745, 0.096277)",
        "(0.055660, 1.372156, 0.094587)",
        "(0.055556, 1.374455, 0.092952)",
        "(0.055700, 1.376727, 0.091459)",
        "(0.055792, 1.377902, 0.090720)",
        "(0.055981, 1.380261, 0.088943)",
        "(0.056209, 1.382642, 0.087004)",
        "(0.056398, 1.385182, 0.085332)",
        "(0.056387, 1.387852, 0.083822)",
        "(0.056347, 1.389293, 0.083106)",
        "(0.056130, 1.392425, 0.081521)",
        "(0.055879, 1.395836, 0.079516)",
        "(0.055582, 1.399619, 0.077254)",
        "(0.055153, 1.403940, 0.074965)",
        "(0.054975, 1.406295, 0.073806)",
        "(0.054844, 1.411349, 0.071645)",
        "(0.054713, 1.416842, 0.069988)",
        "(0.054478, 1.422825, 0.068831)",
        "(0.054083, 1.429209, 0.067840)",
        "(0.053861, 1.432457, 0.067348)",
        "(0.053504, 1.439052, 0.066573)",
        "(0.053523, 1.445954, 0.066229)",
        "(0.053206, 1.453019, 0.066432)",
        "(0.052479, 1.460040, 0.066854)",
        "(0.052331, 1.463569, 0.067178)",
        "(0.052341, 1.470571, 0.068137)",
        "(0.052261, 1.477374, 0.069298)",
        "(0.052252, 1.483845, 0.070131)",
        "(0.052054, 1.489729, 0.070654)",
        "(0.052069, 1.492480, 0.071103)",
        "(0.051714, 1.497452, 0.072079)",
        "(0.050674, 1.501575, 0.073170)",
        "(0.050041, 1.505009, 0.074303)",
        "(0.049544, 1.507737, 0.075244)",
        "(0.049508, 1.508928, 0.075723)",
        "(0.049105, 1.510966, 0.076494)",
        "(0.048397, 1.512531, 0.077154)",
        "(0.047387, 1.513606, 0.077321)",
        "(0.046800, 1.514391, 0.077071)",
        "(0.046574, 1.514757, 0.076921)",
        "(0.045882, 1.515583, 0.076623)",
        "(0.045089, 1.516744, 0.076236)",
        "(0.044183, 1.518203, 0.075502)",
        "(0.043011, 1.520173, 0.074576)",
        "(0.042134, 1.521283, 0.074111)",
        "(0.042674, 1.523976, 0.073496)",
        "(0.043153, 1.526732, 0.072703)",
        "(0.043522, 1.529854, 0.071917)",
        "(0.043596, 1.533058, 0.070883)",
        "(0.043544, 1.534756, 0.070522)",
        "(0.043016, 1.538154, 0.070005)",
        "(0.042242, 1.541620, 0.069608)",
        "(0.041900, 1.544826, 0.069127)",
        "(0.042444, 1.548228, 0.068735)",
        "(0.042959, 1.549627, 0.068478)",
        "(0.043882, 1.552661, 0.067660)",
        "(0.044596, 1.555436, 0.066732)",
        "(0.044930, 1.557917, 0.065643)",
        "(0.045336, 1.560221, 0.064513)",
        "(0.045501, 1.561319, 0.063944)",
        "(0.045754, 1.563555, 0.062808)",
        "(0.046103, 1.565852, 0.061622)",
        "(0.046608, 1.568183, 0.060452)",
        "(0.047109, 1.570600, 0.059402)",
        "(0.047240, 1.571782, 0.058956)",
        "(0.047138, 1.574297, 0.058109)",
        "(0.047049, 1.576880, 0.057547)",
        "(0.046919, 1.579479, 0.057155)",
        "(0.046649, 1.582025, 0.056798)",
        "(0.046455, 1.583286, 0.056772)",
        "(0.046027, 1.585739, 0.057048)",
        "(0.045481, 1.588058, 0.057620)",
        "(0.045089, 1.590388, 0.058391)",
        "(0.044702, 1.592771, 0.059514)",
        "(0.044426, 1.593884, 0.060319)",
        "(0.043594, 1.596084, 0.062576)",
        "(0.042483, 1.598103, 0.065233)",
        "(0.041441, 1.599965, 0.067999)",
        "(0.040282, 1.601725, 0.070762)",
        "(0.039729, 1.602534, 0.072127)",
        "(0.039062, 1.604124, 0.074738)",
        "(0.038584, 1.605727, 0.077235)",
        "(0.038136, 1.607254, 0.079586)",
        "(0.037759, 1.608796, 0.081835)",
        "(0.037570, 1.609564, 0.082802)",
        "(0.037340, 1.611144, 0.084543)",
        "(0.036902, 1.612568, 0.086250)",
        "(0.036481, 1.613939, 0.087976)",
        "(0.036222, 1.615357, 0.089797)",
        "(0.036036, 1.616052, 0.090663)",
        "(0.035653, 1.617265, 0.092276)",
        "(0.035170, 1.618233, 0.094043)",
        "(0.034402, 1.619056, 0.095954)",
        "(0.033740, 1.619780, 0.097826)",
        "(0.033417, 1.620071, 0.098807)",
        "(0.032968, 1.620706, 0.101098)",
        "(0.032654, 1.621403, 0.103741)",
        "(0.032165, 1.622014, 0.106550)",
        "(0.031436, 1.622458, 0.109471)",
        "(0.031101, 1.622635, 0.110913)",
        "(0.030586, 1.622847, 0.113644)",
        "(0.030112, 1.622828, 0.116364)",
        "(0.029699, 1.622589, 0.119109)",
        "(0.029305, 1.622116, 0.121874)",
        "(0.029042, 1.621836, 0.123292)",
        "(0.028623, 1.621302, 0.126009)",
        "(0.028422, 1.620719, 0.128507)",
        "(0.028123, 1.620145, 0.130869)",
        "(0.027700, 1.619539, 0.133160)",
        "(0.027498, 1.619302, 0.134299)",
        "(0.026967, 1.618943, 0.136463)",
        "(0.026431, 1.618716, 0.138511)",
        "(0.026103, 1.618684, 0.140405)",
        "(0.026143, 1.618874, 0.142138)",
        "(0.026195, 1.619025, 0.142945)",
        "(0.026290, 1.619390, 0.144645)",
        "(0.026314, 1.619879, 0.146563)",
        "(0.026142, 1.620426, 0.148660)",
        "(0.026067, 1.621036, 0.150760)",
        "(0.026013, 1.621379, 0.151844)",
        "(0.025958, 1.622125, 0.154163)",
        "(0.025974, 1.622962, 0.156677)",
        "(0.026081, 1.623842, 0.159178)",
        "(0.026311, 1.624747, 0.161708)",
        "(0.026432, 1.625206, 0.162985)",
        "(0.026673, 1.626139, 0.165463)",
        "(0.026977, 1.627069, 0.167953)",
        "(0.027193, 1.627933, 0.170562)",
        "(0.027152, 1.628547, 0.173013)",
        "(0.027109, 1.628724, 0.174156)",
        "(0.027003, 1.628963, 0.176581)",
        "(0.026610, 1.629039, 0.179070)",
        "(0.026243, 1.629021, 0.181705)",
        "(0.026150, 1.628983, 0.184390)",
        "(0.026189, 1.628937, 0.185744)",
        "(0.026247, 1.628721, 0.188465)",
        "(0.026277, 1.628374, 0.191151)",
        "(0.026101, 1.627806, 0.193838)",
        "(0.025984, 1.627113, 0.196555)",
        "(0.025963, 1.626749, 0.197981)",
        "(0.025910, 1.625983, 0.200992)",
        "(0.025926, 1.625049, 0.204016)",
        "(0.026127, 1.623890, 0.206988)",
        "(0.026097, 1.622558, 0.210034)",
        "(0.026027, 1.621823, 0.211573)",
        "(0.025881, 1.620185, 0.214686)",
        "(0.025904, 1.618355, 0.217801)",
        "(0.025855, 1.616312, 0.220873)",
        "(0.026072, 1.614055, 0.223972)",
        "(0.026154, 1.612817, 0.225465)",
        "(0.026273, 1.610134, 0.228224)",
        "(0.026232, 1.607188, 0.230761)",
        "(0.025874, 1.604104, 0.233350)",
        "(0.025672, 1.600901, 0.236049)",
        "(0.025505, 1.599264, 0.237476)",
        "(0.025296, 1.595948, 0.240225)",
        "(0.025011, 1.592576, 0.242832)",
        "(0.025030, 1.589293, 0.245305)",
        "(0.025278, 1.586034, 0.247681)",
        "(0.025503, 1.584363, 0.248752)",
        "(0.026006, 1.580961, 0.250612)",
        "(0.026046, 1.577409, 0.252233)",
        "(0.026294, 1.573771, 0.253806)",
        "(0.026500, 1.570006, 0.255310)",
        "(0.026559, 1.568060, 0.255998)",
        "(0.026698, 1.564109, 0.257248)",
        "(0.027029, 1.560194, 0.258546)",
        "(0.027407, 1.556188, 0.259704)",
        "(0.027763, 1.551983, 0.260794)",
        "(0.027837, 1.549791, 0.261385)",
        "(0.028095, 1.545330, 0.262662)",
        "(0.028216, 1.540813, 0.264008)",
        "(0.028370, 1.536276, 0.265317)",
        "(0.028413, 1.531822, 0.266753)",
        "(0.028482, 1.529632, 0.267504)",
        "(0.028466, 1.525147, 0.268875)",
        "(0.028428, 1.520724, 0.270232)",
        "(0.028299, 1.516318, 0.271729)",
        "(0.028242, 1.511971, 0.273203)",
        "(0.028232, 1.509847, 0.273853)",
        "(0.028287, 1.505671, 0.275040)",
        "(0.028704, 1.501578, 0.276036)",
        "(0.029305, 1.497565, 0.276851)",
        "(0.029763, 1.493458, 0.277506)",
        "(0.030058, 1.491350, 0.277718)",
        "(0.030650, 1.487016, 0.278162)",
        "(0.031431, 1.482544, 0.278581)",
        "(0.031883, 1.477800, 0.278795)",
        "(0.032231, 1.472827, 0.278840)",
        "(0.032489, 1.470316, 0.278801)",
        "(0.033137, 1.465309, 0.278590)",
        "(0.033844, 1.460139, 0.278007)",
        "(0.034524, 1.454925, 0.277448)",
        "(0.035024, 1.449778, 0.276808)",
        "(0.035143, 1.447220, 0.276385)",
        "(0.035335, 1.442035, 0.275125)",
        "(0.035645, 1.436864, 0.273402)",
        "(0.036107, 1.431775, 0.271037)",
        "(0.036366, 1.426561, 0.267895)",
        "(0.036397, 1.423940, 0.265986)",
        "(0.036450, 1.418752, 0.261723)",
        "(0.036580, 1.413768, 0.257131)",
        "(0.036738, 1.409052, 0.252464)",
        "(0.036885, 1.404543, 0.247619)",
        "(0.036981, 1.402324, 0.245135)",
        "(0.037207, 1.397954, 0.240408)",
        "(0.037419, 1.393735, 0.236072)",
        "(0.037486, 1.389613, 0.231681)",
        "(0.037547, 1.385509, 0.226693)",
        "(0.037663, 1.383497, 0.223955)",
        "(0.037780, 1.379557, 0.218364)",
        "(0.037647, 1.375927, 0.212691)",
        "(0.037483, 1.372766, 0.207249)",
        "(0.037402, 1.370134, 0.202001)",
        "(0.037395, 1.369025, 0.199411)",
        "(0.037469, 1.367225, 0.194374)",
        "(0.037736, 1.366005, 0.189388)",
        "(0.038045, 1.365165, 0.184388)",
        "(0.038166, 1.364595, 0.179514)",
        "(0.038145, 1.364401, 0.177118)",
        "(0.038119, 1.364141, 0.172113)",
        "(0.038375, 1.364196, 0.166860)",
        "(0.038600, 1.364379, 0.161405)",
        "(0.038968, 1.364975, 0.156341)",
        "(0.039190, 1.365427, 0.154001)",
        "(0.039530, 1.366381, 0.149696)",
        "(0.039730, 1.367475, 0.145676)",
        "(0.039964, 1.368521, 0.141675)",
        "(0.040248, 1.369547, 0.137759)",
        "(0.040401, 1.370057, 0.135867)",
        "(0.040626, 1.370975, 0.132110)",
        "(0.041116, 1.371877, 0.128255)",
        "(0.041673, 1.372783, 0.124512)",
        "(0.042150, 1.373737, 0.121119)",
        "(0.042311, 1.374103, 0.119358)",
        "(0.042526, 1.374565, 0.115710)",
        "(0.042645, 1.374972, 0.112190)",
        "(0.042765, 1.375335, 0.108537)",
        "(0.042962, 1.375769, 0.104762)",
        "(0.043098, 1.375985, 0.102778)",
        "(0.043298, 1.376424, 0.098912)",
        "(0.043447, 1.377110, 0.095204)",
        "(0.043633, 1.378139, 0.091260)",
        "(0.043800, 1.379604, 0.087268)",
        "(0.043954, 1.380543, 0.085391)",
        "(0.044455, 1.382987, 0.082166)",
        "(0.044837, 1.386051, 0.079441)",
        "(0.045060, 1.389530, 0.076689)",
        "(0.045360, 1.393435, 0.073635)",
        "(0.045762, 1.395616, 0.072107)",
        "(0.046408, 1.400123, 0.069320)",
        "(0.046908, 1.404969, 0.066860)",
        "(0.047201, 1.409782, 0.064425)",
        "(0.047390, 1.414598, 0.061954)",
        "(0.047589, 1.416942, 0.060689)",
        "(0.048064, 1.421503, 0.058433)",
        "(0.048399, 1.425933, 0.056456)",
        "(0.048446, 1.430125, 0.054622)",
        "(0.048567, 1.434179, 0.053164)",
        "(0.048481, 1.436135, 0.052632)",
        "(0.048406, 1.440032, 0.051857)",
        "(0.048382, 1.443883, 0.051158)",
        "(0.048252, 1.447679, 0.050822)",
        "(0.047900, 1.451376, 0.050974)",
        "(0.047688, 1.453211, 0.051162)",
        "(0.047330, 1.456925, 0.051517)",
        "(0.046917, 1.460630, 0.051870)",
        "(0.046780, 1.464410, 0.052140)",
        "(0.046634, 1.468416, 0.052242)",
        "(0.046520, 1.470492, 0.052299)",
        "(0.046387, 1.474751, 0.052579)",
        "(0.046481, 1.479028, 0.052945)",
        "(0.046685, 1.483245, 0.053384)",
        "(0.046912, 1.487430, 0.053915)",
        "(0.046969, 1.489560, 0.054255)",
        "(0.046784, 1.493690, 0.054967)",
        "(0.046746, 1.497634, 0.055712)",
        "(0.046464, 1.501441, 0.056463)",
        "(0.046128, 1.505151, 0.057269)",
        "(0.045939, 1.506896, 0.057606)",
        "(0.045643, 1.510317, 0.058275)",
        "(0.045332, 1.513511, 0.058975)",
        "(0.044952, 1.516591, 0.059649)",
        "(0.044749, 1.519445, 0.060139)",
        "(0.044537, 1.520681, 0.060290)",
        "(0.044339, 1.523083, 0.060601)",
        "(0.044080, 1.525188, 0.060690)",
        "(0.043786, 1.527102, 0.060752)",
        "(0.043507, 1.528709, 0.060776)",
        "(0.043325, 1.529521, 0.060713)",
        "(0.042707, 1.531623, 0.060486)",
        "(0.042235, 1.533375, 0.060230)",
        "(0.042049, 1.535082, 0.060063)",
        "(0.041892, 1.537313, 0.059782)",
        "(0.041771, 1.538385, 0.059588)",
        "(0.041383, 1.540724, 0.059154)",
        "(0.041157, 1.543314, 0.058664)",
        "(0.041305, 1.546191, 0.058069)",
        "(0.041447, 1.549263, 0.057535)",
        "(0.041485, 1.550817, 0.057241)",
        "(0.041497, 1.553967, 0.056778)",
        "(0.041373, 1.557194, 0.056357)",
        "(0.041311, 1.560524, 0.056115)",
        "(0.041288, 1.563930, 0.056137)",
        "(0.041171, 1.565671, 0.056257)",
        "(0.040983, 1.569158, 0.056649)",
        "(0.040968, 1.572563, 0.057072)",
        "(0.041003, 1.575890, 0.057498)",
        "(0.041333, 1.579306, 0.058002)",
        "(0.041525, 1.581017, 0.058247)",
        "(0.041811, 1.584313, 0.058966)",
        "(0.041935, 1.587507, 0.059931)",
        "(0.041976, 1.590491, 0.060882)",
        "(0.041812, 1.593304, 0.061822)",
        "(0.041909, 1.594703, 0.062353)",
        "(0.041974, 1.597385, 0.063395)",
        "(0.041982, 1.600082, 0.064437)",
        "(0.041770, 1.603010, 0.065636)",
        "(0.041524, 1.606104, 0.066994)",
        "(0.041402, 1.607703, 0.067788)",
        "(0.040866, 1.611051, 0.069679)",
        "(0.040241, 1.614468, 0.071842)",
        "(0.039934, 1.617975, 0.074221)",
        "(0.040129, 1.621645, 0.076880)",
        "(0.040266, 1.623459, 0.078326)",
        "(0.040704, 1.627148, 0.081511)",
        "(0.040859, 1.630626, 0.085112)",
        "(0.040691, 1.633709, 0.088996)",
        "(0.040235, 1.636431, 0.093408)",
        "(0.040002, 1.637692, 0.095909)",
        "(0.039633, 1.639983, 0.101227)",
        "(0.039382, 1.641805, 0.106866)",
        "(0.039309, 1.643313, 0.112698)",
        "(0.039074, 1.644344, 0.118490)",
        "(0.038934, 1.644623, 0.121334)",
        "(0.038646, 1.645028, 0.127006)",
        "(0.038475, 1.645340, 0.132813)",
        "(0.038411, 1.645406, 0.138378)",
        "(0.038724, 1.645370, 0.143625)",
        "(0.038936, 1.645266, 0.146081)",
        "(0.039232, 1.644957, 0.150817)",
        "(0.039616, 1.644754, 0.155622)",
        "(0.039997, 1.644531, 0.160347)",
        "(0.040169, 1.644186, 0.164794)",
        "(0.040226, 1.644022, 0.166877)",
        "(0.040156, 1.643671, 0.170871)",
        "(0.039895, 1.643309, 0.174709)",
        "(0.039474, 1.642835, 0.178324)",
        "(0.039053, 1.642339, 0.181774)",
        "(0.038830, 1.642041, 0.183420)",
        "(0.038532, 1.641533, 0.186747)",
        "(0.038349, 1.641181, 0.190016)",
        "(0.038078, 1.640810, 0.193236)",
        "(0.037773, 1.640352, 0.196371)",
        "(0.037692, 1.640082, 0.197825)",
        "(0.037568, 1.639551, 0.200585)",
        "(0.037269, 1.639120, 0.203430)",
        "(0.036835, 1.638698, 0.206393)",
        "(0.036443, 1.638162, 0.209364)",
        "(0.036350, 1.637814, 0.210766)",
        "(0.036406, 1.637035, 0.213548)",
        "(0.036624, 1.636108, 0.216433)",
        "(0.036794, 1.634893, 0.219486)",
        "(0.036954, 1.633237, 0.222676)",
        "(0.036902, 1.632138, 0.224213)",
        "(0.036813, 1.629532, 0.227166)",
        "(0.036760, 1.626425, 0.230171)",
        "(0.036675, 1.622747, 0.233255)",
        "(0.036764, 1.618217, 0.236171)",
        "(0.036817, 1.615683, 0.237591)",
        "(0.036743, 1.610386, 0.240264)",
        "(0.036500, 1.604417, 0.242460)",
        "(0.036118, 1.598025, 0.244111)",
        "(0.035535, 1.591353, 0.245216)",
        "(0.035250, 1.587996, 0.245643)",
        "(0.034818, 1.581384, 0.246320)",
        "(0.034207, 1.574956, 0.246728)",
        "(0.033366, 1.568748, 0.246930)",
        "(0.032106, 1.562826, 0.246723)",
        "(0.031476, 1.560029, 0.246575)",
        "(0.030339, 1.554655, 0.246379)",
        "(0.029321, 1.549611, 0.246233)",
        "(0.028278, 1.545012, 0.246066)",
        "(0.027170, 1.540824, 0.245900)",
        "(0.026733, 1.538880, 0.245856)",
        "(0.025424, 1.535252, 0.245894)",
        "(0.024151, 1.532220, 0.246088)",
        "(0.022929, 1.529785, 0.246481)",
        "(0.022018, 1.527973, 0.247314)",
        "(0.021733, 1.527329, 0.247912)",
        "(0.021632, 1.526557, 0.249386)",
        "(0.021968, 1.526489, 0.251396)",
        "(0.022097, 1.526619, 0.253719)",
        "(0.022228, 1.526560, 0.256252)",
        "(0.022206, 1.526606, 0.257674)",
        "(0.022382, 1.526874, 0.260779)",
        "(0.022843, 1.527269, 0.264382)",
        "(0.023315, 1.527690, 0.268287)",
        "(0.023910, 1.528152, 0.272389)",
        "(0.024174, 1.528374, 0.274434)",
        "(0.024418, 1.528809, 0.278382)",
        "(0.024306, 1.528870, 0.281818)",
        "(0.024773, 1.529093, 0.284538)",
        "(0.025258, 1.528832, 0.286338)",
        "(0.025464, 1.528702, 0.286929)",
        "(0.025738, 1.528381, 0.287492)",
        "(0.025692, 1.527768, 0.286887)",
        "(0.025625, 1.526637, 0.285614)",
        "(0.025590, 1.525435, 0.284036)",
        "(0.025566, 1.524755, 0.283325)",
        "(0.025429, 1.523343, 0.282063)",
        "(0.025340, 1.521704, 0.280743)",
        "(0.025243, 1.519869, 0.279328)",
        "(0.025164, 1.517606, 0.278178)",
        "(0.025195, 1.516429, 0.277778)",
        "(0.025504, 1.513927, 0.277167)",
        "(0.025731, 1.511217, 0.276760)",
        "(0.026052, 1.508267, 0.276738)",
        "(0.026364, 1.505201, 0.277204)",
        "(0.026716, 1.503531, 0.277549)",
        "(0.027256, 1.500081, 0.278286)",
        "(0.027782, 1.496681, 0.278827)",
        "(0.027971, 1.493352, 0.279165)",
        "(0.028411, 1.490406, 0.279297)",
        "(0.028835, 1.489082, 0.279151)",
        "(0.029614, 1.486498, 0.278446)",
        "(0.029992, 1.483916, 0.276918)",
        "(0.029950, 1.481196, 0.274548)",
        "(0.029854, 1.478557, 0.271485)",
        "(0.029806, 1.477201, 0.269680)",
        "(0.029719, 1.474585, 0.265837)",
        "(0.029308, 1.472069, 0.261639)",
        "(0.028484, 1.469617, 0.257163)",
        "(0.027838, 1.467266, 0.252476)",
        "(0.027487, 1.466091, 0.250166)",
        "(0.026681, 1.463907, 0.245744)",
        "(0.025947, 1.461930, 0.241373)",
        "(0.025264, 1.460036, 0.236869)",
        "(0.024679, 1.458356, 0.232736)",
        "(0.024443, 1.457591, 0.230867)",
        "(0.023887, 1.456028, 0.227411)",
        "(0.023372, 1.454511, 0.224229)",
        "(0.023077, 1.453041, 0.221256)",
        "(0.022749, 1.451550, 0.218527)",
        "(0.022601, 1.450796, 0.217314)",
        "(0.022462, 1.449386, 0.215067)",
        "(0.022462, 1.447939, 0.213094)",
        "(0.022725, 1.446317, 0.211224)",
        "(0.022951, 1.444291, 0.209401)",
        "(0.023005, 1.443176, 0.208608)",
        "(0.023009, 1.440753, 0.207069)",
        "(0.022925, 1.437896, 0.205435)",
        "(0.023332, 1.434824, 0.203780)",
        "(0.023846, 1.431257, 0.202445)",
        "(0.024098, 1.429292, 0.201836)",
        "(0.024812, 1.425035, 0.200415)",
        "(0.025482, 1.420114, 0.198564)",
        "(0.026410, 1.415037, 0.196174)",
        "(0.027648, 1.409660, 0.192953)",
        "(0.028115, 1.406845, 0.191295)",
        "(0.029157, 1.401469, 0.188270)",
        "(0.029837, 1.396143, 0.185169)",
        "(0.030558, 1.391124, 0.181592)",
        "(0.031200, 1.386544, 0.177670)",
        "(0.031519, 1.384541, 0.175667)",
        "(0.031911, 1.380997, 0.171957)",
        "(0.031773, 1.378065, 0.168214)",
        "(0.031581, 1.375842, 0.164115)",
        "(0.031211, 1.374213, 0.159788)",
        "(0.030937, 1.373554, 0.157607)",
        "(0.030195, 1.372538, 0.153040)",
        "(0.029657, 1.371510, 0.148107)",
        "(0.029491, 1.370804, 0.143131)",
        "(0.029488, 1.370494, 0.138593)",
        "(0.029524, 1.370445, 0.136440)",
        "(0.029542, 1.370407, 0.132258)",
        "(0.029330, 1.370183, 0.128111)",
        "(0.029008, 1.370094, 0.124738)",
        "(0.028562, 1.370046, 0.121850)",
        "(0.028438, 1.370043, 0.120398)",
        "(0.028264, 1.370007, 0.117409)",
        "(0.028130, 1.370031, 0.114671)",
        "(0.028054, 1.370127, 0.111868)",
        "(0.028388, 1.370247, 0.108754)",
        "(0.028689, 1.370383, 0.107359)",
        "(0.029381, 1.370908, 0.104961)",
        "(0.029867, 1.371578, 0.102929)",
        "(0.030209, 1.371990, 0.100542)",
        "(0.030402, 1.372209, 0.097682)",
        "(0.030481, 1.372358, 0.096214)",
        "(0.030482, 1.372758, 0.093246)",
        "(0.030381, 1.373567, 0.090238)",
        "(0.030497, 1.374770, 0.087375)",
        "(0.030603, 1.376769, 0.084877)",
        "(0.030639, 1.377954, 0.083654)",
        "(0.030660, 1.380429, 0.081262)",
        "(0.030651, 1.383067, 0.078988)",
        "(0.030689, 1.385811, 0.077096)",
        "(0.030435, 1.388536, 0.075268)",
        "(0.030433, 1.389964, 0.074383)",
        "(0.030616, 1.392870, 0.072722)",
        "(0.031066, 1.395948, 0.071291)",
        "(0.031396, 1.399341, 0.069999)",
        "(0.031541, 1.403068, 0.068647)",
        "(0.031611, 1.405132, 0.067987)",
        "(0.031705, 1.409502, 0.066872)",
        "(0.031872, 1.414213, 0.065930)",
        "(0.032169, 1.419331, 0.064916)",
        "(0.032673, 1.424921, 0.064115)",
        "(0.033005, 1.427855, 0.063777)",
        "(0.033704, 1.433713, 0.063057)",
        "(0.033901, 1.439367, 0.062197)",
        "(0.034139, 1.444925, 0.061237)",
        "(0.034439, 1.450278, 0.060206)",
        "(0.034506, 1.452849, 0.059691)",
        "(0.034671, 1.457863, 0.058531)",
        "(0.034939, 1.462721, 0.057383)",
        "(0.035390, 1.467363, 0.056264)",
        "(0.035601, 1.471540, 0.055083)",
        "(0.035695, 1.473549, 0.054638)",
        "(0.036050, 1.477410, 0.054095)",
        "(0.036003, 1.481026, 0.053670)",
        "(0.035733, 1.484445, 0.053228)",
        "(0.035606, 1.487717, 0.052744)",
        "(0.035671, 1.489378, 0.052532)",
        "(0.035714, 1.492748, 0.052152)",
        "(0.035856, 1.496180, 0.051825)",
        "(0.035719, 1.499746, 0.051617)",
        "(0.035246, 1.503296, 0.051443)",
        "(0.035206, 1.505049, 0.051399)",
        "(0.035657, 1.508661, 0.051338)",
        "(0.035698, 1.512309, 0.051307)",
        "(0.035841, 1.516076, 0.051296)",
        "(0.036016, 1.519937, 0.051116)",
        "(0.036006, 1.521922, 0.051031)",
        "(0.035996, 1.525993, 0.051000)",
        "(0.035872, 1.530149, 0.050974)",
        "(0.035970, 1.534388, 0.050849)",
        "(0.036484, 1.538855, 0.050898)",
        "(0.036728, 1.541153, 0.050938)",
        "(0.037210, 1.545828, 0.050972)",
        "(0.037550, 1.550533, 0.051012)",
        "(0.037874, 1.555323, 0.051445)",
        "(0.037673, 1.560242, 0.052333)",
        "(0.037376, 1.562728, 0.052896)",
        "(0.036062, 1.567496, 0.054005)",
        "(0.035767, 1.572314, 0.055228)",
        "(0.035445, 1.576985, 0.056375)",
        "(0.035120, 1.581509, 0.057433)",
        "(0.034880, 1.583709, 0.057996)",
        "(0.034178, 1.588054, 0.059303)",
        "(0.033599, 1.592233, 0.060781)",
        "(0.033461, 1.596134, 0.062384)",
        "(0.033125, 1.599745, 0.064098)",
        "(0.032798, 1.601484, 0.065107)",
        "(0.032020, 1.604759, 0.067636)",
        "(0.031237, 1.607698, 0.070639)",
        "(0.030861, 1.610484, 0.073807)",
        "(0.030576, 1.612974, 0.077056)",
        "(0.030439, 1.614104, 0.078761)",
        "(0.030295, 1.616137, 0.082250)",
        "(0.030238, 1.617980, 0.085940)",
        "(0.030051, 1.619631, 0.089839)",
        "(0.029944, 1.621088, 0.093857)",
        "(0.029795, 1.621693, 0.095884)",
        "(0.029555, 1.622807, 0.100149)",
        "(0.029262, 1.623765, 0.104662)",
        "(0.028847, 1.624527, 0.109360)",
        "(0.028427, 1.625213, 0.114313)",
        "(0.028173, 1.625464, 0.116789)",
        "(0.027740, 1.625857, 0.121732)",
        "(0.027177, 1.626073, 0.126615)",
        "(0.026421, 1.626269, 0.131522)",
        "(0.025664, 1.626439, 0.136464)",
        "(0.025418, 1.626598, 0.138971)",
        "(0.025090, 1.627083, 0.143889)",
        "(0.024814, 1.627606, 0.148641)",
        "(0.024552, 1.628085, 0.153070)",
        "(0.024476, 1.628592, 0.157340)",
        "(0.024496, 1.628861, 0.159497)",
        "(0.024700, 1.629396, 0.163806)",
        "(0.024949, 1.629857, 0.168100)",
        "(0.025149, 1.630149, 0.172358)",
        "(0.025287, 1.630263, 0.176625)",
        "(0.025367, 1.630292, 0.178832)",
        "(0.025518, 1.630311, 0.183227)",
        "(0.025606, 1.630164, 0.187606)",
        "(0.025619, 1.629812, 0.192025)",
        "(0.025702, 1.629243, 0.196395)",
        "(0.025734, 1.628902, 0.198545)",
        "(0.026011, 1.628130, 0.202648)",
        "(0.026363, 1.627259, 0.206731)",
        "(0.026529, 1.626081, 0.210763)",
        "(0.026614, 1.624729, 0.214943)",
        "(0.026671, 1.624063, 0.217108)",
        "(0.026942, 1.622659, 0.221428)",
        "(0.027261, 1.621076, 0.225572)",
        "(0.027526, 1.619316, 0.229310)",
        "(0.027758, 1.617325, 0.232788)",
        "(0.027884, 1.616218, 0.234448)",
        "(0.028343, 1.613887, 0.237721)",
        "(0.028615, 1.611278, 0.241018)",
        "(0.028836, 1.608377, 0.244196)",
        "(0.028839, 1.605138, 0.247211)",
        "(0.028793, 1.603403, 0.248637)",
        "(0.028702, 1.599799, 0.251453)",
        "(0.028381, 1.596210, 0.254529)",
        "(0.027929, 1.592633, 0.257673)",
        "(0.027411, 1.589089, 0.260675)",
        "(0.027147, 1.587323, 0.262140)",
        "(0.026676, 1.583796, 0.264972)",
        "(0.026267, 1.580373, 0.267593)",
        "(0.025869, 1.577003, 0.269977)",
        "(0.025546, 1.573708, 0.272109)",
        "(0.025278, 1.572079, 0.273115)",
        "(0.024732, 1.568908, 0.275125)",
        "(0.024197, 1.565786, 0.276949)",
        "(0.023774, 1.562644, 0.278589)",
        "(0.023410, 1.559325, 0.279952)",
        "(0.023219, 1.557581, 0.280516)",
        "(0.022796, 1.553982, 0.281572)",
        "(0.022319, 1.550219, 0.282745)",
        "(0.021759, 1.546339, 0.284036)",
        "(0.020835, 1.542227, 0.285166)",
        "(0.020353, 1.540181, 0.285688)",
        "(0.019393, 1.536084, 0.286601)",
        "(0.018590, 1.532123, 0.287291)",
        "(0.017726, 1.528293, 0.287826)",
        "(0.017098, 1.524602, 0.288200)",
        "(0.016852, 1.522808, 0.288353)",
        "(0.016617, 1.519501, 0.288677)",
        "(0.016363, 1.516369, 0.288961)",
        "(0.016169, 1.513268, 0.289018)",
        "(0.015925, 1.510137, 0.288992)",
        "(0.015757, 1.508543, 0.288960)",
        "(0.015641, 1.505344, 0.288795)",
        "(0.015587, 1.502078, 0.288414)",
        "(0.015773, 1.498784, 0.287705)",
        "(0.015963, 1.495386, 0.286820)",
        "(0.015962, 1.493598, 0.286380)",
        "(0.015930, 1.489876, 0.285377)",
        "(0.015659, 1.485930, 0.284019)",
        "(0.015481, 1.481840, 0.282266)",
        "(0.015309, 1.477679, 0.280434)",
        "(0.015306, 1.475626, 0.279548)",
        "(0.015129, 1.471459, 0.277976)",
        "(0.014674, 1.467301, 0.276764)",
        "(0.014165, 1.463027, 0.275677)",
        "(0.013723, 1.458742, 0.274656)",
        "(0.013598, 1.456618, 0.274181)",
        "(0.013355, 1.452455, 0.273248)",
        "(0.013169, 1.448371, 0.272314)",
        "(0.013143, 1.444415, 0.271299)",
        "(0.013258, 1.440565, 0.270106)",
        "(0.013255, 1.438634, 0.269468)",
        "(0.013200, 1.434894, 0.268137)",
        "(0.013120, 1.431408, 0.266743)",
        "(0.012943, 1.428165, 0.265372)",
        "(0.012975, 1.425209, 0.263807)",
        "(0.013089, 1.423784, 0.262893)",
        "(0.013419, 1.421037, 0.260776)",
        "(0.013784, 1.418492, 0.258523)",
        "(0.014137, 1.415935, 0.255993)",
        "(0.014248, 1.413252, 0.252981)",
        "(0.014258, 1.411880, 0.251370)",
        "(0.014025, 1.409000, 0.247761)",
        "(0.013573, 1.406104, 0.243743)",
        "(0.013077, 1.403351, 0.239372)",
        "(0.012820, 1.401019, 0.235092)",
        "(0.012732, 1.400079, 0.233060)",
        "(0.012426, 1.398376, 0.228903)",
        "(0.012074, 1.396810, 0.224247)",
        "(0.011650, 1.395327, 0.219218)",
        "(0.011386, 1.394144, 0.213873)",
        "(0.011257, 1.393683, 0.211111)",
        "(0.011089, 1.393169, 0.205355)",
        "(0.010871, 1.392792, 0.199471)",
        "(0.010602, 1.392865, 0.193834)",
        "(0.010195, 1.393429, 0.188346)",
        "(0.009998, 1.393875, 0.185672)",
        "(0.009919, 1.395327, 0.180520)",
        "(0.009908, 1.397111, 0.175581)",
        "(0.009977, 1.399293, 0.170907)",
        "(0.010064, 1.401648, 0.166150)",
        "(0.010149, 1.402842, 0.163807)",
        "(0.010461, 1.405339, 0.159543)",
        "(0.010831, 1.407748, 0.155863)",
        "(0.011130, 1.409994, 0.152769)",
        "(0.011316, 1.411920, 0.149808)",
        "(0.011407, 1.412711, 0.148298)",
        "(0.011594, 1.414083, 0.145179)",
        "(0.011763, 1.415055, 0.141949)",
        "(0.012016, 1.415663, 0.138906)",
        "(0.012276, 1.415976, 0.136153)",
        "(0.012366, 1.415991, 0.134778)",
        "(0.012632, 1.415925, 0.131936)",
        "(0.012949, 1.415455, 0.128631)",
        "(0.013520, 1.414854, 0.125271)",
        "(0.013744, 1.414227, 0.122020)",
        "(0.013777, 1.413882, 0.120375)",
        "(0.013617, 1.412968, 0.116858)",
        "(0.013399, 1.411723, 0.112880)",
        "(0.013079, 1.410552, 0.108776)",
        "(0.012623, 1.409541, 0.104895)",
        "(0.012416, 1.409248, 0.103066)",
        "(0.011959, 1.408953, 0.099324)",
        "(0.011503, 1.408929, 0.095109)",
        "(0.011165, 1.409240, 0.090680)",
        "(0.010984, 1.410214, 0.086250)",
        "(0.010855, 1.410875, 0.084000)",
        "(0.011048, 1.412694, 0.079759)",
        "(0.011273, 1.414967, 0.076003)",
        "(0.011083, 1.417222, 0.072660)",
        "(0.010663, 1.419373, 0.069943)",
        "(0.010302, 1.420550, 0.068732)",
        "(0.009861, 1.423183, 0.066672)",
        "(0.009875, 1.426092, 0.064887)",
        "(0.010177, 1.429145, 0.063526)",
        "(0.010828, 1.432491, 0.062270)",
        "(0.011364, 1.434223, 0.061506)",
        "(0.012784, 1.437762, 0.059742)",
        "(0.014430, 1.441193, 0.057901)",
        "(0.016003, 1.444451, 0.056143)",
        "(0.017261, 1.447421, 0.054296)",
        "(0.017875, 1.448893, 0.053318)",
        "(0.018982, 1.451749, 0.051440)",
        "(0.020066, 1.454486, 0.049816)",
        "(0.020942, 1.457032, 0.048300)",
        "(0.021838, 1.459659, 0.047009)",
        "(0.022338, 1.461012, 0.046452)",
        "(0.023628, 1.463744, 0.045280)",
        "(0.024947, 1.466542, 0.044296)",
        "(0.025894, 1.469316, 0.043789)",
        "(0.026846, 1.472549, 0.044548)",
        "(0.027078, 1.474020, 0.044739)",
        "(0.027798, 1.477067, 0.045068)",
        "(0.028345, 1.480464, 0.045705)",
        "(0.028642, 1.484073, 0.046201)",
        "(0.028628, 1.488078, 0.046770)",
        "(0.028499, 1.490237, 0.047072)",
        "(0.028349, 1.494730, 0.047875)",
        "(0.028254, 1.499350, 0.048602)",
        "(0.028296, 1.504048, 0.049220)",
        "(0.028205, 1.508682, 0.049754)",
        "(0.028290, 1.511013, 0.050169)",
        "(0.028203, 1.515582, 0.051148)",
        "(0.027902, 1.519896, 0.052101)",
        "(0.027591, 1.523966, 0.053095)",
        "(0.027220, 1.527749, 0.054071)",
        "(0.027109, 1.529544, 0.054491)",
        "(0.026912, 1.533007, 0.055212)",
        "(0.026557, 1.536294, 0.055911)",
        "(0.026254, 1.539430, 0.056565)",
        "(0.026132, 1.542436, 0.057171)",
        "(0.026141, 1.543987, 0.057511)",
        "(0.026071, 1.547192, 0.058228)",
        "(0.025574, 1.550240, 0.058912)",
        "(0.024963, 1.553136, 0.059255)",
        "(0.024377, 1.556092, 0.059406)",
        "(0.024276, 1.557700, 0.059551)",
        "(0.023946, 1.561059, 0.059771)",
        "(0.023487, 1.564576, 0.059985)",
        "(0.023197, 1.568361, 0.060339)",
        "(0.023397, 1.572383, 0.060794)",
        "(0.023679, 1.574550, 0.060964)",
        "(0.024105, 1.579030, 0.061212)",
        "(0.024495, 1.583570, 0.061467)",
        "(0.024944, 1.588070, 0.061617)",
        "(0.025342, 1.592490, 0.061645)",
        "(0.025639, 1.594688, 0.061658)",
        "(0.026220, 1.598944, 0.061712)",
        "(0.026955, 1.603181, 0.062065)",
        "(0.027935, 1.607335, 0.062419)",
        "(0.028979, 1.611399, 0.062802)",
        "(0.029521, 1.613387, 0.063043)",
        "(0.030490, 1.617240, 0.063665)",
        "(0.031219, 1.620795, 0.064336)",
        "(0.032105, 1.624236, 0.065384)",
        "(0.032537, 1.627485, 0.066774)",
        "(0.032594, 1.629059, 0.067596)",
        "(0.032618, 1.632096, 0.069498)",
        "(0.032529, 1.634928, 0.071625)",
        "(0.032543, 1.637754, 0.074253)",
        "(0.032379, 1.640570, 0.077290)",
        "(0.032401, 1.641997, 0.078899)",
        "(0.032321, 1.644719, 0.082220)",
        "(0.032387, 1.647271, 0.085814)",
        "(0.032497, 1.649719, 0.089577)",
        "(0.032479, 1.651973, 0.093445)",
        "(0.032402, 1.653042, 0.095493)",
        "(0.032219, 1.655074, 0.099698)",
        "(0.032143, 1.657084, 0.104313)",
        "(0.032107, 1.658996, 0.109201)",
        "(0.032209, 1.660806, 0.114274)",
        "(0.032310, 1.661654, 0.116770)",
        "(0.032460, 1.663092, 0.121732)",
        "(0.032582, 1.664203, 0.126677)",
        "(0.032711, 1.664889, 0.131661)",
        "(0.032699, 1.665242, 0.136919)",
        "(0.032701, 1.665421, 0.139779)",
        "(0.032813, 1.665735, 0.145740)",
        "(0.032942, 1.665860, 0.151959)",
        "(0.033000, 1.665656, 0.158028)",
        "(0.032834, 1.665086, 0.163952)",
        "(0.032727, 1.664690, 0.166976)",
        "(0.032631, 1.663854, 0.173203)",
        "(0.032488, 1.662860, 0.179422)",
        "(0.032287, 1.661453, 0.185256)",
        "(0.031955, 1.659595, 0.190835)",
        "(0.031717, 1.658537, 0.193586)",
        "(0.030978, 1.656260, 0.199017)",
        "(0.030259, 1.653670, 0.204195)",
        "(0.029718, 1.650619, 0.208984)",
        "(0.029308, 1.647165, 0.213344)",
        "(0.029057, 1.645344, 0.215433)",
        "(0.028487, 1.641611, 0.219708)",
        "(0.028027, 1.637860, 0.224020)",
        "(0.027527, 1.634021, 0.227900)",
        "(0.027304, 1.630191, 0.231244)",
        "(0.027225, 1.628229, 0.232752)",
        "(0.027008, 1.624231, 0.235597)",
        "(0.026881, 1.620252, 0.238234)",
        "(0.026735, 1.616383, 0.240783)",
        "(0.026643, 1.612691, 0.243359)",
        "(0.026659, 1.610933, 0.244642)",
        "(0.026474, 1.607574, 0.247110)",
        "(0.026186, 1.604606, 0.249590)",
        "(0.025924, 1.602043, 0.251922)",
        "(0.025585, 1.599838, 0.254196)",
        "(0.025326, 1.598891, 0.255253)",
        "(0.024732, 1.597187, 0.257217)",
        "(0.024513, 1.595851, 0.259032)",
        "(0.024642, 1.594871, 0.260825)",
        "(0.024823, 1.594125, 0.262586)",
        "(0.024958, 1.593863, 0.263528)",
        "(0.025168, 1.593353, 0.265544)",
        "(0.025384, 1.592838, 0.267518)",
        "(0.025555, 1.592131, 0.269277)",
        "(0.025647, 1.591377, 0.271243)",
        "(0.025712, 1.591036, 0.272416)",
        "(0.025644, 1.590355, 0.274913)",
        "(0.025491, 1.589699, 0.277719)",
        "(0.025394, 1.589012, 0.280837)",
        "(0.025351, 1.588183, 0.283938)",
        "(0.025430, 1.587757, 0.285390)",
        "(0.025614, 1.586720, 0.288135)",
        "(0.026081, 1.585369, 0.290707)",
        "(0.026275, 1.583521, 0.293316)",
        "(0.026430, 1.581079, 0.295554)",
        "(0.026241, 1.579568, 0.296625)",
        "(0.026046, 1.576352, 0.298657)",
        "(0.025573, 1.572565, 0.300444)",
        "(0.025372, 1.568348, 0.302161)",
        "(0.025203, 1.563558, 0.303543)",
        "(0.025037, 1.560917, 0.304017)",
        "(0.024196, 1.555361, 0.304740)",
        "(0.023778, 1.549548, 0.305052)",
        "(0.023460, 1.543578, 0.305341)",
        "(0.023424, 1.537436, 0.305140)",
        "(0.023405, 1.534166, 0.304567)",
        "(0.022957, 1.527425, 0.302660)",
        "(0.022414, 1.520429, 0.299871)",
        "(0.021911, 1.513289, 0.296574)",
        "(0.021296, 1.506315, 0.293142)",
        "(0.020973, 1.502968, 0.291439)",
        "(0.020275, 1.496426, 0.288240)",
        "(0.020128, 1.490207, 0.285163)",
        "(0.020260, 1.484339, 0.282041)",
        "(0.020561, 1.478935, 0.278370)",
        "(0.020589, 1.476364, 0.276317)",
        "(0.020817, 1.471532, 0.272240)",
        "(0.021196, 1.467095, 0.268368)",
        "(0.021512, 1.463034, 0.264580)",
        "(0.021507, 1.459388, 0.260784)",
        "(0.021582, 1.457586, 0.258732)",
        "(0.022030, 1.453965, 0.254385)",
        "(0.022535, 1.450436, 0.250032)",
        "(0.022707, 1.446929, 0.245922)",
        "(0.022694, 1.443322, 0.242061)",
        "(0.022665, 1.441473, 0.240281)",
        "(0.022713, 1.437786, 0.236953)",
        "(0.022347, 1.434101, 0.233948)",
        "(0.022111, 1.430554, 0.231378)",
        "(0.022021, 1.427045, 0.228983)",
        "(0.021984, 1.425368, 0.227875)",
        "(0.021937, 1.422077, 0.225393)",
        "(0.022201, 1.418945, 0.223012)",
        "(0.022602, 1.415942, 0.221030)",
        "(0.023157, 1.413011, 0.219136)",
        "(0.023373, 1.411444, 0.218042)",
        "(0.023897, 1.408111, 0.215607)",
        "(0.024476, 1.404539, 0.213063)",
        "(0.025005, 1.400537, 0.210284)",
        "(0.025310, 1.396197, 0.207537)",
        "(0.025248, 1.393937, 0.206252)",
        "(0.024940, 1.389325, 0.203838)",
        "(0.024252, 1.384458, 0.201186)",
        "(0.023610, 1.379593, 0.197871)",
        "(0.022879, 1.374767, 0.193801)",
        "(0.022643, 1.372424, 0.191409)",
        "(0.022268, 1.368063, 0.186125)",
        "(0.021806, 1.364340, 0.180542)",
        "(0.021339, 1.361228, 0.174864)",
        "(0.020705, 1.358769, 0.169605)",
        "(0.020293, 1.357678, 0.167022)",
        "(0.019499, 1.355758, 0.161865)",
        "(0.018627, 1.354156, 0.156768)",
        "(0.017587, 1.353003, 0.151488)",
        "(0.016595, 1.352592, 0.145942)",
        "(0.016338, 1.352789, 0.143064)",
        "(0.016032, 1.353887, 0.137658)",
        "(0.015985, 1.355757, 0.132555)",
        "(0.015825, 1.358358, 0.127724)",
        "(0.015638, 1.361564, 0.123052)",
        "(0.015565, 1.363365, 0.120799)",
        "(0.015515, 1.367223, 0.116700)",
        "(0.015473, 1.371287, 0.113148)",
        "(0.015325, 1.375463, 0.109842)",
        "(0.015249, 1.379585, 0.106539)",
        "(0.015292, 1.381560, 0.104883)",
        "(0.015398, 1.385557, 0.101831)",
        "(0.015783, 1.389829, 0.099013)",
        "(0.016383, 1.393898, 0.095892)",
        "(0.017152, 1.397581, 0.092491)",
        "(0.017539, 1.399408, 0.091007)",
        "(0.018251, 1.403111, 0.088432)",
        "(0.018947, 1.406651, 0.085933)",
        "(0.019552, 1.409838, 0.083566)",
        "(0.020246, 1.412938, 0.081638)",
        "(0.020564, 1.414440, 0.080710)",
        "(0.021221, 1.417405, 0.078698)",
        "(0.022028, 1.420133, 0.076527)",
        "(0.022957, 1.422781, 0.074884)",
        "(0.023573, 1.424911, 0.073220)",
        "(0.023934, 1.425911, 0.072438)",
        "(0.024500, 1.427650, 0.070925)",
        "(0.024941, 1.429103, 0.069606)",
        "(0.025301, 1.430401, 0.068441)",
        "(0.025363, 1.431481, 0.067231)",
        "(0.025381, 1.431915, 0.066582)",
        "(0.025455, 1.432701, 0.065298)",
        "(0.025541, 1.433304, 0.063925)",
        "(0.025532, 1.433781, 0.062396)",
        "(0.025320, 1.434100, 0.060625)",
        "(0.025260, 1.434323, 0.059789)",
        "(0.025084, 1.434924, 0.058405)",
        "(0.024947, 1.435832, 0.057638)",
        "(0.024823, 1.436903, 0.057220)",
        "(0.024762, 1.438003, 0.056876)",
        "(0.024711, 1.438872, 0.056618)",
        "(0.024544, 1.440642, 0.056123)",
        "(0.024253, 1.442865, 0.055705)",
        "(0.023814, 1.445184, 0.055439)",
        "(0.023461, 1.447789, 0.055358)",
        "(0.023228, 1.449197, 0.055364)",
        "(0.022850, 1.452163, 0.055371)",
        "(0.022511, 1.455456, 0.055307)",
        "(0.022262, 1.459109, 0.055414)",
        "(0.022261, 1.462945, 0.055449)",
        "(0.022269, 1.464938, 0.055313)",
        "(0.022381, 1.468933, 0.054719)",
        "(0.022897, 1.472879, 0.053894)",
        "(0.023512, 1.476773, 0.053071)",
        "(0.024084, 1.480616, 0.052497)",
        "(0.024333, 1.482520, 0.052312)",
        "(0.024948, 1.486292, 0.051923)",
        "(0.025636, 1.490040, 0.051602)",
        "(0.026319, 1.493960, 0.051609)",
        "(0.026860, 1.497839, 0.051537)",
        "(0.027246, 1.499835, 0.051526)",
        "(0.027950, 1.503780, 0.051493)",
        "(0.028439, 1.507569, 0.051207)",
        "(0.028839, 1.511319, 0.050879)",
        "(0.029680, 1.514939, 0.050542)",
        "(0.030040, 1.516730, 0.050433)",
        "(0.030772, 1.520321, 0.050424)",
        "(0.031466, 1.523757, 0.050443)",
        "(0.032074, 1.527148, 0.050400)",
        "(0.032678, 1.530482, 0.050264)",
        "(0.032996, 1.532116, 0.050173)",
        "(0.033430, 1.535369, 0.050045)",
        "(0.033552, 1.538633, 0.049964)",
        "(0.033219, 1.541951, 0.050113)",
        "(0.032625, 1.545252, 0.050455)",
        "(0.032248, 1.546965, 0.050628)",
        "(0.031567, 1.550510, 0.051049)",
        "(0.030881, 1.554100, 0.051644)",
        "(0.030299, 1.557783, 0.052456)",
        "(0.029710, 1.561526, 0.053285)",
        "(0.029405, 1.563375, 0.053735)",
        "(0.029057, 1.567071, 0.054743)",
        "(0.028963, 1.570719, 0.055875)",
        "(0.028792, 1.574254, 0.056967)",
        "(0.028456, 1.577708, 0.058154)",
        "(0.028326, 1.579319, 0.058772)",
        "(0.028530, 1.582601, 0.059953)",
        "(0.028463, 1.585832, 0.061123)",
        "(0.028579, 1.588981, 0.062471)",
        "(0.028334, 1.592000, 0.063954)",
        "(0.028091, 1.593399, 0.064711)",
        "(0.027621, 1.595919, 0.066157)",
        "(0.027418, 1.598350, 0.067954)",
        "(0.027012, 1.600507, 0.069823)",
        "(0.026683, 1.602388, 0.071747)",
        "(0.026426, 1.603217, 0.072814)",
        "(0.025874, 1.604690, 0.075053)",
        "(0.025512, 1.606059, 0.077369)",
        "(0.025275, 1.607384, 0.079838)",
        "(0.025189, 1.608613, 0.082506)",
        "(0.025164, 1.609172, 0.083842)",
        "(0.025173, 1.610228, 0.086549)",
        "(0.024953, 1.611124, 0.089258)",
        "(0.024758, 1.611907, 0.092058)",
        "(0.024696, 1.612757, 0.095214)",
        "(0.024655, 1.613186, 0.096952)",
        "(0.024458, 1.613929, 0.100501)",
        "(0.024233, 1.614588, 0.104261)",
        "(0.023814, 1.615137, 0.108269)",
        "(0.023542, 1.615762, 0.112609)",
        "(0.023428, 1.616029, 0.114847)",
        "(0.023223, 1.616382, 0.119347)",
        "(0.022977, 1.616451, 0.123796)",
        "(0.022537, 1.616272, 0.128396)",
        "(0.022027, 1.616125, 0.133356)",
        "(0.021828, 1.616096, 0.135958)",
        "(0.021705, 1.616006, 0.141114)",
        "(0.021773, 1.615665, 0.146064)",
        "(0.021686, 1.615114, 0.150803)",
        "(0.021575, 1.614600, 0.155724)",
        "(0.021547, 1.614340, 0.158320)",
        "(0.021615, 1.613845, 0.163692)",
        "(0.021706, 1.613251, 0.168994)",
        "(0.021852, 1.612588, 0.173969)",
        "(0.021806, 1.611866, 0.178382)",
        "(0.021805, 1.611512, 0.180404)",
        "(0.021649, 1.610771, 0.184126)",
        "(0.021470, 1.610033, 0.187310)",
        "(0.021568, 1.609500, 0.189976)",
        "(0.021777, 1.609053, 0.192102)",
        "(0.021890, 1.608892, 0.193058)",
        "(0.022355, 1.608639, 0.194834)",
        "(0.022883, 1.608422, 0.196404)",
        "(0.023373, 1.608287, 0.197972)",
        "(0.023834, 1.608347, 0.199913)",
        "(0.024099, 1.608468, 0.201095)",
        "(0.024630, 1.608789, 0.203625)",
        "(0.024983, 1.609250, 0.206524)",
        "(0.025275, 1.609877, 0.209939)",
        "(0.025686, 1.610569, 0.213695)",
        "(0.026044, 1.610947, 0.215711)",
        "(0.026651, 1.611682, 0.219993)",
        "(0.026947, 1.612512, 0.224710)",
        "(0.027163, 1.613248, 0.229578)",
        "(0.027297, 1.614046, 0.234590)",
        "(0.027335, 1.614523, 0.237117)",
        "(0.027557, 1.615541, 0.241997)",
        "(0.028043, 1.616755, 0.246822)",
        "(0.028563, 1.618230, 0.251468)",
        "(0.029117, 1.619756, 0.255710)",
        "(0.029497, 1.620544, 0.257669)",
        "(0.030152, 1.621917, 0.261172)",
        "(0.030735, 1.623107, 0.264099)",
        "(0.031099, 1.624221, 0.266605)",
        "(0.031432, 1.625065, 0.268743)",
        "(0.031679, 1.625344, 0.269646)",
        "(0.032038, 1.625557, 0.271377)",
        "(0.032353, 1.625251, 0.273072)",
        "(0.032584, 1.624250, 0.274896)",
        "(0.032577, 1.622496, 0.277067)",
        "(0.032569, 1.621385, 0.278253)",
        "(0.032634, 1.618641, 0.281195)",
        "(0.032662, 1.615301, 0.284499)",
        "(0.032433, 1.611494, 0.287873)",
        "(0.031874, 1.607220, 0.291139)",
        "(0.031503, 1.604832, 0.292649)",
        "(0.031043, 1.599889, 0.295431)",
        "(0.030710, 1.595026, 0.297965)",
        "(0.030770, 1.590254, 0.300260)",
        "(0.031058, 1.585543, 0.302297)",
        "(0.031096, 1.583214, 0.303235)",
        "(0.031049, 1.578657, 0.305161)",
        "(0.031116, 1.574299, 0.307071)",
        "(0.030899, 1.570173, 0.308621)",
        "(0.030792, 1.566250, 0.309727)",
        "(0.030855, 1.564371, 0.310215)",
        "(0.030973, 1.560764, 0.311446)",
        "(0.030691, 1.557466, 0.313051)",
        "(0.030512, 1.554567, 0.315079)",
        "(0.030473, 1.551860, 0.317195)",
        "(0.030515, 1.550479, 0.318083)",
        "(0.030558, 1.547580, 0.319515)",
        "(0.030743, 1.544556, 0.320719)",
        "(0.030947, 1.541564, 0.322308)",
        "(0.031141, 1.538601, 0.324082)",
        "(0.031265, 1.537055, 0.324872)",
        "(0.031571, 1.533826, 0.325914)",
        "(0.031934, 1.530329, 0.326361)",
        "(0.032700, 1.526701, 0.326600)",
        "(0.033407, 1.522787, 0.326742)",
        "(0.033805, 1.520704, 0.326723)",
        "(0.034579, 1.516380, 0.326397)",
        "(0.035471, 1.511747, 0.325684)",
        "(0.036094, 1.506736, 0.324721)",
        "(0.036168, 1.501233, 0.323287)",
        "(0.036182, 1.498347, 0.322382)",
        "(0.036327, 1.492441, 0.320259)",
        "(0.036666, 1.486350, 0.317807)",
        "(0.037103, 1.480210, 0.315190)",
        "(0.037333, 1.474092, 0.312606)",
        "(0.037458, 1.471132, 0.311412)",
        "(0.037852, 1.465353, 0.309081)",
        "(0.038269, 1.459712, 0.306535)",
        "(0.038445, 1.454168, 0.303512)",
        "(0.038471, 1.448706, 0.299990)",
        "(0.038495, 1.446003, 0.297924)",
        "(0.038344, 1.440641, 0.293357)",
        "(0.038161, 1.435447, 0.288562)",
        "(0.038044, 1.430499, 0.283805)",
        "(0.037665, 1.425519, 0.278754)",
        "(0.037447, 1.422992, 0.276034)",
        "(0.036931, 1.417995, 0.270508)",
        "(0.036651, 1.413322, 0.265032)",
        "(0.036495, 1.409093, 0.259763)",
        "(0.036349, 1.405284, 0.254595)",
        "(0.036444, 1.403673, 0.252095)",
        "(0.036494, 1.400404, 0.247104)",
        "(0.036631, 1.397273, 0.242100)",
        "(0.036757, 1.394496, 0.237133)",
        "(0.037150, 1.392050, 0.232312)",
        "(0.037497, 1.390966, 0.229983)",
        "(0.038123, 1.388865, 0.225720)",
        "(0.038515, 1.386839, 0.222155)",
        "(0.038795, 1.384713, 0.218601)",
        "(0.039205, 1.382616, 0.214892)",
        "(0.039485, 1.381557, 0.212969)",
        "(0.039804, 1.379380, 0.209319)",
        "(0.040159, 1.377396, 0.206004)",
        "(0.040324, 1.375254, 0.202645)",
        "(0.040385, 1.372936, 0.198976)",
        "(0.040301, 1.371759, 0.197080)",
        "(0.040092, 1.369386, 0.193339)",
        "(0.039841, 1.367059, 0.189794)",
        "(0.039576, 1.364956, 0.186417)",
        "(0.039073, 1.362939, 0.182744)",
        "(0.038715, 1.361921, 0.180775)",
        "(0.037934, 1.359945, 0.176801)",
        "(0.037095, 1.358054, 0.172614)",
        "(0.036310, 1.356442, 0.168347)",
        "(0.035313, 1.354899, 0.164116)",
        "(0.034731, 1.354112, 0.161894)",
        "(0.033480, 1.352454, 0.157174)",
        "(0.032283, 1.350761, 0.152272)",
        "(0.031042, 1.349342, 0.147748)",
        "(0.029788, 1.348175, 0.143431)",
        "(0.029237, 1.347731, 0.141246)",
        "(0.028330, 1.347082, 0.136674)",
        "(0.027607, 1.346788, 0.132306)",
        "(0.027028, 1.346902, 0.128279)",
        "(0.026377, 1.347167, 0.124381)",
        "(0.026025, 1.347353, 0.122504)",
        "(0.025390, 1.347971, 0.119028)",
        "(0.024842, 1.348830, 0.115944)",
        "(0.024336, 1.349933, 0.113074)",
        "(0.024113, 1.351126, 0.110134)",
        "(0.024190, 1.351827, 0.108691)",
        "(0.024517, 1.353413, 0.106026)",
        "(0.025108, 1.355110, 0.103407)",
        "(0.025724, 1.356780, 0.100799)",
        "(0.026098, 1.358259, 0.098411)",
        "(0.026259, 1.358928, 0.097325)",
        "(0.026514, 1.360210, 0.095226)",
        "(0.026839, 1.361571, 0.093076)",
        "(0.027298, 1.363152, 0.091176)",
        "(0.027756, 1.364991, 0.089598)",
        "(0.028023, 1.365985, 0.088900)",
        "(0.028661, 1.368105, 0.087748)",
        "(0.029343, 1.370389, 0.086497)",
        "(0.029976, 1.372766, 0.084758)",
        "(0.030451, 1.375173, 0.082495)",
        "(0.030735, 1.376464, 0.081309)",
        "(0.031219, 1.379127, 0.078941)",
        "(0.031435, 1.381929, 0.076864)",
        "(0.031162, 1.384614, 0.075090)",
        "(0.030644, 1.387206, 0.073471)",
        "(0.030524, 1.388572, 0.072600)",
        "(0.030408, 1.391427, 0.070867)",
        "(0.030215, 1.394345, 0.069323)",
        "(0.029813, 1.397099, 0.067879)",
        "(0.029175, 1.399818, 0.066651)",
        "(0.028826, 1.401197, 0.066075)",
        "(0.028159, 1.404069, 0.064928)",
        "(0.027798, 1.407257, 0.063913)",
        "(0.027444, 1.410621, 0.063079)",
        "(0.027316, 1.414188, 0.062522)",
        "(0.027293, 1.415959, 0.062174)",
        "(0.027282, 1.419372, 0.061302)",
        "(0.027274, 1.422778, 0.060594)",
        "(0.027192, 1.426104, 0.059813)",
        "(0.027227, 1.429162, 0.058551)",
        "(0.027348, 1.430660, 0.057862)",
        "(0.027450, 1.433582, 0.056472)",
        "(0.027736, 1.436527, 0.055268)",
        "(0.028018, 1.439355, 0.054080)",
        "(0.028222, 1.442087, 0.052952)",
        "(0.028358, 1.443481, 0.052481)",
        "(0.028591, 1.446203, 0.051638)",
        "(0.029077, 1.449075, 0.050925)",
        "(0.029479, 1.452043, 0.050544)",
        "(0.029660, 1.455198, 0.050529)",
        "(0.029732, 1.456853, 0.050587)",
        "(0.029838, 1.460275, 0.050670)",
        "(0.029841, 1.464013, 0.050914)",
        "(0.029869, 1.468107, 0.051087)",
        "(0.029896, 1.472726, 0.051170)",
        "(0.029968, 1.475242, 0.051288)",
        "(0.029988, 1.480465, 0.051855)",
        "(0.029754, 1.485974, 0.052800)",
        "(0.028953, 1.491543, 0.054075)",
        "(0.028330, 1.496897, 0.055479)",
        "(0.028045, 1.499466, 0.056157)",
        "(0.027739, 1.504525, 0.057785)",
        "(0.027182, 1.509297, 0.059859)",
        "(0.026390, 1.513844, 0.062401)",
        "(0.025250, 1.518153, 0.065087)",
        "(0.024583, 1.520126, 0.066387)",
        "(0.023904, 1.523993, 0.068911)",
        "(0.023387, 1.527578, 0.071432)",
        "(0.023128, 1.530917, 0.074209)",
        "(0.022806, 1.533827, 0.076922)",
        "(0.022540, 1.535109, 0.078222)",
        "(0.021650, 1.537452, 0.080644)",
        "(0.020410, 1.539422, 0.083024)",
        "(0.019611, 1.540961, 0.085323)",
        "(0.019173, 1.542193, 0.087122)",
        "(0.019056, 1.542862, 0.087951)",
        "(0.018989, 1.544001, 0.089152)",
        "(0.019174, 1.544909, 0.089681)",
        "(0.019153, 1.545741, 0.089734)",
        "(0.019665, 1.546582, 0.089599)",
        "(0.020037, 1.546864, 0.089485)",
        "(0.020835, 1.547702, 0.089259)",
        "(0.021212, 1.548523, 0.089147)",
        "(0.021316, 1.549790, 0.088948)",
        "(0.021557, 1.551383, 0.088787)",
        "(0.021732, 1.552421, 0.088861)",
        "(0.021885, 1.554902, 0.089201)",
        "(0.022084, 1.557982, 0.089467)",
        "(0.022335, 1.561542, 0.089395)",
        "(0.022644, 1.565561, 0.089111)",
        "(0.022977, 1.567761, 0.088916)",
        "(0.023655, 1.572327, 0.088269)",
        "(0.024356, 1.577283, 0.087450)",
        "(0.024929, 1.582442, 0.086715)",
        "(0.025050, 1.587684, 0.086083)",
        "(0.025015, 1.590303, 0.085777)",
        "(0.024708, 1.595278, 0.084930)",
        "(0.024578, 1.600012, 0.083996)",
        "(0.025016, 1.604838, 0.083481)",
        "(0.025288, 1.609567, 0.083076)",
        "(0.025412, 1.611834, 0.082789)",
        "(0.025726, 1.616315, 0.082520)",
        "(0.025822, 1.620602, 0.082643)",
        "(0.026000, 1.624766, 0.083249)",
        "(0.025844, 1.628831, 0.084366)",
        "(0.025646, 1.630740, 0.085075)",
        "(0.024980, 1.634379, 0.086685)",
        "(0.024225, 1.637753, 0.088484)",
        "(0.023723, 1.640819, 0.090461)",
        "(0.023076, 1.643509, 0.092684)",
        "(0.022644, 1.644745, 0.093895)",
        "(0.021766, 1.647073, 0.096472)",
        "(0.020934, 1.649186, 0.099089)",
        "(0.020394, 1.651258, 0.101739)",
        "(0.020136, 1.653031, 0.104338)",
        "(0.020148, 1.653890, 0.105724)",
        "(0.020151, 1.655681, 0.108814)",
        "(0.020107, 1.657302, 0.112164)",
        "(0.020067, 1.658650, 0.115473)",
        "(0.020289, 1.659951, 0.118991)",
        "(0.020555, 1.660558, 0.120827)",
        "(0.020797, 1.661489, 0.124654)",
        "(0.020576, 1.662136, 0.128788)",
        "(0.020084, 1.662661, 0.133270)",
        "(0.019544, 1.663092, 0.137793)",
        "(0.019281, 1.663295, 0.140084)",
        "(0.018814, 1.663591, 0.144515)",
        "(0.018316, 1.663657, 0.148812)",
        "(0.017860, 1.663555, 0.152958)",
        "(0.017646, 1.663295, 0.157171)",
        "(0.017529, 1.663062, 0.159224)",
        "(0.017196, 1.662377, 0.163318)",
        "(0.017064, 1.661458, 0.167611)",
        "(0.016560, 1.660264, 0.172195)",
        "(0.015914, 1.659012, 0.177133)",
        "(0.015616, 1.658304, 0.179679)",
        "(0.015110, 1.656812, 0.184903)",
        "(0.014478, 1.655040, 0.190137)",
        "(0.013811, 1.653124, 0.195484)",
        "(0.013444, 1.651256, 0.201217)",
        "(0.013312, 1.650254, 0.204051)",
        "(0.013157, 1.648093, 0.209471)",
        "(0.013217, 1.645862, 0.214767)",
        "(0.013479, 1.643428, 0.219934)",
        "(0.013779, 1.640773, 0.224691)",
        "(0.013969, 1.639417, 0.226915)",
        "(0.014033, 1.636503, 0.231093)",
        "(0.014150, 1.633531, 0.235009)",
        "(0.014243, 1.630622, 0.238725)",
        "(0.014222, 1.627690, 0.242050)",
        "(0.014180, 1.626173, 0.243631)",
        "(0.014154, 1.623119, 0.246687)",
        "(0.014117, 1.620178, 0.249655)",
        "(0.013812, 1.617399, 0.252680)",
        "(0.013276, 1.614836, 0.255846)",
        "(0.013062, 1.613637, 0.257366)",
        "(0.012958, 1.611282, 0.260237)",
        "(0.013007, 1.608974, 0.262768)",
        "(0.013075, 1.606647, 0.265021)",
        "(0.013151, 1.604245, 0.267144)",
        "(0.013224, 1.603035, 0.268132)",
        "(0.013421, 1.600437, 0.270005)",
        "(0.013727, 1.597629, 0.271713)",
        "(0.014091, 1.594644, 0.273486)",
        "(0.014605, 1.591264, 0.275333)",
        "(0.014959, 1.589447, 0.276242)",
        "(0.015608, 1.585411, 0.278142)",
        "(0.016003, 1.580903, 0.280224)",
        "(0.016331, 1.575983, 0.282653)",
        "(0.016278, 1.570701, 0.285811)",
        "(0.016282, 1.568016, 0.287667)",
        "(0.016413, 1.562639, 0.291596)",
        "(0.016052, 1.556931, 0.295799)",
        "(0.015919, 1.551157, 0.300154)",
        "(0.015728, 1.545521, 0.304526)",
        "(0.015524, 1.542817, 0.306767)",
        "(0.015382, 1.537518, 0.311043)",
        "(0.015154, 1.532417, 0.315138)",
        "(0.015327, 1.527754, 0.318890)",
        "(0.015785, 1.523550, 0.322178)",
        "(0.016108, 1.521530, 0.323675)",
        "(0.017033, 1.517744, 0.326200)",
        "(0.017893, 1.514016, 0.328217)",
        "(0.018824, 1.510371, 0.329580)",
        "(0.019537, 1.506730, 0.330587)",
        "(0.019821, 1.504895, 0.331002)",
        "(0.020315, 1.501028, 0.331398)",
        "(0.020731, 1.496882, 0.331287)",
        "(0.021254, 1.492636, 0.330820)",
        "(0.021655, 1.488314, 0.330002)",
        "(0.021764, 1.486129, 0.329378)",
        "(0.022103, 1.481703, 0.327754)",
        "(0.022517, 1.477201, 0.325862)",
        "(0.022828, 1.472665, 0.323748)",
        "(0.023047, 1.468042, 0.321389)",
        "(0.023254, 1.465707, 0.320093)",
        "(0.023575, 1.460868, 0.317189)",
        "(0.023788, 1.455980, 0.313934)",
        "(0.023666, 1.451061, 0.310615)",
        "(0.023514, 1.446027, 0.307254)",
        "(0.023445, 1.443525, 0.305620)",
        "(0.023482, 1.438583, 0.302339)",
        "(0.023617, 1.433799, 0.299017)",
        "(0.023741, 1.429229, 0.295518)",
        "(0.023760, 1.424355, 0.291536)",
        "(0.023829, 1.421965, 0.289512)",
        "(0.023852, 1.417150, 0.285498)",
        "(0.023950, 1.412489, 0.281686)",
        "(0.023909, 1.407979, 0.278020)",
        "(0.023879, 1.403601, 0.274438)",
        "(0.023891, 1.401455, 0.272624)",
        "(0.024009, 1.397336, 0.268908)",
        "(0.024073, 1.393315, 0.264932)",
        "(0.024065, 1.389295, 0.260698)",
        "(0.023936, 1.385384, 0.256385)",
        "(0.023914, 1.383549, 0.254273)",
        "(0.023862, 1.380144, 0.250224)",
        "(0.024005, 1.377226, 0.246344)",
        "(0.024077, 1.374578, 0.242384)",
        "(0.024128, 1.372212, 0.238215)",
        "(0.024171, 1.371105, 0.235997)",
        "(0.024242, 1.368986, 0.231475)",
        "(0.024334, 1.367146, 0.226896)",
        "(0.024318, 1.365473, 0.221996)",
        "(0.024226, 1.363997, 0.216937)",
        "(0.024203, 1.363371, 0.214458)",
        "(0.024041, 1.362234, 0.209556)",
        "(0.023864, 1.361295, 0.204604)",
        "(0.023587, 1.360449, 0.199243)",
        "(0.023258, 1.359654, 0.193583)",
        "(0.023147, 1.359323, 0.190647)",
        "(0.022940, 1.358814, 0.184886)",
        "(0.022733, 1.358539, 0.179435)",
        "(0.022623, 1.358377, 0.174163)",
        "(0.022490, 1.358432, 0.169332)",
        "(0.022361, 1.358552, 0.167113)",
        "(0.022081, 1.358876, 0.162851)",
        "(0.021876, 1.359250, 0.158616)",
        "(0.021772, 1.359767, 0.154361)",
        "(0.021845, 1.360569, 0.150426)",
        "(0.021921, 1.361117, 0.148656)",
        "(0.022096, 1.362322, 0.145271)",
        "(0.022180, 1.363499, 0.141818)",
        "(0.022474, 1.364666, 0.138068)",
        "(0.022886, 1.365754, 0.134024)",
        "(0.023122, 1.366308, 0.132022)",
        "(0.023732, 1.367478, 0.128131)",
        "(0.024236, 1.368556, 0.124317)",
        "(0.024629, 1.369601, 0.120472)",
        "(0.025025, 1.370555, 0.116438)",
        "(0.025216, 1.371018, 0.114461)",
        "(0.025659, 1.372126, 0.110941)",
        "(0.025890, 1.373316, 0.107790)",
        "(0.026148, 1.374637, 0.104984)",
        "(0.026460, 1.376104, 0.102277)",
        "(0.026631, 1.376870, 0.100879)",
        "(0.027081, 1.378510, 0.097943)",
        "(0.027591, 1.380320, 0.094872)",
        "(0.028101, 1.382501, 0.092164)",
        "(0.028599, 1.385038, 0.089883)",
        "(0.028852, 1.386510, 0.088870)",
        "(0.029177, 1.389654, 0.086866)",
        "(0.029294, 1.393073, 0.084655)",
        "(0.029498, 1.396828, 0.082622)",
        "(0.029637, 1.401100, 0.081217)",
        "(0.029660, 1.403444, 0.080630)",
        "(0.029866, 1.408393, 0.079262)",
        "(0.029796, 1.413630, 0.078014)",
        "(0.029377, 1.419094, 0.077058)",
        "(0.029157, 1.424955, 0.076728)",
        "(0.028934, 1.428012, 0.076748)",
        "(0.028368, 1.434253, 0.077048)",
        "(0.027934, 1.440625, 0.077708)",
        "(0.027260, 1.446941, 0.078496)",
        "(0.026378, 1.453160, 0.079368)",
        "(0.026102, 1.456257, 0.079888)",
        "(0.025579, 1.462406, 0.081108)",
        "(0.025156, 1.468285, 0.082313)",
        "(0.024689, 1.473854, 0.083460)",
        "(0.024201, 1.479130, 0.084541)",
        "(0.023910, 1.481566, 0.084993)",
        "(0.023534, 1.486028, 0.085821)",
        "(0.022999, 1.489887, 0.086663)",
        "(0.022000, 1.493205, 0.087276)",
        "(0.020627, 1.495966, 0.087556)",
        "(0.020001, 1.497066, 0.087473)",
        "(0.019463, 1.499074, 0.087078)",
        "(0.019009, 1.500851, 0.086325)",
        "(0.018577, 1.502387, 0.085239)",
        "(0.018117, 1.503642, 0.083896)",
        "(0.017937, 1.504147, 0.083204)",
        "(0.017497, 1.504914, 0.081626)",
        "(0.017087, 1.505534, 0.079878)",
        "(0.016694, 1.506065, 0.077987)",
        "(0.016082, 1.506611, 0.075980)",
        "(0.015810, 1.506967, 0.075000)",
        "(0.015641, 1.507739, 0.073073)",
        "(0.015571, 1.508602, 0.071076)",
        "(0.015727, 1.509688, 0.069007)",
        "(0.015974, 1.511020, 0.067004)",
        "(0.016194, 1.511847, 0.066092)",
        "(0.016840, 1.513678, 0.064578)",
        "(0.017412, 1.515937, 0.063985)",
        "(0.017652, 1.518471, 0.063966)",
        "(0.017962, 1.520961, 0.063603)",
        "(0.018250, 1.522235, 0.063409)",
        "(0.019077, 1.524870, 0.063287)",
        "(0.020012, 1.527660, 0.063072)",
        "(0.020996, 1.530670, 0.062923)",
        "(0.021667, 1.533700, 0.062768)",
        "(0.021946, 1.535225, 0.062697)",
        "(0.022670, 1.538306, 0.062646)",
        "(0.023265, 1.541396, 0.062807)",
        "(0.024210, 1.544593, 0.063270)",
        "(0.025123, 1.547956, 0.064054)",
        "(0.025542, 1.549607, 0.064452)",
        "(0.026047, 1.552722, 0.065120)",
        "(0.026671, 1.555953, 0.066029)",
        "(0.027108, 1.559087, 0.066825)",
        "(0.027253, 1.562201, 0.067314)",
        "(0.027346, 1.563800, 0.067524)",
        "(0.027318, 1.567141, 0.068135)",
        "(0.027573, 1.570701, 0.069047)",
        "(0.027606, 1.574215, 0.069853)",
        "(0.027939, 1.577717, 0.070706)",
        "(0.028125, 1.579480, 0.071176)",
        "(0.028296, 1.582976, 0.072194)",
        "(0.028016, 1.586289, 0.073164)",
        "(0.027701, 1.589571, 0.074508)",
        "(0.027225, 1.592709, 0.076214)",
        "(0.027026, 1.594238, 0.077153)",
        "(0.026699, 1.597299, 0.078971)",
        "(0.026549, 1.600482, 0.080974)",
        "(0.026489, 1.603637, 0.083093)",
        "(0.026826, 1.606762, 0.085305)",
        "(0.027063, 1.608372, 0.086495)",
        "(0.027546, 1.611587, 0.088891)",
        "(0.028181, 1.614813, 0.091563)",
        "(0.028961, 1.618025, 0.094580)",
        "(0.029584, 1.621020, 0.097684)",
        "(0.029838, 1.622458, 0.099337)",
        "(0.030442, 1.625169, 0.102727)",
        "(0.030690, 1.627504, 0.106095)",
        "(0.031036, 1.629658, 0.109557)",
        "(0.031299, 1.631644, 0.113115)",
        "(0.031371, 1.632586, 0.114950)",
        "(0.031654, 1.634371, 0.118419)",
        "(0.032077, 1.635960, 0.121562)",
        "(0.032394, 1.637429, 0.124639)",
        "(0.032664, 1.638946, 0.127882)",
        "(0.032743, 1.639630, 0.129493)",
        "(0.032979, 1.641001, 0.132780)",
        "(0.033443, 1.642469, 0.136352)",
        "(0.033718, 1.643821, 0.140158)",
        "(0.033702, 1.645111, 0.144452)",
        "(0.033638, 1.645781, 0.146802)",
        "(0.033452, 1.647279, 0.152059)",
        "(0.033589, 1.648749, 0.157719)",
        "(0.033877, 1.649944, 0.163406)",
        "(0.034159, 1.650831, 0.168884)",
        "(0.034371, 1.651229, 0.171729)",
        "(0.034552, 1.651867, 0.177410)",
        "(0.034789, 1.652236, 0.183230)",
        "(0.035063, 1.652288, 0.189151)",
        "(0.035342, 1.652146, 0.195320)",
        "(0.035436, 1.652030, 0.198498)",
        "(0.035508, 1.651568, 0.204822)",
        "(0.035344, 1.650647, 0.210936)",
        "(0.034922, 1.649363, 0.216928)",
        "(0.034603, 1.648030, 0.222976)",
        "(0.034467, 1.647388, 0.226094)",
        "(0.034220, 1.645945, 0.232058)",
        "(0.034035, 1.644276, 0.237582)",
        "(0.034001, 1.642459, 0.242721)",
        "(0.033819, 1.640714, 0.247799)",
        "(0.033692, 1.639881, 0.250239)",
        "(0.033665, 1.638217, 0.254805)",
        "(0.033857, 1.636372, 0.258708)",
        "(0.034025, 1.634347, 0.262071)",
        "(0.034368, 1.632331, 0.265262)",
        "(0.034528, 1.631337, 0.266770)",
        "(0.034688, 1.629284, 0.269568)",
        "(0.034785, 1.627146, 0.272048)",
        "(0.034891, 1.624922, 0.274210)",
        "(0.034976, 1.622605, 0.276196)",
        "(0.034999, 1.621424, 0.277163)",
        "(0.035097, 1.619146, 0.279053)",
        "(0.034927, 1.616772, 0.280786)",
        "(0.034596, 1.614354, 0.282305)",
        "(0.034328, 1.611624, 0.283296)",
        "(0.034245, 1.610176, 0.283660)",
        "(0.034057, 1.607063, 0.284177)",
        "(0.034099, 1.603679, 0.284562)",
        "(0.034250, 1.600102, 0.285008)",
        "(0.034243, 1.596193, 0.285430)",
        "(0.034214, 1.594064, 0.285561)",
        "(0.033846, 1.589667, 0.286017)",
        "(0.033475, 1.584908, 0.286543)",
        "(0.032952, 1.579841, 0.286949)",
        "(0.032358, 1.574674, 0.287179)",
        "(0.032100, 1.572064, 0.287283)",
        "(0.031649, 1.566847, 0.287501)",
        "(0.031408, 1.561594, 0.287638)",
        "(0.031208, 1.556290, 0.287673)",
        "(0.031041, 1.550945, 0.287540)",
        "(0.030977, 1.548251, 0.287382)",
        "(0.031101, 1.542814, 0.286773)",
        "(0.031349, 1.537340, 0.285800)",
        "(0.031471, 1.531648, 0.284365)",
        "(0.031695, 1.525676, 0.282606)",
        "(0.031819, 1.522571, 0.281604)",
        "(0.031943, 1.516250, 0.279395)",
        "(0.031840, 1.509864, 0.276759)",
        "(0.031748, 1.503447, 0.273497)",
        "(0.031564, 1.497178, 0.269544)",
        "(0.031402, 1.494157, 0.267290)",
        "(0.031116, 1.488392, 0.262479)",
        "(0.030356, 1.483246, 0.257587)",
        "(0.029097, 1.478949, 0.252697)",
        "(0.027583, 1.475410, 0.247625)",
        "(0.026951, 1.473979, 0.244992)",
        "(0.025890, 1.471572, 0.240045)",
        "(0.025200, 1.469802, 0.235638)",
        "(0.024576, 1.468428, 0.231978)",
        "(0.023848, 1.467586, 0.229158)",
        "(0.023550, 1.467269, 0.227862)",
        "(0.023018, 1.466761, 0.225538)",
        "(0.022670, 1.466110, 0.223334)",
        "(0.022617, 1.465364, 0.221316)",
        "(0.022426, 1.464438, 0.219658)",
        "(0.022378, 1.463926, 0.219018)",
        "(0.022342, 1.462626, 0.217827)",
        "(0.022383, 1.460874, 0.216562)",
        "(0.022635, 1.458654, 0.215284)",
        "(0.023017, 1.455914, 0.214053)",
        "(0.023218, 1.454320, 0.213421)",
        "(0.023240, 1.450699, 0.211893)",
        "(0.023202, 1.446604, 0.210055)",
        "(0.023216, 1.442060, 0.208058)",
        "(0.023293, 1.437178, 0.205987)",
        "(0.023396, 1.434714, 0.204969)",
        "(0.023444, 1.429757, 0.202866)",
        "(0.023606, 1.424849, 0.200660)",
        "(0.024191, 1.419940, 0.198336)",
        "(0.024737, 1.415183, 0.195753)",
        "(0.024910, 1.412831, 0.194298)",
        "(0.025198, 1.408157, 0.191238)",
        "(0.025193, 1.403670, 0.188430)",
        "(0.025592, 1.399270, 0.185604)",
        "(0.025990, 1.395069, 0.182900)",
        "(0.026084, 1.393120, 0.181627)",
        "(0.026240, 1.389407, 0.178913)",
        "(0.026421, 1.385991, 0.176175)",
        "(0.026741, 1.383096, 0.173661)",
        "(0.026968, 1.380555, 0.171085)",
        "(0.027079, 1.379417, 0.169828)",
        "(0.027345, 1.377372, 0.167514)",
        "(0.027457, 1.375979, 0.165352)",
        "(0.027578, 1.374722, 0.162624)",
        "(0.027853, 1.373523, 0.159144)",
        "(0.027920, 1.372938, 0.157093)",
        "(0.028108, 1.371918, 0.152633)",
        "(0.028184, 1.371148, 0.147723)",
        "(0.028188, 1.370675, 0.142586)",
        "(0.028270, 1.370762, 0.137740)",
        "(0.028299, 1.370928, 0.135369)",
        "(0.028499, 1.371488, 0.130296)",
        "(0.028896, 1.372366, 0.125420)",
        "(0.029240, 1.373628, 0.121066)",
        "(0.029270, 1.375259, 0.116994)",
        "(0.029183, 1.376146, 0.114825)",
        "(0.029384, 1.377999, 0.110386)",
        "(0.029846, 1.380435, 0.106819)",
        "(0.030515, 1.383523, 0.104141)",
        "(0.030998, 1.386596, 0.101400)",
        "(0.031220, 1.388071, 0.099946)",
        "(0.031730, 1.391076, 0.097301)",
        "(0.032235, 1.394194, 0.095105)",
        "(0.032624, 1.397213, 0.093020)",
        "(0.033021, 1.400305, 0.090934)",
        "(0.033280, 1.401872, 0.089989)",
        "(0.033725, 1.405067, 0.088425)",
        "(0.033935, 1.408123, 0.087186)",
        "(0.034026, 1.411096, 0.086154)",
        "(0.034011, 1.413925, 0.084905)",
        "(0.034087, 1.415299, 0.084155)",
        "(0.034227, 1.417926, 0.082501)",
        "(0.034369, 1.420595, 0.080903)",
        "(0.034315, 1.423288, 0.079362)",
        "(0.034202, 1.426115, 0.078080)",
        "(0.034192, 1.427591, 0.077553)",
        "(0.034101, 1.430608, 0.076569)",
        "(0.034017, 1.433703, 0.075532)",
        "(0.033981, 1.436987, 0.074391)",
        "(0.033878, 1.440227, 0.073080)",
        "(0.033884, 1.441792, 0.072422)",
        "(0.033724, 1.444906, 0.071121)",
        "(0.033426, 1.447846, 0.069742)",
        "(0.033113, 1.450617, 0.068362)",
        "(0.032700, 1.453207, 0.066916)",
        "(0.032583, 1.454442, 0.066193)",
        "(0.032562, 1.456975, 0.064992)",
        "(0.032491, 1.459488, 0.064018)",
        "(0.032310, 1.462114, 0.063481)",
        "(0.032143, 1.464891, 0.063291)",
        "(0.032078, 1.466340, 0.063312)",
        "(0.032266, 1.469371, 0.063577)",
        "(0.032299, 1.472690, 0.064185)",
        "(0.032206, 1.476261, 0.064919)",
        "(0.032112, 1.480015, 0.065658)",
        "(0.032048, 1.481979, 0.066112)",
        "(0.031830, 1.485986, 0.067132)",
        "(0.031350, 1.490009, 0.068104)",
        "(0.031033, 1.494022, 0.068976)",
        "(0.030676, 1.497961, 0.069767)",
        "(0.030557, 1.499922, 0.070145)",
        "(0.030049, 1.503671, 0.070699)",
        "(0.029360, 1.507208, 0.070980)",
        "(0.029259, 1.510621, 0.071390)",
        "(0.028908, 1.513828, 0.071865)",
        "(0.028936, 1.515431, 0.072157)",
        "(0.028844, 1.518586, 0.072591)",
        "(0.028408, 1.521476, 0.072833)",
        "(0.028188, 1.524169, 0.073279)",
        "(0.028284, 1.526664, 0.073934)",
        "(0.028210, 1.527919, 0.074280)",
        "(0.027939, 1.530451, 0.075063)",
        "(0.027449, 1.532934, 0.075619)",
        "(0.026497, 1.535251, 0.075783)",
        "(0.025474, 1.537586, 0.075823)",
        "(0.024999, 1.538655, 0.075769)",
        "(0.024138, 1.540899, 0.075724)",
        "(0.023755, 1.543127, 0.075669)",
        "(0.023473, 1.545822, 0.075362)",
        "(0.023060, 1.548434, 0.074956)",
        "(0.022711, 1.549793, 0.074724)",
        "(0.021779, 1.552554, 0.074314)",
        "(0.021961, 1.555613, 0.074194)",
        "(0.022222, 1.558628, 0.073988)",
        "(0.022383, 1.561554, 0.073655)",
        "(0.022313, 1.562999, 0.073494)",
        "(0.022254, 1.566029, 0.073190)",
        "(0.021920, 1.569066, 0.072735)",
        "(0.021710, 1.572092, 0.072180)",
        "(0.021467, 1.575294, 0.071748)",
        "(0.021375, 1.576988, 0.071673)",
        "(0.021238, 1.580346, 0.071743)",
        "(0.020843, 1.583681, 0.071857)",
        "(0.020802, 1.586950, 0.072055)",
        "(0.020425, 1.590055, 0.072473)",
        "(0.020297, 1.591615, 0.072883)",
        "(0.020233, 1.594513, 0.073806)",
        "(0.019817, 1.597259, 0.074531)",
        "(0.019388, 1.599880, 0.075522)",
        "(0.018832, 1.602350, 0.076748)",
        "(0.018613, 1.603554, 0.077475)",
        "(0.018029, 1.605980, 0.079074)",
        "(0.017121, 1.608443, 0.080973)",
        "(0.015867, 1.610774, 0.083161)",
        "(0.014922, 1.613026, 0.085489)",
        "(0.014484, 1.614190, 0.086625)",
        "(0.013444, 1.616468, 0.088830)",
        "(0.012376, 1.618732, 0.091116)",
        "(0.011377, 1.621003, 0.093599)",
        "(0.010451, 1.623229, 0.096008)",
        "(0.010034, 1.624312, 0.097123)",
        "(0.009260, 1.626435, 0.099354)",
        "(0.008552, 1.628495, 0.101819)",
        "(0.007903, 1.630504, 0.104591)",
        "(0.007497, 1.632387, 0.107606)",
        "(0.007359, 1.633282, 0.109176)",
        "(0.007150, 1.634937, 0.112394)",
        "(0.006946, 1.636347, 0.115444)",
        "(0.006900, 1.637530, 0.118498)",
        "(0.006777, 1.638504, 0.121816)",
        "(0.006600, 1.638859, 0.123498)",
        "(0.006011, 1.639406, 0.126908)",
        "(0.005525, 1.639713, 0.130350)",
        "(0.005323, 1.640080, 0.134146)",
        "(0.005116, 1.640442, 0.138237)",
        "(0.004976, 1.640685, 0.140414)",
        "(0.004549, 1.641220, 0.144671)",
        "(0.004025, 1.641653, 0.148572)",
        "(0.003573, 1.642005, 0.152217)",
        "(0.003228, 1.642418, 0.155795)",
        "(0.003128, 1.642614, 0.157556)",
        "(0.003045, 1.643087, 0.161089)",
        "(0.002939, 1.643499, 0.164245)",
        "(0.002833, 1.643668, 0.166895)",
        "(0.002718, 1.643550, 0.168975)",
        "(0.002556, 1.643367, 0.169850)",
        "(0.002448, 1.642919, 0.171503)",
        "(0.002670, 1.642493, 0.173302)",
        "(0.002826, 1.641878, 0.175269)",
        "(0.002809, 1.641002, 0.177476)",
        "(0.002687, 1.640494, 0.178743)",
        "(0.002306, 1.639434, 0.181519)",
        "(0.002046, 1.638356, 0.184540)",
        "(0.001961, 1.637343, 0.187784)",
        "(0.001745, 1.636324, 0.191248)",
        "(0.001598, 1.635795, 0.193028)",
        "(0.001273, 1.634684, 0.196368)",
        "(0.000802, 1.633589, 0.199407)",
        "(0.000336, 1.632607, 0.202114)",
        "(-0.000170, 1.631724, 0.204564)",
        "(-0.000362, 1.631376, 0.205637)",
        "(-0.000631, 1.630827, 0.207593)",
        "(-0.000785, 1.630320, 0.209218)",
        "(-0.000723, 1.629702, 0.210683)",
        "(-0.000481, 1.628965, 0.212043)",
        "(-0.000334, 1.628544, 0.212688)",
        "(-0.000028, 1.627551, 0.214020)",
        "(0.000417, 1.626079, 0.215535)",
        "(0.000762, 1.624183, 0.217493)",
        "(0.000991, 1.621902, 0.219748)",
        "(0.001022, 1.620498, 0.220938)",
        "(0.001215, 1.617142, 0.223262)",
        "(0.001374, 1.613227, 0.225754)",
        "(0.001273, 1.608759, 0.228256)",
        "(0.001481, 1.603725, 0.230668)",
        "(0.001776, 1.600848, 0.231695)",
        "(0.002125, 1.594954, 0.233176)",
        "(0.002476, 1.588703, 0.233918)",
        "(0.002506, 1.582009, 0.233708)",
        "(0.002577, 1.575180, 0.232851)",
        "(0.002385, 1.571790, 0.232307)",
        "(0.001690, 1.565207, 0.231093)",
        "(0.000923, 1.558938, 0.229758)",
        "(0.000049, 1.553203, 0.228335)",
        "(-0.000912, 1.548226, 0.226823)",
        "(-0.001388, 1.546102, 0.226077)",
        "(-0.002158, 1.542479, 0.224809)",
        "(-0.002784, 1.539765, 0.223706)",
        "(-0.003449, 1.538001, 0.222863)",
        "(-0.004272, 1.537067, 0.222627)",
        "(-0.004722, 1.536842, 0.222771)",
        "(-0.005414, 1.536626, 0.223421)",
        "(-0.005584, 1.536944, 0.224716)",
        "(-0.005500, 1.537542, 0.226801)",
        "(-0.005345, 1.538142, 0.229713)",
        "(-0.005282, 1.538365, 0.231391)",
        "(-0.005133, 1.538579, 0.235167)",
        "(-0.005081, 1.538581, 0.239291)",
        "(-0.004994, 1.538269, 0.243817)",
        "(-0.004923, 1.537774, 0.248943)",
        "(-0.004844, 1.537540, 0.251785)",
        "(-0.004714, 1.536986, 0.257562)",
        "(-0.004768, 1.536153, 0.263195)",
        "(-0.004805, 1.535042, 0.268885)",
        "(-0.004529, 1.533842, 0.274435)",
        "(-0.004397, 1.533062, 0.277151)",
        "(-0.004202, 1.531473, 0.282493)",
        "(-0.003940, 1.529868, 0.287731)",
        "(-0.003461, 1.528031, 0.292248)",
        "(-0.003176, 1.525842, 0.295957)",
        "(-0.003034, 1.524661, 0.297551)",
        "(-0.002629, 1.522217, 0.300354)",
        "(-0.002261, 1.519656, 0.302668)",
        "(-0.001834, 1.516942, 0.304618)",
        "(-0.001313, 1.514205, 0.306333)",
        "(-0.000945, 1.512822, 0.307047)",
        "(-0.000176, 1.509949, 0.308066)",
        "(0.000605, 1.506853, 0.308603)",
        "(0.001397, 1.503593, 0.308809)",
        "(0.002294, 1.500283, 0.308831)",
        "(0.002553, 1.498421, 0.308743)",
        "(0.003087, 1.494568, 0.308486)",
        "(0.003482, 1.490608, 0.308241)",
        "(0.003630, 1.486497, 0.307850)",
        "(0.004011, 1.482432, 0.307212)",
        "(0.004147, 1.480474, 0.306959)",
        "(0.004461, 1.476707, 0.306565)",
        "(0.004690, 1.473035, 0.306217)",
        "(0.004856, 1.469453, 0.305480)",
        "(0.005139, 1.465873, 0.304268)",
        "(0.005285, 1.464087, 0.303537)",
        "(0.005755, 1.460646, 0.302101)",
        "(0.006293, 1.457276, 0.300519)",
        "(0.006799, 1.453740, 0.298565)",
        "(0.007147, 1.449966, 0.296400)",
        "(0.007272, 1.448030, 0.295285)",
        "(0.007529, 1.443974, 0.292786)",
        "(0.007799, 1.439818, 0.290131)",
        "(0.008060, 1.435527, 0.287463)",
        "(0.008264, 1.431216, 0.284812)",
        "(0.008377, 1.429047, 0.283421)",
        "(0.008535, 1.424660, 0.280433)",
        "(0.008711, 1.420368, 0.277413)",
        "(0.008887, 1.416148, 0.274536)",
        "(0.008956, 1.411964, 0.271835)",
        "(0.009000, 1.409943, 0.270534)",
        "(0.008974, 1.405950, 0.267859)",
        "(0.008901, 1.402043, 0.265145)",
        "(0.008639, 1.398433, 0.262747)",
        "(0.008385, 1.395048, 0.260483)",
        "(0.008396, 1.393422, 0.259216)",
        "(0.008621, 1.390169, 0.256240)",
        "(0.008997, 1.386990, 0.252939)",
        "(0.009539, 1.384027, 0.249842)",
        "(0.010040, 1.381161, 0.246735)",
        "(0.010242, 1.379755, 0.244990)",
        "(0.010769, 1.376997, 0.241128)",
        "(0.011319, 1.374304, 0.236986)",
        "(0.011667, 1.371561, 0.232686)",
        "(0.011842, 1.368782, 0.228242)",
        "(0.011765, 1.367314, 0.225964)",
        "(0.011549, 1.364450, 0.221470)",
        "(0.011403, 1.361811, 0.216993)",
        "(0.011543, 1.359497, 0.212550)",
        "(0.011760, 1.357443, 0.208192)",
        "(0.011924, 1.356463, 0.206010)",
        "(0.012247, 1.354590, 0.201799)",
        "(0.012525, 1.352844, 0.197692)",
        "(0.012796, 1.351081, 0.193356)",
        "(0.013083, 1.349363, 0.188785)",
        "(0.013227, 1.348558, 0.186535)",
        "(0.013653, 1.347224, 0.182322)",
        "(0.013843, 1.345939, 0.178202)",
        "(0.014031, 1.344649, 0.174014)",
        "(0.014159, 1.343569, 0.169923)",
        "(0.014182, 1.343061, 0.167816)",
        "(0.014222, 1.342045, 0.163505)",
        "(0.014359, 1.341284, 0.159128)",
        "(0.014583, 1.340684, 0.154684)",
        "(0.014927, 1.340348, 0.150322)",
        "(0.015068, 1.340241, 0.148150)",
        "(0.015447, 1.340130, 0.143716)",
        "(0.015734, 1.340198, 0.139285)",
        "(0.016023, 1.340643, 0.135150)",
        "(0.016370, 1.341540, 0.131280)",
        "(0.016653, 1.342265, 0.129483)",
        "(0.017405, 1.344056, 0.125915)",
        "(0.018139, 1.346163, 0.122412)",
        "(0.018726, 1.348453, 0.118829)",
        "(0.019309, 1.351047, 0.115434)",
        "(0.019476, 1.352499, 0.113828)",
        "(0.019992, 1.355680, 0.110508)",
        "(0.020638, 1.359063, 0.106826)",
        "(0.021310, 1.362571, 0.103104)",
        "(0.021993, 1.366281, 0.099771)",
        "(0.022210, 1.368258, 0.098289)",
        "(0.022629, 1.372300, 0.095328)",
        "(0.023043, 1.376425, 0.092407)",
        "(0.023351, 1.380665, 0.089695)",
        "(0.023418, 1.385134, 0.087222)",
        "(0.023363, 1.387446, 0.086028)",
        "(0.023473, 1.392223, 0.083814)",
        "(0.023309, 1.397154, 0.082040)",
        "(0.023046, 1.402283, 0.080402)",
        "(0.022615, 1.407643, 0.078780)",
        "(0.022353, 1.410289, 0.078023)",
        "(0.022158, 1.415321, 0.076708)",
        "(0.022118, 1.420741, 0.076036)",
        "(0.021669, 1.426289, 0.075488)",
        "(0.020761, 1.431955, 0.074777)",
        "(0.020491, 1.434841, 0.074486)",
        "(0.019898, 1.440753, 0.074209)",
        "(0.018985, 1.446864, 0.074296)",
        "(0.018067, 1.453002, 0.074551)",
        "(0.017559, 1.459271, 0.075022)",
        "(0.017218, 1.462363, 0.075165)",
        "(0.016401, 1.468502, 0.075465)",
        "(0.015446, 1.474442, 0.075784)",
        "(0.015118, 1.480118, 0.076270)",
        "(0.014983, 1.485497, 0.076862)",
        "(0.014788, 1.488100, 0.077166)",
        "(0.014197, 1.493075, 0.077677)",
        "(0.013302, 1.497546, 0.078003)",
        "(0.012851, 1.501594, 0.078445)",
        "(0.012740, 1.505369, 0.078953)",
        "(0.012688, 1.507159, 0.079212)",
        "(0.012664, 1.510571, 0.079648)",
        "(0.012711, 1.513724, 0.079957)",
        "(0.012724, 1.516574, 0.080154)",
        "(0.012705, 1.519201, 0.080277)",
        "(0.012660, 1.520362, 0.080217)",
        "(0.012647, 1.522545, 0.079951)",
        "(0.012517, 1.524536, 0.079703)",
        "(0.012348, 1.526485, 0.079660)",
        "(0.012142, 1.528117, 0.079755)",
        "(0.012111, 1.529441, 0.079744)",
        "(0.012083, 1.531390, 0.079558)",
        "(0.012066, 1.532734, 0.079371)",
        "(0.011839, 1.535474, 0.079017)",
        "(0.011433, 1.537608, 0.078497)",
        "(0.011263, 1.538716, 0.078099)",
        "(0.010879, 1.541015, 0.077297)",
        "(0.010565, 1.543504, 0.076587)",
        "(0.010350, 1.546346, 0.076132)",
        "(0.010340, 1.549422, 0.075653)",
        "(0.010344, 1.551030, 0.075402)",
        "(0.010553, 1.554396, 0.074996)",
        "(0.010730, 1.557888, 0.074612)",
        "(0.010697, 1.561587, 0.074516)",
        "(0.010743, 1.565451, 0.074708)",
        "(0.010746, 1.567380, 0.074829)",
        "(0.011037, 1.571215, 0.075141)",
        "(0.011244, 1.574922, 0.075400)",
        "(0.011274, 1.578564, 0.075763)",
        "(0.011027, 1.582129, 0.076453)",
        "(0.010942, 1.583925, 0.076994)",
        "(0.011250, 1.587484, 0.078294)",
        "(0.012069, 1.591023, 0.079981)",
        "(0.012755, 1.594439, 0.081971)",
        "(0.013083, 1.597736, 0.084409)",
        "(0.013191, 1.599357, 0.085845)",
        "(0.013356, 1.602351, 0.088612)",
        "(0.013585, 1.605214, 0.091347)",
        "(0.014087, 1.608124, 0.094363)",
        "(0.014371, 1.610890, 0.097502)",
        "(0.014422, 1.612243, 0.099094)",
        "(0.014369, 1.614826, 0.102232)",
        "(0.014574, 1.617283, 0.105349)",
        "(0.014823, 1.619676, 0.108450)",
        "(0.015166, 1.621961, 0.111463)",
        "(0.015396, 1.622996, 0.112893)",
        "(0.015870, 1.625012, 0.115661)",
        "(0.016224, 1.627017, 0.118542)",
        "(0.016268, 1.628902, 0.121462)",
        "(0.016466, 1.630811, 0.124414)",
        "(0.016633, 1.631753, 0.125915)",
        "(0.016975, 1.633505, 0.128803)",
        "(0.017204, 1.635052, 0.131427)",
        "(0.017363, 1.636444, 0.133898)",
        "(0.017557, 1.637738, 0.136324)",
        "(0.017628, 1.638369, 0.137552)",
        "(0.017700, 1.639616, 0.140035)",
        "(0.017701, 1.640700, 0.142401)",
        "(0.017757, 1.641689, 0.144611)",
        "(0.017825, 1.642430, 0.146621)",
        "(0.017982, 1.642743, 0.147678)",
        "(0.018292, 1.643314, 0.149939)",
        "(0.018267, 1.643735, 0.152296)",
        "(0.018033, 1.644143, 0.154994)",
        "(0.017519, 1.644435, 0.157830)",
        "(0.017227, 1.644505, 0.159249)",
        "(0.016878, 1.644542, 0.162033)",
        "(0.016671, 1.644451, 0.164842)",
        "(0.016304, 1.644219, 0.167767)",
        "(0.016021, 1.643971, 0.170928)",
        "(0.015929, 1.643846, 0.172608)",
        "(0.015819, 1.643473, 0.176035)",
        "(0.015886, 1.642865, 0.179652)",
        "(0.016072, 1.642056, 0.183383)",
        "(0.016124, 1.640984, 0.187350)",
        "(0.016097, 1.640410, 0.189526)",
        "(0.016009, 1.639230, 0.194156)",
        "(0.015902, 1.637983, 0.199133)",
        "(0.016104, 1.636754, 0.204366)",
        "(0.016447, 1.635429, 0.209603)",
        "(0.016592, 1.634661, 0.212164)",
        "(0.016926, 1.632905, 0.217180)",
        "(0.017486, 1.630958, 0.222246)",
        "(0.018158, 1.628902, 0.227473)",
        "(0.018871, 1.626573, 0.232750)",
        "(0.019251, 1.625290, 0.235218)",
        "(0.019863, 1.622523, 0.239861)",
        "(0.020304, 1.619490, 0.244236)",
        "(0.020757, 1.616448, 0.248621)",
        "(0.021113, 1.613320, 0.252963)",
        "(0.021252, 1.611779, 0.255092)",
        "(0.021412, 1.608670, 0.259166)",
        "(0.021617, 1.605497, 0.262883)",
        "(0.021878, 1.602300, 0.266272)",
        "(0.022054, 1.599138, 0.269398)",
        "(0.022039, 1.597631, 0.270994)",
        "(0.021840, 1.594782, 0.274149)",
        "(0.021457, 1.592124, 0.277084)",
        "(0.021124, 1.589709, 0.279670)",
        "(0.020987, 1.587531, 0.282038)",
        "(0.021013, 1.586543, 0.283039)",
        "(0.021072, 1.584749, 0.284918)",
        "(0.021459, 1.583183, 0.286576)",
        "(0.021958, 1.581607, 0.288098)",
        "(0.022467, 1.579909, 0.289630)",
        "(0.022779, 1.579061, 0.290446)",
        "(0.023246, 1.577309, 0.292317)",
        "(0.023687, 1.575273, 0.294416)",
        "(0.024177, 1.573114, 0.296774)",
        "(0.024461, 1.570904, 0.299649)",
        "(0.024674, 1.569832, 0.301237)",
        "(0.025372, 1.567704, 0.304486)",
        "(0.026122, 1.565408, 0.307642)",
        "(0.027330, 1.562930, 0.310727)",
        "(0.028323, 1.560210, 0.314162)",
        "(0.028703, 1.558815, 0.315982)",
        "(0.029505, 1.555869, 0.319305)",
        "(0.030362, 1.552785, 0.322498)",
        "(0.031465, 1.549551, 0.325330)",
        "(0.032326, 1.545844, 0.327498)",
        "(0.032692, 1.543845, 0.328403)",
        "(0.033415, 1.539670, 0.329987)",
        "(0.034105, 1.534931, 0.330944)",
        "(0.034693, 1.529787, 0.331616)",
        "(0.034857, 1.524657, 0.332322)",
        "(0.034892, 1.522047, 0.332516)",
        "(0.035049, 1.516999, 0.332844)",
        "(0.035407, 1.511822, 0.333034)",
        "(0.035435, 1.506793, 0.333059)",
        "(0.035436, 1.502184, 0.332737)",
        "(0.035554, 1.500046, 0.332274)",
        "(0.035756, 1.495966, 0.330876)",
        "(0.036166, 1.492315, 0.329089)",
        "(0.036840, 1.488986, 0.326915)",
        "(0.037440, 1.485828, 0.324170)",
        "(0.037778, 1.484269, 0.322421)",
        "(0.038484, 1.481114, 0.318763)",
        "(0.039394, 1.478132, 0.315128)",
        "(0.040457, 1.475191, 0.311642)",
        "(0.041499, 1.472228, 0.308278)",
        "(0.042092, 1.470721, 0.306531)",
        "(0.043385, 1.467746, 0.302578)",
        "(0.044309, 1.464617, 0.298264)",
        "(0.044925, 1.461533, 0.294370)",
        "(0.045269, 1.458520, 0.291023)",
        "(0.045318, 1.457006, 0.289456)",
        "(0.045176, 1.453930, 0.286233)",
        "(0.044751, 1.451126, 0.283265)",
        "(0.044074, 1.448487, 0.280670)",
        "(0.043813, 1.445884, 0.278108)",
        "(0.043789, 1.444628, 0.276887)",
        "(0.044045, 1.442178, 0.274681)",
        "(0.044072, 1.439705, 0.272891)",
        "(0.044107, 1.437106, 0.271139)",
        "(0.043972, 1.434180, 0.269353)",
        "(0.043862, 1.432563, 0.268563)",
        "(0.043605, 1.429236, 0.267179)",
        "(0.043319, 1.425763, 0.266016)",
        "(0.043000, 1.422345, 0.264930)",
        "(0.042795, 1.418889, 0.263650)",
        "(0.042767, 1.417210, 0.262991)",
        "(0.042891, 1.414028, 0.261526)",
        "(0.042931, 1.410885, 0.259744)",
        "(0.042845, 1.407786, 0.257498)",
        "(0.042647, 1.404746, 0.254797)",
        "(0.042503, 1.403278, 0.253247)",
        "(0.042135, 1.400414, 0.249834)",
        "(0.041594, 1.397661, 0.246015)",
        "(0.041000, 1.395183, 0.241864)",
        "(0.040431, 1.392930, 0.237480)",
        "(0.040232, 1.391922, 0.235279)",
        "(0.040026, 1.390089, 0.231058)",
        "(0.039792, 1.388409, 0.226901)",
        "(0.039317, 1.386753, 0.222473)",
        "(0.038882, 1.385001, 0.217505)",
        "(0.038730, 1.384147, 0.214883)",
        "(0.038559, 1.382506, 0.209802)",
        "(0.038310, 1.381084, 0.204922)",
        "(0.038052, 1.379694, 0.200114)",
        "(0.037871, 1.378273, 0.195286)",
        "(0.037824, 1.377621, 0.193017)",
        "(0.037464, 1.376346, 0.188780)",
        "(0.037101, 1.375068, 0.184710)",
        "(0.036675, 1.374006, 0.180617)",
        "(0.036452, 1.373250, 0.176410)",
        "(0.036407, 1.373016, 0.174331)",
        "(0.036500, 1.372904, 0.170187)",
        "(0.036710, 1.373255, 0.165943)",
        "(0.036918, 1.373971, 0.161635)",
        "(0.037000, 1.375035, 0.157267)",
        "(0.036991, 1.375681, 0.155004)",
        "(0.037068, 1.377263, 0.150270)",
        "(0.036993, 1.379300, 0.145289)",
        "(0.037172, 1.381895, 0.140146)",
        "(0.037582, 1.384969, 0.135080)",
        "(0.037724, 1.386727, 0.132792)",
        "(0.037996, 1.390507, 0.128619)",
        "(0.038274, 1.394439, 0.124741)",
        "(0.038522, 1.398395, 0.120988)",
        "(0.038573, 1.402189, 0.117116)",
        "(0.038695, 1.404064, 0.115237)",
        "(0.038858, 1.407875, 0.112004)",
        "(0.038762, 1.411614, 0.109520)",
        "(0.038721, 1.415284, 0.107523)",
        "(0.038418, 1.418685, 0.105730)",
        "(0.038231, 1.420285, 0.104938)",
        "(0.037899, 1.423194, 0.103310)",
        "(0.037714, 1.425823, 0.101605)",
        "(0.037447, 1.428148, 0.099779)",
        "(0.037175, 1.430255, 0.098141)",
        "(0.036847, 1.431152, 0.097411)",
        "(0.036178, 1.432878, 0.096164)",
        "(0.035709, 1.434246, 0.094954)",
        "(0.035310, 1.435366, 0.093541)",
        "(0.035006, 1.436360, 0.091991)",
        "(0.034899, 1.436810, 0.091154)",
        "(0.034642, 1.437716, 0.089412)",
        "(0.034481, 1.438537, 0.087712)",
        "(0.034285, 1.439345, 0.086277)",
        "(0.034164, 1.440206, 0.084780)",
        "(0.034108, 1.440654, 0.083931)",
        "(0.034130, 1.441695, 0.082383)",
        "(0.034220, 1.443020, 0.081341)",
        "(0.034166, 1.444440, 0.080417)",
        "(0.034128, 1.446064, 0.079572)",
        "(0.034140, 1.446896, 0.079157)",
        "(0.034319, 1.448615, 0.078390)",
        "(0.034487, 1.450376, 0.077635)",
        "(0.034497, 1.452111, 0.076937)",
        "(0.034428, 1.453876, 0.076223)",
        "(0.034405, 1.454731, 0.075829)",
        "(0.034498, 1.456458, 0.075277)",
        "(0.034521, 1.458080, 0.075084)",
        "(0.034396, 1.459618, 0.074928)",
        "(0.034310, 1.460764, 0.074484)",
        "(0.034340, 1.461642, 0.074119)",
        "(0.034244, 1.462921, 0.073753)",
        "(0.033882, 1.463916, 0.073556)",
        "(0.033473, 1.464974, 0.073400)",
        "(0.032777, 1.466721, 0.073257)",
        "(0.032558, 1.467493, 0.073310)",
        "(0.032019, 1.469249, 0.073549)",
        "(0.031378, 1.471080, 0.073804)",
        "(0.030730, 1.473021, 0.073953)",
        "(0.030185, 1.475105, 0.074104)",
        "(0.029794, 1.476182, 0.074159)",
        "(0.028875, 1.478286, 0.074078)",
        "(0.028482, 1.480506, 0.073913)",
        "(0.028264, 1.483041, 0.073767)",
        "(0.027882, 1.485939, 0.073575)",
        "(0.027665, 1.487499, 0.073439)",
        "(0.027144, 1.490737, 0.073119)",
        "(0.026667, 1.494097, 0.072778)",
        "(0.026401, 1.497559, 0.072415)",
        "(0.026205, 1.501151, 0.072162)",
        "(0.026000, 1.502965, 0.072060)",
        "(0.025415, 1.506664, 0.071765)",
        "(0.025230, 1.510528, 0.071193)",
        "(0.025236, 1.514389, 0.070492)",
        "(0.025444, 1.518323, 0.069973)",
        "(0.025563, 1.520282, 0.069704)",
        "(0.025874, 1.524240, 0.069075)",
        "(0.026173, 1.528172, 0.068345)",
        "(0.026577, 1.532036, 0.067804)",
        "(0.027080, 1.535967, 0.067556)",
        "(0.027260, 1.537935, 0.067528)",
        "(0.027464, 1.541762, 0.067581)",
        "(0.027335, 1.545458, 0.067909)",
        "(0.027054, 1.548999, 0.068461)",
        "(0.026651, 1.552492, 0.069122)",
        "(0.026501, 1.554246, 0.069503)",
        "(0.026527, 1.557716, 0.070368)",
        "(0.026483, 1.561139, 0.071329)",
        "(0.026487, 1.564495, 0.072383)",
        "(0.026418, 1.567695, 0.073391)",
        "(0.026262, 1.569225, 0.073859)",
        "(0.026284, 1.572211, 0.074757)",
        "(0.026089, 1.575009, 0.075466)",
        "(0.025804, 1.577716, 0.076197)",
        "(0.025477, 1.580261, 0.076982)",
        "(0.025283, 1.581429, 0.077303)",
        "(0.024686, 1.583692, 0.077906)",
        "(0.023886, 1.585849, 0.078441)",
        "(0.023188, 1.587814, 0.078858)",
        "(0.022620, 1.589691, 0.079240)",
        "(0.022450, 1.590589, 0.079473)",
        "(0.021990, 1.592340, 0.079952)",
        "(0.021231, 1.593961, 0.080507)",
        "(0.020460, 1.595463, 0.081179)",
        "(0.019719, 1.596715, 0.081901)",
        "(0.019331, 1.597306, 0.082307)",
        "(0.018550, 1.598542, 0.083229)",
        "(0.017658, 1.599746, 0.084336)",
        "(0.016799, 1.600916, 0.085458)",
        "(0.015836, 1.602034, 0.086547)",
        "(0.015595, 1.602586, 0.087089)",
        "(0.015202, 1.603705, 0.088236)",
        "(0.014690, 1.604762, 0.089367)",
        "(0.014193, 1.605634, 0.090451)",
        "(0.013639, 1.606320, 0.091466)",
        "(0.013390, 1.606646, 0.092011)",
        "(0.013028, 1.607144, 0.093179)",
        "(0.012965, 1.607398, 0.094469)",
        "(0.012933, 1.607360, 0.095855)",
        "(0.012774, 1.607049, 0.097404)",
        "(0.012497, 1.606775, 0.098227)",
        "(0.011809, 1.606104, 0.100236)",
        "(0.011339, 1.605347, 0.102933)",
        "(0.011105, 1.604434, 0.106059)",
        "(0.011042, 1.603399, 0.109618)",
        "(0.011106, 1.602851, 0.111622)",
        "(0.011009, 1.601773, 0.116011)",
        "(0.010703, 1.600793, 0.121224)",
        "(0.010241, 1.599851, 0.126835)",
        "(0.009806, 1.599050, 0.132364)",
        "(0.009422, 1.598731, 0.135075)",
        "(0.008409, 1.598075, 0.140155)",
        "(0.007512, 1.597630, 0.144812)",
        "(0.006990, 1.597659, 0.149333)",
        "(0.006740, 1.598120, 0.153954)",
        "(0.006804, 1.598554, 0.156318)",
        "(0.006959, 1.599426, 0.160750)",
        "(0.007124, 1.600284, 0.164545)",
        "(0.007511, 1.601290, 0.167738)",
        "(0.007622, 1.602504, 0.170749)",
        "(0.007617, 1.603258, 0.172319)",
        "(0.007660, 1.605201, 0.175520)",
        "(0.007682, 1.607866, 0.178493)",
        "(0.007426, 1.611308, 0.180839)",
        "(0.007300, 1.615486, 0.183205)",
        "(0.007357, 1.617958, 0.184770)",
        "(0.007953, 1.623603, 0.188335)",
        "(0.008784, 1.629814, 0.192267)",
        "(0.010057, 1.636086, 0.196139)",
        "(0.011382, 1.642016, 0.199869)",
        "(0.012043, 1.644743, 0.201647)",
        "(0.013178, 1.649659, 0.205457)",
        "(0.014090, 1.653614, 0.209602)",
        "(0.014759, 1.656530, 0.213976)",
        "(0.015567, 1.658487, 0.218404)",
        "(0.016083, 1.659007, 0.220492)",
        "(0.016988, 1.659605, 0.224520)",
        "(0.018036, 1.659786, 0.228834)",
        "(0.019148, 1.659466, 0.233254)",
        "(0.019944, 1.658468, 0.237614)",
        "(0.020066, 1.657598, 0.239595)",
        "(0.019947, 1.655623, 0.243272)",
        "(0.019571, 1.653401, 0.246529)",
        "(0.019429, 1.651139, 0.249627)",
        "(0.019104, 1.648731, 0.252203)",
        "(0.018940, 1.647502, 0.253285)",
        "(0.018287, 1.644878, 0.255058)",
        "(0.017688, 1.642598, 0.256867)",
        "(0.017294, 1.640607, 0.258638)",
        "(0.017256, 1.638681, 0.260000)",
        "(0.017389, 1.637769, 0.260585)",
        "(0.017562, 1.635974, 0.261648)",
        "(0.017748, 1.634201, 0.262448)",
        "(0.018257, 1.632386, 0.263004)",
        "(0.019600, 1.630508, 0.263850)",
        "(0.020456, 1.629394, 0.264394)",
        "(0.022209, 1.626597, 0.265486)",
        "(0.024058, 1.622965, 0.266341)",
        "(0.025682, 1.618446, 0.267015)",
        "(0.027033, 1.613166, 0.267394)",
        "(0.027597, 1.610266, 0.267407)",
        "(0.028723, 1.604255, 0.267122)",
        "(0.029954, 1.598167, 0.266681)",
        "(0.030578, 1.592215, 0.266154)"
    ],
    "leftHandPositions": [
        "(0.242697, 1.285507, -0.086490)",
        "(0.242506, 1.285924, -0.085954)",
        "(0.242106, 1.286422, -0.084749)",
        "(0.242004, 1.285988, -0.083081)",
        "(0.242157, 1.284804, -0.081272)",
        "(0.242334, 1.283458, -0.079909)",
        "(0.242554, 1.282637, -0.079406)",
        "(0.242948, 1.280814, -0.078713)",
        "(0.243260, 1.278546, -0.078242)",
        "(0.243590, 1.275799, -0.077877)",
        "(0.244024, 1.272220, -0.077094)",
        "(0.244999, 1.268636, -0.076453)",
        "(0.245374, 1.267108, -0.076362)",
        "(0.246103, 1.264257, -0.076392)",
        "(0.246886, 1.261221, -0.076084)",
        "(0.248213, 1.258200, -0.075363)",
        "(0.249610, 1.256067, -0.074723)",
        "(0.250209, 1.255182, -0.074419)",
        "(0.251160, 1.253680, -0.073808)",
        "(0.251731, 1.252860, -0.073238)",
        "(0.251791, 1.252684, -0.072911)",
        "(0.251335, 1.253258, -0.072805)",
        "(0.250777, 1.253952, -0.072770)",
        "(0.249032, 1.255941, -0.072525)",
        "(0.246465, 1.258982, -0.072142)",
        "(0.243186, 1.263494, -0.071946)",
        "(0.240999, 1.266574, -0.071962)",
        "(0.235751, 1.274106, -0.071918)",
        "(0.229671, 1.283656, -0.072064)",
        "(0.222695, 1.294986, -0.072513)",
        "(0.214357, 1.307340, -0.072966)",
        "(0.205126, 1.320534, -0.073182)",
        "(0.200448, 1.327571, -0.073251)",
        "(0.191287, 1.342441, -0.073275)",
        "(0.182909, 1.358351, -0.073079)",
        "(0.174578, 1.374077, -0.072739)",
        "(0.165591, 1.388850, -0.072295)",
        "(0.160895, 1.395807, -0.072048)",
        "(0.151589, 1.409378, -0.071377)",
        "(0.143518, 1.422514, -0.070590)",
        "(0.136665, 1.434873, -0.070019)",
        "(0.129773, 1.445798, -0.069273)",
        "(0.126286, 1.450584, -0.068868)",
        "(0.120442, 1.459726, -0.068162)",
        "(0.116920, 1.468145, -0.067646)",
        "(0.114793, 1.475594, -0.067020)",
        "(0.112542, 1.481754, -0.066316)",
        "(0.111279, 1.484426, -0.065992)",
        "(0.109389, 1.489384, -0.065436)",
        "(0.108479, 1.493720, -0.065125)",
        "(0.107515, 1.497383, -0.064886)",
        "(0.105963, 1.500266, -0.064552)",
        "(0.105030, 1.501373, -0.064362)",
        "(0.103324, 1.503119, -0.063996)",
        "(0.101739, 1.504476, -0.063647)",
        "(0.099940, 1.505523, -0.063220)",
        "(0.097622, 1.506265, -0.062699)",
        "(0.096335, 1.506581, -0.062387)",
        "(0.093611, 1.507108, -0.061696)",
        "(0.090822, 1.507663, -0.061224)",
        "(0.088025, 1.508438, -0.060999)",
        "(0.085661, 1.509475, -0.060800)",
        "(0.084664, 1.510124, -0.060696)",
        "(0.082776, 1.511397, -0.060585)",
        "(0.080630, 1.512776, -0.060724)",
        "(0.077737, 1.514045, -0.061098)",
        "(0.076099, 1.514759, -0.061451)",
        "(0.073480, 1.516804, -0.062480)",
        "(0.071297, 1.519449, -0.063847)",
        "(0.069047, 1.522606, -0.065561)",
        "(0.066388, 1.525947, -0.067498)",
        "(0.063611, 1.529370, -0.069515)",
        "(0.062287, 1.531157, -0.070500)",
        "(0.060004, 1.534759, -0.072514)",
        "(0.058056, 1.538678, -0.074431)",
        "(0.056650, 1.542809, -0.076134)",
        "(0.055547, 1.547190, -0.077752)",
        "(0.054951, 1.549345, -0.078508)",
        "(0.053424, 1.553459, -0.079974)",
        "(0.051299, 1.557393, -0.081481)",
        "(0.048730, 1.561139, -0.083067)",
        "(0.046271, 1.564731, -0.084541)",
        "(0.045170, 1.566471, -0.085180)",
        "(0.043078, 1.569864, -0.086558)",
        "(0.041008, 1.573092, -0.087843)",
        "(0.039150, 1.576109, -0.088834)",
        "(0.037941, 1.579179, -0.089574)",
        "(0.037558, 1.580716, -0.089835)",
        "(0.037407, 1.583691, -0.090067)",
        "(0.037436, 1.586483, -0.089894)",
        "(0.037451, 1.589152, -0.089576)",
        "(0.037742, 1.591767, -0.088976)",
        "(0.037981, 1.593019, -0.088605)",
        "(0.038835, 1.595608, -0.087870)",
        "(0.039792, 1.598222, -0.087241)",
        "(0.040628, 1.600744, -0.086752)",
        "(0.041685, 1.603177, -0.086334)",
        "(0.042292, 1.604441, -0.086210)",
        "(0.043549, 1.607091, -0.086177)",
        "(0.044586, 1.609775, -0.086429)",
        "(0.045795, 1.612567, -0.086870)",
        "(0.046871, 1.615309, -0.087461)",
        "(0.047325, 1.616551, -0.087819)",
        "(0.048642, 1.619236, -0.088526)",
        "(0.049967, 1.621910, -0.089302)",
        "(0.051101, 1.624364, -0.089978)",
        "(0.052099, 1.626692, -0.090768)",
        "(0.052607, 1.627816, -0.091200)",
        "(0.053587, 1.629905, -0.092317)",
        "(0.054481, 1.631899, -0.093631)",
        "(0.055504, 1.633789, -0.094997)",
        "(0.055975, 1.634611, -0.095668)",
        "(0.056822, 1.635918, -0.096915)",
        "(0.057530, 1.636947, -0.098042)",
        "(0.058223, 1.637750, -0.099247)",
        "(0.058624, 1.638387, -0.100485)",
        "(0.058700, 1.638675, -0.101686)",
        "(0.058754, 1.638780, -0.102247)",
        "(0.058665, 1.639138, -0.103825)",
        "(0.058209, 1.639397, -0.105260)",
        "(0.057631, 1.639716, -0.106911)",
        "(0.056889, 1.640193, -0.108781)",
        "(0.056542, 1.640420, -0.109793)",
        "(0.055903, 1.641033, -0.111931)",
        "(0.055252, 1.641627, -0.114289)",
        "(0.054501, 1.642170, -0.116637)",
        "(0.053775, 1.642720, -0.118920)",
        "(0.053533, 1.643024, -0.120075)",
        "(0.052901, 1.643585, -0.122441)",
        "(0.052240, 1.644215, -0.125091)",
        "(0.051880, 1.644977, -0.128018)",
        "(0.051602, 1.645934, -0.131189)",
        "(0.051456, 1.646438, -0.132807)",
        "(0.051322, 1.647325, -0.135952)",
        "(0.050817, 1.648114, -0.139162)",
        "(0.050254, 1.648860, -0.142307)",
        "(0.050053, 1.649236, -0.143952)",
        "(0.049801, 1.649946, -0.147369)",
        "(0.049661, 1.650757, -0.150927)",
        "(0.049533, 1.651574, -0.154424)",
        "(0.049327, 1.652323, -0.157915)",
        "(0.049290, 1.652763, -0.159646)",
        "(0.049203, 1.653519, -0.162983)",
        "(0.049273, 1.653929, -0.166052)",
        "(0.049501, 1.654026, -0.169040)",
        "(0.049468, 1.653575, -0.172046)",
        "(0.049344, 1.653186, -0.173541)",
        "(0.049027, 1.652208, -0.176651)",
        "(0.048463, 1.651007, -0.179484)",
        "(0.047460, 1.649370, -0.181828)",
        "(0.046891, 1.647571, -0.183904)",
        "(0.046662, 1.646582, -0.184846)",
        "(0.046174, 1.644505, -0.186752)",
        "(0.045564, 1.642417, -0.188671)",
        "(0.044642, 1.640286, -0.190665)",
        "(0.043916, 1.638064, -0.192744)",
        "(0.043606, 1.636867, -0.193824)",
        "(0.043057, 1.634435, -0.196027)",
        "(0.042297, 1.632022, -0.198114)",
        "(0.041489, 1.629624, -0.200051)",
        "(0.040725, 1.627188, -0.201898)",
        "(0.040255, 1.626031, -0.202800)",
        "(0.039316, 1.623641, -0.204436)",
        "(0.038385, 1.621177, -0.205948)",
        "(0.037605, 1.618930, -0.207314)",
        "(0.036744, 1.616731, -0.208627)",
        "(0.036321, 1.615649, -0.209309)",
        "(0.035555, 1.613448, -0.210728)",
        "(0.034996, 1.611109, -0.212186)",
        "(0.034427, 1.608709, -0.213719)",
        "(0.033815, 1.606310, -0.215303)",
        "(0.033632, 1.605074, -0.216026)",
        "(0.033423, 1.602602, -0.217314)",
        "(0.033092, 1.600083, -0.218429)",
        "(0.033025, 1.597519, -0.219471)",
        "(0.032679, 1.594916, -0.220357)",
        "(0.032477, 1.593585, -0.220811)",
        "(0.032084, 1.590894, -0.221826)",
        "(0.031697, 1.587982, -0.222830)",
        "(0.031422, 1.584841, -0.223675)",
        "(0.030927, 1.581450, -0.224174)",
        "(0.030712, 1.579698, -0.224318)",
        "(0.030326, 1.576082, -0.224547)",
        "(0.030010, 1.572219, -0.224650)",
        "(0.029443, 1.568090, -0.224660)",
        "(0.028725, 1.563715, -0.224593)",
        "(0.028518, 1.561489, -0.224520)",
        "(0.028264, 1.556933, -0.224226)",
        "(0.027820, 1.552020, -0.223727)",
        "(0.027359, 1.546984, -0.223241)",
        "(0.026638, 1.541849, -0.222791)",
        "(0.026284, 1.539262, -0.222570)",
        "(0.025505, 1.534050, -0.222061)",
        "(0.024624, 1.528887, -0.221390)",
        "(0.023751, 1.523796, -0.220739)",
        "(0.023119, 1.518858, -0.220092)",
        "(0.022822, 1.516423, -0.219661)",
        "(0.022243, 1.511604, -0.218646)",
        "(0.021645, 1.506941, -0.217588)",
        "(0.020922, 1.502284, -0.216301)",
        "(0.020299, 1.497825, -0.214765)",
        "(0.019965, 1.495703, -0.213894)",
        "(0.019549, 1.491482, -0.212005)",
        "(0.019300, 1.487522, -0.210317)",
        "(0.019260, 1.483799, -0.208813)",
        "(0.019260, 1.480013, -0.207086)",
        "(0.019246, 1.478061, -0.206113)",
        "(0.019112, 1.474028, -0.203804)",
        "(0.018858, 1.469708, -0.200756)",
        "(0.018723, 1.465159, -0.197026)",
        "(0.018610, 1.460342, -0.192924)",
        "(0.018627, 1.457949, -0.190837)",
        "(0.018759, 1.453263, -0.186771)",
        "(0.018601, 1.448383, -0.182521)",
        "(0.018303, 1.443508, -0.178038)",
        "(0.017914, 1.438597, -0.173212)",
        "(0.017743, 1.436162, -0.170625)",
        "(0.017667, 1.431471, -0.165268)",
        "(0.017616, 1.427019, -0.159739)",
        "(0.017617, 1.422987, -0.154187)",
        "(0.017611, 1.419348, -0.148715)",
        "(0.017643, 1.417774, -0.146038)",
        "(0.017872, 1.414995, -0.140765)",
        "(0.017962, 1.412802, -0.135598)",
        "(0.017961, 1.411165, -0.130790)",
        "(0.017995, 1.409959, -0.126296)",
        "(0.018051, 1.409527, -0.124086)",
        "(0.018220, 1.408786, -0.119619)",
        "(0.018587, 1.408304, -0.115387)",
        "(0.018932, 1.408014, -0.111429)",
        "(0.019186, 1.407915, -0.107719)",
        "(0.019314, 1.407971, -0.106025)",
        "(0.019667, 1.408080, -0.102602)",
        "(0.020292, 1.408259, -0.099038)",
        "(0.021027, 1.408555, -0.095407)",
        "(0.021714, 1.408890, -0.091815)",
        "(0.022010, 1.409075, -0.090034)",
        "(0.022619, 1.409616, -0.086503)",
        "(0.023324, 1.410416, -0.083178)",
        "(0.023954, 1.411164, -0.079712)",
        "(0.024528, 1.411876, -0.075993)",
        "(0.024803, 1.412279, -0.074071)",
        "(0.025282, 1.413162, -0.070353)",
        "(0.025914, 1.414280, -0.066818)",
        "(0.026496, 1.415583, -0.063582)",
        "(0.026974, 1.416926, -0.060524)",
        "(0.027278, 1.417679, -0.059126)",
        "(0.027715, 1.419099, -0.056466)",
        "(0.028055, 1.420521, -0.054081)",
        "(0.028344, 1.421990, -0.052009)",
        "(0.028682, 1.423466, -0.050195)",
        "(0.028831, 1.424236, -0.049466)",
        "(0.029069, 1.425733, -0.048183)",
        "(0.029146, 1.427012, -0.047032)",
        "(0.029352, 1.428386, -0.046074)",
        "(0.029462, 1.429679, -0.045360)",
        "(0.029490, 1.430302, -0.045030)",
        "(0.029625, 1.431597, -0.044465)",
        "(0.029792, 1.433026, -0.044147)",
        "(0.029877, 1.434258, -0.043705)",
        "(0.030044, 1.435918, -0.043147)",
        "(0.030039, 1.436849, -0.042967)",
        "(0.030082, 1.438696, -0.042543)",
        "(0.030174, 1.441091, -0.042052)",
        "(0.030167, 1.443843, -0.041585)",
        "(0.030231, 1.447024, -0.041116)",
        "(0.030224, 1.448769, -0.040894)",
        "(0.030329, 1.452436, -0.040421)",
        "(0.030590, 1.456431, -0.039894)",
        "(0.030912, 1.460662, -0.039311)",
        "(0.031303, 1.465278, -0.038855)",
        "(0.031552, 1.467643, -0.038625)",
        "(0.032229, 1.472475, -0.038239)",
        "(0.032817, 1.477300, -0.037924)",
        "(0.033201, 1.482074, -0.037731)",
        "(0.033500, 1.486676, -0.037477)",
        "(0.033662, 1.488879, -0.037322)",
        "(0.034084, 1.493330, -0.037056)",
        "(0.034556, 1.497738, -0.036991)",
        "(0.035231, 1.502105, -0.037026)",
        "(0.035888, 1.506524, -0.037241)",
        "(0.036151, 1.508684, -0.037387)",
        "(0.036596, 1.512724, -0.037474)",
        "(0.036819, 1.516468, -0.037414)",
        "(0.036854, 1.519943, -0.037389)",
        "(0.037006, 1.523265, -0.037418)",
        "(0.037014, 1.524740, -0.037356)",
        "(0.037185, 1.527555, -0.037082)",
        "(0.037441, 1.530053, -0.036729)",
        "(0.037629, 1.532252, -0.036347)",
        "(0.037636, 1.534099, -0.035964)",
        "(0.037642, 1.534980, -0.035831)",
        "(0.037574, 1.536691, -0.035519)",
        "(0.037504, 1.538157, -0.035131)",
        "(0.037256, 1.539616, -0.034467)",
        "(0.037101, 1.540928, -0.033781)",
        "(0.037029, 1.541719, -0.033418)",
        "(0.036992, 1.542826, -0.032806)",
        "(0.037052, 1.544321, -0.031870)",
        "(0.036981, 1.545546, -0.031034)",
        "(0.036804, 1.546818, -0.030277)",
        "(0.036677, 1.547473, -0.029873)",
        "(0.036271, 1.548851, -0.028921)",
        "(0.035468, 1.550354, -0.027824)",
        "(0.034707, 1.552182, -0.026773)",
        "(0.034051, 1.554442, -0.025821)",
        "(0.033944, 1.555771, -0.025447)",
        "(0.033860, 1.558695, -0.024717)",
        "(0.033781, 1.562006, -0.024029)",
        "(0.033677, 1.565534, -0.023276)",
        "(0.033474, 1.569195, -0.022573)",
        "(0.033332, 1.571036, -0.022198)",
        "(0.033264, 1.574758, -0.021583)",
        "(0.033007, 1.578536, -0.021281)",
        "(0.033189, 1.582649, -0.021457)",
        "(0.033492, 1.586823, -0.021879)",
        "(0.033640, 1.588901, -0.022121)",
        "(0.033979, 1.592949, -0.022632)",
        "(0.034323, 1.596944, -0.023243)",
        "(0.034523, 1.600966, -0.023751)",
        "(0.034454, 1.605012, -0.024261)",
        "(0.034420, 1.607062, -0.024491)",
        "(0.034374, 1.611213, -0.024901)",
        "(0.034609, 1.615478, -0.025439)",
        "(0.034891, 1.619824, -0.026106)",
        "(0.035036, 1.624143, -0.026913)",
        "(0.034997, 1.626237, -0.027346)",
        "(0.034654, 1.630518, -0.028429)",
        "(0.034476, 1.634784, -0.029743)",
        "(0.034268, 1.638919, -0.031072)",
        "(0.034013, 1.642955, -0.032410)",
        "(0.033887, 1.644911, -0.033103)",
        "(0.033705, 1.648662, -0.034524)",
        "(0.033472, 1.652264, -0.036096)",
        "(0.033244, 1.655735, -0.037846)",
        "(0.033062, 1.659188, -0.039772)",
        "(0.032948, 1.660788, -0.040751)",
        "(0.032588, 1.663847, -0.042712)",
        "(0.032139, 1.666795, -0.044820)",
        "(0.031470, 1.669595, -0.047093)",
        "(0.030808, 1.672149, -0.049362)",
        "(0.030508, 1.673329, -0.050529)",
        "(0.029835, 1.675572, -0.053143)",
        "(0.028924, 1.677567, -0.055959)",
        "(0.027677, 1.679340, -0.059048)",
        "(0.026439, 1.681071, -0.062426)",
        "(0.025921, 1.681992, -0.064349)",
        "(0.025024, 1.683845, -0.068461)",
        "(0.024204, 1.685562, -0.072758)",
        "(0.023432, 1.687221, -0.077340)",
        "(0.022707, 1.688774, -0.082085)",
        "(0.022385, 1.689502, -0.084446)",
        "(0.022000, 1.691006, -0.089119)",
        "(0.021857, 1.692359, -0.093744)",
        "(0.021687, 1.693542, -0.098218)",
        "(0.021288, 1.694598, -0.102624)",
        "(0.021099, 1.695079, -0.104748)",
        "(0.020751, 1.696022, -0.108894)",
        "(0.020414, 1.696835, -0.112959)",
        "(0.020220, 1.697497, -0.116644)",
        "(0.020060, 1.697962, -0.120040)",
        "(0.020022, 1.698125, -0.121678)",
        "(0.019919, 1.698335, -0.124953)",
        "(0.019489, 1.698298, -0.128224)",
        "(0.019036, 1.698047, -0.131511)",
        "(0.018597, 1.697637, -0.134510)",
        "(0.018460, 1.697345, -0.135894)",
        "(0.018141, 1.696627, -0.138567)",
        "(0.017440, 1.695642, -0.141154)",
        "(0.016672, 1.694373, -0.143601)",
        "(0.015795, 1.693019, -0.145981)",
        "(0.015192, 1.692189, -0.147078)",
        "(0.013976, 1.690376, -0.149200)",
        "(0.012680, 1.688401, -0.151251)",
        "(0.011557, 1.686332, -0.153158)",
        "(0.010521, 1.684181, -0.155054)",
        "(0.009973, 1.683064, -0.156037)",
        "(0.008789, 1.680838, -0.158095)",
        "(0.007563, 1.678595, -0.160507)",
        "(0.006220, 1.676318, -0.163079)",
        "(0.004937, 1.674139, -0.165924)",
        "(0.004315, 1.673070, -0.167422)",
        "(0.003042, 1.670977, -0.170441)",
        "(0.001799, 1.668904, -0.173458)",
        "(0.000741, 1.666856, -0.176451)",
        "(-0.000174, 1.664904, -0.179518)",
        "(-0.000666, 1.663961, -0.181052)",
        "(-0.001783, 1.662072, -0.184005)",
        "(-0.002600, 1.660254, -0.186749)",
        "(-0.003224, 1.658448, -0.189249)",
        "(-0.003701, 1.656565, -0.191537)",
        "(-0.003996, 1.655565, -0.192579)",
        "(-0.004580, 1.653595, -0.194478)",
        "(-0.005166, 1.651596, -0.196146)",
        "(-0.005698, 1.649519, -0.197704)",
        "(-0.006354, 1.647235, -0.199232)",
        "(-0.006680, 1.646049, -0.200091)",
        "(-0.007442, 1.643543, -0.202040)",
        "(-0.008258, 1.640793, -0.204177)",
        "(-0.008860, 1.637787, -0.206330)",
        "(-0.009433, 1.634448, -0.208316)",
        "(-0.009721, 1.632603, -0.209191)",
        "(-0.010145, 1.628663, -0.210811)",
        "(-0.010688, 1.624371, -0.212363)",
        "(-0.011298, 1.619753, -0.213474)",
        "(-0.011842, 1.614850, -0.214150)",
        "(-0.012075, 1.612307, -0.214427)",
        "(-0.012334, 1.607258, -0.215004)",
        "(-0.012654, 1.602105, -0.215718)",
        "(-0.013052, 1.596806, -0.216418)",
        "(-0.013581, 1.591359, -0.216941)",
        "(-0.013922, 1.588542, -0.217077)",
        "(-0.014378, 1.582822, -0.217083)",
        "(-0.014826, 1.577159, -0.217057)",
        "(-0.015428, 1.571484, -0.216985)",
        "(-0.016038, 1.566006, -0.217098)",
        "(-0.016319, 1.563397, -0.217228)",
        "(-0.016902, 1.558269, -0.217363)",
        "(-0.017771, 1.553092, -0.217118)",
        "(-0.018344, 1.548018, -0.216550)",
        "(-0.018670, 1.543053, -0.215498)",
        "(-0.018910, 1.540605, -0.214702)",
        "(-0.019135, 1.535866, -0.212929)",
        "(-0.019153, 1.531393, -0.210942)",
        "(-0.019175, 1.527152, -0.208629)",
        "(-0.019295, 1.523023, -0.205985)",
        "(-0.019279, 1.521021, -0.204590)",
        "(-0.019270, 1.517139, -0.201834)",
        "(-0.019305, 1.513376, -0.199017)",
        "(-0.019265, 1.509612, -0.195854)",
        "(-0.019054, 1.505910, -0.192472)",
        "(-0.018893, 1.504112, -0.190681)",
        "(-0.018575, 1.500514, -0.186919)",
        "(-0.018157, 1.497087, -0.183282)",
        "(-0.017610, 1.493858, -0.180026)",
        "(-0.017112, 1.490823, -0.177018)",
        "(-0.016944, 1.489291, -0.175469)",
        "(-0.016462, 1.486319, -0.172341)",
        "(-0.015773, 1.483451, -0.169136)",
        "(-0.015268, 1.480574, -0.165828)",
        "(-0.014835, 1.477856, -0.162758)",
        "(-0.014605, 1.476615, -0.161375)",
        "(-0.014130, 1.474409, -0.158905)",
        "(-0.013669, 1.472311, -0.156560)",
        "(-0.013131, 1.470335, -0.154204)",
        "(-0.012561, 1.468403, -0.151683)",
        "(-0.012270, 1.467446, -0.150371)",
        "(-0.011762, 1.465564, -0.147677)",
        "(-0.011314, 1.463884, -0.145355)",
        "(-0.010721, 1.462230, -0.143344)",
        "(-0.010130, 1.460403, -0.141424)",
        "(-0.009923, 1.459371, -0.140432)",
        "(-0.009400, 1.457087, -0.138411)",
        "(-0.008829, 1.454627, -0.136407)",
        "(-0.008200, 1.451940, -0.134532)",
        "(-0.007532, 1.449022, -0.132841)",
        "(-0.007205, 1.447421, -0.132034)",
        "(-0.006584, 1.443786, -0.129971)",
        "(-0.006033, 1.439649, -0.127473)",
        "(-0.005353, 1.435113, -0.124784)",
        "(-0.004363, 1.430331, -0.122106)",
        "(-0.003855, 1.427892, -0.120602)",
        "(-0.003143, 1.422622, -0.116923)",
        "(-0.002230, 1.417445, -0.113054)",
        "(-0.001360, 1.412492, -0.109490)",
        "(-0.000535, 1.407976, -0.106067)",
        "(-0.000132, 1.405833, -0.104292)",
        "(0.000667, 1.401928, -0.100224)",
        "(0.001698, 1.398768, -0.096069)",
        "(0.002650, 1.396407, -0.091792)",
        "(0.003335, 1.394720, -0.087507)",
        "(0.003544, 1.394160, -0.085367)",
        "(0.004064, 1.393649, -0.081300)",
        "(0.004734, 1.394023, -0.077676)",
        "(0.005502, 1.395233, -0.074545)",
        "(0.006337, 1.396962, -0.071472)",
        "(0.006759, 1.397955, -0.069908)",
        "(0.007567, 1.400098, -0.066861)",
        "(0.008521, 1.402550, -0.063706)",
        "(0.009496, 1.405329, -0.060459)",
        "(0.010628, 1.408550, -0.057255)",
        "(0.011219, 1.410324, -0.055774)",
        "(0.012152, 1.414020, -0.053109)",
        "(0.012903, 1.417953, -0.050556)",
        "(0.013560, 1.422152, -0.048481)",
        "(0.014055, 1.426520, -0.046869)",
        "(0.014263, 1.428693, -0.046213)",
        "(0.014896, 1.433020, -0.044911)",
        "(0.015713, 1.437239, -0.043600)",
        "(0.016582, 1.441329, -0.042415)",
        "(0.017401, 1.445036, -0.041018)",
        "(0.017894, 1.446819, -0.040319)",
        "(0.018907, 1.450320, -0.039189)",
        "(0.019858, 1.453566, -0.038271)",
        "(0.020791, 1.456541, -0.037383)",
        "(0.021512, 1.459165, -0.036515)",
        "(0.021807, 1.460334, -0.036100)",
        "(0.022404, 1.462546, -0.035254)",
        "(0.023043, 1.464635, -0.034348)",
        "(0.023663, 1.466770, -0.033449)",
        "(0.024192, 1.469112, -0.032799)",
        "(0.024310, 1.470327, -0.032538)",
        "(0.024579, 1.472950, -0.032091)",
        "(0.024790, 1.475857, -0.031621)",
        "(0.024681, 1.479004, -0.031018)",
        "(0.024773, 1.482480, -0.030446)",
        "(0.025015, 1.484387, -0.030116)",
        "(0.025452, 1.488346, -0.029362)",
        "(0.025972, 1.492746, -0.028676)",
        "(0.026436, 1.497260, -0.028118)",
        "(0.026614, 1.501977, -0.027831)",
        "(0.026647, 1.504379, -0.027662)",
        "(0.026870, 1.509212, -0.027303)",
        "(0.027011, 1.514022, -0.026912)",
        "(0.027094, 1.518758, -0.026435)",
        "(0.027476, 1.523349, -0.025763)",
        "(0.027467, 1.525534, -0.025423)",
        "(0.027437, 1.529937, -0.024886)",
        "(0.027538, 1.534285, -0.024658)",
        "(0.027519, 1.538583, -0.024633)",
        "(0.027588, 1.542876, -0.024774)",
        "(0.027616, 1.545032, -0.025009)",
        "(0.027549, 1.549312, -0.025634)",
        "(0.027323, 1.553509, -0.026454)",
        "(0.027025, 1.557651, -0.027416)",
        "(0.026811, 1.561762, -0.028323)",
        "(0.026811, 1.563801, -0.028728)",
        "(0.026993, 1.567859, -0.029566)",
        "(0.026994, 1.571803, -0.030479)",
        "(0.026863, 1.575652, -0.031594)",
        "(0.026414, 1.579515, -0.033080)",
        "(0.026074, 1.581356, -0.033889)",
        "(0.025870, 1.585029, -0.035486)",
        "(0.025726, 1.588557, -0.037006)",
        "(0.025521, 1.591898, -0.038630)",
        "(0.025026, 1.594975, -0.040290)",
        "(0.024790, 1.596448, -0.041084)",
        "(0.024460, 1.599351, -0.042758)",
        "(0.024092, 1.602051, -0.044443)",
        "(0.023610, 1.604507, -0.045972)",
        "(0.023269, 1.606827, -0.047440)",
        "(0.023180, 1.607964, -0.048087)",
        "(0.022937, 1.610110, -0.049168)",
        "(0.022917, 1.612174, -0.050093)",
        "(0.022755, 1.614191, -0.051010)",
        "(0.022334, 1.616143, -0.051998)",
        "(0.022123, 1.617137, -0.052479)",
        "(0.021701, 1.619141, -0.053435)",
        "(0.021309, 1.621023, -0.054091)",
        "(0.021004, 1.622733, -0.054438)",
        "(0.020540, 1.624869, -0.054740)",
        "(0.020253, 1.625998, -0.054855)",
        "(0.019704, 1.628551, -0.055191)",
        "(0.019410, 1.631580, -0.055756)",
        "(0.019216, 1.635161, -0.056508)",
        "(0.018889, 1.639259, -0.057168)",
        "(0.018654, 1.641570, -0.057503)",
        "(0.018346, 1.646542, -0.058282)",
        "(0.018328, 1.651971, -0.059145)",
        "(0.018386, 1.657660, -0.059997)",
        "(0.018907, 1.663557, -0.061068)",
        "(0.019332, 1.666657, -0.061699)",
        "(0.019976, 1.672807, -0.063057)",
        "(0.020711, 1.678753, -0.064366)",
        "(0.021790, 1.684521, -0.065770)",
        "(0.023088, 1.689921, -0.067251)",
        "(0.023742, 1.692433, -0.068175)",
        "(0.025039, 1.696993, -0.070360)",
        "(0.026291, 1.700739, -0.072821)",
        "(0.027095, 1.703406, -0.075241)",
        "(0.027709, 1.704843, -0.077311)",
        "(0.028041, 1.705082, -0.078353)",
        "(0.028414, 1.704883, -0.080501)",
        "(0.028232, 1.703624, -0.082955)",
        "(0.027553, 1.701640, -0.086024)",
        "(0.026658, 1.699024, -0.089863)",
        "(0.025974, 1.697417, -0.092028)",
        "(0.024131, 1.693756, -0.096520)",
        "(0.022188, 1.689248, -0.101249)",
        "(0.020034, 1.684211, -0.106334)",
        "(0.017127, 1.679018, -0.111587)",
        "(0.015614, 1.676428, -0.114290)",
        "(0.012874, 1.671345, -0.119453)",
        "(0.010301, 1.666409, -0.124192)",
        "(0.007353, 1.661503, -0.128378)",
        "(0.004436, 1.656905, -0.132191)",
        "(0.003146, 1.654801, -0.133933)",
        "(0.000767, 1.650749, -0.137068)",
        "(-0.001303, 1.647041, -0.139738)",
        "(-0.002661, 1.643791, -0.142198)",
        "(-0.003735, 1.640820, -0.144416)",
        "(-0.004334, 1.639377, -0.145430)",
        "(-0.005431, 1.636562, -0.147332)",
        "(-0.006459, 1.633750, -0.148762)",
        "(-0.007391, 1.630864, -0.149884)",
        "(-0.008088, 1.628026, -0.151116)",
        "(-0.008519, 1.626612, -0.151816)",
        "(-0.009610, 1.623900, -0.153517)",
        "(-0.010782, 1.621273, -0.155488)",
        "(-0.012073, 1.618460, -0.157010)",
        "(-0.013000, 1.615808, -0.158460)",
        "(-0.013334, 1.614604, -0.159206)",
        "(-0.014095, 1.612353, -0.160741)",
        "(-0.014648, 1.610422, -0.162401)",
        "(-0.014990, 1.608635, -0.163835)",
        "(-0.015311, 1.606837, -0.164999)",
        "(-0.015474, 1.605929, -0.165423)",
        "(-0.015765, 1.604099, -0.166437)",
        "(-0.015910, 1.602446, -0.167724)",
        "(-0.016292, 1.600896, -0.169290)",
        "(-0.016716, 1.599721, -0.171157)",
        "(-0.016868, 1.599330, -0.172230)",
        "(-0.016926, 1.598760, -0.174780)",
        "(-0.016736, 1.598389, -0.177989)",
        "(-0.016538, 1.598136, -0.181886)",
        "(-0.016419, 1.597839, -0.186311)",
        "(-0.016312, 1.597687, -0.188699)",
        "(-0.015974, 1.597370, -0.193535)",
        "(-0.015702, 1.596956, -0.198375)",
        "(-0.015442, 1.596344, -0.203189)",
        "(-0.015119, 1.595575, -0.208037)",
        "(-0.014929, 1.595098, -0.210399)",
        "(-0.014550, 1.593989, -0.215150)",
        "(-0.014389, 1.592411, -0.219695)",
        "(-0.014455, 1.590378, -0.223620)",
        "(-0.014791, 1.587842, -0.226772)",
        "(-0.014987, 1.586443, -0.228044)",
        "(-0.015582, 1.583248, -0.229877)",
        "(-0.016281, 1.579781, -0.230993)",
        "(-0.017324, 1.576096, -0.231324)",
        "(-0.018512, 1.572262, -0.230943)",
        "(-0.019023, 1.570292, -0.230614)",
        "(-0.020135, 1.566325, -0.229898)",
        "(-0.021648, 1.562351, -0.229226)",
        "(-0.022967, 1.558427, -0.228309)",
        "(-0.023822, 1.554549, -0.227310)",
        "(-0.024202, 1.552544, -0.226727)",
        "(-0.025357, 1.548206, -0.225354)",
        "(-0.026546, 1.543699, -0.223925)",
        "(-0.027327, 1.539092, -0.222830)",
        "(-0.027846, 1.534343, -0.222170)",
        "(-0.028133, 1.531778, -0.221916)",
        "(-0.028758, 1.526410, -0.221419)",
        "(-0.029269, 1.520657, -0.220992)",
        "(-0.029828, 1.514473, -0.220842)",
        "(-0.029994, 1.508048, -0.220888)",
        "(-0.030042, 1.504698, -0.221003)",
        "(-0.030365, 1.497911, -0.221220)",
        "(-0.030653, 1.491047, -0.221465)",
        "(-0.030622, 1.484306, -0.221829)",
        "(-0.030222, 1.477636, -0.221988)",
        "(-0.030022, 1.474276, -0.221857)",
        "(-0.029806, 1.467559, -0.221091)",
        "(-0.029351, 1.461048, -0.219701)",
        "(-0.028396, 1.454823, -0.217739)",
        "(-0.027156, 1.449030, -0.215245)",
        "(-0.026469, 1.446294, -0.213764)",
        "(-0.024765, 1.441146, -0.210899)",
        "(-0.022992, 1.436455, -0.208017)",
        "(-0.021273, 1.431885, -0.204688)",
        "(-0.019353, 1.427497, -0.200847)",
        "(-0.018195, 1.425421, -0.198833)",
        "(-0.015672, 1.421425, -0.194510)",
        "(-0.013635, 1.417155, -0.189447)",
        "(-0.011906, 1.412799, -0.184211)",
        "(-0.010256, 1.408692, -0.179195)",
        "(-0.009522, 1.406659, -0.176657)",
        "(-0.008342, 1.402475, -0.171110)",
        "(-0.007491, 1.398140, -0.165185)",
        "(-0.006536, 1.393983, -0.159307)",
        "(-0.005644, 1.389856, -0.153455)",
        "(-0.005316, 1.387806, -0.150647)",
        "(-0.004680, 1.383894, -0.145275)",
        "(-0.004182, 1.380138, -0.140026)",
        "(-0.003549, 1.376686, -0.134817)",
        "(-0.002699, 1.373595, -0.129919)",
        "(-0.002194, 1.372269, -0.127657)",
        "(-0.001262, 1.369843, -0.123285)",
        "(-0.000216, 1.367451, -0.118742)",
        "(0.000917, 1.365398, -0.114527)",
        "(0.002089, 1.363553, -0.110444)",
        "(0.002640, 1.362631, -0.108349)",
        "(0.003856, 1.361153, -0.104137)",
        "(0.005189, 1.359948, -0.099724)",
        "(0.006595, 1.359173, -0.094995)",
        "(0.007900, 1.358782, -0.089988)",
        "(0.008523, 1.358679, -0.087379)",
        "(0.009833, 1.358625, -0.081921)",
        "(0.011142, 1.358891, -0.076396)",
        "(0.012439, 1.359476, -0.071099)",
        "(0.013563, 1.360360, -0.066224)",
        "(0.013984, 1.360852, -0.063915)",
        "(0.014704, 1.361912, -0.059307)",
        "(0.015381, 1.363278, -0.054872)",
        "(0.016183, 1.364934, -0.050731)",
        "(0.016907, 1.366925, -0.046819)",
        "(0.017228, 1.368057, -0.044833)",
        "(0.017779, 1.370566, -0.041103)",
        "(0.018139, 1.373494, -0.037969)",
        "(0.018417, 1.376706, -0.035212)",
        "(0.018811, 1.380249, -0.032768)",
        "(0.018949, 1.382119, -0.031673)",
        "(0.019324, 1.385872, -0.029640)",
        "(0.019567, 1.389555, -0.027867)",
        "(0.019678, 1.393089, -0.026135)",
        "(0.019552, 1.396309, -0.024537)",
        "(0.019540, 1.397938, -0.023881)",
        "(0.019409, 1.400984, -0.022642)",
        "(0.019331, 1.403829, -0.021493)",
        "(0.019440, 1.406526, -0.020343)",
        "(0.019454, 1.408967, -0.019151)",
        "(0.019421, 1.410104, -0.018601)",
        "(0.019263, 1.412535, -0.017687)",
        "(0.018508, 1.415108, -0.016850)",
        "(0.017807, 1.418296, -0.016079)",
        "(0.017209, 1.422116, -0.015339)",
        "(0.017011, 1.424304, -0.015017)",
        "(0.016849, 1.429137, -0.014426)",
        "(0.016733, 1.434476, -0.013986)",
        "(0.016841, 1.440307, -0.013720)",
        "(0.017094, 1.446568, -0.013539)",
        "(0.017182, 1.449751, -0.013422)",
        "(0.017298, 1.456202, -0.013371)",
        "(0.017087, 1.462748, -0.013630)",
        "(0.016684, 1.469197, -0.013969)",
        "(0.016293, 1.475685, -0.014490)",
        "(0.015912, 1.478930, -0.014870)",
        "(0.015415, 1.485385, -0.015699)",
        "(0.015423, 1.491843, -0.016560)",
        "(0.015320, 1.498065, -0.017240)",
        "(0.015639, 1.504140, -0.017993)",
        "(0.015770, 1.507048, -0.018533)",
        "(0.015794, 1.512545, -0.019623)",
        "(0.015399, 1.517486, -0.020745)",
        "(0.014516, 1.521739, -0.021799)",
        "(0.013919, 1.525436, -0.022839)",
        "(0.013650, 1.527025, -0.023269)",
        "(0.013005, 1.530022, -0.024043)",
        "(0.012304, 1.532683, -0.024734)",
        "(0.011612, 1.535117, -0.025368)",
        "(0.010962, 1.537286, -0.025792)",
        "(0.010672, 1.538231, -0.025775)",
        "(0.010342, 1.540141, -0.025414)",
        "(0.009821, 1.542041, -0.024674)",
        "(0.009366, 1.544147, -0.023841)",
        "(0.008482, 1.546537, -0.022695)",
        "(0.007591, 1.547760, -0.022047)",
        "(0.006196, 1.550675, -0.021042)",
        "(0.007001, 1.553922, -0.020399)",
        "(0.007332, 1.557151, -0.019486)",
        "(0.007344, 1.560825, -0.018505)",
        "(0.007209, 1.562739, -0.017913)",
        "(0.006758, 1.567012, -0.017141)",
        "(0.006199, 1.571555, -0.016999)",
        "(0.006218, 1.576128, -0.016927)",
        "(0.007605, 1.580381, -0.016810)",
        "(0.008455, 1.582483, -0.016745)",
        "(0.010010, 1.586457, -0.016419)",
        "(0.011476, 1.589795, -0.015693)",
        "(0.012860, 1.592820, -0.015151)",
        "(0.013868, 1.595573, -0.014893)",
        "(0.014085, 1.596756, -0.014770)",
        "(0.014427, 1.598896, -0.014427)",
        "(0.014794, 1.600851, -0.014034)",
        "(0.015043, 1.602639, -0.013620)",
        "(0.015424, 1.604473, -0.013385)",
        "(0.015678, 1.605486, -0.013349)",
        "(0.015953, 1.607424, -0.013278)",
        "(0.016211, 1.609372, -0.013397)",
        "(0.016311, 1.611368, -0.013744)",
        "(0.016128, 1.613403, -0.014149)",
        "(0.015982, 1.614462, -0.014440)",
        "(0.015827, 1.616725, -0.015392)",
        "(0.015729, 1.619183, -0.016729)",
        "(0.015744, 1.621922, -0.018376)",
        "(0.015621, 1.624668, -0.020258)",
        "(0.015706, 1.626121, -0.021370)",
        "(0.015975, 1.629003, -0.023743)",
        "(0.016025, 1.631825, -0.026116)",
        "(0.016106, 1.634595, -0.028460)",
        "(0.016452, 1.637473, -0.030894)",
        "(0.016702, 1.638964, -0.032187)",
        "(0.017121, 1.641831, -0.034854)",
        "(0.017360, 1.644600, -0.037635)",
        "(0.017107, 1.646846, -0.039957)",
        "(0.016719, 1.648734, -0.042000)",
        "(0.016660, 1.649657, -0.043006)",
        "(0.016419, 1.651424, -0.045088)",
        "(0.015894, 1.652968, -0.047240)",
        "(0.015273, 1.654173, -0.049320)",
        "(0.014746, 1.655262, -0.051238)",
        "(0.014464, 1.655611, -0.052027)",
        "(0.013862, 1.656351, -0.053658)",
        "(0.013323, 1.656902, -0.055571)",
        "(0.012981, 1.657619, -0.057756)",
        "(0.012454, 1.657882, -0.059731)",
        "(0.011990, 1.657923, -0.060592)",
        "(0.011222, 1.658101, -0.062485)",
        "(0.010724, 1.658356, -0.064442)",
        "(0.010371, 1.658623, -0.066377)",
        "(0.009925, 1.658726, -0.068273)",
        "(0.009461, 1.658767, -0.069174)",
        "(0.008838, 1.659046, -0.071140)",
        "(0.008258, 1.659069, -0.073161)",
        "(0.007565, 1.658865, -0.074980)",
        "(0.006739, 1.658597, -0.076726)",
        "(0.006352, 1.658466, -0.077650)",
        "(0.005723, 1.658006, -0.079701)",
        "(0.005152, 1.657657, -0.081808)",
        "(0.004370, 1.657236, -0.083697)",
        "(0.003357, 1.656647, -0.085425)",
        "(0.002748, 1.656304, -0.086178)",
        "(0.001601, 1.655728, -0.087764)",
        "(0.000357, 1.655250, -0.089421)",
        "(-0.000797, 1.655048, -0.091325)",
        "(-0.001786, 1.655065, -0.093371)",
        "(-0.002336, 1.655070, -0.094388)",
        "(-0.003305, 1.655110, -0.096465)",
        "(-0.003990, 1.655230, -0.098514)",
        "(-0.004473, 1.655496, -0.100469)",
        "(-0.004965, 1.655908, -0.102373)",
        "(-0.005117, 1.656194, -0.103333)",
        "(-0.005205, 1.656870, -0.105247)",
        "(-0.005251, 1.657667, -0.107241)",
        "(-0.005578, 1.658406, -0.109475)",
        "(-0.005853, 1.659159, -0.111779)",
        "(-0.005981, 1.659562, -0.112974)",
        "(-0.006258, 1.660332, -0.115504)",
        "(-0.006437, 1.661196, -0.118257)",
        "(-0.006847, 1.661938, -0.120949)",
        "(-0.007154, 1.662518, -0.123486)",
        "(-0.007328, 1.662766, -0.124696)",
        "(-0.007772, 1.663229, -0.127090)",
        "(-0.008084, 1.663670, -0.129487)",
        "(-0.008357, 1.664003, -0.131802)",
        "(-0.008503, 1.664202, -0.133970)",
        "(-0.008625, 1.664211, -0.135074)",
        "(-0.008884, 1.664093, -0.137436)",
        "(-0.009421, 1.663826, -0.140104)",
        "(-0.010123, 1.663390, -0.143038)",
        "(-0.010620, 1.662824, -0.146055)",
        "(-0.010709, 1.662508, -0.147556)",
        "(-0.010851, 1.661674, -0.150448)",
        "(-0.011173, 1.660548, -0.153273)",
        "(-0.011816, 1.659168, -0.156144)",
        "(-0.012785, 1.657470, -0.158853)",
        "(-0.013322, 1.656525, -0.160032)",
        "(-0.014076, 1.654711, -0.162449)",
        "(-0.014731, 1.652788, -0.165001)",
        "(-0.015363, 1.650775, -0.167645)",
        "(-0.016268, 1.648536, -0.170496)",
        "(-0.016651, 1.647430, -0.171944)",
        "(-0.017376, 1.645175, -0.174703)",
        "(-0.018265, 1.642740, -0.177332)",
        "(-0.019297, 1.640086, -0.179612)",
        "(-0.020031, 1.637352, -0.181801)",
        "(-0.020290, 1.635986, -0.182876)",
        "(-0.020648, 1.633179, -0.184936)",
        "(-0.020966, 1.630173, -0.186857)",
        "(-0.021309, 1.626850, -0.188579)",
        "(-0.021624, 1.623006, -0.189854)",
        "(-0.021862, 1.620946, -0.190391)",
        "(-0.022637, 1.616609, -0.191368)",
        "(-0.023592, 1.612010, -0.192309)",
        "(-0.024452, 1.607314, -0.193505)",
        "(-0.025057, 1.602450, -0.194744)",
        "(-0.025327, 1.599978, -0.195373)",
        "(-0.026070, 1.594967, -0.196629)",
        "(-0.026965, 1.589836, -0.197945)",
        "(-0.027746, 1.584724, -0.199341)",
        "(-0.028298, 1.579735, -0.200619)",
        "(-0.028599, 1.577239, -0.201184)",
        "(-0.028956, 1.572274, -0.202262)",
        "(-0.029272, 1.567405, -0.203191)",
        "(-0.029453, 1.562756, -0.203913)",
        "(-0.029221, 1.558222, -0.204613)",
        "(-0.029063, 1.555989, -0.204960)",
        "(-0.029006, 1.551452, -0.205644)",
        "(-0.029152, 1.546806, -0.206141)",
        "(-0.029185, 1.542183, -0.206586)",
        "(-0.029327, 1.537665, -0.206817)",
        "(-0.029428, 1.535450, -0.206789)",
        "(-0.029462, 1.531134, -0.206601)",
        "(-0.029388, 1.526991, -0.206438)",
        "(-0.029392, 1.523046, -0.206411)",
        "(-0.029168, 1.519231, -0.206397)",
        "(-0.029006, 1.517313, -0.206320)",
        "(-0.028646, 1.513481, -0.205861)",
        "(-0.028456, 1.509541, -0.205018)",
        "(-0.028329, 1.505592, -0.204170)",
        "(-0.027997, 1.501867, -0.203551)",
        "(-0.027787, 1.500008, -0.203257)",
        "(-0.027300, 1.496240, -0.202644)",
        "(-0.026707, 1.492390, -0.201860)",
        "(-0.026009, 1.488370, -0.200694)",
        "(-0.025311, 1.484190, -0.199154)",
        "(-0.025042, 1.482006, -0.198238)",
        "(-0.024445, 1.477600, -0.196328)",
        "(-0.023747, 1.473128, -0.194246)",
        "(-0.023104, 1.468557, -0.191916)",
        "(-0.022545, 1.463935, -0.189281)",
        "(-0.022219, 1.461651, -0.187881)",
        "(-0.021670, 1.457179, -0.185160)",
        "(-0.021412, 1.452729, -0.182196)",
        "(-0.021108, 1.448280, -0.178842)",
        "(-0.020709, 1.443884, -0.175327)",
        "(-0.020479, 1.441743, -0.173516)",
        "(-0.020101, 1.437475, -0.169852)",
        "(-0.019566, 1.433412, -0.166268)",
        "(-0.018858, 1.429537, -0.162717)",
        "(-0.018143, 1.425759, -0.159072)",
        "(-0.017742, 1.423904, -0.157150)",
        "(-0.016980, 1.420102, -0.153124)",
        "(-0.016224, 1.416466, -0.148780)",
        "(-0.015559, 1.412955, -0.144356)",
        "(-0.014947, 1.409743, -0.140159)",
        "(-0.014602, 1.408333, -0.138189)",
        "(-0.013800, 1.405797, -0.134125)",
        "(-0.012932, 1.403461, -0.129692)",
        "(-0.011831, 1.401275, -0.124951)",
        "(-0.010494, 1.399349, -0.120040)",
        "(-0.009921, 1.398414, -0.117430)",
        "(-0.008740, 1.396584, -0.112179)",
        "(-0.007584, 1.394891, -0.107081)",
        "(-0.006538, 1.393268, -0.102128)",
        "(-0.005608, 1.391642, -0.097119)",
        "(-0.005185, 1.390890, -0.094643)",
        "(-0.004390, 1.389521, -0.089784)",
        "(-0.003519, 1.388370, -0.085199)",
        "(-0.002778, 1.387471, -0.080817)",
        "(-0.002134, 1.386791, -0.076688)",
        "(-0.001817, 1.386556, -0.074727)",
        "(-0.001144, 1.386401, -0.070898)",
        "(-0.000444, 1.386630, -0.067215)",
        "(0.000284, 1.387213, -0.063854)",
        "(0.000937, 1.388030, -0.060738)",
        "(0.001138, 1.388533, -0.059250)",
        "(0.001568, 1.389445, -0.056090)",
        "(0.002092, 1.390441, -0.052877)",
        "(0.002540, 1.391524, -0.049633)",
        "(0.003166, 1.392674, -0.046221)",
        "(0.003543, 1.393258, -0.044457)",
        "(0.004276, 1.394573, -0.041006)",
        "(0.004992, 1.396252, -0.037876)",
        "(0.005731, 1.398354, -0.035183)",
        "(0.006323, 1.400871, -0.032918)",
        "(0.006614, 1.402262, -0.031824)",
        "(0.007232, 1.405212, -0.029789)",
        "(0.007728, 1.408495, -0.028048)",
        "(0.007896, 1.411772, -0.026236)",
        "(0.008004, 1.415243, -0.024431)",
        "(0.008156, 1.417122, -0.023569)",
        "(0.008477, 1.421033, -0.021999)",
        "(0.008825, 1.425253, -0.020614)",
        "(0.009437, 1.429644, -0.019162)",
        "(0.010410, 1.434220, -0.017614)",
        "(0.010942, 1.436491, -0.016830)",
        "(0.011884, 1.440796, -0.015170)",
        "(0.012738, 1.444869, -0.013598)",
        "(0.013257, 1.448762, -0.012368)",
        "(0.013629, 1.452518, -0.011556)",
        "(0.013678, 1.454286, -0.011236)",
        "(0.013680, 1.457633, -0.010566)",
        "(0.013702, 1.460946, -0.010217)",
        "(0.013475, 1.464220, -0.010270)",
        "(0.013172, 1.467608, -0.010754)",
        "(0.013059, 1.469319, -0.010988)",
        "(0.013059, 1.472683, -0.011165)",
        "(0.013301, 1.476121, -0.011192)",
        "(0.013396, 1.479555, -0.010979)",
        "(0.013225, 1.483064, -0.010734)",
        "(0.013137, 1.485003, -0.010661)",
        "(0.013003, 1.489136, -0.010668)",
        "(0.013013, 1.493406, -0.010819)",
        "(0.013026, 1.497840, -0.011066)",
        "(0.012964, 1.502388, -0.011524)",
        "(0.012945, 1.504780, -0.011876)",
        "(0.012885, 1.509495, -0.012605)",
        "(0.012993, 1.514198, -0.013201)",
        "(0.013192, 1.518818, -0.013714)",
        "(0.013230, 1.523404, -0.014438)",
        "(0.013137, 1.525672, -0.014895)",
        "(0.012743, 1.530142, -0.015872)",
        "(0.012479, 1.534455, -0.016568)",
        "(0.012573, 1.538666, -0.017271)",
        "(0.012364, 1.542616, -0.017746)",
        "(0.012261, 1.544519, -0.017949)",
        "(0.012049, 1.548205, -0.018356)",
        "(0.011986, 1.551786, -0.018742)",
        "(0.011795, 1.555170, -0.019050)",
        "(0.011204, 1.558338, -0.019363)",
        "(0.010778, 1.559852, -0.019540)",
        "(0.010259, 1.562909, -0.019792)",
        "(0.009918, 1.565920, -0.019728)",
        "(0.009571, 1.568629, -0.019262)",
        "(0.009350, 1.571325, -0.018801)",
        "(0.009181, 1.572675, -0.018554)",
        "(0.008745, 1.575393, -0.018059)",
        "(0.008318, 1.578273, -0.017625)",
        "(0.007879, 1.581192, -0.017081)",
        "(0.007434, 1.584232, -0.016326)",
        "(0.007332, 1.585854, -0.015931)",
        "(0.007419, 1.589245, -0.015181)",
        "(0.007600, 1.592727, -0.014480)",
        "(0.007616, 1.596246, -0.013977)",
        "(0.007655, 1.599767, -0.013586)",
        "(0.007739, 1.601548, -0.013439)",
        "(0.007964, 1.605001, -0.013112)",
        "(0.008245, 1.608368, -0.012833)",
        "(0.008563, 1.611722, -0.012578)",
        "(0.008786, 1.614945, -0.012482)",
        "(0.008900, 1.616493, -0.012480)",
        "(0.009118, 1.619540, -0.012486)",
        "(0.009287, 1.622484, -0.012697)",
        "(0.009393, 1.625408, -0.013266)",
        "(0.009324, 1.628027, -0.013738)",
        "(0.009326, 1.629196, -0.013888)",
        "(0.009208, 1.631428, -0.014282)",
        "(0.009085, 1.633728, -0.015022)",
        "(0.008733, 1.636355, -0.016506)",
        "(0.007999, 1.639128, -0.018338)",
        "(0.007620, 1.640540, -0.019332)",
        "(0.006817, 1.643480, -0.021451)",
        "(0.006146, 1.646128, -0.023345)",
        "(0.005517, 1.648667, -0.025402)",
        "(0.004954, 1.651236, -0.028012)",
        "(0.004718, 1.652528, -0.029567)",
        "(0.004210, 1.655160, -0.032978)",
        "(0.003684, 1.657630, -0.036788)",
        "(0.003285, 1.659838, -0.040998)",
        "(0.002969, 1.661707, -0.045604)",
        "(0.002857, 1.662598, -0.048100)",
        "(0.002585, 1.664177, -0.053317)",
        "(0.002234, 1.665508, -0.058935)",
        "(0.001827, 1.666680, -0.065018)",
        "(0.001162, 1.667633, -0.071423)",
        "(0.000728, 1.667926, -0.074681)",
        "(0.000045, 1.668376, -0.081076)",
        "(-0.000677, 1.668649, -0.087360)",
        "(-0.001426, 1.668727, -0.093629)",
        "(-0.002049, 1.668883, -0.099874)",
        "(-0.002262, 1.669037, -0.103005)",
        "(-0.002632, 1.669440, -0.109304)",
        "(-0.002843, 1.669755, -0.115290)",
        "(-0.002943, 1.669819, -0.120579)",
        "(-0.002911, 1.669775, -0.125292)",
        "(-0.002999, 1.669796, -0.127500)",
        "(-0.003307, 1.669920, -0.131838)",
        "(-0.003634, 1.670058, -0.135908)",
        "(-0.003885, 1.670041, -0.139350)",
        "(-0.003876, 1.670129, -0.142468)",
        "(-0.003797, 1.670223, -0.143960)",
        "(-0.003580, 1.670485, -0.146867)",
        "(-0.003179, 1.670922, -0.149901)",
        "(-0.002902, 1.671314, -0.152903)",
        "(-0.002645, 1.671607, -0.155776)",
        "(-0.002455, 1.671739, -0.157261)",
        "(-0.002012, 1.671934, -0.160342)",
        "(-0.001796, 1.672071, -0.163148)",
        "(-0.001847, 1.671922, -0.165634)",
        "(-0.001967, 1.671465, -0.167966)",
        "(-0.002044, 1.671139, -0.169114)",
        "(-0.002207, 1.670416, -0.171727)",
        "(-0.002508, 1.669459, -0.174435)",
        "(-0.002680, 1.668235, -0.177340)",
        "(-0.002728, 1.666395, -0.180184)",
        "(-0.002791, 1.665141, -0.181457)",
        "(-0.003166, 1.662229, -0.183955)",
        "(-0.003733, 1.658754, -0.186555)",
        "(-0.004146, 1.654707, -0.189171)",
        "(-0.004589, 1.649992, -0.191745)",
        "(-0.004908, 1.647242, -0.192825)",
        "(-0.006005, 1.641504, -0.194664)",
        "(-0.007664, 1.635182, -0.195979)",
        "(-0.009102, 1.628620, -0.197078)",
        "(-0.010157, 1.621960, -0.198077)",
        "(-0.010590, 1.618608, -0.198617)",
        "(-0.011475, 1.611881, -0.199794)",
        "(-0.012792, 1.604971, -0.200689)",
        "(-0.014076, 1.597887, -0.201028)",
        "(-0.015417, 1.590785, -0.200524)",
        "(-0.016184, 1.587239, -0.200078)",
        "(-0.017464, 1.580388, -0.199255)",
        "(-0.018527, 1.574052, -0.198700)",
        "(-0.019345, 1.568287, -0.198537)",
        "(-0.020142, 1.562973, -0.198589)",
        "(-0.020579, 1.560443, -0.198591)",
        "(-0.021729, 1.555493, -0.198173)",
        "(-0.022702, 1.551056, -0.197788)",
        "(-0.023458, 1.547380, -0.197911)",
        "(-0.023725, 1.544689, -0.198940)",
        "(-0.023834, 1.543657, -0.199824)",
        "(-0.023608, 1.542052, -0.201829)",
        "(-0.023243, 1.541049, -0.204385)",
        "(-0.023128, 1.540400, -0.207275)",
        "(-0.023039, 1.539690, -0.210120)",
        "(-0.022926, 1.539479, -0.211603)",
        "(-0.022587, 1.539274, -0.214652)",
        "(-0.021987, 1.539320, -0.218046)",
        "(-0.021444, 1.539718, -0.221714)",
        "(-0.020995, 1.540372, -0.225606)",
        "(-0.020713, 1.540764, -0.227530)",
        "(-0.020403, 1.541298, -0.230903)",
        "(-0.019946, 1.541590, -0.233028)",
        "(-0.019820, 1.541647, -0.234295)",
        "(-0.019868, 1.541822, -0.234628)",
        "(-0.019797, 1.541889, -0.234977)",
        "(-0.019679, 1.542017, -0.234705)",
        "(-0.019531, 1.542073, -0.234163)",
        "(-0.019643, 1.542053, -0.233564)",
        "(-0.019836, 1.541932, -0.232228)",
        "(-0.020001, 1.541755, -0.231694)",
        "(-0.020210, 1.541218, -0.230455)",
        "(-0.020292, 1.540479, -0.228834)",
        "(-0.020365, 1.539557, -0.227132)",
        "(-0.020671, 1.538272, -0.225648)",
        "(-0.020782, 1.537602, -0.225075)",
        "(-0.020921, 1.536125, -0.224277)",
        "(-0.020947, 1.534409, -0.223621)",
        "(-0.020820, 1.532536, -0.223519)",
        "(-0.020479, 1.530617, -0.223880)",
        "(-0.020290, 1.529878, -0.224327)",
        "(-0.019961, 1.527626, -0.225331)",
        "(-0.019898, 1.525443, -0.226233)",
        "(-0.019597, 1.523484, -0.227418)",
        "(-0.019190, 1.521599, -0.228502)",
        "(-0.019015, 1.520653, -0.228851)",
        "(-0.018611, 1.518685, -0.229068)",
        "(-0.018448, 1.516680, -0.228646)",
        "(-0.018394, 1.514619, -0.227369)",
        "(-0.018118, 1.512613, -0.225206)",
        "(-0.018001, 1.511630, -0.223874)",
        "(-0.017865, 1.509668, -0.220997)",
        "(-0.017879, 1.507697, -0.217925)",
        "(-0.018059, 1.505835, -0.214846)",
        "(-0.018087, 1.504102, -0.211708)",
        "(-0.018084, 1.503187, -0.210098)",
        "(-0.018243, 1.501197, -0.206705)",
        "(-0.018733, 1.499134, -0.203260)",
        "(-0.019247, 1.497049, -0.199740)",
        "(-0.019635, 1.495073, -0.196308)",
        "(-0.019583, 1.494246, -0.194776)",
        "(-0.019513, 1.492671, -0.192051)",
        "(-0.019458, 1.491217, -0.189688)",
        "(-0.019452, 1.489744, -0.187572)",
        "(-0.019527, 1.488263, -0.186047)",
        "(-0.019424, 1.487524, -0.185459)",
        "(-0.019181, 1.485907, -0.184283)",
        "(-0.018969, 1.483963, -0.182876)",
        "(-0.018692, 1.481786, -0.181501)",
        "(-0.018218, 1.479325, -0.180435)",
        "(-0.018085, 1.477931, -0.180052)",
        "(-0.017970, 1.474962, -0.179380)",
        "(-0.018176, 1.471656, -0.178622)",
        "(-0.018076, 1.468158, -0.177774)",
        "(-0.017757, 1.464317, -0.176880)",
        "(-0.017548, 1.462247, -0.176439)",
        "(-0.017199, 1.458021, -0.175595)",
        "(-0.017065, 1.453347, -0.174600)",
        "(-0.016862, 1.448461, -0.173461)",
        "(-0.016605, 1.443197, -0.172175)",
        "(-0.016478, 1.440297, -0.171418)",
        "(-0.016380, 1.434340, -0.169529)",
        "(-0.016442, 1.428248, -0.167379)",
        "(-0.016489, 1.422228, -0.164883)",
        "(-0.016539, 1.416425, -0.162171)",
        "(-0.016519, 1.413756, -0.160798)",
        "(-0.016673, 1.408869, -0.158008)",
        "(-0.017277, 1.404592, -0.154499)",
        "(-0.017911, 1.401294, -0.150058)",
        "(-0.017939, 1.399209, -0.144811)",
        "(-0.017840, 1.398527, -0.142035)",
        "(-0.017434, 1.397974, -0.135998)",
        "(-0.016851, 1.397909, -0.129744)",
        "(-0.016260, 1.398272, -0.123526)",
        "(-0.015583, 1.398828, -0.117660)",
        "(-0.015516, 1.399119, -0.114848)",
        "(-0.015645, 1.399701, -0.109280)",
        "(-0.015756, 1.400347, -0.103843)",
        "(-0.015624, 1.401034, -0.098820)",
        "(-0.015562, 1.401542, -0.094077)",
        "(-0.015556, 1.401688, -0.091736)",
        "(-0.015574, 1.401672, -0.087007)",
        "(-0.015564, 1.401344, -0.082443)",
        "(-0.015400, 1.400671, -0.078091)",
        "(-0.015122, 1.399818, -0.073822)",
        "(-0.014869, 1.399444, -0.071863)",
        "(-0.014267, 1.398618, -0.068297)",
        "(-0.013483, 1.397883, -0.065222)",
        "(-0.012998, 1.397077, -0.062363)",
        "(-0.012711, 1.396313, -0.059600)",
        "(-0.012520, 1.396015, -0.058241)",
        "(-0.012507, 1.395463, -0.055349)",
        "(-0.012425, 1.395377, -0.052431)",
        "(-0.012330, 1.395880, -0.049791)",
        "(-0.012027, 1.397132, -0.047358)",
        "(-0.011921, 1.397894, -0.046204)",
        "(-0.011549, 1.399938, -0.043857)",
        "(-0.010993, 1.402411, -0.041372)",
        "(-0.010295, 1.405247, -0.038997)",
        "(-0.009603, 1.408320, -0.036824)",
        "(-0.009209, 1.409924, -0.035765)",
        "(-0.008326, 1.413348, -0.034030)",
        "(-0.007496, 1.416909, -0.032860)",
        "(-0.006859, 1.420403, -0.031905)",
        "(-0.006485, 1.423969, -0.031049)",
        "(-0.006349, 1.425963, -0.030748)",
        "(-0.006135, 1.430147, -0.030419)",
        "(-0.006244, 1.434728, -0.030319)",
        "(-0.006045, 1.439692, -0.030404)",
        "(-0.005482, 1.445073, -0.030551)",
        "(-0.005181, 1.447930, -0.030574)",
        "(-0.004578, 1.453505, -0.030371)",
        "(-0.004137, 1.459037, -0.030074)",
        "(-0.004152, 1.464400, -0.029619)",
        "(-0.003972, 1.469681, -0.029132)",
        "(-0.003839, 1.472223, -0.028862)",
        "(-0.003642, 1.477226, -0.028313)",
        "(-0.003370, 1.482078, -0.027722)",
        "(-0.003132, 1.486856, -0.027183)",
        "(-0.002961, 1.491564, -0.026782)",
        "(-0.002903, 1.493782, -0.026528)",
        "(-0.002900, 1.497945, -0.025733)",
        "(-0.002753, 1.502004, -0.025007)",
        "(-0.002581, 1.506009, -0.024359)",
        "(-0.002401, 1.509979, -0.023728)",
        "(-0.002335, 1.511942, -0.023424)",
        "(-0.002050, 1.515842, -0.022850)",
        "(-0.001933, 1.519665, -0.022298)",
        "(-0.001902, 1.523468, -0.021947)",
        "(-0.002220, 1.527186, -0.021625)",
        "(-0.002434, 1.528972, -0.021361)",
        "(-0.002671, 1.532573, -0.020764)",
        "(-0.002757, 1.536257, -0.020315)",
        "(-0.003034, 1.540117, -0.020064)",
        "(-0.003101, 1.544266, -0.019955)",
        "(-0.002938, 1.546462, -0.019951)",
        "(-0.002455, 1.550894, -0.019867)",
        "(-0.001947, 1.555427, -0.019778)",
        "(-0.001488, 1.560048, -0.019853)",
        "(-0.001043, 1.564901, -0.020197)",
        "(-0.000945, 1.567469, -0.020490)",
        "(-0.001005, 1.572765, -0.021209)",
        "(-0.001322, 1.578623, -0.022415)",
        "(-0.001388, 1.584741, -0.023830)",
        "(-0.000852, 1.590882, -0.025149)",
        "(-0.000554, 1.593990, -0.025760)",
        "(0.000319, 1.600217, -0.027009)",
        "(0.001400, 1.606344, -0.028190)",
        "(0.002570, 1.612322, -0.029201)",
        "(0.003807, 1.617906, -0.030173)",
        "(0.004429, 1.620501, -0.030721)",
        "(0.005350, 1.625380, -0.031797)",
        "(0.005393, 1.629865, -0.033121)",
        "(0.004858, 1.633807, -0.034655)",
        "(0.004194, 1.637317, -0.036284)",
        "(0.003975, 1.638996, -0.037173)",
        "(0.003713, 1.642126, -0.039084)",
        "(0.003793, 1.644852, -0.040984)",
        "(0.003679, 1.647185, -0.042780)",
        "(0.003428, 1.649271, -0.044796)",
        "(0.003284, 1.650299, -0.045980)",
        "(0.002987, 1.652290, -0.048813)",
        "(0.002500, 1.654129, -0.052046)",
        "(0.001928, 1.655636, -0.055483)",
        "(0.001295, 1.656591, -0.058665)",
        "(0.001004, 1.656985, -0.060345)",
        "(0.000422, 1.657678, -0.063933)",
        "(-0.000241, 1.658201, -0.067749)",
        "(-0.000828, 1.658686, -0.071987)",
        "(-0.001201, 1.659180, -0.076744)",
        "(-0.001484, 1.659364, -0.079254)",
        "(-0.002341, 1.659622, -0.084334)",
        "(-0.003269, 1.659644, -0.089351)",
        "(-0.003982, 1.659610, -0.094178)",
        "(-0.004867, 1.659508, -0.098962)",
        "(-0.005319, 1.659546, -0.101376)",
        "(-0.006290, 1.659748, -0.106169)",
        "(-0.007127, 1.660123, -0.111015)",
        "(-0.007680, 1.660646, -0.115974)",
        "(-0.008183, 1.661187, -0.120916)",
        "(-0.008469, 1.661373, -0.123273)",
        "(-0.008824, 1.661737, -0.127852)",
        "(-0.009135, 1.662071, -0.132309)",
        "(-0.009290, 1.662442, -0.136895)",
        "(-0.009031, 1.662848, -0.141700)",
        "(-0.008996, 1.662980, -0.144080)",
        "(-0.009328, 1.663063, -0.148650)",
        "(-0.009653, 1.663075, -0.153057)",
        "(-0.009594, 1.662961, -0.157173)",
        "(-0.009519, 1.662579, -0.160864)",
        "(-0.009479, 1.662283, -0.162636)",
        "(-0.009497, 1.661402, -0.166143)",
        "(-0.009529, 1.660278, -0.169736)",
        "(-0.009514, 1.658906, -0.173540)",
        "(-0.009533, 1.657203, -0.177279)",
        "(-0.009615, 1.656225, -0.179062)",
        "(-0.009963, 1.653825, -0.182320)",
        "(-0.010504, 1.650980, -0.185326)",
        "(-0.011138, 1.647904, -0.188263)",
        "(-0.012048, 1.644662, -0.191163)",
        "(-0.012453, 1.642993, -0.192635)",
        "(-0.013208, 1.639495, -0.195721)",
        "(-0.014068, 1.635855, -0.198760)",
        "(-0.014904, 1.632140, -0.201771)",
        "(-0.015576, 1.628383, -0.204745)",
        "(-0.015861, 1.626486, -0.206255)",
        "(-0.016475, 1.622691, -0.209168)",
        "(-0.017105, 1.618861, -0.211758)",
        "(-0.017471, 1.615039, -0.213925)",
        "(-0.017797, 1.611240, -0.215703)",
        "(-0.018157, 1.609326, -0.216463)",
        "(-0.018911, 1.605561, -0.218082)",
        "(-0.019274, 1.602039, -0.219898)",
        "(-0.019531, 1.598803, -0.221746)",
        "(-0.019960, 1.595539, -0.223363)",
        "(-0.020113, 1.593912, -0.224071)",
        "(-0.020335, 1.590595, -0.225091)",
        "(-0.020475, 1.587214, -0.225531)",
        "(-0.020690, 1.583827, -0.225798)",
        "(-0.020706, 1.580614, -0.226316)",
        "(-0.020644, 1.579111, -0.226620)",
        "(-0.020681, 1.576168, -0.227259)",
        "(-0.020846, 1.573126, -0.227861)",
        "(-0.021114, 1.570004, -0.228414)",
        "(-0.021549, 1.566922, -0.228684)",
        "(-0.021865, 1.565360, -0.228641)",
        "(-0.022413, 1.562280, -0.228351)",
        "(-0.022753, 1.559396, -0.227871)",
        "(-0.023192, 1.556652, -0.227190)",
        "(-0.023648, 1.553966, -0.226512)",
        "(-0.023871, 1.552643, -0.226185)",
        "(-0.024310, 1.550004, -0.225535)",
        "(-0.024786, 1.547298, -0.224710)",
        "(-0.025365, 1.544343, -0.223722)",
        "(-0.026082, 1.541110, -0.222509)",
        "(-0.026509, 1.539375, -0.221779)",
        "(-0.027426, 1.535816, -0.220272)",
        "(-0.028120, 1.532227, -0.218841)",
        "(-0.028668, 1.528525, -0.217430)",
        "(-0.029144, 1.524635, -0.215776)",
        "(-0.029509, 1.522486, -0.214648)",
        "(-0.030203, 1.517939, -0.211945)",
        "(-0.030655, 1.513209, -0.208946)",
        "(-0.030989, 1.508485, -0.206023)",
        "(-0.031449, 1.503848, -0.203296)",
        "(-0.031600, 1.501626, -0.202110)",
        "(-0.031860, 1.497288, -0.199958)",
        "(-0.032345, 1.493023, -0.198049)",
        "(-0.032762, 1.488834, -0.196233)",
        "(-0.033250, 1.484701, -0.194380)",
        "(-0.033401, 1.482665, -0.193458)",
        "(-0.033651, 1.478601, -0.191623)",
        "(-0.033890, 1.474639, -0.189797)",
        "(-0.034137, 1.470753, -0.187862)",
        "(-0.034375, 1.466876, -0.185750)",
        "(-0.034515, 1.464962, -0.184753)",
        "(-0.034824, 1.461142, -0.182796)",
        "(-0.034985, 1.457492, -0.180944)",
        "(-0.035035, 1.453985, -0.179015)",
        "(-0.035199, 1.450550, -0.176932)",
        "(-0.035197, 1.448890, -0.175848)",
        "(-0.035143, 1.445682, -0.173568)",
        "(-0.035088, 1.442555, -0.171172)",
        "(-0.035089, 1.439556, -0.168533)",
        "(-0.035149, 1.436590, -0.165529)",
        "(-0.035127, 1.435149, -0.163909)",
        "(-0.035147, 1.432230, -0.160521)",
        "(-0.035116, 1.429378, -0.156904)",
        "(-0.035042, 1.426556, -0.152894)",
        "(-0.034794, 1.423831, -0.148549)",
        "(-0.034707, 1.422510, -0.146267)",
        "(-0.034623, 1.420084, -0.141590)",
        "(-0.034515, 1.417945, -0.136688)",
        "(-0.034250, 1.416170, -0.131625)",
        "(-0.034028, 1.414827, -0.126376)",
        "(-0.033920, 1.414275, -0.123771)",
        "(-0.033759, 1.413605, -0.118686)",
        "(-0.033588, 1.413424, -0.113840)",
        "(-0.033707, 1.413535, -0.108882)",
        "(-0.033904, 1.414228, -0.103686)",
        "(-0.033746, 1.415001, -0.101160)",
        "(-0.033223, 1.417080, -0.096293)",
        "(-0.032578, 1.419655, -0.091432)",
        "(-0.031797, 1.422599, -0.086622)",
        "(-0.031214, 1.425722, -0.081916)",
        "(-0.030910, 1.427312, -0.079621)",
        "(-0.030270, 1.430411, -0.075244)",
        "(-0.029516, 1.433380, -0.071384)",
        "(-0.028933, 1.436021, -0.067962)",
        "(-0.028496, 1.438427, -0.064784)",
        "(-0.028287, 1.439511, -0.063322)",
        "(-0.027821, 1.441385, -0.060371)",
        "(-0.027179, 1.442839, -0.057451)",
        "(-0.026529, 1.443678, -0.054413)",
        "(-0.026269, 1.443861, -0.051470)",
        "(-0.026308, 1.443693, -0.050082)",
        "(-0.026443, 1.443115, -0.047404)",
        "(-0.026502, 1.442242, -0.044768)",
        "(-0.026532, 1.441167, -0.041792)",
        "(-0.026298, 1.440012, -0.038474)",
        "(-0.026172, 1.439398, -0.036790)",
        "(-0.026011, 1.438120, -0.033449)",
        "(-0.025929, 1.436798, -0.030070)",
        "(-0.025719, 1.435458, -0.026555)",
        "(-0.025571, 1.434301, -0.023185)",
        "(-0.025536, 1.433773, -0.021490)",
        "(-0.025550, 1.432896, -0.018142)",
        "(-0.025702, 1.432354, -0.014998)",
        "(-0.026001, 1.432028, -0.011902)",
        "(-0.026535, 1.431837, -0.008619)",
        "(-0.026798, 1.431891, -0.006985)",
        "(-0.027073, 1.432448, -0.003822)",
        "(-0.027337, 1.433281, -0.000887)",
        "(-0.027835, 1.434208, 0.001705)",
        "(-0.028402, 1.435381, 0.003639)",
        "(-0.028715, 1.436046, 0.004441)",
        "(-0.029573, 1.437473, 0.005656)",
        "(-0.030730, 1.438772, 0.006389)",
        "(-0.031677, 1.440281, 0.006609)",
        "(-0.032745, 1.441874, 0.006596)",
        "(-0.033291, 1.442659, 0.006621)",
        "(-0.033784, 1.444484, 0.006856)",
        "(-0.033927, 1.446548, 0.007250)",
        "(-0.033937, 1.448660, 0.007855)",
        "(-0.033938, 1.450719, 0.008571)",
        "(-0.034004, 1.451658, 0.009004)",
        "(-0.034134, 1.453460, 0.009967)",
        "(-0.034133, 1.455331, 0.010937)",
        "(-0.033838, 1.457429, 0.011907)",
        "(-0.033296, 1.459901, 0.012947)",
        "(-0.032909, 1.461252, 0.013559)",
        "(-0.032030, 1.464123, 0.014818)",
        "(-0.031245, 1.467226, 0.015971)",
        "(-0.030425, 1.470696, 0.016778)",
        "(-0.030391, 1.474829, 0.016352)",
        "(-0.030228, 1.476681, 0.016637)",
        "(-0.029512, 1.480714, 0.017388)",
        "(-0.028829, 1.484986, 0.017898)",
        "(-0.028152, 1.489510, 0.018113)",
        "(-0.027627, 1.494316, 0.018250)",
        "(-0.027417, 1.496782, 0.018271)",
        "(-0.026915, 1.501617, 0.018387)",
        "(-0.026362, 1.506607, 0.018245)",
        "(-0.025730, 1.511727, 0.017653)",
        "(-0.025054, 1.517188, 0.016751)",
        "(-0.024899, 1.520069, 0.016232)",
        "(-0.024709, 1.526242, 0.014575)",
        "(-0.024037, 1.532758, 0.012572)",
        "(-0.023221, 1.539101, 0.010517)",
        "(-0.022436, 1.545022, 0.008544)",
        "(-0.022065, 1.547729, 0.007760)",
        "(-0.021525, 1.552923, 0.006409)",
        "(-0.021144, 1.557907, 0.004832)",
        "(-0.020594, 1.563077, 0.002710)",
        "(-0.020097, 1.568149, 0.000541)",
        "(-0.019854, 1.570697, -0.000544)",
        "(-0.019483, 1.575814, -0.002673)",
        "(-0.019288, 1.580880, -0.004439)",
        "(-0.019280, 1.585954, -0.005487)",
        "(-0.019007, 1.591449, -0.006391)",
        "(-0.018688, 1.594416, -0.006993)",
        "(-0.017734, 1.600701, -0.008519)",
        "(-0.016477, 1.607184, -0.010055)",
        "(-0.015077, 1.613395, -0.011094)",
        "(-0.013208, 1.619443, -0.011840)",
        "(-0.012308, 1.622207, -0.012051)",
        "(-0.010615, 1.627401, -0.012471)",
        "(-0.009174, 1.631929, -0.012856)",
        "(-0.008076, 1.635997, -0.013263)",
        "(-0.007303, 1.639320, -0.013559)",
        "(-0.006979, 1.640787, -0.013734)",
        "(-0.006652, 1.643234, -0.014084)",
        "(-0.006352, 1.645235, -0.014427)",
        "(-0.006441, 1.646820, -0.014739)",
        "(-0.006592, 1.648124, -0.015249)",
        "(-0.006500, 1.648685, -0.015553)",
        "(-0.006323, 1.650196, -0.016281)",
        "(-0.006563, 1.651381, -0.016950)",
        "(-0.006948, 1.652784, -0.017977)",
        "(-0.007190, 1.654300, -0.019362)",
        "(-0.007310, 1.655047, -0.020026)",
        "(-0.007680, 1.656540, -0.021342)",
        "(-0.007939, 1.658157, -0.022742)",
        "(-0.007910, 1.660147, -0.024430)",
        "(-0.007887, 1.662307, -0.026144)",
        "(-0.007817, 1.663469, -0.027098)",
        "(-0.007777, 1.665893, -0.029227)",
        "(-0.007798, 1.668543, -0.031894)",
        "(-0.007616, 1.671458, -0.035037)",
        "(-0.007454, 1.674364, -0.038166)",
        "(-0.007390, 1.675732, -0.039635)",
        "(-0.007159, 1.678420, -0.042632)",
        "(-0.006746, 1.680997, -0.045817)",
        "(-0.006443, 1.683433, -0.049038)",
        "(-0.006276, 1.685703, -0.052582)",
        "(-0.006212, 1.686747, -0.054439)",
        "(-0.005959, 1.688636, -0.058327)",
        "(-0.005668, 1.690178, -0.062281)",
        "(-0.005551, 1.691243, -0.066294)",
        "(-0.005507, 1.691963, -0.070680)",
        "(-0.005684, 1.692156, -0.073025)",
        "(-0.006169, 1.692345, -0.077822)",
        "(-0.006661, 1.692285, -0.082980)",
        "(-0.007371, 1.691953, -0.088155)",
        "(-0.008242, 1.691265, -0.093552)",
        "(-0.008754, 1.690736, -0.096278)",
        "(-0.009715, 1.689463, -0.101804)",
        "(-0.011040, 1.687876, -0.107230)",
        "(-0.012616, 1.686159, -0.112739)",
        "(-0.013689, 1.684515, -0.118366)",
        "(-0.014083, 1.683652, -0.121094)",
        "(-0.014927, 1.681513, -0.125880)",
        "(-0.015889, 1.678779, -0.130023)",
        "(-0.017052, 1.675738, -0.134138)",
        "(-0.018260, 1.672653, -0.138478)",
        "(-0.018740, 1.671079, -0.140631)",
        "(-0.019666, 1.667708, -0.144495)",
        "(-0.020387, 1.663899, -0.147874)",
        "(-0.021107, 1.659537, -0.150857)",
        "(-0.022209, 1.654902, -0.153837)",
        "(-0.022670, 1.652526, -0.155430)",
        "(-0.023398, 1.647681, -0.158611)",
        "(-0.024144, 1.642534, -0.161669)",
        "(-0.025079, 1.637254, -0.164531)",
        "(-0.026473, 1.631917, -0.167555)",
        "(-0.027299, 1.629350, -0.169179)",
        "(-0.029011, 1.624385, -0.172524)",
        "(-0.030584, 1.619869, -0.175771)",
        "(-0.032244, 1.615705, -0.178795)",
        "(-0.033743, 1.611808, -0.181465)",
        "(-0.034387, 1.610012, -0.182666)",
        "(-0.035304, 1.606918, -0.185103)",
        "(-0.035800, 1.604477, -0.187685)",
        "(-0.036284, 1.602637, -0.190331)",
        "(-0.036642, 1.601300, -0.192764)",
        "(-0.036675, 1.600806, -0.193964)",
        "(-0.036379, 1.600032, -0.196267)",
        "(-0.036090, 1.599465, -0.198645)",
        "(-0.035988, 1.599014, -0.201163)",
        "(-0.035756, 1.598853, -0.204079)",
        "(-0.035464, 1.598933, -0.205620)",
        "(-0.034919, 1.599261, -0.208630)",
        "(-0.034332, 1.599620, -0.211659)",
        "(-0.033552, 1.599766, -0.214680)",
        "(-0.033440, 1.599516, -0.217835)",
        "(-0.033588, 1.599258, -0.219366)",
        "(-0.033678, 1.598785, -0.222337)",
        "(-0.033339, 1.598240, -0.225238)",
        "(-0.032685, 1.597455, -0.227802)",
        "(-0.032410, 1.595937, -0.229828)",
        "(-0.032493, 1.594873, -0.230468)",
        "(-0.032777, 1.592378, -0.231378)",
        "(-0.032856, 1.589441, -0.231860)",
        "(-0.033183, 1.585998, -0.232126)",
        "(-0.033919, 1.582073, -0.232353)",
        "(-0.034420, 1.579989, -0.232455)",
        "(-0.035568, 1.575674, -0.232564)",
        "(-0.036563, 1.570976, -0.232444)",
        "(-0.037541, 1.565688, -0.231983)",
        "(-0.038771, 1.559921, -0.230872)",
        "(-0.039380, 1.556828, -0.229919)",
        "(-0.040234, 1.550412, -0.227388)",
        "(-0.041044, 1.543813, -0.224215)",
        "(-0.042237, 1.536957, -0.220608)",
        "(-0.043492, 1.529945, -0.216697)",
        "(-0.043905, 1.526527, -0.214717)",
        "(-0.044221, 1.519965, -0.210869)",
        "(-0.044278, 1.513837, -0.207156)",
        "(-0.044160, 1.508003, -0.203542)",
        "(-0.043938, 1.502237, -0.199752)",
        "(-0.043802, 1.499350, -0.197690)",
        "(-0.043556, 1.493649, -0.193488)",
        "(-0.043355, 1.488057, -0.189188)",
        "(-0.043096, 1.482737, -0.184900)",
        "(-0.042816, 1.477798, -0.180736)",
        "(-0.042566, 1.475515, -0.178670)",
        "(-0.041793, 1.471091, -0.174415)",
        "(-0.041165, 1.466632, -0.169905)",
        "(-0.040294, 1.462112, -0.165304)",
        "(-0.039301, 1.457679, -0.160976)",
        "(-0.038869, 1.455509, -0.158978)",
        "(-0.038070, 1.451215, -0.154998)",
        "(-0.037284, 1.446848, -0.151012)",
        "(-0.036510, 1.442662, -0.147412)",
        "(-0.035859, 1.438794, -0.144257)",
        "(-0.035567, 1.436937, -0.142815)",
        "(-0.034909, 1.433468, -0.140264)",
        "(-0.034151, 1.430299, -0.138120)",
        "(-0.033489, 1.427233, -0.136124)",
        "(-0.033021, 1.424252, -0.134302)",
        "(-0.032870, 1.422763, -0.133432)",
        "(-0.032506, 1.419823, -0.131814)",
        "(-0.032116, 1.416855, -0.130257)",
        "(-0.031837, 1.413741, -0.128695)",
        "(-0.031582, 1.410567, -0.127113)",
        "(-0.031487, 1.408948, -0.126286)",
        "(-0.031317, 1.405570, -0.124572)",
        "(-0.031131, 1.402021, -0.122505)",
        "(-0.031079, 1.398187, -0.119827)",
        "(-0.030921, 1.394195, -0.116435)",
        "(-0.030803, 1.392212, -0.114469)",
        "(-0.030591, 1.388377, -0.110311)",
        "(-0.030296, 1.384862, -0.105929)",
        "(-0.030094, 1.381707, -0.101450)",
        "(-0.030189, 1.378643, -0.096788)",
        "(-0.030232, 1.377322, -0.094478)",
        "(-0.030400, 1.375003, -0.089954)",
        "(-0.030741, 1.372972, -0.085408)",
        "(-0.031298, 1.371418, -0.080892)",
        "(-0.031748, 1.370536, -0.076196)",
        "(-0.031778, 1.370371, -0.073670)",
        "(-0.031611, 1.370417, -0.068149)",
        "(-0.031220, 1.370866, -0.062172)",
        "(-0.030820, 1.371759, -0.056237)",
        "(-0.030427, 1.373510, -0.050656)",
        "(-0.030298, 1.374683, -0.048045)",
        "(-0.029907, 1.377551, -0.043182)",
        "(-0.029398, 1.380895, -0.038746)",
        "(-0.028949, 1.384569, -0.034625)",
        "(-0.028769, 1.388477, -0.030706)",
        "(-0.028736, 1.390542, -0.028888)",
        "(-0.028538, 1.394682, -0.025282)",
        "(-0.028297, 1.398656, -0.021507)",
        "(-0.027936, 1.402559, -0.017931)",
        "(-0.027792, 1.406214, -0.014601)",
        "(-0.027724, 1.407976, -0.013043)",
        "(-0.027702, 1.411198, -0.009927)",
        "(-0.027626, 1.414250, -0.006932)",
        "(-0.027464, 1.417202, -0.004275)",
        "(-0.027198, 1.420093, -0.002170)",
        "(-0.027099, 1.421528, -0.001270)",
        "(-0.026807, 1.424185, 0.000507)",
        "(-0.026508, 1.426600, 0.002479)",
        "(-0.026194, 1.428831, 0.004102)",
        "(-0.026148, 1.430867, 0.005527)",
        "(-0.026084, 1.431836, 0.006100)",
        "(-0.025815, 1.433804, 0.007006)",
        "(-0.025569, 1.435715, 0.007617)",
        "(-0.025134, 1.437611, 0.008086)",
        "(-0.024532, 1.439344, 0.008463)",
        "(-0.024177, 1.440154, 0.008696)",
        "(-0.023430, 1.441646, 0.009327)",
        "(-0.022966, 1.442747, 0.010084)",
        "(-0.022652, 1.443696, 0.010568)",
        "(-0.022147, 1.444574, 0.011047)",
        "(-0.021907, 1.445008, 0.011311)",
        "(-0.021428, 1.445852, 0.011829)",
        "(-0.021143, 1.446569, 0.012011)",
        "(-0.021055, 1.447167, 0.011875)",
        "(-0.020909, 1.447880, 0.011644)",
        "(-0.020755, 1.448732, 0.011316)",
        "(-0.020700, 1.450002, 0.010857)",
        "(-0.020832, 1.450762, 0.010837)",
        "(-0.020795, 1.452520, 0.010559)",
        "(-0.020774, 1.454373, 0.010064)",
        "(-0.020769, 1.455524, 0.009781)",
        "(-0.020636, 1.457833, 0.009342)",
        "(-0.020439, 1.460394, 0.009145)",
        "(-0.020338, 1.463046, 0.009178)",
        "(-0.020153, 1.466029, 0.009230)",
        "(-0.020031, 1.467572, 0.009316)",
        "(-0.019580, 1.470923, 0.009408)",
        "(-0.019461, 1.474430, 0.009295)",
        "(-0.019571, 1.477835, 0.009239)",
        "(-0.019527, 1.481264, 0.009364)",
        "(-0.019482, 1.483013, 0.009403)",
        "(-0.019425, 1.486569, 0.009317)",
        "(-0.019494, 1.490302, 0.008937)",
        "(-0.019483, 1.494335, 0.008296)",
        "(-0.019474, 1.498479, 0.007720)",
        "(-0.019583, 1.500551, 0.007568)",
        "(-0.019846, 1.504915, 0.007331)",
        "(-0.020091, 1.509751, 0.006789)",
        "(-0.020137, 1.515063, 0.005774)",
        "(-0.020034, 1.520724, 0.004562)",
        "(-0.020018, 1.523564, 0.004015)",
        "(-0.019893, 1.529166, 0.003005)",
        "(-0.019258, 1.534583, 0.002182)",
        "(-0.018788, 1.539640, 0.001516)",
        "(-0.018542, 1.544420, 0.000709)",
        "(-0.018409, 1.546770, 0.000213)",
        "(-0.018297, 1.551373, -0.000796)",
        "(-0.018190, 1.555927, -0.001786)",
        "(-0.018164, 1.560480, -0.002778)",
        "(-0.018269, 1.565165, -0.003891)",
        "(-0.018343, 1.567518, -0.004515)",
        "(-0.018698, 1.572235, -0.005838)",
        "(-0.018912, 1.577141, -0.007364)",
        "(-0.019000, 1.582096, -0.008872)",
        "(-0.019245, 1.587079, -0.010437)",
        "(-0.019180, 1.589537, -0.011255)",
        "(-0.018798, 1.594377, -0.012796)",
        "(-0.018613, 1.599040, -0.014074)",
        "(-0.018227, 1.603428, -0.015307)",
        "(-0.017648, 1.607749, -0.016674)",
        "(-0.017438, 1.609812, -0.017386)",
        "(-0.017018, 1.613793, -0.018885)",
        "(-0.016594, 1.617465, -0.020362)",
        "(-0.016047, 1.620738, -0.021716)",
        "(-0.015717, 1.623519, -0.022900)",
        "(-0.015541, 1.624774, -0.023499)",
        "(-0.015173, 1.627144, -0.024829)",
        "(-0.015144, 1.629143, -0.026429)",
        "(-0.015541, 1.630967, -0.028244)",
        "(-0.016025, 1.632426, -0.030265)",
        "(-0.016122, 1.633053, -0.031329)",
        "(-0.016252, 1.634168, -0.033391)",
        "(-0.016624, 1.635105, -0.035348)",
        "(-0.016635, 1.636212, -0.037702)",
        "(-0.016515, 1.637324, -0.040343)",
        "(-0.016545, 1.637838, -0.041667)",
        "(-0.016791, 1.638799, -0.044340)",
        "(-0.017139, 1.639551, -0.047022)",
        "(-0.017556, 1.640223, -0.050007)",
        "(-0.018120, 1.640802, -0.053196)",
        "(-0.018428, 1.641128, -0.054865)",
        "(-0.018981, 1.641812, -0.058394)",
        "(-0.019212, 1.642581, -0.062226)",
        "(-0.019388, 1.643288, -0.066193)",
        "(-0.019592, 1.643867, -0.070107)",
        "(-0.019662, 1.644186, -0.072074)",
        "(-0.019935, 1.644735, -0.075990)",
        "(-0.020206, 1.645239, -0.079991)",
        "(-0.020186, 1.645841, -0.084329)",
        "(-0.020048, 1.646402, -0.088679)",
        "(-0.019954, 1.646624, -0.090851)",
        "(-0.019897, 1.646977, -0.095135)",
        "(-0.019967, 1.647201, -0.099583)",
        "(-0.020116, 1.647289, -0.104009)",
        "(-0.020475, 1.647137, -0.108214)",
        "(-0.020698, 1.647038, -0.110331)",
        "(-0.020894, 1.646965, -0.114640)",
        "(-0.020911, 1.646925, -0.118778)",
        "(-0.021029, 1.646675, -0.122614)",
        "(-0.021256, 1.646132, -0.125699)",
        "(-0.021428, 1.645736, -0.126895)",
        "(-0.021770, 1.644865, -0.128980)",
        "(-0.022326, 1.643820, -0.130627)",
        "(-0.022985, 1.642632, -0.131894)",
        "(-0.023642, 1.641381, -0.132858)",
        "(-0.023893, 1.640755, -0.133347)",
        "(-0.024181, 1.639810, -0.134198)",
        "(-0.024902, 1.638130, -0.135590)",
        "(-0.025765, 1.636776, -0.136564)",
        "(-0.026545, 1.635745, -0.137911)",
        "(-0.026835, 1.635391, -0.138784)",
        "(-0.027409, 1.634926, -0.140772)",
        "(-0.027677, 1.634809, -0.143114)",
        "(-0.027838, 1.634945, -0.145961)",
        "(-0.028080, 1.635183, -0.149348)",
        "(-0.028209, 1.635378, -0.151313)",
        "(-0.028465, 1.635866, -0.155588)",
        "(-0.028698, 1.636795, -0.160269)",
        "(-0.028746, 1.638044, -0.165254)",
        "(-0.028416, 1.639624, -0.170425)",
        "(-0.028195, 1.640440, -0.172875)",
        "(-0.027649, 1.642067, -0.177382)",
        "(-0.026711, 1.643936, -0.181798)",
        "(-0.025891, 1.645995, -0.185829)",
        "(-0.025038, 1.648211, -0.189718)",
        "(-0.024382, 1.649397, -0.191654)",
        "(-0.023163, 1.651583, -0.195276)",
        "(-0.022220, 1.653428, -0.198453)",
        "(-0.021265, 1.654974, -0.201292)",
        "(-0.020522, 1.656092, -0.203807)",
        "(-0.020206, 1.656409, -0.204874)",
        "(-0.019833, 1.656545, -0.206623)",
        "(-0.019611, 1.656048, -0.208294)",
        "(-0.019300, 1.655022, -0.210257)",
        "(-0.019228, 1.653328, -0.212441)",
        "(-0.019286, 1.652184, -0.213638)",
        "(-0.019598, 1.649415, -0.216340)",
        "(-0.020259, 1.645756, -0.219174)",
        "(-0.021353, 1.641405, -0.221580)",
        "(-0.022680, 1.636594, -0.223674)",
        "(-0.023302, 1.634036, -0.224602)",
        "(-0.024279, 1.628756, -0.226307)",
        "(-0.025350, 1.623090, -0.227679)",
        "(-0.026153, 1.617055, -0.228835)",
        "(-0.027456, 1.610781, -0.229902)",
        "(-0.028408, 1.607566, -0.230410)",
        "(-0.030262, 1.601181, -0.231383)",
        "(-0.031986, 1.595028, -0.232286)",
        "(-0.033695, 1.589239, -0.233079)",
        "(-0.035108, 1.584041, -0.234026)",
        "(-0.035625, 1.581684, -0.234551)",
        "(-0.036626, 1.577257, -0.235412)",
        "(-0.037852, 1.573147, -0.235886)",
        "(-0.038749, 1.569327, -0.236256)",
        "(-0.039344, 1.565780, -0.236638)",
        "(-0.039856, 1.564086, -0.236810)",
        "(-0.040950, 1.560891, -0.237173)",
        "(-0.041589, 1.558186, -0.237878)",
        "(-0.041903, 1.555852, -0.238924)",
        "(-0.042019, 1.553832, -0.240145)",
        "(-0.041910, 1.552894, -0.240750)",
        "(-0.041541, 1.550926, -0.241687)",
        "(-0.041056, 1.548756, -0.241967)",
        "(-0.040459, 1.546364, -0.241709)",
        "(-0.039529, 1.543632, -0.241073)",
        "(-0.039090, 1.542121, -0.240706)",
        "(-0.038382, 1.538866, -0.239973)",
        "(-0.037700, 1.535420, -0.239455)",
        "(-0.036836, 1.531877, -0.239240)",
        "(-0.035787, 1.528087, -0.238973)",
        "(-0.035350, 1.526022, -0.238639)",
        "(-0.034553, 1.521469, -0.237421)",
        "(-0.033587, 1.516507, -0.235587)",
        "(-0.032330, 1.511293, -0.233478)",
        "(-0.031258, 1.505679, -0.231069)",
        "(-0.030779, 1.502730, -0.229784)",
        "(-0.029871, 1.496662, -0.227278)",
        "(-0.029329, 1.490359, -0.224786)",
        "(-0.029073, 1.483879, -0.222316)",
        "(-0.028745, 1.477492, -0.219793)",
        "(-0.028619, 1.474318, -0.218404)",
        "(-0.028267, 1.468071, -0.215247)",
        "(-0.027702, 1.461962, -0.211783)",
        "(-0.026785, 1.456084, -0.207830)",
        "(-0.025983, 1.450272, -0.203497)",
        "(-0.025681, 1.447337, -0.201198)",
        "(-0.025235, 1.441479, -0.196492)",
        "(-0.024952, 1.435769, -0.191549)",
        "(-0.024867, 1.430190, -0.186279)",
        "(-0.025052, 1.424852, -0.180826)",
        "(-0.025140, 1.422322, -0.178163)",
        "(-0.025184, 1.417783, -0.173079)",
        "(-0.024976, 1.413861, -0.168306)",
        "(-0.024653, 1.410445, -0.163654)",
        "(-0.024168, 1.407447, -0.159186)",
        "(-0.023816, 1.406050, -0.156984)",
        "(-0.023079, 1.403353, -0.152617)",
        "(-0.022483, 1.400714, -0.148125)",
        "(-0.021911, 1.398022, -0.143537)",
        "(-0.021199, 1.395424, -0.139155)",
        "(-0.020881, 1.394182, -0.137100)",
        "(-0.020408, 1.391768, -0.133255)",
        "(-0.020078, 1.389466, -0.129833)",
        "(-0.019906, 1.387228, -0.126872)",
        "(-0.019937, 1.385178, -0.124265)",
        "(-0.019956, 1.384250, -0.123046)",
        "(-0.019836, 1.382554, -0.120670)",
        "(-0.019626, 1.380952, -0.118259)",
        "(-0.019482, 1.379437, -0.115763)",
        "(-0.019502, 1.377934, -0.112987)",
        "(-0.019545, 1.377162, -0.111411)",
        "(-0.019605, 1.375619, -0.108062)",
        "(-0.019619, 1.374141, -0.104555)",
        "(-0.019794, 1.372669, -0.100916)",
        "(-0.020041, 1.371289, -0.097281)",
        "(-0.020175, 1.370689, -0.095449)",
        "(-0.020351, 1.369658, -0.091696)",
        "(-0.020553, 1.368514, -0.087665)",
        "(-0.020961, 1.367129, -0.083414)",
        "(-0.021427, 1.365671, -0.079035)",
        "(-0.021673, 1.364936, -0.076803)",
        "(-0.021965, 1.363491, -0.072201)",
        "(-0.022057, 1.362073, -0.067399)",
        "(-0.021874, 1.360839, -0.062596)",
        "(-0.021707, 1.359722, -0.057800)",
        "(-0.021678, 1.359168, -0.055450)",
        "(-0.021735, 1.358101, -0.050859)",
        "(-0.021834, 1.357169, -0.046430)",
        "(-0.021848, 1.356366, -0.042002)",
        "(-0.021793, 1.355799, -0.037643)",
        "(-0.021672, 1.355662, -0.035526)",
        "(-0.021450, 1.355458, -0.031405)",
        "(-0.021107, 1.355461, -0.027396)",
        "(-0.020750, 1.355704, -0.023533)",
        "(-0.020503, 1.356124, -0.019857)",
        "(-0.020436, 1.356391, -0.018191)",
        "(-0.020204, 1.357206, -0.015208)",
        "(-0.019908, 1.358276, -0.012560)",
        "(-0.019544, 1.359665, -0.010017)",
        "(-0.019304, 1.361121, -0.007782)",
        "(-0.019191, 1.361983, -0.006833)",
        "(-0.018969, 1.363905, -0.005141)",
        "(-0.018828, 1.366022, -0.003441)",
        "(-0.018691, 1.368468, -0.001699)",
        "(-0.018477, 1.371145, 0.000009)",
        "(-0.018385, 1.372525, 0.000827)",
        "(-0.018348, 1.375430, 0.002377)",
        "(-0.018436, 1.378445, 0.003742)",
        "(-0.018536, 1.381675, 0.004685)",
        "(-0.018309, 1.385107, 0.005534)",
        "(-0.018064, 1.386910, 0.005982)",
        "(-0.017604, 1.390673, 0.006844)",
        "(-0.017142, 1.394460, 0.007714)",
        "(-0.016636, 1.398373, 0.008174)",
        "(-0.016489, 1.402134, 0.008200)",
        "(-0.016431, 1.404006, 0.008083)",
        "(-0.016604, 1.407555, 0.007775)",
        "(-0.016799, 1.411155, 0.007152)",
        "(-0.016952, 1.414545, 0.006514)",
        "(-0.017020, 1.417924, 0.005784)",
        "(-0.017006, 1.419530, 0.005454)",
        "(-0.016775, 1.422633, 0.005114)",
        "(-0.016468, 1.425770, 0.004714)",
        "(-0.016428, 1.428647, 0.004478)",
        "(-0.016566, 1.431332, 0.004343)",
        "(-0.016593, 1.432686, 0.004250)",
        "(-0.016846, 1.435357, 0.004165)",
        "(-0.017268, 1.437921, 0.004309)",
        "(-0.017790, 1.440433, 0.004601)",
        "(-0.018074, 1.442898, 0.004909)",
        "(-0.018081, 1.444191, 0.004974)",
        "(-0.018041, 1.446831, 0.004943)",
        "(-0.017775, 1.449608, 0.004789)",
        "(-0.017876, 1.452321, 0.004926)",
        "(-0.018179, 1.455043, 0.005285)",
        "(-0.018537, 1.456437, 0.005419)",
        "(-0.019474, 1.459371, 0.005415)",
        "(-0.020517, 1.462692, 0.005054)",
        "(-0.021482, 1.466560, 0.004790)",
        "(-0.022296, 1.471145, 0.004492)",
        "(-0.022513, 1.473846, 0.004219)",
        "(-0.022623, 1.479786, 0.003724)",
        "(-0.022688, 1.486179, 0.003482)",
        "(-0.022490, 1.493025, 0.003013)",
        "(-0.021949, 1.500090, 0.002142)",
        "(-0.021621, 1.503615, 0.001512)",
        "(-0.021429, 1.510377, 0.000327)",
        "(-0.021417, 1.516856, -0.001038)",
        "(-0.021095, 1.522943, -0.002672)",
        "(-0.020456, 1.528582, -0.004361)",
        "(-0.020291, 1.531199, -0.005143)",
        "(-0.020217, 1.536307, -0.006893)",
        "(-0.020130, 1.541088, -0.008979)",
        "(-0.020133, 1.545550, -0.011462)",
        "(-0.020297, 1.549588, -0.014025)",
        "(-0.020438, 1.551445, -0.015308)",
        "(-0.020886, 1.554871, -0.017937)",
        "(-0.021704, 1.557775, -0.020479)",
        "(-0.022475, 1.560308, -0.022831)",
        "(-0.022730, 1.562683, -0.025021)",
        "(-0.022759, 1.563759, -0.026002)",
        "(-0.022841, 1.565781, -0.027719)",
        "(-0.022892, 1.567573, -0.029138)",
        "(-0.023075, 1.569157, -0.030153)",
        "(-0.023130, 1.570651, -0.030982)",
        "(-0.022933, 1.571344, -0.031417)",
        "(-0.022550, 1.572511, -0.032051)",
        "(-0.022607, 1.573666, -0.032051)",
        "(-0.023114, 1.575125, -0.031672)",
        "(-0.023214, 1.577298, -0.031737)",
        "(-0.023189, 1.578747, -0.031975)",
        "(-0.023085, 1.582186, -0.032658)",
        "(-0.022915, 1.586320, -0.033506)",
        "(-0.022609, 1.590816, -0.034245)",
        "(-0.022357, 1.595439, -0.034211)",
        "(-0.022110, 1.597837, -0.033959)",
        "(-0.021265, 1.602831, -0.033436)",
        "(-0.020754, 1.608063, -0.032827)",
        "(-0.020628, 1.613382, -0.032189)",
        "(-0.019824, 1.618822, -0.031419)",
        "(-0.019395, 1.621555, -0.030870)",
        "(-0.018697, 1.626928, -0.029517)",
        "(-0.017715, 1.632298, -0.028386)",
        "(-0.016461, 1.637727, -0.027318)",
        "(-0.015362, 1.643099, -0.026478)",
        "(-0.014867, 1.645792, -0.026324)",
        "(-0.014014, 1.651164, -0.026515)",
        "(-0.013614, 1.656242, -0.026885)",
        "(-0.013422, 1.660901, -0.027143)",
        "(-0.012744, 1.665506, -0.027696)",
        "(-0.012186, 1.667698, -0.028209)",
        "(-0.011069, 1.672050, -0.029444)",
        "(-0.010166, 1.676019, -0.030796)",
        "(-0.009535, 1.679263, -0.031787)",
        "(-0.009030, 1.681903, -0.032712)",
        "(-0.008873, 1.682954, -0.033196)",
        "(-0.008908, 1.684858, -0.034483)",
        "(-0.009238, 1.686709, -0.036545)",
        "(-0.009775, 1.688551, -0.039364)",
        "(-0.010319, 1.690400, -0.042751)",
        "(-0.010661, 1.691293, -0.044618)",
        "(-0.011461, 1.693135, -0.048528)",
        "(-0.012246, 1.694739, -0.052661)",
        "(-0.012752, 1.696054, -0.056921)",
        "(-0.013392, 1.697271, -0.061359)",
        "(-0.013812, 1.697842, -0.063661)",
        "(-0.014488, 1.699044, -0.068562)",
        "(-0.014413, 1.700336, -0.073960)",
        "(-0.014324, 1.701480, -0.079201)",
        "(-0.014919, 1.702126, -0.083920)",
        "(-0.015195, 1.702381, -0.086195)",
        "(-0.015445, 1.702944, -0.090982)",
        "(-0.015794, 1.703292, -0.095716)",
        "(-0.016155, 1.703471, -0.100287)",
        "(-0.016367, 1.703341, -0.104964)",
        "(-0.016551, 1.703210, -0.107223)",
        "(-0.017178, 1.702607, -0.111439)",
        "(-0.017562, 1.701924, -0.115667)",
        "(-0.017946, 1.701151, -0.119985)",
        "(-0.018528, 1.700180, -0.124423)",
        "(-0.019001, 1.699621, -0.126684)",
        "(-0.020069, 1.698281, -0.131324)",
        "(-0.020858, 1.696962, -0.136121)",
        "(-0.021836, 1.695459, -0.140695)",
        "(-0.022900, 1.693736, -0.145098)",
        "(-0.023518, 1.692752, -0.147340)",
        "(-0.024674, 1.690683, -0.151906)",
        "(-0.025374, 1.688590, -0.156588)",
        "(-0.026097, 1.686393, -0.161332)",
        "(-0.026703, 1.683983, -0.165952)",
        "(-0.027029, 1.682548, -0.168137)",
        "(-0.027651, 1.679495, -0.172245)",
        "(-0.028324, 1.676185, -0.175915)",
        "(-0.028921, 1.672847, -0.179496)",
        "(-0.029713, 1.669441, -0.183214)",
        "(-0.030155, 1.667704, -0.185036)",
        "(-0.030977, 1.664163, -0.188479)",
        "(-0.031981, 1.660616, -0.191729)",
        "(-0.033031, 1.657000, -0.194885)",
        "(-0.033881, 1.653651, -0.198159)",
        "(-0.034262, 1.652074, -0.199828)",
        "(-0.034562, 1.649018, -0.203115)",
        "(-0.034656, 1.646035, -0.206458)",
        "(-0.035001, 1.642844, -0.209506)",
        "(-0.035460, 1.639463, -0.212274)",
        "(-0.035699, 1.637667, -0.213482)",
        "(-0.036078, 1.633915, -0.215711)",
        "(-0.036449, 1.629989, -0.217753)",
        "(-0.036848, 1.625942, -0.219690)",
        "(-0.036861, 1.621851, -0.221800)",
        "(-0.036734, 1.619753, -0.222868)",
        "(-0.036654, 1.615211, -0.224813)",
        "(-0.037052, 1.610367, -0.226573)",
        "(-0.037465, 1.605479, -0.228353)",
        "(-0.037744, 1.600545, -0.230125)",
        "(-0.037996, 1.598053, -0.230991)",
        "(-0.038819, 1.593107, -0.232755)",
        "(-0.039752, 1.588275, -0.234886)",
        "(-0.040522, 1.583670, -0.237162)",
        "(-0.041122, 1.579235, -0.239333)",
        "(-0.041440, 1.577029, -0.240293)",
        "(-0.042039, 1.572610, -0.242029)",
        "(-0.042983, 1.568029, -0.243350)",
        "(-0.043804, 1.563449, -0.244379)",
        "(-0.044457, 1.558904, -0.245248)",
        "(-0.044686, 1.556638, -0.245675)",
        "(-0.045092, 1.551978, -0.246410)",
        "(-0.045456, 1.547095, -0.246777)",
        "(-0.046191, 1.541640, -0.246593)",
        "(-0.046818, 1.536428, -0.246133)",
        "(-0.046988, 1.533802, -0.245910)",
        "(-0.047272, 1.528447, -0.245461)",
        "(-0.047525, 1.523002, -0.245132)",
        "(-0.047664, 1.517380, -0.244670)",
        "(-0.047806, 1.511594, -0.243746)",
        "(-0.047951, 1.508575, -0.243004)",
        "(-0.048036, 1.502418, -0.241188)",
        "(-0.047878, 1.496130, -0.238785)",
        "(-0.047509, 1.489777, -0.236085)",
        "(-0.047066, 1.483400, -0.233395)",
        "(-0.046953, 1.480201, -0.232065)",
        "(-0.046901, 1.473819, -0.229439)",
        "(-0.046712, 1.467538, -0.226897)",
        "(-0.046608, 1.461318, -0.224410)",
        "(-0.046696, 1.455083, -0.221774)",
        "(-0.046725, 1.451975, -0.220431)",
        "(-0.046672, 1.445833, -0.217733)",
        "(-0.046438, 1.439951, -0.215020)",
        "(-0.046174, 1.434369, -0.212242)",
        "(-0.045880, 1.429099, -0.209442)",
        "(-0.045647, 1.426594, -0.208054)",
        "(-0.045285, 1.421600, -0.205215)",
        "(-0.044893, 1.416747, -0.202297)",
        "(-0.044321, 1.412112, -0.199428)",
        "(-0.043747, 1.407640, -0.196566)",
        "(-0.043449, 1.405455, -0.195120)",
        "(-0.042912, 1.401072, -0.191931)",
        "(-0.042400, 1.396615, -0.188148)",
        "(-0.041697, 1.392335, -0.184011)",
        "(-0.040803, 1.388382, -0.179886)",
        "(-0.040360, 1.386550, -0.177931)",
        "(-0.039665, 1.383260, -0.174330)",
        "(-0.039170, 1.380416, -0.171114)",
        "(-0.038764, 1.377915, -0.168022)",
        "(-0.038437, 1.375633, -0.164665)",
        "(-0.038270, 1.374579, -0.162838)",
        "(-0.037825, 1.372694, -0.158944)",
        "(-0.037224, 1.371165, -0.154781)",
        "(-0.036605, 1.369777, -0.150264)",
        "(-0.035978, 1.368452, -0.145494)",
        "(-0.035670, 1.367887, -0.143089)",
        "(-0.035096, 1.366966, -0.138432)",
        "(-0.034573, 1.366257, -0.133804)",
        "(-0.034074, 1.365751, -0.129231)",
        "(-0.033734, 1.365456, -0.124757)",
        "(-0.033576, 1.365340, -0.122470)",
        "(-0.033280, 1.365188, -0.117789)",
        "(-0.032992, 1.365258, -0.113176)",
        "(-0.032556, 1.365606, -0.108608)",
        "(-0.032037, 1.366029, -0.103900)",
        "(-0.031744, 1.366246, -0.101489)",
        "(-0.031167, 1.366640, -0.096634)",
        "(-0.030715, 1.367036, -0.091824)",
        "(-0.030269, 1.367604, -0.087227)",
        "(-0.029791, 1.368352, -0.082975)",
        "(-0.029530, 1.368749, -0.080909)",
        "(-0.029022, 1.369505, -0.076849)",
        "(-0.028599, 1.370309, -0.072922)",
        "(-0.028140, 1.371192, -0.068953)",
        "(-0.027625, 1.372106, -0.064877)",
        "(-0.027322, 1.372573, -0.062849)",
        "(-0.026814, 1.373485, -0.058834)",
        "(-0.026302, 1.374557, -0.054926)",
        "(-0.025666, 1.375771, -0.051049)",
        "(-0.024984, 1.377009, -0.047125)",
        "(-0.024607, 1.377652, -0.045157)",
        "(-0.023764, 1.379046, -0.041296)",
        "(-0.022902, 1.380541, -0.037499)",
        "(-0.021896, 1.382223, -0.033958)",
        "(-0.021008, 1.383879, -0.030648)",
        "(-0.020614, 1.384695, -0.029002)",
        "(-0.019963, 1.386285, -0.025781)",
        "(-0.019345, 1.388003, -0.022931)",
        "(-0.018857, 1.389845, -0.020538)",
        "(-0.018455, 1.391752, -0.018290)",
        "(-0.018253, 1.392781, -0.017238)",
        "(-0.018079, 1.394963, -0.015241)",
        "(-0.017855, 1.397503, -0.013426)",
        "(-0.017429, 1.400393, -0.011687)",
        "(-0.017281, 1.403650, -0.010069)",
        "(-0.017405, 1.405467, -0.009238)",
        "(-0.017613, 1.409669, -0.007665)",
        "(-0.017172, 1.415074, -0.006522)",
        "(-0.016662, 1.420934, -0.005448)",
        "(-0.016164, 1.427489, -0.004853)",
        "(-0.016047, 1.430855, -0.004628)",
        "(-0.016076, 1.437647, -0.004284)",
        "(-0.016353, 1.444544, -0.004242)",
        "(-0.016754, 1.451462, -0.004438)",
        "(-0.017057, 1.458345, -0.004831)",
        "(-0.017346, 1.461675, -0.005005)",
        "(-0.018120, 1.468004, -0.005332)",
        "(-0.018783, 1.473986, -0.005713)",
        "(-0.019443, 1.479458, -0.005894)",
        "(-0.019795, 1.484406, -0.005949)",
        "(-0.019776, 1.486756, -0.006052)",
        "(-0.019878, 1.491113, -0.006262)",
        "(-0.020513, 1.494722, -0.006275)",
        "(-0.021261, 1.497765, -0.006236)",
        "(-0.021662, 1.500492, -0.006181)",
        "(-0.021671, 1.501788, -0.006096)",
        "(-0.021644, 1.504014, -0.005566)",
        "(-0.021500, 1.506045, -0.004792)",
        "(-0.021524, 1.507663, -0.003647)",
        "(-0.021362, 1.509240, -0.002433)",
        "(-0.021111, 1.509986, -0.001849)",
        "(-0.020930, 1.511349, -0.000603)",
        "(-0.021196, 1.512690, 0.000515)",
        "(-0.021627, 1.514256, 0.001683)",
        "(-0.021600, 1.516119, 0.002609)",
        "(-0.021494, 1.517093, 0.003016)",
        "(-0.021198, 1.519008, 0.003775)",
        "(-0.020926, 1.520788, 0.004809)",
        "(-0.020759, 1.522549, 0.005835)",
        "(-0.020510, 1.524280, 0.006757)",
        "(-0.020528, 1.525076, 0.007271)",
        "(-0.020705, 1.526814, 0.008234)",
        "(-0.020963, 1.529114, 0.008054)",
        "(-0.021394, 1.531719, 0.007227)",
        "(-0.021846, 1.534329, 0.006754)",
        "(-0.021814, 1.535760, 0.006496)",
        "(-0.021721, 1.538738, 0.005934)",
        "(-0.021485, 1.542007, 0.005556)",
        "(-0.021159, 1.545709, 0.005087)",
        "(-0.020868, 1.549593, 0.004515)",
        "(-0.020701, 1.551642, 0.004234)",
        "(-0.020251, 1.555688, 0.003638)",
        "(-0.019734, 1.559727, 0.002776)",
        "(-0.019507, 1.563755, 0.001906)",
        "(-0.019268, 1.567853, 0.000748)",
        "(-0.019133, 1.569910, 0.000080)",
        "(-0.018934, 1.573935, -0.001353)",
        "(-0.018666, 1.577843, -0.002666)",
        "(-0.018112, 1.581757, -0.004000)",
        "(-0.017533, 1.585595, -0.005332)",
        "(-0.017134, 1.587535, -0.005968)",
        "(-0.016547, 1.591300, -0.007092)",
        "(-0.015955, 1.594859, -0.007971)",
        "(-0.015278, 1.598309, -0.008749)",
        "(-0.014693, 1.601542, -0.009453)",
        "(-0.014393, 1.603092, -0.009885)",
        "(-0.013672, 1.606174, -0.010891)",
        "(-0.012917, 1.608999, -0.012030)",
        "(-0.012205, 1.611559, -0.013487)",
        "(-0.012008, 1.613941, -0.015116)",
        "(-0.012015, 1.615152, -0.016057)",
        "(-0.011885, 1.617669, -0.018331)",
        "(-0.011479, 1.620321, -0.021086)",
        "(-0.011067, 1.622941, -0.024068)",
        "(-0.010850, 1.625610, -0.027261)",
        "(-0.010834, 1.626936, -0.028913)",
        "(-0.010708, 1.629611, -0.032223)",
        "(-0.010280, 1.632224, -0.035707)",
        "(-0.009799, 1.634675, -0.039297)",
        "(-0.009664, 1.636843, -0.042768)",
        "(-0.009598, 1.637826, -0.044506)",
        "(-0.009382, 1.639737, -0.048248)",
        "(-0.009314, 1.641638, -0.052182)",
        "(-0.009101, 1.643458, -0.056090)",
        "(-0.008726, 1.645285, -0.059911)",
        "(-0.008582, 1.646175, -0.061770)",
        "(-0.008384, 1.647963, -0.065415)",
        "(-0.008004, 1.649858, -0.068913)",
        "(-0.007482, 1.651903, -0.072215)",
        "(-0.007378, 1.653797, -0.075324)",
        "(-0.007198, 1.654749, -0.076982)",
        "(-0.006685, 1.656781, -0.080644)",
        "(-0.006192, 1.659020, -0.084925)",
        "(-0.005595, 1.661553, -0.089940)",
        "(-0.004784, 1.663990, -0.094839)",
        "(-0.004324, 1.665108, -0.097331)",
        "(-0.003600, 1.667048, -0.102125)",
        "(-0.003325, 1.668619, -0.107018)",
        "(-0.003259, 1.669982, -0.112230)",
        "(-0.003110, 1.671291, -0.117636)",
        "(-0.002978, 1.671847, -0.120341)",
        "(-0.002614, 1.672810, -0.125919)",
        "(-0.002101, 1.673309, -0.131554)",
        "(-0.001596, 1.673374, -0.137411)",
        "(-0.001658, 1.673090, -0.143745)",
        "(-0.001813, 1.672778, -0.146966)",
        "(-0.002127, 1.672064, -0.153462)",
        "(-0.002399, 1.671163, -0.160005)",
        "(-0.002695, 1.669882, -0.165938)",
        "(-0.003181, 1.668313, -0.171216)",
        "(-0.003445, 1.667472, -0.173631)",
        "(-0.004016, 1.665681, -0.178275)",
        "(-0.004611, 1.663810, -0.182521)",
        "(-0.005094, 1.661903, -0.186584)",
        "(-0.005291, 1.660149, -0.190452)",
        "(-0.005413, 1.659277, -0.192165)",
        "(-0.005768, 1.657382, -0.195369)",
        "(-0.006227, 1.655308, -0.198270)",
        "(-0.006861, 1.653080, -0.201190)",
        "(-0.007770, 1.650667, -0.204085)",
        "(-0.008313, 1.649455, -0.205599)",
        "(-0.009301, 1.646981, -0.208746)",
        "(-0.010050, 1.644483, -0.211858)",
        "(-0.010751, 1.641732, -0.214568)",
        "(-0.011533, 1.638588, -0.216870)",
        "(-0.012057, 1.636888, -0.217894)",
        "(-0.013041, 1.633422, -0.220036)",
        "(-0.013881, 1.629924, -0.222347)",
        "(-0.014555, 1.626345, -0.224559)",
        "(-0.015056, 1.622677, -0.226297)",
        "(-0.015378, 1.620812, -0.226954)",
        "(-0.016164, 1.616982, -0.227888)",
        "(-0.016771, 1.613249, -0.228871)",
        "(-0.017042, 1.609631, -0.229869)",
        "(-0.017183, 1.605888, -0.230709)",
        "(-0.017203, 1.603932, -0.231029)",
        "(-0.017226, 1.599758, -0.231422)",
        "(-0.017323, 1.595165, -0.231510)",
        "(-0.017562, 1.590233, -0.231553)",
        "(-0.018041, 1.584923, -0.231446)",
        "(-0.018419, 1.582153, -0.231368)",
        "(-0.019203, 1.576461, -0.231187)",
        "(-0.019990, 1.570612, -0.230729)",
        "(-0.020779, 1.564614, -0.229904)",
        "(-0.021535, 1.558542, -0.228857)",
        "(-0.021900, 1.555503, -0.228277)",
        "(-0.022750, 1.549481, -0.227032)",
        "(-0.023594, 1.543633, -0.225556)",
        "(-0.024219, 1.537944, -0.223676)",
        "(-0.024408, 1.532436, -0.221368)",
        "(-0.024348, 1.529775, -0.220027)",
        "(-0.024569, 1.524473, -0.217003)",
        "(-0.024785, 1.519315, -0.213616)",
        "(-0.024898, 1.514353, -0.210023)",
        "(-0.024915, 1.509609, -0.206089)",
        "(-0.024819, 1.507408, -0.203987)",
        "(-0.024403, 1.503296, -0.199659)",
        "(-0.024191, 1.499463, -0.194787)",
        "(-0.024355, 1.495941, -0.189481)",
        "(-0.024489, 1.492794, -0.183970)",
        "(-0.024491, 1.491399, -0.181121)",
        "(-0.024585, 1.488865, -0.175370)",
        "(-0.024641, 1.486688, -0.169946)",
        "(-0.024687, 1.484806, -0.165168)",
        "(-0.024790, 1.483407, -0.161223)",
        "(-0.024868, 1.482809, -0.159437)",
        "(-0.025046, 1.481803, -0.156409)",
        "(-0.025309, 1.480944, -0.153934)",
        "(-0.025393, 1.480090, -0.151892)",
        "(-0.025331, 1.479093, -0.150305)",
        "(-0.025328, 1.478477, -0.149585)",
        "(-0.025269, 1.476927, -0.148088)",
        "(-0.025130, 1.474823, -0.146498)",
        "(-0.025014, 1.472147, -0.144982)",
        "(-0.024836, 1.469032, -0.143761)",
        "(-0.024780, 1.467182, -0.143327)",
        "(-0.024778, 1.463130, -0.142219)",
        "(-0.024877, 1.458576, -0.141045)",
        "(-0.024970, 1.453583, -0.139906)",
        "(-0.024731, 1.448336, -0.138728)",
        "(-0.024624, 1.445557, -0.138067)",
        "(-0.024603, 1.439679, -0.136372)",
        "(-0.024342, 1.433666, -0.134517)",
        "(-0.024000, 1.427607, -0.132523)",
        "(-0.023709, 1.421659, -0.130375)",
        "(-0.023550, 1.418773, -0.129209)",
        "(-0.023136, 1.413317, -0.126961)",
        "(-0.022666, 1.408288, -0.125035)",
        "(-0.022159, 1.403518, -0.123438)",
        "(-0.021596, 1.399046, -0.121830)",
        "(-0.021499, 1.396859, -0.120855)",
        "(-0.021192, 1.392529, -0.118742)",
        "(-0.020767, 1.388525, -0.116816)",
        "(-0.020370, 1.385173, -0.115313)",
        "(-0.019979, 1.382553, -0.113966)",
        "(-0.019809, 1.381411, -0.113288)",
        "(-0.019029, 1.379465, -0.111841)",
        "(-0.018194, 1.377882, -0.109974)",
        "(-0.017569, 1.376486, -0.107245)",
        "(-0.016881, 1.375343, -0.104058)",
        "(-0.016475, 1.374920, -0.102204)",
        "(-0.015849, 1.374123, -0.098174)",
        "(-0.015428, 1.373408, -0.093549)",
        "(-0.014694, 1.372859, -0.088284)",
        "(-0.013757, 1.372487, -0.082644)",
        "(-0.013340, 1.372388, -0.079685)",
        "(-0.012396, 1.372267, -0.073684)",
        "(-0.011360, 1.372242, -0.067634)",
        "(-0.010467, 1.372535, -0.061947)",
        "(-0.009867, 1.373022, -0.056534)",
        "(-0.009751, 1.373423, -0.053935)",
        "(-0.009424, 1.374588, -0.049016)",
        "(-0.008987, 1.376153, -0.044478)",
        "(-0.008703, 1.378183, -0.040214)",
        "(-0.008334, 1.380592, -0.036100)",
        "(-0.008048, 1.381992, -0.034238)",
        "(-0.007410, 1.385086, -0.030865)",
        "(-0.006794, 1.388307, -0.027699)",
        "(-0.006226, 1.391706, -0.024807)",
        "(-0.006003, 1.395185, -0.022178)",
        "(-0.006013, 1.396933, -0.020974)",
        "(-0.005973, 1.400536, -0.018928)",
        "(-0.006055, 1.404159, -0.017380)",
        "(-0.006467, 1.407545, -0.015972)",
        "(-0.006970, 1.410867, -0.014729)",
        "(-0.007237, 1.412502, -0.014126)",
        "(-0.007432, 1.415726, -0.012831)",
        "(-0.007560, 1.418903, -0.011497)",
        "(-0.007593, 1.422199, -0.010537)",
        "(-0.007728, 1.425345, -0.009752)",
        "(-0.007679, 1.426881, -0.009434)",
        "(-0.007724, 1.429908, -0.008873)",
        "(-0.007974, 1.432810, -0.008383)",
        "(-0.008275, 1.435602, -0.007900)",
        "(-0.008547, 1.438374, -0.007391)",
        "(-0.008680, 1.439699, -0.007038)",
        "(-0.008784, 1.442362, -0.006285)",
        "(-0.008915, 1.445062, -0.005696)",
        "(-0.008943, 1.447703, -0.005011)",
        "(-0.008693, 1.450445, -0.004368)",
        "(-0.008499, 1.451778, -0.004017)",
        "(-0.008279, 1.454295, -0.003273)",
        "(-0.008227, 1.456797, -0.002968)",
        "(-0.008222, 1.459304, -0.003008)",
        "(-0.008389, 1.461727, -0.003112)",
        "(-0.008534, 1.462928, -0.003182)",
        "(-0.008644, 1.465418, -0.003445)",
        "(-0.008611, 1.468080, -0.003847)",
        "(-0.008672, 1.470862, -0.004325)",
        "(-0.008932, 1.473811, -0.004850)",
        "(-0.009113, 1.475335, -0.005033)",
        "(-0.009290, 1.478521, -0.005316)",
        "(-0.009232, 1.481944, -0.005553)",
        "(-0.009069, 1.485499, -0.005661)",
        "(-0.009159, 1.489114, -0.005491)",
        "(-0.009182, 1.491005, -0.005444)",
        "(-0.009159, 1.494942, -0.005483)",
        "(-0.009151, 1.498965, -0.005480)",
        "(-0.009295, 1.502967, -0.005334)",
        "(-0.009069, 1.506925, -0.005053)",
        "(-0.008894, 1.508925, -0.004885)",
        "(-0.009024, 1.512892, -0.004571)",
        "(-0.009249, 1.517015, -0.004566)",
        "(-0.009206, 1.521463, -0.004850)",
        "(-0.008854, 1.525673, -0.005368)",
        "(-0.008708, 1.527849, -0.005701)",
        "(-0.008605, 1.532297, -0.006481)",
        "(-0.008834, 1.536785, -0.007150)",
        "(-0.009129, 1.541192, -0.007720)",
        "(-0.009323, 1.545489, -0.008172)",
        "(-0.009475, 1.547537, -0.008255)",
        "(-0.009448, 1.551554, -0.008254)",
        "(-0.009047, 1.555542, -0.008218)",
        "(-0.008860, 1.559601, -0.008324)",
        "(-0.009041, 1.563867, -0.008645)",
        "(-0.009116, 1.566094, -0.008924)",
        "(-0.009710, 1.570541, -0.009377)",
        "(-0.009903, 1.575117, -0.009880)",
        "(-0.008940, 1.579883, -0.010736)",
        "(-0.008198, 1.584388, -0.011177)",
        "(-0.007874, 1.586596, -0.011265)",
        "(-0.007451, 1.590807, -0.011115)",
        "(-0.007367, 1.595090, -0.011057)",
        "(-0.007294, 1.599718, -0.011604)",
        "(-0.007382, 1.604465, -0.012393)",
        "(-0.007409, 1.606831, -0.012708)",
        "(-0.007029, 1.611583, -0.013349)",
        "(-0.006292, 1.616130, -0.013805)",
        "(-0.005210, 1.620463, -0.014184)",
        "(-0.004265, 1.624617, -0.014954)",
        "(-0.003988, 1.626556, -0.015418)",
        "(-0.003428, 1.630303, -0.016572)",
        "(-0.003029, 1.633627, -0.017776)",
        "(-0.002914, 1.636415, -0.019016)",
        "(-0.002761, 1.638886, -0.020541)",
        "(-0.002646, 1.640116, -0.021485)",
        "(-0.002645, 1.642491, -0.023466)",
        "(-0.002764, 1.644829, -0.025703)",
        "(-0.002997, 1.646991, -0.028141)",
        "(-0.003348, 1.648963, -0.030768)",
        "(-0.003557, 1.649907, -0.032048)",
        "(-0.004027, 1.651710, -0.034696)",
        "(-0.004393, 1.653427, -0.037480)",
        "(-0.005341, 1.654989, -0.040317)",
        "(-0.006368, 1.656559, -0.043586)",
        "(-0.006880, 1.657339, -0.045376)",
        "(-0.008216, 1.658799, -0.048948)",
        "(-0.009852, 1.660133, -0.052607)",
        "(-0.011472, 1.661422, -0.056462)",
        "(-0.012658, 1.662713, -0.060581)",
        "(-0.013061, 1.663354, -0.062731)",
        "(-0.013608, 1.664690, -0.067186)",
        "(-0.014230, 1.665982, -0.071811)",
        "(-0.014920, 1.667238, -0.076530)",
        "(-0.015620, 1.668368, -0.081216)",
        "(-0.015834, 1.668844, -0.083492)",
        "(-0.016183, 1.669563, -0.087784)",
        "(-0.016592, 1.669979, -0.091823)",
        "(-0.017170, 1.670252, -0.096017)",
        "(-0.017815, 1.670596, -0.100667)",
        "(-0.018054, 1.670781, -0.103003)",
        "(-0.018703, 1.671088, -0.107423)",
        "(-0.019253, 1.671386, -0.111771)",
        "(-0.019898, 1.671663, -0.116120)",
        "(-0.020486, 1.671973, -0.120361)",
        "(-0.020749, 1.672161, -0.122425)",
        "(-0.021241, 1.672402, -0.126268)",
        "(-0.021558, 1.672391, -0.129582)",
        "(-0.021619, 1.672204, -0.132325)",
        "(-0.021623, 1.671729, -0.134531)",
        "(-0.021569, 1.671454, -0.135620)",
        "(-0.021719, 1.670830, -0.137988)",
        "(-0.022379, 1.670041, -0.140609)",
        "(-0.023221, 1.669058, -0.143296)",
        "(-0.023547, 1.668049, -0.146108)",
        "(-0.023616, 1.667540, -0.147489)",
        "(-0.024035, 1.666394, -0.150181)",
        "(-0.024541, 1.665058, -0.153024)",
        "(-0.025192, 1.663462, -0.155807)",
        "(-0.025760, 1.661981, -0.158907)",
        "(-0.026033, 1.661273, -0.160588)",
        "(-0.026642, 1.659853, -0.164025)",
        "(-0.027361, 1.658407, -0.167367)",
        "(-0.028215, 1.656945, -0.170303)",
        "(-0.029076, 1.655525, -0.172764)",
        "(-0.029483, 1.654877, -0.173812)",
        "(-0.030277, 1.653677, -0.175814)",
        "(-0.030871, 1.652516, -0.177701)",
        "(-0.031234, 1.651414, -0.179437)",
        "(-0.031555, 1.650220, -0.181063)",
        "(-0.031724, 1.649522, -0.181828)",
        "(-0.031964, 1.648000, -0.183283)",
        "(-0.032174, 1.646276, -0.184924)",
        "(-0.032481, 1.644249, -0.186930)",
        "(-0.032628, 1.641875, -0.189226)",
        "(-0.032750, 1.640535, -0.190449)",
        "(-0.033128, 1.637359, -0.193014)",
        "(-0.033458, 1.633804, -0.195651)",
        "(-0.033954, 1.629610, -0.198083)",
        "(-0.034546, 1.624889, -0.200210)",
        "(-0.034900, 1.622166, -0.201037)",
        "(-0.035729, 1.616522, -0.202350)",
        "(-0.036468, 1.610497, -0.203109)",
        "(-0.037183, 1.604134, -0.203448)",
        "(-0.038063, 1.597572, -0.203298)",
        "(-0.038580, 1.594267, -0.202977)",
        "(-0.039735, 1.587653, -0.202103)",
        "(-0.040722, 1.581245, -0.200779)",
        "(-0.041963, 1.575153, -0.199071)",
        "(-0.043305, 1.569604, -0.197209)",
        "(-0.043902, 1.567130, -0.196315)",
        "(-0.045056, 1.562705, -0.194492)",
        "(-0.046251, 1.559122, -0.192560)",
        "(-0.046926, 1.556404, -0.190804)",
        "(-0.047102, 1.554839, -0.189355)",
        "(-0.047253, 1.554341, -0.188703)",
        "(-0.047620, 1.553586, -0.187676)",
        "(-0.047655, 1.553539, -0.187128)",
        "(-0.047313, 1.553813, -0.186945)",
        "(-0.046739, 1.554275, -0.187218)",
        "(-0.046521, 1.554497, -0.187467)",
        "(-0.046217, 1.555076, -0.188756)",
        "(-0.046216, 1.555545, -0.190454)",
        "(-0.046038, 1.555981, -0.192542)",
        "(-0.045748, 1.556403, -0.194958)",
        "(-0.045708, 1.556522, -0.196243)",
        "(-0.045598, 1.556824, -0.198847)",
        "(-0.045453, 1.556994, -0.201414)",
        "(-0.045404, 1.557019, -0.203701)",
        "(-0.045283, 1.557021, -0.205858)",
        "(-0.045257, 1.556928, -0.206876)",
        "(-0.045203, 1.556647, -0.208851)",
        "(-0.045121, 1.556213, -0.210848)",
        "(-0.045414, 1.555549, -0.212808)",
        "(-0.045674, 1.554647, -0.214509)",
        "(-0.045748, 1.554091, -0.215252)",
        "(-0.046099, 1.552691, -0.216554)",
        "(-0.046402, 1.551070, -0.217525)",
        "(-0.046431, 1.549435, -0.218201)",
        "(-0.046493, 1.547654, -0.218683)",
        "(-0.046489, 1.546770, -0.218855)",
        "(-0.046631, 1.543907, -0.219324)",
        "(-0.046881, 1.541148, -0.219346)",
        "(-0.047341, 1.538087, -0.219163)",
        "(-0.047578, 1.534782, -0.218747)",
        "(-0.047688, 1.533029, -0.218415)",
        "(-0.047743, 1.529495, -0.217725)",
        "(-0.047923, 1.525893, -0.217037)",
        "(-0.048252, 1.522359, -0.216357)",
        "(-0.048689, 1.518900, -0.215565)",
        "(-0.048818, 1.517216, -0.215115)",
        "(-0.049078, 1.513818, -0.214053)",
        "(-0.049209, 1.510475, -0.212815)",
        "(-0.049252, 1.507136, -0.211362)",
        "(-0.049302, 1.503713, -0.209761)",
        "(-0.049374, 1.501926, -0.208880)",
        "(-0.049267, 1.498286, -0.207066)",
        "(-0.048988, 1.494464, -0.205137)",
        "(-0.048779, 1.490430, -0.203090)",
        "(-0.048461, 1.486176, -0.200935)",
        "(-0.048387, 1.483873, -0.199748)",
        "(-0.048309, 1.479062, -0.197296)",
        "(-0.048270, 1.473893, -0.194725)",
        "(-0.048334, 1.468576, -0.192245)",
        "(-0.048369, 1.463244, -0.189931)",
        "(-0.048294, 1.460607, -0.188823)",
        "(-0.048136, 1.455345, -0.186575)",
        "(-0.047943, 1.450165, -0.184205)",
        "(-0.047932, 1.445103, -0.181786)",
        "(-0.047886, 1.440253, -0.179541)",
        "(-0.047817, 1.437946, -0.178517)",
        "(-0.047623, 1.433443, -0.176442)",
        "(-0.047374, 1.428984, -0.174112)",
        "(-0.047178, 1.424996, -0.171792)",
        "(-0.046637, 1.421200, -0.169417)",
        "(-0.046278, 1.419354, -0.168045)",
        "(-0.045369, 1.415732, -0.164922)",
        "(-0.044332, 1.412257, -0.161292)",
        "(-0.043261, 1.408879, -0.157449)",
        "(-0.042364, 1.405707, -0.153685)",
        "(-0.041923, 1.404222, -0.151859)",
        "(-0.040961, 1.401267, -0.148104)",
        "(-0.039933, 1.398244, -0.144026)",
        "(-0.039091, 1.394846, -0.139233)",
        "(-0.038460, 1.391170, -0.134015)",
        "(-0.038170, 1.389223, -0.131287)",
        "(-0.037616, 1.385251, -0.125643)",
        "(-0.036920, 1.381382, -0.120093)",
        "(-0.036176, 1.377621, -0.114688)",
        "(-0.035556, 1.373920, -0.109231)",
        "(-0.035265, 1.372189, -0.106548)",
        "(-0.034704, 1.368887, -0.101458)",
        "(-0.034058, 1.365924, -0.096642)",
        "(-0.033355, 1.363342, -0.092013)",
        "(-0.032677, 1.361066, -0.087483)",
        "(-0.032320, 1.360039, -0.085195)",
        "(-0.031606, 1.358197, -0.080651)",
        "(-0.030850, 1.356639, -0.076001)",
        "(-0.030168, 1.355272, -0.071406)",
        "(-0.029476, 1.354125, -0.067017)",
        "(-0.029135, 1.353630, -0.064816)",
        "(-0.028398, 1.352731, -0.060365)",
        "(-0.027608, 1.351907, -0.055834)",
        "(-0.026923, 1.351145, -0.051329)",
        "(-0.026383, 1.350560, -0.047010)",
        "(-0.026169, 1.350306, -0.044858)",
        "(-0.025732, 1.349829, -0.040545)",
        "(-0.025152, 1.349522, -0.036246)",
        "(-0.024548, 1.349445, -0.032232)",
        "(-0.024012, 1.349700, -0.028527)",
        "(-0.023703, 1.349984, -0.026796)",
        "(-0.023052, 1.350756, -0.023555)",
        "(-0.022613, 1.351733, -0.020534)",
        "(-0.022404, 1.352918, -0.017652)",
        "(-0.022134, 1.354521, -0.014948)",
        "(-0.022005, 1.355493, -0.013686)",
        "(-0.021857, 1.357586, -0.011141)",
        "(-0.021911, 1.359956, -0.008489)",
        "(-0.021724, 1.363040, -0.006263)",
        "(-0.021299, 1.366706, -0.004290)",
        "(-0.021119, 1.368658, -0.003319)",
        "(-0.020787, 1.372584, -0.001125)",
        "(-0.020589, 1.376577, 0.000995)",
        "(-0.020268, 1.380805, 0.002715)",
        "(-0.020206, 1.385027, 0.004042)",
        "(-0.020161, 1.387286, 0.004472)",
        "(-0.020238, 1.391895, 0.005015)",
        "(-0.020225, 1.396650, 0.005413)",
        "(-0.020071, 1.401459, 0.005778)",
        "(-0.020141, 1.406073, 0.006277)",
        "(-0.020228, 1.408362, 0.006554)",
        "(-0.020234, 1.412953, 0.007127)",
        "(-0.020335, 1.417536, 0.007610)",
        "(-0.020390, 1.422310, 0.007782)",
        "(-0.020665, 1.427331, 0.007805)",
        "(-0.020888, 1.429966, 0.007779)",
        "(-0.021303, 1.435558, 0.007455)",
        "(-0.021684, 1.441586, 0.006912)",
        "(-0.022191, 1.447994, 0.006236)",
        "(-0.022682, 1.454701, 0.005423)",
        "(-0.023000, 1.458146, 0.004924)",
        "(-0.023416, 1.465237, 0.003730)",
        "(-0.023526, 1.472479, 0.002391)",
        "(-0.023776, 1.479569, 0.001296)",
        "(-0.024009, 1.486596, 0.000163)",
        "(-0.024021, 1.490035, -0.000445)",
        "(-0.023693, 1.496636, -0.001677)",
        "(-0.023420, 1.502680, -0.002752)",
        "(-0.023306, 1.508315, -0.003854)",
        "(-0.023038, 1.513561, -0.005119)",
        "(-0.023016, 1.515976, -0.005757)",
        "(-0.023049, 1.520556, -0.007063)",
        "(-0.023055, 1.524960, -0.008404)",
        "(-0.023205, 1.529164, -0.009924)",
        "(-0.023243, 1.533090, -0.011407)",
        "(-0.023346, 1.534872, -0.012011)",
        "(-0.023479, 1.538248, -0.013271)",
        "(-0.023617, 1.541336, -0.014400)",
        "(-0.023989, 1.544212, -0.015404)",
        "(-0.024056, 1.547120, -0.016464)",
        "(-0.024082, 1.548566, -0.017012)",
        "(-0.024192, 1.551468, -0.018090)",
        "(-0.024322, 1.554455, -0.019081)",
        "(-0.024399, 1.557472, -0.019862)",
        "(-0.024338, 1.560573, -0.020219)",
        "(-0.024335, 1.562139, -0.020320)",
        "(-0.024451, 1.565354, -0.020402)",
        "(-0.024351, 1.568758, -0.020404)",
        "(-0.023770, 1.572312, -0.020345)",
        "(-0.023168, 1.575950, -0.020078)",
        "(-0.022885, 1.577774, -0.019916)",
        "(-0.022290, 1.581539, -0.019694)",
        "(-0.021701, 1.585448, -0.019674)",
        "(-0.021113, 1.589381, -0.019720)",
        "(-0.020649, 1.593217, -0.019746)",
        "(-0.020420, 1.595092, -0.019819)",
        "(-0.019732, 1.598775, -0.019945)",
        "(-0.019042, 1.602393, -0.020165)",
        "(-0.018396, 1.605953, -0.020682)",
        "(-0.017564, 1.609543, -0.021678)",
        "(-0.017151, 1.611316, -0.022312)",
        "(-0.016530, 1.614683, -0.023967)",
        "(-0.016100, 1.617789, -0.025933)",
        "(-0.016024, 1.620592, -0.028307)",
        "(-0.016056, 1.623273, -0.030886)",
        "(-0.015978, 1.624668, -0.032292)",
        "(-0.015868, 1.627482, -0.035401)",
        "(-0.015891, 1.630207, -0.038785)",
        "(-0.016015, 1.632876, -0.042341)",
        "(-0.016282, 1.635617, -0.046089)",
        "(-0.016383, 1.637026, -0.048066)",
        "(-0.016407, 1.639820, -0.051947)",
        "(-0.016255, 1.642499, -0.055429)",
        "(-0.016009, 1.644988, -0.058710)",
        "(-0.015760, 1.647373, -0.061896)",
        "(-0.015591, 1.648590, -0.063583)",
        "(-0.015136, 1.651150, -0.067124)",
        "(-0.014829, 1.653597, -0.070503)",
        "(-0.014480, 1.655831, -0.073681)",
        "(-0.014166, 1.657861, -0.076763)",
        "(-0.013991, 1.658863, -0.078341)",
        "(-0.013597, 1.660791, -0.081485)",
        "(-0.013219, 1.662581, -0.084512)",
        "(-0.012987, 1.664254, -0.087518)",
        "(-0.012863, 1.665834, -0.090559)",
        "(-0.012714, 1.666605, -0.092091)",
        "(-0.012482, 1.668026, -0.095013)",
        "(-0.012434, 1.669273, -0.097823)",
        "(-0.012459, 1.670333, -0.100691)",
        "(-0.012646, 1.671184, -0.103397)",
        "(-0.012708, 1.671538, -0.104743)",
        "(-0.012647, 1.672201, -0.107523)",
        "(-0.012538, 1.672780, -0.110455)",
        "(-0.012523, 1.673279, -0.113454)",
        "(-0.012550, 1.673633, -0.116521)",
        "(-0.012632, 1.673725, -0.117953)",
        "(-0.012815, 1.673894, -0.120758)",
        "(-0.012957, 1.673987, -0.123667)",
        "(-0.012948, 1.674104, -0.126699)",
        "(-0.013049, 1.674154, -0.129775)",
        "(-0.013117, 1.674081, -0.131299)",
        "(-0.013232, 1.673789, -0.134324)",
        "(-0.013375, 1.673352, -0.137534)",
        "(-0.013559, 1.672807, -0.140979)",
        "(-0.013693, 1.672206, -0.144609)",
        "(-0.013685, 1.671887, -0.146486)",
        "(-0.013902, 1.671036, -0.150196)",
        "(-0.014400, 1.669916, -0.153895)",
        "(-0.015173, 1.668589, -0.157650)",
        "(-0.015849, 1.667155, -0.161591)",
        "(-0.016019, 1.666365, -0.163592)",
        "(-0.016130, 1.664637, -0.167592)",
        "(-0.016257, 1.662512, -0.171506)",
        "(-0.016962, 1.659894, -0.175183)",
        "(-0.017592, 1.657185, -0.179270)",
        "(-0.017821, 1.655799, -0.181475)",
        "(-0.018507, 1.652904, -0.185689)",
        "(-0.019115, 1.649870, -0.189657)",
        "(-0.019574, 1.646660, -0.193342)",
        "(-0.020025, 1.643273, -0.196669)",
        "(-0.020275, 1.641405, -0.198288)",
        "(-0.020943, 1.637912, -0.201144)",
        "(-0.021693, 1.634315, -0.203807)",
        "(-0.022494, 1.630736, -0.206640)",
        "(-0.023363, 1.627314, -0.209553)",
        "(-0.023886, 1.625657, -0.210860)",
        "(-0.024797, 1.622517, -0.213249)",
        "(-0.025402, 1.619615, -0.215344)",
        "(-0.025756, 1.617045, -0.217091)",
        "(-0.026223, 1.614785, -0.218595)",
        "(-0.026406, 1.613793, -0.219217)",
        "(-0.026684, 1.612011, -0.220265)",
        "(-0.026711, 1.610513, -0.221207)",
        "(-0.026703, 1.609573, -0.221882)",
        "(-0.026762, 1.608195, -0.223005)",
        "(-0.026754, 1.607469, -0.223698)",
        "(-0.026423, 1.606443, -0.225126)",
        "(-0.026051, 1.605486, -0.226974)",
        "(-0.025558, 1.604509, -0.228906)",
        "(-0.025024, 1.603394, -0.230948)",
        "(-0.024776, 1.602749, -0.232058)",
        "(-0.024023, 1.601340, -0.234356)",
        "(-0.023614, 1.599520, -0.236546)",
        "(-0.023064, 1.597501, -0.238716)",
        "(-0.022291, 1.595393, -0.241339)",
        "(-0.021940, 1.594289, -0.242761)",
        "(-0.021445, 1.591910, -0.245490)",
        "(-0.021078, 1.589264, -0.248126)",
        "(-0.020213, 1.586339, -0.250672)",
        "(-0.019362, 1.582868, -0.252821)",
        "(-0.019122, 1.580822, -0.253629)",
        "(-0.018677, 1.576299, -0.254882)",
        "(-0.018025, 1.571248, -0.255649)",
        "(-0.017510, 1.565715, -0.255971)",
        "(-0.017405, 1.560056, -0.256248)",
        "(-0.017408, 1.557202, -0.256356)",
        "(-0.017361, 1.551706, -0.256668)",
        "(-0.016908, 1.546525, -0.256974)",
        "(-0.016471, 1.541505, -0.257017)",
        "(-0.016143, 1.536475, -0.256502)",
        "(-0.016013, 1.533922, -0.255986)",
        "(-0.015745, 1.528708, -0.254524)",
        "(-0.015748, 1.523383, -0.252423)",
        "(-0.015756, 1.518188, -0.249914)",
        "(-0.015536, 1.513190, -0.247247)",
        "(-0.015336, 1.510772, -0.245812)",
        "(-0.015191, 1.506048, -0.242879)",
        "(-0.015314, 1.501428, -0.239881)",
        "(-0.015268, 1.496858, -0.236539)",
        "(-0.014921, 1.492384, -0.232882)",
        "(-0.014542, 1.490254, -0.230895)",
        "(-0.013691, 1.486176, -0.226564)",
        "(-0.012691, 1.482375, -0.222317)",
        "(-0.011464, 1.479137, -0.218599)",
        "(-0.010676, 1.476277, -0.215043)",
        "(-0.010457, 1.474917, -0.213220)",
        "(-0.009917, 1.472102, -0.209390)",
        "(-0.009326, 1.469425, -0.205635)",
        "(-0.008981, 1.466941, -0.202179)",
        "(-0.008639, 1.464487, -0.198934)",
        "(-0.008425, 1.463240, -0.197369)",
        "(-0.007868, 1.460666, -0.194325)",
        "(-0.007053, 1.458106, -0.191338)",
        "(-0.006543, 1.455331, -0.188249)",
        "(-0.006243, 1.452321, -0.185242)",
        "(-0.006180, 1.450775, -0.183901)",
        "(-0.006157, 1.447721, -0.181512)",
        "(-0.006221, 1.444581, -0.179116)",
        "(-0.006290, 1.441576, -0.176794)",
        "(-0.006227, 1.438750, -0.174603)",
        "(-0.006216, 1.437440, -0.173563)",
        "(-0.006154, 1.434987, -0.171526)",
        "(-0.006050, 1.432744, -0.169393)",
        "(-0.006044, 1.430547, -0.167011)",
        "(-0.006168, 1.428349, -0.164252)",
        "(-0.006174, 1.427286, -0.162764)",
        "(-0.006167, 1.425179, -0.159501)",
        "(-0.005936, 1.423136, -0.155835)",
        "(-0.005554, 1.421124, -0.151836)",
        "(-0.005270, 1.419039, -0.147535)",
        "(-0.005188, 1.417979, -0.145335)",
        "(-0.005090, 1.415790, -0.141008)",
        "(-0.004854, 1.413598, -0.136672)",
        "(-0.004614, 1.411345, -0.132230)",
        "(-0.004240, 1.409048, -0.127627)",
        "(-0.004014, 1.407866, -0.125258)",
        "(-0.003813, 1.405297, -0.120471)",
        "(-0.003670, 1.402657, -0.115968)",
        "(-0.003713, 1.399965, -0.111890)",
        "(-0.003759, 1.397335, -0.107957)",
        "(-0.003711, 1.396045, -0.105979)",
        "(-0.003360, 1.393563, -0.101745)",
        "(-0.002906, 1.391189, -0.097186)",
        "(-0.002491, 1.388968, -0.092653)",
        "(-0.002129, 1.387102, -0.088440)",
        "(-0.001968, 1.386366, -0.086495)",
        "(-0.001757, 1.385144, -0.082648)",
        "(-0.001510, 1.384180, -0.078539)",
        "(-0.000957, 1.383693, -0.074213)",
        "(-0.000496, 1.383689, -0.069589)",
        "(-0.000354, 1.383864, -0.067171)",
        "(-0.000189, 1.384480, -0.062201)",
        "(0.000061, 1.385864, -0.057193)",
        "(0.000485, 1.387868, -0.052079)",
        "(0.000844, 1.390314, -0.046922)",
        "(0.000896, 1.391715, -0.044380)",
        "(0.000962, 1.394872, -0.039692)",
        "(0.001154, 1.398590, -0.035474)",
        "(0.001419, 1.402579, -0.031604)",
        "(0.001443, 1.407046, -0.028358)",
        "(0.001476, 1.409343, -0.026904)",
        "(0.001623, 1.413921, -0.024245)",
        "(0.001604, 1.418161, -0.021710)",
        "(0.001451, 1.421985, -0.019274)",
        "(0.001309, 1.425335, -0.016945)",
        "(0.001252, 1.426809, -0.015833)",
        "(0.000956, 1.429381, -0.013688)",
        "(0.000601, 1.431380, -0.011607)",
        "(-0.000030, 1.432976, -0.009682)",
        "(-0.000368, 1.434458, -0.008104)",
        "(-0.000507, 1.435134, -0.007385)",
        "(-0.000590, 1.436310, -0.006051)",
        "(-0.000866, 1.437177, -0.004617)",
        "(-0.001510, 1.437665, -0.003385)",
        "(-0.002030, 1.438182, -0.002430)",
        "(-0.002248, 1.438427, -0.001970)",
        "(-0.002779, 1.438803, -0.000877)",
        "(-0.003106, 1.439147, 0.000292)",
        "(-0.003226, 1.439541, 0.001381)",
        "(-0.003127, 1.440173, 0.002464)",
        "(-0.003088, 1.440614, 0.003001)",
        "(-0.003134, 1.441428, 0.003763)",
        "(-0.003131, 1.442452, 0.004332)",
        "(-0.003300, 1.443483, 0.004687)",
        "(-0.003465, 1.444476, 0.005119)",
        "(-0.003513, 1.445016, 0.005311)",
        "(-0.003459, 1.446151, 0.005742)",
        "(-0.003201, 1.447404, 0.006363)",
        "(-0.002943, 1.448766, 0.007012)",
        "(-0.002806, 1.450099, 0.007701)",
        "(-0.002821, 1.450715, 0.008000)",
        "(-0.002902, 1.452023, 0.008399)",
        "(-0.003041, 1.453228, 0.008616)",
        "(-0.003103, 1.454467, 0.008729)",
        "(-0.003343, 1.455747, 0.008600)",
        "(-0.003557, 1.456336, 0.008535)",
        "(-0.003829, 1.457111, 0.008505)",
        "(-0.004215, 1.458116, 0.008586)",
        "(-0.004735, 1.459357, 0.008747)",
        "(-0.005397, 1.460878, 0.008872)",
        "(-0.005957, 1.462114, 0.008994)",
        "(-0.006367, 1.463437, 0.009155)",
        "(-0.007133, 1.465166, 0.009454)",
        "(-0.007717, 1.466717, 0.009654)",
        "(-0.008118, 1.468479, 0.009431)",
        "(-0.008464, 1.469376, 0.009145)",
        "(-0.009581, 1.471153, 0.008403)",
        "(-0.010887, 1.473094, 0.007445)",
        "(-0.012229, 1.475509, 0.006258)",
        "(-0.013967, 1.478459, 0.005105)",
        "(-0.014900, 1.480237, 0.004591)",
        "(-0.016301, 1.484436, 0.003348)",
        "(-0.017218, 1.489371, 0.001737)",
        "(-0.017830, 1.494655, 0.000175)",
        "(-0.017957, 1.500068, -0.001206)",
        "(-0.018017, 1.502730, -0.001760)",
        "(-0.018247, 1.507854, -0.002655)",
        "(-0.018162, 1.512766, -0.003116)",
        "(-0.017803, 1.517638, -0.003424)",
        "(-0.017801, 1.522453, -0.003909)",
        "(-0.017776, 1.524756, -0.004273)",
        "(-0.017632, 1.529417, -0.005023)",
        "(-0.017481, 1.534044, -0.005765)",
        "(-0.017256, 1.538675, -0.006517)",
        "(-0.017126, 1.543198, -0.007229)",
        "(-0.016923, 1.545489, -0.007752)",
        "(-0.016709, 1.549965, -0.008836)",
        "(-0.016717, 1.554259, -0.009954)",
        "(-0.016688, 1.558493, -0.011098)",
        "(-0.016560, 1.562620, -0.012154)",
        "(-0.016491, 1.564600, -0.012675)",
        "(-0.016354, 1.568462, -0.013733)",
        "(-0.016151, 1.572132, -0.014719)",
        "(-0.016181, 1.575474, -0.015707)",
        "(-0.016319, 1.578725, -0.016749)",
        "(-0.016418, 1.580256, -0.017189)",
        "(-0.016709, 1.583049, -0.017741)",
        "(-0.016988, 1.585743, -0.018339)",
        "(-0.017432, 1.588428, -0.019217)",
        "(-0.018093, 1.591192, -0.020301)",
        "(-0.018468, 1.592541, -0.020853)",
        "(-0.018655, 1.595278, -0.021935)",
        "(-0.018674, 1.597983, -0.022871)",
        "(-0.018849, 1.600451, -0.023609)",
        "(-0.018966, 1.602807, -0.024402)",
        "(-0.018937, 1.603961, -0.024864)",
        "(-0.018979, 1.606170, -0.025817)",
        "(-0.019147, 1.608276, -0.026895)",
        "(-0.019497, 1.610285, -0.028163)",
        "(-0.019878, 1.612309, -0.029676)",
        "(-0.019903, 1.613396, -0.030563)",
        "(-0.019989, 1.615535, -0.032250)",
        "(-0.020094, 1.617545, -0.033722)",
        "(-0.020069, 1.619572, -0.035151)",
        "(-0.020041, 1.621556, -0.036553)",
        "(-0.019962, 1.622548, -0.037331)",
        "(-0.019907, 1.624449, -0.038959)",
        "(-0.019873, 1.626225, -0.040564)",
        "(-0.019844, 1.627828, -0.041983)",
        "(-0.019939, 1.629281, -0.043347)",
        "(-0.020039, 1.629913, -0.044037)",
        "(-0.020311, 1.630996, -0.045436)",
        "(-0.020509, 1.631899, -0.047086)",
        "(-0.020649, 1.632450, -0.048761)",
        "(-0.020933, 1.632617, -0.050200)",
        "(-0.021086, 1.632589, -0.050999)",
        "(-0.021412, 1.632383, -0.052908)",
        "(-0.021878, 1.632043, -0.055243)",
        "(-0.022651, 1.631375, -0.057885)",
        "(-0.023495, 1.630399, -0.060611)",
        "(-0.023966, 1.629814, -0.062067)",
        "(-0.024900, 1.628641, -0.065374)",
        "(-0.025723, 1.627633, -0.069471)",
        "(-0.026960, 1.626893, -0.074212)",
        "(-0.028427, 1.626317, -0.079025)",
        "(-0.029155, 1.626086, -0.081306)",
        "(-0.030509, 1.625603, -0.085336)",
        "(-0.031664, 1.625068, -0.088663)",
        "(-0.032240, 1.624792, -0.091476)",
        "(-0.032407, 1.625015, -0.094208)",
        "(-0.032509, 1.625259, -0.095524)",
        "(-0.032704, 1.625880, -0.098161)",
        "(-0.032807, 1.626856, -0.101128)",
        "(-0.032974, 1.628077, -0.104119)",
        "(-0.033149, 1.629639, -0.107120)",
        "(-0.033286, 1.630627, -0.108695)",
        "(-0.033993, 1.632853, -0.111603)",
        "(-0.035097, 1.635864, -0.114191)",
        "(-0.036284, 1.639787, -0.116279)",
        "(-0.036345, 1.644906, -0.118602)",
        "(-0.035672, 1.648012, -0.120043)",
        "(-0.033854, 1.655013, -0.122921)",
        "(-0.032109, 1.662379, -0.125555)",
        "(-0.029713, 1.669740, -0.128352)",
        "(-0.026970, 1.676409, -0.130744)",
        "(-0.025658, 1.679336, -0.131728)",
        "(-0.023208, 1.684506, -0.133692)",
        "(-0.021103, 1.688869, -0.136118)",
        "(-0.019535, 1.692307, -0.138968)",
        "(-0.018433, 1.694810, -0.142100)",
        "(-0.017802, 1.695677, -0.143634)",
        "(-0.016734, 1.696914, -0.146650)",
        "(-0.016099, 1.697372, -0.149789)",
        "(-0.015616, 1.697348, -0.153132)",
        "(-0.015466, 1.696808, -0.156702)",
        "(-0.015595, 1.696247, -0.158307)",
        "(-0.016206, 1.694764, -0.161226)",
        "(-0.017523, 1.692721, -0.163718)",
        "(-0.018918, 1.690382, -0.166151)",
        "(-0.020513, 1.687885, -0.168558)",
        "(-0.021346, 1.686610, -0.169729)",
        "(-0.022807, 1.683923, -0.171975)",
        "(-0.024140, 1.680989, -0.173974)",
        "(-0.025521, 1.677860, -0.175418)",
        "(-0.026861, 1.674668, -0.176683)",
        "(-0.027385, 1.673090, -0.177277)",
        "(-0.028372, 1.669870, -0.178198)",
        "(-0.029322, 1.666528, -0.178836)",
        "(-0.030022, 1.662844, -0.179289)",
        "(-0.030450, 1.658797, -0.179799)",
        "(-0.030726, 1.656598, -0.180037)",
        "(-0.031339, 1.651607, -0.180114)",
        "(-0.031782, 1.646162, -0.179812)",
        "(-0.031756, 1.640222, -0.179559)",
        "(-0.031319, 1.634123, -0.179623)",
        "(-0.031263, 1.630866, -0.179623)",
        "(-0.031452, 1.624316, -0.179468)",
        "(-0.031779, 1.617691, -0.178916)",
        "(-0.032577, 1.611006, -0.177766)"
    ],
    "rightHandRotations": [
        "(301.262100, 249.400300, 337.159100)",
        "(301.284200, 249.576100, 336.874200)",
        "(301.474500, 250.244900, 335.962100)",
        "(301.860800, 250.632200, 335.428300)",
        "(302.506600, 250.997600, 334.507000)",
        "(303.275800, 251.282200, 332.887100)",
        "(303.604700, 251.745100, 332.174300)",
        "(304.315900, 253.031900, 329.340700)",
        "(304.980700, 253.727100, 326.927800)",
        "(306.013700, 253.965700, 325.019800)",
        "(306.541400, 254.302600, 324.327200)",
        "(306.416900, 255.092900, 323.841700)",
        "(306.565700, 255.676100, 322.850700)",
        "(307.333500, 256.814600, 320.487200)",
        "(307.768000, 257.203200, 319.764800)",
        "(307.997600, 256.938000, 320.006700)",
        "(308.324300, 256.727500, 320.078000)",
        "(308.489800, 256.619800, 320.134800)",
        "(308.804000, 256.325300, 320.247500)",
        "(309.002700, 256.037900, 320.418200)",
        "(309.004900, 255.625900, 320.915800)",
        "(308.867600, 254.838600, 322.094400)",
        "(308.716500, 254.605000, 322.692700)",
        "(308.247700, 254.135200, 323.772600)",
        "(307.620300, 253.744900, 324.894300)",
        "(306.701200, 253.414600, 326.320300)",
        "(306.128400, 253.217100, 326.989300)",
        "(304.952100, 252.647200, 328.455100)",
        "(303.676700, 251.134900, 330.770000)",
        "(302.290000, 249.378100, 333.460000)",
        "(300.789200, 247.600800, 335.928300)",
        "(298.988600, 246.250400, 338.172400)",
        "(298.139500, 245.167100, 339.701000)",
        "(296.448000, 242.524100, 343.326200)",
        "(294.458000, 239.607700, 346.885900)",
        "(292.381800, 235.968400, 351.475700)",
        "(290.720800, 232.027000, 356.408900)",
        "(290.030100, 230.135100, 358.672100)",
        "(289.130800, 225.126500, 4.471987)",
        "(288.158200, 221.993900, 8.592356)",
        "(287.399700, 217.490600, 13.323460)",
        "(287.200000, 213.074600, 18.623320)",
        "(287.296600, 212.028400, 19.935440)",
        "(287.231600, 210.593600, 21.877150)",
        "(287.345600, 207.767700, 25.406440)",
        "(287.470100, 206.342300, 27.399280)",
        "(287.489000, 205.486200, 28.752240)",
        "(287.647000, 205.465400, 29.233180)",
        "(287.802100, 205.403600, 29.687730)",
        "(287.882300, 204.668300, 30.755560)",
        "(288.023600, 205.331400, 30.481530)",
        "(288.011900, 205.559900, 30.399090)",
        "(288.028500, 205.685100, 30.477870)",
        "(288.254200, 205.969200, 30.511790)",
        "(288.295000, 205.631700, 30.689480)",
        "(288.350800, 205.327700, 31.133090)",
        "(288.474500, 205.514800, 30.970480)",
        "(288.526900, 205.556800, 30.931960)",
        "(288.628200, 205.489200, 31.153990)",
        "(288.756900, 206.376200, 30.330650)",
        "(288.803500, 207.220700, 29.741710)",
        "(288.727200, 207.835500, 29.063080)",
        "(288.617700, 208.165000, 28.756480)",
        "(288.539200, 208.129700, 28.866870)",
        "(288.393900, 208.010400, 29.154990)",
        "(288.365300, 208.433300, 28.907650)",
        "(288.337900, 208.764200, 28.672410)",
        "(288.291700, 209.364200, 28.275130)",
        "(288.162500, 209.745600, 28.191060)",
        "(287.897000, 209.566800, 28.523310)",
        "(287.743900, 209.722500, 28.664620)",
        "(287.386900, 209.987400, 28.537760)",
        "(287.316400, 210.057600, 28.718430)",
        "(287.122700, 210.018300, 29.115600)",
        "(286.876500, 210.182800, 29.433370)",
        "(286.725400, 210.929300, 29.034090)",
        "(286.443300, 211.576700, 28.792440)",
        "(286.282100, 211.953600, 28.539440)",
        "(286.146400, 212.033100, 28.820850)",
        "(286.076300, 212.003400, 29.054250)",
        "(286.043900, 212.054100, 29.315510)",
        "(285.767300, 211.624100, 30.039320)",
        "(285.674200, 211.576900, 30.191000)",
        "(285.414600, 211.324600, 30.640590)",
        "(285.179600, 211.077700, 30.930510)",
        "(284.989300, 209.904700, 32.185100)",
        "(284.909900, 210.194200, 32.043920)",
        "(284.820400, 209.928700, 32.262780)",
        "(284.708200, 209.520700, 32.787560)",
        "(284.658100, 209.009000, 33.228490)",
        "(284.629000, 208.829900, 33.607980)",
        "(284.631000, 208.900500, 33.566190)",
        "(284.620000, 209.018100, 33.496710)",
        "(284.459000, 208.687000, 33.692670)",
        "(284.213600, 208.573700, 33.742100)",
        "(283.987000, 208.691800, 33.547860)",
        "(283.978900, 208.272300, 34.058230)",
        "(283.893500, 208.368800, 33.858260)",
        "(283.820800, 208.361100, 33.841790)",
        "(283.734700, 207.803400, 34.406380)",
        "(283.630900, 207.323600, 34.953690)",
        "(283.433500, 207.683300, 34.452400)",
        "(283.423000, 207.972900, 34.205100)",
        "(283.294100, 207.792800, 34.474390)",
        "(283.205500, 207.332800, 34.930910)",
        "(283.202000, 207.088100, 35.326100)",
        "(283.141100, 207.100700, 35.326820)",
        "(283.143800, 207.508900, 34.998160)",
        "(283.188300, 207.715400, 34.844940)",
        "(283.014700, 207.277300, 35.408650)",
        "(282.932200, 207.648800, 35.154000)",
        "(282.850600, 208.020800, 34.808440)",
        "(282.642500, 208.679800, 34.228960)",
        "(282.525100, 209.250900, 33.826810)",
        "(282.410100, 209.641800, 33.629200)",
        "(282.180800, 210.396600, 33.061290)",
        "(282.085000, 211.447400, 32.242630)",
        "(281.987700, 211.988400, 31.749510)",
        "(281.830400, 213.204700, 30.656200)",
        "(281.805900, 213.943700, 30.216280)",
        "(281.689700, 214.516800, 29.858340)",
        "(281.640700, 215.305900, 29.323510)",
        "(281.626100, 215.476400, 29.289160)",
        "(281.543200, 216.548400, 28.554800)",
        "(281.468500, 217.169800, 28.113340)",
        "(281.451700, 217.618700, 28.118390)",
        "(281.244900, 218.959900, 27.078290)",
        "(281.194300, 219.784000, 26.403020)",
        "(280.989000, 221.047300, 25.458240)",
        "(280.752700, 222.497200, 24.360340)",
        "(280.485500, 223.403000, 23.847630)",
        "(280.196100, 224.400600, 23.142640)",
        "(280.033800, 225.325900, 22.378580)",
        "(279.671000, 226.365300, 21.608250)",
        "(279.437500, 228.027600, 20.262270)",
        "(279.037500, 228.762700, 19.808670)",
        "(278.899200, 229.608700, 19.147810)",
        "(278.750500, 231.281800, 17.792110)",
        "(278.471500, 231.517000, 17.816870)",
        "(278.218300, 232.816800, 16.842090)",
        "(277.959300, 234.439300, 15.552520)",
        "(277.894800, 235.345000, 14.838580)",
        "(277.758700, 236.932400, 13.476380)",
        "(277.549600, 237.574200, 13.138630)",
        "(277.356600, 237.915200, 13.108430)",
        "(277.192100, 238.352700, 12.888040)",
        "(277.074200, 239.170400, 12.087290)",
        "(276.918500, 241.932700, 9.386338)",
        "(276.616000, 244.221200, 7.353517)",
        "(276.578400, 246.739500, 5.064413)",
        "(276.364700, 248.945400, 3.129600)",
        "(276.317500, 250.299800, 1.886500)",
        "(276.166000, 250.975700, 1.338206)",
        "(276.025200, 252.066200, 0.529530)",
        "(275.955700, 255.072200, 357.576600)",
        "(275.909800, 257.534600, 355.343900)",
        "(275.875400, 259.343500, 353.499600)",
        "(275.846100, 262.437600, 350.624700)",
        "(275.967300, 265.252800, 347.952300)",
        "(276.129000, 266.700100, 346.645000)",
        "(276.327800, 268.227000, 345.298100)",
        "(276.354900, 268.489200, 345.088300)",
        "(276.459700, 269.179300, 344.519800)",
        "(276.585200, 270.481300, 343.338300)",
        "(276.641800, 271.755000, 342.142100)",
        "(276.795200, 273.525000, 340.490000)",
        "(276.872400, 274.063600, 340.085700)",
        "(276.975800, 274.679900, 339.655800)",
        "(277.111500, 275.043500, 339.514300)",
        "(277.137500, 276.002000, 338.698200)",
        "(277.262900, 277.170200, 337.607000)",
        "(277.327000, 278.021200, 336.774000)",
        "(277.400100, 279.893600, 335.001000)",
        "(277.508900, 281.547900, 333.507000)",
        "(277.519600, 283.950800, 331.168500)",
        "(277.686000, 285.798300, 329.419700)",
        "(277.805100, 286.926200, 328.369500)",
        "(278.029800, 288.145000, 327.163600)",
        "(278.205900, 289.392300, 326.016800)",
        "(278.530600, 290.964000, 324.418300)",
        "(278.838500, 292.570000, 322.749300)",
        "(278.873400, 293.444300, 321.945600)",
        "(279.276000, 294.087600, 321.223200)",
        "(279.698100, 294.663600, 320.597000)",
        "(280.075700, 295.542500, 319.690600)",
        "(280.359100, 296.578000, 318.547900)",
        "(280.580300, 297.001500, 318.066700)",
        "(280.978100, 297.171200, 317.822200)",
        "(281.278000, 297.614000, 317.357900)",
        "(281.764000, 297.742700, 316.961300)",
        "(282.136000, 297.674800, 316.989000)",
        "(282.379000, 297.638900, 316.929200)",
        "(282.737400, 297.479400, 316.929800)",
        "(282.996100, 296.683100, 317.610900)",
        "(283.265100, 297.010000, 316.993500)",
        "(283.461700, 297.380600, 316.381100)",
        "(283.585600, 297.276900, 316.454200)",
        "(283.867800, 296.993000, 316.499800)",
        "(284.169100, 297.263200, 315.966100)",
        "(284.349300, 297.790500, 315.197700)",
        "(284.587500, 298.191300, 314.648900)",
        "(284.701000, 298.244900, 314.495900)",
        "(284.957400, 298.362900, 314.208500)",
        "(285.233200, 298.251300, 314.017100)",
        "(285.548800, 298.061600, 313.891200)",
        "(285.800400, 297.809400, 313.937400)",
        "(285.893000, 297.772200, 313.872300)",
        "(286.170800, 297.628800, 313.782900)",
        "(286.489500, 297.281500, 313.865200)",
        "(286.795900, 296.794300, 314.041200)",
        "(287.052700, 296.419700, 314.190300)",
        "(287.221600, 296.461600, 314.024200)",
        "(287.551900, 296.178600, 313.888600)",
        "(287.909900, 295.540000, 314.020400)",
        "(288.252500, 294.976400, 314.072700)",
        "(288.625900, 294.547200, 314.042500)",
        "(288.759500, 294.058800, 314.350700)",
        "(289.136300, 293.461600, 314.474800)",
        "(289.542400, 292.874600, 314.592400)",
        "(289.863000, 292.506800, 314.396600)",
        "(290.128300, 292.132900, 314.306900)",
        "(290.183200, 292.202100, 313.999800)",
        "(290.334700, 292.144700, 313.634600)",
        "(290.381700, 291.753800, 313.593200)",
        "(290.361400, 291.063800, 313.817300)",
        "(290.287900, 290.296300, 314.188600)",
        "(290.191000, 289.880300, 314.399500)",
        "(290.018000, 289.429000, 314.386400)",
        "(289.844000, 288.845500, 314.564600)",
        "(289.683100, 288.313700, 314.631100)",
        "(289.594100, 288.196100, 314.222500)",
        "(289.488800, 288.227200, 314.004000)",
        "(289.311400, 287.891300, 314.044800)",
        "(289.113400, 287.704300, 313.920100)",
        "(288.981900, 287.494800, 313.825400)",
        "(288.752600, 287.304300, 313.694200)",
        "(288.662000, 286.951700, 313.833400)",
        "(288.560700, 286.565900, 313.775600)",
        "(288.364600, 285.959600, 313.969600)",
        "(288.166100, 285.214600, 314.287500)",
        "(287.993800, 284.625100, 314.481100)",
        "(287.876000, 284.402800, 314.489200)",
        "(287.674000, 284.241400, 314.302400)",
        "(287.440700, 283.637800, 314.555800)",
        "(287.245600, 283.463200, 314.271900)",
        "(287.062000, 283.313300, 314.102900)",
        "(286.908300, 282.968900, 314.338500)",
        "(286.717100, 282.861100, 313.974000)",
        "(286.601300, 282.499100, 314.038900)",
        "(286.392100, 281.923200, 314.369100)",
        "(286.204100, 281.501400, 314.450500)",
        "(286.110000, 281.515400, 314.314300)",
        "(285.937100, 281.327800, 314.259600)",
        "(285.713600, 280.879900, 314.488900)",
        "(285.494400, 280.805100, 314.308900)",
        "(285.366700, 280.133700, 314.737300)",
        "(285.260800, 279.630700, 315.142200)",
        "(285.066900, 279.284400, 315.198500)",
        "(284.968400, 279.178000, 315.005500)",
        "(284.761700, 278.917100, 315.085900)",
        "(284.560500, 278.130000, 315.717300)",
        "(284.468300, 278.006000, 315.683000)",
        "(284.348400, 277.164800, 316.393200)",
        "(284.323400, 276.820400, 316.533000)",
        "(284.214400, 276.084000, 317.077100)",
        "(283.943800, 275.183100, 317.811600)",
        "(283.808500, 274.960700, 317.915800)",
        "(283.519900, 274.656600, 318.133900)",
        "(283.282500, 274.467600, 318.214400)",
        "(283.092600, 273.857800, 318.651700)",
        "(282.772600, 273.042800, 319.300900)",
        "(282.532400, 272.300600, 320.085000)",
        "(282.280200, 271.409700, 320.855300)",
        "(282.063100, 270.644100, 321.515700)",
        "(281.789000, 269.792300, 322.502300)",
        "(281.542400, 269.299500, 322.988000)",
        "(281.388800, 269.125700, 323.122900)",
        "(281.146000, 268.675500, 323.615600)",
        "(280.969500, 268.738400, 323.581400)",
        "(280.858400, 268.512800, 323.876700)",
        "(280.656400, 268.289400, 324.043600)",
        "(280.569400, 268.071700, 324.243200)",
        "(280.266500, 267.771700, 324.661600)",
        "(280.074700, 266.963700, 325.511200)",
        "(279.867100, 266.224100, 326.234100)",
        "(279.679300, 265.655200, 326.792500)",
        "(279.627200, 265.349400, 327.091400)",
        "(279.516400, 264.613600, 327.850500)",
        "(279.409100, 264.546300, 327.878700)",
        "(279.219100, 264.137500, 328.292500)",
        "(279.083100, 263.966700, 328.449300)",
        "(279.094700, 263.838600, 328.532300)",
        "(279.080400, 263.282100, 329.067400)",
        "(278.974500, 262.432800, 330.007300)",
        "(279.040700, 262.543800, 329.838100)",
        "(278.899100, 261.363200, 331.015000)",
        "(278.884700, 261.151000, 331.177900)",
        "(278.817000, 260.397400, 331.974400)",
        "(278.838700, 260.631000, 331.669500)",
        "(278.886700, 260.373900, 331.951900)",
        "(278.847700, 259.831200, 332.481300)",
        "(278.757800, 259.482100, 332.840100)",
        "(278.698600, 259.727400, 332.606200)",
        "(278.713000, 259.579800, 332.769500)",
        "(278.685100, 259.082500, 333.307300)",
        "(278.564500, 258.092700, 334.387100)",
        "(278.626700, 257.474400, 335.038000)",
        "(278.485600, 256.455400, 336.174900)",
        "(278.484200, 255.688500, 336.986400)",
        "(278.634000, 255.639700, 337.172000)",
        "(278.552200, 255.080000, 337.930900)",
        "(278.611300, 254.782100, 338.336200)",
        "(278.672200, 253.862100, 339.348000)",
        "(278.533800, 253.057400, 340.337100)",
        "(278.357900, 252.781600, 340.674800)",
        "(278.223000, 251.311000, 342.376500)",
        "(278.170900, 250.994300, 342.658500)",
        "(278.156100, 250.365500, 343.481300)",
        "(278.011900, 249.693700, 344.227000)",
        "(278.037800, 248.784000, 345.295300)",
        "(277.925200, 247.519200, 346.792900)",
        "(277.941500, 247.220700, 347.122800)",
        "(277.883100, 246.609800, 347.945600)",
        "(277.833800, 245.738800, 348.873400)",
        "(277.735900, 244.156100, 350.715400)",
        "(277.833900, 243.496100, 351.508700)",
        "(277.869700, 243.091000, 352.080100)",
        "(277.940300, 242.137100, 353.286800)",
        "(277.799700, 241.111700, 354.525300)",
        "(277.873400, 241.058500, 354.961100)",
        "(277.994900, 241.442600, 354.821000)",
        "(277.945800, 241.374800, 355.063700)",
        "(277.977700, 241.186700, 355.618800)",
        "(277.830900, 239.775700, 357.393600)",
        "(277.784900, 238.948900, 358.479400)",
        "(277.737200, 239.325900, 358.420000)",
        "(277.708300, 239.590500, 358.342000)",
        "(277.749600, 239.358300, 359.005900)",
        "(277.759700, 239.320300, 359.329700)",
        "(277.820000, 239.191300, 359.792400)",
        "(277.740400, 238.812100, 0.492672)",
        "(277.727500, 238.550700, 0.868382)",
        "(277.640000, 238.105900, 1.565372)",
        "(277.613600, 237.716800, 2.333490)",
        "(277.581800, 237.744800, 2.631222)",
        "(277.515200, 236.800100, 4.007277)",
        "(277.410900, 236.626900, 4.288494)",
        "(277.236900, 235.510400, 5.742754)",
        "(277.106300, 235.481600, 6.205798)",
        "(277.110000, 236.372400, 5.763587)",
        "(276.994800, 236.166700, 6.379538)",
        "(276.967300, 236.243400, 6.509551)",
        "(276.920200, 236.782800, 6.373767)",
        "(276.872300, 237.087600, 6.481055)",
        "(276.894800, 238.385500, 5.556967)",
        "(276.742800, 237.980700, 6.566354)",
        "(276.684600, 238.394200, 6.345078)",
        "(276.549400, 239.051800, 6.032324)",
        "(276.492600, 239.506200, 6.040987)",
        "(276.438000, 240.538400, 5.381158)",
        "(276.447300, 241.246000, 5.092589)",
        "(276.399000, 241.458000, 5.056272)",
        "(276.339500, 241.811400, 5.111605)",
        "(276.298500, 242.845100, 4.400533)",
        "(276.297800, 243.403700, 4.193635)",
        "(276.333900, 243.478000, 4.545612)",
        "(276.351100, 243.820300, 4.364302)",
        "(276.414700, 244.885600, 3.597945)",
        "(276.463900, 245.226500, 3.638765)",
        "(276.511100, 244.931600, 4.333787)",
        "(276.557500, 245.368700, 4.226680)",
        "(276.590000, 245.780000, 3.978088)",
        "(276.677100, 247.352800, 2.676333)",
        "(276.724400, 249.170000, 1.110900)",
        "(276.773100, 249.956200, 0.625149)",
        "(276.871300, 251.207600, 359.692500)",
        "(276.904000, 252.061700, 358.960200)",
        "(276.962400, 253.095100, 358.175600)",
        "(277.033400, 253.644600, 357.973000)",
        "(277.147200, 255.316400, 356.624600)",
        "(277.206600, 257.737000, 354.468200)",
        "(277.298000, 258.961500, 353.430500)",
        "(277.480800, 260.948400, 351.746000)",
        "(277.628900, 262.447900, 350.581600)",
        "(277.767000, 263.649500, 349.708100)",
        "(277.863500, 265.044800, 348.606800)",
        "(277.898800, 266.159100, 347.611200)",
        "(278.028400, 268.178000, 345.832800)",
        "(278.212900, 270.052100, 344.270700)",
        "(278.404200, 271.545700, 342.987700)",
        "(278.571200, 272.206900, 342.569000)",
        "(278.624300, 272.898300, 341.949700)",
        "(278.680500, 274.015200, 340.994100)",
        "(278.745000, 275.103600, 339.969500)",
        "(278.774900, 275.638800, 339.492900)",
        "(278.866500, 276.012400, 339.237400)",
        "(278.914000, 276.143000, 339.183900)",
        "(279.055100, 276.465900, 338.872200)",
        "(279.139800, 276.467500, 338.935200)",
        "(279.216400, 276.463500, 339.019900)",
        "(279.298300, 277.038300, 338.436700)",
        "(279.371700, 277.453700, 338.016800)",
        "(279.441000, 278.593800, 336.826100)",
        "(279.460900, 278.538700, 336.935700)",
        "(279.544900, 278.324200, 337.204700)",
        "(279.825600, 279.288300, 336.101800)",
        "(279.953600, 279.682100, 335.647800)",
        "(280.125100, 280.187800, 335.074300)",
        "(280.223700, 280.860700, 334.352900)",
        "(280.305100, 281.727900, 333.402900)",
        "(280.557400, 282.625300, 332.373300)",
        "(280.650300, 283.052500, 331.889200)",
        "(280.702500, 283.396900, 331.480200)",
        "(280.707100, 284.162000, 330.647900)",
        "(280.732900, 284.765900, 330.007700)",
        "(280.840600, 285.536300, 329.102800)",
        "(280.936700, 285.681500, 328.955400)",
        "(281.084900, 286.386200, 328.154800)",
        "(281.335500, 287.271500, 327.083200)",
        "(281.560800, 287.215800, 327.062800)",
        "(281.758100, 287.006700, 327.244800)",
        "(281.886500, 286.933800, 327.231000)",
        "(281.992600, 287.250900, 326.748800)",
        "(282.081400, 287.067400, 326.854900)",
        "(282.035100, 286.351100, 327.459600)",
        "(281.983400, 285.941900, 327.572500)",
        "(281.929700, 285.617200, 327.715200)",
        "(281.902300, 284.712500, 328.338300)",
        "(281.900600, 284.403600, 328.330200)",
        "(281.906800, 284.196400, 328.267100)",
        "(281.883300, 284.194600, 327.949200)",
        "(281.918100, 284.414700, 327.524400)",
        "(282.045700, 284.441200, 327.140800)",
        "(282.096700, 283.938200, 327.296400)",
        "(281.923800, 283.534700, 327.553300)",
        "(281.925500, 283.169900, 327.749900)",
        "(281.950700, 283.317300, 327.404200)",
        "(282.008400, 284.296800, 325.950800)",
        "(282.057500, 284.206400, 325.648300)",
        "(281.989900, 284.163400, 325.363000)",
        "(282.106400, 284.245900, 324.934900)",
        "(282.223000, 284.451000, 324.535500)",
        "(282.414700, 285.198200, 323.420000)",
        "(282.657500, 286.112200, 322.174500)",
        "(282.738600, 285.993500, 322.155900)",
        "(282.824800, 286.357000, 321.437900)",
        "(282.915100, 286.273600, 321.424700)",
        "(283.222900, 286.732500, 320.691200)",
        "(283.540200, 287.023500, 320.181900)",
        "(283.884900, 287.497900, 319.438200)",
        "(284.023500, 287.635600, 319.096300)",
        "(284.139200, 287.902000, 318.587400)",
        "(284.294100, 287.878300, 318.428000)",
        "(284.469800, 287.865100, 318.291700)",
        "(284.768900, 288.372500, 317.499700)",
        "(285.021800, 288.962200, 316.639100)",
        "(285.146700, 289.086700, 316.495300)",
        "(285.361700, 289.179900, 316.070700)",
        "(285.638100, 288.739800, 316.320300)",
        "(285.869100, 288.467000, 316.437100)",
        "(286.050700, 288.582800, 316.024200)",
        "(286.228800, 288.691700, 315.746700)",
        "(286.505100, 288.337800, 315.761000)",
        "(286.633200, 287.888900, 315.720800)",
        "(286.831900, 287.735500, 315.523200)",
        "(287.101500, 288.063800, 314.800100)",
        "(287.327900, 288.094300, 314.506500)",
        "(287.610700, 287.715500, 314.404600)",
        "(287.752700, 287.137200, 314.615400)",
        "(287.945200, 286.931200, 314.385800)",
        "(288.220600, 286.565500, 314.319000)",
        "(288.257400, 286.330000, 314.309400)",
        "(288.297700, 285.869000, 314.200200)",
        "(288.165500, 284.984700, 314.708200)",
        "(288.090800, 284.949300, 314.208100)",
        "(287.957700, 284.427100, 314.413900)",
        "(287.816300, 284.371900, 314.231700)",
        "(287.577300, 284.210500, 314.002100)",
        "(287.308100, 284.810000, 312.921700)",
        "(286.968300, 284.540600, 312.786300)",
        "(286.663700, 284.114700, 312.728900)",
        "(286.462200, 283.712900, 312.876400)",
        "(286.246500, 283.681200, 312.396000)",
        "(286.074500, 283.772000, 311.916300)",
        "(285.710500, 283.736700, 311.562000)",
        "(285.483400, 283.624300, 311.315400)",
        "(285.309000, 283.602600, 311.197100)",
        "(285.009600, 283.784800, 310.723100)",
        "(284.663200, 283.866500, 310.373700)",
        "(284.284200, 283.953500, 310.023100)",
        "(283.870800, 284.043400, 309.635200)",
        "(283.754700, 284.080900, 309.447700)",
        "(283.440200, 284.709400, 308.619300)",
        "(283.164600, 285.147300, 307.971200)",
        "(282.970900, 285.288400, 307.598400)",
        "(282.724900, 285.043000, 307.673800)",
        "(282.623000, 284.973800, 307.651700)",
        "(282.381700, 284.631200, 307.853900)",
        "(282.192100, 284.552800, 307.819100)",
        "(282.003400, 284.718900, 307.457700)",
        "(281.669900, 284.211500, 307.924500)",
        "(281.555000, 284.091000, 307.972500)",
        "(281.267100, 283.647500, 308.357200)",
        "(281.086700, 283.472600, 308.425600)",
        "(280.897300, 283.494600, 308.405900)",
        "(280.920800, 283.561100, 308.297200)",
        "(280.878300, 283.594400, 308.232200)",
        "(280.724200, 282.831800, 309.103800)",
        "(280.555400, 282.212400, 309.721700)",
        "(280.370500, 281.221000, 310.708600)",
        "(280.068300, 280.267200, 311.733000)",
        "(280.029700, 280.145800, 311.813900)",
        "(279.830600, 280.020100, 312.155000)",
        "(279.704900, 280.079600, 312.197800)",
        "(279.582800, 280.127100, 312.247200)",
        "(279.419600, 280.021000, 312.440000)",
        "(279.432400, 279.567200, 313.001000)",
        "(279.595700, 278.376300, 314.270100)",
        "(279.223300, 277.689400, 315.033800)",
        "(279.045400, 276.441000, 316.424300)",
        "(279.020800, 275.640100, 317.341100)",
        "(279.063400, 275.016900, 318.050800)",
        "(279.084000, 273.748000, 319.524300)",
        "(278.849000, 272.913600, 320.502600)",
        "(278.722000, 272.427300, 321.175800)",
        "(278.654400, 271.470600, 322.363300)",
        "(278.531900, 270.947200, 322.945500)",
        "(278.325200, 269.735200, 324.373800)",
        "(278.229900, 268.800800, 325.433300)",
        "(278.063700, 267.687100, 326.691400)",
        "(277.928900, 266.329100, 328.338300)",
        "(277.927200, 266.220600, 328.509500)",
        "(278.079800, 265.995000, 328.976000)",
        "(278.024000, 266.005200, 329.143100)",
        "(277.908100, 265.582300, 329.890600)",
        "(277.884500, 265.738000, 329.831900)",
        "(277.788800, 265.552100, 330.149700)",
        "(277.655900, 265.232500, 330.743400)",
        "(277.664200, 265.521800, 330.681900)",
        "(277.596500, 266.616100, 329.720200)",
        "(277.483900, 266.867600, 329.641200)",
        "(277.415800, 266.920600, 329.649900)",
        "(277.381300, 267.314800, 329.299000)",
        "(277.296600, 266.291400, 330.555100)",
        "(277.238600, 265.800600, 331.070800)",
        "(277.172600, 264.785600, 332.228300)",
        "(277.207400, 264.864100, 332.118800)",
        "(277.287600, 264.943000, 332.163100)",
        "(277.355500, 265.452400, 331.588100)",
        "(277.319600, 265.212400, 331.954200)",
        "(277.482400, 265.865700, 331.220200)",
        "(277.388400, 266.071200, 331.018100)",
        "(277.387600, 265.195300, 332.060600)",
        "(277.607400, 265.034100, 332.261900)",
        "(278.020400, 265.188700, 332.098400)",
        "(278.042800, 264.745100, 332.341000)",
        "(277.987800, 263.474900, 333.682800)",
        "(277.815600, 261.828900, 335.452600)",
        "(277.851800, 261.266700, 335.950400)",
        "(277.808100, 260.677300, 336.630000)",
        "(277.832400, 261.379400, 335.782100)",
        "(277.826900, 261.831100, 335.304000)",
        "(277.717500, 260.379000, 337.053600)",
        "(277.496200, 259.047400, 338.590500)",
        "(277.339100, 258.194400, 339.591100)",
        "(277.300300, 258.153100, 339.790500)",
        "(277.282800, 257.186200, 340.970500)",
        "(277.079500, 257.229600, 341.229300)",
        "(276.842300, 258.672700, 340.074900)",
        "(276.507800, 258.792000, 340.384200)",
        "(276.352100, 259.068500, 340.374900)",
        "(276.265100, 258.988400, 340.631300)",
        "(276.127100, 260.253500, 339.562000)",
        "(276.007700, 260.706600, 339.311100)",
        "(275.825000, 260.827000, 339.523500)",
        "(275.698500, 262.473600, 337.989300)",
        "(275.637200, 263.594100, 337.017600)",
        "(275.705600, 266.584700, 334.327600)",
        "(275.644500, 269.630900, 331.594500)",
        "(275.522300, 270.974100, 330.884200)",
        "(275.409900, 273.894400, 328.349700)",
        "(275.477100, 274.851100, 327.718100)",
        "(275.928400, 278.182200, 324.807400)",
        "(276.508800, 281.047600, 322.377400)",
        "(276.816500, 283.072900, 320.780300)",
        "(276.895800, 284.134500, 320.228000)",
        "(276.994900, 285.166200, 319.383700)",
        "(277.210700, 286.498400, 318.378000)",
        "(277.258200, 287.471700, 317.837600)",
        "(277.379800, 287.581700, 318.175100)",
        "(277.701200, 289.526400, 316.498600)",
        "(277.875600, 290.625900, 315.486700)",
        "(278.086600, 291.849000, 314.527300)",
        "(278.038100, 292.934700, 313.656700)",
        "(278.085000, 293.796800, 312.988600)",
        "(278.142400, 294.408100, 312.530000)",
        "(278.199300, 294.439100, 312.580000)",
        "(278.381200, 294.526300, 312.618700)",
        "(278.608000, 294.510800, 312.784200)",
        "(278.787800, 294.427600, 312.993100)",
        "(278.923100, 294.432200, 313.121800)",
        "(279.044400, 294.296200, 313.284000)",
        "(279.215700, 293.413900, 314.282200)",
        "(279.178400, 293.516600, 314.267100)",
        "(279.243300, 293.891400, 313.976700)",
        "(279.233100, 294.665800, 313.166200)",
        "(279.261200, 294.692500, 313.150800)",
        "(279.289900, 294.888600, 312.935700)",
        "(279.465500, 294.838300, 312.939900)",
        "(279.487200, 294.738100, 313.064900)",
        "(279.360300, 294.514600, 313.322600)",
        "(279.322300, 294.206400, 313.713500)",
        "(279.159400, 293.716700, 314.401000)",
        "(279.191600, 294.008100, 314.304700)",
        "(279.374500, 294.531800, 313.982400)",
        "(279.432000, 295.099000, 313.815000)",
        "(279.404600, 295.711200, 313.351100)",
        "(279.450000, 297.420600, 311.847000)",
        "(279.590200, 298.463800, 311.266700)",
        "(279.670400, 299.355000, 310.837300)",
        "(279.807200, 300.878300, 309.753800)",
        "(279.923300, 301.204600, 309.745000)",
        "(280.113000, 302.751000, 308.537600)",
        "(280.132800, 303.488300, 308.402800)",
        "(280.278400, 304.604600, 307.765800)",
        "(280.493300, 305.961500, 306.733500)",
        "(280.615200, 306.378900, 306.534300)",
        "(280.895400, 307.519600, 305.777100)",
        "(281.256100, 308.559300, 304.955300)",
        "(281.511500, 309.086400, 304.622300)",
        "(281.785600, 308.833000, 304.969200)",
        "(281.827900, 308.892200, 304.941700)",
        "(281.964300, 308.285300, 305.611500)",
        "(282.049100, 307.862400, 306.086600)",
        "(282.218000, 307.410100, 306.414200)",
        "(282.289800, 307.067800, 306.668900)",
        "(282.324200, 306.794000, 307.004100)",
        "(282.423500, 306.385600, 307.414100)",
        "(282.595900, 305.832000, 307.889500)",
        "(282.665800, 305.640100, 307.981400)",
        "(282.922200, 305.518400, 308.035100)",
        "(282.996700, 305.466500, 307.979900)",
        "(283.152000, 305.460600, 307.925100)",
        "(283.365500, 305.650400, 307.576200)",
        "(283.660900, 305.690400, 307.509700)",
        "(283.994200, 305.973200, 307.079300)",
        "(284.135000, 305.798500, 307.188500)",
        "(284.393100, 305.426900, 307.331800)",
        "(284.624400, 305.050000, 307.632200)",
        "(284.778200, 304.305300, 308.099100)",
        "(284.676000, 303.203300, 309.036200)",
        "(284.634700, 302.638800, 309.534800)",
        "(284.684900, 301.861100, 310.020700)",
        "(284.779300, 300.566000, 311.055700)",
        "(284.810700, 299.740800, 311.575000)",
        "(284.766900, 299.187300, 311.992600)",
        "(284.737000, 299.113300, 311.982800)",
        "(284.648700, 298.836400, 311.992600)",
        "(284.628400, 298.397900, 312.166700)",
        "(284.522900, 297.160600, 313.280100)",
        "(284.476300, 295.859700, 314.268700)",
        "(284.420300, 295.317400, 314.604800)",
        "(284.250600, 294.755700, 314.804200)",
        "(284.335900, 295.357300, 313.693500)",
        "(284.294100, 295.876300, 312.730500)",
        "(284.293100, 295.537200, 312.774000)",
        "(284.315900, 295.046100, 313.044900)",
        "(284.328900, 294.097400, 313.558500)",
        "(284.347400, 292.874400, 314.341900)",
        "(284.314100, 291.432900, 315.330300)",
        "(284.423300, 290.671800, 315.539100)",
        "(284.488600, 290.359100, 315.562900)",
        "(284.790600, 290.329800, 315.108400)",
        "(285.200000, 290.190600, 314.806600)",
        "(285.279000, 289.193300, 315.421200)",
        "(285.565200, 288.559500, 315.692200)",
        "(285.696900, 288.422900, 315.705300)",
        "(286.045300, 287.943100, 315.861800)",
        "(286.263300, 287.753000, 315.706100)",
        "(286.443200, 286.945600, 316.162000)",
        "(286.527500, 286.055700, 316.634300)",
        "(286.487800, 285.424900, 317.159600)",
        "(286.441200, 283.844400, 318.351900)",
        "(286.502600, 282.159000, 319.512000)",
        "(286.560800, 280.755400, 320.356700)",
        "(286.629600, 279.518900, 321.125600)",
        "(286.619600, 278.739300, 321.608900)",
        "(286.616100, 277.911800, 321.888000)",
        "(286.583100, 277.812700, 321.551000)",
        "(286.539600, 277.861700, 320.973500)",
        "(286.417500, 276.851300, 321.473300)",
        "(286.299300, 276.373300, 321.737500)",
        "(286.108600, 276.019500, 321.603700)",
        "(286.063400, 275.654700, 321.479200)",
        "(285.911600, 274.208500, 322.458000)",
        "(285.751400, 273.698600, 322.459600)",
        "(285.711500, 273.625300, 322.339100)",
        "(285.525300, 273.326100, 322.359300)",
        "(285.457500, 272.813100, 322.669300)",
        "(285.360700, 272.878300, 322.256800)",
        "(285.085600, 273.321000, 321.660100)",
        "(285.016500, 273.703300, 321.146500)",
        "(284.887400, 274.470200, 320.092200)",
        "(284.846000, 275.353000, 319.000900)",
        "(284.750700, 275.792400, 318.388300)",
        "(284.573300, 276.256500, 317.775500)",
        "(284.520000, 276.609800, 317.311700)",
        "(284.398100, 276.676200, 317.060100)",
        "(284.240500, 276.245100, 317.354100)",
        "(284.074400, 276.556700, 316.876500)",
        "(284.003000, 277.159700, 316.084100)",
        "(283.911500, 277.541900, 315.615400)",
        "(283.820000, 277.981600, 315.052700)",
        "(283.666700, 277.708100, 315.227100)",
        "(283.444200, 276.961400, 315.865900)",
        "(283.401300, 276.508400, 316.102600)",
        "(283.308800, 276.204300, 316.373500)",
        "(282.967900, 275.821700, 316.568200)",
        "(282.644000, 276.026800, 316.245300)",
        "(282.390400, 276.996400, 315.313400)",
        "(282.166000, 278.069400, 314.255200)",
        "(282.015800, 278.009900, 314.346000)",
        "(281.722200, 277.415500, 314.920400)",
        "(281.173400, 277.363400, 315.100300)",
        "(280.947600, 277.853800, 314.664400)",
        "(280.978200, 277.831600, 314.893200)",
        "(280.802700, 277.712000, 315.132900)",
        "(280.190500, 278.248900, 314.789700)",
        "(279.850600, 279.424800, 313.735000)",
        "(279.485000, 279.910900, 313.378000)",
        "(279.355800, 278.812200, 314.619600)",
        "(279.124700, 279.266100, 314.319900)",
        "(279.007400, 279.456900, 314.254300)",
        "(279.217400, 279.130600, 314.736300)",
        "(278.945300, 279.381800, 314.572000)",
        "(278.710000, 277.964300, 316.341200)",
        "(278.568700, 278.168200, 316.133400)",
        "(278.499100, 277.457500, 316.945700)",
        "(278.716700, 277.098200, 317.358500)",
        "(279.081800, 276.165300, 318.366300)",
        "(279.123000, 274.494200, 320.058300)",
        "(278.999900, 273.946700, 320.604800)",
        "(279.037900, 272.976600, 321.532800)",
        "(279.246400, 272.648900, 321.742100)",
        "(279.535000, 271.533300, 322.928700)",
        "(280.077400, 271.059700, 323.296400)",
        "(280.689400, 270.905000, 323.424400)",
        "(280.526700, 271.998300, 321.797200)",
        "(280.052700, 270.928900, 323.112500)",
        "(279.874600, 271.486700, 322.322200)",
        "(279.787100, 270.129800, 323.753900)",
        "(279.780100, 270.333000, 323.576400)",
        "(279.975600, 271.011500, 322.969100)",
        "(280.358100, 272.705500, 321.311300)",
        "(280.582500, 273.762700, 320.283400)",
        "(280.072900, 275.125300, 319.062200)",
        "(279.862900, 274.934500, 319.124500)",
        "(279.486700, 274.417200, 319.573700)",
        "(279.180300, 273.924100, 320.003000)",
        "(279.095000, 272.623600, 321.245000)",
        "(278.784400, 271.055400, 322.821700)",
        "(278.657700, 270.089500, 323.794200)",
        "(278.439800, 268.923300, 324.992400)",
        "(278.290700, 268.186900, 325.562200)",
        "(277.981900, 266.888900, 326.789100)",
        "(277.655500, 265.732600, 327.956300)",
        "(277.604200, 265.482300, 328.119700)",
        "(277.628700, 264.515100, 329.124600)",
        "(277.634800, 264.191900, 329.350500)",
        "(277.529200, 263.783500, 329.838000)",
        "(277.556400, 262.837700, 330.816800)",
        "(277.583200, 262.748500, 330.909400)",
        "(277.604200, 263.203600, 330.421200)",
        "(277.621000, 263.010300, 330.695600)",
        "(277.469400, 262.236300, 331.583100)",
        "(277.417600, 262.091200, 331.802600)",
        "(277.441300, 261.921000, 332.023800)",
        "(277.563800, 263.335400, 330.650100)",
        "(277.650500, 264.940700, 329.270600)",
        "(277.547700, 265.800100, 328.643700)",
        "(277.726200, 266.603700, 328.087400)",
        "(277.839000, 266.896100, 327.948300)",
        "(277.834200, 266.796300, 328.387600)",
        "(277.789400, 267.592700, 327.797500)",
        "(277.761300, 268.442400, 327.004900)",
        "(277.672400, 269.505100, 326.079200)",
        "(277.727600, 269.401100, 326.301300)",
        "(277.743100, 269.794200, 325.944100)",
        "(277.797000, 270.016900, 325.899300)",
        "(277.806100, 269.814800, 326.204300)",
        "(277.510700, 270.210300, 326.180700)",
        "(277.511400, 270.549700, 325.895400)",
        "(277.433100, 269.829200, 326.656000)",
        "(277.297500, 269.856700, 326.837200)",
        "(277.550800, 269.710600, 327.113300)",
        "(277.570800, 269.514200, 327.404200)",
        "(277.671200, 269.457900, 327.544000)",
        "(277.701700, 269.443900, 327.720600)",
        "(277.580100, 270.470900, 326.907500)",
        "(277.510800, 271.782800, 325.774600)",
        "(277.626300, 273.230000, 324.509400)",
        "(277.667500, 274.098700, 323.788200)",
        "(277.681200, 275.122400, 322.951600)",
        "(277.735400, 276.616800, 321.616900)",
        "(277.661600, 277.983600, 320.407700)",
        "(277.631800, 278.661600, 319.913300)",
        "(277.686600, 278.942200, 319.775500)",
        "(277.812600, 279.456900, 319.409300)",
        "(277.746100, 280.240300, 318.863000)",
        "(277.783200, 281.013900, 318.231900)",
        "(277.830000, 281.290800, 318.068000)",
        "(277.804600, 281.640600, 317.814500)",
        "(277.915700, 282.236200, 317.390400)",
        "(278.070100, 282.684600, 317.050800)",
        "(278.099200, 283.009300, 316.857700)",
        "(278.022200, 283.790600, 316.068000)",
        "(277.940200, 283.900700, 316.027600)",
        "(277.867300, 284.189500, 315.835100)",
        "(277.890300, 284.934000, 315.062600)",
        "(278.004800, 285.548100, 314.526300)",
        "(277.910200, 285.756500, 314.474500)",
        "(277.891200, 285.824900, 314.470500)",
        "(277.813800, 286.330700, 314.044700)",
        "(277.722900, 287.128200, 313.397500)",
        "(277.647700, 287.673300, 313.034700)",
        "(277.554200, 288.548700, 312.260700)",
        "(277.502500, 289.076200, 311.846000)",
        "(277.390600, 289.785800, 311.325400)",
        "(277.323100, 291.140000, 309.999100)",
        "(277.308400, 292.941000, 308.232300)",
        "(277.260900, 293.400300, 307.950400)",
        "(277.192300, 293.109100, 308.340900)",
        "(277.102100, 293.505900, 308.201600)",
        "(277.126400, 293.351700, 308.561700)",
        "(277.176300, 293.787700, 308.336000)",
        "(277.178000, 294.571600, 307.752200)",
        "(277.129900, 295.119600, 307.330400)",
        "(277.050000, 295.728300, 306.906900)",
        "(276.977300, 296.343400, 306.460000)",
        "(276.935200, 295.976300, 307.165600)",
        "(276.828100, 295.766500, 307.664100)",
        "(276.782300, 295.824700, 307.736700)",
        "(276.794800, 296.767500, 306.992500)",
        "(276.822400, 297.447400, 306.514900)",
        "(276.673200, 297.823900, 306.386200)",
        "(276.661900, 297.857500, 306.670200)",
        "(276.686600, 297.989200, 306.672100)",
        "(276.732500, 298.176500, 306.755500)",
        "(276.759500, 299.216200, 305.912100)",
        "(276.871900, 299.390800, 305.956200)",
        "(276.957100, 300.549800, 304.958900)",
        "(277.017600, 300.870700, 304.725900)",
        "(277.091600, 300.921500, 304.896800)",
        "(277.028300, 300.296600, 305.794600)",
        "(277.068500, 299.666500, 306.654300)",
        "(277.022700, 299.750300, 306.738600)",
        "(277.089500, 299.698700, 306.937300)",
        "(277.268400, 299.826600, 307.031100)",
        "(277.483200, 299.669100, 307.398500)",
        "(277.635700, 300.429300, 306.650300)",
        "(277.721500, 301.304700, 305.886000)",
        "(277.747600, 301.554700, 305.683800)",
        "(277.739600, 302.089400, 305.169300)",
        "(277.880700, 301.186600, 306.211400)",
        "(277.856600, 301.133400, 306.364700)",
        "(277.956900, 300.940100, 306.614300)",
        "(278.013300, 300.632200, 306.925500)",
        "(278.078800, 299.503500, 308.101700)",
        "(278.138200, 299.395800, 308.261500)",
        "(278.151600, 299.219600, 308.487500)",
        "(278.084000, 298.682600, 309.109200)",
        "(278.185400, 298.229000, 309.615600)",
        "(278.323200, 298.158100, 309.569800)",
        "(278.461600, 298.281600, 309.535400)",
        "(278.477700, 298.109800, 309.814400)",
        "(278.653900, 298.222400, 309.713200)",
        "(278.728300, 298.506000, 309.416100)",
        "(278.839800, 297.590100, 310.553300)",
        "(279.059400, 297.018700, 311.143800)",
        "(279.347700, 296.851400, 311.417600)",
        "(279.583500, 296.924800, 311.473100)",
        "(279.726900, 296.899700, 311.499200)",
        "(280.005200, 296.919000, 311.501500)",
        "(280.190100, 297.155200, 311.355000)",
        "(280.348400, 297.829400, 310.639000)",
        "(280.618100, 298.307100, 310.232200)",
        "(280.720900, 298.539000, 310.015700)",
        "(280.997400, 298.992200, 309.606200)",
        "(281.225800, 300.308000, 308.269300)",
        "(281.532700, 300.841700, 307.736100)",
        "(281.848800, 300.906200, 307.731600)",
        "(281.986300, 301.080800, 307.556300)",
        "(282.324600, 301.891100, 306.599000)",
        "(282.535300, 301.847200, 306.620400)",
        "(282.791100, 301.946500, 306.575800)",
        "(283.111600, 302.511700, 305.981100)",
        "(283.354900, 302.758300, 305.704200)",
        "(283.761600, 302.692900, 305.721100)",
        "(284.106200, 302.331500, 306.039800)",
        "(284.324200, 302.193200, 306.010000)",
        "(284.501800, 301.167600, 306.843100)",
        "(284.575900, 300.497800, 307.437800)",
        "(284.709100, 298.727300, 308.956700)",
        "(284.827700, 297.232500, 310.210100)",
        "(284.958300, 296.299700, 310.783300)",
        "(285.061700, 295.612500, 311.191400)",
        "(285.139000, 295.151900, 311.425400)",
        "(285.282900, 294.844700, 311.332700)",
        "(285.482400, 295.734600, 310.049000)",
        "(285.887600, 296.417700, 308.868300)",
        "(286.200300, 296.099400, 308.722500)",
        "(286.207400, 295.595000, 309.057300)",
        "(286.245000, 294.227600, 310.073600)",
        "(286.317400, 292.394100, 311.550500)",
        "(286.551900, 290.981800, 312.509900)",
        "(286.707500, 289.904100, 313.169400)",
        "(286.728100, 289.224200, 313.651700)",
        "(286.750000, 288.226700, 314.319900)",
        "(286.762200, 287.619400, 314.497800)",
        "(286.631700, 286.634000, 315.134500)",
        "(286.589900, 285.827900, 315.636900)",
        "(286.622600, 285.597300, 315.637900)",
        "(286.654400, 284.662500, 316.135800)",
        "(286.532700, 283.741400, 316.614200)",
        "(286.442900, 282.141500, 317.818000)",
        "(286.301600, 281.181900, 318.316500)",
        "(286.259700, 281.042400, 318.181100)",
        "(286.180500, 280.830100, 317.967900)",
        "(286.127800, 280.633400, 317.865900)",
        "(285.997400, 280.020300, 318.160000)",
        "(285.860900, 279.369400, 318.473000)",
        "(285.843500, 279.080000, 318.556100)",
        "(285.835400, 278.338600, 319.058700)",
        "(285.722700, 277.385600, 319.756400)",
        "(285.599700, 276.661400, 320.225200)",
        "(285.528900, 276.967500, 319.554300)",
        "(285.520900, 276.968900, 319.438700)",
        "(285.524600, 276.360800, 319.854600)",
        "(285.596200, 276.514200, 319.367000)",
        "(285.638200, 276.448200, 319.088400)",
        "(285.729500, 276.516800, 318.627800)",
        "(285.715900, 276.312700, 318.662800)",
        "(285.715500, 275.759300, 318.946700)",
        "(285.810200, 275.574100, 318.800200)",
        "(285.850700, 274.914900, 319.119700)",
        "(285.824000, 273.662400, 320.093700)",
        "(285.762600, 273.107400, 320.513000)",
        "(285.469600, 272.846000, 320.448600)",
        "(285.264700, 273.022800, 320.005400)",
        "(285.063400, 273.118200, 319.743000)",
        "(284.852200, 272.608700, 320.063200)",
        "(284.597600, 272.229800, 320.237900)",
        "(284.119000, 271.850200, 320.443100)",
        "(283.812200, 272.234800, 319.819600)",
        "(283.548100, 272.324400, 319.645800)",
        "(283.359000, 272.333100, 319.503900)",
        "(283.182900, 272.090300, 319.631000)",
        "(282.829600, 271.758600, 319.740700)",
        "(282.595600, 271.694100, 319.665700)",
        "(282.523000, 271.226300, 320.055100)",
        "(282.300600, 271.129300, 319.964100)",
        "(282.253900, 271.149400, 319.982100)",
        "(282.210900, 271.594500, 319.521600)",
        "(282.032900, 271.552000, 319.643200)",
        "(281.911600, 271.434900, 319.830500)",
        "(281.845400, 271.051100, 320.396900)",
        "(281.817200, 270.871500, 320.598300)",
        "(281.762200, 270.743000, 320.686600)",
        "(281.703600, 270.128500, 321.254200)",
        "(281.448200, 269.152200, 322.349100)",
        "(281.371100, 268.290400, 323.233900)",
        "(281.369400, 267.911400, 323.685800)",
        "(281.305900, 267.716400, 323.871600)",
        "(281.039500, 267.581400, 323.918800)",
        "(280.720800, 267.189500, 324.283300)",
        "(280.352700, 266.520500, 325.054800)",
        "(280.273700, 266.474800, 325.079400)",
        "(280.190200, 266.744000, 324.901900)",
        "(279.854100, 266.423200, 325.310400)",
        "(279.711500, 266.178400, 325.629000)",
        "(279.642900, 266.646100, 325.142000)",
        "(279.612900, 266.487100, 325.403700)",
        "(279.519700, 266.502300, 325.431500)",
        "(279.275100, 266.611400, 325.430900)",
        "(279.296800, 267.243300, 324.778000)",
        "(279.243000, 267.916700, 324.052900)",
        "(279.212800, 267.533900, 324.567000)",
        "(279.174900, 267.753200, 324.279100)",
        "(279.081700, 267.134200, 325.007100)",
        "(279.067000, 266.896400, 325.195300)",
        "(279.048100, 266.962900, 325.080400)",
        "(279.070300, 266.771400, 325.268700)",
        "(279.282900, 266.830400, 325.168200)",
        "(279.407000, 266.507700, 325.433100)",
        "(279.246800, 266.422700, 325.488800)",
        "(279.120800, 266.208000, 325.593000)",
        "(279.082600, 266.030500, 325.778500)",
        "(279.156500, 265.866600, 325.836600)",
        "(279.138400, 265.690400, 326.003000)",
        "(278.973500, 264.983400, 326.728400)",
        "(278.868400, 264.743000, 326.949500)",
        "(278.897000, 264.454800, 327.182500)",
        "(278.750400, 264.062100, 327.585100)",
        "(278.789000, 263.537700, 327.993700)",
        "(278.687700, 263.369000, 328.089000)",
        "(278.544900, 262.972800, 328.488600)",
        "(278.551500, 263.156900, 328.332600)",
        "(278.525800, 263.771400, 327.642600)",
        "(278.348700, 263.705800, 327.673900)",
        "(278.264200, 263.082500, 328.463900)",
        "(278.137300, 263.285600, 328.199700)",
        "(278.064200, 263.182500, 328.268000)",
        "(277.943600, 263.141200, 328.326600)",
        "(277.848200, 264.034500, 327.400500)",
        "(277.785000, 264.059900, 327.293400)",
        "(277.783700, 263.830800, 327.589000)",
        "(277.716500, 264.171300, 327.109900)",
        "(277.541100, 263.777300, 327.648100)",
        "(277.383900, 262.518100, 329.077900)",
        "(277.383100, 262.451900, 329.101600)",
        "(277.285600, 262.113800, 329.398500)",
        "(277.129600, 262.142900, 329.433600)",
        "(277.063200, 262.761800, 328.839000)",
        "(277.037800, 263.816900, 327.908800)",
        "(276.933700, 263.891100, 328.049500)",
        "(276.624300, 263.745800, 328.370200)",
        "(276.449800, 263.177500, 329.180900)",
        "(276.119100, 262.887300, 329.664600)",
        "(275.865800, 263.404800, 329.380200)",
        "(275.729000, 262.780800, 330.381200)",
        "(275.688000, 262.956700, 330.618800)",
        "(275.699100, 264.085400, 329.585800)",
        "(275.572800, 266.441400, 327.564400)",
        "(275.440900, 266.965200, 327.725700)",
        "(275.259200, 268.329300, 326.879800)",
        "(275.190300, 269.374300, 326.339500)",
        "(275.152400, 269.173300, 326.823500)",
        "(275.026800, 268.514600, 328.140700)",
        "(275.007200, 270.976300, 326.109200)",
        "(275.003300, 272.460700, 325.082000)",
        "(274.892000, 274.283600, 323.573400)",
        "(274.825800, 274.352900, 323.712500)",
        "(274.674600, 272.528200, 326.230600)",
        "(274.632100, 273.952700, 325.171400)",
        "(274.592100, 276.023400, 323.465900)",
        "(274.584800, 276.882100, 323.056700)",
        "(274.545900, 277.208900, 322.931500)",
        "(274.571100, 278.061900, 322.483000)",
        "(274.655200, 279.590800, 321.290900)",
        "(274.779100, 280.664500, 320.551900)",
        "(274.833300, 281.918900, 319.590300)",
        "(274.869700, 281.679400, 320.056100)",
        "(274.929600, 282.360200, 319.815300)",
        "(275.002700, 284.539100, 317.860900)",
        "(275.042000, 286.013500, 316.722900)",
        "(275.123500, 286.863500, 316.197900)",
        "(275.118200, 286.916300, 316.348200)",
        "(275.041200, 286.038200, 317.573100)",
        "(275.113200, 286.669600, 317.212700)",
        "(275.302500, 287.927200, 316.185400)",
        "(275.381700, 289.079600, 315.370100)",
        "(275.420900, 289.158700, 315.469900)",
        "(275.394600, 289.029400, 315.958900)",
        "(275.325700, 289.556500, 315.798200)",
        "(275.383200, 290.648500, 314.999500)",
        "(275.522000, 293.048200, 312.794900)",
        "(275.643100, 293.489900, 312.494600)",
        "(275.839100, 293.376800, 312.938800)",
        "(275.977600, 293.842000, 312.714900)",
        "(276.247300, 295.515700, 311.160200)",
        "(276.385900, 295.999100, 310.971400)",
        "(276.497400, 296.556300, 310.568500)",
        "(276.929000, 297.700900, 309.617000)",
        "(277.380100, 298.624600, 308.733400)",
        "(277.673700, 299.146400, 308.353000)",
        "(277.972800, 298.929800, 308.617700)",
        "(278.163900, 299.033000, 308.522300)",
        "(278.413800, 299.764800, 307.731200)",
        "(278.774700, 300.316900, 307.032400)",
        "(279.236600, 300.987200, 306.252000)",
        "(279.726300, 299.996200, 307.214300)",
        "(279.893700, 299.687100, 307.487100)",
        "(280.181600, 299.614900, 307.456400)",
        "(280.490400, 299.460000, 307.620900)",
        "(280.723200, 299.595500, 307.387700)",
        "(281.014700, 299.097300, 307.839100)",
        "(281.110600, 299.051300, 307.825400)",
        "(281.398400, 298.483400, 308.523400)",
        "(281.709700, 298.238800, 308.643800)",
        "(281.938100, 297.733500, 309.134500)",
        "(282.166300, 297.754300, 309.161800)",
        "(282.260900, 297.809000, 309.230000)",
        "(282.225400, 298.741200, 308.405400)",
        "(282.104300, 300.711000, 306.443700)",
        "(281.956800, 301.688400, 305.897200)",
        "(281.965200, 301.323700, 306.463700)",
        "(282.027600, 301.296800, 306.641400)",
        "(282.152200, 301.875100, 306.150800)",
        "(282.165600, 303.004500, 305.290800)",
        "(282.166200, 303.787400, 304.995500)",
        "(282.186000, 304.701100, 304.375700)",
        "(282.292800, 305.033800, 304.174900)",
        "(282.583300, 306.101400, 303.508700)",
        "(283.000900, 307.254900, 302.836700)",
        "(283.015500, 309.090400, 301.242200)",
        "(282.994300, 309.586000, 300.832800)",
        "(282.825600, 309.866100, 300.730300)",
        "(282.939800, 310.514300, 299.969700)",
        "(282.828200, 309.831100, 300.714900)",
        "(282.605400, 308.718800, 301.790700)",
        "(282.419000, 308.177700, 302.096400)",
        "(282.349400, 308.482200, 301.712600)",
        "(282.401100, 308.807900, 301.183500)",
        "(282.355800, 309.042100, 300.862800)",
        "(282.430200, 308.985000, 300.655600)",
        "(282.383900, 308.683500, 300.846200)",
        "(282.468500, 308.494000, 300.931200)",
        "(282.370700, 308.701000, 300.694100)",
        "(282.522800, 308.089800, 301.211200)",
        "(282.629500, 307.725900, 301.503500)",
        "(282.915800, 307.319500, 301.913900)",
        "(282.968700, 307.421900, 301.804000)",
        "(283.052000, 307.276900, 302.064700)",
        "(283.241800, 307.184600, 302.038800)",
        "(283.416300, 306.685100, 302.557700)",
        "(283.666000, 306.141400, 302.966100)",
        "(283.713900, 306.223100, 302.828100)",
        "(283.712000, 306.335800, 302.649300)",
        "(283.966300, 306.007200, 302.623900)",
        "(283.973100, 304.585800, 303.949700)",
        "(284.057200, 303.339700, 304.884300)",
        "(284.038100, 302.556800, 305.560800)",
        "(283.998500, 301.648200, 306.103500)",
        "(284.119900, 300.837500, 306.466600)",
        "(284.356600, 299.642500, 307.211200)",
        "(284.431000, 298.875500, 307.462200)",
        "(284.387500, 298.499200, 307.644300)",
        "(284.577100, 298.278400, 307.385600)",
        "(284.874500, 298.437300, 306.658600)",
        "(285.032700, 297.498100, 307.140500)",
        "(285.085100, 296.756700, 307.591900)",
        "(285.105000, 296.514900, 307.649600)",
        "(285.240800, 296.369000, 307.418900)",
        "(285.268400, 295.881300, 307.629100)",
        "(285.150400, 295.606300, 307.658600)",
        "(285.295200, 295.301300, 307.654700)",
        "(285.338900, 295.166700, 307.662600)",
        "(285.395900, 294.885200, 307.686200)",
        "(285.376900, 294.863600, 307.620600)",
        "(285.297000, 295.020700, 307.163100)",
        "(285.182400, 294.670300, 307.365800)",
        "(285.252400, 294.679900, 307.206300)",
        "(285.457600, 294.424100, 307.236500)",
        "(285.800000, 293.656000, 307.881700)",
        "(285.766100, 293.097400, 308.240700)",
        "(285.584800, 292.864300, 308.570500)",
        "(285.667900, 292.836200, 308.506600)",
        "(285.635800, 292.969800, 308.245900)",
        "(285.629000, 292.219100, 308.921900)",
        "(285.421200, 291.252200, 309.623200)",
        "(285.042700, 289.325700, 311.107000)",
        "(285.000600, 288.243100, 312.179100)",
        "(285.084200, 287.962200, 312.118300)",
        "(285.399300, 288.234600, 311.465400)",
        "(285.606000, 287.947300, 311.281800)",
        "(285.661400, 287.180900, 311.678900)",
        "(285.581300, 286.599300, 312.173700)",
        "(285.656100, 286.184700, 312.286200)",
        "(286.000400, 285.640400, 312.479900)",
        "(286.094500, 285.452000, 312.260200)",
        "(286.038900, 284.961400, 312.465800)",
        "(286.061700, 284.657300, 312.668600)",
        "(286.236900, 284.339800, 312.683900)",
        "(286.284700, 283.602000, 312.982000)",
        "(286.114600, 282.443800, 313.829100)",
        "(286.005200, 282.106900, 313.787900)",
        "(285.966100, 282.166500, 313.535300)",
        "(285.974200, 282.383800, 312.867300)",
        "(285.982100, 281.034200, 313.925100)",
        "(285.993700, 280.864700, 313.778700)",
        "(286.104300, 281.313900, 313.059800)",
        "(286.091300, 281.486100, 312.750400)",
        "(285.996600, 281.324400, 312.672100)",
        "(285.956100, 281.301800, 312.511100)",
        "(286.099800, 281.308600, 312.210300)",
        "(285.994200, 280.391000, 312.770100)",
        "(285.804800, 280.130400, 312.956100)",
        "(285.537000, 280.145800, 312.749500)",
        "(285.495800, 280.887200, 311.699200)",
        "(285.403100, 280.787600, 311.553900)",
        "(285.281800, 279.533700, 312.608000)",
        "(285.193200, 278.996500, 313.017600)",
        "(285.096600, 277.959400, 313.755900)",
        "(285.199800, 277.233000, 314.102200)",
        "(284.940300, 276.437100, 314.723400)",
        "(284.765900, 276.691300, 314.092400)",
        "(284.606700, 276.797800, 313.888400)",
        "(284.345100, 276.982300, 313.503900)",
        "(284.111200, 277.129100, 313.091200)",
        "(283.727000, 277.744300, 312.331400)",
        "(283.590100, 277.771800, 312.127200)",
        "(283.533900, 277.637100, 312.122100)",
        "(283.230300, 277.686100, 311.933200)",
        "(282.845500, 277.695200, 311.726700)",
        "(282.580900, 277.743500, 311.557500)",
        "(282.325000, 276.993300, 312.189300)",
        "(282.163200, 276.396900, 312.739300)",
        "(281.859800, 275.952900, 313.033900)",
        "(281.450800, 275.864100, 313.106500)",
        "(281.022700, 275.291900, 313.673100)",
        "(280.619900, 275.707100, 313.164700)",
        "(280.347900, 276.197100, 312.651300)",
        "(279.692900, 277.185800, 311.734500)",
        "(279.543100, 277.168700, 311.712900)",
        "(279.219100, 276.966600, 311.884800)",
        "(278.938200, 276.484400, 312.320600)",
        "(278.816500, 276.458600, 312.375600)",
        "(278.703800, 275.719100, 313.007500)",
        "(278.590800, 275.250700, 313.453600)",
        "(278.411100, 275.124100, 313.511100)",
        "(278.321600, 273.587000, 315.120100)",
        "(278.299700, 273.108100, 315.670800)",
        "(278.101400, 273.006900, 315.784500)",
        "(278.091900, 272.769000, 316.150000)",
        "(278.255300, 272.636500, 316.413200)",
        "(278.290700, 271.888200, 317.325500)",
        "(278.190200, 271.547600, 317.728100)",
        "(278.140400, 271.361400, 317.988700)",
        "(278.021400, 271.163900, 318.230700)",
        "(278.159000, 271.304900, 318.279100)",
        "(278.642600, 271.231200, 318.521700)",
        "(278.764700, 271.243700, 318.568800)",
        "(278.454700, 271.715100, 318.115700)",
        "(278.468700, 271.650300, 318.279200)",
        "(278.406300, 271.933600, 318.022900)",
        "(278.303300, 271.625700, 318.457200)",
        "(278.337400, 271.515600, 318.605500)",
        "(278.460400, 272.049900, 318.075900)",
        "(278.534700, 272.367200, 317.917800)",
        "(278.554900, 271.565100, 318.689200)",
        "(278.197800, 271.208800, 319.081600)",
        "(278.165600, 270.803500, 319.507200)",
        "(277.987000, 270.026100, 320.402300)",
        "(277.945800, 268.511000, 321.911800)",
        "(277.673300, 268.150700, 322.430900)",
        "(277.707700, 268.782700, 321.929300)",
        "(277.832400, 269.765200, 320.983900)",
        "(278.559800, 270.121200, 320.938700)",
        "(278.475300, 271.204500, 319.747100)",
        "(278.222300, 271.194000, 319.962400)",
        "(278.066500, 270.497600, 320.719900)",
        "(278.030300, 270.100600, 321.209400)",
        "(278.153300, 269.870400, 321.662200)",
        "(278.309800, 270.108600, 321.538400)",
        "(277.936600, 269.745300, 322.154300)",
        "(277.751500, 268.589400, 323.513100)",
        "(277.767000, 268.561700, 323.637800)",
        "(277.777300, 269.634300, 322.719100)",
        "(277.797600, 270.546200, 322.086200)",
        "(277.579900, 271.666700, 321.199900)",
        "(277.379100, 271.868500, 321.340200)",
        "(277.331600, 272.242100, 321.094200)",
        "(277.159200, 272.626500, 321.049500)",
        "(276.994200, 273.084500, 320.955600)",
        "(276.925100, 273.930800, 320.488700)",
        "(276.767000, 274.815100, 319.905300)",
        "(276.751400, 274.680300, 320.246500)",
        "(276.611400, 275.262900, 320.048200)",
        "(276.506000, 276.118500, 319.558100)",
        "(276.417900, 276.831500, 319.281000)",
        "(276.372800, 279.013700, 317.472400)",
        "(276.435800, 279.868400, 316.760000)",
        "(276.403400, 280.723800, 316.363100)",
        "(276.361500, 281.098800, 316.477600)",
        "(276.402300, 281.828700, 316.169600)",
        "(276.447800, 282.161800, 316.352000)",
        "(276.409100, 282.632000, 316.111700)",
        "(276.373600, 284.264700, 314.870800)",
        "(276.308800, 285.626600, 314.031900)",
        "(276.289900, 286.033900, 314.063300)",
        "(276.183700, 286.179500, 314.355000)",
        "(276.148300, 286.431300, 314.335100)",
        "(276.034400, 287.312600, 313.766500)",
        "(275.897600, 288.000500, 313.447200)",
        "(275.718600, 288.223600, 313.659900)",
        "(275.671900, 288.430100, 313.839000)",
        "(275.685500, 288.964500, 313.511900)",
        "(275.737300, 290.113400, 312.696900)",
        "(275.684300, 291.087200, 312.139100)",
        "(275.681800, 291.885300, 311.722400)",
        "(275.688400, 292.746100, 311.154400)",
        "(275.664200, 292.914100, 311.256100)",
        "(275.512100, 293.121600, 311.469900)",
        "(275.427100, 293.881500, 310.986500)",
        "(275.419200, 293.134200, 312.118500)",
        "(275.356600, 292.503000, 313.224900)",
        "(275.398800, 292.928500, 312.948900)",
        "(275.376700, 294.871500, 311.253700)",
        "(275.469700, 296.950100, 309.455500)",
        "(275.575600, 297.894900, 308.726000)",
        "(275.549100, 298.258000, 308.701400)",
        "(275.557100, 298.006800, 309.108800)",
        "(275.440000, 298.245500, 309.121900)",
        "(275.467800, 298.148300, 309.433300)",
[truncated: 529,600 more chars]
